# Supplementary material for: Rational design of thioamide peptides as selective inhibitors of cysteine protease cathepsin L
Source: Chem Sci. 2021 Jul 19;12(32):10825–35. doi: 10.1039/d1sc00785h (PMC8901119; doi:10.1039/d1sc00785h)
Supplement: SC-012-D1SC00785H-s008 [file SC-012-D1SC00785H-s008.pdb]

HEADER                                            14-SEP-20   XXXX              
EXPDTA    THEORETICAL MODEL                                                     
REMARK 220                                                                      
REMARK 220 EXPERIMENTAL DETAILS                                                 
REMARK 220  EXPERIMENT TYPE                : THEORETICAL MODELLING              
REMARK 220  DATE OF DATA COLLECTION        : 14-SEP-20                          
REMARK 220                                                                      
REMARK 220 REMARK: MODEL GENERATED BY ROSETTA                                   
REMARK 220  VERSION 2020.28+release.8ecab77                                     
SSBOND     CYS A   22    CYS A   65                                       2.03  
SSBOND     CYS A   56    CYS A   98                                       2.04  
SSBOND     CYS A  156    CYS A  209                                       2.02  
ATOM      1  N   ALA A   1       3.829  40.247  22.124  1.00  0.00           N  
ATOM      2  CA  ALA A   1       2.956  41.284  21.424  1.00  0.00           C  
ATOM      3  C   ALA A   1       2.736  42.629  22.117  1.00  0.00           C  
ATOM      4  O   ALA A   1       2.679  43.606  21.373  1.00  0.00           O  
ATOM      5  CB  ALA A   1       1.601  40.652  21.137  1.00  0.00           C  
ATOM      6 1H   ALA A   1       3.884  39.423  21.558  1.00  0.00           H  
ATOM      7 2H   ALA A   1       4.750  40.609  22.266  1.00  0.00           H  
ATOM      8 3H   ALA A   1       3.434  40.013  23.012  1.00  0.00           H  
ATOM      9  HA  ALA A   1       3.440  41.505  20.473  1.00  0.00           H  
ATOM     10 1HB  ALA A   1       0.960  41.343  20.591  1.00  0.00           H  
ATOM     11 2HB  ALA A   1       1.721  39.748  20.538  1.00  0.00           H  
ATOM     12 3HB  ALA A   1       1.077  40.374  22.050  1.00  0.00           H  
ATOM     13  N   PRO A   2       2.615  42.794  23.445  1.00  0.00           N  
ATOM     14  CA  PRO A   2       2.455  44.075  24.135  1.00  0.00           C  
ATOM     15  C   PRO A   2       3.661  44.987  23.932  1.00  0.00           C  
ATOM     16  O   PRO A   2       4.783  44.515  23.758  1.00  0.00           O  
ATOM     17  CB  PRO A   2       2.355  43.685  25.614  1.00  0.00           C  
ATOM     18  CG  PRO A   2       1.914  42.262  25.643  1.00  0.00           C  
ATOM     19  CD  PRO A   2       2.567  41.639  24.438  1.00  0.00           C  
ATOM     20  HA  PRO A   2       1.535  44.561  23.777  1.00  0.00           H  
ATOM     21 1HB  PRO A   2       3.332  43.823  26.099  1.00  0.00           H  
ATOM     22 2HB  PRO A   2       1.641  44.342  26.133  1.00  0.00           H  
ATOM     23 1HG  PRO A   2       2.228  41.789  26.586  1.00  0.00           H  
ATOM     24 2HG  PRO A   2       0.816  42.203  25.607  1.00  0.00           H  
ATOM     25 1HD  PRO A   2       3.578  41.309  24.716  1.00  0.00           H  
ATOM     26 2HD  PRO A   2       1.927  40.803  24.120  1.00  0.00           H  
ATOM     27  N   ARG A   3       3.429  46.300  23.952  1.00  0.00           N  
ATOM     28  CA  ARG A   3       4.524  47.255  23.819  1.00  0.00           C  
ATOM     29  C   ARG A   3       5.237  47.485  25.153  1.00  0.00           C  
ATOM     30  O   ARG A   3       6.338  48.032  25.199  1.00  0.00           O  
ATOM     31  CB  ARG A   3       4.046  48.603  23.303  1.00  0.00           C  
ATOM     32  CG  ARG A   3       3.532  48.649  21.872  1.00  0.00           C  
ATOM     33  CD  ARG A   3       3.115  50.036  21.547  1.00  0.00           C  
ATOM     34  NE  ARG A   3       4.266  50.926  21.547  1.00  0.00           N  
ATOM     35  CZ  ARG A   3       4.254  52.243  21.838  1.00  0.00           C  
ATOM     36  NH1 ARG A   3       3.155  52.887  22.165  1.00  0.00           N  
ATOM     37  NH2 ARG A   3       5.374  52.941  21.803  1.00  0.00           N  
ATOM     38  H   ARG A   3       2.483  46.636  24.058  1.00  0.00           H  
ATOM     39  HA  ARG A   3       5.245  46.852  23.108  1.00  0.00           H  
ATOM     40 1HB  ARG A   3       3.236  48.964  23.936  1.00  0.00           H  
ATOM     41 2HB  ARG A   3       4.869  49.313  23.369  1.00  0.00           H  
ATOM     42 1HG  ARG A   3       4.322  48.337  21.188  1.00  0.00           H  
ATOM     43 2HG  ARG A   3       2.678  47.978  21.763  1.00  0.00           H  
ATOM     44 1HD  ARG A   3       2.653  50.060  20.560  1.00  0.00           H  
ATOM     45 2HD  ARG A   3       2.399  50.378  22.293  1.00  0.00           H  
ATOM     46  HE  ARG A   3       5.160  50.519  21.307  1.00  0.00           H  
ATOM     47 1HH1 ARG A   3       2.264  52.416  22.214  1.00  0.00           H  
ATOM     48 2HH1 ARG A   3       3.245  53.873  22.367  1.00  0.00           H  
ATOM     49 1HH2 ARG A   3       6.254  52.507  21.558  1.00  0.00           H  
ATOM     50 2HH2 ARG A   3       5.311  53.921  22.028  1.00  0.00           H  
ATOM     51  N   SER A   4       4.571  47.086  26.237  1.00  0.00           N  
ATOM     52  CA  SER A   4       5.072  47.265  27.601  1.00  0.00           C  
ATOM     53  C   SER A   4       4.699  46.051  28.440  1.00  0.00           C  
ATOM     54  O   SER A   4       3.527  45.707  28.578  1.00  0.00           O  
ATOM     55  CB  SER A   4       4.507  48.533  28.210  1.00  0.00           C  
ATOM     56  OG  SER A   4       4.921  48.694  29.539  1.00  0.00           O  
ATOM     57  H   SER A   4       3.677  46.637  26.104  1.00  0.00           H  
ATOM     58  HA  SER A   4       6.160  47.341  27.574  1.00  0.00           H  
ATOM     59 1HB  SER A   4       4.834  49.389  27.619  1.00  0.00           H  
ATOM     60 2HB  SER A   4       3.420  48.500  28.169  1.00  0.00           H  
ATOM     61  HG  SER A   4       4.596  49.554  29.813  1.00  0.00           H  
ATOM     62  N   VAL A   5       5.718  45.459  29.057  1.00  0.00           N  
ATOM     63  CA  VAL A   5       5.580  44.285  29.916  1.00  0.00           C  
ATOM     64  C   VAL A   5       6.347  44.518  31.215  1.00  0.00           C  
ATOM     65  O   VAL A   5       7.502  44.923  31.178  1.00  0.00           O  
ATOM     66  CB  VAL A   5       6.130  43.024  29.223  1.00  0.00           C  
ATOM     67  CG1 VAL A   5       6.061  41.812  30.139  1.00  0.00           C  
ATOM     68  CG2 VAL A   5       5.339  42.786  27.945  1.00  0.00           C  
ATOM     69  H   VAL A   5       6.631  45.863  28.909  1.00  0.00           H  
ATOM     70  HA  VAL A   5       4.526  44.134  30.149  1.00  0.00           H  
ATOM     71  HB  VAL A   5       7.183  43.170  28.983  1.00  0.00           H  
ATOM     72 1HG1 VAL A   5       6.457  40.940  29.619  1.00  0.00           H  
ATOM     73 2HG1 VAL A   5       6.647  41.977  31.042  1.00  0.00           H  
ATOM     74 3HG1 VAL A   5       5.026  41.620  30.425  1.00  0.00           H  
ATOM     75 1HG2 VAL A   5       5.720  41.896  27.446  1.00  0.00           H  
ATOM     76 2HG2 VAL A   5       4.286  42.644  28.191  1.00  0.00           H  
ATOM     77 3HG2 VAL A   5       5.439  43.642  27.279  1.00  0.00           H  
ATOM     78  N   ASP A   6       5.705  44.295  32.359  1.00  0.00           N  
ATOM     79  CA  ASP A   6       6.418  44.444  33.624  1.00  0.00           C  
ATOM     80  C   ASP A   6       5.922  43.407  34.633  1.00  0.00           C  
ATOM     81  O   ASP A   6       4.866  43.554  35.247  1.00  0.00           O  
ATOM     82  CB  ASP A   6       6.286  45.864  34.185  1.00  0.00           C  
ATOM     83  CG  ASP A   6       7.183  45.991  35.408  1.00  0.00           C  
ATOM     84  OD1 ASP A   6       7.737  44.974  35.758  1.00  0.00           O  
ATOM     85  OD2 ASP A   6       7.310  47.053  35.966  1.00  0.00           O  
ATOM     86  H   ASP A   6       4.731  44.026  32.351  1.00  0.00           H  
ATOM     87  HA  ASP A   6       7.479  44.258  33.458  1.00  0.00           H  
ATOM     88 1HB  ASP A   6       6.570  46.587  33.421  1.00  0.00           H  
ATOM     89 2HB  ASP A   6       5.249  46.067  34.449  1.00  0.00           H  
ATOM     90  N   TRP A   7       6.716  42.358  34.790  1.00  0.00           N  
ATOM     91  CA  TRP A   7       6.356  41.199  35.589  1.00  0.00           C  
ATOM     92  C   TRP A   7       6.417  41.408  37.097  1.00  0.00           C  
ATOM     93  O   TRP A   7       5.845  40.619  37.852  1.00  0.00           O  
ATOM     94  CB  TRP A   7       7.257  40.037  35.166  1.00  0.00           C  
ATOM     95  CG  TRP A   7       6.971  39.520  33.789  1.00  0.00           C  
ATOM     96  CD1 TRP A   7       7.801  39.520  32.708  1.00  0.00           C  
ATOM     97  CD2 TRP A   7       5.734  38.912  33.341  1.00  0.00           C  
ATOM     98  NE1 TRP A   7       7.162  38.957  31.631  1.00  0.00           N  
ATOM     99  CE2 TRP A   7       5.898  38.580  32.007  1.00  0.00           C  
ATOM    100  CE3 TRP A   7       4.513  38.627  33.966  1.00  0.00           C  
ATOM    101  CZ2 TRP A   7       4.894  37.976  31.266  1.00  0.00           C  
ATOM    102  CZ3 TRP A   7       3.502  38.020  33.231  1.00  0.00           C  
ATOM    103  CH2 TRP A   7       3.688  37.701  31.910  1.00  0.00           C  
ATOM    104  H   TRP A   7       7.617  42.369  34.327  1.00  0.00           H  
ATOM    105  HA  TRP A   7       5.331  40.933  35.335  1.00  0.00           H  
ATOM    106 1HB  TRP A   7       8.299  40.356  35.201  1.00  0.00           H  
ATOM    107 2HB  TRP A   7       7.156  39.201  35.858  1.00  0.00           H  
ATOM    108  HD1 TRP A   7       8.819  39.906  32.694  1.00  0.00           H  
ATOM    109  HE1 TRP A   7       7.524  38.823  30.698  1.00  0.00           H  
ATOM    110  HE3 TRP A   7       4.362  38.876  35.016  1.00  0.00           H  
ATOM    111  HZ2 TRP A   7       5.032  37.719  30.216  1.00  0.00           H  
ATOM    112  HZ3 TRP A   7       2.556  37.804  33.729  1.00  0.00           H  
ATOM    113  HH2 TRP A   7       2.881  37.225  31.352  1.00  0.00           H  
ATOM    114  N   ARG A   8       7.037  42.491  37.556  1.00  0.00           N  
ATOM    115  CA  ARG A   8       7.134  42.663  39.003  1.00  0.00           C  
ATOM    116  C   ARG A   8       5.802  43.133  39.573  1.00  0.00           C  
ATOM    117  O   ARG A   8       5.596  43.094  40.785  1.00  0.00           O  
ATOM    118  CB  ARG A   8       8.245  43.637  39.367  1.00  0.00           C  
ATOM    119  CG  ARG A   8       7.990  45.087  38.986  1.00  0.00           C  
ATOM    120  CD  ARG A   8       9.166  45.973  39.180  1.00  0.00           C  
ATOM    121  NE  ARG A   8       8.945  47.245  38.511  1.00  0.00           N  
ATOM    122  CZ  ARG A   8       9.568  48.415  38.752  1.00  0.00           C  
ATOM    123  NH1 ARG A   8      10.499  48.530  39.673  1.00  0.00           N  
ATOM    124  NH2 ARG A   8       9.215  49.464  38.028  1.00  0.00           N  
ATOM    125  H   ARG A   8       7.425  43.168  36.916  1.00  0.00           H  
ATOM    126  HA  ARG A   8       7.365  41.702  39.465  1.00  0.00           H  
ATOM    127 1HB  ARG A   8       8.416  43.608  40.441  1.00  0.00           H  
ATOM    128 2HB  ARG A   8       9.171  43.330  38.878  1.00  0.00           H  
ATOM    129 1HG  ARG A   8       7.711  45.154  37.934  1.00  0.00           H  
ATOM    130 2HG  ARG A   8       7.179  45.489  39.596  1.00  0.00           H  
ATOM    131 1HD  ARG A   8       9.315  46.147  40.246  1.00  0.00           H  
ATOM    132 2HD  ARG A   8      10.054  45.501  38.763  1.00  0.00           H  
ATOM    133  HE  ARG A   8       8.242  47.249  37.786  1.00  0.00           H  
ATOM    134 1HH1 ARG A   8      10.772  47.733  40.232  1.00  0.00           H  
ATOM    135 2HH1 ARG A   8      10.948  49.420  39.831  1.00  0.00           H  
ATOM    136 1HH2 ARG A   8       8.498  49.356  37.323  1.00  0.00           H  
ATOM    137 2HH2 ARG A   8       9.653  50.362  38.168  1.00  0.00           H  
ATOM    138  N   GLU A   9       4.883  43.581  38.719  1.00  0.00           N  
ATOM    139  CA  GLU A   9       3.589  44.046  39.223  1.00  0.00           C  
ATOM    140  C   GLU A   9       2.581  42.900  39.206  1.00  0.00           C  
ATOM    141  O   GLU A   9       1.417  43.087  39.558  1.00  0.00           O  
ATOM    142  CB  GLU A   9       3.049  45.223  38.405  1.00  0.00           C  
ATOM    143  CG  GLU A   9       3.881  46.495  38.493  1.00  0.00           C  
ATOM    144  CD  GLU A   9       3.268  47.653  37.757  1.00  0.00           C  
ATOM    145  OE1 GLU A   9       2.222  47.487  37.175  1.00  0.00           O  
ATOM    146  OE2 GLU A   9       3.848  48.713  37.778  1.00  0.00           O  
ATOM    147  H   GLU A   9       5.054  43.612  37.725  1.00  0.00           H  
ATOM    148  HA  GLU A   9       3.710  44.378  40.255  1.00  0.00           H  
ATOM    149 1HB  GLU A   9       2.994  44.935  37.355  1.00  0.00           H  
ATOM    150 2HB  GLU A   9       2.041  45.465  38.738  1.00  0.00           H  
ATOM    151 1HG  GLU A   9       3.996  46.768  39.542  1.00  0.00           H  
ATOM    152 2HG  GLU A   9       4.871  46.296  38.085  1.00  0.00           H  
ATOM    153  N   LYS A  10       2.993  41.747  38.684  1.00  0.00           N  
ATOM    154  CA  LYS A  10       2.087  40.617  38.519  1.00  0.00           C  
ATOM    155  C   LYS A  10       2.429  39.441  39.426  1.00  0.00           C  
ATOM    156  O   LYS A  10       1.871  38.353  39.272  1.00  0.00           O  
ATOM    157  CB  LYS A  10       2.070  40.217  37.043  1.00  0.00           C  
ATOM    158  CG  LYS A  10       1.517  41.302  36.128  1.00  0.00           C  
ATOM    159  CD  LYS A  10       1.466  40.851  34.676  1.00  0.00           C  
ATOM    160  CE  LYS A  10       0.817  41.911  33.799  1.00  0.00           C  
ATOM    161  NZ  LYS A  10       0.755  41.499  32.370  1.00  0.00           N  
ATOM    162  H   LYS A  10       3.949  41.626  38.384  1.00  0.00           H  
ATOM    163  HA  LYS A  10       1.081  40.944  38.785  1.00  0.00           H  
ATOM    164 1HB  LYS A  10       3.084  39.978  36.723  1.00  0.00           H  
ATOM    165 2HB  LYS A  10       1.464  39.319  36.920  1.00  0.00           H  
ATOM    166 1HG  LYS A  10       0.509  41.563  36.451  1.00  0.00           H  
ATOM    167 2HG  LYS A  10       2.148  42.187  36.199  1.00  0.00           H  
ATOM    168 1HD  LYS A  10       2.481  40.661  34.324  1.00  0.00           H  
ATOM    169 2HD  LYS A  10       0.894  39.926  34.601  1.00  0.00           H  
ATOM    170 1HE  LYS A  10      -0.194  42.096  34.157  1.00  0.00           H  
ATOM    171 2HE  LYS A  10       1.392  42.833  33.877  1.00  0.00           H  
ATOM    172 1HZ  LYS A  10       0.319  42.229  31.826  1.00  0.00           H  
ATOM    173 2HZ  LYS A  10       1.691  41.336  32.027  1.00  0.00           H  
ATOM    174 3HZ  LYS A  10       0.214  40.650  32.285  1.00  0.00           H  
ATOM    175  N   GLY A  11       3.370  39.646  40.341  1.00  0.00           N  
ATOM    176  CA  GLY A  11       3.797  38.606  41.271  1.00  0.00           C  
ATOM    177  C   GLY A  11       4.863  37.636  40.810  1.00  0.00           C  
ATOM    178  O   GLY A  11       4.995  36.562  41.399  1.00  0.00           O  
ATOM    179  H   GLY A  11       3.798  40.561  40.383  1.00  0.00           H  
ATOM    180 1HA  GLY A  11       4.146  39.089  42.185  1.00  0.00           H  
ATOM    181 2HA  GLY A  11       2.920  38.031  41.566  1.00  0.00           H  
ATOM    182  N   TYR A  12       5.639  37.958  39.779  1.00  0.00           N  
ATOM    183  CA  TYR A  12       6.658  37.026  39.296  1.00  0.00           C  
ATOM    184  C   TYR A  12       8.077  37.375  39.737  1.00  0.00           C  
ATOM    185  O   TYR A  12       9.021  36.642  39.453  1.00  0.00           O  
ATOM    186  CB  TYR A  12       6.681  36.964  37.767  1.00  0.00           C  
ATOM    187  CG  TYR A  12       5.443  36.468  37.053  1.00  0.00           C  
ATOM    188  CD1 TYR A  12       4.260  37.188  37.135  1.00  0.00           C  
ATOM    189  CD2 TYR A  12       5.472  35.295  36.313  1.00  0.00           C  
ATOM    190  CE1 TYR A  12       3.121  36.749  36.489  1.00  0.00           C  
ATOM    191  CE2 TYR A  12       4.319  34.877  35.677  1.00  0.00           C  
ATOM    192  CZ  TYR A  12       3.150  35.605  35.767  1.00  0.00           C  
ATOM    193  OH  TYR A  12       2.015  35.168  35.125  1.00  0.00           O  
ATOM    194  H   TYR A  12       5.554  38.844  39.300  1.00  0.00           H  
ATOM    195  HA  TYR A  12       6.424  36.040  39.697  1.00  0.00           H  
ATOM    196 1HB  TYR A  12       6.880  37.982  37.428  1.00  0.00           H  
ATOM    197 2HB  TYR A  12       7.498  36.311  37.463  1.00  0.00           H  
ATOM    198  HD1 TYR A  12       4.211  38.113  37.710  1.00  0.00           H  
ATOM    199  HD2 TYR A  12       6.388  34.710  36.234  1.00  0.00           H  
ATOM    200  HE1 TYR A  12       2.195  37.319  36.557  1.00  0.00           H  
ATOM    201  HE2 TYR A  12       4.300  33.961  35.086  1.00  0.00           H  
ATOM    202  HH  TYR A  12       1.308  35.804  35.260  1.00  0.00           H  
ATOM    203  N   VAL A  13       8.232  38.477  40.469  1.00  0.00           N  
ATOM    204  CA  VAL A  13       9.568  38.934  40.841  1.00  0.00           C  
ATOM    205  C   VAL A  13       9.773  39.113  42.343  1.00  0.00           C  
ATOM    206  O   VAL A  13       9.041  39.852  43.000  1.00  0.00           O  
ATOM    207  CB  VAL A  13       9.851  40.244  40.082  1.00  0.00           C  
ATOM    208  CG1 VAL A  13      11.250  40.769  40.366  1.00  0.00           C  
ATOM    209  CG2 VAL A  13       9.666  40.018  38.590  1.00  0.00           C  
ATOM    210  H   VAL A  13       7.415  38.991  40.762  1.00  0.00           H  
ATOM    211  HA  VAL A  13      10.290  38.191  40.497  1.00  0.00           H  
ATOM    212  HB  VAL A  13       9.156  41.010  40.427  1.00  0.00           H  
ATOM    213 1HG1 VAL A  13      11.407  41.695  39.811  1.00  0.00           H  
ATOM    214 2HG1 VAL A  13      11.367  40.966  41.432  1.00  0.00           H  
ATOM    215 3HG1 VAL A  13      11.989  40.030  40.056  1.00  0.00           H  
ATOM    216 1HG2 VAL A  13       9.867  40.949  38.061  1.00  0.00           H  
ATOM    217 2HG2 VAL A  13      10.360  39.245  38.258  1.00  0.00           H  
ATOM    218 3HG2 VAL A  13       8.648  39.698  38.366  1.00  0.00           H  
ATOM    219  N   THR A  14      10.830  38.483  42.842  1.00  0.00           N  
ATOM    220  CA  THR A  14      11.270  38.502  44.230  1.00  0.00           C  
ATOM    221  C   THR A  14      11.999  39.807  44.553  1.00  0.00           C  
ATOM    222  O   THR A  14      12.336  40.545  43.631  1.00  0.00           O  
ATOM    223  CB  THR A  14      12.161  37.265  44.452  1.00  0.00           C  
ATOM    224  OG1 THR A  14      13.260  37.326  43.533  1.00  0.00           O  
ATOM    225  CG2 THR A  14      11.329  36.014  44.216  1.00  0.00           C  
ATOM    226  H   THR A  14      11.383  37.938  42.198  1.00  0.00           H  
ATOM    227  HA  THR A  14      10.385  38.396  44.858  1.00  0.00           H  
ATOM    228  HB  THR A  14      12.566  37.233  45.464  1.00  0.00           H  
ATOM    229  HG1 THR A  14      13.783  36.525  43.613  1.00  0.00           H  
ATOM    230 1HG2 THR A  14      11.935  35.121  44.366  1.00  0.00           H  
ATOM    231 2HG2 THR A  14      10.494  36.002  44.915  1.00  0.00           H  
ATOM    232 3HG2 THR A  14      10.959  36.030  43.192  1.00  0.00           H  
ATOM    233  N   PRO A  15      12.253  40.131  45.833  1.00  0.00           N  
ATOM    234  CA  PRO A  15      13.004  41.282  46.320  1.00  0.00           C  
ATOM    235  C   PRO A  15      14.450  41.304  45.848  1.00  0.00           C  
ATOM    236  O   PRO A  15      14.989  40.294  45.394  1.00  0.00           O  
ATOM    237  CB  PRO A  15      12.955  41.108  47.842  1.00  0.00           C  
ATOM    238  CG  PRO A  15      11.750  40.275  48.115  1.00  0.00           C  
ATOM    239  CD  PRO A  15      11.668  39.321  46.953  1.00  0.00           C  
ATOM    240  HA  PRO A  15      12.484  42.198  46.007  1.00  0.00           H  
ATOM    241 1HB  PRO A  15      13.882  40.627  48.189  1.00  0.00           H  
ATOM    242 2HB  PRO A  15      12.898  42.092  48.330  1.00  0.00           H  
ATOM    243 1HG  PRO A  15      11.861  39.755  49.078  1.00  0.00           H  
ATOM    244 2HG  PRO A  15      10.858  40.914  48.198  1.00  0.00           H  
ATOM    245 1HD  PRO A  15      12.289  38.447  47.199  1.00  0.00           H  
ATOM    246 2HD  PRO A  15      10.606  39.069  46.820  1.00  0.00           H  
ATOM    247  N   VAL A  16      15.007  42.508  45.837  1.00  0.00           N  
ATOM    248  CA  VAL A  16      16.371  42.781  45.414  1.00  0.00           C  
ATOM    249  C   VAL A  16      17.380  42.418  46.503  1.00  0.00           C  
ATOM    250  O   VAL A  16      17.210  42.760  47.667  1.00  0.00           O  
ATOM    251  CB  VAL A  16      16.522  44.269  45.047  1.00  0.00           C  
ATOM    252  CG1 VAL A  16      17.972  44.561  44.691  1.00  0.00           C  
ATOM    253  CG2 VAL A  16      15.586  44.602  43.895  1.00  0.00           C  
ATOM    254  H   VAL A  16      14.442  43.288  46.140  1.00  0.00           H  
ATOM    255  HA  VAL A  16      16.595  42.172  44.537  1.00  0.00           H  
ATOM    256  HB  VAL A  16      16.270  44.887  45.909  1.00  0.00           H  
ATOM    257 1HG1 VAL A  16      18.088  45.614  44.430  1.00  0.00           H  
ATOM    258 2HG1 VAL A  16      18.629  44.340  45.532  1.00  0.00           H  
ATOM    259 3HG1 VAL A  16      18.274  43.950  43.841  1.00  0.00           H  
ATOM    260 1HG2 VAL A  16      15.686  45.654  43.628  1.00  0.00           H  
ATOM    261 2HG2 VAL A  16      15.833  43.991  43.026  1.00  0.00           H  
ATOM    262 3HG2 VAL A  16      14.554  44.406  44.184  1.00  0.00           H  
ATOM    263  N   LYS A  17      18.420  41.700  46.089  1.00  0.00           N  
ATOM    264  CA  LYS A  17      19.498  41.222  46.942  1.00  0.00           C  
ATOM    265  C   LYS A  17      20.835  41.880  46.612  1.00  0.00           C  
ATOM    266  O   LYS A  17      20.991  42.453  45.533  1.00  0.00           O  
ATOM    267  CB  LYS A  17      19.622  39.702  46.830  1.00  0.00           C  
ATOM    268  CG  LYS A  17      18.409  38.916  47.313  1.00  0.00           C  
ATOM    269  CD  LYS A  17      18.608  37.436  47.019  1.00  0.00           C  
ATOM    270  CE  LYS A  17      17.363  36.624  47.346  1.00  0.00           C  
ATOM    271  NZ  LYS A  17      17.488  35.218  46.875  1.00  0.00           N  
ATOM    272  H   LYS A  17      18.459  41.468  45.106  1.00  0.00           H  
ATOM    273  HA  LYS A  17      19.253  41.476  47.974  1.00  0.00           H  
ATOM    274 1HB  LYS A  17      19.795  39.439  45.785  1.00  0.00           H  
ATOM    275 2HB  LYS A  17      20.482  39.365  47.407  1.00  0.00           H  
ATOM    276 1HG  LYS A  17      18.278  39.063  48.385  1.00  0.00           H  
ATOM    277 2HG  LYS A  17      17.514  39.275  46.807  1.00  0.00           H  
ATOM    278 1HD  LYS A  17      18.848  37.293  45.965  1.00  0.00           H  
ATOM    279 2HD  LYS A  17      19.438  37.049  47.609  1.00  0.00           H  
ATOM    280 1HE  LYS A  17      17.207  36.630  48.423  1.00  0.00           H  
ATOM    281 2HE  LYS A  17      16.497  37.084  46.868  1.00  0.00           H  
ATOM    282 1HZ  LYS A  17      16.648  34.707  47.106  1.00  0.00           H  
ATOM    283 2HZ  LYS A  17      17.623  35.175  45.875  1.00  0.00           H  
ATOM    284 3HZ  LYS A  17      18.264  34.721  47.289  1.00  0.00           H  
ATOM    285  N   ASN A  18      21.757  41.852  47.570  1.00  0.00           N  
ATOM    286  CA  ASN A  18      23.120  42.335  47.397  1.00  0.00           C  
ATOM    287  C   ASN A  18      24.059  41.159  47.137  1.00  0.00           C  
ATOM    288  O   ASN A  18      24.106  40.208  47.915  1.00  0.00           O  
ATOM    289  CB  ASN A  18      23.569  43.136  48.606  1.00  0.00           C  
ATOM    290  CG  ASN A  18      24.883  43.830  48.378  1.00  0.00           C  
ATOM    291  OD1 ASN A  18      25.849  43.330  47.788  1.00  0.00           O  
ATOM    292  ND2 ASN A  18      24.940  45.043  48.864  1.00  0.00           N  
ATOM    293  H   ASN A  18      21.498  41.475  48.470  1.00  0.00           H  
ATOM    294  HA  ASN A  18      23.159  42.978  46.516  1.00  0.00           H  
ATOM    295 1HB  ASN A  18      22.811  43.882  48.846  1.00  0.00           H  
ATOM    296 2HB  ASN A  18      23.663  42.474  49.466  1.00  0.00           H  
ATOM    297 1HD2 ASN A  18      25.773  45.588  48.764  1.00  0.00           H  
ATOM    298 2HD2 ASN A  18      24.151  45.434  49.338  1.00  0.00           H  
ATOM    299  N   GLN A  19      24.758  41.218  46.007  1.00  0.00           N  
ATOM    300  CA  GLN A  19      25.694  40.209  45.513  1.00  0.00           C  
ATOM    301  C   GLN A  19      26.778  39.802  46.508  1.00  0.00           C  
ATOM    302  O   GLN A  19      27.239  38.662  46.525  1.00  0.00           O  
ATOM    303  CB  GLN A  19      26.356  40.715  44.228  1.00  0.00           C  
ATOM    304  CG  GLN A  19      27.183  39.720  43.434  1.00  0.00           C  
ATOM    305  CD  GLN A  19      26.286  38.685  42.782  1.00  0.00           C  
ATOM    306  OE1 GLN A  19      25.390  39.026  42.005  1.00  0.00           O  
ATOM    307  NE2 GLN A  19      26.535  37.421  43.108  1.00  0.00           N  
ATOM    308  H   GLN A  19      24.632  42.039  45.435  1.00  0.00           H  
ATOM    309  HA  GLN A  19      25.118  39.318  45.266  1.00  0.00           H  
ATOM    310 1HB  GLN A  19      25.587  41.087  43.550  1.00  0.00           H  
ATOM    311 2HB  GLN A  19      27.016  41.546  44.473  1.00  0.00           H  
ATOM    312 1HG  GLN A  19      27.737  40.250  42.660  1.00  0.00           H  
ATOM    313 2HG  GLN A  19      27.886  39.207  44.092  1.00  0.00           H  
ATOM    314 1HE2 GLN A  19      25.981  36.686  42.714  1.00  0.00           H  
ATOM    315 2HE2 GLN A  19      27.274  37.198  43.743  1.00  0.00           H  
ATOM    316  N   GLY A  20      27.292  40.782  47.247  1.00  0.00           N  
ATOM    317  CA  GLY A  20      28.377  40.524  48.180  1.00  0.00           C  
ATOM    318  C   GLY A  20      29.679  40.367  47.420  1.00  0.00           C  
ATOM    319  O   GLY A  20      29.727  40.486  46.195  1.00  0.00           O  
ATOM    320  H   GLY A  20      26.926  41.720  47.162  1.00  0.00           H  
ATOM    321 1HA  GLY A  20      28.445  41.357  48.879  1.00  0.00           H  
ATOM    322 2HA  GLY A  20      28.152  39.616  48.737  1.00  0.00           H  
ATOM    323  N   GLN A  21      30.773  40.134  48.132  1.00  0.00           N  
ATOM    324  CA  GLN A  21      32.042  39.975  47.439  1.00  0.00           C  
ATOM    325  C   GLN A  21      32.266  38.507  47.067  1.00  0.00           C  
ATOM    326  O   GLN A  21      33.129  37.852  47.649  1.00  0.00           O  
ATOM    327  CB  GLN A  21      33.193  40.492  48.305  1.00  0.00           C  
ATOM    328  CG  GLN A  21      33.098  41.975  48.624  1.00  0.00           C  
ATOM    329  CD  GLN A  21      33.251  42.836  47.384  1.00  0.00           C  
ATOM    330  OE1 GLN A  21      34.302  42.845  46.737  1.00  0.00           O  
ATOM    331  NE2 GLN A  21      32.201  43.572  47.040  1.00  0.00           N  
ATOM    332  H   GLN A  21      30.724  40.070  49.139  1.00  0.00           H  
ATOM    333  HA  GLN A  21      32.010  40.565  46.524  1.00  0.00           H  
ATOM    334 1HB  GLN A  21      33.218  39.943  49.246  1.00  0.00           H  
ATOM    335 2HB  GLN A  21      34.140  40.312  47.796  1.00  0.00           H  
ATOM    336 1HG  GLN A  21      32.125  42.183  49.067  1.00  0.00           H  
ATOM    337 2HG  GLN A  21      33.890  42.236  49.326  1.00  0.00           H  
ATOM    338 1HE2 GLN A  21      32.247  44.158  46.231  1.00  0.00           H  
ATOM    339 2HE2 GLN A  21      31.362  43.543  47.584  1.00  0.00           H  
ATOM    340  N   CYS A  22      31.470  38.020  46.123  1.00  0.00           N  
ATOM    341  CA  CYS A  22      31.419  36.652  45.631  1.00  0.00           C  
ATOM    342  C   CYS A  22      31.063  36.649  44.149  1.00  0.00           C  
ATOM    343  O   CYS A  22      30.205  37.399  43.684  1.00  0.00           O  
ATOM    344  CB  CYS A  22      30.408  35.830  46.430  1.00  0.00           C  
ATOM    345  SG  CYS A  22      30.131  34.122  45.906  1.00  0.00           S  
ATOM    346  H   CYS A  22      30.843  38.707  45.724  1.00  0.00           H  
ATOM    347  HA  CYS A  22      32.396  36.186  45.755  1.00  0.00           H  
ATOM    348 1HB  CYS A  22      30.728  35.791  47.472  1.00  0.00           H  
ATOM    349 2HB  CYS A  22      29.438  36.325  46.400  1.00  0.00           H  
ATOM    350  N   GLY A  23      31.845  35.929  43.352  1.00  0.00           N  
ATOM    351  CA  GLY A  23      31.660  35.835  41.907  1.00  0.00           C  
ATOM    352  C   GLY A  23      30.553  34.869  41.537  1.00  0.00           C  
ATOM    353  O   GLY A  23      30.769  33.923  40.774  1.00  0.00           O  
ATOM    354  H   GLY A  23      32.620  35.402  43.727  1.00  0.00           H  
ATOM    355 1HA  GLY A  23      31.432  36.826  41.511  1.00  0.00           H  
ATOM    356 2HA  GLY A  23      32.587  35.505  41.441  1.00  0.00           H  
ATOM    357  N   SER A  24      29.373  35.153  42.084  1.00  0.00           N  
ATOM    358  CA  SER A  24      28.133  34.403  41.969  1.00  0.00           C  
ATOM    359  C   SER A  24      27.080  35.087  41.100  1.00  0.00           C  
ATOM    360  O   SER A  24      25.925  34.656  41.097  1.00  0.00           O  
ATOM    361  CB  SER A  24      27.556  34.169  43.351  1.00  0.00           C  
ATOM    362  OG  SER A  24      27.274  35.397  43.964  1.00  0.00           O  
ATOM    363  H   SER A  24      29.373  35.996  42.639  1.00  0.00           H  
ATOM    364  HA  SER A  24      28.384  33.436  41.533  1.00  0.00           H  
ATOM    365 1HB  SER A  24      26.647  33.571  43.285  1.00  0.00           H  
ATOM    366 2HB  SER A  24      28.275  33.603  43.942  1.00  0.00           H  
ATOM    367  HG  SER A  24      27.117  35.218  44.894  1.00  0.00           H  
ATOM    368  N   CYS A  25      27.465  36.128  40.356  1.00  0.00           N  
ATOM    369  CA  CYS A  25      26.605  36.881  39.446  1.00  0.00           C  
ATOM    370  C   CYS A  25      25.593  35.965  38.796  1.00  0.00           C  
ATOM    371  O   CYS A  25      24.388  36.213  38.785  1.00  0.00           O  
ATOM    372  CB  CYS A  25      27.434  37.571  38.362  1.00  0.00           C  
ATOM    373  SG  CYS A  25      28.404  39.083  38.568  1.00  0.00           S  
ATOM    374  H   CYS A  25      28.434  36.404  40.440  1.00  0.00           H  
ATOM    375  HA  CYS A  25      26.069  37.642  40.012  1.00  0.00           H  
ATOM    376 1HB  CYS A  25      28.171  36.847  38.014  1.00  0.00           H  
ATOM    377 2HB  CYS A  25      26.741  37.815  37.557  1.00  0.00           H  
ATOM    378  HG  CYS A  25      29.108  39.037  37.442  1.00  0.00           H  
ATOM    379  N   TRP A  26      26.127  34.884  38.236  1.00  0.00           N  
ATOM    380  CA  TRP A  26      25.435  33.826  37.514  1.00  0.00           C  
ATOM    381  C   TRP A  26      24.411  33.023  38.317  1.00  0.00           C  
ATOM    382  O   TRP A  26      23.433  32.536  37.748  1.00  0.00           O  
ATOM    383  CB  TRP A  26      26.513  32.881  36.980  1.00  0.00           C  
ATOM    384  CG  TRP A  26      27.357  32.313  38.081  1.00  0.00           C  
ATOM    385  CD1 TRP A  26      28.504  32.877  38.550  1.00  0.00           C  
ATOM    386  CD2 TRP A  26      27.157  31.102  38.850  1.00  0.00           C  
ATOM    387  NE1 TRP A  26      29.030  32.103  39.555  1.00  0.00           N  
ATOM    388  CE2 TRP A  26      28.218  31.016  39.752  1.00  0.00           C  
ATOM    389  CE3 TRP A  26      26.176  30.104  38.846  1.00  0.00           C  
ATOM    390  CZ2 TRP A  26      28.339  29.972  40.645  1.00  0.00           C  
ATOM    391  CZ3 TRP A  26      26.295  29.050  39.746  1.00  0.00           C  
ATOM    392  CH2 TRP A  26      27.347  28.988  40.622  1.00  0.00           C  
ATOM    393  H   TRP A  26      27.128  34.790  38.324  1.00  0.00           H  
ATOM    394  HA  TRP A  26      24.882  34.287  36.694  1.00  0.00           H  
ATOM    395 1HB  TRP A  26      26.016  32.076  36.438  1.00  0.00           H  
ATOM    396 2HB  TRP A  26      27.177  33.380  36.274  1.00  0.00           H  
ATOM    397  HD1 TRP A  26      28.953  33.804  38.195  1.00  0.00           H  
ATOM    398  HE1 TRP A  26      29.881  32.319  40.054  1.00  0.00           H  
ATOM    399  HE3 TRP A  26      25.339  30.157  38.149  1.00  0.00           H  
ATOM    400  HZ2 TRP A  26      29.169  29.909  41.347  1.00  0.00           H  
ATOM    401  HZ3 TRP A  26      25.532  28.270  39.743  1.00  0.00           H  
ATOM    402  HH2 TRP A  26      27.418  28.152  41.318  1.00  0.00           H  
ATOM    403  N   ALA A  27      24.604  32.923  39.629  1.00  0.00           N  
ATOM    404  CA  ALA A  27      23.704  32.182  40.505  1.00  0.00           C  
ATOM    405  C   ALA A  27      22.458  33.034  40.709  1.00  0.00           C  
ATOM    406  O   ALA A  27      21.345  32.513  40.781  1.00  0.00           O  
ATOM    407  CB  ALA A  27      24.379  31.857  41.827  1.00  0.00           C  
ATOM    408  H   ALA A  27      25.398  33.366  40.067  1.00  0.00           H  
ATOM    409  HA  ALA A  27      23.432  31.240  40.031  1.00  0.00           H  
ATOM    410 1HB  ALA A  27      23.683  31.335  42.484  1.00  0.00           H  
ATOM    411 2HB  ALA A  27      25.247  31.221  41.651  1.00  0.00           H  
ATOM    412 3HB  ALA A  27      24.698  32.783  42.303  1.00  0.00           H  
ATOM    413  N   PHE A  28      22.658  34.347  40.792  1.00  0.00           N  
ATOM    414  CA  PHE A  28      21.544  35.272  41.002  1.00  0.00           C  
ATOM    415  C   PHE A  28      20.652  35.285  39.770  1.00  0.00           C  
ATOM    416  O   PHE A  28      19.422  35.269  39.864  1.00  0.00           O  
ATOM    417  CB  PHE A  28      22.058  36.683  41.294  1.00  0.00           C  
ATOM    418  CG  PHE A  28      22.511  36.898  42.710  1.00  0.00           C  
ATOM    419  CD1 PHE A  28      23.548  36.154  43.253  1.00  0.00           C  
ATOM    420  CD2 PHE A  28      21.889  37.859  43.504  1.00  0.00           C  
ATOM    421  CE1 PHE A  28      23.952  36.365  44.557  1.00  0.00           C  
ATOM    422  CE2 PHE A  28      22.297  38.067  44.807  1.00  0.00           C  
ATOM    423  CZ  PHE A  28      23.330  37.318  45.335  1.00  0.00           C  
ATOM    424  H   PHE A  28      23.603  34.686  40.704  1.00  0.00           H  
ATOM    425  HA  PHE A  28      20.958  34.935  41.858  1.00  0.00           H  
ATOM    426 1HB  PHE A  28      22.897  36.912  40.639  1.00  0.00           H  
ATOM    427 2HB  PHE A  28      21.270  37.404  41.080  1.00  0.00           H  
ATOM    428  HD1 PHE A  28      24.059  35.393  42.661  1.00  0.00           H  
ATOM    429  HD2 PHE A  28      21.072  38.452  43.091  1.00  0.00           H  
ATOM    430  HE1 PHE A  28      24.770  35.762  44.952  1.00  0.00           H  
ATOM    431  HE2 PHE A  28      21.816  38.817  45.435  1.00  0.00           H  
ATOM    432  HZ  PHE A  28      23.637  37.496  46.365  1.00  0.00           H  
ATOM    433  N   SER A  29      21.294  35.279  38.608  1.00  0.00           N  
ATOM    434  CA  SER A  29      20.568  35.273  37.348  1.00  0.00           C  
ATOM    435  C   SER A  29      19.771  33.984  37.162  1.00  0.00           C  
ATOM    436  O   SER A  29      18.551  34.025  37.003  1.00  0.00           O  
ATOM    437  CB  SER A  29      21.570  35.451  36.224  1.00  0.00           C  
ATOM    438  OG  SER A  29      20.937  35.454  34.974  1.00  0.00           O  
ATOM    439  H   SER A  29      22.305  35.276  38.610  1.00  0.00           H  
ATOM    440  HA  SER A  29      19.863  36.106  37.351  1.00  0.00           H  
ATOM    441 1HB  SER A  29      22.098  36.391  36.376  1.00  0.00           H  
ATOM    442 2HB  SER A  29      22.303  34.647  36.257  1.00  0.00           H  
ATOM    443  HG  SER A  29      21.639  35.570  34.329  1.00  0.00           H  
ATOM    444  N   ALA A  30      20.408  32.837  37.371  1.00  0.00           N  
ATOM    445  CA  ALA A  30      19.701  31.566  37.255  1.00  0.00           C  
ATOM    446  C   ALA A  30      18.630  31.384  38.324  1.00  0.00           C  
ATOM    447  O   ALA A  30      17.557  30.849  38.052  1.00  0.00           O  
ATOM    448  CB  ALA A  30      20.695  30.415  37.317  1.00  0.00           C  
ATOM    449  H   ALA A  30      21.388  32.835  37.610  1.00  0.00           H  
ATOM    450  HA  ALA A  30      19.193  31.550  36.291  1.00  0.00           H  
ATOM    451 1HB  ALA A  30      20.165  29.467  37.219  1.00  0.00           H  
ATOM    452 2HB  ALA A  30      21.410  30.518  36.499  1.00  0.00           H  
ATOM    453 3HB  ALA A  30      21.216  30.447  38.271  1.00  0.00           H  
ATOM    454  N   THR A  31      18.917  31.826  39.543  1.00  0.00           N  
ATOM    455  CA  THR A  31      17.959  31.652  40.637  1.00  0.00           C  
ATOM    456  C   THR A  31      16.718  32.508  40.382  1.00  0.00           C  
ATOM    457  O   THR A  31      15.601  32.045  40.603  1.00  0.00           O  
ATOM    458  CB  THR A  31      18.601  32.029  41.986  1.00  0.00           C  
ATOM    459  OG1 THR A  31      19.744  31.195  42.219  1.00  0.00           O  
ATOM    460  CG2 THR A  31      17.617  31.853  43.132  1.00  0.00           C  
ATOM    461  H   THR A  31      19.790  32.290  39.743  1.00  0.00           H  
ATOM    462  HA  THR A  31      17.664  30.604  40.681  1.00  0.00           H  
ATOM    463  HB  THR A  31      18.924  33.069  41.952  1.00  0.00           H  
ATOM    464  HG1 THR A  31      20.415  31.420  41.569  1.00  0.00           H  
ATOM    465 1HG2 THR A  31      18.088  32.124  44.078  1.00  0.00           H  
ATOM    466 2HG2 THR A  31      16.740  32.484  42.992  1.00  0.00           H  
ATOM    467 3HG2 THR A  31      17.348  30.798  43.112  1.00  0.00           H  
ATOM    468  N   GLY A  32      16.918  33.764  39.995  1.00  0.00           N  
ATOM    469  CA  GLY A  32      15.793  34.664  39.762  1.00  0.00           C  
ATOM    470  C   GLY A  32      14.875  34.163  38.662  1.00  0.00           C  
ATOM    471  O   GLY A  32      13.652  34.245  38.798  1.00  0.00           O  
ATOM    472  H   GLY A  32      17.855  34.119  39.851  1.00  0.00           H  
ATOM    473 1HA  GLY A  32      15.223  34.772  40.685  1.00  0.00           H  
ATOM    474 2HA  GLY A  32      16.184  35.646  39.495  1.00  0.00           H  
ATOM    475  N   ALA A  33      15.430  33.615  37.585  1.00  0.00           N  
ATOM    476  CA  ALA A  33      14.551  33.098  36.546  1.00  0.00           C  
ATOM    477  C   ALA A  33      13.772  31.891  37.046  1.00  0.00           C  
ATOM    478  O   ALA A  33      12.600  31.756  36.693  1.00  0.00           O  
ATOM    479  CB  ALA A  33      15.326  32.722  35.292  1.00  0.00           C  
ATOM    480  H   ALA A  33      16.434  33.567  37.500  1.00  0.00           H  
ATOM    481  HA  ALA A  33      13.830  33.869  36.278  1.00  0.00           H  
ATOM    482 1HB  ALA A  33      14.644  32.327  34.539  1.00  0.00           H  
ATOM    483 2HB  ALA A  33      15.815  33.622  34.921  1.00  0.00           H  
ATOM    484 3HB  ALA A  33      16.062  31.964  35.553  1.00  0.00           H  
ATOM    485  N   LEU A  34      14.376  31.027  37.854  1.00  0.00           N  
ATOM    486  CA  LEU A  34      13.596  29.896  38.347  1.00  0.00           C  
ATOM    487  C   LEU A  34      12.538  30.408  39.324  1.00  0.00           C  
ATOM    488  O   LEU A  34      11.404  29.929  39.281  1.00  0.00           O  
ATOM    489  CB  LEU A  34      14.485  28.854  39.038  1.00  0.00           C  
ATOM    490  CG  LEU A  34      13.809  27.573  39.544  1.00  0.00           C  
ATOM    491  CD1 LEU A  34      13.059  26.857  38.429  1.00  0.00           C  
ATOM    492  CD2 LEU A  34      14.860  26.648  40.141  1.00  0.00           C  
ATOM    493  H   LEU A  34      15.343  31.144  38.117  1.00  0.00           H  
ATOM    494  HA  LEU A  34      13.114  29.427  37.490  1.00  0.00           H  
ATOM    495 1HB  LEU A  34      15.260  28.550  38.338  1.00  0.00           H  
ATOM    496 2HB  LEU A  34      14.954  29.332  39.898  1.00  0.00           H  
ATOM    497  HG  LEU A  34      13.072  27.825  40.307  1.00  0.00           H  
ATOM    498 1HD1 LEU A  34      12.594  25.955  38.826  1.00  0.00           H  
ATOM    499 2HD1 LEU A  34      12.281  27.496  38.009  1.00  0.00           H  
ATOM    500 3HD1 LEU A  34      13.758  26.590  37.638  1.00  0.00           H  
ATOM    501 1HD2 LEU A  34      14.383  25.737  40.503  1.00  0.00           H  
ATOM    502 2HD2 LEU A  34      15.597  26.392  39.380  1.00  0.00           H  
ATOM    503 3HD2 LEU A  34      15.360  27.144  40.973  1.00  0.00           H  
ATOM    504  N   GLU A  35      12.833  31.404  40.157  1.00  0.00           N  
ATOM    505  CA  GLU A  35      11.789  31.916  41.045  1.00  0.00           C  
ATOM    506  C   GLU A  35      10.586  32.382  40.235  1.00  0.00           C  
ATOM    507  O   GLU A  35       9.438  32.099  40.583  1.00  0.00           O  
ATOM    508  CB  GLU A  35      12.346  33.069  41.882  1.00  0.00           C  
ATOM    509  CG  GLU A  35      13.340  32.676  42.967  1.00  0.00           C  
ATOM    510  CD  GLU A  35      14.122  33.806  43.575  1.00  0.00           C  
ATOM    511  OE1 GLU A  35      14.087  34.889  43.044  1.00  0.00           O  
ATOM    512  OE2 GLU A  35      14.760  33.591  44.578  1.00  0.00           O  
ATOM    513  H   GLU A  35      13.762  31.802  40.174  1.00  0.00           H  
ATOM    514  HA  GLU A  35      11.472  31.113  41.712  1.00  0.00           H  
ATOM    515 1HB  GLU A  35      12.844  33.784  41.226  1.00  0.00           H  
ATOM    516 2HB  GLU A  35      11.518  33.587  42.369  1.00  0.00           H  
ATOM    517 1HG  GLU A  35      12.766  32.185  43.751  1.00  0.00           H  
ATOM    518 2HG  GLU A  35      14.052  31.966  42.551  1.00  0.00           H  
ATOM    519  N   GLY A  36      10.859  33.103  39.152  1.00  0.00           N  
ATOM    520  CA  GLY A  36       9.840  33.613  38.239  1.00  0.00           C  
ATOM    521  C   GLY A  36       9.034  32.522  37.566  1.00  0.00           C  
ATOM    522  O   GLY A  36       7.801  32.567  37.575  1.00  0.00           O  
ATOM    523  H   GLY A  36      11.828  33.309  38.947  1.00  0.00           H  
ATOM    524 1HA  GLY A  36       9.161  34.263  38.792  1.00  0.00           H  
ATOM    525 2HA  GLY A  36      10.334  34.216  37.477  1.00  0.00           H  
ATOM    526  N   GLN A  37       9.718  31.530  37.008  1.00  0.00           N  
ATOM    527  CA  GLN A  37       9.031  30.434  36.327  1.00  0.00           C  
ATOM    528  C   GLN A  37       8.280  29.540  37.309  1.00  0.00           C  
ATOM    529  O   GLN A  37       7.210  29.040  36.976  1.00  0.00           O  
ATOM    530  CB  GLN A  37      10.030  29.598  35.523  1.00  0.00           C  
ATOM    531  CG  GLN A  37      10.677  30.365  34.382  1.00  0.00           C  
ATOM    532  CD  GLN A  37       9.634  31.013  33.494  1.00  0.00           C  
ATOM    533  OE1 GLN A  37       8.690  30.323  33.098  1.00  0.00           O  
ATOM    534  NE2 GLN A  37       9.788  32.295  33.186  1.00  0.00           N  
ATOM    535  H   GLN A  37      10.727  31.536  37.059  1.00  0.00           H  
ATOM    536  HA  GLN A  37       8.299  30.862  35.643  1.00  0.00           H  
ATOM    537 1HB  GLN A  37      10.814  29.241  36.191  1.00  0.00           H  
ATOM    538 2HB  GLN A  37       9.528  28.725  35.108  1.00  0.00           H  
ATOM    539 1HG  GLN A  37      11.325  31.151  34.773  1.00  0.00           H  
ATOM    540 2HG  GLN A  37      11.271  29.677  33.782  1.00  0.00           H  
ATOM    541 1HE2 GLN A  37       9.097  32.721  32.598  1.00  0.00           H  
ATOM    542 2HE2 GLN A  37      10.559  32.839  33.517  1.00  0.00           H  
ATOM    543  N   MET A  38       8.773  29.388  38.536  1.00  0.00           N  
ATOM    544  CA  MET A  38       8.009  28.629  39.520  1.00  0.00           C  
ATOM    545  C   MET A  38       6.673  29.315  39.775  1.00  0.00           C  
ATOM    546  O   MET A  38       5.630  28.656  39.770  1.00  0.00           O  
ATOM    547  CB  MET A  38       8.776  28.467  40.831  1.00  0.00           C  
ATOM    548  CG  MET A  38       9.931  27.476  40.803  1.00  0.00           C  
ATOM    549  SD  MET A  38       9.429  25.772  40.491  1.00  0.00           S  
ATOM    550  CE  MET A  38       8.421  25.357  41.912  1.00  0.00           C  
ATOM    551  H   MET A  38       9.663  29.792  38.783  1.00  0.00           H  
ATOM    552  HA  MET A  38       7.821  27.630  39.126  1.00  0.00           H  
ATOM    553 1HB  MET A  38       9.183  29.432  41.128  1.00  0.00           H  
ATOM    554 2HB  MET A  38       8.090  28.141  41.614  1.00  0.00           H  
ATOM    555 1HG  MET A  38      10.638  27.762  40.025  1.00  0.00           H  
ATOM    556 2HG  MET A  38      10.432  27.520  41.770  1.00  0.00           H  
ATOM    557 1HE  MET A  38       8.064  24.331  41.815  1.00  0.00           H  
ATOM    558 2HE  MET A  38       9.009  25.449  42.826  1.00  0.00           H  
ATOM    559 3HE  MET A  38       7.564  26.027  41.977  1.00  0.00           H  
ATOM    560  N   PHE A  39       6.676  30.633  39.940  1.00  0.00           N  
ATOM    561  CA  PHE A  39       5.403  31.318  40.126  1.00  0.00           C  
ATOM    562  C   PHE A  39       4.486  31.107  38.924  1.00  0.00           C  
ATOM    563  O   PHE A  39       3.323  30.731  39.077  1.00  0.00           O  
ATOM    564  CB  PHE A  39       5.568  32.822  40.353  1.00  0.00           C  
ATOM    565  CG  PHE A  39       4.246  33.527  40.464  1.00  0.00           C  
ATOM    566  CD1 PHE A  39       3.506  33.460  41.635  1.00  0.00           C  
ATOM    567  CD2 PHE A  39       3.735  34.248  39.424  1.00  0.00           C  
ATOM    568  CE1 PHE A  39       2.287  34.099  41.763  1.00  0.00           C  
ATOM    569  CE2 PHE A  39       2.520  34.896  39.529  1.00  0.00           C  
ATOM    570  CZ  PHE A  39       1.791  34.823  40.700  1.00  0.00           C  
ATOM    571  H   PHE A  39       7.545  31.146  39.934  1.00  0.00           H  
ATOM    572  HA  PHE A  39       4.920  30.899  41.010  1.00  0.00           H  
ATOM    573 1HB  PHE A  39       6.140  32.985  41.266  1.00  0.00           H  
ATOM    574 2HB  PHE A  39       6.133  33.263  39.532  1.00  0.00           H  
ATOM    575  HD1 PHE A  39       3.901  32.888  42.474  1.00  0.00           H  
ATOM    576  HD2 PHE A  39       4.307  34.308  38.497  1.00  0.00           H  
ATOM    577  HE1 PHE A  39       1.726  34.029  42.695  1.00  0.00           H  
ATOM    578  HE2 PHE A  39       2.123  35.469  38.692  1.00  0.00           H  
ATOM    579  HZ  PHE A  39       0.832  35.334  40.777  1.00  0.00           H  
ATOM    580  N   ARG A  40       5.009  31.302  37.717  1.00  0.00           N  
ATOM    581  CA  ARG A  40       4.163  31.144  36.536  1.00  0.00           C  
ATOM    582  C   ARG A  40       3.475  29.784  36.463  1.00  0.00           C  
ATOM    583  O   ARG A  40       2.284  29.708  36.159  1.00  0.00           O  
ATOM    584  CB  ARG A  40       4.946  31.331  35.246  1.00  0.00           C  
ATOM    585  CG  ARG A  40       4.057  31.314  34.014  1.00  0.00           C  
ATOM    586  CD  ARG A  40       4.760  31.720  32.769  1.00  0.00           C  
ATOM    587  NE  ARG A  40       5.854  30.829  32.419  1.00  0.00           N  
ATOM    588  CZ  ARG A  40       5.744  29.635  31.804  1.00  0.00           C  
ATOM    589  NH1 ARG A  40       4.577  29.140  31.449  1.00  0.00           N  
ATOM    590  NH2 ARG A  40       6.856  28.963  31.565  1.00  0.00           N  
ATOM    591  H   ARG A  40       5.981  31.554  37.621  1.00  0.00           H  
ATOM    592  HA  ARG A  40       3.388  31.909  36.581  1.00  0.00           H  
ATOM    593 1HB  ARG A  40       5.491  32.275  35.256  1.00  0.00           H  
ATOM    594 2HB  ARG A  40       5.691  30.539  35.155  1.00  0.00           H  
ATOM    595 1HG  ARG A  40       3.675  30.302  33.863  1.00  0.00           H  
ATOM    596 2HG  ARG A  40       3.224  32.002  34.159  1.00  0.00           H  
ATOM    597 1HD  ARG A  40       4.062  31.725  31.933  1.00  0.00           H  
ATOM    598 2HD  ARG A  40       5.165  32.720  32.916  1.00  0.00           H  
ATOM    599  HE  ARG A  40       6.790  31.129  32.654  1.00  0.00           H  
ATOM    600 1HH1 ARG A  40       3.730  29.657  31.634  1.00  0.00           H  
ATOM    601 2HH1 ARG A  40       4.528  28.241  30.990  1.00  0.00           H  
ATOM    602 1HH2 ARG A  40       7.728  29.383  31.857  1.00  0.00           H  
ATOM    603 2HH2 ARG A  40       6.837  28.063  31.107  1.00  0.00           H  
ATOM    604  N   LYS A  41       4.194  28.724  36.814  1.00  0.00           N  
ATOM    605  CA  LYS A  41       3.614  27.386  36.768  1.00  0.00           C  
ATOM    606  C   LYS A  41       2.837  26.961  38.011  1.00  0.00           C  
ATOM    607  O   LYS A  41       1.885  26.192  37.894  1.00  0.00           O  
ATOM    608  CB  LYS A  41       4.730  26.374  36.498  1.00  0.00           C  
ATOM    609  CG  LYS A  41       4.288  24.952  36.181  1.00  0.00           C  
ATOM    610  CD  LYS A  41       3.641  24.911  34.803  1.00  0.00           C  
ATOM    611  CE  LYS A  41       3.459  23.505  34.250  1.00  0.00           C  
ATOM    612  NZ  LYS A  41       4.757  22.832  33.978  1.00  0.00           N  
ATOM    613  H   LYS A  41       5.150  28.853  37.113  1.00  0.00           H  
ATOM    614  HA  LYS A  41       2.896  27.377  35.947  1.00  0.00           H  
ATOM    615 1HB  LYS A  41       5.330  26.713  35.653  1.00  0.00           H  
ATOM    616 2HB  LYS A  41       5.377  26.326  37.372  1.00  0.00           H  
ATOM    617 1HG  LYS A  41       5.152  24.287  36.202  1.00  0.00           H  
ATOM    618 2HG  LYS A  41       3.574  24.599  36.925  1.00  0.00           H  
ATOM    619 1HD  LYS A  41       2.656  25.380  34.848  1.00  0.00           H  
ATOM    620 2HD  LYS A  41       4.264  25.469  34.102  1.00  0.00           H  
ATOM    621 1HE  LYS A  41       2.897  22.913  34.970  1.00  0.00           H  
ATOM    622 2HE  LYS A  41       2.888  23.562  33.323  1.00  0.00           H  
ATOM    623 1HZ  LYS A  41       4.576  21.907  33.613  1.00  0.00           H  
ATOM    624 2HZ  LYS A  41       5.319  23.333  33.305  1.00  0.00           H  
ATOM    625 3HZ  LYS A  41       5.341  22.728  34.795  1.00  0.00           H  
ATOM    626  N   THR A  42       3.209  27.444  39.195  1.00  0.00           N  
ATOM    627  CA  THR A  42       2.554  26.988  40.419  1.00  0.00           C  
ATOM    628  C   THR A  42       1.593  27.950  41.112  1.00  0.00           C  
ATOM    629  O   THR A  42       0.822  27.523  41.973  1.00  0.00           O  
ATOM    630  CB  THR A  42       3.602  26.564  41.465  1.00  0.00           C  
ATOM    631  OG1 THR A  42       4.353  27.723  41.845  1.00  0.00           O  
ATOM    632  CG2 THR A  42       4.545  25.505  40.916  1.00  0.00           C  
ATOM    633  H   THR A  42       3.946  28.131  39.256  1.00  0.00           H  
ATOM    634  HA  THR A  42       1.939  26.126  40.156  1.00  0.00           H  
ATOM    635  HB  THR A  42       3.090  26.160  42.338  1.00  0.00           H  
ATOM    636  HG1 THR A  42       4.962  27.942  41.136  1.00  0.00           H  
ATOM    637 1HG2 THR A  42       5.270  25.232  41.684  1.00  0.00           H  
ATOM    638 2HG2 THR A  42       3.970  24.624  40.624  1.00  0.00           H  
ATOM    639 3HG2 THR A  42       5.070  25.900  40.047  1.00  0.00           H  
ATOM    640  N   GLY A  43       1.687  29.249  40.856  1.00  0.00           N  
ATOM    641  CA  GLY A  43       0.858  30.228  41.556  1.00  0.00           C  
ATOM    642  C   GLY A  43       1.459  30.719  42.859  1.00  0.00           C  
ATOM    643  O   GLY A  43       0.859  31.544  43.547  1.00  0.00           O  
ATOM    644  H   GLY A  43       2.332  29.602  40.165  1.00  0.00           H  
ATOM    645 1HA  GLY A  43       0.698  31.082  40.897  1.00  0.00           H  
ATOM    646 2HA  GLY A  43      -0.114  29.784  41.766  1.00  0.00           H  
ATOM    647  N   ARG A  44       2.654  30.248  43.203  1.00  0.00           N  
ATOM    648  CA  ARG A  44       3.314  30.682  44.430  1.00  0.00           C  
ATOM    649  C   ARG A  44       4.761  31.076  44.142  1.00  0.00           C  
ATOM    650  O   ARG A  44       5.520  30.312  43.541  1.00  0.00           O  
ATOM    651  CB  ARG A  44       3.281  29.579  45.479  1.00  0.00           C  
ATOM    652  CG  ARG A  44       1.890  29.171  45.938  1.00  0.00           C  
ATOM    653  CD  ARG A  44       1.227  30.222  46.752  1.00  0.00           C  
ATOM    654  NE  ARG A  44      -0.084  29.798  47.218  1.00  0.00           N  
ATOM    655  CZ  ARG A  44      -1.238  29.941  46.538  1.00  0.00           C  
ATOM    656  NH1 ARG A  44      -1.278  30.498  45.348  1.00  0.00           N  
ATOM    657  NH2 ARG A  44      -2.360  29.507  47.086  1.00  0.00           N  
ATOM    658  H   ARG A  44       3.114  29.575  42.605  1.00  0.00           H  
ATOM    659  HA  ARG A  44       2.788  31.549  44.829  1.00  0.00           H  
ATOM    660 1HB  ARG A  44       3.771  28.691  45.083  1.00  0.00           H  
ATOM    661 2HB  ARG A  44       3.838  29.900  46.359  1.00  0.00           H  
ATOM    662 1HG  ARG A  44       1.258  28.975  45.072  1.00  0.00           H  
ATOM    663 2HG  ARG A  44       1.961  28.269  46.546  1.00  0.00           H  
ATOM    664 1HD  ARG A  44       1.844  30.446  47.622  1.00  0.00           H  
ATOM    665 2HD  ARG A  44       1.090  31.134  46.173  1.00  0.00           H  
ATOM    666  HE  ARG A  44      -0.130  29.360  48.128  1.00  0.00           H  
ATOM    667 1HH1 ARG A  44      -0.449  30.845  44.887  1.00  0.00           H  
ATOM    668 2HH1 ARG A  44      -2.162  30.590  44.866  1.00  0.00           H  
ATOM    669 1HH2 ARG A  44      -2.342  29.078  48.002  1.00  0.00           H  
ATOM    670 2HH2 ARG A  44      -3.236  29.605  46.594  1.00  0.00           H  
ATOM    671  N   LEU A  45       5.148  32.254  44.622  1.00  0.00           N  
ATOM    672  CA  LEU A  45       6.512  32.730  44.408  1.00  0.00           C  
ATOM    673  C   LEU A  45       7.332  32.445  45.654  1.00  0.00           C  
ATOM    674  O   LEU A  45       7.091  33.026  46.718  1.00  0.00           O  
ATOM    675  CB  LEU A  45       6.483  34.231  44.092  1.00  0.00           C  
ATOM    676  CG  LEU A  45       7.815  34.934  43.795  1.00  0.00           C  
ATOM    677  CD1 LEU A  45       8.412  34.393  42.503  1.00  0.00           C  
ATOM    678  CD2 LEU A  45       7.582  36.433  43.700  1.00  0.00           C  
ATOM    679  H   LEU A  45       4.497  32.825  45.139  1.00  0.00           H  
ATOM    680  HA  LEU A  45       6.935  32.194  43.559  1.00  0.00           H  
ATOM    681 1HB  LEU A  45       5.851  34.393  43.220  1.00  0.00           H  
ATOM    682 2HB  LEU A  45       6.039  34.748  44.942  1.00  0.00           H  
ATOM    683  HG  LEU A  45       8.526  34.726  44.596  1.00  0.00           H  
ATOM    684 1HD1 LEU A  45       9.361  34.881  42.277  1.00  0.00           H  
ATOM    685 2HD1 LEU A  45       8.593  33.322  42.591  1.00  0.00           H  
ATOM    686 3HD1 LEU A  45       7.722  34.574  41.681  1.00  0.00           H  
ATOM    687 1HD2 LEU A  45       8.528  36.934  43.489  1.00  0.00           H  
ATOM    688 2HD2 LEU A  45       6.875  36.647  42.897  1.00  0.00           H  
ATOM    689 3HD2 LEU A  45       7.179  36.803  44.641  1.00  0.00           H  
ATOM    690  N   ILE A  46       8.286  31.528  45.535  1.00  0.00           N  
ATOM    691  CA  ILE A  46       9.097  31.115  46.666  1.00  0.00           C  
ATOM    692  C   ILE A  46      10.548  31.512  46.422  1.00  0.00           C  
ATOM    693  O   ILE A  46      11.127  31.110  45.413  1.00  0.00           O  
ATOM    694  CB  ILE A  46       8.983  29.595  46.875  1.00  0.00           C  
ATOM    695  CG1 ILE A  46       7.519  29.242  47.146  1.00  0.00           C  
ATOM    696  CG2 ILE A  46       9.885  29.149  48.017  1.00  0.00           C  
ATOM    697  CD1 ILE A  46       7.198  27.766  47.129  1.00  0.00           C  
ATOM    698  H   ILE A  46       8.443  31.110  44.630  1.00  0.00           H  
ATOM    699  HA  ILE A  46       8.738  31.614  47.565  1.00  0.00           H  
ATOM    700  HB  ILE A  46       9.285  29.078  45.965  1.00  0.00           H  
ATOM    701 1HG1 ILE A  46       7.245  29.639  48.123  1.00  0.00           H  
ATOM    702 2HG1 ILE A  46       6.893  29.725  46.395  1.00  0.00           H  
ATOM    703 1HG2 ILE A  46       9.804  28.072  48.166  1.00  0.00           H  
ATOM    704 2HG2 ILE A  46      10.923  29.392  47.795  1.00  0.00           H  
ATOM    705 3HG2 ILE A  46       9.589  29.657  48.936  1.00  0.00           H  
ATOM    706 1HD1 ILE A  46       6.135  27.629  47.331  1.00  0.00           H  
ATOM    707 2HD1 ILE A  46       7.441  27.354  46.149  1.00  0.00           H  
ATOM    708 3HD1 ILE A  46       7.771  27.234  47.887  1.00  0.00           H  
ATOM    709  N   SER A  47      11.139  32.262  47.347  1.00  0.00           N  
ATOM    710  CA  SER A  47      12.536  32.647  47.170  1.00  0.00           C  
ATOM    711  C   SER A  47      13.415  31.403  47.242  1.00  0.00           C  
ATOM    712  O   SER A  47      13.204  30.538  48.092  1.00  0.00           O  
ATOM    713  CB  SER A  47      12.944  33.648  48.233  1.00  0.00           C  
ATOM    714  OG  SER A  47      12.214  34.840  48.130  1.00  0.00           O  
ATOM    715  H   SER A  47      10.624  32.558  48.162  1.00  0.00           H  
ATOM    716  HA  SER A  47      12.656  33.121  46.194  1.00  0.00           H  
ATOM    717 1HB  SER A  47      12.788  33.216  49.221  1.00  0.00           H  
ATOM    718 2HB  SER A  47      14.007  33.860  48.127  1.00  0.00           H  
ATOM    719  HG  SER A  47      12.544  35.400  48.836  1.00  0.00           H  
ATOM    720  N   LEU A  48      14.405  31.325  46.358  1.00  0.00           N  
ATOM    721  CA  LEU A  48      15.310  30.192  46.266  1.00  0.00           C  
ATOM    722  C   LEU A  48      16.733  30.604  46.635  1.00  0.00           C  
ATOM    723  O   LEU A  48      17.064  31.788  46.573  1.00  0.00           O  
ATOM    724  CB  LEU A  48      15.224  29.674  44.825  1.00  0.00           C  
ATOM    725  CG  LEU A  48      13.803  29.336  44.354  1.00  0.00           C  
ATOM    726  CD1 LEU A  48      13.799  28.931  42.887  1.00  0.00           C  
ATOM    727  CD2 LEU A  48      13.232  28.215  45.210  1.00  0.00           C  
ATOM    728  H   LEU A  48      14.534  32.094  45.716  1.00  0.00           H  
ATOM    729  HA  LEU A  48      14.999  29.413  46.961  1.00  0.00           H  
ATOM    730 1HB  LEU A  48      15.635  30.434  44.163  1.00  0.00           H  
ATOM    731 2HB  LEU A  48      15.839  28.777  44.754  1.00  0.00           H  
ATOM    732  HG  LEU A  48      13.165  30.215  44.444  1.00  0.00           H  
ATOM    733 1HD1 LEU A  48      12.780  28.696  42.579  1.00  0.00           H  
ATOM    734 2HD1 LEU A  48      14.179  29.746  42.271  1.00  0.00           H  
ATOM    735 3HD1 LEU A  48      14.433  28.054  42.760  1.00  0.00           H  
ATOM    736 1HD2 LEU A  48      12.224  27.996  44.855  1.00  0.00           H  
ATOM    737 2HD2 LEU A  48      13.863  27.331  45.117  1.00  0.00           H  
ATOM    738 3HD2 LEU A  48      13.193  28.515  46.257  1.00  0.00           H  
ATOM    739  N   SER A  49      17.578  29.646  47.003  1.00  0.00           N  
ATOM    740  CA  SER A  49      18.953  29.968  47.384  1.00  0.00           C  
ATOM    741  C   SER A  49      20.062  29.992  46.329  1.00  0.00           C  
ATOM    742  O   SER A  49      20.475  28.964  45.788  1.00  0.00           O  
ATOM    743  CB  SER A  49      19.406  29.003  48.461  1.00  0.00           C  
ATOM    744  OG  SER A  49      20.767  29.185  48.736  1.00  0.00           O  
ATOM    745  H   SER A  49      17.281  28.681  47.019  1.00  0.00           H  
ATOM    746  HA  SER A  49      18.937  30.989  47.768  1.00  0.00           H  
ATOM    747 1HB  SER A  49      18.821  29.158  49.368  1.00  0.00           H  
ATOM    748 2HB  SER A  49      19.230  27.976  48.141  1.00  0.00           H  
ATOM    749  HG  SER A  49      20.852  28.960  49.665  1.00  0.00           H  
ATOM    750  N   GLU A  50      20.667  31.168  46.195  1.00  0.00           N  
ATOM    751  CA  GLU A  50      21.824  31.402  45.329  1.00  0.00           C  
ATOM    752  C   GLU A  50      23.048  30.658  45.857  1.00  0.00           C  
ATOM    753  O   GLU A  50      23.834  30.108  45.084  1.00  0.00           O  
ATOM    754  CB  GLU A  50      22.128  32.898  45.222  1.00  0.00           C  
ATOM    755  CG  GLU A  50      21.062  33.702  44.493  1.00  0.00           C  
ATOM    756  CD  GLU A  50      19.858  34.035  45.330  1.00  0.00           C  
ATOM    757  OE1 GLU A  50      19.828  33.758  46.505  1.00  0.00           O  
ATOM    758  OE2 GLU A  50      18.932  34.586  44.784  1.00  0.00           O  
ATOM    759  H   GLU A  50      20.308  31.954  46.721  1.00  0.00           H  
ATOM    760  HA  GLU A  50      21.588  31.025  44.334  1.00  0.00           H  
ATOM    761 1HB  GLU A  50      22.243  33.322  46.219  1.00  0.00           H  
ATOM    762 2HB  GLU A  50      23.073  33.044  44.697  1.00  0.00           H  
ATOM    763 1HG  GLU A  50      21.497  34.638  44.142  1.00  0.00           H  
ATOM    764 2HG  GLU A  50      20.742  33.129  43.624  1.00  0.00           H  
ATOM    765  N   GLN A  51      23.163  30.602  47.178  1.00  0.00           N  
ATOM    766  CA  GLN A  51      24.272  29.952  47.855  1.00  0.00           C  
ATOM    767  C   GLN A  51      24.286  28.467  47.511  1.00  0.00           C  
ATOM    768  O   GLN A  51      25.359  27.879  47.362  1.00  0.00           O  
ATOM    769  CB  GLN A  51      24.139  30.163  49.366  1.00  0.00           C  
ATOM    770  CG  GLN A  51      25.313  29.795  50.256  1.00  0.00           C  
ATOM    771  CD  GLN A  51      26.569  30.636  50.119  1.00  0.00           C  
ATOM    772  OE1 GLN A  51      26.674  31.844  50.349  1.00  0.00           O  
ATOM    773  NE2 GLN A  51      27.596  29.906  49.704  1.00  0.00           N  
ATOM    774  H   GLN A  51      22.441  31.033  47.741  1.00  0.00           H  
ATOM    775  HA  GLN A  51      25.203  30.399  47.510  1.00  0.00           H  
ATOM    776 1HB  GLN A  51      23.937  31.227  49.508  1.00  0.00           H  
ATOM    777 2HB  GLN A  51      23.293  29.589  49.744  1.00  0.00           H  
ATOM    778 1HG  GLN A  51      24.982  29.886  51.290  1.00  0.00           H  
ATOM    779 2HG  GLN A  51      25.621  28.772  50.042  1.00  0.00           H  
ATOM    780 1HE2 GLN A  51      28.506  30.297  49.558  1.00  0.00           H  
ATOM    781 2HE2 GLN A  51      27.480  28.927  49.526  1.00  0.00           H  
ATOM    782  N   ASN A  52      23.114  27.857  47.359  1.00  0.00           N  
ATOM    783  CA  ASN A  52      23.094  26.440  47.000  1.00  0.00           C  
ATOM    784  C   ASN A  52      23.714  26.277  45.618  1.00  0.00           C  
ATOM    785  O   ASN A  52      24.523  25.379  45.396  1.00  0.00           O  
ATOM    786  CB  ASN A  52      21.683  25.880  47.036  1.00  0.00           C  
ATOM    787  CG  ASN A  52      21.645  24.392  46.821  1.00  0.00           C  
ATOM    788  OD1 ASN A  52      21.402  23.938  45.697  1.00  0.00           O  
ATOM    789  ND2 ASN A  52      21.876  23.639  47.866  1.00  0.00           N  
ATOM    790  H   ASN A  52      22.250  28.367  47.491  1.00  0.00           H  
ATOM    791  HA  ASN A  52      23.695  25.877  47.717  1.00  0.00           H  
ATOM    792 1HB  ASN A  52      21.212  26.100  47.994  1.00  0.00           H  
ATOM    793 2HB  ASN A  52      21.092  26.369  46.261  1.00  0.00           H  
ATOM    794 1HD2 ASN A  52      21.862  22.643  47.773  1.00  0.00           H  
ATOM    795 2HD2 ASN A  52      22.068  24.052  48.756  1.00  0.00           H  
ATOM    796  N   LEU A  53      23.434  27.200  44.706  1.00  0.00           N  
ATOM    797  CA  LEU A  53      24.094  27.069  43.412  1.00  0.00           C  
ATOM    798  C   LEU A  53      25.600  27.279  43.540  1.00  0.00           C  
ATOM    799  O   LEU A  53      26.389  26.610  42.869  1.00  0.00           O  
ATOM    800  CB  LEU A  53      23.514  28.079  42.413  1.00  0.00           C  
ATOM    801  CG  LEU A  53      22.048  27.911  41.993  1.00  0.00           C  
ATOM    802  CD1 LEU A  53      21.656  29.117  41.151  1.00  0.00           C  
ATOM    803  CD2 LEU A  53      21.859  26.615  41.218  1.00  0.00           C  
ATOM    804  H   LEU A  53      22.788  27.946  44.923  1.00  0.00           H  
ATOM    805  HA  LEU A  53      23.916  26.061  43.039  1.00  0.00           H  
ATOM    806 1HB  LEU A  53      23.609  29.072  42.848  1.00  0.00           H  
ATOM    807 2HB  LEU A  53      24.112  28.035  41.502  1.00  0.00           H  
ATOM    808  HG  LEU A  53      21.413  27.887  42.877  1.00  0.00           H  
ATOM    809 1HD1 LEU A  53      20.615  29.022  40.840  1.00  0.00           H  
ATOM    810 2HD1 LEU A  53      21.780  30.013  41.760  1.00  0.00           H  
ATOM    811 3HD1 LEU A  53      22.286  29.184  40.265  1.00  0.00           H  
ATOM    812 1HD2 LEU A  53      20.811  26.513  40.930  1.00  0.00           H  
ATOM    813 2HD2 LEU A  53      22.473  26.608  40.319  1.00  0.00           H  
ATOM    814 3HD2 LEU A  53      22.147  25.776  41.853  1.00  0.00           H  
ATOM    815  N   VAL A  54      26.013  28.243  44.355  1.00  0.00           N  
ATOM    816  CA  VAL A  54      27.429  28.531  44.523  1.00  0.00           C  
ATOM    817  C   VAL A  54      28.199  27.325  45.073  1.00  0.00           C  
ATOM    818  O   VAL A  54      29.277  27.005  44.567  1.00  0.00           O  
ATOM    819  CB  VAL A  54      27.640  29.727  45.470  1.00  0.00           C  
ATOM    820  CG1 VAL A  54      29.102  29.903  45.855  1.00  0.00           C  
ATOM    821  CG2 VAL A  54      27.110  30.981  44.795  1.00  0.00           C  
ATOM    822  H   VAL A  54      25.312  28.769  44.855  1.00  0.00           H  
ATOM    823  HA  VAL A  54      27.845  28.786  43.547  1.00  0.00           H  
ATOM    824  HB  VAL A  54      27.103  29.550  46.402  1.00  0.00           H  
ATOM    825 1HG1 VAL A  54      29.205  30.757  46.524  1.00  0.00           H  
ATOM    826 2HG1 VAL A  54      29.483  29.018  46.363  1.00  0.00           H  
ATOM    827 3HG1 VAL A  54      29.693  30.074  44.956  1.00  0.00           H  
ATOM    828 1HG2 VAL A  54      27.255  31.833  45.459  1.00  0.00           H  
ATOM    829 2HG2 VAL A  54      27.654  31.140  43.864  1.00  0.00           H  
ATOM    830 3HG2 VAL A  54      26.047  30.873  44.576  1.00  0.00           H  
ATOM    831  N   ASP A  55      27.644  26.622  46.053  1.00  0.00           N  
ATOM    832  CA  ASP A  55      28.335  25.455  46.600  1.00  0.00           C  
ATOM    833  C   ASP A  55      28.119  24.108  45.909  1.00  0.00           C  
ATOM    834  O   ASP A  55      28.990  23.249  46.018  1.00  0.00           O  
ATOM    835  CB  ASP A  55      27.937  25.294  48.069  1.00  0.00           C  
ATOM    836  CG  ASP A  55      28.351  26.493  48.911  1.00  0.00           C  
ATOM    837  OD1 ASP A  55      29.479  26.920  48.839  1.00  0.00           O  
ATOM    838  OD2 ASP A  55      27.520  26.986  49.635  1.00  0.00           O  
ATOM    839  H   ASP A  55      26.744  26.903  46.412  1.00  0.00           H  
ATOM    840  HA  ASP A  55      29.405  25.643  46.517  1.00  0.00           H  
ATOM    841 1HB  ASP A  55      26.857  25.164  48.137  1.00  0.00           H  
ATOM    842 2HB  ASP A  55      28.402  24.397  48.477  1.00  0.00           H  
ATOM    843  N   CYS A  56      26.943  23.848  45.340  1.00  0.00           N  
ATOM    844  CA  CYS A  56      26.571  22.554  44.774  1.00  0.00           C  
ATOM    845  C   CYS A  56      26.638  22.494  43.248  1.00  0.00           C  
ATOM    846  O   CYS A  56      26.638  21.401  42.686  1.00  0.00           O  
ATOM    847  CB  CYS A  56      25.154  22.187  45.214  1.00  0.00           C  
ATOM    848  SG  CYS A  56      24.916  22.015  46.999  1.00  0.00           S  
ATOM    849  H   CYS A  56      26.260  24.590  45.290  1.00  0.00           H  
ATOM    850  HA  CYS A  56      27.260  21.796  45.148  1.00  0.00           H  
ATOM    851 1HB  CYS A  56      24.452  22.948  44.869  1.00  0.00           H  
ATOM    852 2HB  CYS A  56      24.854  21.244  44.757  1.00  0.00           H  
ATOM    853  N   SER A  57      26.618  23.606  42.519  1.00  0.00           N  
ATOM    854  CA  SER A  57      26.586  23.514  41.063  1.00  0.00           C  
ATOM    855  C   SER A  57      27.961  23.270  40.444  1.00  0.00           C  
ATOM    856  O   SER A  57      28.068  22.883  39.278  1.00  0.00           O  
ATOM    857  CB  SER A  57      26.011  24.754  40.409  1.00  0.00           C  
ATOM    858  OG  SER A  57      26.917  25.819  40.490  1.00  0.00           O  
ATOM    859  H   SER A  57      26.623  24.530  42.926  1.00  0.00           H  
ATOM    860  HA  SER A  57      25.951  22.670  40.788  1.00  0.00           H  
ATOM    861 1HB  SER A  57      25.783  24.541  39.364  1.00  0.00           H  
ATOM    862 2HB  SER A  57      25.077  25.030  40.895  1.00  0.00           H  
ATOM    863  HG  SER A  57      26.848  26.160  41.384  1.00  0.00           H  
ATOM    864  N   GLY A  58      29.002  23.315  41.270  1.00  0.00           N  
ATOM    865  CA  GLY A  58      30.394  23.118  40.876  1.00  0.00           C  
ATOM    866  C   GLY A  58      30.620  22.074  39.797  1.00  0.00           C  
ATOM    867  O   GLY A  58      31.259  22.386  38.793  1.00  0.00           O  
ATOM    868  H   GLY A  58      28.798  23.498  42.244  1.00  0.00           H  
ATOM    869 1HA  GLY A  58      30.792  24.068  40.517  1.00  0.00           H  
ATOM    870 2HA  GLY A  58      30.971  22.826  41.752  1.00  0.00           H  
ATOM    871  N   PRO A  59      30.168  20.819  39.949  1.00  0.00           N  
ATOM    872  CA  PRO A  59      30.360  19.708  39.021  1.00  0.00           C  
ATOM    873  C   PRO A  59      29.898  19.994  37.595  1.00  0.00           C  
ATOM    874  O   PRO A  59      30.398  19.378  36.655  1.00  0.00           O  
ATOM    875  CB  PRO A  59      29.519  18.595  39.653  1.00  0.00           C  
ATOM    876  CG  PRO A  59      29.500  18.915  41.108  1.00  0.00           C  
ATOM    877  CD  PRO A  59      29.446  20.418  41.177  1.00  0.00           C  
ATOM    878  HA  PRO A  59      31.429  19.448  39.006  1.00  0.00           H  
ATOM    879 1HB  PRO A  59      28.514  18.589  39.206  1.00  0.00           H  
ATOM    880 2HB  PRO A  59      29.974  17.616  39.441  1.00  0.00           H  
ATOM    881 1HG  PRO A  59      28.630  18.443  41.589  1.00  0.00           H  
ATOM    882 2HG  PRO A  59      30.394  18.506  41.601  1.00  0.00           H  
ATOM    883 1HD  PRO A  59      28.381  20.690  41.129  1.00  0.00           H  
ATOM    884 2HD  PRO A  59      29.920  20.778  42.102  1.00  0.00           H  
ATOM    885  N   GLN A  60      29.089  21.028  37.396  1.00  0.00           N  
ATOM    886  CA  GLN A  60      28.635  21.390  36.063  1.00  0.00           C  
ATOM    887  C   GLN A  60      29.650  22.259  35.316  1.00  0.00           C  
ATOM    888  O   GLN A  60      29.508  22.462  34.110  1.00  0.00           O  
ATOM    889  CB  GLN A  60      27.289  22.118  36.124  1.00  0.00           C  
ATOM    890  CG  GLN A  60      26.107  21.337  36.673  1.00  0.00           C  
ATOM    891  CD  GLN A  60      25.717  20.139  35.828  1.00  0.00           C  
ATOM    892  OE1 GLN A  60      25.868  20.168  34.604  1.00  0.00           O  
ATOM    893  NE2 GLN A  60      25.219  19.090  36.472  1.00  0.00           N  
ATOM    894  H   GLN A  60      28.768  21.597  38.166  1.00  0.00           H  
ATOM    895  HA  GLN A  60      28.504  20.475  35.487  1.00  0.00           H  
ATOM    896 1HB  GLN A  60      27.395  23.007  36.746  1.00  0.00           H  
ATOM    897 2HB  GLN A  60      27.010  22.443  35.122  1.00  0.00           H  
ATOM    898 1HG  GLN A  60      26.363  20.973  37.667  1.00  0.00           H  
ATOM    899 2HG  GLN A  60      25.256  22.017  36.715  1.00  0.00           H  
ATOM    900 1HE2 GLN A  60      24.946  18.273  35.962  1.00  0.00           H  
ATOM    901 2HE2 GLN A  60      25.112  19.104  37.467  1.00  0.00           H  
ATOM    902  N   GLY A  61      30.712  22.685  35.992  1.00  0.00           N  
ATOM    903  CA  GLY A  61      31.715  23.551  35.384  1.00  0.00           C  
ATOM    904  C   GLY A  61      31.826  24.921  36.027  1.00  0.00           C  
ATOM    905  O   GLY A  61      32.322  25.856  35.402  1.00  0.00           O  
ATOM    906  H   GLY A  61      30.831  22.405  36.954  1.00  0.00           H  
ATOM    907 1HA  GLY A  61      32.687  23.059  35.447  1.00  0.00           H  
ATOM    908 2HA  GLY A  61      31.478  23.684  34.330  1.00  0.00           H  
ATOM    909  N   ASN A  62      31.348  25.061  37.260  1.00  0.00           N  
ATOM    910  CA  ASN A  62      31.402  26.323  37.987  1.00  0.00           C  
ATOM    911  C   ASN A  62      32.488  26.285  39.057  1.00  0.00           C  
ATOM    912  O   ASN A  62      32.782  25.230  39.608  1.00  0.00           O  
ATOM    913  CB  ASN A  62      30.066  26.675  38.615  1.00  0.00           C  
ATOM    914  CG  ASN A  62      29.042  27.094  37.597  1.00  0.00           C  
ATOM    915  OD1 ASN A  62      29.402  27.677  36.568  1.00  0.00           O  
ATOM    916  ND2 ASN A  62      27.787  26.818  37.844  1.00  0.00           N  
ATOM    917  H   ASN A  62      30.936  24.248  37.699  1.00  0.00           H  
ATOM    918  HA  ASN A  62      31.662  27.119  37.287  1.00  0.00           H  
ATOM    919 1HB  ASN A  62      29.680  25.817  39.167  1.00  0.00           H  
ATOM    920 2HB  ASN A  62      30.200  27.487  39.330  1.00  0.00           H  
ATOM    921 1HD2 ASN A  62      27.085  27.086  37.183  1.00  0.00           H  
ATOM    922 2HD2 ASN A  62      27.523  26.345  38.684  1.00  0.00           H  
ATOM    923  N   GLU A  63      33.011  27.452  39.414  1.00  0.00           N  
ATOM    924  CA  GLU A  63      34.023  27.581  40.456  1.00  0.00           C  
ATOM    925  C   GLU A  63      33.490  28.269  41.712  1.00  0.00           C  
ATOM    926  O   GLU A  63      34.243  28.886  42.464  1.00  0.00           O  
ATOM    927  CB  GLU A  63      35.232  28.357  39.925  1.00  0.00           C  
ATOM    928  CG  GLU A  63      35.945  27.737  38.731  1.00  0.00           C  
ATOM    929  CD  GLU A  63      36.626  26.436  39.052  1.00  0.00           C  
ATOM    930  OE1 GLU A  63      37.049  26.271  40.170  1.00  0.00           O  
ATOM    931  OE2 GLU A  63      36.726  25.605  38.179  1.00  0.00           O  
ATOM    932  H   GLU A  63      32.718  28.305  38.961  1.00  0.00           H  
ATOM    933  HA  GLU A  63      34.348  26.581  40.746  1.00  0.00           H  
ATOM    934 1HB  GLU A  63      34.916  29.356  39.629  1.00  0.00           H  
ATOM    935 2HB  GLU A  63      35.964  28.462  40.726  1.00  0.00           H  
ATOM    936 1HG  GLU A  63      35.217  27.562  37.940  1.00  0.00           H  
ATOM    937 2HG  GLU A  63      36.684  28.445  38.363  1.00  0.00           H  
ATOM    938  N   GLY A  64      32.178  28.240  41.919  1.00  0.00           N  
ATOM    939  CA  GLY A  64      31.600  28.897  43.087  1.00  0.00           C  
ATOM    940  C   GLY A  64      31.775  30.401  43.014  1.00  0.00           C  
ATOM    941  O   GLY A  64      31.362  31.004  42.025  1.00  0.00           O  
ATOM    942  H   GLY A  64      31.586  27.758  41.256  1.00  0.00           H  
ATOM    943 1HA  GLY A  64      30.540  28.652  43.151  1.00  0.00           H  
ATOM    944 2HA  GLY A  64      32.082  28.507  43.982  1.00  0.00           H  
ATOM    945  N   CYS A  65      32.378  31.018  44.023  1.00  0.00           N  
ATOM    946  CA  CYS A  65      32.582  32.460  44.113  1.00  0.00           C  
ATOM    947  C   CYS A  65      33.716  32.919  43.204  1.00  0.00           C  
ATOM    948  O   CYS A  65      33.985  34.114  43.113  1.00  0.00           O  
ATOM    949  CB  CYS A  65      32.895  32.932  45.536  1.00  0.00           C  
ATOM    950  SG  CYS A  65      31.530  32.897  46.724  1.00  0.00           S  
ATOM    951  H   CYS A  65      32.725  30.454  44.788  1.00  0.00           H  
ATOM    952  HA  CYS A  65      31.661  32.949  43.795  1.00  0.00           H  
ATOM    953 1HB  CYS A  65      33.690  32.322  45.962  1.00  0.00           H  
ATOM    954 2HB  CYS A  65      33.260  33.958  45.549  1.00  0.00           H  
ATOM    955  N   ASN A  66      34.402  31.983  42.555  1.00  0.00           N  
ATOM    956  CA  ASN A  66      35.491  32.349  41.660  1.00  0.00           C  
ATOM    957  C   ASN A  66      35.012  32.401  40.213  1.00  0.00           C  
ATOM    958  O   ASN A  66      35.826  32.487  39.295  1.00  0.00           O  
ATOM    959  CB  ASN A  66      36.643  31.372  41.810  1.00  0.00           C  
ATOM    960  CG  ASN A  66      37.310  31.482  43.152  1.00  0.00           C  
ATOM    961  OD1 ASN A  66      37.576  32.578  43.661  1.00  0.00           O  
ATOM    962  ND2 ASN A  66      37.588  30.345  43.739  1.00  0.00           N  
ATOM    963  H   ASN A  66      34.176  31.003  42.675  1.00  0.00           H  
ATOM    964  HA  ASN A  66      35.842  33.349  41.924  1.00  0.00           H  
ATOM    965 1HB  ASN A  66      36.270  30.355  41.678  1.00  0.00           H  
ATOM    966 2HB  ASN A  66      37.384  31.555  41.032  1.00  0.00           H  
ATOM    967 1HD2 ASN A  66      38.032  30.324  44.634  1.00  0.00           H  
ATOM    968 2HD2 ASN A  66      37.358  29.479  43.296  1.00  0.00           H  
ATOM    969  N   GLY A  67      33.701  32.328  40.005  1.00  0.00           N  
ATOM    970  CA  GLY A  67      33.091  32.461  38.679  1.00  0.00           C  
ATOM    971  C   GLY A  67      32.342  31.248  38.152  1.00  0.00           C  
ATOM    972  O   GLY A  67      32.638  30.106  38.501  1.00  0.00           O  
ATOM    973  H   GLY A  67      33.067  32.174  40.776  1.00  0.00           H  
ATOM    974 1HA  GLY A  67      32.398  33.300  38.738  1.00  0.00           H  
ATOM    975 2HA  GLY A  67      33.866  32.699  37.952  1.00  0.00           H  
ATOM    976  N   GLY A  68      31.381  31.519  37.275  1.00  0.00           N  
ATOM    977  CA  GLY A  68      30.560  30.470  36.682  1.00  0.00           C  
ATOM    978  C   GLY A  68      29.459  30.946  35.751  1.00  0.00           C  
ATOM    979  O   GLY A  68      29.347  32.126  35.427  1.00  0.00           O  
ATOM    980  H   GLY A  68      31.249  32.495  37.045  1.00  0.00           H  
ATOM    981 1HA  GLY A  68      31.202  29.793  36.118  1.00  0.00           H  
ATOM    982 2HA  GLY A  68      30.101  29.904  37.492  1.00  0.00           H  
ATOM    983  N   LEU A  69      28.642  30.004  35.287  1.00  0.00           N  
ATOM    984  CA  LEU A  69      27.563  30.317  34.349  1.00  0.00           C  
ATOM    985  C   LEU A  69      26.162  29.980  34.860  1.00  0.00           C  
ATOM    986  O   LEU A  69      25.926  28.952  35.491  1.00  0.00           O  
ATOM    987  CB  LEU A  69      27.757  29.587  33.014  1.00  0.00           C  
ATOM    988  CG  LEU A  69      29.059  29.854  32.251  1.00  0.00           C  
ATOM    989  CD1 LEU A  69      29.067  28.964  31.014  1.00  0.00           C  
ATOM    990  CD2 LEU A  69      29.176  31.323  31.871  1.00  0.00           C  
ATOM    991  H   LEU A  69      28.795  29.058  35.607  1.00  0.00           H  
ATOM    992  HA  LEU A  69      27.579  31.391  34.162  1.00  0.00           H  
ATOM    993 1HB  LEU A  69      27.710  28.515  33.202  1.00  0.00           H  
ATOM    994 2HB  LEU A  69      26.936  29.858  32.349  1.00  0.00           H  
ATOM    995  HG  LEU A  69      29.913  29.587  32.874  1.00  0.00           H  
ATOM    996 1HD1 LEU A  69      29.983  29.133  30.450  1.00  0.00           H  
ATOM    997 2HD1 LEU A  69      29.015  27.918  31.317  1.00  0.00           H  
ATOM    998 3HD1 LEU A  69      28.208  29.200  30.387  1.00  0.00           H  
ATOM    999 1HD2 LEU A  69      30.109  31.485  31.331  1.00  0.00           H  
ATOM   1000 2HD2 LEU A  69      28.336  31.606  31.237  1.00  0.00           H  
ATOM   1001 3HD2 LEU A  69      29.169  31.954  32.760  1.00  0.00           H  
ATOM   1002  N   MET A  70      25.207  30.764  34.376  1.00  0.00           N  
ATOM   1003  CA  MET A  70      23.792  30.585  34.671  1.00  0.00           C  
ATOM   1004  C   MET A  70      23.208  29.359  33.976  1.00  0.00           C  
ATOM   1005  O   MET A  70      22.273  28.738  34.477  1.00  0.00           O  
ATOM   1006  CB  MET A  70      23.069  31.864  34.253  1.00  0.00           C  
ATOM   1007  CG  MET A  70      22.952  32.075  32.749  1.00  0.00           C  
ATOM   1008  SD  MET A  70      22.289  33.699  32.329  1.00  0.00           S  
ATOM   1009  CE  MET A  70      21.960  33.452  30.586  1.00  0.00           C  
ATOM   1010  H   MET A  70      25.483  31.519  33.768  1.00  0.00           H  
ATOM   1011  HA  MET A  70      23.685  30.429  35.744  1.00  0.00           H  
ATOM   1012 1HB  MET A  70      22.060  31.869  34.661  1.00  0.00           H  
ATOM   1013 2HB  MET A  70      23.595  32.725  34.669  1.00  0.00           H  
ATOM   1014 1HG  MET A  70      23.929  31.975  32.277  1.00  0.00           H  
ATOM   1015 2HG  MET A  70      22.299  31.318  32.316  1.00  0.00           H  
ATOM   1016 1HE  MET A  70      21.543  34.371  30.173  1.00  0.00           H  
ATOM   1017 2HE  MET A  70      22.886  33.203  30.065  1.00  0.00           H  
ATOM   1018 3HE  MET A  70      21.248  32.636  30.457  1.00  0.00           H  
ATOM   1019  N   ASP A  71      23.770  28.980  32.833  1.00  0.00           N  
ATOM   1020  CA  ASP A  71      23.281  27.800  32.131  1.00  0.00           C  
ATOM   1021  C   ASP A  71      23.739  26.533  32.852  1.00  0.00           C  
ATOM   1022  O   ASP A  71      23.040  25.515  32.845  1.00  0.00           O  
ATOM   1023  CB  ASP A  71      23.796  27.820  30.689  1.00  0.00           C  
ATOM   1024  CG  ASP A  71      23.089  28.885  29.861  1.00  0.00           C  
ATOM   1025  OD1 ASP A  71      21.982  29.248  30.178  1.00  0.00           O  
ATOM   1026  OD2 ASP A  71      23.684  29.324  28.906  1.00  0.00           O  
ATOM   1027  H   ASP A  71      24.536  29.505  32.437  1.00  0.00           H  
ATOM   1028  HA  ASP A  71      22.192  27.822  32.116  1.00  0.00           H  
ATOM   1029 1HB  ASP A  71      24.869  28.013  30.685  1.00  0.00           H  
ATOM   1030 2HB  ASP A  71      23.641  26.843  30.230  1.00  0.00           H  
ATOM   1031  N   TYR A  72      24.897  26.599  33.498  1.00  0.00           N  
ATOM   1032  CA  TYR A  72      25.373  25.449  34.249  1.00  0.00           C  
ATOM   1033  C   TYR A  72      24.502  25.330  35.501  1.00  0.00           C  
ATOM   1034  O   TYR A  72      24.168  24.223  35.929  1.00  0.00           O  
ATOM   1035  CB  TYR A  72      26.854  25.589  34.610  1.00  0.00           C  
ATOM   1036  CG  TYR A  72      27.850  25.463  33.479  1.00  0.00           C  
ATOM   1037  CD1 TYR A  72      29.159  25.852  33.726  1.00  0.00           C  
ATOM   1038  CD2 TYR A  72      27.519  24.982  32.221  1.00  0.00           C  
ATOM   1039  CE1 TYR A  72      30.124  25.765  32.740  1.00  0.00           C  
ATOM   1040  CE2 TYR A  72      28.485  24.895  31.237  1.00  0.00           C  
ATOM   1041  CZ  TYR A  72      29.783  25.286  31.495  1.00  0.00           C  
ATOM   1042  OH  TYR A  72      30.743  25.198  30.512  1.00  0.00           O  
ATOM   1043  H   TYR A  72      25.448  27.445  33.470  1.00  0.00           H  
ATOM   1044  HA  TYR A  72      25.270  24.544  33.649  1.00  0.00           H  
ATOM   1045 1HB  TYR A  72      27.012  26.566  35.067  1.00  0.00           H  
ATOM   1046 2HB  TYR A  72      27.120  24.827  35.343  1.00  0.00           H  
ATOM   1047  HD1 TYR A  72      29.440  26.233  34.709  1.00  0.00           H  
ATOM   1048  HD2 TYR A  72      26.507  24.662  31.972  1.00  0.00           H  
ATOM   1049  HE1 TYR A  72      31.146  26.076  32.954  1.00  0.00           H  
ATOM   1050  HE2 TYR A  72      28.220  24.518  30.250  1.00  0.00           H  
ATOM   1051  HH  TYR A  72      31.589  25.472  30.874  1.00  0.00           H  
ATOM   1052  N   ALA A  73      24.116  26.468  36.064  1.00  0.00           N  
ATOM   1053  CA  ALA A  73      23.219  26.474  37.221  1.00  0.00           C  
ATOM   1054  C   ALA A  73      21.890  25.817  36.882  1.00  0.00           C  
ATOM   1055  O   ALA A  73      21.342  25.060  37.686  1.00  0.00           O  
ATOM   1056  CB  ALA A  73      23.010  27.907  37.689  1.00  0.00           C  
ATOM   1057  H   ALA A  73      24.451  27.341  35.680  1.00  0.00           H  
ATOM   1058  HA  ALA A  73      23.676  25.897  38.026  1.00  0.00           H  
ATOM   1059 1HB  ALA A  73      22.332  27.905  38.544  1.00  0.00           H  
ATOM   1060 2HB  ALA A  73      23.970  28.336  37.980  1.00  0.00           H  
ATOM   1061 3HB  ALA A  73      22.581  28.482  36.870  1.00  0.00           H  
ATOM   1062  N   PHE A  74      21.375  26.072  35.685  1.00  0.00           N  
ATOM   1063  CA  PHE A  74      20.135  25.423  35.281  1.00  0.00           C  
ATOM   1064  C   PHE A  74      20.316  23.923  35.088  1.00  0.00           C  
ATOM   1065  O   PHE A  74      19.528  23.129  35.600  1.00  0.00           O  
ATOM   1066  CB  PHE A  74      19.596  26.033  33.986  1.00  0.00           C  
ATOM   1067  CG  PHE A  74      19.045  27.428  34.078  1.00  0.00           C  
ATOM   1068  CD1 PHE A  74      19.334  28.329  33.064  1.00  0.00           C  
ATOM   1069  CD2 PHE A  74      18.251  27.852  35.148  1.00  0.00           C  
ATOM   1070  CE1 PHE A  74      18.849  29.623  33.104  1.00  0.00           C  
ATOM   1071  CE2 PHE A  74      17.765  29.144  35.189  1.00  0.00           C  
ATOM   1072  CZ  PHE A  74      18.067  30.022  34.168  1.00  0.00           C  
ATOM   1073  H   PHE A  74      21.848  26.719  35.070  1.00  0.00           H  
ATOM   1074  HA  PHE A  74      19.399  25.575  36.070  1.00  0.00           H  
ATOM   1075 1HB  PHE A  74      20.402  26.049  33.253  1.00  0.00           H  
ATOM   1076 2HB  PHE A  74      18.799  25.394  33.609  1.00  0.00           H  
ATOM   1077  HD1 PHE A  74      19.950  28.019  32.220  1.00  0.00           H  
ATOM   1078  HD2 PHE A  74      18.003  27.171  35.963  1.00  0.00           H  
ATOM   1079  HE1 PHE A  74      19.078  30.329  32.307  1.00  0.00           H  
ATOM   1080  HE2 PHE A  74      17.147  29.473  36.024  1.00  0.00           H  
ATOM   1081  HZ  PHE A  74      17.688  31.042  34.198  1.00  0.00           H  
ATOM   1082  N   GLN A  75      21.420  23.512  34.480  1.00  0.00           N  
ATOM   1083  CA  GLN A  75      21.635  22.076  34.337  1.00  0.00           C  
ATOM   1084  C   GLN A  75      21.799  21.436  35.720  1.00  0.00           C  
ATOM   1085  O   GLN A  75      21.288  20.334  35.949  1.00  0.00           O  
ATOM   1086  CB  GLN A  75      22.872  21.781  33.483  1.00  0.00           C  
ATOM   1087  CG  GLN A  75      23.032  20.322  33.096  1.00  0.00           C  
ATOM   1088  CD  GLN A  75      21.936  19.843  32.163  1.00  0.00           C  
ATOM   1089  OE1 GLN A  75      21.600  20.575  31.228  1.00  0.00           O  
ATOM   1090  NE2 GLN A  75      21.374  18.660  32.380  1.00  0.00           N  
ATOM   1091  H   GLN A  75      22.093  24.176  34.125  1.00  0.00           H  
ATOM   1092  HA  GLN A  75      20.763  21.641  33.847  1.00  0.00           H  
ATOM   1093 1HB  GLN A  75      22.826  22.370  32.566  1.00  0.00           H  
ATOM   1094 2HB  GLN A  75      23.766  22.086  34.027  1.00  0.00           H  
ATOM   1095 1HG  GLN A  75      23.990  20.195  32.589  1.00  0.00           H  
ATOM   1096 2HG  GLN A  75      23.004  19.702  33.992  1.00  0.00           H  
ATOM   1097 1HE2 GLN A  75      20.650  18.335  31.770  1.00  0.00           H  
ATOM   1098 2HE2 GLN A  75      21.649  18.070  33.140  1.00  0.00           H  
ATOM   1099  N   TYR A  76      22.452  22.133  36.651  1.00  0.00           N  
ATOM   1100  CA  TYR A  76      22.590  21.620  38.014  1.00  0.00           C  
ATOM   1101  C   TYR A  76      21.252  21.293  38.667  1.00  0.00           C  
ATOM   1102  O   TYR A  76      21.114  20.242  39.289  1.00  0.00           O  
ATOM   1103  CB  TYR A  76      23.339  22.589  38.933  1.00  0.00           C  
ATOM   1104  CG  TYR A  76      23.088  22.300  40.396  1.00  0.00           C  
ATOM   1105  CD1 TYR A  76      23.690  21.254  41.080  1.00  0.00           C  
ATOM   1106  CD2 TYR A  76      22.207  23.136  41.067  1.00  0.00           C  
ATOM   1107  CE1 TYR A  76      23.403  21.062  42.417  1.00  0.00           C  
ATOM   1108  CE2 TYR A  76      21.912  22.953  42.405  1.00  0.00           C  
ATOM   1109  CZ  TYR A  76      22.510  21.914  43.088  1.00  0.00           C  
ATOM   1110  OH  TYR A  76      22.232  21.712  44.420  1.00  0.00           O  
ATOM   1111  H   TYR A  76      22.861  23.026  36.410  1.00  0.00           H  
ATOM   1112  HA  TYR A  76      23.158  20.692  37.964  1.00  0.00           H  
ATOM   1113 1HB  TYR A  76      24.413  22.530  38.747  1.00  0.00           H  
ATOM   1114 2HB  TYR A  76      23.038  23.614  38.722  1.00  0.00           H  
ATOM   1115  HD1 TYR A  76      24.385  20.586  40.570  1.00  0.00           H  
ATOM   1116  HD2 TYR A  76      21.741  23.952  40.515  1.00  0.00           H  
ATOM   1117  HE1 TYR A  76      23.879  20.239  42.950  1.00  0.00           H  
ATOM   1118  HE2 TYR A  76      21.218  23.619  42.917  1.00  0.00           H  
ATOM   1119  HH  TYR A  76      21.730  22.451  44.771  1.00  0.00           H  
ATOM   1120  N   VAL A  77      20.307  22.227  38.629  1.00  0.00           N  
ATOM   1121  CA  VAL A  77      19.051  21.968  39.332  1.00  0.00           C  
ATOM   1122  C   VAL A  77      18.388  20.738  38.711  1.00  0.00           C  
ATOM   1123  O   VAL A  77      17.912  19.867  39.442  1.00  0.00           O  
ATOM   1124  CB  VAL A  77      18.133  23.199  39.216  1.00  0.00           C  
ATOM   1125  CG1 VAL A  77      16.750  22.905  39.777  1.00  0.00           C  
ATOM   1126  CG2 VAL A  77      18.788  24.361  39.948  1.00  0.00           C  
ATOM   1127  H   VAL A  77      20.469  23.085  38.125  1.00  0.00           H  
ATOM   1128  HA  VAL A  77      19.265  21.785  40.386  1.00  0.00           H  
ATOM   1129  HB  VAL A  77      17.995  23.454  38.165  1.00  0.00           H  
ATOM   1130 1HG1 VAL A  77      16.126  23.794  39.679  1.00  0.00           H  
ATOM   1131 2HG1 VAL A  77      16.303  22.081  39.220  1.00  0.00           H  
ATOM   1132 3HG1 VAL A  77      16.834  22.633  40.828  1.00  0.00           H  
ATOM   1133 1HG2 VAL A  77      18.151  25.241  39.874  1.00  0.00           H  
ATOM   1134 2HG2 VAL A  77      18.926  24.096  40.996  1.00  0.00           H  
ATOM   1135 3HG2 VAL A  77      19.758  24.580  39.501  1.00  0.00           H  
ATOM   1136  N   GLN A  78      18.396  20.647  37.384  1.00  0.00           N  
ATOM   1137  CA  GLN A  78      17.821  19.485  36.705  1.00  0.00           C  
ATOM   1138  C   GLN A  78      18.516  18.164  37.027  1.00  0.00           C  
ATOM   1139  O   GLN A  78      17.854  17.186  37.366  1.00  0.00           O  
ATOM   1140  CB  GLN A  78      17.829  19.679  35.186  1.00  0.00           C  
ATOM   1141  CG  GLN A  78      17.205  18.523  34.423  1.00  0.00           C  
ATOM   1142  CD  GLN A  78      17.331  18.684  32.920  1.00  0.00           C  
ATOM   1143  OE1 GLN A  78      17.992  19.612  32.445  1.00  0.00           O  
ATOM   1144  NE2 GLN A  78      16.701  17.786  32.172  1.00  0.00           N  
ATOM   1145  H   GLN A  78      18.805  21.387  36.836  1.00  0.00           H  
ATOM   1146  HA  GLN A  78      16.789  19.390  37.040  1.00  0.00           H  
ATOM   1147 1HB  GLN A  78      17.286  20.590  34.938  1.00  0.00           H  
ATOM   1148 2HB  GLN A  78      18.856  19.802  34.843  1.00  0.00           H  
ATOM   1149 1HG  GLN A  78      17.694  17.588  34.698  1.00  0.00           H  
ATOM   1150 2HG  GLN A  78      16.147  18.475  34.680  1.00  0.00           H  
ATOM   1151 1HE2 GLN A  78      16.751  17.845  31.174  1.00  0.00           H  
ATOM   1152 2HE2 GLN A  78      16.177  17.051  32.602  1.00  0.00           H  
ATOM   1153  N   ASP A  79      19.844  18.147  37.029  1.00  0.00           N  
ATOM   1154  CA  ASP A  79      20.597  16.931  37.339  1.00  0.00           C  
ATOM   1155  C   ASP A  79      20.541  16.549  38.818  1.00  0.00           C  
ATOM   1156  O   ASP A  79      20.577  15.371  39.174  1.00  0.00           O  
ATOM   1157  CB  ASP A  79      22.069  17.042  36.941  1.00  0.00           C  
ATOM   1158  CG  ASP A  79      22.406  17.046  35.457  1.00  0.00           C  
ATOM   1159  OD1 ASP A  79      21.572  16.780  34.624  1.00  0.00           O  
ATOM   1160  OD2 ASP A  79      23.541  17.327  35.153  1.00  0.00           O  
ATOM   1161  H   ASP A  79      20.350  18.993  36.815  1.00  0.00           H  
ATOM   1162  HA  ASP A  79      20.153  16.113  36.772  1.00  0.00           H  
ATOM   1163 1HB  ASP A  79      22.465  17.968  37.359  1.00  0.00           H  
ATOM   1164 2HB  ASP A  79      22.611  16.204  37.383  1.00  0.00           H  
ATOM   1165  N   ASN A  80      20.526  17.563  39.681  1.00  0.00           N  
ATOM   1166  CA  ASN A  80      20.521  17.388  41.131  1.00  0.00           C  
ATOM   1167  C   ASN A  80      19.168  16.949  41.676  1.00  0.00           C  
ATOM   1168  O   ASN A  80      19.093  16.385  42.767  1.00  0.00           O  
ATOM   1169  CB  ASN A  80      20.971  18.682  41.784  1.00  0.00           C  
ATOM   1170  CG  ASN A  80      21.265  18.580  43.255  1.00  0.00           C  
ATOM   1171  OD1 ASN A  80      22.149  17.829  43.684  1.00  0.00           O  
ATOM   1172  ND2 ASN A  80      20.535  19.328  44.042  1.00  0.00           N  
ATOM   1173  H   ASN A  80      20.516  18.508  39.334  1.00  0.00           H  
ATOM   1174  HA  ASN A  80      21.227  16.593  41.379  1.00  0.00           H  
ATOM   1175 1HB  ASN A  80      21.873  19.022  41.275  1.00  0.00           H  
ATOM   1176 2HB  ASN A  80      20.199  19.440  41.653  1.00  0.00           H  
ATOM   1177 1HD2 ASN A  80      20.703  19.286  45.027  1.00  0.00           H  
ATOM   1178 2HD2 ASN A  80      19.821  19.934  43.691  1.00  0.00           H  
ATOM   1179  N   GLY A  81      18.079  17.336  41.014  1.00  0.00           N  
ATOM   1180  CA  GLY A  81      16.773  16.979  41.562  1.00  0.00           C  
ATOM   1181  C   GLY A  81      16.160  18.094  42.389  1.00  0.00           C  
ATOM   1182  O   GLY A  81      15.334  17.817  43.262  1.00  0.00           O  
ATOM   1183  H   GLY A  81      18.119  17.863  40.154  1.00  0.00           H  
ATOM   1184 1HA  GLY A  81      16.102  16.730  40.740  1.00  0.00           H  
ATOM   1185 2HA  GLY A  81      16.873  16.090  42.185  1.00  0.00           H  
ATOM   1186  N   GLY A  82      16.546  19.341  42.124  1.00  0.00           N  
ATOM   1187  CA  GLY A  82      15.981  20.461  42.871  1.00  0.00           C  
ATOM   1188  C   GLY A  82      16.970  21.431  43.491  1.00  0.00           C  
ATOM   1189  O   GLY A  82      18.169  21.183  43.606  1.00  0.00           O  
ATOM   1190  H   GLY A  82      17.230  19.519  41.405  1.00  0.00           H  
ATOM   1191 1HA  GLY A  82      15.339  21.030  42.197  1.00  0.00           H  
ATOM   1192 2HA  GLY A  82      15.361  20.075  43.680  1.00  0.00           H  
ATOM   1193  N   LEU A  83      16.410  22.574  43.870  1.00  0.00           N  
ATOM   1194  CA  LEU A  83      17.099  23.694  44.500  1.00  0.00           C  
ATOM   1195  C   LEU A  83      16.420  24.059  45.814  1.00  0.00           C  
ATOM   1196  O   LEU A  83      15.194  24.100  45.915  1.00  0.00           O  
ATOM   1197  CB  LEU A  83      17.100  24.887  43.537  1.00  0.00           C  
ATOM   1198  CG  LEU A  83      17.826  26.172  43.957  1.00  0.00           C  
ATOM   1199  CD1 LEU A  83      19.323  25.921  44.069  1.00  0.00           C  
ATOM   1200  CD2 LEU A  83      17.553  27.286  42.956  1.00  0.00           C  
ATOM   1201  H   LEU A  83      15.418  22.659  43.697  1.00  0.00           H  
ATOM   1202  HA  LEU A  83      18.125  23.388  44.703  1.00  0.00           H  
ATOM   1203 1HB  LEU A  83      17.558  24.563  42.604  1.00  0.00           H  
ATOM   1204 2HB  LEU A  83      16.064  25.165  43.344  1.00  0.00           H  
ATOM   1205  HG  LEU A  83      17.475  26.487  44.940  1.00  0.00           H  
ATOM   1206 1HD1 LEU A  83      19.820  26.845  44.368  1.00  0.00           H  
ATOM   1207 2HD1 LEU A  83      19.506  25.149  44.816  1.00  0.00           H  
ATOM   1208 3HD1 LEU A  83      19.715  25.594  43.107  1.00  0.00           H  
ATOM   1209 1HD2 LEU A  83      18.073  28.193  43.265  1.00  0.00           H  
ATOM   1210 2HD2 LEU A  83      17.907  26.988  41.968  1.00  0.00           H  
ATOM   1211 3HD2 LEU A  83      16.479  27.470  42.921  1.00  0.00           H  
ATOM   1212  N   ASP A  84      17.237  24.181  46.857  1.00  0.00           N  
ATOM   1213  CA  ASP A  84      16.817  24.532  48.206  1.00  0.00           C  
ATOM   1214  C   ASP A  84      16.321  25.968  48.303  1.00  0.00           C  
ATOM   1215  O   ASP A  84      16.771  26.819  47.534  1.00  0.00           O  
ATOM   1216  CB  ASP A  84      17.955  24.325  49.210  1.00  0.00           C  
ATOM   1217  CG  ASP A  84      18.118  22.854  49.567  1.00  0.00           C  
ATOM   1218  OD1 ASP A  84      17.210  22.111  49.278  1.00  0.00           O  
ATOM   1219  OD2 ASP A  84      19.116  22.453  50.119  1.00  0.00           O  
ATOM   1220  H   ASP A  84      18.222  24.021  46.709  1.00  0.00           H  
ATOM   1221  HA  ASP A  84      15.986  23.895  48.511  1.00  0.00           H  
ATOM   1222 1HB  ASP A  84      18.887  24.701  48.792  1.00  0.00           H  
ATOM   1223 2HB  ASP A  84      17.749  24.897  50.115  1.00  0.00           H  
ATOM   1224  N   SER A  85      15.355  26.180  49.189  1.00  0.00           N  
ATOM   1225  CA  SER A  85      14.757  27.491  49.399  1.00  0.00           C  
ATOM   1226  C   SER A  85      15.722  28.482  50.042  1.00  0.00           C  
ATOM   1227  O   SER A  85      16.752  28.092  50.598  1.00  0.00           O  
ATOM   1228  CB  SER A  85      13.515  27.409  50.263  1.00  0.00           C  
ATOM   1229  OG  SER A  85      13.841  27.109  51.593  1.00  0.00           O  
ATOM   1230  H   SER A  85      15.022  25.400  49.741  1.00  0.00           H  
ATOM   1231  HA  SER A  85      14.472  27.892  48.426  1.00  0.00           H  
ATOM   1232 1HB  SER A  85      12.982  28.359  50.224  1.00  0.00           H  
ATOM   1233 2HB  SER A  85      12.851  26.642  49.868  1.00  0.00           H  
ATOM   1234  HG  SER A  85      13.003  27.007  52.050  1.00  0.00           H  
ATOM   1235  N   GLU A  86      15.401  29.768  49.937  1.00  0.00           N  
ATOM   1236  CA  GLU A  86      16.265  30.783  50.537  1.00  0.00           C  
ATOM   1237  C   GLU A  86      16.357  30.645  52.050  1.00  0.00           C  
ATOM   1238  O   GLU A  86      17.433  30.812  52.627  1.00  0.00           O  
ATOM   1239  CB  GLU A  86      15.805  32.208  50.219  1.00  0.00           C  
ATOM   1240  CG  GLU A  86      16.746  33.261  50.785  1.00  0.00           C  
ATOM   1241  CD  GLU A  86      16.402  34.685  50.447  1.00  0.00           C  
ATOM   1242  OE1 GLU A  86      15.403  34.928  49.814  1.00  0.00           O  
ATOM   1243  OE2 GLU A  86      17.157  35.547  50.832  1.00  0.00           O  
ATOM   1244  H   GLU A  86      14.562  30.024  49.439  1.00  0.00           H  
ATOM   1245  HA  GLU A  86      17.268  30.660  50.126  1.00  0.00           H  
ATOM   1246 1HB  GLU A  86      15.739  32.335  49.138  1.00  0.00           H  
ATOM   1247 2HB  GLU A  86      14.807  32.369  50.628  1.00  0.00           H  
ATOM   1248 1HG  GLU A  86      16.763  33.182  51.872  1.00  0.00           H  
ATOM   1249 2HG  GLU A  86      17.748  33.052  50.414  1.00  0.00           H  
ATOM   1250  N   GLU A  87      15.234  30.367  52.701  1.00  0.00           N  
ATOM   1251  CA  GLU A  87      15.210  30.238  54.152  1.00  0.00           C  
ATOM   1252  C   GLU A  87      16.006  29.018  54.610  1.00  0.00           C  
ATOM   1253  O   GLU A  87      16.681  29.064  55.635  1.00  0.00           O  
ATOM   1254  CB  GLU A  87      13.767  30.133  54.651  1.00  0.00           C  
ATOM   1255  CG  GLU A  87      12.924  31.378  54.414  1.00  0.00           C  
ATOM   1256  CD  GLU A  87      12.378  31.453  53.016  1.00  0.00           C  
ATOM   1257  OE1 GLU A  87      12.643  30.552  52.257  1.00  0.00           O  
ATOM   1258  OE2 GLU A  87      11.699  32.403  52.706  1.00  0.00           O  
ATOM   1259  H   GLU A  87      14.373  30.246  52.185  1.00  0.00           H  
ATOM   1260  HA  GLU A  87      15.667  31.129  54.582  1.00  0.00           H  
ATOM   1261 1HB  GLU A  87      13.274  29.296  54.156  1.00  0.00           H  
ATOM   1262 2HB  GLU A  87      13.768  29.927  55.721  1.00  0.00           H  
ATOM   1263 1HG  GLU A  87      12.093  31.382  55.120  1.00  0.00           H  
ATOM   1264 2HG  GLU A  87      13.535  32.258  54.611  1.00  0.00           H  
ATOM   1265  N   SER A  88      15.917  27.941  53.840  1.00  0.00           N  
ATOM   1266  CA  SER A  88      16.627  26.703  54.138  1.00  0.00           C  
ATOM   1267  C   SER A  88      18.139  26.857  54.008  1.00  0.00           C  
ATOM   1268  O   SER A  88      18.893  26.280  54.791  1.00  0.00           O  
ATOM   1269  CB  SER A  88      16.142  25.604  53.214  1.00  0.00           C  
ATOM   1270  OG  SER A  88      14.802  25.282  53.467  1.00  0.00           O  
ATOM   1271  H   SER A  88      15.335  27.968  53.016  1.00  0.00           H  
ATOM   1272  HA  SER A  88      16.409  26.425  55.171  1.00  0.00           H  
ATOM   1273 1HB  SER A  88      16.252  25.928  52.179  1.00  0.00           H  
ATOM   1274 2HB  SER A  88      16.761  24.717  53.349  1.00  0.00           H  
ATOM   1275  HG  SER A  88      14.544  24.681  52.764  1.00  0.00           H  
ATOM   1276  N   TYR A  89      18.595  27.641  53.036  1.00  0.00           N  
ATOM   1277  CA  TYR A  89      20.031  27.828  52.859  1.00  0.00           C  
ATOM   1278  C   TYR A  89      20.382  29.253  52.449  1.00  0.00           C  
ATOM   1279  O   TYR A  89      20.583  29.516  51.263  1.00  0.00           O  
ATOM   1280  CB  TYR A  89      20.507  26.819  51.812  1.00  0.00           C  
ATOM   1281  CG  TYR A  89      22.003  26.596  51.778  1.00  0.00           C  
ATOM   1282  CD1 TYR A  89      22.662  26.185  52.927  1.00  0.00           C  
ATOM   1283  CD2 TYR A  89      22.716  26.800  50.607  1.00  0.00           C  
ATOM   1284  CE1 TYR A  89      24.028  25.980  52.900  1.00  0.00           C  
ATOM   1285  CE2 TYR A  89      24.082  26.593  50.584  1.00  0.00           C  
ATOM   1286  CZ  TYR A  89      24.741  26.184  51.726  1.00  0.00           C  
ATOM   1287  OH  TYR A  89      26.101  25.979  51.703  1.00  0.00           O  
ATOM   1288  H   TYR A  89      17.943  28.103  52.421  1.00  0.00           H  
ATOM   1289  HA  TYR A  89      20.530  27.642  53.811  1.00  0.00           H  
ATOM   1290 1HB  TYR A  89      20.031  25.855  51.997  1.00  0.00           H  
ATOM   1291 2HB  TYR A  89      20.200  27.153  50.821  1.00  0.00           H  
ATOM   1292  HD1 TYR A  89      22.111  26.021  53.854  1.00  0.00           H  
ATOM   1293  HD2 TYR A  89      22.186  27.124  49.711  1.00  0.00           H  
ATOM   1294  HE1 TYR A  89      24.535  25.657  53.808  1.00  0.00           H  
ATOM   1295  HE2 TYR A  89      24.657  26.750  49.671  1.00  0.00           H  
ATOM   1296  HH  TYR A  89      26.481  26.297  50.881  1.00  0.00           H  
ATOM   1297  N   PRO A  90      20.385  30.218  53.381  1.00  0.00           N  
ATOM   1298  CA  PRO A  90      20.567  31.652  53.171  1.00  0.00           C  
ATOM   1299  C   PRO A  90      21.900  32.007  52.514  1.00  0.00           C  
ATOM   1300  O   PRO A  90      22.915  31.363  52.778  1.00  0.00           O  
ATOM   1301  CB  PRO A  90      20.490  32.222  54.591  1.00  0.00           C  
ATOM   1302  CG  PRO A  90      19.731  31.207  55.374  1.00  0.00           C  
ATOM   1303  CD  PRO A  90      20.145  29.878  54.800  1.00  0.00           C  
ATOM   1304  HA  PRO A  90      19.737  32.020  52.551  1.00  0.00           H  
ATOM   1305 1HB  PRO A  90      21.506  32.383  54.981  1.00  0.00           H  
ATOM   1306 2HB  PRO A  90      19.989  33.202  54.572  1.00  0.00           H  
ATOM   1307 1HG  PRO A  90      19.972  31.291  56.444  1.00  0.00           H  
ATOM   1308 2HG  PRO A  90      18.648  31.379  55.282  1.00  0.00           H  
ATOM   1309 1HD  PRO A  90      21.057  29.499  55.284  1.00  0.00           H  
ATOM   1310 2HD  PRO A  90      19.289  29.206  54.959  1.00  0.00           H  
ATOM   1311  N   TYR A  91      21.913  33.102  51.760  1.00  0.00           N  
ATOM   1312  CA  TYR A  91      23.126  33.562  51.096  1.00  0.00           C  
ATOM   1313  C   TYR A  91      24.035  34.405  51.980  1.00  0.00           C  
ATOM   1314  O   TYR A  91      23.630  35.435  52.508  1.00  0.00           O  
ATOM   1315  CB  TYR A  91      22.730  34.363  49.853  1.00  0.00           C  
ATOM   1316  CG  TYR A  91      23.860  34.825  48.962  1.00  0.00           C  
ATOM   1317  CD1 TYR A  91      24.485  33.916  48.121  1.00  0.00           C  
ATOM   1318  CD2 TYR A  91      24.281  36.146  48.976  1.00  0.00           C  
ATOM   1319  CE1 TYR A  91      25.521  34.315  47.299  1.00  0.00           C  
ATOM   1320  CE2 TYR A  91      25.316  36.544  48.150  1.00  0.00           C  
ATOM   1321  CZ  TYR A  91      25.928  35.629  47.320  1.00  0.00           C  
ATOM   1322  OH  TYR A  91      26.961  36.013  46.495  1.00  0.00           O  
ATOM   1323  H   TYR A  91      21.060  33.629  51.643  1.00  0.00           H  
ATOM   1324  HA  TYR A  91      23.717  32.692  50.807  1.00  0.00           H  
ATOM   1325 1HB  TYR A  91      22.062  33.757  49.238  1.00  0.00           H  
ATOM   1326 2HB  TYR A  91      22.182  35.253  50.165  1.00  0.00           H  
ATOM   1327  HD1 TYR A  91      24.162  32.875  48.105  1.00  0.00           H  
ATOM   1328  HD2 TYR A  91      23.798  36.871  49.631  1.00  0.00           H  
ATOM   1329  HE1 TYR A  91      26.007  33.595  46.640  1.00  0.00           H  
ATOM   1330  HE2 TYR A  91      25.647  37.583  48.162  1.00  0.00           H  
ATOM   1331  HH  TYR A  91      27.104  36.957  46.583  1.00  0.00           H  
ATOM   1332  N   GLU A  92      25.287  33.975  52.070  1.00  0.00           N  
ATOM   1333  CA  GLU A  92      26.289  34.669  52.857  1.00  0.00           C  
ATOM   1334  C   GLU A  92      27.485  35.066  52.002  1.00  0.00           C  
ATOM   1335  O   GLU A  92      28.462  35.616  52.507  1.00  0.00           O  
ATOM   1336  CB  GLU A  92      26.755  33.800  54.026  1.00  0.00           C  
ATOM   1337  CG  GLU A  92      25.680  33.472  55.053  1.00  0.00           C  
ATOM   1338  CD  GLU A  92      26.199  32.657  56.204  1.00  0.00           C  
ATOM   1339  OE1 GLU A  92      27.338  32.258  56.158  1.00  0.00           O  
ATOM   1340  OE2 GLU A  92      25.460  32.432  57.133  1.00  0.00           O  
ATOM   1341  H   GLU A  92      25.568  33.137  51.581  1.00  0.00           H  
ATOM   1342  HA  GLU A  92      25.847  35.582  53.255  1.00  0.00           H  
ATOM   1343 1HB  GLU A  92      27.144  32.856  53.644  1.00  0.00           H  
ATOM   1344 2HB  GLU A  92      27.569  34.302  54.550  1.00  0.00           H  
ATOM   1345 1HG  GLU A  92      25.267  34.404  55.438  1.00  0.00           H  
ATOM   1346 2HG  GLU A  92      24.877  32.926  54.560  1.00  0.00           H  
ATOM   1347  N   ALA A  93      27.354  34.890  50.691  1.00  0.00           N  
ATOM   1348  CA  ALA A  93      28.418  35.203  49.738  1.00  0.00           C  
ATOM   1349  C   ALA A  93      29.684  34.463  50.158  1.00  0.00           C  
ATOM   1350  O   ALA A  93      30.790  35.002  50.105  1.00  0.00           O  
ATOM   1351  CB  ALA A  93      28.656  36.705  49.663  1.00  0.00           C  
ATOM   1352  H   ALA A  93      26.469  34.524  50.373  1.00  0.00           H  
ATOM   1353  HA  ALA A  93      28.127  34.857  48.745  1.00  0.00           H  
ATOM   1354 1HB  ALA A  93      29.455  36.926  48.957  1.00  0.00           H  
ATOM   1355 2HB  ALA A  93      27.746  37.207  49.336  1.00  0.00           H  
ATOM   1356 3HB  ALA A  93      28.939  37.090  50.642  1.00  0.00           H  
ATOM   1357  N   THR A  94      29.531  33.184  50.477  1.00  0.00           N  
ATOM   1358  CA  THR A  94      30.676  32.388  50.901  1.00  0.00           C  
ATOM   1359  C   THR A  94      30.775  31.039  50.197  1.00  0.00           C  
ATOM   1360  O   THR A  94      30.099  30.798  49.201  1.00  0.00           O  
ATOM   1361  CB  THR A  94      30.665  32.141  52.421  1.00  0.00           C  
ATOM   1362  OG1 THR A  94      31.935  31.586  52.789  1.00  0.00           O  
ATOM   1363  CG2 THR A  94      29.546  31.183  52.801  1.00  0.00           C  
ATOM   1364  H   THR A  94      28.612  32.768  50.424  1.00  0.00           H  
ATOM   1365  HA  THR A  94      31.584  32.938  50.651  1.00  0.00           H  
ATOM   1366  HB  THR A  94      30.516  33.090  52.938  1.00  0.00           H  
ATOM   1367  HG1 THR A  94      32.028  31.618  53.744  1.00  0.00           H  
ATOM   1368 1HG2 THR A  94      29.556  31.024  53.879  1.00  0.00           H  
ATOM   1369 2HG2 THR A  94      28.591  31.616  52.501  1.00  0.00           H  
ATOM   1370 3HG2 THR A  94      29.659  30.218  52.309  1.00  0.00           H  
ATOM   1371  N   GLU A  95      31.757  30.247  50.611  1.00  0.00           N  
ATOM   1372  CA  GLU A  95      31.982  28.932  50.013  1.00  0.00           C  
ATOM   1373  C   GLU A  95      32.154  27.829  51.043  1.00  0.00           C  
ATOM   1374  O   GLU A  95      32.922  27.967  51.991  1.00  0.00           O  
ATOM   1375  CB  GLU A  95      33.210  28.933  49.099  1.00  0.00           C  
ATOM   1376  CG  GLU A  95      33.120  29.849  47.887  1.00  0.00           C  
ATOM   1377  CD  GLU A  95      34.336  29.730  47.011  1.00  0.00           C  
ATOM   1378  OE1 GLU A  95      35.418  29.612  47.534  1.00  0.00           O  
ATOM   1379  OE2 GLU A  95      34.175  29.757  45.814  1.00  0.00           O  
ATOM   1380  H   GLU A  95      32.346  30.586  51.356  1.00  0.00           H  
ATOM   1381  HA  GLU A  95      31.109  28.676  49.410  1.00  0.00           H  
ATOM   1382 1HB  GLU A  95      34.085  29.235  49.674  1.00  0.00           H  
ATOM   1383 2HB  GLU A  95      33.385  27.921  48.734  1.00  0.00           H  
ATOM   1384 1HG  GLU A  95      32.232  29.593  47.309  1.00  0.00           H  
ATOM   1385 2HG  GLU A  95      33.009  30.874  48.237  1.00  0.00           H  
ATOM   1386  N   GLU A  96      31.404  26.748  50.842  1.00  0.00           N  
ATOM   1387  CA  GLU A  96      31.404  25.551  51.679  1.00  0.00           C  
ATOM   1388  C   GLU A  96      31.192  24.326  50.797  1.00  0.00           C  
ATOM   1389  O   GLU A  96      31.062  24.449  49.578  1.00  0.00           O  
ATOM   1390  CB  GLU A  96      30.320  25.605  52.759  1.00  0.00           C  
ATOM   1391  CG  GLU A  96      30.477  26.713  53.791  1.00  0.00           C  
ATOM   1392  CD  GLU A  96      29.517  26.595  54.941  1.00  0.00           C  
ATOM   1393  OE1 GLU A  96      28.343  26.412  54.723  1.00  0.00           O  
ATOM   1394  OE2 GLU A  96      29.955  26.687  56.064  1.00  0.00           O  
ATOM   1395  H   GLU A  96      30.786  26.763  50.044  1.00  0.00           H  
ATOM   1396  HA  GLU A  96      32.369  25.472  52.180  1.00  0.00           H  
ATOM   1397 1HB  GLU A  96      29.349  25.736  52.282  1.00  0.00           H  
ATOM   1398 2HB  GLU A  96      30.294  24.662  53.303  1.00  0.00           H  
ATOM   1399 1HG  GLU A  96      31.494  26.688  54.180  1.00  0.00           H  
ATOM   1400 2HG  GLU A  96      30.327  27.675  53.302  1.00  0.00           H  
ATOM   1401  N   SER A  97      31.183  23.138  51.390  1.00  0.00           N  
ATOM   1402  CA  SER A  97      30.905  21.933  50.619  1.00  0.00           C  
ATOM   1403  C   SER A  97      29.392  21.919  50.386  1.00  0.00           C  
ATOM   1404  O   SER A  97      28.702  22.753  50.972  1.00  0.00           O  
ATOM   1405  CB  SER A  97      31.379  20.712  51.382  1.00  0.00           C  
ATOM   1406  OG  SER A  97      30.627  20.513  52.547  1.00  0.00           O  
ATOM   1407  H   SER A  97      31.366  23.054  52.380  1.00  0.00           H  
ATOM   1408  HA  SER A  97      31.443  21.982  49.671  1.00  0.00           H  
ATOM   1409 1HB  SER A  97      31.299  19.832  50.744  1.00  0.00           H  
ATOM   1410 2HB  SER A  97      32.429  20.833  51.643  1.00  0.00           H  
ATOM   1411  HG  SER A  97      30.978  19.719  52.958  1.00  0.00           H  
ATOM   1412  N   CYS A  98      28.885  21.105  49.462  1.00  0.00           N  
ATOM   1413  CA  CYS A  98      27.466  21.057  49.134  1.00  0.00           C  
ATOM   1414  C   CYS A  98      26.654  20.504  50.304  1.00  0.00           C  
ATOM   1415  O   CYS A  98      26.875  19.397  50.796  1.00  0.00           O  
ATOM   1416  CB  CYS A  98      27.205  20.195  47.900  1.00  0.00           C  
ATOM   1417  SG  CYS A  98      25.481  20.093  47.360  1.00  0.00           S  
ATOM   1418  H   CYS A  98      29.519  20.490  48.969  1.00  0.00           H  
ATOM   1419  HA  CYS A  98      27.138  22.076  48.925  1.00  0.00           H  
ATOM   1420 1HB  CYS A  98      27.782  20.579  47.058  1.00  0.00           H  
ATOM   1421 2HB  CYS A  98      27.537  19.172  48.073  1.00  0.00           H  
ATOM   1422  N   LYS A  99      25.632  21.267  50.670  1.00  0.00           N  
ATOM   1423  CA  LYS A  99      24.719  20.936  51.756  1.00  0.00           C  
ATOM   1424  C   LYS A  99      23.272  20.737  51.304  1.00  0.00           C  
ATOM   1425  O   LYS A  99      22.352  20.879  52.106  1.00  0.00           O  
ATOM   1426  CB  LYS A  99      24.780  22.030  52.823  1.00  0.00           C  
ATOM   1427  CG  LYS A  99      26.135  22.102  53.516  1.00  0.00           C  
ATOM   1428  CD  LYS A  99      26.193  23.204  54.563  1.00  0.00           C  
ATOM   1429  CE  LYS A  99      27.509  23.196  55.327  1.00  0.00           C  
ATOM   1430  NZ  LYS A  99      27.590  24.319  56.300  1.00  0.00           N  
ATOM   1431  H   LYS A  99      25.483  22.126  50.159  1.00  0.00           H  
ATOM   1432  HA  LYS A  99      25.038  19.988  52.189  1.00  0.00           H  
ATOM   1433 1HB  LYS A  99      24.569  22.997  52.365  1.00  0.00           H  
ATOM   1434 2HB  LYS A  99      24.014  21.854  53.578  1.00  0.00           H  
ATOM   1435 1HG  LYS A  99      26.338  21.148  54.003  1.00  0.00           H  
ATOM   1436 2HG  LYS A  99      26.913  22.288  52.777  1.00  0.00           H  
ATOM   1437 1HD  LYS A  99      26.077  24.171  54.071  1.00  0.00           H  
ATOM   1438 2HD  LYS A  99      25.377  23.074  55.274  1.00  0.00           H  
ATOM   1439 1HE  LYS A  99      27.604  22.253  55.863  1.00  0.00           H  
ATOM   1440 2HE  LYS A  99      28.331  23.279  54.617  1.00  0.00           H  
ATOM   1441 1HZ  LYS A  99      28.473  24.288  56.791  1.00  0.00           H  
ATOM   1442 2HZ  LYS A  99      27.514  25.192  55.797  1.00  0.00           H  
ATOM   1443 3HZ  LYS A  99      26.840  24.251  56.973  1.00  0.00           H  
ATOM   1444  N   TYR A 100      23.062  20.437  50.029  1.00  0.00           N  
ATOM   1445  CA  TYR A 100      21.708  20.247  49.524  1.00  0.00           C  
ATOM   1446  C   TYR A 100      20.992  19.136  50.284  1.00  0.00           C  
ATOM   1447  O   TYR A 100      21.471  18.002  50.340  1.00  0.00           O  
ATOM   1448  CB  TYR A 100      21.715  19.940  48.025  1.00  0.00           C  
ATOM   1449  CG  TYR A 100      20.353  19.646  47.436  1.00  0.00           C  
ATOM   1450  CD1 TYR A 100      19.415  20.654  47.269  1.00  0.00           C  
ATOM   1451  CD2 TYR A 100      20.030  18.352  47.053  1.00  0.00           C  
ATOM   1452  CE1 TYR A 100      18.172  20.379  46.731  1.00  0.00           C  
ATOM   1453  CE2 TYR A 100      18.787  18.081  46.514  1.00  0.00           C  
ATOM   1454  CZ  TYR A 100      17.858  19.088  46.352  1.00  0.00           C  
ATOM   1455  OH  TYR A 100      16.622  18.809  45.814  1.00  0.00           O  
ATOM   1456  H   TYR A 100      23.854  20.339  49.410  1.00  0.00           H  
ATOM   1457  HA  TYR A 100      21.149  21.170  49.678  1.00  0.00           H  
ATOM   1458 1HB  TYR A 100      22.136  20.782  47.474  1.00  0.00           H  
ATOM   1459 2HB  TYR A 100      22.354  19.077  47.838  1.00  0.00           H  
ATOM   1460  HD1 TYR A 100      19.658  21.674  47.567  1.00  0.00           H  
ATOM   1461  HD2 TYR A 100      20.756  17.549  47.178  1.00  0.00           H  
ATOM   1462  HE1 TYR A 100      17.445  21.181  46.606  1.00  0.00           H  
ATOM   1463  HE2 TYR A 100      18.536  17.063  46.216  1.00  0.00           H  
ATOM   1464  HH  TYR A 100      16.606  17.906  45.490  1.00  0.00           H  
ATOM   1465  N   ASN A 101      19.756  19.414  50.684  1.00  0.00           N  
ATOM   1466  CA  ASN A 101      18.959  18.396  51.352  1.00  0.00           C  
ATOM   1467  C   ASN A 101      17.541  18.369  50.790  1.00  0.00           C  
ATOM   1468  O   ASN A 101      16.818  19.341  50.989  1.00  0.00           O  
ATOM   1469  CB  ASN A 101      18.930  18.606  52.855  1.00  0.00           C  
ATOM   1470  CG  ASN A 101      18.211  17.503  53.583  1.00  0.00           C  
ATOM   1471  OD1 ASN A 101      17.213  16.918  53.143  1.00  0.00           O  
ATOM   1472  ND2 ASN A 101      18.731  17.197  54.744  1.00  0.00           N  
ATOM   1473  H   ASN A 101      19.393  20.341  50.512  1.00  0.00           H  
ATOM   1474  HA  ASN A 101      19.414  17.425  51.152  1.00  0.00           H  
ATOM   1475 1HB  ASN A 101      19.952  18.667  53.229  1.00  0.00           H  
ATOM   1476 2HB  ASN A 101      18.438  19.554  53.073  1.00  0.00           H  
ATOM   1477 1HD2 ASN A 101      18.323  16.477  55.306  1.00  0.00           H  
ATOM   1478 2HD2 ASN A 101      19.536  17.688  55.073  1.00  0.00           H  
ATOM   1479  N   PRO A 102      17.147  17.356  50.004  1.00  0.00           N  
ATOM   1480  CA  PRO A 102      15.867  17.247  49.309  1.00  0.00           C  
ATOM   1481  C   PRO A 102      14.652  17.529  50.184  1.00  0.00           C  
ATOM   1482  O   PRO A 102      13.672  18.096  49.700  1.00  0.00           O  
ATOM   1483  CB  PRO A 102      15.872  15.789  48.836  1.00  0.00           C  
ATOM   1484  CG  PRO A 102      17.312  15.452  48.648  1.00  0.00           C  
ATOM   1485  CD  PRO A 102      18.033  16.181  49.750  1.00  0.00           C  
ATOM   1486  HA  PRO A 102      15.875  17.945  48.460  1.00  0.00           H  
ATOM   1487 1HB  PRO A 102      15.384  15.149  49.586  1.00  0.00           H  
ATOM   1488 2HB  PRO A 102      15.292  15.698  47.906  1.00  0.00           H  
ATOM   1489 1HG  PRO A 102      17.457  14.363  48.703  1.00  0.00           H  
ATOM   1490 2HG  PRO A 102      17.644  15.770  47.648  1.00  0.00           H  
ATOM   1491 1HD  PRO A 102      18.094  15.545  50.645  1.00  0.00           H  
ATOM   1492 2HD  PRO A 102      19.030  16.436  49.360  1.00  0.00           H  
ATOM   1493  N   LYS A 103      14.737  17.265  51.485  1.00  0.00           N  
ATOM   1494  CA  LYS A 103      13.602  17.491  52.373  1.00  0.00           C  
ATOM   1495  C   LYS A 103      13.247  18.967  52.516  1.00  0.00           C  
ATOM   1496  O   LYS A 103      12.165  19.309  53.000  1.00  0.00           O  
ATOM   1497  CB  LYS A 103      13.877  16.905  53.758  1.00  0.00           C  
ATOM   1498  CG  LYS A 103      13.923  15.384  53.806  1.00  0.00           C  
ATOM   1499  CD  LYS A 103      14.208  14.890  55.215  1.00  0.00           C  
ATOM   1500  CE  LYS A 103      14.235  13.370  55.278  1.00  0.00           C  
ATOM   1501  NZ  LYS A 103      14.537  12.872  56.647  1.00  0.00           N  
ATOM   1502  H   LYS A 103      15.580  16.902  51.902  1.00  0.00           H  
ATOM   1503  HA  LYS A 103      12.732  16.990  51.947  1.00  0.00           H  
ATOM   1504 1HB  LYS A 103      14.831  17.280  54.129  1.00  0.00           H  
ATOM   1505 2HB  LYS A 103      13.103  17.238  54.451  1.00  0.00           H  
ATOM   1506 1HG  LYS A 103      12.967  14.983  53.470  1.00  0.00           H  
ATOM   1507 2HG  LYS A 103      14.707  15.028  53.135  1.00  0.00           H  
ATOM   1508 1HD  LYS A 103      15.173  15.277  55.544  1.00  0.00           H  
ATOM   1509 2HD  LYS A 103      13.436  15.257  55.891  1.00  0.00           H  
ATOM   1510 1HE  LYS A 103      13.267  12.985  54.965  1.00  0.00           H  
ATOM   1511 2HE  LYS A 103      14.998  13.001  54.590  1.00  0.00           H  
ATOM   1512 1HZ  LYS A 103      14.545  11.861  56.644  1.00  0.00           H  
ATOM   1513 2HZ  LYS A 103      15.440  13.214  56.944  1.00  0.00           H  
ATOM   1514 3HZ  LYS A 103      13.828  13.199  57.290  1.00  0.00           H  
ATOM   1515  N   TYR A 104      14.186  19.835  52.151  1.00  0.00           N  
ATOM   1516  CA  TYR A 104      14.056  21.281  52.279  1.00  0.00           C  
ATOM   1517  C   TYR A 104      14.062  21.955  50.920  1.00  0.00           C  
ATOM   1518  O   TYR A 104      14.114  23.183  50.833  1.00  0.00           O  
ATOM   1519  CB  TYR A 104      15.211  21.764  53.164  1.00  0.00           C  
ATOM   1520  CG  TYR A 104      15.143  21.135  54.538  1.00  0.00           C  
ATOM   1521  CD1 TYR A 104      15.841  19.962  54.778  1.00  0.00           C  
ATOM   1522  CD2 TYR A 104      14.397  21.715  55.553  1.00  0.00           C  
ATOM   1523  CE1 TYR A 104      15.799  19.365  56.022  1.00  0.00           C  
ATOM   1524  CE2 TYR A 104      14.356  21.117  56.796  1.00  0.00           C  
ATOM   1525  CZ  TYR A 104      15.053  19.948  57.030  1.00  0.00           C  
ATOM   1526  OH  TYR A 104      15.009  19.355  58.270  1.00  0.00           O  
ATOM   1527  H   TYR A 104      15.051  19.498  51.758  1.00  0.00           H  
ATOM   1528  HA  TYR A 104      13.102  21.507  52.756  1.00  0.00           H  
ATOM   1529 1HB  TYR A 104      16.163  21.515  52.694  1.00  0.00           H  
ATOM   1530 2HB  TYR A 104      15.178  22.849  53.263  1.00  0.00           H  
ATOM   1531  HD1 TYR A 104      16.424  19.515  53.970  1.00  0.00           H  
ATOM   1532  HD2 TYR A 104      13.846  22.638  55.368  1.00  0.00           H  
ATOM   1533  HE1 TYR A 104      16.350  18.442  56.205  1.00  0.00           H  
ATOM   1534  HE2 TYR A 104      13.769  21.570  57.596  1.00  0.00           H  
ATOM   1535  HH  TYR A 104      14.460  19.879  58.857  1.00  0.00           H  
ATOM   1536  N   SER A 105      13.897  21.147  49.879  1.00  0.00           N  
ATOM   1537  CA  SER A 105      13.856  21.658  48.521  1.00  0.00           C  
ATOM   1538  C   SER A 105      12.479  22.221  48.198  1.00  0.00           C  
ATOM   1539  O   SER A 105      11.487  21.825  48.808  1.00  0.00           O  
ATOM   1540  CB  SER A 105      14.203  20.574  47.520  1.00  0.00           C  
ATOM   1541  OG  SER A 105      13.202  19.596  47.470  1.00  0.00           O  
ATOM   1542  H   SER A 105      13.795  20.151  50.015  1.00  0.00           H  
ATOM   1543  HA  SER A 105      14.589  22.460  48.421  1.00  0.00           H  
ATOM   1544 1HB  SER A 105      14.330  21.019  46.533  1.00  0.00           H  
ATOM   1545 2HB  SER A 105      15.151  20.118  47.801  1.00  0.00           H  
ATOM   1546  HG  SER A 105      13.320  19.046  48.249  1.00  0.00           H  
ATOM   1547  N   VAL A 106      12.436  23.192  47.294  1.00  0.00           N  
ATOM   1548  CA  VAL A 106      11.148  23.750  46.904  1.00  0.00           C  
ATOM   1549  C   VAL A 106      10.976  23.948  45.402  1.00  0.00           C  
ATOM   1550  O   VAL A 106       9.867  24.246  44.955  1.00  0.00           O  
ATOM   1551  CB  VAL A 106      10.902  25.110  47.583  1.00  0.00           C  
ATOM   1552  CG1 VAL A 106      10.818  24.963  49.095  1.00  0.00           C  
ATOM   1553  CG2 VAL A 106      12.028  26.049  47.179  1.00  0.00           C  
ATOM   1554  H   VAL A 106      13.308  23.517  46.897  1.00  0.00           H  
ATOM   1555  HA  VAL A 106      10.372  23.055  47.228  1.00  0.00           H  
ATOM   1556  HB  VAL A 106       9.943  25.514  47.257  1.00  0.00           H  
ATOM   1557 1HG1 VAL A 106      10.644  25.940  49.546  1.00  0.00           H  
ATOM   1558 2HG1 VAL A 106       9.995  24.294  49.345  1.00  0.00           H  
ATOM   1559 3HG1 VAL A 106      11.747  24.552  49.488  1.00  0.00           H  
ATOM   1560 1HG2 VAL A 106      11.884  27.024  47.644  1.00  0.00           H  
ATOM   1561 2HG2 VAL A 106      12.990  25.646  47.498  1.00  0.00           H  
ATOM   1562 3HG2 VAL A 106      11.999  26.138  46.093  1.00  0.00           H  
ATOM   1563  N   ALA A 107      12.055  23.913  44.625  1.00  0.00           N  
ATOM   1564  CA  ALA A 107      11.919  24.197  43.206  1.00  0.00           C  
ATOM   1565  C   ALA A 107      12.826  23.312  42.355  1.00  0.00           C  
ATOM   1566  O   ALA A 107      13.833  22.799  42.841  1.00  0.00           O  
ATOM   1567  CB  ALA A 107      12.221  25.665  42.937  1.00  0.00           C  
ATOM   1568  H   ALA A 107      12.968  23.692  45.003  1.00  0.00           H  
ATOM   1569  HA  ALA A 107      10.892  23.989  42.905  1.00  0.00           H  
ATOM   1570 1HB  ALA A 107      12.117  25.867  41.871  1.00  0.00           H  
ATOM   1571 2HB  ALA A 107      11.515  26.277  43.502  1.00  0.00           H  
ATOM   1572 3HB  ALA A 107      13.239  25.882  43.254  1.00  0.00           H  
ATOM   1573  N   ASN A 108      12.374  23.037  41.138  1.00  0.00           N  
ATOM   1574  CA  ASN A 108      13.106  22.214  40.185  1.00  0.00           C  
ATOM   1575  C   ASN A 108      12.790  22.669  38.766  1.00  0.00           C  
ATOM   1576  O   ASN A 108      11.939  23.539  38.568  1.00  0.00           O  
ATOM   1577  CB  ASN A 108      12.751  20.756  40.410  1.00  0.00           C  
ATOM   1578  CG  ASN A 108      13.786  19.767  39.952  1.00  0.00           C  
ATOM   1579  OD1 ASN A 108      14.736  20.136  39.252  1.00  0.00           O  
ATOM   1580  ND2 ASN A 108      13.628  18.524  40.329  1.00  0.00           N  
ATOM   1581  H   ASN A 108      11.478  23.413  40.856  1.00  0.00           H  
ATOM   1582  HA  ASN A 108      14.176  22.354  40.351  1.00  0.00           H  
ATOM   1583 1HB  ASN A 108      12.581  20.588  41.474  1.00  0.00           H  
ATOM   1584 2HB  ASN A 108      11.822  20.531  39.885  1.00  0.00           H  
ATOM   1585 1HD2 ASN A 108      14.305  17.847  40.037  1.00  0.00           H  
ATOM   1586 2HD2 ASN A 108      12.848  18.260  40.895  1.00  0.00           H  
ATOM   1587  N   ASP A 109      13.413  22.029  37.787  1.00  0.00           N  
ATOM   1588  CA  ASP A 109      13.124  22.314  36.390  1.00  0.00           C  
ATOM   1589  C   ASP A 109      13.558  21.134  35.532  1.00  0.00           C  
ATOM   1590  O   ASP A 109      14.004  20.108  36.042  1.00  0.00           O  
ATOM   1591  CB  ASP A 109      13.835  23.596  35.950  1.00  0.00           C  
ATOM   1592  CG  ASP A 109      15.356  23.553  35.980  1.00  0.00           C  
ATOM   1593  OD1 ASP A 109      15.902  22.829  35.182  1.00  0.00           O  
ATOM   1594  OD2 ASP A 109      15.941  24.236  36.787  1.00  0.00           O  
ATOM   1595  H   ASP A 109      14.104  21.335  38.035  1.00  0.00           H  
ATOM   1596  HA  ASP A 109      12.050  22.460  36.267  1.00  0.00           H  
ATOM   1597 1HB  ASP A 109      13.540  23.841  34.929  1.00  0.00           H  
ATOM   1598 2HB  ASP A 109      13.513  24.413  36.597  1.00  0.00           H  
ATOM   1599  N   THR A 110      13.284  21.222  34.235  1.00  0.00           N  
ATOM   1600  CA  THR A 110      13.591  20.178  33.276  1.00  0.00           C  
ATOM   1601  C   THR A 110      14.591  20.661  32.231  1.00  0.00           C  
ATOM   1602  O   THR A 110      14.702  20.077  31.153  1.00  0.00           O  
ATOM   1603  CB  THR A 110      12.316  19.677  32.572  1.00  0.00           C  
ATOM   1604  OG1 THR A 110      11.693  20.768  31.881  1.00  0.00           O  
ATOM   1605  CG2 THR A 110      11.360  19.102  33.606  1.00  0.00           C  
ATOM   1606  H   THR A 110      12.839  22.061  33.893  1.00  0.00           H  
ATOM   1607  HA  THR A 110      14.038  19.338  33.808  1.00  0.00           H  
ATOM   1608  HB  THR A 110      12.576  18.907  31.845  1.00  0.00           H  
ATOM   1609  HG1 THR A 110      12.166  20.922  31.060  1.00  0.00           H  
ATOM   1610 1HG2 THR A 110      10.457  18.749  33.106  1.00  0.00           H  
ATOM   1611 2HG2 THR A 110      11.842  18.272  34.122  1.00  0.00           H  
ATOM   1612 3HG2 THR A 110      11.095  19.874  34.327  1.00  0.00           H  
ATOM   1613  N   GLY A 111      15.424  21.624  32.605  1.00  0.00           N  
ATOM   1614  CA  GLY A 111      16.434  22.165  31.704  1.00  0.00           C  
ATOM   1615  C   GLY A 111      16.009  23.542  31.239  1.00  0.00           C  
ATOM   1616  O   GLY A 111      14.963  24.035  31.656  1.00  0.00           O  
ATOM   1617  H   GLY A 111      15.370  22.006  33.540  1.00  0.00           H  
ATOM   1618 1HA  GLY A 111      17.394  22.212  32.220  1.00  0.00           H  
ATOM   1619 2HA  GLY A 111      16.567  21.502  30.850  1.00  0.00           H  
ATOM   1620  N   PHE A 112      16.793  24.167  30.368  1.00  0.00           N  
ATOM   1621  CA  PHE A 112      16.488  25.531  29.957  1.00  0.00           C  
ATOM   1622  C   PHE A 112      16.335  25.728  28.452  1.00  0.00           C  
ATOM   1623  O   PHE A 112      16.857  24.973  27.629  1.00  0.00           O  
ATOM   1624  CB  PHE A 112      17.586  26.470  30.460  1.00  0.00           C  
ATOM   1625  CG  PHE A 112      18.950  26.165  29.909  1.00  0.00           C  
ATOM   1626  CD1 PHE A 112      19.405  26.765  28.744  1.00  0.00           C  
ATOM   1627  CD2 PHE A 112      19.786  25.266  30.564  1.00  0.00           C  
ATOM   1628  CE1 PHE A 112      20.663  26.473  28.251  1.00  0.00           C  
ATOM   1629  CE2 PHE A 112      21.043  24.974  30.073  1.00  0.00           C  
ATOM   1630  CZ  PHE A 112      21.479  25.581  28.912  1.00  0.00           C  
ATOM   1631  H   PHE A 112      17.604  23.699  29.992  1.00  0.00           H  
ATOM   1632  HA  PHE A 112      15.535  25.820  30.401  1.00  0.00           H  
ATOM   1633 1HB  PHE A 112      17.342  27.498  30.198  1.00  0.00           H  
ATOM   1634 2HB  PHE A 112      17.636  26.412  31.546  1.00  0.00           H  
ATOM   1635  HD1 PHE A 112      18.773  27.474  28.208  1.00  0.00           H  
ATOM   1636  HD2 PHE A 112      19.446  24.783  31.481  1.00  0.00           H  
ATOM   1637  HE1 PHE A 112      21.005  26.953  27.334  1.00  0.00           H  
ATOM   1638  HE2 PHE A 112      21.686  24.268  30.599  1.00  0.00           H  
ATOM   1639  HZ  PHE A 112      22.468  25.360  28.512  1.00  0.00           H  
ATOM   1640  N   VAL A 113      15.633  26.810  28.126  1.00  0.00           N  
ATOM   1641  CA  VAL A 113      15.376  27.267  26.766  1.00  0.00           C  
ATOM   1642  C   VAL A 113      16.367  28.331  26.307  1.00  0.00           C  
ATOM   1643  O   VAL A 113      16.630  29.290  27.033  1.00  0.00           O  
ATOM   1644  CB  VAL A 113      13.943  27.825  26.675  1.00  0.00           C  
ATOM   1645  CG1 VAL A 113      13.670  28.363  25.279  1.00  0.00           C  
ATOM   1646  CG2 VAL A 113      12.957  26.725  27.044  1.00  0.00           C  
ATOM   1647  H   VAL A 113      15.257  27.344  28.896  1.00  0.00           H  
ATOM   1648  HA  VAL A 113      15.474  26.413  26.096  1.00  0.00           H  
ATOM   1649  HB  VAL A 113      13.837  28.661  27.367  1.00  0.00           H  
ATOM   1650 1HG1 VAL A 113      12.653  28.754  25.228  1.00  0.00           H  
ATOM   1651 2HG1 VAL A 113      14.365  29.165  25.032  1.00  0.00           H  
ATOM   1652 3HG1 VAL A 113      13.784  27.560  24.551  1.00  0.00           H  
ATOM   1653 1HG2 VAL A 113      11.939  27.109  26.984  1.00  0.00           H  
ATOM   1654 2HG2 VAL A 113      13.069  25.888  26.354  1.00  0.00           H  
ATOM   1655 3HG2 VAL A 113      13.156  26.385  28.061  1.00  0.00           H  
ATOM   1656  N   ASP A 114      16.936  28.105  25.129  1.00  0.00           N  
ATOM   1657  CA  ASP A 114      17.885  28.994  24.465  1.00  0.00           C  
ATOM   1658  C   ASP A 114      17.185  30.037  23.600  1.00  0.00           C  
ATOM   1659  O   ASP A 114      16.407  29.680  22.715  1.00  0.00           O  
ATOM   1660  CB  ASP A 114      18.858  28.192  23.598  1.00  0.00           C  
ATOM   1661  CG  ASP A 114      19.853  27.342  24.376  1.00  0.00           C  
ATOM   1662  OD1 ASP A 114      20.536  27.872  25.220  1.00  0.00           O  
ATOM   1663  OD2 ASP A 114      19.918  26.164  24.116  1.00  0.00           O  
ATOM   1664  H   ASP A 114      16.685  27.250  24.657  1.00  0.00           H  
ATOM   1665  HA  ASP A 114      18.457  29.520  25.230  1.00  0.00           H  
ATOM   1666 1HB  ASP A 114      18.293  27.528  22.943  1.00  0.00           H  
ATOM   1667 2HB  ASP A 114      19.422  28.882  22.970  1.00  0.00           H  
ATOM   1668  N   ILE A 115      17.341  31.318  23.927  1.00  0.00           N  
ATOM   1669  CA  ILE A 115      16.671  32.384  23.193  1.00  0.00           C  
ATOM   1670  C   ILE A 115      17.539  32.825  22.019  1.00  0.00           C  
ATOM   1671  O   ILE A 115      18.744  32.996  22.204  1.00  0.00           O  
ATOM   1672  CB  ILE A 115      16.380  33.570  24.131  1.00  0.00           C  
ATOM   1673  CG1 ILE A 115      15.398  33.069  25.193  1.00  0.00           C  
ATOM   1674  CG2 ILE A 115      15.828  34.777  23.391  1.00  0.00           C  
ATOM   1675  CD1 ILE A 115      15.216  34.013  26.361  1.00  0.00           C  
ATOM   1676  H   ILE A 115      17.933  31.579  24.701  1.00  0.00           H  
ATOM   1677  HA  ILE A 115      15.731  31.983  22.817  1.00  0.00           H  
ATOM   1678  HB  ILE A 115      17.308  33.864  24.623  1.00  0.00           H  
ATOM   1679 1HG1 ILE A 115      14.428  32.907  24.723  1.00  0.00           H  
ATOM   1680 2HG1 ILE A 115      15.749  32.112  25.578  1.00  0.00           H  
ATOM   1681 1HG2 ILE A 115      15.632  35.599  24.081  1.00  0.00           H  
ATOM   1682 2HG2 ILE A 115      16.544  35.120  22.645  1.00  0.00           H  
ATOM   1683 3HG2 ILE A 115      14.896  34.511  22.894  1.00  0.00           H  
ATOM   1684 1HD1 ILE A 115      14.504  33.574  27.059  1.00  0.00           H  
ATOM   1685 2HD1 ILE A 115      16.181  34.158  26.848  1.00  0.00           H  
ATOM   1686 3HD1 ILE A 115      14.836  34.977  26.025  1.00  0.00           H  
ATOM   1687  N   PRO A 116      17.014  32.956  20.789  1.00  0.00           N  
ATOM   1688  CA  PRO A 116      17.742  33.430  19.613  1.00  0.00           C  
ATOM   1689  C   PRO A 116      18.383  34.781  19.930  1.00  0.00           C  
ATOM   1690  O   PRO A 116      17.763  35.621  20.595  1.00  0.00           O  
ATOM   1691  CB  PRO A 116      16.633  33.534  18.561  1.00  0.00           C  
ATOM   1692  CG  PRO A 116      15.626  32.516  18.980  1.00  0.00           C  
ATOM   1693  CD  PRO A 116      15.624  32.551  20.486  1.00  0.00           C  
ATOM   1694  HA  PRO A 116      18.497  32.685  19.322  1.00  0.00           H  
ATOM   1695 1HB  PRO A 116      16.225  34.555  18.548  1.00  0.00           H  
ATOM   1696 2HB  PRO A 116      17.040  33.337  17.559  1.00  0.00           H  
ATOM   1697 1HG  PRO A 116      14.644  32.768  18.555  1.00  0.00           H  
ATOM   1698 2HG  PRO A 116      15.902  31.526  18.589  1.00  0.00           H  
ATOM   1699 1HD  PRO A 116      14.914  33.306  20.854  1.00  0.00           H  
ATOM   1700 2HD  PRO A 116      15.351  31.539  20.819  1.00  0.00           H  
ATOM   1701  N   LYS A 117      19.563  35.048  19.372  1.00  0.00           N  
ATOM   1702  CA  LYS A 117      20.282  36.279  19.704  1.00  0.00           C  
ATOM   1703  C   LYS A 117      19.798  37.562  19.027  1.00  0.00           C  
ATOM   1704  O   LYS A 117      20.525  38.201  18.266  1.00  0.00           O  
ATOM   1705  CB  LYS A 117      21.768  36.099  19.390  1.00  0.00           C  
ATOM   1706  CG  LYS A 117      22.458  35.033  20.231  1.00  0.00           C  
ATOM   1707  CD  LYS A 117      23.933  34.913  19.876  1.00  0.00           C  
ATOM   1708  CE  LYS A 117      24.612  33.819  20.685  1.00  0.00           C  
ATOM   1709  NZ  LYS A 117      26.055  33.684  20.346  1.00  0.00           N  
ATOM   1710  H   LYS A 117      19.964  34.393  18.715  1.00  0.00           H  
ATOM   1711  HA  LYS A 117      20.149  36.440  20.774  1.00  0.00           H  
ATOM   1712 1HB  LYS A 117      21.886  35.829  18.340  1.00  0.00           H  
ATOM   1713 2HB  LYS A 117      22.287  37.044  19.548  1.00  0.00           H  
ATOM   1714 1HG  LYS A 117      22.366  35.295  21.286  1.00  0.00           H  
ATOM   1715 2HG  LYS A 117      21.978  34.069  20.069  1.00  0.00           H  
ATOM   1716 1HD  LYS A 117      24.034  34.684  18.814  1.00  0.00           H  
ATOM   1717 2HD  LYS A 117      24.427  35.864  20.076  1.00  0.00           H  
ATOM   1718 1HE  LYS A 117      24.518  34.050  21.745  1.00  0.00           H  
ATOM   1719 2HE  LYS A 117      24.112  32.870  20.489  1.00  0.00           H  
ATOM   1720 1HZ  LYS A 117      26.461  32.948  20.906  1.00  0.00           H  
ATOM   1721 2HZ  LYS A 117      26.153  33.456  19.367  1.00  0.00           H  
ATOM   1722 3HZ  LYS A 117      26.530  34.554  20.537  1.00  0.00           H  
ATOM   1723  N   GLN A 118      18.581  37.956  19.387  1.00  0.00           N  
ATOM   1724  CA  GLN A 118      17.929  39.177  18.913  1.00  0.00           C  
ATOM   1725  C   GLN A 118      17.171  39.855  20.054  1.00  0.00           C  
ATOM   1726  O   GLN A 118      16.590  39.180  20.906  1.00  0.00           O  
ATOM   1727  CB  GLN A 118      16.968  38.894  17.755  1.00  0.00           C  
ATOM   1728  CG  GLN A 118      17.616  38.425  16.464  1.00  0.00           C  
ATOM   1729  CD  GLN A 118      17.844  36.928  16.370  1.00  0.00           C  
ATOM   1730  OE1 GLN A 118      16.969  36.131  16.719  1.00  0.00           O  
ATOM   1731  NE2 GLN A 118      19.023  36.539  15.898  1.00  0.00           N  
ATOM   1732  H   GLN A 118      18.121  37.333  20.031  1.00  0.00           H  
ATOM   1733  HA  GLN A 118      18.697  39.859  18.553  1.00  0.00           H  
ATOM   1734 1HB  GLN A 118      16.255  38.127  18.059  1.00  0.00           H  
ATOM   1735 2HB  GLN A 118      16.403  39.797  17.524  1.00  0.00           H  
ATOM   1736 1HG  GLN A 118      16.974  38.705  15.629  1.00  0.00           H  
ATOM   1737 2HG  GLN A 118      18.590  38.907  16.372  1.00  0.00           H  
ATOM   1738 1HE2 GLN A 118      19.236  35.565  15.811  1.00  0.00           H  
ATOM   1739 2HE2 GLN A 118      19.701  37.222  15.627  1.00  0.00           H  
ATOM   1740  N   GLU A 119      17.105  41.182  20.039  1.00  0.00           N  
ATOM   1741  CA  GLU A 119      16.343  41.864  21.074  1.00  0.00           C  
ATOM   1742  C   GLU A 119      14.854  41.535  20.975  1.00  0.00           C  
ATOM   1743  O   GLU A 119      14.186  41.356  21.992  1.00  0.00           O  
ATOM   1744  CB  GLU A 119      16.522  43.382  21.015  1.00  0.00           C  
ATOM   1745  CG  GLU A 119      17.901  43.906  21.391  1.00  0.00           C  
ATOM   1746  CD  GLU A 119      17.892  45.406  21.475  1.00  0.00           C  
ATOM   1747  OE1 GLU A 119      17.018  45.896  22.149  1.00  0.00           O  
ATOM   1748  OE2 GLU A 119      18.724  46.061  20.889  1.00  0.00           O  
ATOM   1749  H   GLU A 119      17.578  41.710  19.319  1.00  0.00           H  
ATOM   1750  HA  GLU A 119      16.697  41.523  22.047  1.00  0.00           H  
ATOM   1751 1HB  GLU A 119      16.309  43.733  20.006  1.00  0.00           H  
ATOM   1752 2HB  GLU A 119      15.806  43.858  21.687  1.00  0.00           H  
ATOM   1753 1HG  GLU A 119      18.190  43.480  22.350  1.00  0.00           H  
ATOM   1754 2HG  GLU A 119      18.624  43.574  20.647  1.00  0.00           H  
ATOM   1755  N   LYS A 120      14.362  41.383  19.750  1.00  0.00           N  
ATOM   1756  CA  LYS A 120      12.949  41.076  19.537  1.00  0.00           C  
ATOM   1757  C   LYS A 120      12.623  39.667  20.027  1.00  0.00           C  
ATOM   1758  O   LYS A 120      11.529  39.426  20.536  1.00  0.00           O  
ATOM   1759  CB  LYS A 120      12.601  41.226  18.055  1.00  0.00           C  
ATOM   1760  CG  LYS A 120      12.761  42.632  17.491  1.00  0.00           C  
ATOM   1761  CD  LYS A 120      11.812  43.637  18.128  1.00  0.00           C  
ATOM   1762  CE  LYS A 120      11.808  44.989  17.431  1.00  0.00           C  
ATOM   1763  NZ  LYS A 120      13.037  45.789  17.690  1.00  0.00           N  
ATOM   1764  H   LYS A 120      14.983  41.484  18.961  1.00  0.00           H  
ATOM   1765  HA  LYS A 120      12.348  41.782  20.110  1.00  0.00           H  
ATOM   1766 1HB  LYS A 120      13.234  40.562  17.466  1.00  0.00           H  
ATOM   1767 2HB  LYS A 120      11.567  40.925  17.896  1.00  0.00           H  
ATOM   1768 1HG  LYS A 120      13.784  42.971  17.661  1.00  0.00           H  
ATOM   1769 2HG  LYS A 120      12.570  42.608  16.419  1.00  0.00           H  
ATOM   1770 1HD  LYS A 120      10.795  43.242  18.100  1.00  0.00           H  
ATOM   1771 2HD  LYS A 120      12.092  43.796  19.169  1.00  0.00           H  
ATOM   1772 1HE  LYS A 120      11.720  44.831  16.359  1.00  0.00           H  
ATOM   1773 2HE  LYS A 120      10.947  45.559  17.781  1.00  0.00           H  
ATOM   1774 1HZ  LYS A 120      12.991  46.677  17.211  1.00  0.00           H  
ATOM   1775 2HZ  LYS A 120      13.166  45.981  18.675  1.00  0.00           H  
ATOM   1776 3HZ  LYS A 120      13.853  45.293  17.365  1.00  0.00           H  
ATOM   1777  N   ALA A 121      13.570  38.746  19.890  1.00  0.00           N  
ATOM   1778  CA  ALA A 121      13.356  37.373  20.342  1.00  0.00           C  
ATOM   1779  C   ALA A 121      13.218  37.366  21.860  1.00  0.00           C  
ATOM   1780  O   ALA A 121      12.407  36.626  22.417  1.00  0.00           O  
ATOM   1781  CB  ALA A 121      14.500  36.478  19.889  1.00  0.00           C  
ATOM   1782  H   ALA A 121      14.449  39.000  19.466  1.00  0.00           H  
ATOM   1783  HA  ALA A 121      12.433  36.991  19.904  1.00  0.00           H  
ATOM   1784 1HB  ALA A 121      14.332  35.463  20.254  1.00  0.00           H  
ATOM   1785 2HB  ALA A 121      14.555  36.466  18.801  1.00  0.00           H  
ATOM   1786 3HB  ALA A 121      15.441  36.854  20.292  1.00  0.00           H  
ATOM   1787  N   LEU A 122      14.022  38.190  22.526  1.00  0.00           N  
ATOM   1788  CA  LEU A 122      13.904  38.286  23.973  1.00  0.00           C  
ATOM   1789  C   LEU A 122      12.575  38.958  24.312  1.00  0.00           C  
ATOM   1790  O   LEU A 122      11.912  38.537  25.255  1.00  0.00           O  
ATOM   1791  CB  LEU A 122      15.068  39.078  24.581  1.00  0.00           C  
ATOM   1792  CG  LEU A 122      15.087  39.247  26.106  1.00  0.00           C  
ATOM   1793  CD1 LEU A 122      15.112  37.897  26.809  1.00  0.00           C  
ATOM   1794  CD2 LEU A 122      16.302  40.073  26.501  1.00  0.00           C  
ATOM   1795  H   LEU A 122      14.702  38.737  22.020  1.00  0.00           H  
ATOM   1796  HA  LEU A 122      13.925  37.273  24.376  1.00  0.00           H  
ATOM   1797 1HB  LEU A 122      15.996  38.581  24.302  1.00  0.00           H  
ATOM   1798 2HB  LEU A 122      15.063  40.078  24.149  1.00  0.00           H  
ATOM   1799  HG  LEU A 122      14.180  39.757  26.431  1.00  0.00           H  
ATOM   1800 1HD1 LEU A 122      15.124  38.052  27.889  1.00  0.00           H  
ATOM   1801 2HD1 LEU A 122      14.231  37.310  26.547  1.00  0.00           H  
ATOM   1802 3HD1 LEU A 122      16.005  37.351  26.507  1.00  0.00           H  
ATOM   1803 1HD2 LEU A 122      16.326  40.201  27.584  1.00  0.00           H  
ATOM   1804 2HD2 LEU A 122      17.206  39.556  26.177  1.00  0.00           H  
ATOM   1805 3HD2 LEU A 122      16.259  41.055  26.030  1.00  0.00           H  
ATOM   1806  N   MET A 123      12.170  40.002  23.598  1.00  0.00           N  
ATOM   1807  CA  MET A 123      10.906  40.647  23.932  1.00  0.00           C  
ATOM   1808  C   MET A 123       9.740  39.662  23.901  1.00  0.00           C  
ATOM   1809  O   MET A 123       8.954  39.594  24.848  1.00  0.00           O  
ATOM   1810  CB  MET A 123      10.585  41.821  23.010  1.00  0.00           C  
ATOM   1811  CG  MET A 123      11.453  43.064  23.141  1.00  0.00           C  
ATOM   1812  SD  MET A 123      11.102  44.289  21.864  1.00  0.00           S  
ATOM   1813  CE  MET A 123       9.489  44.923  22.313  1.00  0.00           C  
ATOM   1814  H   MET A 123      12.742  40.341  22.834  1.00  0.00           H  
ATOM   1815  HA  MET A 123      10.979  41.033  24.950  1.00  0.00           H  
ATOM   1816 1HB  MET A 123      10.665  41.491  21.975  1.00  0.00           H  
ATOM   1817 2HB  MET A 123       9.554  42.127  23.193  1.00  0.00           H  
ATOM   1818 1HG  MET A 123      11.286  43.522  24.116  1.00  0.00           H  
ATOM   1819 2HG  MET A 123      12.503  42.782  23.072  1.00  0.00           H  
ATOM   1820 1HE  MET A 123       9.177  45.682  21.594  1.00  0.00           H  
ATOM   1821 2HE  MET A 123       8.754  44.117  22.317  1.00  0.00           H  
ATOM   1822 3HE  MET A 123       9.548  45.364  23.308  1.00  0.00           H  
ATOM   1823  N   LYS A 124       9.718  38.806  22.883  1.00  0.00           N  
ATOM   1824  CA  LYS A 124       8.677  37.788  22.801  1.00  0.00           C  
ATOM   1825  C   LYS A 124       8.769  36.807  23.963  1.00  0.00           C  
ATOM   1826  O   LYS A 124       7.742  36.422  24.524  1.00  0.00           O  
ATOM   1827  CB  LYS A 124       8.779  37.043  21.470  1.00  0.00           C  
ATOM   1828  CG  LYS A 124       8.378  37.875  20.257  1.00  0.00           C  
ATOM   1829  CD  LYS A 124       8.536  37.093  18.962  1.00  0.00           C  
ATOM   1830  CE  LYS A 124       8.156  37.936  17.754  1.00  0.00           C  
ATOM   1831  NZ  LYS A 124       8.340  37.195  16.478  1.00  0.00           N  
ATOM   1832  H   LYS A 124      10.431  38.867  22.169  1.00  0.00           H  
ATOM   1833  HA  LYS A 124       7.707  38.284  22.855  1.00  0.00           H  
ATOM   1834 1HB  LYS A 124       9.805  36.706  21.327  1.00  0.00           H  
ATOM   1835 2HB  LYS A 124       8.141  36.160  21.498  1.00  0.00           H  
ATOM   1836 1HG  LYS A 124       7.337  38.182  20.358  1.00  0.00           H  
ATOM   1837 2HG  LYS A 124       9.003  38.766  20.211  1.00  0.00           H  
ATOM   1838 1HD  LYS A 124       9.573  36.769  18.862  1.00  0.00           H  
ATOM   1839 2HD  LYS A 124       7.897  36.209  18.990  1.00  0.00           H  
ATOM   1840 1HE  LYS A 124       7.114  38.236  17.844  1.00  0.00           H  
ATOM   1841 2HE  LYS A 124       8.780  38.830  17.737  1.00  0.00           H  
ATOM   1842 1HZ  LYS A 124       8.080  37.789  15.702  1.00  0.00           H  
ATOM   1843 2HZ  LYS A 124       9.309  36.923  16.382  1.00  0.00           H  
ATOM   1844 3HZ  LYS A 124       7.758  36.369  16.478  1.00  0.00           H  
ATOM   1845  N   ALA A 125       9.980  36.390  24.327  1.00  0.00           N  
ATOM   1846  CA  ALA A 125      10.123  35.474  25.449  1.00  0.00           C  
ATOM   1847  C   ALA A 125       9.725  36.136  26.762  1.00  0.00           C  
ATOM   1848  O   ALA A 125       9.046  35.518  27.580  1.00  0.00           O  
ATOM   1849  CB  ALA A 125      11.559  34.975  25.514  1.00  0.00           C  
ATOM   1850  H   ALA A 125      10.797  36.708  23.828  1.00  0.00           H  
ATOM   1851  HA  ALA A 125       9.458  34.624  25.296  1.00  0.00           H  
ATOM   1852 1HB  ALA A 125      11.673  34.293  26.355  1.00  0.00           H  
ATOM   1853 2HB  ALA A 125      11.806  34.451  24.588  1.00  0.00           H  
ATOM   1854 3HB  ALA A 125      12.227  35.826  25.640  1.00  0.00           H  
ATOM   1855  N   VAL A 126      10.103  37.389  27.001  1.00  0.00           N  
ATOM   1856  CA  VAL A 126       9.747  38.016  28.271  1.00  0.00           C  
ATOM   1857  C   VAL A 126       8.230  38.154  28.376  1.00  0.00           C  
ATOM   1858  O   VAL A 126       7.609  37.705  29.337  1.00  0.00           O  
ATOM   1859  CB  VAL A 126      10.395  39.406  28.413  1.00  0.00           C  
ATOM   1860  CG1 VAL A 126       9.838  40.151  29.617  1.00  0.00           C  
ATOM   1861  CG2 VAL A 126      11.906  39.283  28.530  1.00  0.00           C  
ATOM   1862  H   VAL A 126      10.632  37.889  26.301  1.00  0.00           H  
ATOM   1863  HA  VAL A 126      10.109  37.388  29.086  1.00  0.00           H  
ATOM   1864  HB  VAL A 126      10.153  40.004  27.534  1.00  0.00           H  
ATOM   1865 1HG1 VAL A 126      10.324  41.125  29.676  1.00  0.00           H  
ATOM   1866 2HG1 VAL A 126       8.761  40.293  29.524  1.00  0.00           H  
ATOM   1867 3HG1 VAL A 126      10.042  39.576  30.520  1.00  0.00           H  
ATOM   1868 1HG2 VAL A 126      12.351  40.273  28.629  1.00  0.00           H  
ATOM   1869 2HG2 VAL A 126      12.156  38.686  29.408  1.00  0.00           H  
ATOM   1870 3HG2 VAL A 126      12.304  38.798  27.638  1.00  0.00           H  
ATOM   1871  N   ALA A 127       7.617  38.626  27.292  1.00  0.00           N  
ATOM   1872  CA  ALA A 127       6.163  38.767  27.209  1.00  0.00           C  
ATOM   1873  C   ALA A 127       5.434  37.434  27.356  1.00  0.00           C  
ATOM   1874  O   ALA A 127       4.339  37.403  27.915  1.00  0.00           O  
ATOM   1875  CB  ALA A 127       5.798  39.426  25.887  1.00  0.00           C  
ATOM   1876  H   ALA A 127       8.174  38.898  26.496  1.00  0.00           H  
ATOM   1877  HA  ALA A 127       5.830  39.401  28.031  1.00  0.00           H  
ATOM   1878 1HB  ALA A 127       4.714  39.538  25.836  1.00  0.00           H  
ATOM   1879 2HB  ALA A 127       6.267  40.407  25.818  1.00  0.00           H  
ATOM   1880 3HB  ALA A 127       6.147  38.799  25.070  1.00  0.00           H  
ATOM   1881  N   THR A 128       6.023  36.345  26.869  1.00  0.00           N  
ATOM   1882  CA  THR A 128       5.392  35.031  26.928  1.00  0.00           C  
ATOM   1883  C   THR A 128       5.596  34.226  28.210  1.00  0.00           C  
ATOM   1884  O   THR A 128       4.631  33.638  28.702  1.00  0.00           O  
ATOM   1885  CB  THR A 128       5.873  34.170  25.745  1.00  0.00           C  
ATOM   1886  OG1 THR A 128       5.577  34.840  24.512  1.00  0.00           O  
ATOM   1887  CG2 THR A 128       5.189  32.812  25.748  1.00  0.00           C  
ATOM   1888  H   THR A 128       6.933  36.399  26.434  1.00  0.00           H  
ATOM   1889  HA  THR A 128       4.316  35.185  26.856  1.00  0.00           H  
ATOM   1890  HB  THR A 128       6.950  34.030  25.822  1.00  0.00           H  
ATOM   1891  HG1 THR A 128       6.182  35.581  24.422  1.00  0.00           H  
ATOM   1892 1HG2 THR A 128       5.550  32.229  24.900  1.00  0.00           H  
ATOM   1893 2HG2 THR A 128       5.404  32.268  26.667  1.00  0.00           H  
ATOM   1894 3HG2 THR A 128       4.111  32.954  25.665  1.00  0.00           H  
ATOM   1895  N   VAL A 129       6.808  34.162  28.762  1.00  0.00           N  
ATOM   1896  CA  VAL A 129       7.005  33.293  29.916  1.00  0.00           C  
ATOM   1897  C   VAL A 129       7.376  33.938  31.251  1.00  0.00           C  
ATOM   1898  O   VAL A 129       7.438  33.219  32.248  1.00  0.00           O  
ATOM   1899  CB  VAL A 129       8.089  32.224  29.683  1.00  0.00           C  
ATOM   1900  CG1 VAL A 129       7.685  31.336  28.517  1.00  0.00           C  
ATOM   1901  CG2 VAL A 129       9.440  32.875  29.425  1.00  0.00           C  
ATOM   1902  H   VAL A 129       7.574  34.703  28.389  1.00  0.00           H  
ATOM   1903  HA  VAL A 129       6.058  32.785  30.102  1.00  0.00           H  
ATOM   1904  HB  VAL A 129       8.170  31.587  30.564  1.00  0.00           H  
ATOM   1905 1HG1 VAL A 129       8.451  30.578  28.350  1.00  0.00           H  
ATOM   1906 2HG1 VAL A 129       6.737  30.850  28.749  1.00  0.00           H  
ATOM   1907 3HG1 VAL A 129       7.576  31.942  27.618  1.00  0.00           H  
ATOM   1908 1HG2 VAL A 129      10.195  32.107  29.263  1.00  0.00           H  
ATOM   1909 2HG2 VAL A 129       9.375  33.509  28.541  1.00  0.00           H  
ATOM   1910 3HG2 VAL A 129       9.741  33.487  30.276  1.00  0.00           H  
ATOM   1911  N   GLY A 130       7.591  35.245  31.359  1.00  0.00           N  
ATOM   1912  CA  GLY A 130       7.963  35.719  32.691  1.00  0.00           C  
ATOM   1913  C   GLY A 130       9.462  35.943  32.708  1.00  0.00           C  
ATOM   1914  O   GLY A 130      10.087  35.913  31.647  1.00  0.00           O  
ATOM   1915  H   GLY A 130       7.508  35.891  30.588  1.00  0.00           H  
ATOM   1916 1HA  GLY A 130       7.430  36.640  32.929  1.00  0.00           H  
ATOM   1917 2HA  GLY A 130       7.669  34.989  33.443  1.00  0.00           H  
ATOM   1918  N   PRO A 131      10.070  36.177  33.882  1.00  0.00           N  
ATOM   1919  CA  PRO A 131      11.474  36.517  34.079  1.00  0.00           C  
ATOM   1920  C   PRO A 131      12.443  35.537  33.436  1.00  0.00           C  
ATOM   1921  O   PRO A 131      12.248  34.320  33.471  1.00  0.00           O  
ATOM   1922  CB  PRO A 131      11.574  36.492  35.607  1.00  0.00           C  
ATOM   1923  CG  PRO A 131      10.203  36.840  36.080  1.00  0.00           C  
ATOM   1924  CD  PRO A 131       9.284  36.140  35.114  1.00  0.00           C  
ATOM   1925  HA  PRO A 131      11.652  37.523  33.671  1.00  0.00           H  
ATOM   1926 1HB  PRO A 131      11.897  35.499  35.952  1.00  0.00           H  
ATOM   1927 2HB  PRO A 131      12.337  37.216  35.930  1.00  0.00           H  
ATOM   1928 1HG  PRO A 131      10.060  36.506  37.118  1.00  0.00           H  
ATOM   1929 2HG  PRO A 131      10.058  37.931  36.082  1.00  0.00           H  
ATOM   1930 1HD  PRO A 131       9.099  35.106  35.440  1.00  0.00           H  
ATOM   1931 2HD  PRO A 131       8.340  36.701  35.054  1.00  0.00           H  
ATOM   1932  N   ILE A 132      13.445  36.115  32.783  1.00  0.00           N  
ATOM   1933  CA  ILE A 132      14.492  35.438  32.028  1.00  0.00           C  
ATOM   1934  C   ILE A 132      15.912  35.800  32.457  1.00  0.00           C  
ATOM   1935  O   ILE A 132      16.198  36.949  32.791  1.00  0.00           O  
ATOM   1936  CB  ILE A 132      14.331  35.748  30.527  1.00  0.00           C  
ATOM   1937  CG1 ILE A 132      12.982  35.168  30.096  1.00  0.00           C  
ATOM   1938  CG2 ILE A 132      15.471  35.187  29.691  1.00  0.00           C  
ATOM   1939  CD1 ILE A 132      12.501  35.517  28.706  1.00  0.00           C  
ATOM   1940  H   ILE A 132      13.477  37.124  32.819  1.00  0.00           H  
ATOM   1941  HA  ILE A 132      14.383  34.366  32.188  1.00  0.00           H  
ATOM   1942  HB  ILE A 132      14.308  36.828  30.387  1.00  0.00           H  
ATOM   1943 1HG1 ILE A 132      13.034  34.082  30.154  1.00  0.00           H  
ATOM   1944 2HG1 ILE A 132      12.213  35.509  30.791  1.00  0.00           H  
ATOM   1945 1HG2 ILE A 132      15.307  35.433  28.642  1.00  0.00           H  
ATOM   1946 2HG2 ILE A 132      16.432  35.599  29.995  1.00  0.00           H  
ATOM   1947 3HG2 ILE A 132      15.503  34.104  29.811  1.00  0.00           H  
ATOM   1948 1HD1 ILE A 132      11.536  35.028  28.564  1.00  0.00           H  
ATOM   1949 2HD1 ILE A 132      12.397  36.598  28.611  1.00  0.00           H  
ATOM   1950 3HD1 ILE A 132      13.205  35.168  27.952  1.00  0.00           H  
ATOM   1951  N   SER A 133      16.790  34.803  32.520  1.00  0.00           N  
ATOM   1952  CA  SER A 133      18.169  35.012  32.947  1.00  0.00           C  
ATOM   1953  C   SER A 133      18.997  35.546  31.783  1.00  0.00           C  
ATOM   1954  O   SER A 133      19.022  34.948  30.703  1.00  0.00           O  
ATOM   1955  CB  SER A 133      18.772  33.714  33.447  1.00  0.00           C  
ATOM   1956  OG  SER A 133      18.120  33.267  34.604  1.00  0.00           O  
ATOM   1957  H   SER A 133      16.527  33.860  32.274  1.00  0.00           H  
ATOM   1958  HA  SER A 133      18.188  35.744  33.755  1.00  0.00           H  
ATOM   1959 1HB  SER A 133      18.696  32.956  32.667  1.00  0.00           H  
ATOM   1960 2HB  SER A 133      19.831  33.841  33.665  1.00  0.00           H  
ATOM   1961  HG  SER A 133      18.326  33.901  35.294  1.00  0.00           H  
ATOM   1962  N   VAL A 134      19.661  36.678  31.990  1.00  0.00           N  
ATOM   1963  CA  VAL A 134      20.466  37.268  30.932  1.00  0.00           C  
ATOM   1964  C   VAL A 134      21.854  37.691  31.377  1.00  0.00           C  
ATOM   1965  O   VAL A 134      22.029  38.239  32.463  1.00  0.00           O  
ATOM   1966  CB  VAL A 134      19.737  38.497  30.356  1.00  0.00           C  
ATOM   1967  CG1 VAL A 134      20.574  39.193  29.294  1.00  0.00           C  
ATOM   1968  CG2 VAL A 134      18.401  38.045  29.787  1.00  0.00           C  
ATOM   1969  H   VAL A 134      19.607  37.139  32.889  1.00  0.00           H  
ATOM   1970  HA  VAL A 134      20.586  36.519  30.149  1.00  0.00           H  
ATOM   1971  HB  VAL A 134      19.576  39.225  31.151  1.00  0.00           H  
ATOM   1972 1HG1 VAL A 134      20.006  40.049  28.928  1.00  0.00           H  
ATOM   1973 2HG1 VAL A 134      21.525  39.538  29.699  1.00  0.00           H  
ATOM   1974 3HG1 VAL A 134      20.780  38.505  28.474  1.00  0.00           H  
ATOM   1975 1HG2 VAL A 134      17.850  38.886  29.368  1.00  0.00           H  
ATOM   1976 2HG2 VAL A 134      18.587  37.313  29.001  1.00  0.00           H  
ATOM   1977 3HG2 VAL A 134      17.786  37.592  30.565  1.00  0.00           H  
ATOM   1978  N   ALA A 135      22.876  37.385  30.587  1.00  0.00           N  
ATOM   1979  CA  ALA A 135      24.187  37.882  30.976  1.00  0.00           C  
ATOM   1980  C   ALA A 135      24.368  39.179  30.198  1.00  0.00           C  
ATOM   1981  O   ALA A 135      23.970  39.246  29.036  1.00  0.00           O  
ATOM   1982  CB  ALA A 135      25.312  36.898  30.687  1.00  0.00           C  
ATOM   1983  H   ALA A 135      22.724  36.833  29.757  1.00  0.00           H  
ATOM   1984  HA  ALA A 135      24.205  38.072  32.049  1.00  0.00           H  
ATOM   1985 1HB  ALA A 135      26.258  37.357  30.971  1.00  0.00           H  
ATOM   1986 2HB  ALA A 135      25.149  35.988  31.268  1.00  0.00           H  
ATOM   1987 3HB  ALA A 135      25.338  36.639  29.629  1.00  0.00           H  
ATOM   1988  N   ILE A 136      24.948  40.198  30.825  1.00  0.00           N  
ATOM   1989  CA  ILE A 136      25.202  41.482  30.181  1.00  0.00           C  
ATOM   1990  C   ILE A 136      26.629  41.992  30.392  1.00  0.00           C  
ATOM   1991  O   ILE A 136      27.402  41.434  31.172  1.00  0.00           O  
ATOM   1992  CB  ILE A 136      24.253  42.610  30.626  1.00  0.00           C  
ATOM   1993  CG1 ILE A 136      24.431  42.882  32.122  1.00  0.00           C  
ATOM   1994  CG2 ILE A 136      22.821  42.218  30.294  1.00  0.00           C  
ATOM   1995  CD1 ILE A 136      23.766  44.143  32.625  1.00  0.00           C  
ATOM   1996  H   ILE A 136      25.215  40.054  31.789  1.00  0.00           H  
ATOM   1997  HA  ILE A 136      25.066  41.353  29.107  1.00  0.00           H  
ATOM   1998  HB  ILE A 136      24.506  43.532  30.104  1.00  0.00           H  
ATOM   1999 1HG1 ILE A 136      24.023  42.037  32.675  1.00  0.00           H  
ATOM   2000 2HG1 ILE A 136      25.495  42.952  32.345  1.00  0.00           H  
ATOM   2001 1HG2 ILE A 136      22.121  42.997  30.598  1.00  0.00           H  
ATOM   2002 2HG2 ILE A 136      22.744  42.066  29.218  1.00  0.00           H  
ATOM   2003 3HG2 ILE A 136      22.569  41.296  30.820  1.00  0.00           H  
ATOM   2004 1HD1 ILE A 136      23.952  44.242  33.694  1.00  0.00           H  
ATOM   2005 2HD1 ILE A 136      24.181  45.001  32.097  1.00  0.00           H  
ATOM   2006 3HD1 ILE A 136      22.690  44.111  32.457  1.00  0.00           H  
ATOM   2007  N   ASP A 137      26.959  43.037  29.640  1.00  0.00           N  
ATOM   2008  CA  ASP A 137      28.178  43.817  29.827  1.00  0.00           C  
ATOM   2009  C   ASP A 137      27.912  44.891  30.871  1.00  0.00           C  
ATOM   2010  O   ASP A 137      27.134  45.817  30.647  1.00  0.00           O  
ATOM   2011  CB  ASP A 137      28.673  44.476  28.537  1.00  0.00           C  
ATOM   2012  CG  ASP A 137      29.911  45.347  28.723  1.00  0.00           C  
ATOM   2013  OD1 ASP A 137      30.294  45.595  29.840  1.00  0.00           O  
ATOM   2014  OD2 ASP A 137      30.486  45.768  27.749  1.00  0.00           O  
ATOM   2015  H   ASP A 137      26.317  43.288  28.904  1.00  0.00           H  
ATOM   2016  HA  ASP A 137      28.971  43.155  30.176  1.00  0.00           H  
ATOM   2017 1HB  ASP A 137      28.906  43.707  27.802  1.00  0.00           H  
ATOM   2018 2HB  ASP A 137      27.880  45.100  28.123  1.00  0.00           H  
ATOM   2019  N   ALA A 138      28.459  44.732  32.072  1.00  0.00           N  
ATOM   2020  CA  ALA A 138      28.180  45.698  33.130  1.00  0.00           C  
ATOM   2021  C   ALA A 138      29.492  46.280  33.634  1.00  0.00           C  
ATOM   2022  O   ALA A 138      29.621  46.619  34.813  1.00  0.00           O  
ATOM   2023  CB  ALA A 138      27.402  45.057  34.271  1.00  0.00           C  
ATOM   2024  H   ALA A 138      29.065  43.943  32.247  1.00  0.00           H  
ATOM   2025  HA  ALA A 138      27.575  46.508  32.725  1.00  0.00           H  
ATOM   2026 1HB  ALA A 138      27.207  45.784  35.060  1.00  0.00           H  
ATOM   2027 2HB  ALA A 138      26.449  44.683  33.895  1.00  0.00           H  
ATOM   2028 3HB  ALA A 138      28.008  44.242  34.657  1.00  0.00           H  
ATOM   2029  N   GLY A 139      30.481  46.344  32.746  1.00  0.00           N  
ATOM   2030  CA  GLY A 139      31.813  46.799  33.118  1.00  0.00           C  
ATOM   2031  C   GLY A 139      32.049  48.297  33.036  1.00  0.00           C  
ATOM   2032  O   GLY A 139      33.164  48.752  33.286  1.00  0.00           O  
ATOM   2033  H   GLY A 139      30.307  46.070  31.788  1.00  0.00           H  
ATOM   2034 1HA  GLY A 139      32.012  46.485  34.143  1.00  0.00           H  
ATOM   2035 2HA  GLY A 139      32.535  46.309  32.466  1.00  0.00           H  
ATOM   2036  N   HIS A 140      31.027  49.074  32.706  1.00  0.00           N  
ATOM   2037  CA  HIS A 140      31.183  50.516  32.572  1.00  0.00           C  
ATOM   2038  C   HIS A 140      30.645  51.296  33.764  1.00  0.00           C  
ATOM   2039  O   HIS A 140      29.654  50.908  34.385  1.00  0.00           O  
ATOM   2040  CB  HIS A 140      30.485  51.003  31.298  1.00  0.00           C  
ATOM   2041  CG  HIS A 140      31.144  50.545  30.034  1.00  0.00           C  
ATOM   2042  ND1 HIS A 140      32.305  51.122  29.563  1.00  0.00           N  
ATOM   2043  CD2 HIS A 140      30.816  49.576  29.143  1.00  0.00           C  
ATOM   2044  CE1 HIS A 140      32.665  50.528  28.438  1.00  0.00           C  
ATOM   2045  NE2 HIS A 140      31.777  49.589  28.163  1.00  0.00           N  
ATOM   2046  H   HIS A 140      30.127  48.643  32.548  1.00  0.00           H  
ATOM   2047  HA  HIS A 140      32.242  50.762  32.499  1.00  0.00           H  
ATOM   2048 1HB  HIS A 140      29.453  50.652  31.288  1.00  0.00           H  
ATOM   2049 2HB  HIS A 140      30.458  52.093  31.289  1.00  0.00           H  
ATOM   2050  HD2 HIS A 140      29.951  48.914  29.196  1.00  0.00           H  
ATOM   2051  HE1 HIS A 140      33.540  50.768  27.835  1.00  0.00           H  
ATOM   2052  HE2 HIS A 140      31.829  48.993  27.350  1.00  0.00           H  
ATOM   2053  N   GLU A 141      31.297  52.411  34.077  1.00  0.00           N  
ATOM   2054  CA  GLU A 141      30.884  53.300  35.160  1.00  0.00           C  
ATOM   2055  C   GLU A 141      29.489  53.865  34.924  1.00  0.00           C  
ATOM   2056  O   GLU A 141      28.669  53.966  35.838  1.00  0.00           O  
ATOM   2057  CB  GLU A 141      31.883  54.448  35.316  1.00  0.00           C  
ATOM   2058  CG  GLU A 141      33.278  54.010  35.739  1.00  0.00           C  
ATOM   2059  CD  GLU A 141      34.128  53.589  34.573  1.00  0.00           C  
ATOM   2060  OE1 GLU A 141      33.620  53.563  33.477  1.00  0.00           O  
ATOM   2061  OE2 GLU A 141      35.282  53.294  34.776  1.00  0.00           O  
ATOM   2062  H   GLU A 141      32.116  52.665  33.547  1.00  0.00           H  
ATOM   2063  HA  GLU A 141      30.863  52.723  36.085  1.00  0.00           H  
ATOM   2064 1HB  GLU A 141      31.970  54.983  34.370  1.00  0.00           H  
ATOM   2065 2HB  GLU A 141      31.521  55.160  36.058  1.00  0.00           H  
ATOM   2066 1HG  GLU A 141      33.766  54.836  36.254  1.00  0.00           H  
ATOM   2067 2HG  GLU A 141      33.190  53.181  36.441  1.00  0.00           H  
ATOM   2068  N   SER A 142      29.140  54.048  33.656  1.00  0.00           N  
ATOM   2069  CA  SER A 142      27.818  54.524  33.267  1.00  0.00           C  
ATOM   2070  C   SER A 142      26.710  53.565  33.715  1.00  0.00           C  
ATOM   2071  O   SER A 142      25.556  53.977  33.861  1.00  0.00           O  
ATOM   2072  CB  SER A 142      27.779  54.696  31.761  1.00  0.00           C  
ATOM   2073  OG  SER A 142      28.656  55.703  31.336  1.00  0.00           O  
ATOM   2074  H   SER A 142      29.803  53.854  32.919  1.00  0.00           H  
ATOM   2075  HA  SER A 142      27.640  55.484  33.750  1.00  0.00           H  
ATOM   2076 1HB  SER A 142      28.047  53.757  31.278  1.00  0.00           H  
ATOM   2077 2HB  SER A 142      26.765  54.945  31.448  1.00  0.00           H  
ATOM   2078  HG  SER A 142      28.593  55.728  30.378  1.00  0.00           H  
ATOM   2079  N   PHE A 143      27.042  52.303  33.954  1.00  0.00           N  
ATOM   2080  CA  PHE A 143      26.061  51.324  34.415  1.00  0.00           C  
ATOM   2081  C   PHE A 143      26.178  51.187  35.933  1.00  0.00           C  
ATOM   2082  O   PHE A 143      25.177  51.214  36.643  1.00  0.00           O  
ATOM   2083  CB  PHE A 143      26.273  49.965  33.745  1.00  0.00           C  
ATOM   2084  CG  PHE A 143      25.244  48.927  34.094  1.00  0.00           C  
ATOM   2085  CD1 PHE A 143      23.972  48.950  33.543  1.00  0.00           C  
ATOM   2086  CD2 PHE A 143      25.551  47.935  34.971  1.00  0.00           C  
ATOM   2087  CE1 PHE A 143      23.038  47.987  33.876  1.00  0.00           C  
ATOM   2088  CE2 PHE A 143      24.631  46.964  35.315  1.00  0.00           C  
ATOM   2089  CZ  PHE A 143      23.365  46.987  34.766  1.00  0.00           C  
ATOM   2090  H   PHE A 143      27.991  51.988  33.822  1.00  0.00           H  
ATOM   2091  HA  PHE A 143      25.061  51.673  34.153  1.00  0.00           H  
ATOM   2092 1HB  PHE A 143      26.268  50.082  32.663  1.00  0.00           H  
ATOM   2093 2HB  PHE A 143      27.251  49.575  34.028  1.00  0.00           H  
ATOM   2094  HD1 PHE A 143      23.711  49.740  32.837  1.00  0.00           H  
ATOM   2095  HD2 PHE A 143      26.554  47.926  35.399  1.00  0.00           H  
ATOM   2096  HE1 PHE A 143      22.040  48.011  33.440  1.00  0.00           H  
ATOM   2097  HE2 PHE A 143      24.904  46.179  36.020  1.00  0.00           H  
ATOM   2098  HZ  PHE A 143      22.630  46.227  35.031  1.00  0.00           H  
ATOM   2099  N   LEU A 144      27.406  51.051  36.428  1.00  0.00           N  
ATOM   2100  CA  LEU A 144      27.689  50.825  37.840  1.00  0.00           C  
ATOM   2101  C   LEU A 144      27.163  51.919  38.768  1.00  0.00           C  
ATOM   2102  O   LEU A 144      26.780  51.646  39.906  1.00  0.00           O  
ATOM   2103  CB  LEU A 144      29.200  50.688  38.069  1.00  0.00           C  
ATOM   2104  CG  LEU A 144      29.678  50.366  39.490  1.00  0.00           C  
ATOM   2105  CD1 LEU A 144      29.087  49.042  39.957  1.00  0.00           C  
ATOM   2106  CD2 LEU A 144      31.198  50.311  39.532  1.00  0.00           C  
ATOM   2107  H   LEU A 144      28.190  51.108  35.794  1.00  0.00           H  
ATOM   2108  HA  LEU A 144      27.193  49.895  38.111  1.00  0.00           H  
ATOM   2109 1HB  LEU A 144      29.567  49.893  37.421  1.00  0.00           H  
ATOM   2110 2HB  LEU A 144      29.669  51.627  37.778  1.00  0.00           H  
ATOM   2111  HG  LEU A 144      29.332  51.136  40.180  1.00  0.00           H  
ATOM   2112 1HD1 LEU A 144      29.440  48.834  40.967  1.00  0.00           H  
ATOM   2113 2HD1 LEU A 144      27.998  49.080  39.963  1.00  0.00           H  
ATOM   2114 3HD1 LEU A 144      29.408  48.249  39.282  1.00  0.00           H  
ATOM   2115 1HD2 LEU A 144      31.523  50.083  40.547  1.00  0.00           H  
ATOM   2116 2HD2 LEU A 144      31.555  49.537  38.852  1.00  0.00           H  
ATOM   2117 3HD2 LEU A 144      31.605  51.275  39.227  1.00  0.00           H  
ATOM   2118  N   PHE A 145      27.174  53.165  38.305  1.00  0.00           N  
ATOM   2119  CA  PHE A 145      26.705  54.264  39.144  1.00  0.00           C  
ATOM   2120  C   PHE A 145      25.357  54.813  38.689  1.00  0.00           C  
ATOM   2121  O   PHE A 145      25.070  55.996  38.864  1.00  0.00           O  
ATOM   2122  CB  PHE A 145      27.755  55.376  39.119  1.00  0.00           C  
ATOM   2123  CG  PHE A 145      29.066  54.855  39.635  1.00  0.00           C  
ATOM   2124  CD1 PHE A 145      30.119  54.633  38.760  1.00  0.00           C  
ATOM   2125  CD2 PHE A 145      29.253  54.586  40.977  1.00  0.00           C  
ATOM   2126  CE1 PHE A 145      31.335  54.154  39.210  1.00  0.00           C  
ATOM   2127  CE2 PHE A 145      30.465  54.108  41.435  1.00  0.00           C  
ATOM   2128  CZ  PHE A 145      31.505  53.892  40.553  1.00  0.00           C  
ATOM   2129  H   PHE A 145      27.502  53.366  37.371  1.00  0.00           H  
ATOM   2130  HA  PHE A 145      26.585  53.898  40.164  1.00  0.00           H  
ATOM   2131 1HB  PHE A 145      27.875  55.747  38.102  1.00  0.00           H  
ATOM   2132 2HB  PHE A 145      27.429  56.219  39.727  1.00  0.00           H  
ATOM   2133  HD1 PHE A 145      29.967  54.846  37.701  1.00  0.00           H  
ATOM   2134  HD2 PHE A 145      28.435  54.755  41.679  1.00  0.00           H  
ATOM   2135  HE1 PHE A 145      32.153  53.984  38.511  1.00  0.00           H  
ATOM   2136  HE2 PHE A 145      30.604  53.900  42.496  1.00  0.00           H  
ATOM   2137  HZ  PHE A 145      32.457  53.513  40.921  1.00  0.00           H  
ATOM   2138  N   TYR A 146      24.584  53.984  37.995  1.00  0.00           N  
ATOM   2139  CA  TYR A 146      23.255  54.341  37.511  1.00  0.00           C  
ATOM   2140  C   TYR A 146      22.286  54.725  38.627  1.00  0.00           C  
ATOM   2141  O   TYR A 146      22.267  54.108  39.694  1.00  0.00           O  
ATOM   2142  CB  TYR A 146      22.679  53.174  36.705  1.00  0.00           C  
ATOM   2143  CG  TYR A 146      21.225  53.345  36.321  1.00  0.00           C  
ATOM   2144  CD1 TYR A 146      20.835  54.021  35.175  1.00  0.00           C  
ATOM   2145  CD2 TYR A 146      20.279  52.793  37.171  1.00  0.00           C  
ATOM   2146  CE1 TYR A 146      19.490  54.143  34.880  1.00  0.00           C  
ATOM   2147  CE2 TYR A 146      18.934  52.912  36.881  1.00  0.00           C  
ATOM   2148  CZ  TYR A 146      18.538  53.582  35.742  1.00  0.00           C  
ATOM   2149  OH  TYR A 146      17.195  53.693  35.467  1.00  0.00           O  
ATOM   2150  H   TYR A 146      24.909  53.051  37.782  1.00  0.00           H  
ATOM   2151  HA  TYR A 146      23.353  55.218  36.870  1.00  0.00           H  
ATOM   2152 1HB  TYR A 146      23.257  53.045  35.788  1.00  0.00           H  
ATOM   2153 2HB  TYR A 146      22.767  52.253  37.281  1.00  0.00           H  
ATOM   2154  HD1 TYR A 146      21.584  54.452  34.511  1.00  0.00           H  
ATOM   2155  HD2 TYR A 146      20.597  52.265  38.070  1.00  0.00           H  
ATOM   2156  HE1 TYR A 146      19.174  54.672  33.981  1.00  0.00           H  
ATOM   2157  HE2 TYR A 146      18.188  52.480  37.549  1.00  0.00           H  
ATOM   2158  HH  TYR A 146      17.080  54.254  34.695  1.00  0.00           H  
ATOM   2159  N   LYS A 147      21.543  55.809  38.416  1.00  0.00           N  
ATOM   2160  CA  LYS A 147      20.563  56.252  39.404  1.00  0.00           C  
ATOM   2161  C   LYS A 147      19.152  56.462  38.870  1.00  0.00           C  
ATOM   2162  O   LYS A 147      18.184  56.104  39.537  1.00  0.00           O  
ATOM   2163  CB  LYS A 147      21.034  57.551  40.062  1.00  0.00           C  
ATOM   2164  CG  LYS A 147      22.302  57.396  40.892  1.00  0.00           C  
ATOM   2165  CD  LYS A 147      22.709  58.704  41.551  1.00  0.00           C  
ATOM   2166  CE  LYS A 147      23.982  58.532  42.364  1.00  0.00           C  
ATOM   2167  NZ  LYS A 147      24.419  59.808  42.994  1.00  0.00           N  
ATOM   2168  H   LYS A 147      21.672  56.321  37.554  1.00  0.00           H  
ATOM   2169  HA  LYS A 147      20.477  55.477  40.166  1.00  0.00           H  
ATOM   2170 1HB  LYS A 147      21.220  58.302  39.294  1.00  0.00           H  
ATOM   2171 2HB  LYS A 147      20.247  57.934  40.710  1.00  0.00           H  
ATOM   2172 1HG  LYS A 147      22.132  56.645  41.665  1.00  0.00           H  
ATOM   2173 2HG  LYS A 147      23.117  57.057  40.253  1.00  0.00           H  
ATOM   2174 1HD  LYS A 147      22.870  59.462  40.785  1.00  0.00           H  
ATOM   2175 2HD  LYS A 147      21.908  59.044  42.209  1.00  0.00           H  
ATOM   2176 1HE  LYS A 147      23.808  57.792  43.144  1.00  0.00           H  
ATOM   2177 2HE  LYS A 147      24.773  58.170  41.707  1.00  0.00           H  
ATOM   2178 1HZ  LYS A 147      25.265  59.651  43.521  1.00  0.00           H  
ATOM   2179 2HZ  LYS A 147      24.595  60.498  42.277  1.00  0.00           H  
ATOM   2180 3HZ  LYS A 147      23.696  60.146  43.614  1.00  0.00           H  
ATOM   2181  N   GLU A 148      19.031  57.016  37.669  1.00  0.00           N  
ATOM   2182  CA  GLU A 148      17.743  57.399  37.105  1.00  0.00           C  
ATOM   2183  C   GLU A 148      17.782  57.480  35.581  1.00  0.00           C  
ATOM   2184  O   GLU A 148      18.850  57.658  34.991  1.00  0.00           O  
ATOM   2185  CB  GLU A 148      17.331  58.744  37.706  1.00  0.00           C  
ATOM   2186  CG  GLU A 148      15.982  59.328  37.309  1.00  0.00           C  
ATOM   2187  CD  GLU A 148      14.800  58.437  37.574  1.00  0.00           C  
ATOM   2188  OE1 GLU A 148      14.110  58.651  38.543  1.00  0.00           O  
ATOM   2189  OE2 GLU A 148      14.589  57.536  36.796  1.00  0.00           O  
ATOM   2190  H   GLU A 148      19.857  57.182  37.113  1.00  0.00           H  
ATOM   2191  HA  GLU A 148      17.008  56.640  37.376  1.00  0.00           H  
ATOM   2192 1HB  GLU A 148      17.315  58.659  38.792  1.00  0.00           H  
ATOM   2193 2HB  GLU A 148      18.077  59.495  37.438  1.00  0.00           H  
ATOM   2194 1HG  GLU A 148      15.837  60.256  37.862  1.00  0.00           H  
ATOM   2195 2HG  GLU A 148      15.981  59.567  36.247  1.00  0.00           H  
ATOM   2196  N   GLY A 149      16.613  57.399  34.956  1.00  0.00           N  
ATOM   2197  CA  GLY A 149      16.460  57.551  33.515  1.00  0.00           C  
ATOM   2198  C   GLY A 149      16.758  56.269  32.768  1.00  0.00           C  
ATOM   2199  O   GLY A 149      16.764  55.183  33.352  1.00  0.00           O  
ATOM   2200  H   GLY A 149      15.797  57.221  35.521  1.00  0.00           H  
ATOM   2201 1HA  GLY A 149      15.441  57.870  33.296  1.00  0.00           H  
ATOM   2202 2HA  GLY A 149      17.130  58.335  33.163  1.00  0.00           H  
ATOM   2203  N   ILE A 150      16.980  56.377  31.464  1.00  0.00           N  
ATOM   2204  CA  ILE A 150      17.230  55.185  30.672  1.00  0.00           C  
ATOM   2205  C   ILE A 150      18.693  55.196  30.244  1.00  0.00           C  
ATOM   2206  O   ILE A 150      19.179  56.154  29.637  1.00  0.00           O  
ATOM   2207  CB  ILE A 150      16.301  55.141  29.444  1.00  0.00           C  
ATOM   2208  CG1 ILE A 150      14.864  55.069  29.966  1.00  0.00           C  
ATOM   2209  CG2 ILE A 150      16.666  53.954  28.567  1.00  0.00           C  
ATOM   2210  CD1 ILE A 150      13.726  55.279  28.993  1.00  0.00           C  
ATOM   2211  H   ILE A 150      16.978  57.286  31.024  1.00  0.00           H  
ATOM   2212  HA  ILE A 150      17.040  54.300  31.279  1.00  0.00           H  
ATOM   2213  HB  ILE A 150      16.411  56.060  28.870  1.00  0.00           H  
ATOM   2214 1HG1 ILE A 150      14.723  54.083  30.408  1.00  0.00           H  
ATOM   2215 2HG1 ILE A 150      14.739  55.822  30.745  1.00  0.00           H  
ATOM   2216 1HG2 ILE A 150      16.020  53.903  27.691  1.00  0.00           H  
ATOM   2217 2HG2 ILE A 150      17.697  54.037  28.225  1.00  0.00           H  
ATOM   2218 3HG2 ILE A 150      16.554  53.034  29.140  1.00  0.00           H  
ATOM   2219 1HD1 ILE A 150      12.777  55.196  29.523  1.00  0.00           H  
ATOM   2220 2HD1 ILE A 150      13.803  56.269  28.543  1.00  0.00           H  
ATOM   2221 3HD1 ILE A 150      13.762  54.528  28.205  1.00  0.00           H  
ATOM   2222  N   TYR A 151      19.373  54.117  30.612  1.00  0.00           N  
ATOM   2223  CA  TYR A 151      20.793  53.891  30.426  1.00  0.00           C  
ATOM   2224  C   TYR A 151      21.257  53.500  29.030  1.00  0.00           C  
ATOM   2225  O   TYR A 151      20.678  52.646  28.356  1.00  0.00           O  
ATOM   2226  CB  TYR A 151      21.252  52.817  31.415  1.00  0.00           C  
ATOM   2227  CG  TYR A 151      22.607  52.233  31.081  1.00  0.00           C  
ATOM   2228  CD1 TYR A 151      23.806  52.892  31.309  1.00  0.00           C  
ATOM   2229  CD2 TYR A 151      22.613  50.966  30.516  1.00  0.00           C  
ATOM   2230  CE1 TYR A 151      24.992  52.272  30.968  1.00  0.00           C  
ATOM   2231  CE2 TYR A 151      23.809  50.363  30.181  1.00  0.00           C  
ATOM   2232  CZ  TYR A 151      25.001  51.019  30.409  1.00  0.00           C  
ATOM   2233  OH  TYR A 151      26.193  50.415  30.075  1.00  0.00           O  
ATOM   2234  H   TYR A 151      18.835  53.394  31.064  1.00  0.00           H  
ATOM   2235  HA  TYR A 151      21.299  54.834  30.635  1.00  0.00           H  
ATOM   2236 1HB  TYR A 151      21.298  53.240  32.420  1.00  0.00           H  
ATOM   2237 2HB  TYR A 151      20.525  52.005  31.439  1.00  0.00           H  
ATOM   2238  HD1 TYR A 151      23.817  53.888  31.752  1.00  0.00           H  
ATOM   2239  HD2 TYR A 151      21.674  50.443  30.334  1.00  0.00           H  
ATOM   2240  HE1 TYR A 151      25.941  52.776  31.142  1.00  0.00           H  
ATOM   2241  HE2 TYR A 151      23.803  49.367  29.738  1.00  0.00           H  
ATOM   2242  HH  TYR A 151      26.018  49.591  29.615  1.00  0.00           H  
ATOM   2243  N   PHE A 152      22.276  54.207  28.550  1.00  0.00           N  
ATOM   2244  CA  PHE A 152      22.846  53.916  27.239  1.00  0.00           C  
ATOM   2245  C   PHE A 152      24.347  54.194  27.233  1.00  0.00           C  
ATOM   2246  O   PHE A 152      24.781  55.274  27.635  1.00  0.00           O  
ATOM   2247  CB  PHE A 152      22.163  54.739  26.146  1.00  0.00           C  
ATOM   2248  CG  PHE A 152      22.771  54.532  24.788  1.00  0.00           C  
ATOM   2249  CD1 PHE A 152      22.609  53.339  24.099  1.00  0.00           C  
ATOM   2250  CD2 PHE A 152      23.507  55.537  24.202  1.00  0.00           C  
ATOM   2251  CE1 PHE A 152      23.173  53.161  22.850  1.00  0.00           C  
ATOM   2252  CE2 PHE A 152      24.073  55.366  22.953  1.00  0.00           C  
ATOM   2253  CZ  PHE A 152      23.907  54.175  22.274  1.00  0.00           C  
ATOM   2254  H   PHE A 152      22.662  54.962  29.100  1.00  0.00           H  
ATOM   2255  HA  PHE A 152      22.686  52.859  27.023  1.00  0.00           H  
ATOM   2256 1HB  PHE A 152      21.107  54.475  26.096  1.00  0.00           H  
ATOM   2257 2HB  PHE A 152      22.223  55.797  26.395  1.00  0.00           H  
ATOM   2258  HD1 PHE A 152      22.028  52.535  24.552  1.00  0.00           H  
ATOM   2259  HD2 PHE A 152      23.641  56.479  24.735  1.00  0.00           H  
ATOM   2260  HE1 PHE A 152      23.037  52.218  22.322  1.00  0.00           H  
ATOM   2261  HE2 PHE A 152      24.652  56.174  22.507  1.00  0.00           H  
ATOM   2262  HZ  PHE A 152      24.355  54.040  21.291  1.00  0.00           H  
ATOM   2263  N   GLU A 153      25.116  53.244  26.715  1.00  0.00           N  
ATOM   2264  CA  GLU A 153      26.561  53.397  26.597  1.00  0.00           C  
ATOM   2265  C   GLU A 153      27.085  52.767  25.308  1.00  0.00           C  
ATOM   2266  O   GLU A 153      27.104  51.541  25.184  1.00  0.00           O  
ATOM   2267  CB  GLU A 153      27.235  52.752  27.810  1.00  0.00           C  
ATOM   2268  CG  GLU A 153      28.749  52.623  27.715  1.00  0.00           C  
ATOM   2269  CD  GLU A 153      29.445  53.931  27.461  1.00  0.00           C  
ATOM   2270  OE1 GLU A 153      29.396  54.811  28.286  1.00  0.00           O  
ATOM   2271  OE2 GLU A 153      30.031  54.029  26.408  1.00  0.00           O  
ATOM   2272  H   GLU A 153      24.686  52.391  26.386  1.00  0.00           H  
ATOM   2273  HA  GLU A 153      26.789  54.463  26.584  1.00  0.00           H  
ATOM   2274 1HB  GLU A 153      27.012  53.336  28.702  1.00  0.00           H  
ATOM   2275 2HB  GLU A 153      26.821  51.754  27.950  1.00  0.00           H  
ATOM   2276 1HG  GLU A 153      29.117  52.204  28.652  1.00  0.00           H  
ATOM   2277 2HG  GLU A 153      29.014  51.931  26.917  1.00  0.00           H  
ATOM   2278  N   PRO A 154      27.523  53.553  24.315  1.00  0.00           N  
ATOM   2279  CA  PRO A 154      28.011  53.097  23.018  1.00  0.00           C  
ATOM   2280  C   PRO A 154      29.074  52.002  23.094  1.00  0.00           C  
ATOM   2281  O   PRO A 154      29.150  51.172  22.189  1.00  0.00           O  
ATOM   2282  CB  PRO A 154      28.595  54.382  22.422  1.00  0.00           C  
ATOM   2283  CG  PRO A 154      27.777  55.475  23.021  1.00  0.00           C  
ATOM   2284  CD  PRO A 154      27.514  55.035  24.436  1.00  0.00           C  
ATOM   2285  HA  PRO A 154      27.153  52.730  22.436  1.00  0.00           H  
ATOM   2286 1HB  PRO A 154      29.662  54.458  22.678  1.00  0.00           H  
ATOM   2287 2HB  PRO A 154      28.525  54.351  21.325  1.00  0.00           H  
ATOM   2288 1HG  PRO A 154      28.323  56.429  22.976  1.00  0.00           H  
ATOM   2289 2HG  PRO A 154      26.855  55.600  22.435  1.00  0.00           H  
ATOM   2290 1HD  PRO A 154      28.326  55.383  25.092  1.00  0.00           H  
ATOM   2291 2HD  PRO A 154      26.543  55.454  24.739  1.00  0.00           H  
ATOM   2292  N   ASP A 155      29.902  51.988  24.136  1.00  0.00           N  
ATOM   2293  CA  ASP A 155      30.925  50.951  24.244  1.00  0.00           C  
ATOM   2294  C   ASP A 155      30.571  49.734  25.097  1.00  0.00           C  
ATOM   2295  O   ASP A 155      31.485  49.022  25.511  1.00  0.00           O  
ATOM   2296  CB  ASP A 155      32.212  51.561  24.810  1.00  0.00           C  
ATOM   2297  CG  ASP A 155      32.893  52.543  23.867  1.00  0.00           C  
ATOM   2298  OD1 ASP A 155      32.854  52.351  22.672  1.00  0.00           O  
ATOM   2299  OD2 ASP A 155      33.455  53.490  24.359  1.00  0.00           O  
ATOM   2300  H   ASP A 155      29.866  52.671  24.881  1.00  0.00           H  
ATOM   2301  HA  ASP A 155      31.110  50.563  23.243  1.00  0.00           H  
ATOM   2302 1HB  ASP A 155      31.974  52.079  25.740  1.00  0.00           H  
ATOM   2303 2HB  ASP A 155      32.923  50.769  25.043  1.00  0.00           H  
ATOM   2304  N   CYS A 156      29.296  49.534  25.430  1.00  0.00           N  
ATOM   2305  CA  CYS A 156      28.784  48.424  26.231  1.00  0.00           C  
ATOM   2306  C   CYS A 156      28.469  47.269  25.284  1.00  0.00           C  
ATOM   2307  O   CYS A 156      27.537  47.314  24.484  1.00  0.00           O  
ATOM   2308  CB  CYS A 156      27.535  48.879  26.987  1.00  0.00           C  
ATOM   2309  SG  CYS A 156      26.932  47.730  28.247  1.00  0.00           S  
ATOM   2310  H   CYS A 156      28.626  50.209  25.096  1.00  0.00           H  
ATOM   2311  HA  CYS A 156      29.537  48.119  26.957  1.00  0.00           H  
ATOM   2312 1HB  CYS A 156      27.736  49.830  27.483  1.00  0.00           H  
ATOM   2313 2HB  CYS A 156      26.716  49.047  26.289  1.00  0.00           H  
ATOM   2314  N   SER A 157      29.389  46.310  25.294  1.00  0.00           N  
ATOM   2315  CA  SER A 157      29.549  45.224  24.333  1.00  0.00           C  
ATOM   2316  C   SER A 157      28.458  44.154  24.296  1.00  0.00           C  
ATOM   2317  O   SER A 157      27.890  43.771  25.317  1.00  0.00           O  
ATOM   2318  CB  SER A 157      30.874  44.532  24.588  1.00  0.00           C  
ATOM   2319  OG  SER A 157      31.039  43.407  23.771  1.00  0.00           O  
ATOM   2320  H   SER A 157      30.056  46.337  26.053  1.00  0.00           H  
ATOM   2321  HA  SER A 157      29.546  45.673  23.339  1.00  0.00           H  
ATOM   2322 1HB  SER A 157      31.685  45.236  24.404  1.00  0.00           H  
ATOM   2323 2HB  SER A 157      30.921  44.234  25.634  1.00  0.00           H  
ATOM   2324  HG  SER A 157      31.989  43.287  23.702  1.00  0.00           H  
ATOM   2325  N   SER A 158      28.199  43.665  23.087  1.00  0.00           N  
ATOM   2326  CA  SER A 158      27.245  42.585  22.859  1.00  0.00           C  
ATOM   2327  C   SER A 158      27.862  41.220  23.121  1.00  0.00           C  
ATOM   2328  O   SER A 158      27.180  40.198  23.098  1.00  0.00           O  
ATOM   2329  CB  SER A 158      26.734  42.645  21.433  1.00  0.00           C  
ATOM   2330  OG  SER A 158      27.762  42.387  20.517  1.00  0.00           O  
ATOM   2331  H   SER A 158      28.676  44.050  22.284  1.00  0.00           H  
ATOM   2332  HA  SER A 158      26.413  42.720  23.551  1.00  0.00           H  
ATOM   2333 1HB  SER A 158      25.936  41.916  21.303  1.00  0.00           H  
ATOM   2334 2HB  SER A 158      26.312  43.631  21.241  1.00  0.00           H  
ATOM   2335  HG  SER A 158      27.349  42.417  19.650  1.00  0.00           H  
ATOM   2336  N   GLU A 159      29.190  41.180  23.231  1.00  0.00           N  
ATOM   2337  CA  GLU A 159      29.919  39.929  23.418  1.00  0.00           C  
ATOM   2338  C   GLU A 159      30.639  39.783  24.756  1.00  0.00           C  
ATOM   2339  O   GLU A 159      30.788  38.681  25.275  1.00  0.00           O  
ATOM   2340  CB  GLU A 159      30.953  39.744  22.306  1.00  0.00           C  
ATOM   2341  CG  GLU A 159      30.376  39.594  20.904  1.00  0.00           C  
ATOM   2342  CD  GLU A 159      31.440  39.411  19.859  1.00  0.00           C  
ATOM   2343  OE1 GLU A 159      32.594  39.503  20.203  1.00  0.00           O  
ATOM   2344  OE2 GLU A 159      31.106  39.178  18.721  1.00  0.00           O  
ATOM   2345  H   GLU A 159      29.699  42.049  23.185  1.00  0.00           H  
ATOM   2346  HA  GLU A 159      29.197  39.112  23.377  1.00  0.00           H  
ATOM   2347 1HB  GLU A 159      31.625  40.602  22.296  1.00  0.00           H  
ATOM   2348 2HB  GLU A 159      31.551  38.856  22.511  1.00  0.00           H  
ATOM   2349 1HG  GLU A 159      29.709  38.732  20.889  1.00  0.00           H  
ATOM   2350 2HG  GLU A 159      29.787  40.479  20.668  1.00  0.00           H  
ATOM   2351  N   ASP A 160      31.103  40.882  25.343  1.00  0.00           N  
ATOM   2352  CA  ASP A 160      31.928  40.775  26.539  1.00  0.00           C  
ATOM   2353  C   ASP A 160      31.072  40.671  27.800  1.00  0.00           C  
ATOM   2354  O   ASP A 160      30.926  41.636  28.550  1.00  0.00           O  
ATOM   2355  CB  ASP A 160      32.852  41.992  26.633  1.00  0.00           C  
ATOM   2356  CG  ASP A 160      33.960  41.880  27.672  1.00  0.00           C  
ATOM   2357  OD1 ASP A 160      34.095  40.844  28.275  1.00  0.00           O  
ATOM   2358  OD2 ASP A 160      34.669  42.842  27.856  1.00  0.00           O  
ATOM   2359  H   ASP A 160      30.881  41.788  24.955  1.00  0.00           H  
ATOM   2360  HA  ASP A 160      32.535  39.873  26.467  1.00  0.00           H  
ATOM   2361 1HB  ASP A 160      33.322  42.160  25.663  1.00  0.00           H  
ATOM   2362 2HB  ASP A 160      32.260  42.875  26.873  1.00  0.00           H  
ATOM   2363  N   MET A 161      30.530  39.481  28.033  1.00  0.00           N  
ATOM   2364  CA  MET A 161      29.591  39.263  29.128  1.00  0.00           C  
ATOM   2365  C   MET A 161      30.252  38.972  30.466  1.00  0.00           C  
ATOM   2366  O   MET A 161      31.047  38.034  30.573  1.00  0.00           O  
ATOM   2367  CB  MET A 161      28.667  38.108  28.747  1.00  0.00           C  
ATOM   2368  CG  MET A 161      27.913  38.309  27.441  1.00  0.00           C  
ATOM   2369  SD  MET A 161      26.741  39.680  27.491  1.00  0.00           S  
ATOM   2370  CE  MET A 161      27.637  41.020  26.713  1.00  0.00           C  
ATOM   2371  H   MET A 161      30.799  38.729  27.411  1.00  0.00           H  
ATOM   2372  HA  MET A 161      29.004  40.170  29.270  1.00  0.00           H  
ATOM   2373 1HB  MET A 161      29.249  37.191  28.659  1.00  0.00           H  
ATOM   2374 2HB  MET A 161      27.936  37.960  29.543  1.00  0.00           H  
ATOM   2375 1HG  MET A 161      28.619  38.503  26.634  1.00  0.00           H  
ATOM   2376 2HG  MET A 161      27.360  37.402  27.197  1.00  0.00           H  
ATOM   2377 1HE  MET A 161      27.015  41.916  26.687  1.00  0.00           H  
ATOM   2378 2HE  MET A 161      28.553  41.252  27.259  1.00  0.00           H  
ATOM   2379 3HE  MET A 161      27.894  40.721  25.696  1.00  0.00           H  
ATOM   2380  N   ASP A 162      29.924  39.750  31.489  1.00  0.00           N  
ATOM   2381  CA  ASP A 162      30.502  39.508  32.808  1.00  0.00           C  
ATOM   2382  C   ASP A 162      29.523  39.619  33.974  1.00  0.00           C  
ATOM   2383  O   ASP A 162      29.928  39.450  35.126  1.00  0.00           O  
ATOM   2384  CB  ASP A 162      31.652  40.492  33.036  1.00  0.00           C  
ATOM   2385  CG  ASP A 162      31.226  41.953  32.986  1.00  0.00           C  
ATOM   2386  OD1 ASP A 162      30.105  42.243  32.641  1.00  0.00           O  
ATOM   2387  OD2 ASP A 162      32.050  42.777  33.303  1.00  0.00           O  
ATOM   2388  H   ASP A 162      29.273  40.511  31.363  1.00  0.00           H  
ATOM   2389  HA  ASP A 162      30.880  38.485  32.830  1.00  0.00           H  
ATOM   2390 1HB  ASP A 162      32.106  40.302  34.009  1.00  0.00           H  
ATOM   2391 2HB  ASP A 162      32.421  40.334  32.279  1.00  0.00           H  
ATOM   2392  N   HIS A 163      28.269  39.965  33.709  1.00  0.00           N  
ATOM   2393  CA  HIS A 163      27.327  40.176  34.806  1.00  0.00           C  
ATOM   2394  C   HIS A 163      25.990  39.473  34.586  1.00  0.00           C  
ATOM   2395  O   HIS A 163      25.440  39.471  33.491  1.00  0.00           O  
ATOM   2396  CB  HIS A 163      27.121  41.684  34.972  1.00  0.00           C  
ATOM   2397  CG  HIS A 163      26.573  42.144  36.288  1.00  0.00           C  
ATOM   2398  ND1 HIS A 163      27.222  41.937  37.487  1.00  0.00           N  
ATOM   2399  CD2 HIS A 163      25.435  42.798  36.578  1.00  0.00           C  
ATOM   2400  CE1 HIS A 163      26.496  42.452  38.464  1.00  0.00           C  
ATOM   2401  NE2 HIS A 163      25.405  42.980  37.938  1.00  0.00           N  
ATOM   2402  H   HIS A 163      27.942  40.090  32.764  1.00  0.00           H  
ATOM   2403  HA  HIS A 163      27.740  39.765  35.727  1.00  0.00           H  
ATOM   2404 1HB  HIS A 163      28.091  42.161  34.826  1.00  0.00           H  
ATOM   2405 2HB  HIS A 163      26.436  42.035  34.202  1.00  0.00           H  
ATOM   2406  HD2 HIS A 163      24.678  43.121  35.863  1.00  0.00           H  
ATOM   2407  HE1 HIS A 163      26.749  42.444  39.523  1.00  0.00           H  
ATOM   2408  HE2 HIS A 163      24.669  43.443  38.452  1.00  0.00           H  
ATOM   2409  N   GLY A 164      25.453  38.876  35.646  1.00  0.00           N  
ATOM   2410  CA  GLY A 164      24.163  38.201  35.550  1.00  0.00           C  
ATOM   2411  C   GLY A 164      23.050  39.109  36.037  1.00  0.00           C  
ATOM   2412  O   GLY A 164      23.108  39.621  37.154  1.00  0.00           O  
ATOM   2413  H   GLY A 164      25.945  38.893  36.526  1.00  0.00           H  
ATOM   2414 1HA  GLY A 164      23.970  37.901  34.520  1.00  0.00           H  
ATOM   2415 2HA  GLY A 164      24.194  37.288  36.145  1.00  0.00           H  
ATOM   2416  N   VAL A 165      22.030  39.293  35.204  1.00  0.00           N  
ATOM   2417  CA  VAL A 165      20.870  40.095  35.572  1.00  0.00           C  
ATOM   2418  C   VAL A 165      19.561  39.383  35.236  1.00  0.00           C  
ATOM   2419  O   VAL A 165      19.541  38.435  34.452  1.00  0.00           O  
ATOM   2420  CB  VAL A 165      20.885  41.461  34.859  1.00  0.00           C  
ATOM   2421  CG1 VAL A 165      22.119  42.254  35.262  1.00  0.00           C  
ATOM   2422  CG2 VAL A 165      20.840  41.245  33.354  1.00  0.00           C  
ATOM   2423  H   VAL A 165      22.061  38.863  34.291  1.00  0.00           H  
ATOM   2424  HA  VAL A 165      20.895  40.274  36.646  1.00  0.00           H  
ATOM   2425  HB  VAL A 165      20.011  42.028  35.180  1.00  0.00           H  
ATOM   2426 1HG1 VAL A 165      22.109  43.215  34.747  1.00  0.00           H  
ATOM   2427 2HG1 VAL A 165      22.109  42.415  36.340  1.00  0.00           H  
ATOM   2428 3HG1 VAL A 165      23.013  41.698  34.984  1.00  0.00           H  
ATOM   2429 1HG2 VAL A 165      20.849  42.206  32.839  1.00  0.00           H  
ATOM   2430 2HG2 VAL A 165      21.708  40.663  33.044  1.00  0.00           H  
ATOM   2431 3HG2 VAL A 165      19.933  40.707  33.077  1.00  0.00           H  
ATOM   2432  N   LEU A 166      18.473  39.796  35.878  1.00  0.00           N  
ATOM   2433  CA  LEU A 166      17.200  39.179  35.520  1.00  0.00           C  
ATOM   2434  C   LEU A 166      16.413  40.190  34.691  1.00  0.00           C  
ATOM   2435  O   LEU A 166      16.212  41.331  35.109  1.00  0.00           O  
ATOM   2436  CB  LEU A 166      16.433  38.783  36.788  1.00  0.00           C  
ATOM   2437  CG  LEU A 166      15.105  38.032  36.626  1.00  0.00           C  
ATOM   2438  CD1 LEU A 166      15.387  36.634  36.094  1.00  0.00           C  
ATOM   2439  CD2 LEU A 166      14.394  37.986  37.971  1.00  0.00           C  
ATOM   2440  H   LEU A 166      18.544  40.510  36.590  1.00  0.00           H  
ATOM   2441  HA  LEU A 166      17.391  38.280  34.935  1.00  0.00           H  
ATOM   2442 1HB  LEU A 166      17.082  38.147  37.388  1.00  0.00           H  
ATOM   2443 2HB  LEU A 166      16.208  39.685  37.357  1.00  0.00           H  
ATOM   2444  HG  LEU A 166      14.473  38.544  35.900  1.00  0.00           H  
ATOM   2445 1HD1 LEU A 166      14.450  36.090  35.975  1.00  0.00           H  
ATOM   2446 2HD1 LEU A 166      15.888  36.677  35.127  1.00  0.00           H  
ATOM   2447 3HD1 LEU A 166      16.027  36.109  36.803  1.00  0.00           H  
ATOM   2448 1HD2 LEU A 166      13.443  37.458  37.886  1.00  0.00           H  
ATOM   2449 2HD2 LEU A 166      15.019  37.469  38.698  1.00  0.00           H  
ATOM   2450 3HD2 LEU A 166      14.205  39.005  38.310  1.00  0.00           H  
ATOM   2451  N   VAL A 167      15.859  39.753  33.567  1.00  0.00           N  
ATOM   2452  CA  VAL A 167      15.063  40.678  32.771  1.00  0.00           C  
ATOM   2453  C   VAL A 167      13.596  40.348  32.988  1.00  0.00           C  
ATOM   2454  O   VAL A 167      13.153  39.213  32.818  1.00  0.00           O  
ATOM   2455  CB  VAL A 167      15.425  40.563  31.278  1.00  0.00           C  
ATOM   2456  CG1 VAL A 167      14.586  41.520  30.444  1.00  0.00           C  
ATOM   2457  CG2 VAL A 167      16.912  40.849  31.134  1.00  0.00           C  
ATOM   2458  H   VAL A 167      15.994  38.792  33.285  1.00  0.00           H  
ATOM   2459  HA  VAL A 167      15.263  41.703  33.085  1.00  0.00           H  
ATOM   2460  HB  VAL A 167      15.199  39.558  30.921  1.00  0.00           H  
ATOM   2461 1HG1 VAL A 167      14.863  41.416  29.394  1.00  0.00           H  
ATOM   2462 2HG1 VAL A 167      13.525  41.295  30.557  1.00  0.00           H  
ATOM   2463 3HG1 VAL A 167      14.769  42.544  30.771  1.00  0.00           H  
ATOM   2464 1HG2 VAL A 167      17.193  40.772  30.085  1.00  0.00           H  
ATOM   2465 2HG2 VAL A 167      17.143  41.851  31.495  1.00  0.00           H  
ATOM   2466 3HG2 VAL A 167      17.478  40.122  31.718  1.00  0.00           H  
ATOM   2467  N   VAL A 168      12.881  41.343  33.503  1.00  0.00           N  
ATOM   2468  CA  VAL A 168      11.501  41.159  33.947  1.00  0.00           C  
ATOM   2469  C   VAL A 168      10.526  42.065  33.208  1.00  0.00           C  
ATOM   2470  O   VAL A 168       9.367  42.179  33.594  1.00  0.00           O  
ATOM   2471  CB  VAL A 168      11.415  41.442  35.459  1.00  0.00           C  
ATOM   2472  CG1 VAL A 168      12.289  40.448  36.210  1.00  0.00           C  
ATOM   2473  CG2 VAL A 168      11.834  42.873  35.762  1.00  0.00           C  
ATOM   2474  H   VAL A 168      13.319  42.249  33.586  1.00  0.00           H  
ATOM   2475  HA  VAL A 168      11.211  40.124  33.762  1.00  0.00           H  
ATOM   2476  HB  VAL A 168      10.389  41.296  35.798  1.00  0.00           H  
ATOM   2477 1HG1 VAL A 168      12.235  40.639  37.281  1.00  0.00           H  
ATOM   2478 2HG1 VAL A 168      11.933  39.439  36.002  1.00  0.00           H  
ATOM   2479 3HG1 VAL A 168      13.322  40.553  35.878  1.00  0.00           H  
ATOM   2480 1HG2 VAL A 168      11.761  43.039  36.836  1.00  0.00           H  
ATOM   2481 2HG2 VAL A 168      12.861  43.044  35.438  1.00  0.00           H  
ATOM   2482 3HG2 VAL A 168      11.171  43.556  35.232  1.00  0.00           H  
ATOM   2483  N   GLY A 169      10.968  42.642  32.093  1.00  0.00           N  
ATOM   2484  CA  GLY A 169      10.077  43.513  31.341  1.00  0.00           C  
ATOM   2485  C   GLY A 169      10.782  44.386  30.319  1.00  0.00           C  
ATOM   2486  O   GLY A 169      11.987  44.287  30.092  1.00  0.00           O  
ATOM   2487  H   GLY A 169      11.916  42.472  31.785  1.00  0.00           H  
ATOM   2488 1HA  GLY A 169       9.331  42.914  30.818  1.00  0.00           H  
ATOM   2489 2HA  GLY A 169       9.549  44.154  32.049  1.00  0.00           H  
ATOM   2490  N   TYR A 170       9.988  45.233  29.671  1.00  0.00           N  
ATOM   2491  CA  TYR A 170      10.435  46.188  28.663  1.00  0.00           C  
ATOM   2492  C   TYR A 170       9.382  47.274  28.495  1.00  0.00           C  
ATOM   2493  O   TYR A 170       8.212  47.063  28.813  1.00  0.00           O  
ATOM   2494  CB  TYR A 170      10.718  45.518  27.315  1.00  0.00           C  
ATOM   2495  CG  TYR A 170       9.589  44.756  26.657  1.00  0.00           C  
ATOM   2496  CD1 TYR A 170       8.652  45.440  25.895  1.00  0.00           C  
ATOM   2497  CD2 TYR A 170       9.484  43.381  26.808  1.00  0.00           C  
ATOM   2498  CE1 TYR A 170       7.620  44.748  25.293  1.00  0.00           C  
ATOM   2499  CE2 TYR A 170       8.448  42.700  26.201  1.00  0.00           C  
ATOM   2500  CZ  TYR A 170       7.519  43.388  25.444  1.00  0.00           C  
ATOM   2501  OH  TYR A 170       6.474  42.741  24.827  1.00  0.00           O  
ATOM   2502  H   TYR A 170       9.010  45.187  29.919  1.00  0.00           H  
ATOM   2503  HA  TYR A 170      11.359  46.656  29.001  1.00  0.00           H  
ATOM   2504 1HB  TYR A 170      11.034  46.284  26.604  1.00  0.00           H  
ATOM   2505 2HB  TYR A 170      11.537  44.810  27.441  1.00  0.00           H  
ATOM   2506  HD1 TYR A 170       8.722  46.521  25.768  1.00  0.00           H  
ATOM   2507  HD2 TYR A 170      10.216  42.839  27.407  1.00  0.00           H  
ATOM   2508  HE1 TYR A 170       6.886  45.288  24.695  1.00  0.00           H  
ATOM   2509  HE2 TYR A 170       8.364  41.619  26.321  1.00  0.00           H  
ATOM   2510  HH  TYR A 170       5.897  43.389  24.414  1.00  0.00           H  
ATOM   2511  N   GLY A 171       9.754  48.410  27.910  1.00  0.00           N  
ATOM   2512  CA  GLY A 171       8.766  49.454  27.679  1.00  0.00           C  
ATOM   2513  C   GLY A 171       9.260  50.668  26.916  1.00  0.00           C  
ATOM   2514  O   GLY A 171      10.265  50.635  26.207  1.00  0.00           O  
ATOM   2515  H   GLY A 171      10.717  48.532  27.634  1.00  0.00           H  
ATOM   2516 1HA  GLY A 171       7.930  49.029  27.123  1.00  0.00           H  
ATOM   2517 2HA  GLY A 171       8.386  49.796  28.641  1.00  0.00           H  
ATOM   2518  N   PHE A 172       8.482  51.735  27.047  1.00  0.00           N  
ATOM   2519  CA  PHE A 172       8.634  53.024  26.385  1.00  0.00           C  
ATOM   2520  C   PHE A 172       8.044  54.074  27.319  1.00  0.00           C  
ATOM   2521  O   PHE A 172       7.276  53.711  28.209  1.00  0.00           O  
ATOM   2522  CB  PHE A 172       7.914  52.993  25.036  1.00  0.00           C  
ATOM   2523  CG  PHE A 172       6.434  52.814  25.218  1.00  0.00           C  
ATOM   2524  CD1 PHE A 172       5.597  53.918  25.278  1.00  0.00           C  
ATOM   2525  CD2 PHE A 172       5.876  51.541  25.330  1.00  0.00           C  
ATOM   2526  CE1 PHE A 172       4.234  53.761  25.446  1.00  0.00           C  
ATOM   2527  CE2 PHE A 172       4.513  51.388  25.497  1.00  0.00           C  
ATOM   2528  CZ  PHE A 172       3.693  52.497  25.555  1.00  0.00           C  
ATOM   2529  H   PHE A 172       7.698  51.646  27.676  1.00  0.00           H  
ATOM   2530  HA  PHE A 172       9.694  53.230  26.217  1.00  0.00           H  
ATOM   2531 1HB  PHE A 172       8.101  53.919  24.493  1.00  0.00           H  
ATOM   2532 2HB  PHE A 172       8.305  52.180  24.425  1.00  0.00           H  
ATOM   2533  HD1 PHE A 172       6.021  54.919  25.191  1.00  0.00           H  
ATOM   2534  HD2 PHE A 172       6.519  50.661  25.286  1.00  0.00           H  
ATOM   2535  HE1 PHE A 172       3.591  54.639  25.491  1.00  0.00           H  
ATOM   2536  HE2 PHE A 172       4.083  50.390  25.584  1.00  0.00           H  
ATOM   2537  HZ  PHE A 172       2.619  52.376  25.688  1.00  0.00           H  
ATOM   2538  N   GLU A 173       8.303  55.357  27.094  1.00  0.00           N  
ATOM   2539  CA  GLU A 173       7.679  56.352  27.954  1.00  0.00           C  
ATOM   2540  C   GLU A 173       6.881  57.437  27.222  1.00  0.00           C  
ATOM   2541  O   GLU A 173       5.666  57.540  27.381  1.00  0.00           O  
ATOM   2542  CB  GLU A 173       8.743  57.033  28.817  1.00  0.00           C  
ATOM   2543  CG  GLU A 173       9.415  56.103  29.817  1.00  0.00           C  
ATOM   2544  CD  GLU A 173      10.420  56.779  30.707  1.00  0.00           C  
ATOM   2545  OE1 GLU A 173      10.934  57.805  30.333  1.00  0.00           O  
ATOM   2546  OE2 GLU A 173      10.671  56.260  31.770  1.00  0.00           O  
ATOM   2547  H   GLU A 173       8.918  55.634  26.345  1.00  0.00           H  
ATOM   2548  HA  GLU A 173       6.964  55.845  28.602  1.00  0.00           H  
ATOM   2549 1HB  GLU A 173       9.518  57.458  28.179  1.00  0.00           H  
ATOM   2550 2HB  GLU A 173       8.290  57.856  29.370  1.00  0.00           H  
ATOM   2551 1HG  GLU A 173       8.645  55.655  30.446  1.00  0.00           H  
ATOM   2552 2HG  GLU A 173       9.914  55.304  29.270  1.00  0.00           H  
ATOM   2553  N   SER A 174       7.541  58.230  26.381  1.00  0.00           N  
ATOM   2554  CA  SER A 174       6.892  59.349  25.702  1.00  0.00           C  
ATOM   2555  C   SER A 174       6.091  58.934  24.468  1.00  0.00           C  
ATOM   2556  O   SER A 174       6.364  59.421  23.373  1.00  0.00           O  
ATOM   2557  CB  SER A 174       7.925  60.382  25.296  1.00  0.00           C  
ATOM   2558  OG  SER A 174       8.586  60.942  26.398  1.00  0.00           O  
ATOM   2559  H   SER A 174       8.519  58.057  26.201  1.00  0.00           H  
ATOM   2560  HA  SER A 174       6.189  59.804  26.400  1.00  0.00           H  
ATOM   2561 1HB  SER A 174       8.664  59.918  24.640  1.00  0.00           H  
ATOM   2562 2HB  SER A 174       7.442  61.180  24.732  1.00  0.00           H  
ATOM   2563  HG  SER A 174       9.168  61.612  26.030  1.00  0.00           H  
ATOM   2564  N   THR A 175       5.038  58.142  24.661  1.00  0.00           N  
ATOM   2565  CA  THR A 175       4.151  57.604  23.631  1.00  0.00           C  
ATOM   2566  C   THR A 175       4.921  56.578  22.794  1.00  0.00           C  
ATOM   2567  O   THR A 175       4.560  55.399  22.726  1.00  0.00           O  
ATOM   2568  CB  THR A 175       3.564  58.680  22.698  1.00  0.00           C  
ATOM   2569  OG1 THR A 175       2.820  59.625  23.478  1.00  0.00           O  
ATOM   2570  CG2 THR A 175       2.652  58.042  21.662  1.00  0.00           C  
ATOM   2571  H   THR A 175       4.869  57.915  25.631  1.00  0.00           H  
ATOM   2572  HA  THR A 175       3.315  57.104  24.121  1.00  0.00           H  
ATOM   2573  HB  THR A 175       4.360  59.215  22.180  1.00  0.00           H  
ATOM   2574  HG1 THR A 175       3.434  60.111  24.034  1.00  0.00           H  
ATOM   2575 1HG2 THR A 175       2.248  58.818  21.013  1.00  0.00           H  
ATOM   2576 2HG2 THR A 175       3.205  57.323  21.058  1.00  0.00           H  
ATOM   2577 3HG2 THR A 175       1.836  57.526  22.168  1.00  0.00           H  
ATOM   2578  N   GLU A 176       6.028  57.047  22.218  1.00  0.00           N  
ATOM   2579  CA  GLU A 176       7.067  56.306  21.508  1.00  0.00           C  
ATOM   2580  C   GLU A 176       8.317  56.640  22.316  1.00  0.00           C  
ATOM   2581  O   GLU A 176       8.464  56.175  23.449  1.00  0.00           O  
ATOM   2582  CB  GLU A 176       7.176  56.745  20.046  1.00  0.00           C  
ATOM   2583  CG  GLU A 176       5.970  56.376  19.194  1.00  0.00           C  
ATOM   2584  CD  GLU A 176       6.091  56.822  17.763  1.00  0.00           C  
ATOM   2585  OE1 GLU A 176       7.046  57.490  17.446  1.00  0.00           O  
ATOM   2586  OE2 GLU A 176       5.228  56.493  16.985  1.00  0.00           O  
ATOM   2587  H   GLU A 176       6.156  58.047  22.285  1.00  0.00           H  
ATOM   2588  HA  GLU A 176       6.847  55.237  21.513  1.00  0.00           H  
ATOM   2589 1HB  GLU A 176       7.303  57.827  19.997  1.00  0.00           H  
ATOM   2590 2HB  GLU A 176       8.059  56.293  19.595  1.00  0.00           H  
ATOM   2591 1HG  GLU A 176       5.846  55.294  19.213  1.00  0.00           H  
ATOM   2592 2HG  GLU A 176       5.081  56.826  19.632  1.00  0.00           H  
ATOM   2593  N   SER A 177       9.206  57.464  21.766  1.00  0.00           N  
ATOM   2594  CA  SER A 177      10.393  57.868  22.520  1.00  0.00           C  
ATOM   2595  C   SER A 177      10.914  59.248  22.121  1.00  0.00           C  
ATOM   2596  O   SER A 177      10.843  59.623  20.951  1.00  0.00           O  
ATOM   2597  CB  SER A 177      11.480  56.831  22.316  1.00  0.00           C  
ATOM   2598  OG  SER A 177      11.875  56.779  20.972  1.00  0.00           O  
ATOM   2599  H   SER A 177       9.082  57.822  20.829  1.00  0.00           H  
ATOM   2600  HA  SER A 177      10.131  57.920  23.578  1.00  0.00           H  
ATOM   2601 1HB  SER A 177      12.337  57.076  22.942  1.00  0.00           H  
ATOM   2602 2HB  SER A 177      11.112  55.855  22.629  1.00  0.00           H  
ATOM   2603  HG  SER A 177      12.627  56.183  20.933  1.00  0.00           H  
ATOM   2604  N   ASP A 178      11.537  59.953  23.061  1.00  0.00           N  
ATOM   2605  CA  ASP A 178      12.253  61.169  22.704  1.00  0.00           C  
ATOM   2606  C   ASP A 178      13.735  60.887  22.453  1.00  0.00           C  
ATOM   2607  O   ASP A 178      14.209  61.343  21.409  1.00  0.00           O  
ATOM   2608  CB  ASP A 178      12.130  62.240  23.792  1.00  0.00           C  
ATOM   2609  CG  ASP A 178      10.729  62.811  23.973  1.00  0.00           C  
ATOM   2610  OD1 ASP A 178      10.165  63.288  23.018  1.00  0.00           O  
ATOM   2611  OD2 ASP A 178      10.228  62.770  25.073  1.00  0.00           O  
ATOM   2612  H   ASP A 178      11.530  59.666  24.029  1.00  0.00           H  
ATOM   2613  HA  ASP A 178      11.821  61.569  21.787  1.00  0.00           H  
ATOM   2614 1HB  ASP A 178      12.438  61.841  24.760  1.00  0.00           H  
ATOM   2615 2HB  ASP A 178      12.802  63.063  23.553  1.00  0.00           H  
ATOM   2616  N   ASN A 179      14.532  60.178  23.247  1.00  0.00           N  
ATOM   2617  CA  ASN A 179      14.533  59.566  24.576  1.00  0.00           C  
ATOM   2618  C   ASN A 179      13.303  58.917  25.206  1.00  0.00           C  
ATOM   2619  O   ASN A 179      12.383  59.629  25.616  1.00  0.00           O  
ATOM   2620  CB  ASN A 179      15.027  60.577  25.595  1.00  0.00           C  
ATOM   2621  CG  ASN A 179      16.479  60.904  25.387  1.00  0.00           C  
ATOM   2622  OD1 ASN A 179      17.205  60.169  24.706  1.00  0.00           O  
ATOM   2623  ND2 ASN A 179      16.918  61.996  25.959  1.00  0.00           N  
ATOM   2624  H   ASN A 179      15.417  60.006  22.789  1.00  0.00           H  
ATOM   2625  HA  ASN A 179      15.224  58.726  24.486  1.00  0.00           H  
ATOM   2626 1HB  ASN A 179      14.453  61.502  25.542  1.00  0.00           H  
ATOM   2627 2HB  ASN A 179      14.885  60.175  26.598  1.00  0.00           H  
ATOM   2628 1HD2 ASN A 179      17.876  62.265  25.855  1.00  0.00           H  
ATOM   2629 2HD2 ASN A 179      16.298  62.563  26.501  1.00  0.00           H  
ATOM   2630  N   ASN A 180      13.223  57.603  25.392  1.00  0.00           N  
ATOM   2631  CA  ASN A 180      14.138  56.530  25.021  1.00  0.00           C  
ATOM   2632  C   ASN A 180      13.283  55.263  25.014  1.00  0.00           C  
ATOM   2633  O   ASN A 180      12.079  55.332  25.279  1.00  0.00           O  
ATOM   2634  CB  ASN A 180      15.311  56.453  25.981  1.00  0.00           C  
ATOM   2635  CG  ASN A 180      16.599  55.971  25.372  1.00  0.00           C  
ATOM   2636  OD1 ASN A 180      16.553  55.165  24.436  1.00  0.00           O  
ATOM   2637  ND2 ASN A 180      17.706  56.447  25.881  1.00  0.00           N  
ATOM   2638  H   ASN A 180      12.392  57.284  25.868  1.00  0.00           H  
ATOM   2639  HA  ASN A 180      14.545  56.702  24.023  1.00  0.00           H  
ATOM   2640 1HB  ASN A 180      15.510  57.432  26.416  1.00  0.00           H  
ATOM   2641 2HB  ASN A 180      15.053  55.779  26.798  1.00  0.00           H  
ATOM   2642 1HD2 ASN A 180      18.600  56.170  25.528  1.00  0.00           H  
ATOM   2643 2HD2 ASN A 180      17.672  57.096  26.639  1.00  0.00           H  
ATOM   2644  N   LYS A 181      13.881  54.118  24.700  1.00  0.00           N  
ATOM   2645  CA  LYS A 181      13.162  52.855  24.746  1.00  0.00           C  
ATOM   2646  C   LYS A 181      13.916  51.971  25.733  1.00  0.00           C  
ATOM   2647  O   LYS A 181      15.129  52.134  25.838  1.00  0.00           O  
ATOM   2648  CB  LYS A 181      13.084  52.220  23.357  1.00  0.00           C  
ATOM   2649  CG  LYS A 181      12.279  53.014  22.336  1.00  0.00           C  
ATOM   2650  CD  LYS A 181      12.220  52.260  21.016  1.00  0.00           C  
ATOM   2651  CE  LYS A 181      11.383  52.984  19.972  1.00  0.00           C  
ATOM   2652  NZ  LYS A 181      11.339  52.227  18.691  1.00  0.00           N  
ATOM   2653  H   LYS A 181      14.852  54.150  24.428  1.00  0.00           H  
ATOM   2654  HA  LYS A 181      12.143  53.018  25.097  1.00  0.00           H  
ATOM   2655 1HB  LYS A 181      14.091  52.094  22.958  1.00  0.00           H  
ATOM   2656 2HB  LYS A 181      12.636  51.229  23.432  1.00  0.00           H  
ATOM   2657 1HG  LYS A 181      11.268  53.170  22.713  1.00  0.00           H  
ATOM   2658 2HG  LYS A 181      12.747  53.985  22.183  1.00  0.00           H  
ATOM   2659 1HD  LYS A 181      13.231  52.135  20.623  1.00  0.00           H  
ATOM   2660 2HD  LYS A 181      11.788  51.272  21.177  1.00  0.00           H  
ATOM   2661 1HE  LYS A 181      10.369  53.110  20.350  1.00  0.00           H  
ATOM   2662 2HE  LYS A 181      11.810  53.970  19.792  1.00  0.00           H  
ATOM   2663 1HZ  LYS A 181      10.778  52.731  18.021  1.00  0.00           H  
ATOM   2664 2HZ  LYS A 181      12.274  52.115  18.326  1.00  0.00           H  
ATOM   2665 3HZ  LYS A 181      10.932  51.316  18.853  1.00  0.00           H  
ATOM   2666  N   TYR A 182      13.248  51.121  26.502  1.00  0.00           N  
ATOM   2667  CA  TYR A 182      14.011  50.392  27.504  1.00  0.00           C  
ATOM   2668  C   TYR A 182      13.604  48.986  27.908  1.00  0.00           C  
ATOM   2669  O   TYR A 182      12.542  48.472  27.563  1.00  0.00           O  
ATOM   2670  CB  TYR A 182      14.066  51.229  28.784  1.00  0.00           C  
ATOM   2671  CG  TYR A 182      12.715  51.293  29.461  1.00  0.00           C  
ATOM   2672  CD1 TYR A 182      12.419  50.385  30.469  1.00  0.00           C  
ATOM   2673  CD2 TYR A 182      11.771  52.241  29.093  1.00  0.00           C  
ATOM   2674  CE1 TYR A 182      11.195  50.417  31.107  1.00  0.00           C  
ATOM   2675  CE2 TYR A 182      10.547  52.272  29.733  1.00  0.00           C  
ATOM   2676  CZ  TYR A 182      10.257  51.367  30.734  1.00  0.00           C  
ATOM   2677  OH  TYR A 182       9.036  51.405  31.365  1.00  0.00           O  
ATOM   2678  H   TYR A 182      12.253  50.991  26.394  1.00  0.00           H  
ATOM   2679  HA  TYR A 182      15.009  50.259  27.085  1.00  0.00           H  
ATOM   2680 1HB  TYR A 182      14.794  50.798  29.474  1.00  0.00           H  
ATOM   2681 2HB  TYR A 182      14.400  52.239  28.551  1.00  0.00           H  
ATOM   2682  HD1 TYR A 182      13.158  49.639  30.761  1.00  0.00           H  
ATOM   2683  HD2 TYR A 182      11.987  52.960  28.303  1.00  0.00           H  
ATOM   2684  HE1 TYR A 182      10.974  49.699  31.897  1.00  0.00           H  
ATOM   2685  HE2 TYR A 182       9.801  53.014  29.447  1.00  0.00           H  
ATOM   2686  HH  TYR A 182       8.976  50.685  31.998  1.00  0.00           H  
ATOM   2687  N   TRP A 183      14.579  48.297  28.496  1.00  0.00           N  
ATOM   2688  CA  TRP A 183      14.476  46.983  29.110  1.00  0.00           C  
ATOM   2689  C   TRP A 183      14.347  47.165  30.615  1.00  0.00           C  
ATOM   2690  O   TRP A 183      15.070  47.984  31.182  1.00  0.00           O  
ATOM   2691  CB  TRP A 183      15.696  46.119  28.786  1.00  0.00           C  
ATOM   2692  CG  TRP A 183      15.743  45.631  27.370  1.00  0.00           C  
ATOM   2693  CD1 TRP A 183      16.445  46.113  26.306  1.00  0.00           C  
ATOM   2694  CD2 TRP A 183      15.008  44.518  26.911  1.00  0.00           C  
ATOM   2695  NE1 TRP A 183      16.179  45.348  25.198  1.00  0.00           N  
ATOM   2696  CE2 TRP A 183      15.296  44.362  25.561  1.00  0.00           C  
ATOM   2697  CE3 TRP A 183      14.124  43.636  27.544  1.00  0.00           C  
ATOM   2698  CZ2 TRP A 183      14.727  43.348  24.807  1.00  0.00           C  
ATOM   2699  CZ3 TRP A 183      13.547  42.613  26.800  1.00  0.00           C  
ATOM   2700  CH2 TRP A 183      13.852  42.486  25.468  1.00  0.00           C  
ATOM   2701  H   TRP A 183      15.486  48.737  28.516  1.00  0.00           H  
ATOM   2702  HA  TRP A 183      13.591  46.474  28.729  1.00  0.00           H  
ATOM   2703 1HB  TRP A 183      16.605  46.689  28.977  1.00  0.00           H  
ATOM   2704 2HB  TRP A 183      15.711  45.249  29.442  1.00  0.00           H  
ATOM   2705  HD1 TRP A 183      17.113  46.973  26.334  1.00  0.00           H  
ATOM   2706  HE1 TRP A 183      16.553  45.468  24.268  1.00  0.00           H  
ATOM   2707  HE3 TRP A 183      13.892  43.746  28.603  1.00  0.00           H  
ATOM   2708  HZ2 TRP A 183      14.943  43.212  23.746  1.00  0.00           H  
ATOM   2709  HZ3 TRP A 183      12.858  41.926  27.291  1.00  0.00           H  
ATOM   2710  HH2 TRP A 183      13.389  41.677  24.903  1.00  0.00           H  
ATOM   2711  N   LEU A 184      13.531  46.364  31.295  1.00  0.00           N  
ATOM   2712  CA  LEU A 184      13.504  46.489  32.749  1.00  0.00           C  
ATOM   2713  C   LEU A 184      14.342  45.358  33.341  1.00  0.00           C  
ATOM   2714  O   LEU A 184      13.963  44.185  33.326  1.00  0.00           O  
ATOM   2715  CB  LEU A 184      12.076  46.431  33.306  1.00  0.00           C  
ATOM   2716  CG  LEU A 184      11.939  46.497  34.832  1.00  0.00           C  
ATOM   2717  CD1 LEU A 184      12.510  47.798  35.380  1.00  0.00           C  
ATOM   2718  CD2 LEU A 184      10.466  46.361  35.188  1.00  0.00           C  
ATOM   2719  H   LEU A 184      12.951  45.692  30.814  1.00  0.00           H  
ATOM   2720  HA  LEU A 184      13.934  47.453  33.020  1.00  0.00           H  
ATOM   2721 1HB  LEU A 184      11.510  47.263  32.890  1.00  0.00           H  
ATOM   2722 2HB  LEU A 184      11.614  45.501  32.976  1.00  0.00           H  
ATOM   2723  HG  LEU A 184      12.506  45.686  35.291  1.00  0.00           H  
ATOM   2724 1HD1 LEU A 184      12.395  47.809  36.464  1.00  0.00           H  
ATOM   2725 2HD1 LEU A 184      13.568  47.896  35.139  1.00  0.00           H  
ATOM   2726 3HD1 LEU A 184      11.972  48.639  34.945  1.00  0.00           H  
ATOM   2727 1HD2 LEU A 184      10.343  46.404  36.271  1.00  0.00           H  
ATOM   2728 2HD2 LEU A 184       9.896  47.171  34.733  1.00  0.00           H  
ATOM   2729 3HD2 LEU A 184      10.071  45.411  34.828  1.00  0.00           H  
ATOM   2730  N   VAL A 185      15.489  45.748  33.885  1.00  0.00           N  
ATOM   2731  CA  VAL A 185      16.463  44.777  34.363  1.00  0.00           C  
ATOM   2732  C   VAL A 185      16.753  44.865  35.860  1.00  0.00           C  
ATOM   2733  O   VAL A 185      16.951  45.946  36.412  1.00  0.00           O  
ATOM   2734  CB  VAL A 185      17.742  45.034  33.543  1.00  0.00           C  
ATOM   2735  CG1 VAL A 185      18.846  44.067  33.943  1.00  0.00           C  
ATOM   2736  CG2 VAL A 185      17.403  44.906  32.066  1.00  0.00           C  
ATOM   2737  H   VAL A 185      15.688  46.735  33.969  1.00  0.00           H  
ATOM   2738  HA  VAL A 185      16.079  43.773  34.175  1.00  0.00           H  
ATOM   2739  HB  VAL A 185      18.114  46.037  33.752  1.00  0.00           H  
ATOM   2740 1HG1 VAL A 185      19.738  44.271  33.349  1.00  0.00           H  
ATOM   2741 2HG1 VAL A 185      19.082  44.190  35.000  1.00  0.00           H  
ATOM   2742 3HG1 VAL A 185      18.497  43.052  33.756  1.00  0.00           H  
ATOM   2743 1HG2 VAL A 185      18.288  45.083  31.455  1.00  0.00           H  
ATOM   2744 2HG2 VAL A 185      17.029  43.901  31.867  1.00  0.00           H  
ATOM   2745 3HG2 VAL A 185      16.639  45.632  31.787  1.00  0.00           H  
ATOM   2746  N   LYS A 186      16.638  43.727  36.540  1.00  0.00           N  
ATOM   2747  CA  LYS A 186      16.866  43.613  37.975  1.00  0.00           C  
ATOM   2748  C   LYS A 186      18.306  43.242  38.303  1.00  0.00           C  
ATOM   2749  O   LYS A 186      18.827  42.231  37.828  1.00  0.00           O  
ATOM   2750  CB  LYS A 186      15.918  42.579  38.584  1.00  0.00           C  
ATOM   2751  CG  LYS A 186      16.075  42.381  40.086  1.00  0.00           C  
ATOM   2752  CD  LYS A 186      15.154  41.296  40.622  1.00  0.00           C  
ATOM   2753  CE  LYS A 186      15.512  40.991  42.069  1.00  0.00           C  
ATOM   2754  NZ  LYS A 186      14.723  39.892  42.690  1.00  0.00           N  
ATOM   2755  H   LYS A 186      16.377  42.903  36.020  1.00  0.00           H  
ATOM   2756  HA  LYS A 186      16.673  44.583  38.437  1.00  0.00           H  
ATOM   2757 1HB  LYS A 186      14.883  42.868  38.398  1.00  0.00           H  
ATOM   2758 2HB  LYS A 186      16.086  41.619  38.096  1.00  0.00           H  
ATOM   2759 1HG  LYS A 186      17.104  42.104  40.317  1.00  0.00           H  
ATOM   2760 2HG  LYS A 186      15.846  43.318  40.593  1.00  0.00           H  
ATOM   2761 1HD  LYS A 186      14.118  41.630  40.560  1.00  0.00           H  
ATOM   2762 2HD  LYS A 186      15.259  40.393  40.020  1.00  0.00           H  
ATOM   2763 1HE  LYS A 186      16.564  40.714  42.113  1.00  0.00           H  
ATOM   2764 2HE  LYS A 186      15.351  41.894  42.657  1.00  0.00           H  
ATOM   2765 1HZ  LYS A 186      15.016  39.749  43.646  1.00  0.00           H  
ATOM   2766 2HZ  LYS A 186      13.736  40.106  42.690  1.00  0.00           H  
ATOM   2767 3HZ  LYS A 186      14.860  39.033  42.176  1.00  0.00           H  
ATOM   2768  N   ASN A 187      18.986  44.101  39.049  1.00  0.00           N  
ATOM   2769  CA  ASN A 187      20.389  43.894  39.375  1.00  0.00           C  
ATOM   2770  C   ASN A 187      20.525  43.221  40.738  1.00  0.00           C  
ATOM   2771  O   ASN A 187      19.526  42.978  41.421  1.00  0.00           O  
ATOM   2772  CB  ASN A 187      21.100  45.235  39.343  1.00  0.00           C  
ATOM   2773  CG  ASN A 187      22.525  45.125  38.878  1.00  0.00           C  
ATOM   2774  OD1 ASN A 187      23.246  44.201  39.274  1.00  0.00           O  
ATOM   2775  ND2 ASN A 187      22.929  46.053  38.050  1.00  0.00           N  
ATOM   2776  H   ASN A 187      18.536  44.930  39.411  1.00  0.00           H  
ATOM   2777  HA  ASN A 187      20.834  43.235  38.629  1.00  0.00           H  
ATOM   2778 1HB  ASN A 187      20.562  45.912  38.677  1.00  0.00           H  
ATOM   2779 2HB  ASN A 187      21.091  45.678  40.340  1.00  0.00           H  
ATOM   2780 1HD2 ASN A 187      23.867  46.041  37.700  1.00  0.00           H  
ATOM   2781 2HD2 ASN A 187      22.300  46.776  37.765  1.00  0.00           H  
ATOM   2782  N   SER A 188      21.763  42.969  41.158  1.00  0.00           N  
ATOM   2783  CA  SER A 188      22.120  42.344  42.427  1.00  0.00           C  
ATOM   2784  C   SER A 188      22.986  43.234  43.312  1.00  0.00           C  
ATOM   2785  O   SER A 188      23.855  42.760  44.050  1.00  0.00           O  
ATOM   2786  CB  SER A 188      22.850  41.038  42.181  1.00  0.00           C  
ATOM   2787  OG  SER A 188      23.997  41.242  41.402  1.00  0.00           O  
ATOM   2788  H   SER A 188      22.525  43.232  40.552  1.00  0.00           H  
ATOM   2789  HA  SER A 188      21.200  42.131  42.974  1.00  0.00           H  
ATOM   2790 1HB  SER A 188      23.129  40.593  43.135  1.00  0.00           H  
ATOM   2791 2HB  SER A 188      22.189  40.335  41.675  1.00  0.00           H  
ATOM   2792  HG  SER A 188      24.499  40.426  41.466  1.00  0.00           H  
ATOM   2793  N   TRP A 189      22.833  44.549  43.212  1.00  0.00           N  
ATOM   2794  CA  TRP A 189      23.678  45.433  44.006  1.00  0.00           C  
ATOM   2795  C   TRP A 189      22.954  46.121  45.153  1.00  0.00           C  
ATOM   2796  O   TRP A 189      23.356  47.201  45.581  1.00  0.00           O  
ATOM   2797  CB  TRP A 189      24.284  46.490  43.081  1.00  0.00           C  
ATOM   2798  CG  TRP A 189      25.285  45.897  42.135  1.00  0.00           C  
ATOM   2799  CD1 TRP A 189      26.060  44.798  42.356  1.00  0.00           C  
ATOM   2800  CD2 TRP A 189      25.637  46.359  40.805  1.00  0.00           C  
ATOM   2801  NE1 TRP A 189      26.858  44.553  41.266  1.00  0.00           N  
ATOM   2802  CE2 TRP A 189      26.607  45.503  40.307  1.00  0.00           C  
ATOM   2803  CE3 TRP A 189      25.206  47.425  40.005  1.00  0.00           C  
ATOM   2804  CZ2 TRP A 189      27.163  45.668  39.048  1.00  0.00           C  
ATOM   2805  CZ3 TRP A 189      25.756  47.599  38.741  1.00  0.00           C  
ATOM   2806  CH2 TRP A 189      26.715  46.737  38.272  1.00  0.00           C  
ATOM   2807  H   TRP A 189      22.129  44.924  42.589  1.00  0.00           H  
ATOM   2808  HA  TRP A 189      24.478  44.846  44.457  1.00  0.00           H  
ATOM   2809 1HB  TRP A 189      23.493  46.972  42.506  1.00  0.00           H  
ATOM   2810 2HB  TRP A 189      24.771  47.264  43.673  1.00  0.00           H  
ATOM   2811  HD1 TRP A 189      26.070  44.181  43.253  1.00  0.00           H  
ATOM   2812  HE1 TRP A 189      27.520  43.794  41.193  1.00  0.00           H  
ATOM   2813  HE3 TRP A 189      24.441  48.091  40.403  1.00  0.00           H  
ATOM   2814  HZ2 TRP A 189      27.926  44.997  38.654  1.00  0.00           H  
ATOM   2815  HZ3 TRP A 189      25.409  48.434  38.132  1.00  0.00           H  
ATOM   2816  HH2 TRP A 189      27.141  46.882  37.278  1.00  0.00           H  
ATOM   2817  N   GLY A 190      21.889  45.505  45.655  1.00  0.00           N  
ATOM   2818  CA  GLY A 190      21.130  46.058  46.775  1.00  0.00           C  
ATOM   2819  C   GLY A 190      19.912  46.862  46.357  1.00  0.00           C  
ATOM   2820  O   GLY A 190      19.865  47.470  45.288  1.00  0.00           O  
ATOM   2821  H   GLY A 190      21.582  44.626  45.264  1.00  0.00           H  
ATOM   2822 1HA  GLY A 190      20.804  45.242  47.419  1.00  0.00           H  
ATOM   2823 2HA  GLY A 190      21.785  46.701  47.362  1.00  0.00           H  
ATOM   2824  N   GLU A 191      18.893  46.852  47.211  1.00  0.00           N  
ATOM   2825  CA  GLU A 191      17.614  47.520  46.966  1.00  0.00           C  
ATOM   2826  C   GLU A 191      17.723  49.042  47.007  1.00  0.00           C  
ATOM   2827  O   GLU A 191      16.766  49.760  46.716  1.00  0.00           O  
ATOM   2828  CB  GLU A 191      16.574  47.055  47.987  1.00  0.00           C  
ATOM   2829  CG  GLU A 191      16.777  47.482  49.434  1.00  0.00           C  
ATOM   2830  CD  GLU A 191      17.686  46.582  50.225  1.00  0.00           C  
ATOM   2831  OE1 GLU A 191      18.599  46.029  49.662  1.00  0.00           O  
ATOM   2832  OE2 GLU A 191      17.464  46.449  51.405  1.00  0.00           O  
ATOM   2833  H   GLU A 191      19.000  46.355  48.085  1.00  0.00           H  
ATOM   2834  HA  GLU A 191      17.269  47.253  45.966  1.00  0.00           H  
ATOM   2835 1HB  GLU A 191      15.593  47.426  47.687  1.00  0.00           H  
ATOM   2836 2HB  GLU A 191      16.534  45.965  47.988  1.00  0.00           H  
ATOM   2837 1HG  GLU A 191      17.199  48.486  49.467  1.00  0.00           H  
ATOM   2838 2HG  GLU A 191      15.804  47.512  49.922  1.00  0.00           H  
ATOM   2839  N   GLU A 192      18.853  49.538  47.501  1.00  0.00           N  
ATOM   2840  CA  GLU A 192      19.111  50.967  47.612  1.00  0.00           C  
ATOM   2841  C   GLU A 192      19.838  51.512  46.384  1.00  0.00           C  
ATOM   2842  O   GLU A 192      20.007  52.724  46.252  1.00  0.00           O  
ATOM   2843  CB  GLU A 192      19.943  51.277  48.858  1.00  0.00           C  
ATOM   2844  CG  GLU A 192      19.252  50.989  50.184  1.00  0.00           C  
ATOM   2845  CD  GLU A 192      20.112  51.310  51.374  1.00  0.00           C  
ATOM   2846  OE1 GLU A 192      21.254  51.652  51.181  1.00  0.00           O  
ATOM   2847  OE2 GLU A 192      19.629  51.214  52.477  1.00  0.00           O  
ATOM   2848  H   GLU A 192      19.553  48.878  47.812  1.00  0.00           H  
ATOM   2849  HA  GLU A 192      18.154  51.484  47.689  1.00  0.00           H  
ATOM   2850 1HB  GLU A 192      20.862  50.692  48.831  1.00  0.00           H  
ATOM   2851 2HB  GLU A 192      20.221  52.331  48.855  1.00  0.00           H  
ATOM   2852 1HG  GLU A 192      18.338  51.580  50.239  1.00  0.00           H  
ATOM   2853 2HG  GLU A 192      18.974  49.936  50.217  1.00  0.00           H  
ATOM   2854  N   TRP A 193      20.297  50.625  45.500  1.00  0.00           N  
ATOM   2855  CA  TRP A 193      21.086  51.041  44.339  1.00  0.00           C  
ATOM   2856  C   TRP A 193      20.216  51.247  43.111  1.00  0.00           C  
ATOM   2857  O   TRP A 193      19.351  50.420  42.812  1.00  0.00           O  
ATOM   2858  CB  TRP A 193      22.159  49.993  44.037  1.00  0.00           C  
ATOM   2859  CG  TRP A 193      22.964  50.374  42.831  1.00  0.00           C  
ATOM   2860  CD1 TRP A 193      24.099  51.127  42.798  1.00  0.00           C  
ATOM   2861  CD2 TRP A 193      22.679  50.005  41.469  1.00  0.00           C  
ATOM   2862  NE1 TRP A 193      24.531  51.248  41.500  1.00  0.00           N  
ATOM   2863  CE2 TRP A 193      23.666  50.562  40.686  1.00  0.00           C  
ATOM   2864  CE3 TRP A 193      21.667  49.249  40.864  1.00  0.00           C  
ATOM   2865  CZ2 TRP A 193      23.688  50.398  39.309  1.00  0.00           C  
ATOM   2866  CZ3 TRP A 193      21.683  49.080  39.485  1.00  0.00           C  
ATOM   2867  CH2 TRP A 193      22.674  49.642  38.720  1.00  0.00           C  
ATOM   2868  H   TRP A 193      20.111  49.639  45.616  1.00  0.00           H  
ATOM   2869  HA  TRP A 193      21.571  51.988  44.571  1.00  0.00           H  
ATOM   2870 1HB  TRP A 193      22.825  49.882  44.892  1.00  0.00           H  
ATOM   2871 2HB  TRP A 193      21.692  49.023  43.868  1.00  0.00           H  
ATOM   2872  HD1 TRP A 193      24.588  51.566  43.665  1.00  0.00           H  
ATOM   2873  HE1 TRP A 193      25.337  51.742  41.146  1.00  0.00           H  
ATOM   2874  HE3 TRP A 193      20.878  48.798  41.465  1.00  0.00           H  
ATOM   2875  HZ2 TRP A 193      24.483  50.852  38.718  1.00  0.00           H  
ATOM   2876  HZ3 TRP A 193      20.880  48.487  39.048  1.00  0.00           H  
ATOM   2877  HH2 TRP A 193      22.690  49.511  37.638  1.00  0.00           H  
ATOM   2878  N   GLY A 194      20.501  52.255  42.294  1.00  0.00           N  
ATOM   2879  CA  GLY A 194      19.756  52.387  41.049  1.00  0.00           C  
ATOM   2880  C   GLY A 194      18.298  52.663  41.336  1.00  0.00           C  
ATOM   2881  O   GLY A 194      17.958  53.301  42.328  1.00  0.00           O  
ATOM   2882  H   GLY A 194      21.221  52.924  42.522  1.00  0.00           H  
ATOM   2883 1HA  GLY A 194      20.175  53.194  40.448  1.00  0.00           H  
ATOM   2884 2HA  GLY A 194      19.851  51.475  40.461  1.00  0.00           H  
ATOM   2885  N   MET A 195      17.407  52.183  40.476  1.00  0.00           N  
ATOM   2886  CA  MET A 195      15.987  52.446  40.639  1.00  0.00           C  
ATOM   2887  C   MET A 195      15.400  51.386  41.565  1.00  0.00           C  
ATOM   2888  O   MET A 195      14.657  50.501  41.134  1.00  0.00           O  
ATOM   2889  CB  MET A 195      15.311  52.467  39.270  1.00  0.00           C  
ATOM   2890  CG  MET A 195      13.812  52.730  39.256  1.00  0.00           C  
ATOM   2891  SD  MET A 195      13.124  52.688  37.588  1.00  0.00           S  
ATOM   2892  CE  MET A 195      13.256  50.977  37.078  1.00  0.00           C  
ATOM   2893  H   MET A 195      17.681  51.623  39.684  1.00  0.00           H  
ATOM   2894  HA  MET A 195      15.860  53.422  41.109  1.00  0.00           H  
ATOM   2895 1HB  MET A 195      15.774  53.236  38.655  1.00  0.00           H  
ATOM   2896 2HB  MET A 195      15.475  51.503  38.785  1.00  0.00           H  
ATOM   2897 1HG  MET A 195      13.280  51.991  39.853  1.00  0.00           H  
ATOM   2898 2HG  MET A 195      13.617  53.711  39.690  1.00  0.00           H  
ATOM   2899 1HE  MET A 195      12.859  50.862  36.070  1.00  0.00           H  
ATOM   2900 2HE  MET A 195      14.301  50.664  37.088  1.00  0.00           H  
ATOM   2901 3HE  MET A 195      12.688  50.347  37.764  1.00  0.00           H  
ATOM   2902  N   GLY A 196      15.824  51.398  42.824  1.00  0.00           N  
ATOM   2903  CA  GLY A 196      15.345  50.390  43.761  1.00  0.00           C  
ATOM   2904  C   GLY A 196      15.883  49.019  43.398  1.00  0.00           C  
ATOM   2905  O   GLY A 196      15.207  48.014  43.618  1.00  0.00           O  
ATOM   2906  H   GLY A 196      16.474  52.126  43.082  1.00  0.00           H  
ATOM   2907 1HA  GLY A 196      15.659  50.660  44.770  1.00  0.00           H  
ATOM   2908 2HA  GLY A 196      14.256  50.374  43.755  1.00  0.00           H  
ATOM   2909  N   GLY A 197      17.089  48.974  42.834  1.00  0.00           N  
ATOM   2910  CA  GLY A 197      17.734  47.752  42.366  1.00  0.00           C  
ATOM   2911  C   GLY A 197      17.555  47.509  40.876  1.00  0.00           C  
ATOM   2912  O   GLY A 197      18.167  46.601  40.315  1.00  0.00           O  
ATOM   2913  H   GLY A 197      17.615  49.825  42.705  1.00  0.00           H  
ATOM   2914 1HA  GLY A 197      18.800  47.812  42.591  1.00  0.00           H  
ATOM   2915 2HA  GLY A 197      17.327  46.903  42.912  1.00  0.00           H  
ATOM   2916  N   TYR A 198      16.672  48.269  40.234  1.00  0.00           N  
ATOM   2917  CA  TYR A 198      16.406  48.110  38.809  1.00  0.00           C  
ATOM   2918  C   TYR A 198      17.125  49.103  37.916  1.00  0.00           C  
ATOM   2919  O   TYR A 198      17.450  50.227  38.304  1.00  0.00           O  
ATOM   2920  CB  TYR A 198      14.899  48.209  38.565  1.00  0.00           C  
ATOM   2921  CG  TYR A 198      14.126  47.058  39.171  1.00  0.00           C  
ATOM   2922  CD1 TYR A 198      13.732  47.132  40.499  1.00  0.00           C  
ATOM   2923  CD2 TYR A 198      13.814  45.940  38.412  1.00  0.00           C  
ATOM   2924  CE1 TYR A 198      13.026  46.093  41.073  1.00  0.00           C  
ATOM   2925  CE2 TYR A 198      13.107  44.906  38.994  1.00  0.00           C  
ATOM   2926  CZ  TYR A 198      12.716  44.981  40.315  1.00  0.00           C  
ATOM   2927  OH  TYR A 198      12.013  43.945  40.885  1.00  0.00           O  
ATOM   2928  H   TYR A 198      16.162  48.984  40.738  1.00  0.00           H  
ATOM   2929  HA  TYR A 198      16.770  47.127  38.507  1.00  0.00           H  
ATOM   2930 1HB  TYR A 198      14.523  49.142  38.988  1.00  0.00           H  
ATOM   2931 2HB  TYR A 198      14.709  48.232  37.493  1.00  0.00           H  
ATOM   2932  HD1 TYR A 198      13.978  48.011  41.096  1.00  0.00           H  
ATOM   2933  HD2 TYR A 198      14.122  45.877  37.368  1.00  0.00           H  
ATOM   2934  HE1 TYR A 198      12.720  46.158  42.117  1.00  0.00           H  
ATOM   2935  HE2 TYR A 198      12.855  44.021  38.409  1.00  0.00           H  
ATOM   2936  HH  TYR A 198      11.834  44.144  41.807  1.00  0.00           H  
ATOM   2937  N   VAL A 199      17.313  48.701  36.666  1.00  0.00           N  
ATOM   2938  CA  VAL A 199      17.860  49.577  35.642  1.00  0.00           C  
ATOM   2939  C   VAL A 199      16.984  49.612  34.396  1.00  0.00           C  
ATOM   2940  O   VAL A 199      16.419  48.593  33.994  1.00  0.00           O  
ATOM   2941  CB  VAL A 199      19.277  49.146  35.221  1.00  0.00           C  
ATOM   2942  CG1 VAL A 199      19.848  50.113  34.194  1.00  0.00           C  
ATOM   2943  CG2 VAL A 199      20.179  49.067  36.444  1.00  0.00           C  
ATOM   2944  H   VAL A 199      17.066  47.750  36.430  1.00  0.00           H  
ATOM   2945  HA  VAL A 199      17.918  50.586  36.051  1.00  0.00           H  
ATOM   2946  HB  VAL A 199      19.232  48.167  34.743  1.00  0.00           H  
ATOM   2947 1HG1 VAL A 199      20.851  49.802  33.901  1.00  0.00           H  
ATOM   2948 2HG1 VAL A 199      19.229  50.149  33.298  1.00  0.00           H  
ATOM   2949 3HG1 VAL A 199      19.898  51.113  34.623  1.00  0.00           H  
ATOM   2950 1HG2 VAL A 199      21.176  48.760  36.131  1.00  0.00           H  
ATOM   2951 2HG2 VAL A 199      20.229  50.043  36.925  1.00  0.00           H  
ATOM   2952 3HG2 VAL A 199      19.767  48.336  37.140  1.00  0.00           H  
ATOM   2953  N   LYS A 200      16.727  50.805  33.874  1.00  0.00           N  
ATOM   2954  CA  LYS A 200      16.009  50.890  32.612  1.00  0.00           C  
ATOM   2955  C   LYS A 200      17.085  50.957  31.526  1.00  0.00           C  
ATOM   2956  O   LYS A 200      17.741  51.991  31.403  1.00  0.00           O  
ATOM   2957  CB  LYS A 200      15.086  52.107  32.524  1.00  0.00           C  
ATOM   2958  CG  LYS A 200      13.876  52.157  33.446  1.00  0.00           C  
ATOM   2959  CD  LYS A 200      13.107  53.439  33.165  1.00  0.00           C  
ATOM   2960  CE  LYS A 200      11.839  53.560  33.997  1.00  0.00           C  
ATOM   2961  NZ  LYS A 200      11.165  54.872  33.800  1.00  0.00           N  
ATOM   2962  H   LYS A 200      17.026  51.641  34.353  1.00  0.00           H  
ATOM   2963  HA  LYS A 200      15.389  50.002  32.481  1.00  0.00           H  
ATOM   2964 1HB  LYS A 200      15.664  53.008  32.732  1.00  0.00           H  
ATOM   2965 2HB  LYS A 200      14.703  52.175  31.505  1.00  0.00           H  
ATOM   2966 1HG  LYS A 200      13.240  51.288  33.271  1.00  0.00           H  
ATOM   2967 2HG  LYS A 200      14.219  52.132  34.480  1.00  0.00           H  
ATOM   2968 1HD  LYS A 200      13.748  54.294  33.384  1.00  0.00           H  
ATOM   2969 2HD  LYS A 200      12.826  53.475  32.112  1.00  0.00           H  
ATOM   2970 1HE  LYS A 200      11.154  52.762  33.715  1.00  0.00           H  
ATOM   2971 2HE  LYS A 200      12.091  53.448  35.051  1.00  0.00           H  
ATOM   2972 1HZ  LYS A 200      10.330  54.920  34.365  1.00  0.00           H  
ATOM   2973 2HZ  LYS A 200      11.784  55.626  34.067  1.00  0.00           H  
ATOM   2974 3HZ  LYS A 200      10.902  55.009  32.835  1.00  0.00           H  
ATOM   2975  N   MET A 201      17.364  49.843  30.857  1.00  0.00           N  
ATOM   2976  CA  MET A 201      18.477  49.813  29.914  1.00  0.00           C  
ATOM   2977  C   MET A 201      17.953  50.135  28.526  1.00  0.00           C  
ATOM   2978  O   MET A 201      16.957  49.549  28.100  1.00  0.00           O  
ATOM   2979  CB  MET A 201      19.187  48.460  29.925  1.00  0.00           C  
ATOM   2980  CG  MET A 201      19.859  48.091  31.239  1.00  0.00           C  
ATOM   2981  SD  MET A 201      20.717  46.504  31.203  1.00  0.00           S  
ATOM   2982  CE  MET A 201      22.224  46.829  30.293  1.00  0.00           C  
ATOM   2983  H   MET A 201      16.779  49.038  31.034  1.00  0.00           H  
ATOM   2984  HA  MET A 201      19.209  50.570  30.195  1.00  0.00           H  
ATOM   2985 1HB  MET A 201      18.476  47.669  29.692  1.00  0.00           H  
ATOM   2986 2HB  MET A 201      19.950  48.461  29.146  1.00  0.00           H  
ATOM   2987 1HG  MET A 201      20.587  48.858  31.502  1.00  0.00           H  
ATOM   2988 2HG  MET A 201      19.103  48.049  32.023  1.00  0.00           H  
ATOM   2989 1HE  MET A 201      22.813  45.914  30.221  1.00  0.00           H  
ATOM   2990 2HE  MET A 201      21.986  47.181  29.288  1.00  0.00           H  
ATOM   2991 3HE  MET A 201      22.805  47.592  30.811  1.00  0.00           H  
ATOM   2992  N   ALA A 202      18.679  50.907  27.721  1.00  0.00           N  
ATOM   2993  CA  ALA A 202      18.210  51.197  26.371  1.00  0.00           C  
ATOM   2994  C   ALA A 202      17.975  49.955  25.515  1.00  0.00           C  
ATOM   2995  O   ALA A 202      18.765  49.008  25.514  1.00  0.00           O  
ATOM   2996  CB  ALA A 202      19.194  52.116  25.663  1.00  0.00           C  
ATOM   2997  H   ALA A 202      19.556  51.300  28.028  1.00  0.00           H  
ATOM   2998  HA  ALA A 202      17.247  51.699  26.465  1.00  0.00           H  
ATOM   2999 1HB  ALA A 202      18.815  52.339  24.664  1.00  0.00           H  
ATOM   3000 2HB  ALA A 202      19.293  53.039  26.234  1.00  0.00           H  
ATOM   3001 3HB  ALA A 202      20.159  51.617  25.591  1.00  0.00           H  
ATOM   3002  N   LYS A 203      16.841  49.995  24.824  1.00  0.00           N  
ATOM   3003  CA  LYS A 203      16.300  48.992  23.913  1.00  0.00           C  
ATOM   3004  C   LYS A 203      16.374  49.445  22.460  1.00  0.00           C  
ATOM   3005  O   LYS A 203      16.405  50.650  22.187  1.00  0.00           O  
ATOM   3006  CB  LYS A 203      14.853  48.680  24.298  1.00  0.00           C  
ATOM   3007  CG  LYS A 203      14.136  47.613  23.483  1.00  0.00           C  
ATOM   3008  CD  LYS A 203      12.827  47.159  24.111  1.00  0.00           C  
ATOM   3009  CE  LYS A 203      11.684  48.140  23.899  1.00  0.00           C  
ATOM   3010  NZ  LYS A 203      11.219  48.209  22.486  1.00  0.00           N  
ATOM   3011  H   LYS A 203      16.305  50.840  24.963  1.00  0.00           H  
ATOM   3012  HA  LYS A 203      16.896  48.084  24.002  1.00  0.00           H  
ATOM   3013 1HB  LYS A 203      14.822  48.354  25.339  1.00  0.00           H  
ATOM   3014 2HB  LYS A 203      14.268  49.596  24.213  1.00  0.00           H  
ATOM   3015 1HG  LYS A 203      13.916  47.999  22.487  1.00  0.00           H  
ATOM   3016 2HG  LYS A 203      14.773  46.736  23.373  1.00  0.00           H  
ATOM   3017 1HD  LYS A 203      12.538  46.201  23.677  1.00  0.00           H  
ATOM   3018 2HD  LYS A 203      12.971  47.032  25.184  1.00  0.00           H  
ATOM   3019 1HE  LYS A 203      10.845  47.839  24.525  1.00  0.00           H  
ATOM   3020 2HE  LYS A 203      12.010  49.135  24.200  1.00  0.00           H  
ATOM   3021 1HZ  LYS A 203      10.464  48.876  22.414  1.00  0.00           H  
ATOM   3022 2HZ  LYS A 203      11.941  48.497  21.839  1.00  0.00           H  
ATOM   3023 3HZ  LYS A 203      10.893  47.302  22.188  1.00  0.00           H  
ATOM   3024  N   ASP A 204      16.375  48.486  21.540  1.00  0.00           N  
ATOM   3025  CA  ASP A 204      16.392  48.703  20.091  1.00  0.00           C  
ATOM   3026  C   ASP A 204      17.628  49.496  19.683  1.00  0.00           C  
ATOM   3027  O   ASP A 204      17.561  50.538  19.033  1.00  0.00           O  
ATOM   3028  CB  ASP A 204      15.138  49.449  19.626  1.00  0.00           C  
ATOM   3029  CG  ASP A 204      13.862  48.625  19.741  1.00  0.00           C  
ATOM   3030  OD1 ASP A 204      13.822  47.529  19.235  1.00  0.00           O  
ATOM   3031  OD2 ASP A 204      12.918  49.089  20.335  1.00  0.00           O  
ATOM   3032  H   ASP A 204      16.363  47.528  21.853  1.00  0.00           H  
ATOM   3033  HA  ASP A 204      16.419  47.729  19.599  1.00  0.00           H  
ATOM   3034 1HB  ASP A 204      15.007  50.357  20.214  1.00  0.00           H  
ATOM   3035 2HB  ASP A 204      15.262  49.748  18.586  1.00  0.00           H  
ATOM   3036  N   ARG A 205      18.757  49.011  20.187  1.00  0.00           N  
ATOM   3037  CA  ARG A 205      20.076  49.605  20.018  1.00  0.00           C  
ATOM   3038  C   ARG A 205      21.092  48.618  19.458  1.00  0.00           C  
ATOM   3039  O   ARG A 205      22.277  48.695  19.788  1.00  0.00           O  
ATOM   3040  CB  ARG A 205      20.589  50.142  21.346  1.00  0.00           C  
ATOM   3041  CG  ARG A 205      19.802  51.261  22.008  1.00  0.00           C  
ATOM   3042  CD  ARG A 205      19.902  52.550  21.278  1.00  0.00           C  
ATOM   3043  NE  ARG A 205      19.156  53.601  21.951  1.00  0.00           N  
ATOM   3044  CZ  ARG A 205      19.273  54.915  21.683  1.00  0.00           C  
ATOM   3045  NH1 ARG A 205      20.106  55.341  20.759  1.00  0.00           N  
ATOM   3046  NH2 ARG A 205      18.541  55.780  22.363  1.00  0.00           N  
ATOM   3047  H   ARG A 205      18.683  48.159  20.726  1.00  0.00           H  
ATOM   3048  HA  ARG A 205      19.989  50.433  19.314  1.00  0.00           H  
ATOM   3049 1HB  ARG A 205      20.621  49.313  22.053  1.00  0.00           H  
ATOM   3050 2HB  ARG A 205      21.603  50.520  21.215  1.00  0.00           H  
ATOM   3051 1HG  ARG A 205      18.747  50.992  22.057  1.00  0.00           H  
ATOM   3052 2HG  ARG A 205      20.194  51.407  23.017  1.00  0.00           H  
ATOM   3053 1HD  ARG A 205      20.948  52.853  21.217  1.00  0.00           H  
ATOM   3054 2HD  ARG A 205      19.501  52.435  20.271  1.00  0.00           H  
ATOM   3055  HE  ARG A 205      18.503  53.322  22.671  1.00  0.00           H  
ATOM   3056 1HH1 ARG A 205      20.669  54.684  20.238  1.00  0.00           H  
ATOM   3057 2HH1 ARG A 205      20.187  56.329  20.567  1.00  0.00           H  
ATOM   3058 1HH2 ARG A 205      17.902  55.447  23.072  1.00  0.00           H  
ATOM   3059 2HH2 ARG A 205      18.615  56.770  22.176  1.00  0.00           H  
ATOM   3060  N   ARG A 206      20.610  47.648  18.688  1.00  0.00           N  
ATOM   3061  CA  ARG A 206      21.412  46.585  18.098  1.00  0.00           C  
ATOM   3062  C   ARG A 206      22.094  45.690  19.129  1.00  0.00           C  
ATOM   3063  O   ARG A 206      23.306  45.485  19.084  1.00  0.00           O  
ATOM   3064  CB  ARG A 206      22.487  47.151  17.182  1.00  0.00           C  
ATOM   3065  CG  ARG A 206      21.967  47.959  16.004  1.00  0.00           C  
ATOM   3066  CD  ARG A 206      23.073  48.414  15.123  1.00  0.00           C  
ATOM   3067  NE  ARG A 206      22.580  49.192  13.998  1.00  0.00           N  
ATOM   3068  CZ  ARG A 206      23.348  49.789  13.066  1.00  0.00           C  
ATOM   3069  NH1 ARG A 206      24.658  49.698  13.121  1.00  0.00           N  
ATOM   3070  NH2 ARG A 206      22.776  50.471  12.089  1.00  0.00           N  
ATOM   3071  H   ARG A 206      19.617  47.664  18.507  1.00  0.00           H  
ATOM   3072  HA  ARG A 206      20.749  45.955  17.507  1.00  0.00           H  
ATOM   3073 1HB  ARG A 206      23.163  47.801  17.736  1.00  0.00           H  
ATOM   3074 2HB  ARG A 206      23.088  46.334  16.783  1.00  0.00           H  
ATOM   3075 1HG  ARG A 206      21.287  47.344  15.414  1.00  0.00           H  
ATOM   3076 2HG  ARG A 206      21.436  48.838  16.370  1.00  0.00           H  
ATOM   3077 1HD  ARG A 206      23.755  49.036  15.702  1.00  0.00           H  
ATOM   3078 2HD  ARG A 206      23.603  47.545  14.736  1.00  0.00           H  
ATOM   3079  HE  ARG A 206      21.577  49.293  13.910  1.00  0.00           H  
ATOM   3080 1HH1 ARG A 206      25.102  49.178  13.865  1.00  0.00           H  
ATOM   3081 2HH1 ARG A 206      25.227  50.148  12.419  1.00  0.00           H  
ATOM   3082 1HH2 ARG A 206      21.768  50.542  12.044  1.00  0.00           H  
ATOM   3083 2HH2 ARG A 206      23.341  50.922  11.385  1.00  0.00           H  
ATOM   3084  N   ASN A 207      21.301  45.183  20.068  1.00  0.00           N  
ATOM   3085  CA  ASN A 207      21.733  44.286  21.137  1.00  0.00           C  
ATOM   3086  C   ASN A 207      22.813  44.870  22.040  1.00  0.00           C  
ATOM   3087  O   ASN A 207      23.825  44.240  22.353  1.00  0.00           O  
ATOM   3088  CB  ASN A 207      22.228  42.973  20.559  1.00  0.00           C  
ATOM   3089  CG  ASN A 207      22.317  41.895  21.604  1.00  0.00           C  
ATOM   3090  OD1 ASN A 207      21.689  41.991  22.664  1.00  0.00           O  
ATOM   3091  ND2 ASN A 207      23.092  40.888  21.291  1.00  0.00           N  
ATOM   3092  H   ASN A 207      20.321  45.428  20.059  1.00  0.00           H  
ATOM   3093  HA  ASN A 207      20.875  44.099  21.784  1.00  0.00           H  
ATOM   3094 1HB  ASN A 207      21.554  42.647  19.766  1.00  0.00           H  
ATOM   3095 2HB  ASN A 207      23.212  43.112  20.111  1.00  0.00           H  
ATOM   3096 1HD2 ASN A 207      23.224  40.115  21.913  1.00  0.00           H  
ATOM   3097 2HD2 ASN A 207      23.567  40.883  20.412  1.00  0.00           H  
ATOM   3098  N   HIS A 208      22.544  46.102  22.464  1.00  0.00           N  
ATOM   3099  CA  HIS A 208      23.358  46.877  23.387  1.00  0.00           C  
ATOM   3100  C   HIS A 208      23.523  46.089  24.687  1.00  0.00           C  
ATOM   3101  O   HIS A 208      22.565  45.462  25.144  1.00  0.00           O  
ATOM   3102  CB  HIS A 208      22.615  48.205  23.566  1.00  0.00           C  
ATOM   3103  CG  HIS A 208      23.041  49.172  24.625  1.00  0.00           C  
ATOM   3104  ND1 HIS A 208      22.476  49.137  25.884  1.00  0.00           N  
ATOM   3105  CD2 HIS A 208      23.944  50.179  24.644  1.00  0.00           C  
ATOM   3106  CE1 HIS A 208      23.016  50.083  26.632  1.00  0.00           C  
ATOM   3107  NE2 HIS A 208      23.907  50.730  25.904  1.00  0.00           N  
ATOM   3108  H   HIS A 208      21.700  46.526  22.107  1.00  0.00           H  
ATOM   3109  HA  HIS A 208      24.342  47.043  22.949  1.00  0.00           H  
ATOM   3110 1HB  HIS A 208      22.683  48.740  22.617  1.00  0.00           H  
ATOM   3111 2HB  HIS A 208      21.568  47.989  23.778  1.00  0.00           H  
ATOM   3112  HD1 HIS A 208      21.826  48.455  26.218  1.00  0.00           H  
ATOM   3113  HD2 HIS A 208      24.623  50.584  23.894  1.00  0.00           H  
ATOM   3114  HE1 HIS A 208      22.695  50.210  27.665  1.00  0.00           H  
ATOM   3115  N   CYS A 209      24.749  46.037  25.200  1.00  0.00           N  
ATOM   3116  CA  CYS A 209      25.208  45.341  26.403  1.00  0.00           C  
ATOM   3117  C   CYS A 209      24.910  43.844  26.361  1.00  0.00           C  
ATOM   3118  O   CYS A 209      25.045  43.138  27.364  1.00  0.00           O  
ATOM   3119  CB  CYS A 209      24.579  45.918  27.672  1.00  0.00           C  
ATOM   3120  SG  CYS A 209      24.927  47.662  27.997  1.00  0.00           S  
ATOM   3121  H   CYS A 209      25.483  46.534  24.714  1.00  0.00           H  
ATOM   3122  HA  CYS A 209      26.289  45.476  26.457  1.00  0.00           H  
ATOM   3123 1HB  CYS A 209      23.495  45.814  27.636  1.00  0.00           H  
ATOM   3124 2HB  CYS A 209      24.911  45.371  28.555  1.00  0.00           H  
ATOM   3125  N   GLY A 210      24.571  43.322  25.187  1.00  0.00           N  
ATOM   3126  CA  GLY A 210      24.347  41.892  25.025  1.00  0.00           C  
ATOM   3127  C   GLY A 210      23.066  41.429  25.684  1.00  0.00           C  
ATOM   3128  O   GLY A 210      22.954  40.261  26.054  1.00  0.00           O  
ATOM   3129  H   GLY A 210      24.458  43.907  24.371  1.00  0.00           H  
ATOM   3130 1HA  GLY A 210      24.312  41.660  23.959  1.00  0.00           H  
ATOM   3131 2HA  GLY A 210      25.182  41.335  25.449  1.00  0.00           H  
ATOM   3132  N   ILE A 211      22.072  42.303  25.808  1.00  0.00           N  
ATOM   3133  CA  ILE A 211      20.848  41.914  26.497  1.00  0.00           C  
ATOM   3134  C   ILE A 211      20.272  40.629  25.910  1.00  0.00           C  
ATOM   3135  O   ILE A 211      19.578  39.885  26.602  1.00  0.00           O  
ATOM   3136  CB  ILE A 211      19.831  43.066  26.395  1.00  0.00           C  
ATOM   3137  CG1 ILE A 211      18.675  42.898  27.385  1.00  0.00           C  
ATOM   3138  CG2 ILE A 211      19.258  43.203  24.992  1.00  0.00           C  
ATOM   3139  CD1 ILE A 211      19.023  43.058  28.848  1.00  0.00           C  
ATOM   3140  H   ILE A 211      22.162  43.233  25.425  1.00  0.00           H  
ATOM   3141  HA  ILE A 211      21.101  41.736  27.542  1.00  0.00           H  
ATOM   3142  HB  ILE A 211      20.330  43.997  26.659  1.00  0.00           H  
ATOM   3143 1HG1 ILE A 211      17.907  43.633  27.145  1.00  0.00           H  
ATOM   3144 2HG1 ILE A 211      18.249  41.902  27.259  1.00  0.00           H  
ATOM   3145 1HG2 ILE A 211      18.547  44.026  24.971  1.00  0.00           H  
ATOM   3146 2HG2 ILE A 211      20.067  43.401  24.290  1.00  0.00           H  
ATOM   3147 3HG2 ILE A 211      18.746  42.293  24.680  1.00  0.00           H  
ATOM   3148 1HD1 ILE A 211      18.123  42.916  29.445  1.00  0.00           H  
ATOM   3149 2HD1 ILE A 211      19.771  42.328  29.162  1.00  0.00           H  
ATOM   3150 3HD1 ILE A 211      19.423  44.058  29.016  1.00  0.00           H  
ATOM   3151  N   ALA A 212      20.450  40.365  24.622  1.00  0.00           N  
ATOM   3152  CA  ALA A 212      19.910  39.132  24.059  1.00  0.00           C  
ATOM   3153  C   ALA A 212      21.024  38.222  23.557  1.00  0.00           C  
ATOM   3154  O   ALA A 212      20.741  37.267  22.829  1.00  0.00           O  
ATOM   3155  CB  ALA A 212      18.937  39.454  22.933  1.00  0.00           C  
ATOM   3156  H   ALA A 212      20.950  40.998  24.014  1.00  0.00           H  
ATOM   3157  HA  ALA A 212      19.373  38.591  24.838  1.00  0.00           H  
ATOM   3158 1HB  ALA A 212      18.544  38.526  22.519  1.00  0.00           H  
ATOM   3159 2HB  ALA A 212      18.117  40.056  23.324  1.00  0.00           H  
ATOM   3160 3HB  ALA A 212      19.459  40.008  22.154  1.00  0.00           H  
ATOM   3161  N   SER A 213      22.277  38.476  23.924  1.00  0.00           N  
ATOM   3162  CA  SER A 213      23.395  37.680  23.423  1.00  0.00           C  
ATOM   3163  C   SER A 213      23.618  36.407  24.233  1.00  0.00           C  
ATOM   3164  O   SER A 213      24.268  35.455  23.798  1.00  0.00           O  
ATOM   3165  CB  SER A 213      24.696  38.456  23.405  1.00  0.00           C  
ATOM   3166  OG  SER A 213      24.688  39.524  22.497  1.00  0.00           O  
ATOM   3167  H   SER A 213      22.471  39.235  24.561  1.00  0.00           H  
ATOM   3168  HA  SER A 213      23.166  37.384  22.398  1.00  0.00           H  
ATOM   3169 1HB  SER A 213      24.891  38.846  24.405  1.00  0.00           H  
ATOM   3170 2HB  SER A 213      25.512  37.783  23.145  1.00  0.00           H  
ATOM   3171  HG  SER A 213      25.561  39.910  22.593  1.00  0.00           H  
ATOM   3172  N   ALA A 214      23.033  36.411  25.425  1.00  0.00           N  
ATOM   3173  CA  ALA A 214      23.152  35.339  26.406  1.00  0.00           C  
ATOM   3174  C   ALA A 214      21.869  35.304  27.236  1.00  0.00           C  
ATOM   3175  O   ALA A 214      21.852  35.808  28.361  1.00  0.00           O  
ATOM   3176  CB  ALA A 214      24.387  35.566  27.266  1.00  0.00           C  
ATOM   3177  H   ALA A 214      22.471  37.217  25.658  1.00  0.00           H  
ATOM   3178  HA  ALA A 214      23.266  34.386  25.888  1.00  0.00           H  
ATOM   3179 1HB  ALA A 214      24.469  34.771  28.009  1.00  0.00           H  
ATOM   3180 2HB  ALA A 214      25.278  35.565  26.640  1.00  0.00           H  
ATOM   3181 3HB  ALA A 214      24.269  36.531  27.759  1.00  0.00           H  
ATOM   3182  N   ALA A 215      20.805  34.720  26.697  1.00  0.00           N  
ATOM   3183  CA  ALA A 215      19.543  34.738  27.427  1.00  0.00           C  
ATOM   3184  C   ALA A 215      18.913  33.349  27.433  1.00  0.00           C  
ATOM   3185  O   ALA A 215      18.851  32.689  26.390  1.00  0.00           O  
ATOM   3186  CB  ALA A 215      18.621  35.771  26.795  1.00  0.00           C  
ATOM   3187  H   ALA A 215      20.872  34.269  25.798  1.00  0.00           H  
ATOM   3188  HA  ALA A 215      19.734  35.024  28.462  1.00  0.00           H  
ATOM   3189 1HB  ALA A 215      17.678  35.789  27.340  1.00  0.00           H  
ATOM   3190 2HB  ALA A 215      19.086  36.756  26.837  1.00  0.00           H  
ATOM   3191 3HB  ALA A 215      18.431  35.510  25.753  1.00  0.00           H  
ATOM   3192  N   SER A 216      18.404  32.957  28.598  1.00  0.00           N  
ATOM   3193  CA  SER A 216      17.739  31.672  28.769  1.00  0.00           C  
ATOM   3194  C   SER A 216      16.808  31.609  29.975  1.00  0.00           C  
ATOM   3195  O   SER A 216      16.920  32.381  30.927  1.00  0.00           O  
ATOM   3196  CB  SER A 216      18.790  30.585  28.886  1.00  0.00           C  
ATOM   3197  OG  SER A 216      19.572  30.732  30.039  1.00  0.00           O  
ATOM   3198  H   SER A 216      18.490  33.575  29.392  1.00  0.00           H  
ATOM   3199  HA  SER A 216      17.125  31.495  27.885  1.00  0.00           H  
ATOM   3200 1HB  SER A 216      18.303  29.611  28.908  1.00  0.00           H  
ATOM   3201 2HB  SER A 216      19.439  30.608  28.012  1.00  0.00           H  
ATOM   3202  HG  SER A 216      20.330  30.150  29.945  1.00  0.00           H  
ATOM   3203  N   TYR A 217      15.947  30.598  29.995  1.00  0.00           N  
ATOM   3204  CA  TYR A 217      15.091  30.399  31.159  1.00  0.00           C  
ATOM   3205  C   TYR A 217      14.790  28.921  31.362  1.00  0.00           C  
ATOM   3206  O   TYR A 217      14.810  28.170  30.392  1.00  0.00           O  
ATOM   3207  CB  TYR A 217      13.800  31.202  30.987  1.00  0.00           C  
ATOM   3208  CG  TYR A 217      12.957  30.846  29.783  1.00  0.00           C  
ATOM   3209  CD1 TYR A 217      11.979  29.865  29.841  1.00  0.00           C  
ATOM   3210  CD2 TYR A 217      13.179  31.528  28.596  1.00  0.00           C  
ATOM   3211  CE1 TYR A 217      11.230  29.570  28.718  1.00  0.00           C  
ATOM   3212  CE2 TYR A 217      12.436  31.241  27.467  1.00  0.00           C  
ATOM   3213  CZ  TYR A 217      11.463  30.264  27.526  1.00  0.00           C  
ATOM   3214  OH  TYR A 217      10.716  29.970  26.408  1.00  0.00           O  
ATOM   3215  H   TYR A 217      15.925  29.999  29.181  1.00  0.00           H  
ATOM   3216  HA  TYR A 217      15.639  30.752  32.033  1.00  0.00           H  
ATOM   3217 1HB  TYR A 217      13.144  31.096  31.852  1.00  0.00           H  
ATOM   3218 2HB  TYR A 217      14.061  32.257  30.911  1.00  0.00           H  
ATOM   3219  HD1 TYR A 217      11.799  29.325  30.772  1.00  0.00           H  
ATOM   3220  HD2 TYR A 217      13.956  32.293  28.583  1.00  0.00           H  
ATOM   3221  HE1 TYR A 217      10.462  28.799  28.766  1.00  0.00           H  
ATOM   3222  HE2 TYR A 217      12.617  31.781  26.537  1.00  0.00           H  
ATOM   3223  HH  TYR A 217      10.101  29.261  26.611  1.00  0.00           H  
ATOM   3224  N   PRO A 218      14.524  28.463  32.594  1.00  0.00           N  
ATOM   3225  CA  PRO A 218      14.212  27.080  32.921  1.00  0.00           C  
ATOM   3226  C   PRO A 218      12.799  26.711  32.482  1.00  0.00           C  
ATOM   3227  O   PRO A 218      11.925  27.576  32.421  1.00  0.00           O  
ATOM   3228  CB  PRO A 218      14.361  27.063  34.446  1.00  0.00           C  
ATOM   3229  CG  PRO A 218      14.018  28.449  34.873  1.00  0.00           C  
ATOM   3230  CD  PRO A 218      14.466  29.361  33.763  1.00  0.00           C  
ATOM   3231  HA  PRO A 218      14.937  26.412  32.436  1.00  0.00           H  
ATOM   3232 1HB  PRO A 218      13.689  26.307  34.879  1.00  0.00           H  
ATOM   3233 2HB  PRO A 218      15.386  26.777  34.722  1.00  0.00           H  
ATOM   3234 1HG  PRO A 218      12.936  28.525  35.053  1.00  0.00           H  
ATOM   3235 2HG  PRO A 218      14.528  28.671  35.822  1.00  0.00           H  
ATOM   3236 1HD  PRO A 218      13.716  30.160  33.669  1.00  0.00           H  
ATOM   3237 2HD  PRO A 218      15.462  29.766  33.997  1.00  0.00           H  
ATOM   3238  N   THR A 219      12.609  25.449  32.113  1.00  0.00           N  
ATOM   3239  CA  THR A 219      11.289  24.914  31.797  1.00  0.00           C  
ATOM   3240  C   THR A 219      10.773  24.274  33.077  1.00  0.00           C  
ATOM   3241  O   THR A 219      11.459  23.429  33.652  1.00  0.00           O  
ATOM   3242  CB  THR A 219      11.355  23.898  30.643  1.00  0.00           C  
ATOM   3243  OG1 THR A 219      11.820  24.558  29.458  1.00  0.00           O  
ATOM   3244  CG2 THR A 219       9.988  23.289  30.377  1.00  0.00           C  
ATOM   3245  H   THR A 219      13.412  24.842  32.048  1.00  0.00           H  
ATOM   3246  HA  THR A 219      10.645  25.738  31.486  1.00  0.00           H  
ATOM   3247  HB  THR A 219      12.056  23.105  30.907  1.00  0.00           H  
ATOM   3248  HG1 THR A 219      12.734  24.817  29.596  1.00  0.00           H  
ATOM   3249 1HG2 THR A 219      10.063  22.575  29.557  1.00  0.00           H  
ATOM   3250 2HG2 THR A 219       9.628  22.778  31.269  1.00  0.00           H  
ATOM   3251 3HG2 THR A 219       9.286  24.078  30.108  1.00  0.00           H  
ATOM   3252  N   VAL A 220       9.604  24.701  33.544  1.00  0.00           N  
ATOM   3253  CA  VAL A 220       8.992  24.279  34.799  1.00  0.00           C  
ATOM   3254  C   VAL A 220       7.600  23.761  34.455  1.00  0.00           C  
ATOM   3255  O   VAL A 220       7.014  24.099  33.425  1.00  0.00           O  
ATOM   3256  OXT VAL A 220       7.041  22.999  35.195  1.00  0.00           O  
ATOM   3257  CB  VAL A 220       8.931  25.461  35.786  1.00  0.00           C  
ATOM   3258  CG1 VAL A 220       8.284  25.091  37.112  1.00  0.00           C  
ATOM   3259  CG2 VAL A 220      10.314  26.030  36.066  1.00  0.00           C  
ATOM   3260  H   VAL A 220       9.091  25.374  32.994  1.00  0.00           H  
ATOM   3261  HA  VAL A 220       9.580  23.488  35.265  1.00  0.00           H  
ATOM   3262  HB  VAL A 220       8.310  26.251  35.362  1.00  0.00           H  
ATOM   3263 1HG1 VAL A 220       8.262  25.955  37.776  1.00  0.00           H  
ATOM   3264 2HG1 VAL A 220       7.259  24.746  36.979  1.00  0.00           H  
ATOM   3265 3HG1 VAL A 220       8.842  24.294  37.604  1.00  0.00           H  
ATOM   3266 1HG2 VAL A 220      10.253  26.865  36.763  1.00  0.00           H  
ATOM   3267 2HG2 VAL A 220      10.964  25.270  36.498  1.00  0.00           H  
ATOM   3268 3HG2 VAL A 220      10.790  26.394  35.155  1.00  0.00           H  
TER                                                                             
HETATM 3270  N   MCM B 221      37.827  35.400  35.150  1.00  0.00           N  
HETATM 3271  CA  MCM B 221      36.713  34.741  35.826  1.00  0.00           C  
HETATM 3272  C   MCM B 221      35.433  35.359  35.279  1.00  0.00           C  
HETATM 3273  O   MCM B 221      35.190  36.539  35.534  1.00  0.00           O  
HETATM 3274  CB  MCM B 221      36.815  34.894  37.345  1.00  0.00           C  
HETATM 3275  CG  MCM B 221      37.908  35.622  38.099  1.00  0.00           C  
HETATM 3276  CD1 MCM B 221      37.952  37.073  38.268  1.00  0.00           C  
HETATM 3277  CD2 MCM B 221      38.951  34.857  38.681  1.00  0.00           C  
HETATM 3278  CE1 MCM B 221      37.046  38.030  37.812  1.00  0.00           C  
HETATM 3279  CE2 MCM B 221      39.109  37.630  39.047  1.00  0.00           C  
HETATM 3280  CZ3 MCM B 221      37.193  39.380  38.047  1.00  0.00           C  
HETATM 3281  CE3 MCM B 221      40.062  35.456  39.416  1.00  0.00           C  
HETATM 3282  OZ1 MCM B 221      40.053  36.800  39.542  1.00  0.00           O  
HETATM 3283  OZ2 MCM B 221      40.952  34.836  39.894  1.00  0.00           O  
HETATM 3284  CZ4 MCM B 221      39.243  38.981  39.275  1.00  0.00           C  
HETATM 3285  CT  MCM B 221      38.287  39.851  38.773  1.00  0.00           C  
HETATM 3286  OI  MCM B 221      38.484  41.149  39.030  1.00  0.00           O  
HETATM 3287  CK  MCM B 221      37.886  41.804  40.119  1.00  0.00           C  
HETATM 3288 1H   MCM B 221      38.692  35.023  35.480  1.00  0.00           H  
HETATM 3289 2H   MCM B 221      37.759  35.253  34.164  1.00  0.00           H  
HETATM 3290 3H   MCM B 221      37.803  36.382  35.337  1.00  0.00           H  
HETATM 3291  HA  MCM B 221      36.736  33.679  35.646  1.00  0.00           H  
HETATM 3292 1HB  MCM B 221      35.905  35.337  37.728  1.00  0.00           H  
HETATM 3293 2HB  MCM B 221      36.870  33.883  37.731  1.00  0.00           H  
HETATM 3294 1HD2 MCM B 221      39.002  33.786  38.640  1.00  0.00           H  
HETATM 3295 1HE1 MCM B 221      36.193  37.729  37.239  1.00  0.00           H  
HETATM 3296 1HZ3 MCM B 221      36.463  40.062  37.660  1.00  0.00           H  
HETATM 3297 1HZ4 MCM B 221      40.081  39.354  39.832  1.00  0.00           H  
HETATM 3298 1HK  MCM B 221      38.212  42.830  40.055  1.00  0.00           H  
HETATM 3299 2HK  MCM B 221      36.804  41.771  40.069  1.00  0.00           H  
HETATM 3300 3HK  MCM B 221      38.206  41.388  41.067  1.00  0.00           H  
ATOM   3301  N   HIS B 222      34.610  34.617  34.543  1.00  0.00           N  
ATOM   3302  CA  HIS B 222      33.333  35.051  33.993  1.00  0.00           C  
ATOM   3303  C   HIS B 222      32.289  33.974  34.262  1.00  0.00           C  
ATOM   3304  O   HIS B 222      32.569  32.814  33.961  1.00  0.00           O  
ATOM   3305  CB  HIS B 222      33.420  35.306  32.485  1.00  0.00           C  
ATOM   3306  CG  HIS B 222      34.408  36.360  32.093  1.00  0.00           C  
ATOM   3307  ND1 HIS B 222      35.765  36.123  32.015  1.00  0.00           N  
ATOM   3308  CD2 HIS B 222      34.233  37.653  31.760  1.00  0.00           C  
ATOM   3309  CE1 HIS B 222      36.381  37.233  31.647  1.00  0.00           C  
ATOM   3310  NE2 HIS B 222      35.472  38.177  31.486  1.00  0.00           N  
ATOM   3311  H   HIS B 222      34.885  33.667  34.340  1.00  0.00           H  
ATOM   3312  HA  HIS B 222      33.054  35.982  34.486  1.00  0.00           H  
ATOM   3313 1HB  HIS B 222      33.696  34.381  31.978  1.00  0.00           H  
ATOM   3314 2HB  HIS B 222      32.442  35.608  32.112  1.00  0.00           H  
ATOM   3315  HD2 HIS B 222      33.283  38.187  31.715  1.00  0.00           H  
ATOM   3316  HE1 HIS B 222      37.454  37.350  31.500  1.00  0.00           H  
ATOM   3317  HE2 HIS B 222      35.646  39.132  31.207  1.00  0.00           H  
ATOM   3318  N   LEU B 223      31.120  34.290  34.805  1.00  0.00           N  
ATOM   3319  CA  LEU B 223      30.672  35.607  35.251  1.00  0.00           C  
ATOM   3320  C   LEU B 223      31.272  35.783  36.647  1.00  0.00           C  
ATOM   3321  O   LEU B 223      31.520  34.778  37.312  1.00  0.00           O  
ATOM   3322  CB  LEU B 223      29.142  35.715  35.262  1.00  0.00           C  
ATOM   3323  CG  LEU B 223      28.393  35.402  33.960  1.00  0.00           C  
ATOM   3324  CD1 LEU B 223      26.906  35.632  34.192  1.00  0.00           C  
ATOM   3325  CD2 LEU B 223      28.880  36.252  32.796  1.00  0.00           C  
ATOM   3326  H   LEU B 223      30.460  33.536  34.927  1.00  0.00           H  
ATOM   3327  HA  LEU B 223      31.070  36.370  34.583  1.00  0.00           H  
ATOM   3328 1HB  LEU B 223      28.767  35.029  36.020  1.00  0.00           H  
ATOM   3329 2HB  LEU B 223      28.875  36.733  35.544  1.00  0.00           H  
ATOM   3330  HG  LEU B 223      28.543  34.354  33.701  1.00  0.00           H  
ATOM   3331 1HD1 LEU B 223      26.358  35.414  33.275  1.00  0.00           H  
ATOM   3332 2HD1 LEU B 223      26.526  34.988  34.985  1.00  0.00           H  
ATOM   3333 3HD1 LEU B 223      26.747  36.672  34.476  1.00  0.00           H  
ATOM   3334 1HD2 LEU B 223      28.322  35.997  31.895  1.00  0.00           H  
ATOM   3335 2HD2 LEU B 223      28.724  37.304  33.036  1.00  0.00           H  
ATOM   3336 3HD2 LEU B 223      29.941  36.078  32.616  1.00  0.00           H  
ATOM   3337  N   PHE B 224      31.505  37.009  37.097  1.00  0.00           N  
ATOM   3338  CA  PHE B 224      32.119  37.321  38.383  1.00  0.00           C  
ATOM   3339  C   PHE B 224      31.521  38.672  38.743  1.00  0.00           C  
ATOM   3340  O   PHE B 224      31.225  39.323  37.741  1.00  0.00           O  
ATOM   3341  CB  PHE B 224      33.646  37.385  38.305  1.00  0.00           C  
ATOM   3342  CG  PHE B 224      34.402  37.539  39.594  1.00  0.00           C  
ATOM   3343  CD1 PHE B 224      34.821  36.431  40.315  1.00  0.00           C  
ATOM   3344  CD2 PHE B 224      34.687  38.798  40.075  1.00  0.00           C  
ATOM   3345  CE1 PHE B 224      35.516  36.589  41.500  1.00  0.00           C  
ATOM   3346  CE2 PHE B 224      35.382  38.961  41.258  1.00  0.00           C  
ATOM   3347  CZ  PHE B 224      35.796  37.854  41.971  1.00  0.00           C  
ATOM   3348  H   PHE B 224      31.240  37.786  36.509  1.00  0.00           H  
ATOM   3349  HA  PHE B 224      31.820  36.577  39.122  1.00  0.00           H  
ATOM   3350 1HB  PHE B 224      33.992  36.466  37.835  1.00  0.00           H  
ATOM   3351 2HB  PHE B 224      33.917  38.230  37.674  1.00  0.00           H  
ATOM   3352  HD1 PHE B 224      34.602  35.429  39.945  1.00  0.00           H  
ATOM   3353  HD2 PHE B 224      34.359  39.672  39.511  1.00  0.00           H  
ATOM   3354  HE1 PHE B 224      35.843  35.716  42.064  1.00  0.00           H  
ATOM   3355  HE2 PHE B 224      35.599  39.966  41.621  1.00  0.00           H  
ATOM   3356  HZ  PHE B 224      36.343  37.974  42.905  1.00  0.00           H  
ATOM   3357  N   ARG B 225      31.334  39.109  39.986  1.00  0.00           N  
ATOM   3358  CA  ARG B 225      30.718  40.423  40.122  1.00  0.00           C  
ATOM   3359  C   ARG B 225      31.130  41.311  38.957  1.00  0.00           C  
ATOM   3360  O   ARG B 225      32.340  41.359  38.735  1.00  0.00           O  
ATOM   3361  CB  ARG B 225      31.093  41.125  41.419  1.00  0.00           C  
ATOM   3362  CG  ARG B 225      32.514  41.631  41.614  1.00  0.00           C  
ATOM   3363  CD  ARG B 225      32.657  42.271  42.947  1.00  0.00           C  
ATOM   3364  NE  ARG B 225      33.928  42.965  43.077  1.00  0.00           N  
ATOM   3365  CZ  ARG B 225      35.090  42.467  43.543  1.00  0.00           C  
ATOM   3366  NH1 ARG B 225      35.175  41.219  43.948  1.00  0.00           N  
ATOM   3367  NH2 ARG B 225      36.155  43.247  43.591  1.00  0.00           N  
ATOM   3368  H   ARG B 225      31.603  38.563  40.792  1.00  0.00           H  
ATOM   3369  HA  ARG B 225      29.628  40.441  40.127  1.00  0.00           H  
ATOM   3370 1HB  ARG B 225      30.452  41.997  41.542  1.00  0.00           H  
ATOM   3371 2HB  ARG B 225      30.908  40.446  42.251  1.00  0.00           H  
ATOM   3372 1HG  ARG B 225      33.202  40.789  41.543  1.00  0.00           H  
ATOM   3373 2HG  ARG B 225      32.784  42.368  40.857  1.00  0.00           H  
ATOM   3374 1HD  ARG B 225      31.856  42.996  43.092  1.00  0.00           H  
ATOM   3375 2HD  ARG B 225      32.602  41.513  43.727  1.00  0.00           H  
ATOM   3376  HE  ARG B 225      33.903  43.929  42.775  1.00  0.00           H  
ATOM   3377 1HH1 ARG B 225      34.366  40.615  43.915  1.00  0.00           H  
ATOM   3378 2HH1 ARG B 225      36.053  40.860  44.295  1.00  0.00           H  
ATOM   3379 1HH2 ARG B 225      36.100  44.208  43.282  1.00  0.00           H  
ATOM   3380 2HH2 ARG B 225      37.033  42.891  43.938  1.00  0.00           H  
ATOM   3381  N   ALA B 226      30.307  42.015  38.187  1.00  0.00           N  
ATOM   3382  CA  ALA B 226      31.031  42.875  37.253  1.00  0.00           C  
ATOM   3383  C   ALA B 226      31.532  44.122  37.966  1.00  0.00           C  
ATOM   3384  O   ALA B 226      32.369  44.872  37.462  1.00  0.00           O  
ATOM   3385  CB  ALA B 226      30.193  43.275  36.047  1.00  0.00           C  
ATOM   3386  H   ALA B 226      29.298  41.999  38.202  1.00  0.00           H  
ATOM   3387  HA  ALA B 226      31.896  42.328  36.879  1.00  0.00           H  
ATOM   3388 1HB  ALA B 226      30.769  43.904  35.368  1.00  0.00           H  
ATOM   3389 2HB  ALA B 226      29.921  42.329  35.579  1.00  0.00           H  
ATOM   3390 3HB  ALA B 226      29.322  43.828  36.396  1.00  0.00           H  
ATOM   3391  N   ALA B 227      31.018  44.361  39.165  1.00  0.00           N  
ATOM   3392  CA  ALA B 227      31.370  45.557  39.926  1.00  0.00           C  
ATOM   3393  C   ALA B 227      32.708  45.363  40.631  1.00  0.00           C  
ATOM   3394  O   ALA B 227      32.777  45.278  41.857  1.00  0.00           O  
ATOM   3395  CB  ALA B 227      30.281  45.898  40.932  1.00  0.00           C  
ATOM   3396  H   ALA B 227      30.367  43.690  39.547  1.00  0.00           H  
ATOM   3397  HA  ALA B 227      31.473  46.391  39.232  1.00  0.00           H  
ATOM   3398 1HB  ALA B 227      30.599  46.795  41.465  1.00  0.00           H  
ATOM   3399 2HB  ALA B 227      29.339  46.082  40.416  1.00  0.00           H  
ATOM   3400 3HB  ALA B 227      30.148  45.072  41.629  1.00  0.00           H  
ATOM   3401  N   ALA B 228      33.772  45.293  39.837  1.00  0.00           N  
ATOM   3402  CA  ALA B 228      35.102  45.118  40.408  1.00  0.00           C  
ATOM   3403  C   ALA B 228      35.468  46.267  41.337  1.00  0.00           C  
ATOM   3404  O   ALA B 228      36.062  46.016  42.386  1.00  0.00           O  
ATOM   3405  CB  ALA B 228      36.129  44.985  39.293  1.00  0.00           C  
ATOM   3406  H   ALA B 228      33.606  45.368  38.844  1.00  0.00           H  
ATOM   3407  HA  ALA B 228      35.106  44.203  41.002  1.00  0.00           H  
ATOM   3408 1HB  ALA B 228      37.119  44.848  39.728  1.00  0.00           H  
ATOM   3409 2HB  ALA B 228      35.877  44.122  38.675  1.00  0.00           H  
ATOM   3410 3HB  ALA B 228      36.132  45.881  38.674  1.00  0.00           H  
HETATM 3411  N   MCM B 229      35.120  47.491  40.956  1.00  0.00           N  
HETATM 3412  CA  MCM B 229      35.242  48.848  41.477  1.00  0.00           C  
HETATM 3413  C   MCM B 229      36.683  49.327  41.361  1.00  0.00           C  
HETATM 3414  O   MCM B 229      37.653  48.585  41.514  1.00  0.00           O  
HETATM 3415  OXT MCM B 229      36.868  50.485  41.108  1.00  0.00           O  
HETATM 3416  CB  MCM B 229      34.774  48.963  42.929  1.00  0.00           C  
HETATM 3417  CG  MCM B 229      33.708  50.012  43.160  1.00  0.00           C  
HETATM 3418  CD1 MCM B 229      32.292  49.709  43.356  1.00  0.00           C  
HETATM 3419  CD2 MCM B 229      34.122  51.360  43.190  1.00  0.00           C  
HETATM 3420  CE1 MCM B 229      31.664  48.465  43.384  1.00  0.00           C  
HETATM 3421  CE2 MCM B 229      31.384  50.886  43.571  1.00  0.00           C  
HETATM 3422  CZ3 MCM B 229      30.308  48.325  43.590  1.00  0.00           C  
HETATM 3423  CE3 MCM B 229      33.187  52.466  43.387  1.00  0.00           C  
HETATM 3424  OZ1 MCM B 229      31.889  52.139  43.563  1.00  0.00           O  
HETATM 3425  OZ2 MCM B 229      33.495  53.610  43.401  1.00  0.00           O  
HETATM 3426  CZ4 MCM B 229      30.032  50.725  43.776  1.00  0.00           C  
HETATM 3427  CT  MCM B 229      29.497  49.444  43.783  1.00  0.00           C  
HETATM 3428  OI  MCM B 229      28.178  49.358  43.984  1.00  0.00           O  
HETATM 3429  CK  MCM B 229      27.247  49.165  42.951  1.00  0.00           C  
HETATM 3430  H   MCM B 229      34.650  47.424  40.065  1.00  0.00           H  
HETATM 3431  HA  MCM B 229      34.577  49.465  40.895  1.00  0.00           H  
HETATM 3432 1HB  MCM B 229      34.437  48.000  43.288  1.00  0.00           H  
HETATM 3433 2HB  MCM B 229      35.595  49.223  43.590  1.00  0.00           H  
HETATM 3434 1HD2 MCM B 229      35.144  51.669  43.081  1.00  0.00           H  
HETATM 3435 1HE1 MCM B 229      32.231  47.569  43.231  1.00  0.00           H  
HETATM 3436 1HZ3 MCM B 229      29.877  47.345  43.595  1.00  0.00           H  
HETATM 3437 1HZ4 MCM B 229      29.402  51.580  43.925  1.00  0.00           H  
HETATM 3438 1HK  MCM B 229      26.276  49.158  43.424  1.00  0.00           H  
HETATM 3439 2HK  MCM B 229      27.277  49.966  42.222  1.00  0.00           H  
HETATM 3440 3HK  MCM B 229      27.396  48.222  42.440  1.00  0.00           H  
TER                                                                             
CONECT 3270 3271 3288 3289 3290                                                 
CONECT 3271 3270 3272 3274 3291                                                 
CONECT 3272 3271 3273 3301                                                      
CONECT 3273 3272                                                                
CONECT 3274 3271 3275 3292 3293                                                 
CONECT 3275 3274 3276 3277                                                      
CONECT 3276 3275 3278 3279                                                      
CONECT 3277 3275 3281 3294                                                      
CONECT 3278 3276 3280 3295                                                      
CONECT 3279 3276 3282 3284                                                      
CONECT 3280 3278 3285 3296                                                      
CONECT 3281 3277 3282 3283                                                      
CONECT 3282 3279 3281                                                           
CONECT 3283 3281                                                                
CONECT 3284 3279 3285 3297                                                      
CONECT 3285 3280 3284 3286                                                      
CONECT 3286 3285 3287                                                           
CONECT 3287 3286 3298 3299 3300                                                 
CONECT 3288 3270                                                                
CONECT 3289 3270                                                                
CONECT 3290 3270                                                                
CONECT 3291 3271                                                                
CONECT 3292 3274                                                                
CONECT 3293 3274                                                                
CONECT 3294 3277                                                                
CONECT 3295 3278                                                                
CONECT 3296 3280                                                                
CONECT 3297 3284                                                                
CONECT 3298 3287                                                                
CONECT 3299 3287                                                                
CONECT 3300 3287                                                                
CONECT 3301 3272                                                                
CONECT 3403 3411                                                                
CONECT 3411 3403 3412 3430                                                      
CONECT 3412 3411 3413 3416 3431                                                 
CONECT 3413 3412 3414 3415                                                      
CONECT 3414 3413                                                                
CONECT 3415 3413                                                                
CONECT 3416 3412 3417 3432 3433                                                 
CONECT 3417 3416 3418 3419                                                      
CONECT 3418 3417 3420 3421                                                      
CONECT 3419 3417 3423 3434                                                      
CONECT 3420 3418 3422 3435                                                      
CONECT 3421 3418 3424 3426                                                      
CONECT 3422 3420 3427 3436                                                      
CONECT 3423 3419 3424 3425                                                      
CONECT 3424 3421 3423                                                           
CONECT 3425 3423                                                                
CONECT 3426 3421 3427 3437                                                      
CONECT 3427 3422 3426 3428                                                      
CONECT 3428 3427 3429                                                           
CONECT 3429 3428 3438 3439 3440                                                 
CONECT 3430 3411                                                                
CONECT 3431 3412                                                                
CONECT 3432 3416                                                                
CONECT 3433 3416                                                                
CONECT 3434 3419                                                                
CONECT 3435 3420                                                                
CONECT 3436 3422                                                                
CONECT 3437 3426                                                                
CONECT 3438 3429                                                                
CONECT 3439 3429                                                                
CONECT 3440 3429
