# Supplementary material for: Rational design of thioamide peptides as selective inhibitors of cysteine protease cathepsin L
Source: Chem Sci. 2021 Jul 19;12(32):10825–35. doi: 10.1039/d1sc00785h (PMC8901119; doi:10.1039/d1sc00785h)
Supplement: SC-012-D1SC00785H-s009 [file SC-012-D1SC00785H-s009.pdb]

HEADER                                            14-SEP-20   XXXX              
EXPDTA    THEORETICAL MODEL                                                     
REMARK 220                                                                      
REMARK 220 EXPERIMENTAL DETAILS                                                 
REMARK 220  EXPERIMENT TYPE                : THEORETICAL MODELLING              
REMARK 220  DATE OF DATA COLLECTION        : 14-SEP-20                          
REMARK 220                                                                      
REMARK 220 REMARK: MODEL GENERATED BY ROSETTA                                   
REMARK 220  VERSION 2020.28+release.8ecab77                                     
SSBOND     CYS A   22    CYS A   65                                       2.04  
SSBOND     CYS A   56    CYS A   98                                       2.03  
SSBOND     CYS A  157    CYS A  210                                       2.19  
ATOM      1  N   LEU A   1       3.826  39.173  18.982  1.00  0.00           N  
ATOM      2  CA  LEU A   1       4.175  39.230  20.431  1.00  0.00           C  
ATOM      3  C   LEU A   1       3.812  40.604  20.973  1.00  0.00           C  
ATOM      4  O   LEU A   1       3.673  41.498  20.139  1.00  0.00           O  
ATOM      5  CB  LEU A   1       5.664  38.924  20.640  1.00  0.00           C  
ATOM      6  CG  LEU A   1       6.211  37.551  20.228  1.00  0.00           C  
ATOM      7  CD1 LEU A   1       7.722  37.516  20.414  1.00  0.00           C  
ATOM      8  CD2 LEU A   1       5.563  36.437  21.036  1.00  0.00           C  
ATOM      9 1H   LEU A   1       4.062  38.273  18.614  1.00  0.00           H  
ATOM     10 2H   LEU A   1       2.846  39.331  18.860  1.00  0.00           H  
ATOM     11 3H   LEU A   1       4.338  39.878  18.491  1.00  0.00           H  
ATOM     12  HA  LEU A   1       3.615  38.459  20.958  1.00  0.00           H  
ATOM     13 1HB  LEU A   1       6.237  39.662  20.081  1.00  0.00           H  
ATOM     14 2HB  LEU A   1       5.914  39.025  21.696  1.00  0.00           H  
ATOM     15  HG  LEU A   1       6.009  37.373  19.171  1.00  0.00           H  
ATOM     16 1HD1 LEU A   1       8.129  36.546  20.125  1.00  0.00           H  
ATOM     17 2HD1 LEU A   1       8.205  38.278  19.803  1.00  0.00           H  
ATOM     18 3HD1 LEU A   1       7.988  37.696  21.455  1.00  0.00           H  
ATOM     19 1HD2 LEU A   1       5.962  35.470  20.730  1.00  0.00           H  
ATOM     20 2HD2 LEU A   1       5.752  36.565  22.102  1.00  0.00           H  
ATOM     21 3HD2 LEU A   1       4.481  36.411  20.898  1.00  0.00           H  
ATOM     22  N   PRO A   2       3.645  40.834  22.283  1.00  0.00           N  
ATOM     23  CA  PRO A   2       3.348  42.113  22.931  1.00  0.00           C  
ATOM     24  C   PRO A   2       4.445  43.151  22.696  1.00  0.00           C  
ATOM     25  O   PRO A   2       5.612  42.790  22.547  1.00  0.00           O  
ATOM     26  CB  PRO A   2       3.294  41.765  24.422  1.00  0.00           C  
ATOM     27  CG  PRO A   2       2.983  40.309  24.501  1.00  0.00           C  
ATOM     28  CD  PRO A   2       3.692  39.706  23.317  1.00  0.00           C  
ATOM     29  HA  PRO A   2       2.382  42.481  22.556  1.00  0.00           H  
ATOM     30 1HB  PRO A   2       4.256  42.003  24.899  1.00  0.00           H  
ATOM     31 2HB  PRO A   2       2.528  42.372  24.925  1.00  0.00           H  
ATOM     32 1HG  PRO A   2       3.338  39.906  25.461  1.00  0.00           H  
ATOM     33 2HG  PRO A   2       1.896  40.148  24.467  1.00  0.00           H  
ATOM     34 1HD  PRO A   2       4.733  39.461  23.572  1.00  0.00           H  
ATOM     35 2HD  PRO A   2       3.123  38.808  23.034  1.00  0.00           H  
ATOM     36  N   LYS A   3       4.059  44.421  22.662  1.00  0.00           N  
ATOM     37  CA  LYS A   3       5.010  45.512  22.479  1.00  0.00           C  
ATOM     38  C   LYS A   3       5.815  45.772  23.744  1.00  0.00           C  
ATOM     39  O   LYS A   3       6.944  46.254  23.673  1.00  0.00           O  
ATOM     40  CB  LYS A   3       4.255  46.770  22.048  1.00  0.00           C  
ATOM     41  CG  LYS A   3       3.529  46.693  20.711  1.00  0.00           C  
ATOM     42  CD  LYS A   3       4.445  46.660  19.497  1.00  0.00           C  
ATOM     43  CE  LYS A   3       3.633  46.704  18.212  1.00  0.00           C  
ATOM     44  NZ  LYS A   3       4.457  46.694  16.973  1.00  0.00           N  
ATOM     45  H   LYS A   3       3.077  44.637  22.768  1.00  0.00           H  
ATOM     46  HA  LYS A   3       5.716  45.228  21.698  1.00  0.00           H  
ATOM     47 1HB  LYS A   3       3.509  47.019  22.802  1.00  0.00           H  
ATOM     48 2HB  LYS A   3       4.956  47.602  21.985  1.00  0.00           H  
ATOM     49 1HG  LYS A   3       2.917  45.790  20.687  1.00  0.00           H  
ATOM     50 2HG  LYS A   3       2.878  47.562  20.607  1.00  0.00           H  
ATOM     51 1HD  LYS A   3       5.129  47.511  19.514  1.00  0.00           H  
ATOM     52 2HD  LYS A   3       5.046  45.749  19.509  1.00  0.00           H  
ATOM     53 1HE  LYS A   3       2.972  45.836  18.192  1.00  0.00           H  
ATOM     54 2HE  LYS A   3       3.031  47.613  18.215  1.00  0.00           H  
ATOM     55 1HZ  LYS A   3       3.852  46.723  16.164  1.00  0.00           H  
ATOM     56 2HZ  LYS A   3       5.089  47.479  16.914  1.00  0.00           H  
ATOM     57 3HZ  LYS A   3       5.012  45.850  16.945  1.00  0.00           H  
ATOM     58  N   SER A   4       5.247  45.454  24.901  1.00  0.00           N  
ATOM     59  CA  SER A   4       5.944  45.606  26.166  1.00  0.00           C  
ATOM     60  C   SER A   4       5.425  44.611  27.198  1.00  0.00           C  
ATOM     61  O   SER A   4       4.284  44.156  27.126  1.00  0.00           O  
ATOM     62  CB  SER A   4       5.777  47.018  26.691  1.00  0.00           C  
ATOM     63  OG  SER A   4       4.440  47.296  27.004  1.00  0.00           O  
ATOM     64  H   SER A   4       4.303  45.095  24.925  1.00  0.00           H  
ATOM     65  HA  SER A   4       7.005  45.406  26.011  1.00  0.00           H  
ATOM     66 1HB  SER A   4       6.393  47.143  27.581  1.00  0.00           H  
ATOM     67 2HB  SER A   4       6.129  47.727  25.943  1.00  0.00           H  
ATOM     68  HG  SER A   4       4.425  48.201  27.325  1.00  0.00           H  
ATOM     69  N   VAL A   5       6.290  44.274  28.150  1.00  0.00           N  
ATOM     70  CA  VAL A   5       5.971  43.397  29.269  1.00  0.00           C  
ATOM     71  C   VAL A   5       6.867  43.760  30.446  1.00  0.00           C  
ATOM     72  O   VAL A   5       8.047  44.057  30.273  1.00  0.00           O  
ATOM     73  CB  VAL A   5       6.142  41.923  28.856  1.00  0.00           C  
ATOM     74  CG1 VAL A   5       7.578  41.687  28.413  1.00  0.00           C  
ATOM     75  CG2 VAL A   5       5.768  40.990  29.997  1.00  0.00           C  
ATOM     76  H   VAL A   5       7.221  44.657  28.077  1.00  0.00           H  
ATOM     77  HA  VAL A   5       4.930  43.545  29.559  1.00  0.00           H  
ATOM     78  HB  VAL A   5       5.498  41.707  28.003  1.00  0.00           H  
ATOM     79 1HG1 VAL A   5       7.702  40.644  28.120  1.00  0.00           H  
ATOM     80 2HG1 VAL A   5       7.778  42.343  27.566  1.00  0.00           H  
ATOM     81 3HG1 VAL A   5       8.271  41.909  29.224  1.00  0.00           H  
ATOM     82 1HG2 VAL A   5       5.895  39.954  29.685  1.00  0.00           H  
ATOM     83 2HG2 VAL A   5       6.398  41.169  30.870  1.00  0.00           H  
ATOM     84 3HG2 VAL A   5       4.728  41.157  30.278  1.00  0.00           H  
ATOM     85  N   ASP A   6       6.313  43.753  31.652  1.00  0.00           N  
ATOM     86  CA  ASP A   6       7.117  44.058  32.829  1.00  0.00           C  
ATOM     87  C   ASP A   6       6.692  43.189  34.007  1.00  0.00           C  
ATOM     88  O   ASP A   6       5.653  43.408  34.625  1.00  0.00           O  
ATOM     89  CB  ASP A   6       7.033  45.551  33.155  1.00  0.00           C  
ATOM     90  CG  ASP A   6       7.953  46.008  34.278  1.00  0.00           C  
ATOM     91  OD1 ASP A   6       8.465  45.219  35.037  1.00  0.00           O  
ATOM     92  OD2 ASP A   6       8.140  47.198  34.368  1.00  0.00           O  
ATOM     93  H   ASP A   6       5.330  43.536  31.750  1.00  0.00           H  
ATOM     94  HA  ASP A   6       8.161  43.830  32.614  1.00  0.00           H  
ATOM     95 1HB  ASP A   6       7.282  46.122  32.260  1.00  0.00           H  
ATOM     96 2HB  ASP A   6       6.010  45.800  33.435  1.00  0.00           H  
ATOM     97  N   TRP A   7       7.522  42.195  34.303  1.00  0.00           N  
ATOM     98  CA  TRP A   7       7.222  41.181  35.303  1.00  0.00           C  
ATOM     99  C   TRP A   7       7.261  41.722  36.726  1.00  0.00           C  
ATOM    100  O   TRP A   7       6.835  41.053  37.668  1.00  0.00           O  
ATOM    101  CB  TRP A   7       8.188  40.012  35.104  1.00  0.00           C  
ATOM    102  CG  TRP A   7       7.899  39.234  33.856  1.00  0.00           C  
ATOM    103  CD1 TRP A   7       8.691  39.113  32.753  1.00  0.00           C  
ATOM    104  CD2 TRP A   7       6.704  38.444  33.570  1.00  0.00           C  
ATOM    105  NE1 TRP A   7       8.073  38.316  31.822  1.00  0.00           N  
ATOM    106  CE2 TRP A   7       6.860  37.899  32.309  1.00  0.00           C  
ATOM    107  CE3 TRP A   7       5.532  38.163  34.283  1.00  0.00           C  
ATOM    108  CZ2 TRP A   7       5.902  37.088  31.720  1.00  0.00           C  
ATOM    109  CZ3 TRP A   7       4.565  37.350  33.703  1.00  0.00           C  
ATOM    110  CH2 TRP A   7       4.743  36.821  32.449  1.00  0.00           C  
ATOM    111  H   TRP A   7       8.404  42.132  33.816  1.00  0.00           H  
ATOM    112  HA  TRP A   7       6.214  40.810  35.111  1.00  0.00           H  
ATOM    113 1HB  TRP A   7       9.211  40.386  35.055  1.00  0.00           H  
ATOM    114 2HB  TRP A   7       8.143  39.327  35.950  1.00  0.00           H  
ATOM    115  HD1 TRP A   7       9.668  39.570  32.610  1.00  0.00           H  
ATOM    116  HE1 TRP A   7       8.402  38.041  30.908  1.00  0.00           H  
ATOM    117  HE3 TRP A   7       5.389  38.579  35.280  1.00  0.00           H  
ATOM    118  HZ2 TRP A   7       6.035  36.664  30.724  1.00  0.00           H  
ATOM    119  HZ3 TRP A   7       3.655  37.137  34.265  1.00  0.00           H  
ATOM    120  HH2 TRP A   7       3.971  36.186  32.014  1.00  0.00           H  
ATOM    121  N   ARG A   8       7.767  42.937  36.904  1.00  0.00           N  
ATOM    122  CA  ARG A   8       7.872  43.500  38.245  1.00  0.00           C  
ATOM    123  C   ARG A   8       6.503  43.917  38.775  1.00  0.00           C  
ATOM    124  O   ARG A   8       6.316  44.082  39.981  1.00  0.00           O  
ATOM    125  CB  ARG A   8       8.743  44.748  38.267  1.00  0.00           C  
ATOM    126  CG  ARG A   8      10.210  44.552  37.923  1.00  0.00           C  
ATOM    127  CD  ARG A   8      10.916  45.859  37.916  1.00  0.00           C  
ATOM    128  NE  ARG A   8      10.393  46.751  36.894  1.00  0.00           N  
ATOM    129  CZ  ARG A   8      10.733  48.044  36.729  1.00  0.00           C  
ATOM    130  NH1 ARG A   8      11.606  48.633  37.515  1.00  0.00           N  
ATOM    131  NH2 ARG A   8      10.162  48.717  35.746  1.00  0.00           N  
ATOM    132  H   ARG A   8       8.086  43.484  36.118  1.00  0.00           H  
ATOM    133  HA  ARG A   8       8.282  42.738  38.909  1.00  0.00           H  
ATOM    134 1HB  ARG A   8       8.335  45.467  37.558  1.00  0.00           H  
ATOM    135 2HB  ARG A   8       8.708  45.195  39.260  1.00  0.00           H  
ATOM    136 1HG  ARG A   8      10.669  43.900  38.668  1.00  0.00           H  
ATOM    137 2HG  ARG A   8      10.299  44.095  36.936  1.00  0.00           H  
ATOM    138 1HD  ARG A   8      10.791  46.338  38.886  1.00  0.00           H  
ATOM    139 2HD  ARG A   8      11.975  45.694  37.720  1.00  0.00           H  
ATOM    140  HE  ARG A   8       9.715  46.357  36.255  1.00  0.00           H  
ATOM    141 1HH1 ARG A   8      12.047  48.126  38.269  1.00  0.00           H  
ATOM    142 2HH1 ARG A   8      11.842  49.604  37.368  1.00  0.00           H  
ATOM    143 1HH2 ARG A   8       9.494  48.240  35.155  1.00  0.00           H  
ATOM    144 2HH2 ARG A   8      10.384  49.689  35.582  1.00  0.00           H  
ATOM    145  N   LYS A   9       5.543  44.076  37.870  1.00  0.00           N  
ATOM    146  CA  LYS A   9       4.207  44.512  38.256  1.00  0.00           C  
ATOM    147  C   LYS A   9       3.253  43.321  38.309  1.00  0.00           C  
ATOM    148  O   LYS A   9       2.058  43.478  38.567  1.00  0.00           O  
ATOM    149  CB  LYS A   9       3.703  45.576  37.280  1.00  0.00           C  
ATOM    150  CG  LYS A   9       4.523  46.860  37.302  1.00  0.00           C  
ATOM    151  CD  LYS A   9       3.972  47.898  36.337  1.00  0.00           C  
ATOM    152  CE  LYS A   9       4.803  49.171  36.360  1.00  0.00           C  
ATOM    153  NZ  LYS A   9       4.300  50.186  35.394  1.00  0.00           N  
ATOM    154  H   LYS A   9       5.730  43.896  36.894  1.00  0.00           H  
ATOM    155  HA  LYS A   9       4.253  44.949  39.254  1.00  0.00           H  
ATOM    156 1HB  LYS A   9       3.724  45.171  36.266  1.00  0.00           H  
ATOM    157 2HB  LYS A   9       2.668  45.826  37.514  1.00  0.00           H  
ATOM    158 1HG  LYS A   9       4.512  47.275  38.312  1.00  0.00           H  
ATOM    159 2HG  LYS A   9       5.554  46.635  37.029  1.00  0.00           H  
ATOM    160 1HD  LYS A   9       3.976  47.487  35.326  1.00  0.00           H  
ATOM    161 2HD  LYS A   9       2.945  48.140  36.610  1.00  0.00           H  
ATOM    162 1HE  LYS A   9       4.777  49.594  37.364  1.00  0.00           H  
ATOM    163 2HE  LYS A   9       5.834  48.924  36.111  1.00  0.00           H  
ATOM    164 1HZ  LYS A   9       4.880  51.012  35.444  1.00  0.00           H  
ATOM    165 2HZ  LYS A   9       4.334  49.807  34.458  1.00  0.00           H  
ATOM    166 3HZ  LYS A   9       3.347  50.432  35.624  1.00  0.00           H  
ATOM    167  N   LYS A  10       3.791  42.129  38.066  1.00  0.00           N  
ATOM    168  CA  LYS A  10       2.991  40.908  38.035  1.00  0.00           C  
ATOM    169  C   LYS A  10       3.313  39.967  39.192  1.00  0.00           C  
ATOM    170  O   LYS A  10       2.726  38.886  39.307  1.00  0.00           O  
ATOM    171  CB  LYS A  10       3.165  40.263  36.659  1.00  0.00           C  
ATOM    172  CG  LYS A  10       2.633  41.131  35.527  1.00  0.00           C  
ATOM    173  CD  LYS A  10       2.833  40.491  34.162  1.00  0.00           C  
ATOM    174  CE  LYS A  10       2.292  41.357  33.033  1.00  0.00           C  
ATOM    175  NZ  LYS A  10       0.811  41.495  33.083  1.00  0.00           N  
ATOM    176  H   LYS A  10       4.782  42.032  37.896  1.00  0.00           H  
ATOM    177  HA  LYS A  10       1.940  41.184  38.134  1.00  0.00           H  
ATOM    178 1HB  LYS A  10       4.225  40.071  36.491  1.00  0.00           H  
ATOM    179 2HB  LYS A  10       2.648  39.304  36.634  1.00  0.00           H  
ATOM    180 1HG  LYS A  10       1.567  41.295  35.691  1.00  0.00           H  
ATOM    181 2HG  LYS A  10       3.146  42.093  35.536  1.00  0.00           H  
ATOM    182 1HD  LYS A  10       3.898  40.326  33.995  1.00  0.00           H  
ATOM    183 2HD  LYS A  10       2.322  39.529  34.135  1.00  0.00           H  
ATOM    184 1HE  LYS A  10       2.742  42.346  33.103  1.00  0.00           H  
ATOM    185 2HE  LYS A  10       2.572  40.907  32.081  1.00  0.00           H  
ATOM    186 1HZ  LYS A  10       0.497  42.075  32.317  1.00  0.00           H  
ATOM    187 2HZ  LYS A  10       0.383  40.583  33.008  1.00  0.00           H  
ATOM    188 3HZ  LYS A  10       0.539  41.922  33.957  1.00  0.00           H  
ATOM    189  N   GLY A  11       4.249  40.377  40.042  1.00  0.00           N  
ATOM    190  CA  GLY A  11       4.692  39.593  41.184  1.00  0.00           C  
ATOM    191  C   GLY A  11       5.769  38.551  40.939  1.00  0.00           C  
ATOM    192  O   GLY A  11       5.931  37.640  41.752  1.00  0.00           O  
ATOM    193  H   GLY A  11       4.668  41.281  39.878  1.00  0.00           H  
ATOM    194 1HA  GLY A  11       5.045  40.279  41.953  1.00  0.00           H  
ATOM    195 2HA  GLY A  11       3.826  39.094  41.615  1.00  0.00           H  
ATOM    196  N   TYR A  12       6.531  38.649  39.854  1.00  0.00           N  
ATOM    197  CA  TYR A  12       7.544  37.631  39.566  1.00  0.00           C  
ATOM    198  C   TYR A  12       8.969  38.060  39.897  1.00  0.00           C  
ATOM    199  O   TYR A  12       9.909  37.289  39.708  1.00  0.00           O  
ATOM    200  CB  TYR A  12       7.523  37.237  38.087  1.00  0.00           C  
ATOM    201  CG  TYR A  12       6.280  36.578  37.532  1.00  0.00           C  
ATOM    202  CD1 TYR A  12       5.060  37.239  37.558  1.00  0.00           C  
ATOM    203  CD2 TYR A  12       6.339  35.303  36.990  1.00  0.00           C  
ATOM    204  CE1 TYR A  12       3.919  36.646  37.054  1.00  0.00           C  
ATOM    205  CE2 TYR A  12       5.185  34.731  36.492  1.00  0.00           C  
ATOM    206  CZ  TYR A  12       3.980  35.403  36.526  1.00  0.00           C  
ATOM    207  OH  TYR A  12       2.833  34.828  36.028  1.00  0.00           O  
ATOM    208  H   TYR A  12       6.439  39.415  39.204  1.00  0.00           H  
ATOM    209  HA  TYR A  12       7.319  36.752  40.171  1.00  0.00           H  
ATOM    210 1HB  TYR A  12       7.688  38.151  37.515  1.00  0.00           H  
ATOM    211 2HB  TYR A  12       8.344  36.545  37.902  1.00  0.00           H  
ATOM    212  HD1 TYR A  12       4.978  38.242  37.977  1.00  0.00           H  
ATOM    213  HD2 TYR A  12       7.281  34.756  36.956  1.00  0.00           H  
ATOM    214  HE1 TYR A  12       2.968  37.177  37.080  1.00  0.00           H  
ATOM    215  HE2 TYR A  12       5.211  33.729  36.063  1.00  0.00           H  
ATOM    216  HH  TYR A  12       2.102  35.443  36.121  1.00  0.00           H  
ATOM    217  N   VAL A  13       9.144  39.281  40.388  1.00  0.00           N  
ATOM    218  CA  VAL A  13      10.491  39.797  40.619  1.00  0.00           C  
ATOM    219  C   VAL A  13      10.750  40.283  42.040  1.00  0.00           C  
ATOM    220  O   VAL A  13      10.000  41.088  42.591  1.00  0.00           O  
ATOM    221  CB  VAL A  13      10.711  40.950  39.623  1.00  0.00           C  
ATOM    222  CG1 VAL A  13      12.109  41.534  39.764  1.00  0.00           C  
ATOM    223  CG2 VAL A  13      10.481  40.459  38.201  1.00  0.00           C  
ATOM    224  H   VAL A  13       8.337  39.849  40.599  1.00  0.00           H  
ATOM    225  HA  VAL A  13      11.197  38.993  40.405  1.00  0.00           H  
ATOM    226  HB  VAL A  13      10.008  41.752  39.846  1.00  0.00           H  
ATOM    227 1HG1 VAL A  13      12.254  42.348  39.054  1.00  0.00           H  
ATOM    228 2HG1 VAL A  13      12.253  41.922  40.772  1.00  0.00           H  
ATOM    229 3HG1 VAL A  13      12.847  40.759  39.567  1.00  0.00           H  
ATOM    230 1HG2 VAL A  13      10.642  41.290  37.514  1.00  0.00           H  
ATOM    231 2HG2 VAL A  13      11.182  39.652  37.977  1.00  0.00           H  
ATOM    232 3HG2 VAL A  13       9.464  40.085  38.081  1.00  0.00           H  
ATOM    233  N   THR A  14      11.843  39.775  42.604  1.00  0.00           N  
ATOM    234  CA  THR A  14      12.368  40.071  43.930  1.00  0.00           C  
ATOM    235  C   THR A  14      13.194  41.355  43.923  1.00  0.00           C  
ATOM    236  O   THR A  14      13.527  41.841  42.840  1.00  0.00           O  
ATOM    237  CB  THR A  14      13.198  38.860  44.400  1.00  0.00           C  
ATOM    238  OG1 THR A  14      14.257  38.662  43.456  1.00  0.00           O  
ATOM    239  CG2 THR A  14      12.292  37.639  44.468  1.00  0.00           C  
ATOM    240  H   THR A  14      12.366  39.113  42.050  1.00  0.00           H  
ATOM    241  HA  THR A  14      11.516  40.172  44.604  1.00  0.00           H  
ATOM    242  HB  THR A  14      13.637  39.028  45.382  1.00  0.00           H  
ATOM    243  HG1 THR A  14      14.744  37.864  43.679  1.00  0.00           H  
ATOM    244 1HG2 THR A  14      12.858  36.769  44.799  1.00  0.00           H  
ATOM    245 2HG2 THR A  14      11.483  37.830  45.174  1.00  0.00           H  
ATOM    246 3HG2 THR A  14      11.879  37.446  43.479  1.00  0.00           H  
ATOM    247  N   PRO A  15      13.538  41.947  45.076  1.00  0.00           N  
ATOM    248  CA  PRO A  15      14.394  43.125  45.250  1.00  0.00           C  
ATOM    249  C   PRO A  15      15.811  42.923  44.724  1.00  0.00           C  
ATOM    250  O   PRO A  15      16.285  41.792  44.588  1.00  0.00           O  
ATOM    251  CB  PRO A  15      14.415  43.316  46.770  1.00  0.00           C  
ATOM    252  CG  PRO A  15      13.171  42.665  47.271  1.00  0.00           C  
ATOM    253  CD  PRO A  15      12.963  41.474  46.373  1.00  0.00           C  
ATOM    254  HA  PRO A  15      13.918  43.979  44.747  1.00  0.00           H  
ATOM    255 1HB  PRO A  15      15.324  42.859  47.187  1.00  0.00           H  
ATOM    256 2HB  PRO A  15      14.449  44.388  47.013  1.00  0.00           H  
ATOM    257 1HG  PRO A  15      13.293  42.377  48.325  1.00  0.00           H  
ATOM    258 2HG  PRO A  15      12.330  43.372  47.228  1.00  0.00           H  
ATOM    259 1HD  PRO A  15      13.533  40.633  46.795  1.00  0.00           H  
ATOM    260 2HD  PRO A  15      11.880  41.281  46.342  1.00  0.00           H  
ATOM    261  N   VAL A  16      16.465  44.038  44.428  1.00  0.00           N  
ATOM    262  CA  VAL A  16      17.834  44.073  43.940  1.00  0.00           C  
ATOM    263  C   VAL A  16      18.855  43.948  45.065  1.00  0.00           C  
ATOM    264  O   VAL A  16      18.756  44.616  46.098  1.00  0.00           O  
ATOM    265  CB  VAL A  16      18.092  45.389  43.183  1.00  0.00           C  
ATOM    266  CG1 VAL A  16      19.548  45.433  42.742  1.00  0.00           C  
ATOM    267  CG2 VAL A  16      17.142  45.487  41.999  1.00  0.00           C  
ATOM    268  H   VAL A  16      15.981  44.918  44.547  1.00  0.00           H  
ATOM    269  HA  VAL A  16      17.986  43.233  43.261  1.00  0.00           H  
ATOM    270  HB  VAL A  16      17.928  46.236  43.848  1.00  0.00           H  
ATOM    271 1HG1 VAL A  16      19.764  46.355  42.201  1.00  0.00           H  
ATOM    272 2HG1 VAL A  16      20.217  45.383  43.600  1.00  0.00           H  
ATOM    273 3HG1 VAL A  16      19.754  44.587  42.086  1.00  0.00           H  
ATOM    274 1HG2 VAL A  16      17.300  46.410  41.442  1.00  0.00           H  
ATOM    275 2HG2 VAL A  16      17.316  44.640  41.335  1.00  0.00           H  
ATOM    276 3HG2 VAL A  16      16.109  45.471  42.347  1.00  0.00           H  
ATOM    277  N   LYS A  17      19.829  43.073  44.843  1.00  0.00           N  
ATOM    278  CA  LYS A  17      20.912  42.793  45.778  1.00  0.00           C  
ATOM    279  C   LYS A  17      22.272  43.202  45.225  1.00  0.00           C  
ATOM    280  O   LYS A  17      22.450  43.300  44.010  1.00  0.00           O  
ATOM    281  CB  LYS A  17      20.926  41.308  46.143  1.00  0.00           C  
ATOM    282  CG  LYS A  17      19.645  40.760  46.758  1.00  0.00           C  
ATOM    283  CD  LYS A  17      19.364  41.319  48.145  1.00  0.00           C  
ATOM    284  CE  LYS A  17      18.129  40.660  48.742  1.00  0.00           C  
ATOM    285  NZ  LYS A  17      17.875  41.101  50.141  1.00  0.00           N  
ATOM    286  H   LYS A  17      19.816  42.570  43.967  1.00  0.00           H  
ATOM    287  HA  LYS A  17      20.750  43.379  46.683  1.00  0.00           H  
ATOM    288 1HB  LYS A  17      21.132  40.740  45.236  1.00  0.00           H  
ATOM    289 2HB  LYS A  17      21.731  41.122  46.855  1.00  0.00           H  
ATOM    290 1HG  LYS A  17      18.800  41.007  46.115  1.00  0.00           H  
ATOM    291 2HG  LYS A  17      19.721  39.676  46.836  1.00  0.00           H  
ATOM    292 1HD  LYS A  17      20.220  41.138  48.795  1.00  0.00           H  
ATOM    293 2HD  LYS A  17      19.202  42.395  48.088  1.00  0.00           H  
ATOM    294 1HE  LYS A  17      17.263  40.911  48.130  1.00  0.00           H  
ATOM    295 2HE  LYS A  17      18.263  39.579  48.733  1.00  0.00           H  
ATOM    296 1HZ  LYS A  17      17.050  40.643  50.503  1.00  0.00           H  
ATOM    297 2HZ  LYS A  17      18.670  40.859  50.716  1.00  0.00           H  
ATOM    298 3HZ  LYS A  17      17.736  42.101  50.159  1.00  0.00           H  
ATOM    299  N   ASN A  18      23.224  43.422  46.125  1.00  0.00           N  
ATOM    300  CA  ASN A  18      24.610  43.727  45.787  1.00  0.00           C  
ATOM    301  C   ASN A  18      25.510  42.532  46.071  1.00  0.00           C  
ATOM    302  O   ASN A  18      25.676  42.143  47.228  1.00  0.00           O  
ATOM    303  CB  ASN A  18      25.081  44.968  46.521  1.00  0.00           C  
ATOM    304  CG  ASN A  18      26.423  45.456  46.053  1.00  0.00           C  
ATOM    305  OD1 ASN A  18      27.315  44.717  45.621  1.00  0.00           O  
ATOM    306  ND2 ASN A  18      26.590  46.752  46.138  1.00  0.00           N  
ATOM    307  H   ASN A  18      22.975  43.378  47.103  1.00  0.00           H  
ATOM    308  HA  ASN A  18      24.676  43.926  44.717  1.00  0.00           H  
ATOM    309 1HB  ASN A  18      24.354  45.771  46.385  1.00  0.00           H  
ATOM    310 2HB  ASN A  18      25.139  44.755  47.589  1.00  0.00           H  
ATOM    311 1HD2 ASN A  18      27.453  47.170  45.850  1.00  0.00           H  
ATOM    312 2HD2 ASN A  18      25.857  47.333  46.491  1.00  0.00           H  
ATOM    313  N   GLN A  19      26.090  41.960  45.023  1.00  0.00           N  
ATOM    314  CA  GLN A  19      26.955  40.788  45.112  1.00  0.00           C  
ATOM    315  C   GLN A  19      28.292  40.986  45.819  1.00  0.00           C  
ATOM    316  O   GLN A  19      28.931  40.019  46.230  1.00  0.00           O  
ATOM    317  CB  GLN A  19      27.253  40.261  43.705  1.00  0.00           C  
ATOM    318  CG  GLN A  19      28.176  41.163  42.905  1.00  0.00           C  
ATOM    319  CD  GLN A  19      28.423  40.668  41.493  1.00  0.00           C  
ATOM    320  OE1 GLN A  19      27.710  41.033  40.554  1.00  0.00           O  
ATOM    321  NE2 GLN A  19      29.441  39.829  41.341  1.00  0.00           N  
ATOM    322  H   GLN A  19      25.909  42.379  44.120  1.00  0.00           H  
ATOM    323  HA  GLN A  19      26.410  40.027  45.669  1.00  0.00           H  
ATOM    324 1HB  GLN A  19      27.714  39.275  43.769  1.00  0.00           H  
ATOM    325 2HB  GLN A  19      26.321  40.146  43.152  1.00  0.00           H  
ATOM    326 1HG  GLN A  19      27.728  42.154  42.839  1.00  0.00           H  
ATOM    327 2HG  GLN A  19      29.145  41.230  43.401  1.00  0.00           H  
ATOM    328 1HE2 GLN A  19      29.656  39.465  40.434  1.00  0.00           H  
ATOM    329 2HE2 GLN A  19      30.000  39.552  42.123  1.00  0.00           H  
ATOM    330  N   LYS A  20      28.717  42.236  45.965  1.00  0.00           N  
ATOM    331  CA  LYS A  20      29.988  42.609  46.583  1.00  0.00           C  
ATOM    332  C   LYS A  20      31.220  41.926  45.986  1.00  0.00           C  
ATOM    333  O   LYS A  20      31.308  41.688  44.785  1.00  0.00           O  
ATOM    334  CB  LYS A  20      29.886  42.314  48.082  1.00  0.00           C  
ATOM    335  CG  LYS A  20      28.751  43.038  48.794  1.00  0.00           C  
ATOM    336  CD  LYS A  20      28.760  42.736  50.285  1.00  0.00           C  
ATOM    337  CE  LYS A  20      27.611  43.435  50.997  1.00  0.00           C  
ATOM    338  NZ  LYS A  20      27.579  43.116  52.451  1.00  0.00           N  
ATOM    339  H   LYS A  20      28.124  42.979  45.626  1.00  0.00           H  
ATOM    340  HA  LYS A  20      30.110  43.684  46.452  1.00  0.00           H  
ATOM    341 1HB  LYS A  20      29.742  41.245  48.239  1.00  0.00           H  
ATOM    342 2HB  LYS A  20      30.810  42.586  48.591  1.00  0.00           H  
ATOM    343 1HG  LYS A  20      28.859  44.114  48.648  1.00  0.00           H  
ATOM    344 2HG  LYS A  20      27.797  42.726  48.373  1.00  0.00           H  
ATOM    345 1HD  LYS A  20      28.672  41.658  50.434  1.00  0.00           H  
ATOM    346 2HD  LYS A  20      29.702  43.072  50.720  1.00  0.00           H  
ATOM    347 1HE  LYS A  20      27.719  44.512  50.871  1.00  0.00           H  
ATOM    348 2HE  LYS A  20      26.672  43.121  50.543  1.00  0.00           H  
ATOM    349 1HZ  LYS A  20      26.806  43.597  52.884  1.00  0.00           H  
ATOM    350 2HZ  LYS A  20      27.469  42.120  52.578  1.00  0.00           H  
ATOM    351 3HZ  LYS A  20      28.443  43.414  52.882  1.00  0.00           H  
ATOM    352  N   GLN A  21      32.204  41.595  46.816  1.00  0.00           N  
ATOM    353  CA  GLN A  21      33.454  41.038  46.303  1.00  0.00           C  
ATOM    354  C   GLN A  21      33.474  39.521  46.170  1.00  0.00           C  
ATOM    355  O   GLN A  21      34.185  38.854  46.924  1.00  0.00           O  
ATOM    356  CB  GLN A  21      34.608  41.478  47.208  1.00  0.00           C  
ATOM    357  CG  GLN A  21      34.804  42.983  47.275  1.00  0.00           C  
ATOM    358  CD  GLN A  21      35.216  43.562  45.935  1.00  0.00           C  
ATOM    359  OE1 GLN A  21      36.254  43.192  45.379  1.00  0.00           O  
ATOM    360  NE2 GLN A  21      34.408  44.475  45.407  1.00  0.00           N  
ATOM    361  H   GLN A  21      32.105  41.724  47.813  1.00  0.00           H  
ATOM    362  HA  GLN A  21      33.607  41.467  45.313  1.00  0.00           H  
ATOM    363 1HB  GLN A  21      34.432  41.114  48.220  1.00  0.00           H  
ATOM    364 2HB  GLN A  21      35.537  41.030  46.855  1.00  0.00           H  
ATOM    365 1HG  GLN A  21      33.869  43.453  47.580  1.00  0.00           H  
ATOM    366 2HG  GLN A  21      35.585  43.204  48.002  1.00  0.00           H  
ATOM    367 1HE2 GLN A  21      34.633  44.888  44.524  1.00  0.00           H  
ATOM    368 2HE2 GLN A  21      33.574  44.750  45.886  1.00  0.00           H  
ATOM    369  N   CYS A  22      32.717  39.002  45.212  1.00  0.00           N  
ATOM    370  CA  CYS A  22      32.564  37.588  44.897  1.00  0.00           C  
ATOM    371  C   CYS A  22      32.121  37.427  43.445  1.00  0.00           C  
ATOM    372  O   CYS A  22      31.209  38.100  42.959  1.00  0.00           O  
ATOM    373  CB  CYS A  22      31.561  36.937  45.849  1.00  0.00           C  
ATOM    374  SG  CYS A  22      31.212  35.177  45.617  1.00  0.00           S  
ATOM    375  H   CYS A  22      32.215  39.691  44.670  1.00  0.00           H  
ATOM    376  HA  CYS A  22      33.524  37.086  45.028  1.00  0.00           H  
ATOM    377 1HB  CYS A  22      31.920  37.051  46.872  1.00  0.00           H  
ATOM    378 2HB  CYS A  22      30.606  37.456  45.768  1.00  0.00           H  
ATOM    379  N   GLY A  23      32.782  36.543  42.703  1.00  0.00           N  
ATOM    380  CA  GLY A  23      32.452  36.279  41.310  1.00  0.00           C  
ATOM    381  C   GLY A  23      31.241  35.385  41.146  1.00  0.00           C  
ATOM    382  O   GLY A  23      31.316  34.342  40.499  1.00  0.00           O  
ATOM    383  H   GLY A  23      33.554  36.012  43.083  1.00  0.00           H  
ATOM    384 1HA  GLY A  23      32.278  37.229  40.806  1.00  0.00           H  
ATOM    385 2HA  GLY A  23      33.309  35.812  40.826  1.00  0.00           H  
ATOM    386  N   SER A  24      30.139  35.841  41.724  1.00  0.00           N  
ATOM    387  CA  SER A  24      28.820  35.224  41.815  1.00  0.00           C  
ATOM    388  C   SER A  24      27.712  35.867  40.986  1.00  0.00           C  
ATOM    389  O   SER A  24      26.552  35.491  41.145  1.00  0.00           O  
ATOM    390  CB  SER A  24      28.366  35.219  43.262  1.00  0.00           C  
ATOM    391  OG  SER A  24      28.231  36.542  43.708  1.00  0.00           O  
ATOM    392  H   SER A  24      30.236  36.747  42.159  1.00  0.00           H  
ATOM    393  HA  SER A  24      28.944  34.189  41.496  1.00  0.00           H  
ATOM    394 1HB  SER A  24      27.418  34.692  43.364  1.00  0.00           H  
ATOM    395 2HB  SER A  24      29.101  34.683  43.863  1.00  0.00           H  
ATOM    396  HG  SER A  24      28.157  36.518  44.664  1.00  0.00           H  
ATOM    397  N   CYS A  25      28.059  36.810  40.115  1.00  0.00           N  
ATOM    398  CA  CYS A  25      27.143  37.616  39.314  1.00  0.00           C  
ATOM    399  C   CYS A  25      26.004  36.699  38.883  1.00  0.00           C  
ATOM    400  O   CYS A  25      24.817  36.990  39.018  1.00  0.00           O  
ATOM    401  CB  CYS A  25      27.775  38.270  38.085  1.00  0.00           C  
ATOM    402  SG  CYS A  25      29.091  39.507  38.005  1.00  0.00           S  
ATOM    403  H   CYS A  25      29.051  36.967  40.012  1.00  0.00           H  
ATOM    404  HA  CYS A  25      26.756  38.430  39.928  1.00  0.00           H  
ATOM    405 1HB  CYS A  25      28.186  37.459  37.484  1.00  0.00           H  
ATOM    406 2HB  CYS A  25      26.951  38.758  37.565  1.00  0.00           H  
ATOM    407  HG  CYS A  25      28.834  39.920  36.768  1.00  0.00           H  
ATOM    408  N   TRP A  26      26.408  35.555  38.341  1.00  0.00           N  
ATOM    409  CA  TRP A  26      25.575  34.465  37.838  1.00  0.00           C  
ATOM    410  C   TRP A  26      24.669  33.807  38.879  1.00  0.00           C  
ATOM    411  O   TRP A  26      23.605  33.288  38.522  1.00  0.00           O  
ATOM    412  CB  TRP A  26      26.505  33.406  37.244  1.00  0.00           C  
ATOM    413  CG  TRP A  26      27.455  32.897  38.285  1.00  0.00           C  
ATOM    414  CD1 TRP A  26      28.679  33.450  38.513  1.00  0.00           C  
ATOM    415  CD2 TRP A  26      27.328  31.791  39.227  1.00  0.00           C  
ATOM    416  NE1 TRP A  26      29.320  32.773  39.520  1.00  0.00           N  
ATOM    417  CE2 TRP A  26      28.514  31.758  39.973  1.00  0.00           C  
ATOM    418  CE3 TRP A  26      26.327  30.849  39.493  1.00  0.00           C  
ATOM    419  CZ2 TRP A  26      28.736  30.823  40.964  1.00  0.00           C  
ATOM    420  CZ3 TRP A  26      26.551  29.909  40.494  1.00  0.00           C  
ATOM    421  CH2 TRP A  26      27.722  29.896  41.210  1.00  0.00           C  
ATOM    422  H   TRP A  26      27.409  35.432  38.269  1.00  0.00           H  
ATOM    423  HA  TRP A  26      24.921  34.871  37.066  1.00  0.00           H  
ATOM    424 1HB  TRP A  26      25.921  32.575  36.846  1.00  0.00           H  
ATOM    425 2HB  TRP A  26      27.067  33.823  36.410  1.00  0.00           H  
ATOM    426  HD1 TRP A  26      29.105  34.301  37.983  1.00  0.00           H  
ATOM    427  HE1 TRP A  26      30.243  33.028  39.836  1.00  0.00           H  
ATOM    428  HE3 TRP A  26      25.394  30.855  38.930  1.00  0.00           H  
ATOM    429  HZ2 TRP A  26      29.660  30.802  41.540  1.00  0.00           H  
ATOM    430  HZ3 TRP A  26      25.773  29.175  40.702  1.00  0.00           H  
ATOM    431  HH2 TRP A  26      27.861  29.144  41.987  1.00  0.00           H  
ATOM    432  N   ALA A  27      25.054  33.797  40.151  1.00  0.00           N  
ATOM    433  CA  ALA A  27      24.229  33.190  41.189  1.00  0.00           C  
ATOM    434  C   ALA A  27      22.994  34.059  41.364  1.00  0.00           C  
ATOM    435  O   ALA A  27      21.906  33.548  41.642  1.00  0.00           O  
ATOM    436  CB  ALA A  27      24.996  33.036  42.494  1.00  0.00           C  
ATOM    437  H   ALA A  27      25.930  34.211  40.434  1.00  0.00           H  
ATOM    438  HA  ALA A  27      23.933  32.191  40.867  1.00  0.00           H  
ATOM    439 1HB  ALA A  27      24.352  32.584  43.250  1.00  0.00           H  
ATOM    440 2HB  ALA A  27      25.865  32.402  42.335  1.00  0.00           H  
ATOM    441 3HB  ALA A  27      25.317  34.023  42.831  1.00  0.00           H  
ATOM    442  N   PHE A  28      23.175  35.368  41.210  1.00  0.00           N  
ATOM    443  CA  PHE A  28      22.069  36.301  41.350  1.00  0.00           C  
ATOM    444  C   PHE A  28      21.135  36.173  40.153  1.00  0.00           C  
ATOM    445  O   PHE A  28      19.917  36.197  40.296  1.00  0.00           O  
ATOM    446  CB  PHE A  28      22.600  37.731  41.462  1.00  0.00           C  
ATOM    447  CG  PHE A  28      23.203  37.936  42.823  1.00  0.00           C  
ATOM    448  CD1 PHE A  28      24.531  37.609  43.053  1.00  0.00           C  
ATOM    449  CD2 PHE A  28      22.435  38.452  43.856  1.00  0.00           C  
ATOM    450  CE1 PHE A  28      25.084  37.798  44.306  1.00  0.00           C  
ATOM    451  CE2 PHE A  28      22.990  38.641  45.107  1.00  0.00           C  
ATOM    452  CZ  PHE A  28      24.313  38.313  45.327  1.00  0.00           C  
ATOM    453  H   PHE A  28      24.107  35.694  40.992  1.00  0.00           H  
ATOM    454  HA  PHE A  28      21.511  36.063  42.257  1.00  0.00           H  
ATOM    455 1HB  PHE A  28      23.347  37.925  40.694  1.00  0.00           H  
ATOM    456 2HB  PHE A  28      21.793  38.445  41.299  1.00  0.00           H  
ATOM    457  HD1 PHE A  28      25.141  37.203  42.246  1.00  0.00           H  
ATOM    458  HD2 PHE A  28      21.390  38.709  43.679  1.00  0.00           H  
ATOM    459  HE1 PHE A  28      26.128  37.539  44.480  1.00  0.00           H  
ATOM    460  HE2 PHE A  28      22.402  39.046  45.930  1.00  0.00           H  
ATOM    461  HZ  PHE A  28      24.728  38.469  46.321  1.00  0.00           H  
ATOM    462  N   SER A  29      21.703  36.036  38.963  1.00  0.00           N  
ATOM    463  CA  SER A  29      20.833  35.850  37.810  1.00  0.00           C  
ATOM    464  C   SER A  29      20.099  34.518  37.927  1.00  0.00           C  
ATOM    465  O   SER A  29      18.904  34.446  37.638  1.00  0.00           O  
ATOM    466  CB  SER A  29      21.627  35.892  36.519  1.00  0.00           C  
ATOM    467  OG  SER A  29      20.758  35.760  35.428  1.00  0.00           O  
ATOM    468  H   SER A  29      22.710  36.062  38.877  1.00  0.00           H  
ATOM    469  HA  SER A  29      20.101  36.658  37.789  1.00  0.00           H  
ATOM    470 1HB  SER A  29      22.165  36.839  36.473  1.00  0.00           H  
ATOM    471 2HB  SER A  29      22.366  35.092  36.508  1.00  0.00           H  
ATOM    472  HG  SER A  29      21.132  36.292  34.722  1.00  0.00           H  
ATOM    473  N   ALA A  30      20.794  33.471  38.361  1.00  0.00           N  
ATOM    474  CA  ALA A  30      20.186  32.157  38.528  1.00  0.00           C  
ATOM    475  C   ALA A  30      19.112  32.133  39.610  1.00  0.00           C  
ATOM    476  O   ALA A  30      18.079  31.502  39.407  1.00  0.00           O  
ATOM    477  CB  ALA A  30      21.255  31.121  38.842  1.00  0.00           C  
ATOM    478  H   ALA A  30      21.774  33.575  38.583  1.00  0.00           H  
ATOM    479  HA  ALA A  30      19.701  31.896  37.586  1.00  0.00           H  
ATOM    480 1HB  ALA A  30      20.792  30.141  38.954  1.00  0.00           H  
ATOM    481 2HB  ALA A  30      21.985  31.085  38.034  1.00  0.00           H  
ATOM    482 3HB  ALA A  30      21.749  31.404  39.770  1.00  0.00           H  
ATOM    483  N   THR A  31      19.321  32.788  40.749  1.00  0.00           N  
ATOM    484  CA  THR A  31      18.247  32.790  41.739  1.00  0.00           C  
ATOM    485  C   THR A  31      17.100  33.625  41.186  1.00  0.00           C  
ATOM    486  O   THR A  31      15.936  33.277  41.374  1.00  0.00           O  
ATOM    487  CB  THR A  31      18.645  33.334  43.124  1.00  0.00           C  
ATOM    488  OG1 THR A  31      19.215  34.640  42.966  1.00  0.00           O  
ATOM    489  CG2 THR A  31      19.657  32.419  43.797  1.00  0.00           C  
ATOM    490  H   THR A  31      20.181  33.275  40.952  1.00  0.00           H  
ATOM    491  HA  THR A  31      17.911  31.766  41.895  1.00  0.00           H  
ATOM    492  HB  THR A  31      17.757  33.405  43.751  1.00  0.00           H  
ATOM    493  HG1 THR A  31      19.348  35.063  43.817  1.00  0.00           H  
ATOM    494 1HG2 THR A  31      19.917  32.831  44.772  1.00  0.00           H  
ATOM    495 2HG2 THR A  31      19.216  31.430  43.918  1.00  0.00           H  
ATOM    496 3HG2 THR A  31      20.553  32.346  43.182  1.00  0.00           H  
ATOM    497  N   GLY A  32      17.421  34.717  40.498  1.00  0.00           N  
ATOM    498  CA  GLY A  32      16.394  35.582  39.945  1.00  0.00           C  
ATOM    499  C   GLY A  32      15.431  34.815  39.057  1.00  0.00           C  
ATOM    500  O   GLY A  32      14.215  34.915  39.226  1.00  0.00           O  
ATOM    501  H   GLY A  32      18.389  34.962  40.352  1.00  0.00           H  
ATOM    502 1HA  GLY A  32      15.842  36.052  40.760  1.00  0.00           H  
ATOM    503 2HA  GLY A  32      16.901  36.362  39.380  1.00  0.00           H  
ATOM    504  N   ALA A  33      15.958  34.040  38.114  1.00  0.00           N  
ATOM    505  CA  ALA A  33      15.064  33.289  37.246  1.00  0.00           C  
ATOM    506  C   ALA A  33      14.298  32.220  38.016  1.00  0.00           C  
ATOM    507  O   ALA A  33      13.110  32.029  37.748  1.00  0.00           O  
ATOM    508  CB  ALA A  33      15.832  32.647  36.100  1.00  0.00           C  
ATOM    509  H   ALA A  33      16.962  33.992  38.021  1.00  0.00           H  
ATOM    510  HA  ALA A  33      14.331  33.978  36.825  1.00  0.00           H  
ATOM    511 1HB  ALA A  33      15.144  32.089  35.465  1.00  0.00           H  
ATOM    512 2HB  ALA A  33      16.312  33.437  35.523  1.00  0.00           H  
ATOM    513 3HB  ALA A  33      16.582  31.970  36.508  1.00  0.00           H  
ATOM    514  N   LEU A  34      14.910  31.518  38.965  1.00  0.00           N  
ATOM    515  CA  LEU A  34      14.121  30.515  39.670  1.00  0.00           C  
ATOM    516  C   LEU A  34      13.108  31.183  40.594  1.00  0.00           C  
ATOM    517  O   LEU A  34      12.014  30.651  40.773  1.00  0.00           O  
ATOM    518  CB  LEU A  34      15.000  29.566  40.494  1.00  0.00           C  
ATOM    519  CG  LEU A  34      14.309  28.414  41.233  1.00  0.00           C  
ATOM    520  CD1 LEU A  34      13.451  27.559  40.309  1.00  0.00           C  
ATOM    521  CD2 LEU A  34      15.363  27.543  41.902  1.00  0.00           C  
ATOM    522  H   LEU A  34      15.882  31.666  39.195  1.00  0.00           H  
ATOM    523  HA  LEU A  34      13.592  29.929  38.920  1.00  0.00           H  
ATOM    524 1HB  LEU A  34      15.739  29.113  39.836  1.00  0.00           H  
ATOM    525 2HB  LEU A  34      15.520  30.163  41.244  1.00  0.00           H  
ATOM    526  HG  LEU A  34      13.636  28.821  41.987  1.00  0.00           H  
ATOM    527 1HD1 LEU A  34      12.984  26.756  40.881  1.00  0.00           H  
ATOM    528 2HD1 LEU A  34      12.667  28.154  39.840  1.00  0.00           H  
ATOM    529 3HD1 LEU A  34      14.079  27.131  39.529  1.00  0.00           H  
ATOM    530 1HD2 LEU A  34      14.881  26.720  42.431  1.00  0.00           H  
ATOM    531 2HD2 LEU A  34      16.036  27.141  41.144  1.00  0.00           H  
ATOM    532 3HD2 LEU A  34      15.947  28.124  42.615  1.00  0.00           H  
ATOM    533  N   GLU A  35      13.407  32.334  41.196  1.00  0.00           N  
ATOM    534  CA  GLU A  35      12.415  32.986  42.040  1.00  0.00           C  
ATOM    535  C   GLU A  35      11.175  33.281  41.202  1.00  0.00           C  
ATOM    536  O   GLU A  35      10.046  33.031  41.632  1.00  0.00           O  
ATOM    537  CB  GLU A  35      13.006  34.273  42.624  1.00  0.00           C  
ATOM    538  CG  GLU A  35      14.053  34.064  43.707  1.00  0.00           C  
ATOM    539  CD  GLU A  35      14.937  35.235  44.034  1.00  0.00           C  
ATOM    540  OE1 GLU A  35      14.917  36.198  43.307  1.00  0.00           O  
ATOM    541  OE2 GLU A  35      15.638  35.171  45.018  1.00  0.00           O  
ATOM    542  H   GLU A  35      14.316  32.756  41.072  1.00  0.00           H  
ATOM    543  HA  GLU A  35      12.148  32.316  42.859  1.00  0.00           H  
ATOM    544 1HB  GLU A  35      13.468  34.853  41.824  1.00  0.00           H  
ATOM    545 2HB  GLU A  35      12.207  34.878  43.050  1.00  0.00           H  
ATOM    546 1HG  GLU A  35      13.510  33.784  44.610  1.00  0.00           H  
ATOM    547 2HG  GLU A  35      14.702  33.243  43.407  1.00  0.00           H  
ATOM    548  N   GLY A  36      11.402  33.792  39.998  1.00  0.00           N  
ATOM    549  CA  GLY A  36      10.359  34.100  39.038  1.00  0.00           C  
ATOM    550  C   GLY A  36       9.585  32.878  38.585  1.00  0.00           C  
ATOM    551  O   GLY A  36       8.356  32.862  38.649  1.00  0.00           O  
ATOM    552  H   GLY A  36      12.361  33.976  39.742  1.00  0.00           H  
ATOM    553 1HA  GLY A  36       9.664  34.813  39.485  1.00  0.00           H  
ATOM    554 2HA  GLY A  36      10.817  34.576  38.173  1.00  0.00           H  
ATOM    555  N   GLN A  37      10.294  31.850  38.129  1.00  0.00           N  
ATOM    556  CA  GLN A  37       9.645  30.640  37.638  1.00  0.00           C  
ATOM    557  C   GLN A  37       8.968  29.860  38.757  1.00  0.00           C  
ATOM    558  O   GLN A  37       7.942  29.219  38.531  1.00  0.00           O  
ATOM    559  CB  GLN A  37      10.668  29.752  36.925  1.00  0.00           C  
ATOM    560  CG  GLN A  37      11.277  30.351  35.667  1.00  0.00           C  
ATOM    561  CD  GLN A  37      10.264  30.737  34.606  1.00  0.00           C  
ATOM    562  OE1 GLN A  37       9.282  30.006  34.442  1.00  0.00           O  
ATOM    563  NE2 GLN A  37      10.487  31.843  33.905  1.00  0.00           N  
ATOM    564  H   GLN A  37      11.302  31.908  38.123  1.00  0.00           H  
ATOM    565  HA  GLN A  37       8.873  30.933  36.926  1.00  0.00           H  
ATOM    566 1HB  GLN A  37      11.485  29.523  37.608  1.00  0.00           H  
ATOM    567 2HB  GLN A  37      10.202  28.808  36.642  1.00  0.00           H  
ATOM    568 1HG  GLN A  37      11.829  31.257  35.914  1.00  0.00           H  
ATOM    569 2HG  GLN A  37      11.950  29.613  35.231  1.00  0.00           H  
ATOM    570 1HE2 GLN A  37       9.834  32.120  33.199  1.00  0.00           H  
ATOM    571 2HE2 GLN A  37      11.291  32.419  34.057  1.00  0.00           H  
ATOM    572  N   MET A  38       9.512  29.895  39.971  1.00  0.00           N  
ATOM    573  CA  MET A  38       8.866  29.185  41.066  1.00  0.00           C  
ATOM    574  C   MET A  38       7.536  29.880  41.341  1.00  0.00           C  
ATOM    575  O   MET A  38       6.518  29.218  41.529  1.00  0.00           O  
ATOM    576  CB  MET A  38       9.747  29.156  42.313  1.00  0.00           C  
ATOM    577  CG  MET A  38       9.369  28.086  43.328  1.00  0.00           C  
ATOM    578  SD  MET A  38       9.774  26.450  42.686  1.00  0.00           S  
ATOM    579  CE  MET A  38       8.955  25.272  43.758  1.00  0.00           C  
ATOM    580  H   MET A  38      10.365  30.407  40.140  1.00  0.00           H  
ATOM    581  HA  MET A  38       8.689  28.152  40.764  1.00  0.00           H  
ATOM    582 1HB  MET A  38      10.784  28.988  42.025  1.00  0.00           H  
ATOM    583 2HB  MET A  38       9.698  30.125  42.812  1.00  0.00           H  
ATOM    584 1HG  MET A  38       9.901  28.249  44.264  1.00  0.00           H  
ATOM    585 2HG  MET A  38       8.302  28.138  43.543  1.00  0.00           H  
ATOM    586 1HE  MET A  38       9.169  24.261  43.411  1.00  0.00           H  
ATOM    587 2HE  MET A  38       9.309  25.381  44.784  1.00  0.00           H  
ATOM    588 3HE  MET A  38       7.879  25.444  43.735  1.00  0.00           H  
ATOM    589  N   PHE A  39       7.541  31.210  41.352  1.00  0.00           N  
ATOM    590  CA  PHE A  39       6.312  31.977  41.524  1.00  0.00           C  
ATOM    591  C   PHE A  39       5.318  31.639  40.411  1.00  0.00           C  
ATOM    592  O   PHE A  39       4.139  31.384  40.663  1.00  0.00           O  
ATOM    593  CB  PHE A  39       6.558  33.486  41.529  1.00  0.00           C  
ATOM    594  CG  PHE A  39       5.282  34.279  41.553  1.00  0.00           C  
ATOM    595  CD1 PHE A  39       4.592  34.490  42.738  1.00  0.00           C  
ATOM    596  CD2 PHE A  39       4.761  34.819  40.399  1.00  0.00           C  
ATOM    597  CE1 PHE A  39       3.417  35.217  42.775  1.00  0.00           C  
ATOM    598  CE2 PHE A  39       3.588  35.549  40.423  1.00  0.00           C  
ATOM    599  CZ  PHE A  39       2.912  35.751  41.609  1.00  0.00           C  
ATOM    600  H   PHE A  39       8.407  31.720  41.242  1.00  0.00           H  
ATOM    601  HA  PHE A  39       5.872  31.707  42.484  1.00  0.00           H  
ATOM    602 1HB  PHE A  39       7.155  33.749  42.401  1.00  0.00           H  
ATOM    603 2HB  PHE A  39       7.127  33.777  40.647  1.00  0.00           H  
ATOM    604  HD1 PHE A  39       4.993  34.069  43.660  1.00  0.00           H  
ATOM    605  HD2 PHE A  39       5.288  34.665  39.457  1.00  0.00           H  
ATOM    606  HE1 PHE A  39       2.897  35.366  43.721  1.00  0.00           H  
ATOM    607  HE2 PHE A  39       3.177  35.977  39.508  1.00  0.00           H  
ATOM    608  HZ  PHE A  39       1.987  36.326  41.617  1.00  0.00           H  
ATOM    609  N   ARG A  40       5.795  31.641  39.168  1.00  0.00           N  
ATOM    610  CA  ARG A  40       4.926  31.367  38.024  1.00  0.00           C  
ATOM    611  C   ARG A  40       4.062  30.138  38.223  1.00  0.00           C  
ATOM    612  O   ARG A  40       2.862  30.177  37.949  1.00  0.00           O  
ATOM    613  CB  ARG A  40       5.755  31.185  36.761  1.00  0.00           C  
ATOM    614  CG  ARG A  40       4.948  31.010  35.484  1.00  0.00           C  
ATOM    615  CD  ARG A  40       5.832  30.859  34.300  1.00  0.00           C  
ATOM    616  NE  ARG A  40       6.534  29.588  34.229  1.00  0.00           N  
ATOM    617  CZ  ARG A  40       6.001  28.423  33.812  1.00  0.00           C  
ATOM    618  NH1 ARG A  40       4.747  28.357  33.425  1.00  0.00           N  
ATOM    619  NH2 ARG A  40       6.747  27.332  33.794  1.00  0.00           N  
ATOM    620  H   ARG A  40       6.774  31.833  39.009  1.00  0.00           H  
ATOM    621  HA  ARG A  40       4.266  32.225  37.891  1.00  0.00           H  
ATOM    622 1HB  ARG A  40       6.408  32.044  36.616  1.00  0.00           H  
ATOM    623 2HB  ARG A  40       6.396  30.309  36.866  1.00  0.00           H  
ATOM    624 1HG  ARG A  40       4.328  30.117  35.573  1.00  0.00           H  
ATOM    625 2HG  ARG A  40       4.304  31.873  35.314  1.00  0.00           H  
ATOM    626 1HD  ARG A  40       5.235  30.945  33.392  1.00  0.00           H  
ATOM    627 2HD  ARG A  40       6.581  31.649  34.335  1.00  0.00           H  
ATOM    628  HE  ARG A  40       7.503  29.589  34.518  1.00  0.00           H  
ATOM    629 1HH1 ARG A  40       4.168  29.185  33.434  1.00  0.00           H  
ATOM    630 2HH1 ARG A  40       4.357  27.478  33.114  1.00  0.00           H  
ATOM    631 1HH2 ARG A  40       7.712  27.371  34.090  1.00  0.00           H  
ATOM    632 2HH2 ARG A  40       6.356  26.455  33.484  1.00  0.00           H  
ATOM    633  N   LYS A  41       4.661  29.048  38.679  1.00  0.00           N  
ATOM    634  CA  LYS A  41       3.885  27.835  38.865  1.00  0.00           C  
ATOM    635  C   LYS A  41       3.209  27.701  40.226  1.00  0.00           C  
ATOM    636  O   LYS A  41       2.141  27.098  40.305  1.00  0.00           O  
ATOM    637  CB  LYS A  41       4.785  26.622  38.628  1.00  0.00           C  
ATOM    638  CG  LYS A  41       4.053  25.293  38.500  1.00  0.00           C  
ATOM    639  CD  LYS A  41       5.059  24.235  38.072  1.00  0.00           C  
ATOM    640  CE  LYS A  41       4.470  22.872  37.742  1.00  0.00           C  
ATOM    641  NZ  LYS A  41       5.562  21.938  37.357  1.00  0.00           N  
ATOM    642  H   LYS A  41       5.649  29.079  38.888  1.00  0.00           H  
ATOM    643  HA  LYS A  41       3.077  27.842  38.131  1.00  0.00           H  
ATOM    644 1HB  LYS A  41       5.359  26.774  37.713  1.00  0.00           H  
ATOM    645 2HB  LYS A  41       5.493  26.534  39.453  1.00  0.00           H  
ATOM    646 1HG  LYS A  41       3.603  25.020  39.455  1.00  0.00           H  
ATOM    647 2HG  LYS A  41       3.257  25.381  37.763  1.00  0.00           H  
ATOM    648 1HD  LYS A  41       5.592  24.573  37.181  1.00  0.00           H  
ATOM    649 2HD  LYS A  41       5.779  24.095  38.879  1.00  0.00           H  
ATOM    650 1HE  LYS A  41       3.938  22.485  38.610  1.00  0.00           H  
ATOM    651 2HE  LYS A  41       3.758  22.970  36.925  1.00  0.00           H  
ATOM    652 1HZ  LYS A  41       5.168  21.034  37.138  1.00  0.00           H  
ATOM    653 2HZ  LYS A  41       6.078  22.255  36.549  1.00  0.00           H  
ATOM    654 3HZ  LYS A  41       6.221  21.834  38.113  1.00  0.00           H  
ATOM    655  N   THR A  42       3.784  28.245  41.292  1.00  0.00           N  
ATOM    656  CA  THR A  42       3.199  28.062  42.619  1.00  0.00           C  
ATOM    657  C   THR A  42       2.383  29.204  43.215  1.00  0.00           C  
ATOM    658  O   THR A  42       1.579  28.972  44.119  1.00  0.00           O  
ATOM    659  CB  THR A  42       4.288  27.723  43.652  1.00  0.00           C  
ATOM    660  OG1 THR A  42       5.159  28.857  43.774  1.00  0.00           O  
ATOM    661  CG2 THR A  42       5.100  26.504  43.239  1.00  0.00           C  
ATOM    662  H   THR A  42       4.630  28.791  41.201  1.00  0.00           H  
ATOM    663  HA  THR A  42       2.493  27.233  42.548  1.00  0.00           H  
ATOM    664  HB  THR A  42       3.816  27.521  44.614  1.00  0.00           H  
ATOM    665  HG1 THR A  42       5.708  28.906  42.988  1.00  0.00           H  
ATOM    666 1HG2 THR A  42       5.851  26.314  44.004  1.00  0.00           H  
ATOM    667 2HG2 THR A  42       4.440  25.643  43.142  1.00  0.00           H  
ATOM    668 3HG2 THR A  42       5.587  26.694  42.283  1.00  0.00           H  
ATOM    669  N   GLY A  43       2.569  30.432  42.750  1.00  0.00           N  
ATOM    670  CA  GLY A  43       1.881  31.590  43.291  1.00  0.00           C  
ATOM    671  C   GLY A  43       2.584  32.239  44.468  1.00  0.00           C  
ATOM    672  O   GLY A  43       2.115  33.255  44.982  1.00  0.00           O  
ATOM    673  H   GLY A  43       3.209  30.598  41.988  1.00  0.00           H  
ATOM    674 1HA  GLY A  43       1.774  32.330  42.498  1.00  0.00           H  
ATOM    675 2HA  GLY A  43       0.883  31.293  43.608  1.00  0.00           H  
ATOM    676  N   LYS A  44       3.699  31.680  44.927  1.00  0.00           N  
ATOM    677  CA  LYS A  44       4.389  32.264  46.068  1.00  0.00           C  
ATOM    678  C   LYS A  44       5.821  32.606  45.697  1.00  0.00           C  
ATOM    679  O   LYS A  44       6.577  31.750  45.235  1.00  0.00           O  
ATOM    680  CB  LYS A  44       4.352  31.297  47.252  1.00  0.00           C  
ATOM    681  CG  LYS A  44       4.948  31.838  48.544  1.00  0.00           C  
ATOM    682  CD  LYS A  44       4.844  30.816  49.666  1.00  0.00           C  
ATOM    683  CE  LYS A  44       5.407  31.354  50.973  1.00  0.00           C  
ATOM    684  NZ  LYS A  44       5.302  30.361  52.077  1.00  0.00           N  
ATOM    685  H   LYS A  44       4.068  30.850  44.486  1.00  0.00           H  
ATOM    686  HA  LYS A  44       3.889  33.190  46.356  1.00  0.00           H  
ATOM    687 1HB  LYS A  44       3.317  31.018  47.455  1.00  0.00           H  
ATOM    688 2HB  LYS A  44       4.895  30.389  46.991  1.00  0.00           H  
ATOM    689 1HG  LYS A  44       5.999  32.088  48.391  1.00  0.00           H  
ATOM    690 2HG  LYS A  44       4.418  32.744  48.836  1.00  0.00           H  
ATOM    691 1HD  LYS A  44       3.797  30.548  49.818  1.00  0.00           H  
ATOM    692 2HD  LYS A  44       5.397  29.919  49.387  1.00  0.00           H  
ATOM    693 1HE  LYS A  44       6.454  31.615  50.830  1.00  0.00           H  
ATOM    694 2HE  LYS A  44       4.858  32.254  51.252  1.00  0.00           H  
ATOM    695 1HZ  LYS A  44       5.684  30.756  52.924  1.00  0.00           H  
ATOM    696 2HZ  LYS A  44       4.331  30.122  52.227  1.00  0.00           H  
ATOM    697 3HZ  LYS A  44       5.817  29.528  51.833  1.00  0.00           H  
ATOM    698  N   LEU A  45       6.193  33.863  45.900  1.00  0.00           N  
ATOM    699  CA  LEU A  45       7.533  34.319  45.556  1.00  0.00           C  
ATOM    700  C   LEU A  45       8.406  34.288  46.804  1.00  0.00           C  
ATOM    701  O   LEU A  45       8.125  34.990  47.775  1.00  0.00           O  
ATOM    702  CB  LEU A  45       7.456  35.737  44.972  1.00  0.00           C  
ATOM    703  CG  LEU A  45       8.745  36.402  44.478  1.00  0.00           C  
ATOM    704  CD1 LEU A  45       9.273  35.659  43.258  1.00  0.00           C  
ATOM    705  CD2 LEU A  45       8.471  37.862  44.148  1.00  0.00           C  
ATOM    706  H   LEU A  45       5.524  34.505  46.302  1.00  0.00           H  
ATOM    707  HA  LEU A  45       7.943  33.645  44.805  1.00  0.00           H  
ATOM    708 1HB  LEU A  45       6.778  35.726  44.119  1.00  0.00           H  
ATOM    709 2HB  LEU A  45       7.042  36.395  45.736  1.00  0.00           H  
ATOM    710  HG  LEU A  45       9.509  36.345  45.254  1.00  0.00           H  
ATOM    711 1HD1 LEU A  45      10.191  36.122  42.897  1.00  0.00           H  
ATOM    712 2HD1 LEU A  45       9.485  34.621  43.511  1.00  0.00           H  
ATOM    713 3HD1 LEU A  45       8.527  35.687  42.466  1.00  0.00           H  
ATOM    714 1HD2 LEU A  45       9.385  38.343  43.799  1.00  0.00           H  
ATOM    715 2HD2 LEU A  45       7.712  37.926  43.370  1.00  0.00           H  
ATOM    716 3HD2 LEU A  45       8.117  38.377  45.042  1.00  0.00           H  
ATOM    717  N   VAL A  46       9.460  33.477  46.783  1.00  0.00           N  
ATOM    718  CA  VAL A  46      10.348  33.330  47.929  1.00  0.00           C  
ATOM    719  C   VAL A  46      11.784  33.625  47.507  1.00  0.00           C  
ATOM    720  O   VAL A  46      12.251  33.051  46.522  1.00  0.00           O  
ATOM    721  CB  VAL A  46      10.251  31.905  48.504  1.00  0.00           C  
ATOM    722  CG1 VAL A  46      11.168  31.754  49.709  1.00  0.00           C  
ATOM    723  CG2 VAL A  46       8.806  31.609  48.877  1.00  0.00           C  
ATOM    724  H   VAL A  46       9.642  32.948  45.942  1.00  0.00           H  
ATOM    725  HA  VAL A  46      10.048  34.037  48.704  1.00  0.00           H  
ATOM    726  HB  VAL A  46      10.589  31.186  47.758  1.00  0.00           H  
ATOM    727 1HG1 VAL A  46      11.084  30.739  50.100  1.00  0.00           H  
ATOM    728 2HG1 VAL A  46      12.203  31.941  49.424  1.00  0.00           H  
ATOM    729 3HG1 VAL A  46      10.879  32.465  50.482  1.00  0.00           H  
ATOM    730 1HG2 VAL A  46       8.733  30.600  49.284  1.00  0.00           H  
ATOM    731 2HG2 VAL A  46       8.475  32.330  49.624  1.00  0.00           H  
ATOM    732 3HG2 VAL A  46       8.183  31.688  47.986  1.00  0.00           H  
ATOM    733  N   SER A  47      12.478  34.503  48.223  1.00  0.00           N  
ATOM    734  CA  SER A  47      13.863  34.791  47.870  1.00  0.00           C  
ATOM    735  C   SER A  47      14.724  33.548  48.107  1.00  0.00           C  
ATOM    736  O   SER A  47      14.541  32.847  49.104  1.00  0.00           O  
ATOM    737  CB  SER A  47      14.388  35.962  48.676  1.00  0.00           C  
ATOM    738  OG  SER A  47      13.678  37.140  48.409  1.00  0.00           O  
ATOM    739  H   SER A  47      12.056  34.975  49.009  1.00  0.00           H  
ATOM    740  HA  SER A  47      13.911  35.053  46.813  1.00  0.00           H  
ATOM    741 1HB  SER A  47      14.317  35.735  49.739  1.00  0.00           H  
ATOM    742 2HB  SER A  47      15.441  36.108  48.436  1.00  0.00           H  
ATOM    743  HG  SER A  47      14.090  37.807  48.964  1.00  0.00           H  
ATOM    744  N   LEU A  48      15.654  33.283  47.197  1.00  0.00           N  
ATOM    745  CA  LEU A  48      16.522  32.111  47.272  1.00  0.00           C  
ATOM    746  C   LEU A  48      17.963  32.495  47.594  1.00  0.00           C  
ATOM    747  O   LEU A  48      18.363  33.642  47.392  1.00  0.00           O  
ATOM    748  CB  LEU A  48      16.430  31.379  45.928  1.00  0.00           C  
ATOM    749  CG  LEU A  48      14.978  31.095  45.521  1.00  0.00           C  
ATOM    750  CD1 LEU A  48      14.915  30.477  44.130  1.00  0.00           C  
ATOM    751  CD2 LEU A  48      14.332  30.166  46.538  1.00  0.00           C  
ATOM    752  H   LEU A  48      15.757  33.928  46.426  1.00  0.00           H  
ATOM    753  HA  LEU A  48      16.188  31.455  48.075  1.00  0.00           H  
ATOM    754 1HB  LEU A  48      16.906  31.986  45.160  1.00  0.00           H  
ATOM    755 2HB  LEU A  48      16.978  30.441  46.010  1.00  0.00           H  
ATOM    756  HG  LEU A  48      14.416  32.028  45.480  1.00  0.00           H  
ATOM    757 1HD1 LEU A  48      13.875  30.287  43.868  1.00  0.00           H  
ATOM    758 2HD1 LEU A  48      15.351  31.159  43.399  1.00  0.00           H  
ATOM    759 3HD1 LEU A  48      15.476  29.543  44.145  1.00  0.00           H  
ATOM    760 1HD2 LEU A  48      13.304  29.981  46.226  1.00  0.00           H  
ATOM    761 2HD2 LEU A  48      14.884  29.227  46.579  1.00  0.00           H  
ATOM    762 3HD2 LEU A  48      14.334  30.615  47.531  1.00  0.00           H  
ATOM    763  N   SER A  49      18.746  31.538  48.083  1.00  0.00           N  
ATOM    764  CA  SER A  49      20.141  31.811  48.410  1.00  0.00           C  
ATOM    765  C   SER A  49      21.191  31.687  47.309  1.00  0.00           C  
ATOM    766  O   SER A  49      21.461  30.606  46.784  1.00  0.00           O  
ATOM    767  CB  SER A  49      20.571  30.900  49.544  1.00  0.00           C  
ATOM    768  OG  SER A  49      21.945  31.030  49.782  1.00  0.00           O  
ATOM    769  H   SER A  49      18.381  30.609  48.236  1.00  0.00           H  
ATOM    770  HA  SER A  49      20.193  32.854  48.724  1.00  0.00           H  
ATOM    771 1HB  SER A  49      20.016  31.149  50.448  1.00  0.00           H  
ATOM    772 2HB  SER A  49      20.330  29.870  49.284  1.00  0.00           H  
ATOM    773  HG  SER A  49      22.004  31.501  50.616  1.00  0.00           H  
ATOM    774  N   GLU A  50      21.803  32.822  46.981  1.00  0.00           N  
ATOM    775  CA  GLU A  50      22.880  32.887  46.003  1.00  0.00           C  
ATOM    776  C   GLU A  50      24.127  32.205  46.560  1.00  0.00           C  
ATOM    777  O   GLU A  50      24.879  31.571  45.823  1.00  0.00           O  
ATOM    778  CB  GLU A  50      23.200  34.338  45.639  1.00  0.00           C  
ATOM    779  CG  GLU A  50      22.067  35.017  44.885  1.00  0.00           C  
ATOM    780  CD  GLU A  50      20.967  35.485  45.798  1.00  0.00           C  
ATOM    781  OE1 GLU A  50      21.129  35.366  46.988  1.00  0.00           O  
ATOM    782  OE2 GLU A  50      19.970  35.958  45.309  1.00  0.00           O  
ATOM    783  H   GLU A  50      21.510  33.680  47.427  1.00  0.00           H  
ATOM    784  HA  GLU A  50      22.564  32.363  45.100  1.00  0.00           H  
ATOM    785 1HB  GLU A  50      23.408  34.911  46.544  1.00  0.00           H  
ATOM    786 2HB  GLU A  50      24.098  34.382  45.023  1.00  0.00           H  
ATOM    787 1HG  GLU A  50      22.500  35.867  44.354  1.00  0.00           H  
ATOM    788 2HG  GLU A  50      21.658  34.321  44.155  1.00  0.00           H  
ATOM    789  N   GLN A  51      24.320  32.352  47.869  1.00  0.00           N  
ATOM    790  CA  GLN A  51      25.465  31.788  48.578  1.00  0.00           C  
ATOM    791  C   GLN A  51      25.401  30.271  48.480  1.00  0.00           C  
ATOM    792  O   GLN A  51      26.436  29.615  48.375  1.00  0.00           O  
ATOM    793  CB  GLN A  51      25.413  32.262  50.034  1.00  0.00           C  
ATOM    794  CG  GLN A  51      26.616  31.982  50.918  1.00  0.00           C  
ATOM    795  CD  GLN A  51      27.919  32.697  50.613  1.00  0.00           C  
ATOM    796  OE1 GLN A  51      28.122  33.910  50.510  1.00  0.00           O  
ATOM    797  NE2 GLN A  51      28.899  31.816  50.459  1.00  0.00           N  
ATOM    798  H   GLN A  51      23.642  32.879  48.399  1.00  0.00           H  
ATOM    799  HA  GLN A  51      26.384  32.144  48.111  1.00  0.00           H  
ATOM    800 1HB  GLN A  51      25.265  33.341  49.990  1.00  0.00           H  
ATOM    801 2HB  GLN A  51      24.562  31.805  50.536  1.00  0.00           H  
ATOM    802 1HG  GLN A  51      26.348  32.265  51.935  1.00  0.00           H  
ATOM    803 2HG  GLN A  51      26.841  30.919  50.850  1.00  0.00           H  
ATOM    804 1HE2 GLN A  51      29.839  32.093  50.250  1.00  0.00           H  
ATOM    805 2HE2 GLN A  51      28.724  30.835  50.544  1.00  0.00           H  
ATOM    806  N   ASN A  52      24.195  29.713  48.513  1.00  0.00           N  
ATOM    807  CA  ASN A  52      24.046  28.274  48.339  1.00  0.00           C  
ATOM    808  C   ASN A  52      24.601  27.898  46.960  1.00  0.00           C  
ATOM    809  O   ASN A  52      25.398  26.969  46.834  1.00  0.00           O  
ATOM    810  CB  ASN A  52      22.595  27.857  48.493  1.00  0.00           C  
ATOM    811  CG  ASN A  52      22.384  26.369  48.429  1.00  0.00           C  
ATOM    812  OD1 ASN A  52      22.481  25.724  47.379  1.00  0.00           O  
ATOM    813  ND2 ASN A  52      22.088  25.797  49.568  1.00  0.00           N  
ATOM    814  H   ASN A  52      23.374  30.283  48.658  1.00  0.00           H  
ATOM    815  HA  ASN A  52      24.630  27.757  49.101  1.00  0.00           H  
ATOM    816 1HB  ASN A  52      22.212  28.215  49.449  1.00  0.00           H  
ATOM    817 2HB  ASN A  52      22.011  28.327  47.701  1.00  0.00           H  
ATOM    818 1HD2 ASN A  52      21.932  24.810  49.614  1.00  0.00           H  
ATOM    819 2HD2 ASN A  52      22.017  26.348  50.399  1.00  0.00           H  
ATOM    820  N   LEU A  53      24.206  28.629  45.923  1.00  0.00           N  
ATOM    821  CA  LEU A  53      24.754  28.291  44.611  1.00  0.00           C  
ATOM    822  C   LEU A  53      26.267  28.480  44.586  1.00  0.00           C  
ATOM    823  O   LEU A  53      26.988  27.687  43.987  1.00  0.00           O  
ATOM    824  CB  LEU A  53      24.094  29.165  43.538  1.00  0.00           C  
ATOM    825  CG  LEU A  53      22.590  28.979  43.295  1.00  0.00           C  
ATOM    826  CD1 LEU A  53      22.138  30.047  42.309  1.00  0.00           C  
ATOM    827  CD2 LEU A  53      22.293  27.583  42.767  1.00  0.00           C  
ATOM    828  H   LEU A  53      23.550  29.385  46.061  1.00  0.00           H  
ATOM    829  HA  LEU A  53      24.535  27.244  44.406  1.00  0.00           H  
ATOM    830 1HB  LEU A  53      24.245  30.209  43.810  1.00  0.00           H  
ATOM    831 2HB  LEU A  53      24.596  28.973  42.590  1.00  0.00           H  
ATOM    832  HG  LEU A  53      22.047  29.120  44.230  1.00  0.00           H  
ATOM    833 1HD1 LEU A  53      21.070  29.940  42.117  1.00  0.00           H  
ATOM    834 2HD1 LEU A  53      22.332  31.034  42.729  1.00  0.00           H  
ATOM    835 3HD1 LEU A  53      22.685  29.937  41.373  1.00  0.00           H  
ATOM    836 1HD2 LEU A  53      21.221  27.475  42.604  1.00  0.00           H  
ATOM    837 2HD2 LEU A  53      22.812  27.412  41.824  1.00  0.00           H  
ATOM    838 3HD2 LEU A  53      22.625  26.839  43.491  1.00  0.00           H  
ATOM    839  N   VAL A  54      26.780  29.520  45.227  1.00  0.00           N  
ATOM    840  CA  VAL A  54      28.219  29.727  45.244  1.00  0.00           C  
ATOM    841  C   VAL A  54      28.958  28.562  45.903  1.00  0.00           C  
ATOM    842  O   VAL A  54      29.981  28.110  45.383  1.00  0.00           O  
ATOM    843  CB  VAL A  54      28.569  31.028  45.992  1.00  0.00           C  
ATOM    844  CG1 VAL A  54      30.060  31.160  46.268  1.00  0.00           C  
ATOM    845  CG2 VAL A  54      28.078  32.210  45.171  1.00  0.00           C  
ATOM    846  H   VAL A  54      26.153  30.159  45.698  1.00  0.00           H  
ATOM    847  HA  VAL A  54      28.563  29.814  44.213  1.00  0.00           H  
ATOM    848  HB  VAL A  54      28.083  31.025  46.967  1.00  0.00           H  
ATOM    849 1HG1 VAL A  54      30.250  32.095  46.797  1.00  0.00           H  
ATOM    850 2HG1 VAL A  54      30.420  30.335  46.881  1.00  0.00           H  
ATOM    851 3HG1 VAL A  54      30.599  31.160  45.321  1.00  0.00           H  
ATOM    852 1HG2 VAL A  54      28.322  33.135  45.694  1.00  0.00           H  
ATOM    853 2HG2 VAL A  54      28.568  32.196  44.197  1.00  0.00           H  
ATOM    854 3HG2 VAL A  54      26.999  32.158  45.027  1.00  0.00           H  
ATOM    855  N   ASP A  55      28.463  28.064  47.031  1.00  0.00           N  
ATOM    856  CA  ASP A  55      29.139  26.965  47.715  1.00  0.00           C  
ATOM    857  C   ASP A  55      28.809  25.531  47.328  1.00  0.00           C  
ATOM    858  O   ASP A  55      29.677  24.665  47.437  1.00  0.00           O  
ATOM    859  CB  ASP A  55      28.889  27.075  49.222  1.00  0.00           C  
ATOM    860  CG  ASP A  55      29.396  28.372  49.839  1.00  0.00           C  
ATOM    861  OD1 ASP A  55      30.487  28.801  49.549  1.00  0.00           O  
ATOM    862  OD2 ASP A  55      28.645  28.916  50.613  1.00  0.00           O  
ATOM    863  H   ASP A  55      27.612  28.451  47.411  1.00  0.00           H  
ATOM    864  HA  ASP A  55      30.200  27.078  47.495  1.00  0.00           H  
ATOM    865 1HB  ASP A  55      27.815  26.997  49.391  1.00  0.00           H  
ATOM    866 2HB  ASP A  55      29.378  26.242  49.730  1.00  0.00           H  
ATOM    867  N   CYS A  56      27.591  25.267  46.871  1.00  0.00           N  
ATOM    868  CA  CYS A  56      27.075  23.934  46.596  1.00  0.00           C  
ATOM    869  C   CYS A  56      27.053  23.579  45.122  1.00  0.00           C  
ATOM    870  O   CYS A  56      26.925  22.402  44.780  1.00  0.00           O  
ATOM    871  CB  CYS A  56      25.657  23.824  47.158  1.00  0.00           C  
ATOM    872  SG  CYS A  56      25.506  24.133  48.933  1.00  0.00           S  
ATOM    873  H   CYS A  56      26.977  26.051  46.703  1.00  0.00           H  
ATOM    874  HA  CYS A  56      27.714  23.201  47.087  1.00  0.00           H  
ATOM    875 1HB  CYS A  56      25.000  24.532  46.652  1.00  0.00           H  
ATOM    876 2HB  CYS A  56      25.261  22.827  46.968  1.00  0.00           H  
ATOM    877  N   SER A  57      27.165  24.522  44.195  1.00  0.00           N  
ATOM    878  CA  SER A  57      27.111  24.173  42.783  1.00  0.00           C  
ATOM    879  C   SER A  57      28.484  23.868  42.200  1.00  0.00           C  
ATOM    880  O   SER A  57      28.631  23.591  41.012  1.00  0.00           O  
ATOM    881  CB  SER A  57      26.481  25.271  41.947  1.00  0.00           C  
ATOM    882  OG  SER A  57      27.326  26.387  41.872  1.00  0.00           O  
ATOM    883  H   SER A  57      27.289  25.497  44.423  1.00  0.00           H  
ATOM    884  HA  SER A  57      26.499  23.276  42.675  1.00  0.00           H  
ATOM    885 1HB  SER A  57      26.281  24.891  40.946  1.00  0.00           H  
ATOM    886 2HB  SER A  57      25.527  25.564  42.382  1.00  0.00           H  
ATOM    887  HG  SER A  57      27.203  26.876  42.690  1.00  0.00           H  
ATOM    888  N   ARG A  58      29.512  23.902  43.040  1.00  0.00           N  
ATOM    889  CA  ARG A  58      30.869  23.630  42.597  1.00  0.00           C  
ATOM    890  C   ARG A  58      31.011  22.271  41.911  1.00  0.00           C  
ATOM    891  O   ARG A  58      31.773  22.170  40.951  1.00  0.00           O  
ATOM    892  CB  ARG A  58      31.869  23.675  43.743  1.00  0.00           C  
ATOM    893  CG  ARG A  58      32.072  25.071  44.311  1.00  0.00           C  
ATOM    894  CD  ARG A  58      33.280  25.170  45.168  1.00  0.00           C  
ATOM    895  NE  ARG A  58      33.313  26.434  45.885  1.00  0.00           N  
ATOM    896  CZ  ARG A  58      32.904  26.608  47.159  1.00  0.00           C  
ATOM    897  NH1 ARG A  58      32.430  25.611  47.870  1.00  0.00           N  
ATOM    898  NH2 ARG A  58      32.960  27.787  47.754  1.00  0.00           N  
ATOM    899  H   ARG A  58      29.326  24.124  44.008  1.00  0.00           H  
ATOM    900  HA  ARG A  58      31.134  24.403  41.876  1.00  0.00           H  
ATOM    901 1HB  ARG A  58      31.571  23.035  44.571  1.00  0.00           H  
ATOM    902 2HB  ARG A  58      32.831  23.298  43.393  1.00  0.00           H  
ATOM    903 1HG  ARG A  58      32.182  25.780  43.490  1.00  0.00           H  
ATOM    904 2HG  ARG A  58      31.210  25.348  44.918  1.00  0.00           H  
ATOM    905 1HD  ARG A  58      33.280  24.359  45.894  1.00  0.00           H  
ATOM    906 2HD  ARG A  58      34.173  25.101  44.545  1.00  0.00           H  
ATOM    907  HE  ARG A  58      33.669  27.241  45.390  1.00  0.00           H  
ATOM    908 1HH1 ARG A  58      32.354  24.677  47.490  1.00  0.00           H  
ATOM    909 2HH1 ARG A  58      32.140  25.798  48.821  1.00  0.00           H  
ATOM    910 1HH2 ARG A  58      33.311  28.608  47.281  1.00  0.00           H  
ATOM    911 2HH2 ARG A  58      32.636  27.836  48.710  1.00  0.00           H  
ATOM    912  N   PRO A  59      30.332  21.179  42.308  1.00  0.00           N  
ATOM    913  CA  PRO A  59      30.399  19.879  41.632  1.00  0.00           C  
ATOM    914  C   PRO A  59      29.901  19.946  40.188  1.00  0.00           C  
ATOM    915  O   PRO A  59      30.148  19.024  39.411  1.00  0.00           O  
ATOM    916  CB  PRO A  59      29.485  18.990  42.481  1.00  0.00           C  
ATOM    917  CG  PRO A  59      29.458  19.635  43.825  1.00  0.00           C  
ATOM    918  CD  PRO A  59      29.513  21.114  43.545  1.00  0.00           C  
ATOM    919  HA  PRO A  59      31.439  19.519  41.655  1.00  0.00           H  
ATOM    920 1HB  PRO A  59      28.488  18.936  42.019  1.00  0.00           H  
ATOM    921 2HB  PRO A  59      29.885  17.966  42.514  1.00  0.00           H  
ATOM    922 1HG  PRO A  59      28.546  19.346  44.368  1.00  0.00           H  
ATOM    923 2HG  PRO A  59      30.310  19.291  44.429  1.00  0.00           H  
ATOM    924 1HD  PRO A  59      28.475  21.423  43.356  1.00  0.00           H  
ATOM    925 2HD  PRO A  59      29.959  21.622  44.413  1.00  0.00           H  
ATOM    926  N   GLN A  60      29.204  21.016  39.818  1.00  0.00           N  
ATOM    927  CA  GLN A  60      28.678  21.160  38.467  1.00  0.00           C  
ATOM    928  C   GLN A  60      29.648  21.900  37.550  1.00  0.00           C  
ATOM    929  O   GLN A  60      29.354  22.086  36.368  1.00  0.00           O  
ATOM    930  CB  GLN A  60      27.335  21.896  38.467  1.00  0.00           C  
ATOM    931  CG  GLN A  60      26.242  21.245  39.294  1.00  0.00           C  
ATOM    932  CD  GLN A  60      25.932  19.817  38.886  1.00  0.00           C  
ATOM    933  OE1 GLN A  60      25.806  19.511  37.697  1.00  0.00           O  
ATOM    934  NE2 GLN A  60      25.809  18.939  39.875  1.00  0.00           N  
ATOM    935  H   GLN A  60      29.010  21.774  40.456  1.00  0.00           H  
ATOM    936  HA  GLN A  60      28.524  20.164  38.052  1.00  0.00           H  
ATOM    937 1HB  GLN A  60      27.473  22.909  38.847  1.00  0.00           H  
ATOM    938 2HB  GLN A  60      26.965  21.981  37.446  1.00  0.00           H  
ATOM    939 1HG  GLN A  60      26.554  21.230  40.338  1.00  0.00           H  
ATOM    940 2HG  GLN A  60      25.347  21.852  39.157  1.00  0.00           H  
ATOM    941 1HE2 GLN A  60      25.607  17.982  39.667  1.00  0.00           H  
ATOM    942 2HE2 GLN A  60      25.919  19.225  40.828  1.00  0.00           H  
ATOM    943  N   GLY A  61      30.784  22.320  38.101  1.00  0.00           N  
ATOM    944  CA  GLY A  61      31.794  23.062  37.371  1.00  0.00           C  
ATOM    945  C   GLY A  61      31.923  24.510  37.799  1.00  0.00           C  
ATOM    946  O   GLY A  61      32.784  25.216  37.272  1.00  0.00           O  
ATOM    947  H   GLY A  61      30.976  22.125  39.072  1.00  0.00           H  
ATOM    948 1HA  GLY A  61      32.757  22.570  37.509  1.00  0.00           H  
ATOM    949 2HA  GLY A  61      31.562  23.039  36.307  1.00  0.00           H  
ATOM    950  N   ASN A  62      31.096  24.983  38.723  1.00  0.00           N  
ATOM    951  CA  ASN A  62      31.266  26.363  39.148  1.00  0.00           C  
ATOM    952  C   ASN A  62      32.469  26.410  40.078  1.00  0.00           C  
ATOM    953  O   ASN A  62      32.838  25.410  40.690  1.00  0.00           O  
ATOM    954  CB  ASN A  62      30.025  26.922  39.820  1.00  0.00           C  
ATOM    955  CG  ASN A  62      28.933  27.266  38.846  1.00  0.00           C  
ATOM    956  OD1 ASN A  62      29.189  27.667  37.704  1.00  0.00           O  
ATOM    957  ND2 ASN A  62      27.704  27.117  39.269  1.00  0.00           N  
ATOM    958  H   ASN A  62      30.363  24.423  39.138  1.00  0.00           H  
ATOM    959  HA  ASN A  62      31.473  26.987  38.276  1.00  0.00           H  
ATOM    960 1HB  ASN A  62      29.641  26.191  40.533  1.00  0.00           H  
ATOM    961 2HB  ASN A  62      30.284  27.821  40.381  1.00  0.00           H  
ATOM    962 1HD2 ASN A  62      26.925  27.326  38.676  1.00  0.00           H  
ATOM    963 2HD2 ASN A  62      27.529  26.790  40.197  1.00  0.00           H  
ATOM    964  N   GLN A  63      33.096  27.576  40.182  1.00  0.00           N  
ATOM    965  CA  GLN A  63      34.270  27.763  41.027  1.00  0.00           C  
ATOM    966  C   GLN A  63      33.936  28.649  42.220  1.00  0.00           C  
ATOM    967  O   GLN A  63      34.810  29.230  42.864  1.00  0.00           O  
ATOM    968  CB  GLN A  63      35.389  28.371  40.178  1.00  0.00           C  
ATOM    969  CG  GLN A  63      35.695  27.548  38.938  1.00  0.00           C  
ATOM    970  CD  GLN A  63      36.131  26.132  39.263  1.00  0.00           C  
ATOM    971  OE1 GLN A  63      37.088  25.931  40.016  1.00  0.00           O  
ATOM    972  NE2 GLN A  63      35.439  25.149  38.701  1.00  0.00           N  
ATOM    973  H   GLN A  63      32.768  28.380  39.666  1.00  0.00           H  
ATOM    974  HA  GLN A  63      34.590  26.793  41.408  1.00  0.00           H  
ATOM    975 1HB  GLN A  63      35.105  29.378  39.870  1.00  0.00           H  
ATOM    976 2HB  GLN A  63      36.297  28.456  40.774  1.00  0.00           H  
ATOM    977 1HG  GLN A  63      34.799  27.491  38.320  1.00  0.00           H  
ATOM    978 2HG  GLN A  63      36.500  28.035  38.387  1.00  0.00           H  
ATOM    979 1HE2 GLN A  63      35.686  24.196  38.883  1.00  0.00           H  
ATOM    980 2HE2 GLN A  63      34.666  25.336  38.094  1.00  0.00           H  
ATOM    981  N   GLY A  64      32.648  28.756  42.532  1.00  0.00           N  
ATOM    982  CA  GLY A  64      32.207  29.590  43.634  1.00  0.00           C  
ATOM    983  C   GLY A  64      32.480  31.047  43.316  1.00  0.00           C  
ATOM    984  O   GLY A  64      32.044  31.511  42.265  1.00  0.00           O  
ATOM    985  H   GLY A  64      31.971  28.242  41.987  1.00  0.00           H  
ATOM    986 1HA  GLY A  64      31.142  29.427  43.802  1.00  0.00           H  
ATOM    987 2HA  GLY A  64      32.728  29.294  44.544  1.00  0.00           H  
ATOM    988  N   CYS A  65      33.180  31.778  44.181  1.00  0.00           N  
ATOM    989  CA  CYS A  65      33.463  33.196  43.981  1.00  0.00           C  
ATOM    990  C   CYS A  65      34.533  33.404  42.931  1.00  0.00           C  
ATOM    991  O   CYS A  65      34.845  34.549  42.587  1.00  0.00           O  
ATOM    992  CB  CYS A  65      33.919  33.891  45.264  1.00  0.00           C  
ATOM    993  SG  CYS A  65      32.660  34.091  46.547  1.00  0.00           S  
ATOM    994  H   CYS A  65      33.535  31.334  45.016  1.00  0.00           H  
ATOM    995  HA  CYS A  65      32.547  33.681  43.640  1.00  0.00           H  
ATOM    996 1HB  CYS A  65      34.742  33.337  45.715  1.00  0.00           H  
ATOM    997 2HB  CYS A  65      34.302  34.893  45.068  1.00  0.00           H  
ATOM    998  N   ASN A  66      35.087  32.320  42.405  1.00  0.00           N  
ATOM    999  CA  ASN A  66      36.084  32.394  41.365  1.00  0.00           C  
ATOM   1000  C   ASN A  66      35.485  32.188  39.993  1.00  0.00           C  
ATOM   1001  O   ASN A  66      36.220  32.055  39.010  1.00  0.00           O  
ATOM   1002  CB  ASN A  66      37.194  31.388  41.608  1.00  0.00           C  
ATOM   1003  CG  ASN A  66      38.050  31.738  42.794  1.00  0.00           C  
ATOM   1004  OD1 ASN A  66      38.540  32.866  42.916  1.00  0.00           O  
ATOM   1005  ND2 ASN A  66      38.241  30.788  43.674  1.00  0.00           N  
ATOM   1006  H   ASN A  66      34.798  31.412  42.741  1.00  0.00           H  
ATOM   1007  HA  ASN A  66      36.521  33.393  41.376  1.00  0.00           H  
ATOM   1008 1HB  ASN A  66      36.760  30.400  41.770  1.00  0.00           H  
ATOM   1009 2HB  ASN A  66      37.830  31.325  40.725  1.00  0.00           H  
ATOM   1010 1HD2 ASN A  66      38.802  30.962  44.484  1.00  0.00           H  
ATOM   1011 2HD2 ASN A  66      37.828  29.888  43.542  1.00  0.00           H  
ATOM   1012  N   GLY A  67      34.164  32.248  39.892  1.00  0.00           N  
ATOM   1013  CA  GLY A  67      33.475  32.227  38.621  1.00  0.00           C  
ATOM   1014  C   GLY A  67      32.519  31.091  38.391  1.00  0.00           C  
ATOM   1015  O   GLY A  67      32.686  29.992  38.916  1.00  0.00           O  
ATOM   1016  H   GLY A  67      33.597  32.313  40.727  1.00  0.00           H  
ATOM   1017 1HA  GLY A  67      32.919  33.161  38.537  1.00  0.00           H  
ATOM   1018 2HA  GLY A  67      34.210  32.192  37.816  1.00  0.00           H  
ATOM   1019  N   GLY A  68      31.505  31.359  37.577  1.00  0.00           N  
ATOM   1020  CA  GLY A  68      30.510  30.357  37.260  1.00  0.00           C  
ATOM   1021  C   GLY A  68      29.439  30.780  36.278  1.00  0.00           C  
ATOM   1022  O   GLY A  68      29.481  31.858  35.683  1.00  0.00           O  
ATOM   1023  H   GLY A  68      31.479  32.295  37.199  1.00  0.00           H  
ATOM   1024 1HA  GLY A  68      31.012  29.483  36.848  1.00  0.00           H  
ATOM   1025 2HA  GLY A  68      30.019  30.058  38.185  1.00  0.00           H  
ATOM   1026  N   PHE A  69      28.441  29.922  36.088  1.00  0.00           N  
ATOM   1027  CA  PHE A  69      27.391  30.230  35.123  1.00  0.00           C  
ATOM   1028  C   PHE A  69      26.060  29.591  35.478  1.00  0.00           C  
ATOM   1029  O   PHE A  69      25.998  28.508  36.062  1.00  0.00           O  
ATOM   1030  CB  PHE A  69      27.802  29.765  33.725  1.00  0.00           C  
ATOM   1031  CG  PHE A  69      26.771  30.109  32.689  1.00  0.00           C  
ATOM   1032  CD1 PHE A  69      26.495  31.438  32.406  1.00  0.00           C  
ATOM   1033  CD2 PHE A  69      26.088  29.134  32.011  1.00  0.00           C  
ATOM   1034  CE1 PHE A  69      25.549  31.777  31.456  1.00  0.00           C  
ATOM   1035  CE2 PHE A  69      25.142  29.462  31.059  1.00  0.00           C  
ATOM   1036  CZ  PHE A  69      24.870  30.786  30.780  1.00  0.00           C  
ATOM   1037  H   PHE A  69      28.443  29.069  36.628  1.00  0.00           H  
ATOM   1038  HA  PHE A  69      27.239  31.309  35.121  1.00  0.00           H  
ATOM   1039 1HB  PHE A  69      28.749  30.227  33.449  1.00  0.00           H  
ATOM   1040 2HB  PHE A  69      27.957  28.687  33.725  1.00  0.00           H  
ATOM   1041  HD1 PHE A  69      27.038  32.214  32.945  1.00  0.00           H  
ATOM   1042  HD2 PHE A  69      26.309  28.091  32.238  1.00  0.00           H  
ATOM   1043  HE1 PHE A  69      25.336  32.823  31.237  1.00  0.00           H  
ATOM   1044  HE2 PHE A  69      24.599  28.688  30.518  1.00  0.00           H  
ATOM   1045  HZ  PHE A  69      24.123  31.047  30.031  1.00  0.00           H  
ATOM   1046  N   MET A  70      24.985  30.283  35.110  1.00  0.00           N  
ATOM   1047  CA  MET A  70      23.615  29.923  35.443  1.00  0.00           C  
ATOM   1048  C   MET A  70      23.190  28.523  35.005  1.00  0.00           C  
ATOM   1049  O   MET A  70      22.436  27.860  35.715  1.00  0.00           O  
ATOM   1050  CB  MET A  70      22.676  30.954  34.820  1.00  0.00           C  
ATOM   1051  CG  MET A  70      22.873  32.336  35.425  1.00  0.00           C  
ATOM   1052  SD  MET A  70      24.146  33.322  34.614  1.00  0.00           S  
ATOM   1053  CE  MET A  70      23.356  33.954  33.136  1.00  0.00           C  
ATOM   1054  H   MET A  70      25.133  31.118  34.562  1.00  0.00           H  
ATOM   1055  HA  MET A  70      23.529  29.936  36.530  1.00  0.00           H  
ATOM   1056 1HB  MET A  70      22.850  31.006  33.746  1.00  0.00           H  
ATOM   1057 2HB  MET A  70      21.639  30.646  34.965  1.00  0.00           H  
ATOM   1058 1HG  MET A  70      21.944  32.905  35.377  1.00  0.00           H  
ATOM   1059 2HG  MET A  70      23.149  32.219  36.473  1.00  0.00           H  
ATOM   1060 1HE  MET A  70      24.070  34.567  32.586  1.00  0.00           H  
ATOM   1061 2HE  MET A  70      23.024  33.129  32.504  1.00  0.00           H  
ATOM   1062 3HE  MET A  70      22.491  34.558  33.412  1.00  0.00           H  
ATOM   1063  N   ALA A  71      23.651  28.036  33.855  1.00  0.00           N  
ATOM   1064  CA  ALA A  71      23.258  26.694  33.447  1.00  0.00           C  
ATOM   1065  C   ALA A  71      23.764  25.660  34.445  1.00  0.00           C  
ATOM   1066  O   ALA A  71      23.129  24.625  34.637  1.00  0.00           O  
ATOM   1067  CB  ALA A  71      23.764  26.355  32.051  1.00  0.00           C  
ATOM   1068  H   ALA A  71      24.265  28.601  33.284  1.00  0.00           H  
ATOM   1069  HA  ALA A  71      22.170  26.644  33.431  1.00  0.00           H  
ATOM   1070 1HB  ALA A  71      23.453  25.344  31.784  1.00  0.00           H  
ATOM   1071 2HB  ALA A  71      23.346  27.065  31.340  1.00  0.00           H  
ATOM   1072 3HB  ALA A  71      24.851  26.411  32.031  1.00  0.00           H  
ATOM   1073  N   ARG A  72      24.898  25.923  35.085  1.00  0.00           N  
ATOM   1074  CA  ARG A  72      25.455  24.957  36.021  1.00  0.00           C  
ATOM   1075  C   ARG A  72      24.667  25.098  37.315  1.00  0.00           C  
ATOM   1076  O   ARG A  72      24.429  24.116  38.015  1.00  0.00           O  
ATOM   1077  CB  ARG A  72      26.938  25.233  36.216  1.00  0.00           C  
ATOM   1078  CG  ARG A  72      27.771  24.972  34.970  1.00  0.00           C  
ATOM   1079  CD  ARG A  72      29.210  25.277  35.161  1.00  0.00           C  
ATOM   1080  NE  ARG A  72      29.947  25.188  33.910  1.00  0.00           N  
ATOM   1081  CZ  ARG A  72      30.452  24.077  33.337  1.00  0.00           C  
ATOM   1082  NH1 ARG A  72      30.326  22.887  33.881  1.00  0.00           N  
ATOM   1083  NH2 ARG A  72      31.095  24.191  32.190  1.00  0.00           N  
ATOM   1084  H   ARG A  72      25.404  26.787  34.949  1.00  0.00           H  
ATOM   1085  HA  ARG A  72      25.351  23.952  35.612  1.00  0.00           H  
ATOM   1086 1HB  ARG A  72      27.082  26.272  36.510  1.00  0.00           H  
ATOM   1087 2HB  ARG A  72      27.331  24.614  37.020  1.00  0.00           H  
ATOM   1088 1HG  ARG A  72      27.680  23.919  34.701  1.00  0.00           H  
ATOM   1089 2HG  ARG A  72      27.403  25.594  34.152  1.00  0.00           H  
ATOM   1090 1HD  ARG A  72      29.326  26.287  35.553  1.00  0.00           H  
ATOM   1091 2HD  ARG A  72      29.642  24.567  35.864  1.00  0.00           H  
ATOM   1092  HE  ARG A  72      30.094  26.059  33.416  1.00  0.00           H  
ATOM   1093 1HH1 ARG A  72      29.841  22.751  34.758  1.00  0.00           H  
ATOM   1094 2HH1 ARG A  72      30.717  22.079  33.423  1.00  0.00           H  
ATOM   1095 1HH2 ARG A  72      31.202  25.100  31.756  1.00  0.00           H  
ATOM   1096 2HH2 ARG A  72      31.482  23.374  31.744  1.00  0.00           H  
ATOM   1097  N   ALA A  73      24.267  26.330  37.625  1.00  0.00           N  
ATOM   1098  CA  ALA A  73      23.454  26.601  38.804  1.00  0.00           C  
ATOM   1099  C   ALA A  73      22.110  25.879  38.688  1.00  0.00           C  
ATOM   1100  O   ALA A  73      21.591  25.342  39.665  1.00  0.00           O  
ATOM   1101  CB  ALA A  73      23.246  28.100  38.963  1.00  0.00           C  
ATOM   1102  H   ALA A  73      24.549  27.081  37.011  1.00  0.00           H  
ATOM   1103  HA  ALA A  73      23.963  26.219  39.688  1.00  0.00           H  
ATOM   1104 1HB  ALA A  73      22.608  28.293  39.825  1.00  0.00           H  
ATOM   1105 2HB  ALA A  73      24.209  28.585  39.108  1.00  0.00           H  
ATOM   1106 3HB  ALA A  73      22.769  28.493  38.066  1.00  0.00           H  
ATOM   1107  N   PHE A  74      21.554  25.867  37.478  1.00  0.00           N  
ATOM   1108  CA  PHE A  74      20.288  25.187  37.218  1.00  0.00           C  
ATOM   1109  C   PHE A  74      20.489  23.676  37.238  1.00  0.00           C  
ATOM   1110  O   PHE A  74      19.645  22.947  37.767  1.00  0.00           O  
ATOM   1111  CB  PHE A  74      19.742  25.641  35.863  1.00  0.00           C  
ATOM   1112  CG  PHE A  74      19.381  27.094  35.752  1.00  0.00           C  
ATOM   1113  CD1 PHE A  74      19.111  27.889  36.855  1.00  0.00           C  
ATOM   1114  CD2 PHE A  74      19.307  27.697  34.482  1.00  0.00           C  
ATOM   1115  CE1 PHE A  74      18.783  29.223  36.711  1.00  0.00           C  
ATOM   1116  CE2 PHE A  74      18.980  29.031  34.341  1.00  0.00           C  
ATOM   1117  CZ  PHE A  74      18.716  29.797  35.459  1.00  0.00           C  
ATOM   1118  H   PHE A  74      22.028  26.346  36.725  1.00  0.00           H  
ATOM   1119  HA  PHE A  74      19.565  25.450  37.992  1.00  0.00           H  
ATOM   1120 1HB  PHE A  74      20.488  25.428  35.098  1.00  0.00           H  
ATOM   1121 2HB  PHE A  74      18.847  25.060  35.640  1.00  0.00           H  
ATOM   1122  HD1 PHE A  74      19.151  27.484  37.867  1.00  0.00           H  
ATOM   1123  HD2 PHE A  74      19.514  27.099  33.595  1.00  0.00           H  
ATOM   1124  HE1 PHE A  74      18.575  29.821  37.599  1.00  0.00           H  
ATOM   1125  HE2 PHE A  74      18.925  29.492  33.356  1.00  0.00           H  
ATOM   1126  HZ  PHE A  74      18.456  30.849  35.349  1.00  0.00           H  
ATOM   1127  N   GLN A  75      21.593  23.181  36.685  1.00  0.00           N  
ATOM   1128  CA  GLN A  75      21.843  21.745  36.745  1.00  0.00           C  
ATOM   1129  C   GLN A  75      22.028  21.330  38.200  1.00  0.00           C  
ATOM   1130  O   GLN A  75      21.606  20.243  38.584  1.00  0.00           O  
ATOM   1131  CB  GLN A  75      23.076  21.373  35.916  1.00  0.00           C  
ATOM   1132  CG  GLN A  75      23.355  19.885  35.782  1.00  0.00           C  
ATOM   1133  CD  GLN A  75      22.291  19.108  35.031  1.00  0.00           C  
ATOM   1134  OE1 GLN A  75      21.482  19.667  34.285  1.00  0.00           O  
ATOM   1135  NE2 GLN A  75      22.294  17.795  35.231  1.00  0.00           N  
ATOM   1136  H   GLN A  75      22.260  23.786  36.224  1.00  0.00           H  
ATOM   1137  HA  GLN A  75      20.979  21.225  36.331  1.00  0.00           H  
ATOM   1138 1HB  GLN A  75      22.965  21.775  34.909  1.00  0.00           H  
ATOM   1139 2HB  GLN A  75      23.958  21.830  36.363  1.00  0.00           H  
ATOM   1140 1HG  GLN A  75      24.293  19.757  35.244  1.00  0.00           H  
ATOM   1141 2HG  GLN A  75      23.430  19.445  36.776  1.00  0.00           H  
ATOM   1142 1HE2 GLN A  75      21.625  17.206  34.774  1.00  0.00           H  
ATOM   1143 2HE2 GLN A  75      22.967  17.384  35.843  1.00  0.00           H  
ATOM   1144  N   TYR A  76      22.654  22.184  39.005  1.00  0.00           N  
ATOM   1145  CA  TYR A  76      22.802  21.925  40.431  1.00  0.00           C  
ATOM   1146  C   TYR A  76      21.455  21.731  41.120  1.00  0.00           C  
ATOM   1147  O   TYR A  76      21.278  20.766  41.855  1.00  0.00           O  
ATOM   1148  CB  TYR A  76      23.569  23.039  41.146  1.00  0.00           C  
ATOM   1149  CG  TYR A  76      23.360  23.023  42.644  1.00  0.00           C  
ATOM   1150  CD1 TYR A  76      23.942  22.073  43.471  1.00  0.00           C  
ATOM   1151  CD2 TYR A  76      22.549  24.009  43.187  1.00  0.00           C  
ATOM   1152  CE1 TYR A  76      23.707  22.118  44.832  1.00  0.00           C  
ATOM   1153  CE2 TYR A  76      22.312  24.056  44.548  1.00  0.00           C  
ATOM   1154  CZ  TYR A  76      22.890  23.113  45.373  1.00  0.00           C  
ATOM   1155  OH  TYR A  76      22.654  23.160  46.727  1.00  0.00           O  
ATOM   1156  H   TYR A  76      23.036  23.037  38.619  1.00  0.00           H  
ATOM   1157  HA  TYR A  76      23.366  20.999  40.548  1.00  0.00           H  
ATOM   1158 1HB  TYR A  76      24.640  22.952  40.951  1.00  0.00           H  
ATOM   1159 2HB  TYR A  76      23.262  24.012  40.766  1.00  0.00           H  
ATOM   1160  HD1 TYR A  76      24.580  21.293  43.055  1.00  0.00           H  
ATOM   1161  HD2 TYR A  76      22.097  24.749  42.528  1.00  0.00           H  
ATOM   1162  HE1 TYR A  76      24.164  21.371  45.481  1.00  0.00           H  
ATOM   1163  HE2 TYR A  76      21.674  24.831  44.971  1.00  0.00           H  
ATOM   1164  HH  TYR A  76      22.352  24.039  46.969  1.00  0.00           H  
ATOM   1165  N   VAL A  77      20.515  22.645  40.903  1.00  0.00           N  
ATOM   1166  CA  VAL A  77      19.232  22.486  41.571  1.00  0.00           C  
ATOM   1167  C   VAL A  77      18.592  21.171  41.126  1.00  0.00           C  
ATOM   1168  O   VAL A  77      18.061  20.443  41.963  1.00  0.00           O  
ATOM   1169  CB  VAL A  77      18.308  23.673  41.236  1.00  0.00           C  
ATOM   1170  CG1 VAL A  77      16.902  23.437  41.764  1.00  0.00           C  
ATOM   1171  CG2 VAL A  77      18.925  24.929  41.833  1.00  0.00           C  
ATOM   1172  H   VAL A  77      20.700  23.424  40.287  1.00  0.00           H  
ATOM   1173  HA  VAL A  77      19.401  22.468  42.649  1.00  0.00           H  
ATOM   1174  HB  VAL A  77      18.221  23.776  40.156  1.00  0.00           H  
ATOM   1175 1HG1 VAL A  77      16.279  24.296  41.507  1.00  0.00           H  
ATOM   1176 2HG1 VAL A  77      16.480  22.537  41.314  1.00  0.00           H  
ATOM   1177 3HG1 VAL A  77      16.943  23.319  42.846  1.00  0.00           H  
ATOM   1178 1HG2 VAL A  77      18.292  25.789  41.609  1.00  0.00           H  
ATOM   1179 2HG2 VAL A  77      19.002  24.794  42.910  1.00  0.00           H  
ATOM   1180 3HG2 VAL A  77      19.916  25.101  41.412  1.00  0.00           H  
ATOM   1181  N   LYS A  78      18.648  20.861  39.832  1.00  0.00           N  
ATOM   1182  CA  LYS A  78      18.096  19.607  39.331  1.00  0.00           C  
ATOM   1183  C   LYS A  78      18.672  18.354  39.980  1.00  0.00           C  
ATOM   1184  O   LYS A  78      17.909  17.479  40.398  1.00  0.00           O  
ATOM   1185  CB  LYS A  78      18.277  19.476  37.818  1.00  0.00           C  
ATOM   1186  CG  LYS A  78      17.740  18.167  37.252  1.00  0.00           C  
ATOM   1187  CD  LYS A  78      17.947  18.023  35.752  1.00  0.00           C  
ATOM   1188  CE  LYS A  78      17.352  16.710  35.267  1.00  0.00           C  
ATOM   1189  NZ  LYS A  78      17.521  16.498  33.804  1.00  0.00           N  
ATOM   1190  H   LYS A  78      19.078  21.504  39.183  1.00  0.00           H  
ATOM   1191  HA  LYS A  78      17.030  19.609  39.556  1.00  0.00           H  
ATOM   1192 1HB  LYS A  78      17.764  20.303  37.325  1.00  0.00           H  
ATOM   1193 2HB  LYS A  78      19.335  19.548  37.566  1.00  0.00           H  
ATOM   1194 1HG  LYS A  78      18.233  17.320  37.731  1.00  0.00           H  
ATOM   1195 2HG  LYS A  78      16.672  18.104  37.455  1.00  0.00           H  
ATOM   1196 1HD  LYS A  78      17.472  18.850  35.221  1.00  0.00           H  
ATOM   1197 2HD  LYS A  78      19.014  18.047  35.530  1.00  0.00           H  
ATOM   1198 1HE  LYS A  78      17.835  15.891  35.798  1.00  0.00           H  
ATOM   1199 2HE  LYS A  78      16.287  16.703  35.500  1.00  0.00           H  
ATOM   1200 1HZ  LYS A  78      17.108  15.615  33.546  1.00  0.00           H  
ATOM   1201 2HZ  LYS A  78      17.070  17.239  33.288  1.00  0.00           H  
ATOM   1202 3HZ  LYS A  78      18.505  16.490  33.574  1.00  0.00           H  
ATOM   1203  N   GLU A  79      19.996  18.259  40.072  1.00  0.00           N  
ATOM   1204  CA  GLU A  79      20.631  17.083  40.664  1.00  0.00           C  
ATOM   1205  C   GLU A  79      20.558  17.060  42.183  1.00  0.00           C  
ATOM   1206  O   GLU A  79      20.475  15.992  42.793  1.00  0.00           O  
ATOM   1207  CB  GLU A  79      22.102  16.992  40.248  1.00  0.00           C  
ATOM   1208  CG  GLU A  79      22.327  16.718  38.769  1.00  0.00           C  
ATOM   1209  CD  GLU A  79      23.775  16.533  38.410  1.00  0.00           C  
ATOM   1210  OE1 GLU A  79      24.588  16.461  39.301  1.00  0.00           O  
ATOM   1211  OE2 GLU A  79      24.068  16.463  37.240  1.00  0.00           O  
ATOM   1212  H   GLU A  79      20.567  19.014  39.727  1.00  0.00           H  
ATOM   1213  HA  GLU A  79      20.105  16.199  40.299  1.00  0.00           H  
ATOM   1214 1HB  GLU A  79      22.602  17.927  40.495  1.00  0.00           H  
ATOM   1215 2HB  GLU A  79      22.587  16.196  40.811  1.00  0.00           H  
ATOM   1216 1HG  GLU A  79      21.782  15.816  38.491  1.00  0.00           H  
ATOM   1217 2HG  GLU A  79      21.919  17.552  38.198  1.00  0.00           H  
ATOM   1218  N   ASN A  80      20.582  18.240  42.798  1.00  0.00           N  
ATOM   1219  CA  ASN A  80      20.529  18.391  44.249  1.00  0.00           C  
ATOM   1220  C   ASN A  80      19.130  18.192  44.818  1.00  0.00           C  
ATOM   1221  O   ASN A  80      18.991  17.776  45.969  1.00  0.00           O  
ATOM   1222  CB  ASN A  80      21.071  19.757  44.628  1.00  0.00           C  
ATOM   1223  CG  ASN A  80      21.314  19.941  46.100  1.00  0.00           C  
ATOM   1224  OD1 ASN A  80      22.147  19.263  46.713  1.00  0.00           O  
ATOM   1225  ND2 ASN A  80      20.584  20.863  46.674  1.00  0.00           N  
ATOM   1226  H   ASN A  80      20.638  19.086  42.250  1.00  0.00           H  
ATOM   1227  HA  ASN A  80      21.157  17.618  44.694  1.00  0.00           H  
ATOM   1228 1HB  ASN A  80      22.012  19.916  44.100  1.00  0.00           H  
ATOM   1229 2HB  ASN A  80      20.371  20.528  44.305  1.00  0.00           H  
ATOM   1230 1HD2 ASN A  80      20.689  21.043  47.652  1.00  0.00           H  
ATOM   1231 2HD2 ASN A  80      19.915  21.402  46.163  1.00  0.00           H  
ATOM   1232  N   GLY A  81      18.097  18.490  44.038  1.00  0.00           N  
ATOM   1233  CA  GLY A  81      16.740  18.332  44.530  1.00  0.00           C  
ATOM   1234  C   GLY A  81      16.200  19.586  45.188  1.00  0.00           C  
ATOM   1235  O   GLY A  81      15.330  19.495  46.055  1.00  0.00           O  
ATOM   1236  H   GLY A  81      18.230  18.828  43.095  1.00  0.00           H  
ATOM   1237 1HA  GLY A  81      16.092  18.059  43.695  1.00  0.00           H  
ATOM   1238 2HA  GLY A  81      16.711  17.513  45.249  1.00  0.00           H  
ATOM   1239  N   GLY A  82      16.704  20.748  44.789  1.00  0.00           N  
ATOM   1240  CA  GLY A  82      16.232  21.984  45.383  1.00  0.00           C  
ATOM   1241  C   GLY A  82      17.293  22.970  45.823  1.00  0.00           C  
ATOM   1242  O   GLY A  82      18.486  22.680  45.890  1.00  0.00           O  
ATOM   1243  H   GLY A  82      17.412  20.748  44.069  1.00  0.00           H  
ATOM   1244 1HA  GLY A  82      15.592  22.497  44.665  1.00  0.00           H  
ATOM   1245 2HA  GLY A  82      15.628  21.751  46.258  1.00  0.00           H  
ATOM   1246  N   LEU A  83      16.817  24.175  46.121  1.00  0.00           N  
ATOM   1247  CA  LEU A  83      17.636  25.292  46.576  1.00  0.00           C  
ATOM   1248  C   LEU A  83      17.029  25.945  47.811  1.00  0.00           C  
ATOM   1249  O   LEU A  83      15.838  26.255  47.867  1.00  0.00           O  
ATOM   1250  CB  LEU A  83      17.755  26.308  45.434  1.00  0.00           C  
ATOM   1251  CG  LEU A  83      18.584  27.581  45.651  1.00  0.00           C  
ATOM   1252  CD1 LEU A  83      20.051  27.243  45.880  1.00  0.00           C  
ATOM   1253  CD2 LEU A  83      18.442  28.504  44.450  1.00  0.00           C  
ATOM   1254  H   LEU A  83      15.822  24.316  46.022  1.00  0.00           H  
ATOM   1255  HA  LEU A  83      18.622  24.908  46.835  1.00  0.00           H  
ATOM   1256 1HB  LEU A  83      18.195  25.796  44.579  1.00  0.00           H  
ATOM   1257 2HB  LEU A  83      16.749  26.637  45.173  1.00  0.00           H  
ATOM   1258  HG  LEU A  83      18.233  28.099  46.544  1.00  0.00           H  
ATOM   1259 1HD1 LEU A  83      20.600  28.173  46.030  1.00  0.00           H  
ATOM   1260 2HD1 LEU A  83      20.149  26.610  46.762  1.00  0.00           H  
ATOM   1261 3HD1 LEU A  83      20.446  26.715  45.013  1.00  0.00           H  
ATOM   1262 1HD2 LEU A  83      19.040  29.398  44.633  1.00  0.00           H  
ATOM   1263 2HD2 LEU A  83      18.795  28.002  43.549  1.00  0.00           H  
ATOM   1264 3HD2 LEU A  83      17.392  28.769  44.330  1.00  0.00           H  
ATOM   1265  N   ASP A  84      17.891  26.151  48.802  1.00  0.00           N  
ATOM   1266  CA  ASP A  84      17.593  26.805  50.066  1.00  0.00           C  
ATOM   1267  C   ASP A  84      17.250  28.280  49.929  1.00  0.00           C  
ATOM   1268  O   ASP A  84      17.741  28.949  49.019  1.00  0.00           O  
ATOM   1269  CB  ASP A  84      18.763  26.670  51.044  1.00  0.00           C  
ATOM   1270  CG  ASP A  84      18.898  25.273  51.635  1.00  0.00           C  
ATOM   1271  OD1 ASP A  84      17.984  24.492  51.514  1.00  0.00           O  
ATOM   1272  OD2 ASP A  84      19.920  24.982  52.210  1.00  0.00           O  
ATOM   1273  H   ASP A  84      18.837  25.824  48.674  1.00  0.00           H  
ATOM   1274  HA  ASP A  84      16.716  26.324  50.503  1.00  0.00           H  
ATOM   1275 1HB  ASP A  84      19.690  26.921  50.528  1.00  0.00           H  
ATOM   1276 2HB  ASP A  84      18.631  27.382  51.859  1.00  0.00           H  
ATOM   1277  N   SER A  85      16.411  28.735  50.851  1.00  0.00           N  
ATOM   1278  CA  SER A  85      15.957  30.112  50.952  1.00  0.00           C  
ATOM   1279  C   SER A  85      17.035  31.107  51.364  1.00  0.00           C  
ATOM   1280  O   SER A  85      18.062  30.739  51.933  1.00  0.00           O  
ATOM   1281  CB  SER A  85      14.809  30.236  51.934  1.00  0.00           C  
ATOM   1282  OG  SER A  85      15.251  30.014  53.245  1.00  0.00           O  
ATOM   1283  H   SER A  85      16.070  28.063  51.523  1.00  0.00           H  
ATOM   1284  HA  SER A  85      15.610  30.422  49.965  1.00  0.00           H  
ATOM   1285 1HB  SER A  85      14.369  31.229  51.856  1.00  0.00           H  
ATOM   1286 2HB  SER A  85      14.034  29.513  51.678  1.00  0.00           H  
ATOM   1287  HG  SER A  85      14.485  30.172  53.801  1.00  0.00           H  
ATOM   1288  N   GLU A  86      16.773  32.372  51.057  1.00  0.00           N  
ATOM   1289  CA  GLU A  86      17.674  33.456  51.429  1.00  0.00           C  
ATOM   1290  C   GLU A  86      17.860  33.577  52.938  1.00  0.00           C  
ATOM   1291  O   GLU A  86      18.974  33.792  53.418  1.00  0.00           O  
ATOM   1292  CB  GLU A  86      17.192  34.803  50.888  1.00  0.00           C  
ATOM   1293  CG  GLU A  86      18.126  35.961  51.215  1.00  0.00           C  
ATOM   1294  CD  GLU A  86      17.647  37.307  50.746  1.00  0.00           C  
ATOM   1295  OE1 GLU A  86      16.584  37.388  50.181  1.00  0.00           O  
ATOM   1296  OE2 GLU A  86      18.351  38.267  50.956  1.00  0.00           O  
ATOM   1297  H   GLU A  86      15.920  32.570  50.552  1.00  0.00           H  
ATOM   1298  HA  GLU A  86      18.650  33.244  50.992  1.00  0.00           H  
ATOM   1299 1HB  GLU A  86      17.089  34.740  49.804  1.00  0.00           H  
ATOM   1300 2HB  GLU A  86      16.209  35.028  51.301  1.00  0.00           H  
ATOM   1301 1HG  GLU A  86      18.268  36.021  52.293  1.00  0.00           H  
ATOM   1302 2HG  GLU A  86      19.093  35.756  50.758  1.00  0.00           H  
ATOM   1303  N   GLU A  87      16.775  33.433  53.692  1.00  0.00           N  
ATOM   1304  CA  GLU A  87      16.827  33.594  55.138  1.00  0.00           C  
ATOM   1305  C   GLU A  87      17.640  32.511  55.844  1.00  0.00           C  
ATOM   1306  O   GLU A  87      18.377  32.810  56.782  1.00  0.00           O  
ATOM   1307  CB  GLU A  87      15.409  33.608  55.715  1.00  0.00           C  
ATOM   1308  CG  GLU A  87      14.557  34.793  55.282  1.00  0.00           C  
ATOM   1309  CD  GLU A  87      13.949  34.602  53.921  1.00  0.00           C  
ATOM   1310  OE1 GLU A  87      14.164  33.561  53.348  1.00  0.00           O  
ATOM   1311  OE2 GLU A  87      13.273  35.488  53.455  1.00  0.00           O  
ATOM   1312  H   GLU A  87      15.891  33.209  53.254  1.00  0.00           H  
ATOM   1313  HA  GLU A  87      17.311  34.547  55.351  1.00  0.00           H  
ATOM   1314 1HB  GLU A  87      14.889  32.698  55.416  1.00  0.00           H  
ATOM   1315 2HB  GLU A  87      15.461  33.616  56.803  1.00  0.00           H  
ATOM   1316 1HG  GLU A  87      13.759  34.940  56.009  1.00  0.00           H  
ATOM   1317 2HG  GLU A  87      15.177  35.689  55.279  1.00  0.00           H  
ATOM   1318  N   SER A  88      17.518  31.264  55.400  1.00  0.00           N  
ATOM   1319  CA  SER A  88      18.273  30.195  56.052  1.00  0.00           C  
ATOM   1320  C   SER A  88      19.733  30.141  55.607  1.00  0.00           C  
ATOM   1321  O   SER A  88      20.574  29.607  56.329  1.00  0.00           O  
ATOM   1322  CB  SER A  88      17.636  28.844  55.791  1.00  0.00           C  
ATOM   1323  OG  SER A  88      16.379  28.756  56.404  1.00  0.00           O  
ATOM   1324  H   SER A  88      16.913  31.046  54.621  1.00  0.00           H  
ATOM   1325  HA  SER A  88      18.267  30.384  57.126  1.00  0.00           H  
ATOM   1326 1HB  SER A  88      17.532  28.695  54.716  1.00  0.00           H  
ATOM   1327 2HB  SER A  88      18.289  28.061  56.172  1.00  0.00           H  
ATOM   1328  HG  SER A  88      16.156  27.822  56.428  1.00  0.00           H  
ATOM   1329  N   TYR A  89      20.061  30.680  54.438  1.00  0.00           N  
ATOM   1330  CA  TYR A  89      21.450  30.680  53.989  1.00  0.00           C  
ATOM   1331  C   TYR A  89      21.798  32.051  53.399  1.00  0.00           C  
ATOM   1332  O   TYR A  89      21.906  32.198  52.180  1.00  0.00           O  
ATOM   1333  CB  TYR A  89      21.577  29.547  52.970  1.00  0.00           C  
ATOM   1334  CG  TYR A  89      22.948  29.023  52.604  1.00  0.00           C  
ATOM   1335  CD1 TYR A  89      22.984  27.728  52.104  1.00  0.00           C  
ATOM   1336  CD2 TYR A  89      24.134  29.727  52.734  1.00  0.00           C  
ATOM   1337  CE1 TYR A  89      24.175  27.137  51.734  1.00  0.00           C  
ATOM   1338  CE2 TYR A  89      25.319  29.123  52.360  1.00  0.00           C  
ATOM   1339  CZ  TYR A  89      25.338  27.835  51.863  1.00  0.00           C  
ATOM   1340  OH  TYR A  89      26.515  27.227  51.490  1.00  0.00           O  
ATOM   1341  H   TYR A  89      19.358  31.097  53.842  1.00  0.00           H  
ATOM   1342  HA  TYR A  89      22.111  30.502  54.838  1.00  0.00           H  
ATOM   1343 1HB  TYR A  89      21.016  28.689  53.343  1.00  0.00           H  
ATOM   1344 2HB  TYR A  89      21.126  29.874  52.032  1.00  0.00           H  
ATOM   1345  HD1 TYR A  89      22.049  27.179  52.001  1.00  0.00           H  
ATOM   1346  HD2 TYR A  89      24.151  30.745  53.125  1.00  0.00           H  
ATOM   1347  HE1 TYR A  89      24.187  26.120  51.342  1.00  0.00           H  
ATOM   1348  HE2 TYR A  89      26.260  29.663  52.458  1.00  0.00           H  
ATOM   1349  HH  TYR A  89      27.215  27.879  51.402  1.00  0.00           H  
ATOM   1350  N   PRO A  90      21.981  33.087  54.235  1.00  0.00           N  
ATOM   1351  CA  PRO A  90      22.190  34.495  53.869  1.00  0.00           C  
ATOM   1352  C   PRO A  90      23.442  34.698  53.022  1.00  0.00           C  
ATOM   1353  O   PRO A  90      24.435  33.994  53.208  1.00  0.00           O  
ATOM   1354  CB  PRO A  90      22.334  35.195  55.224  1.00  0.00           C  
ATOM   1355  CG  PRO A  90      21.679  34.283  56.205  1.00  0.00           C  
ATOM   1356  CD  PRO A  90      21.979  32.894  55.708  1.00  0.00           C  
ATOM   1357  HA  PRO A  90      21.304  34.855  53.325  1.00  0.00           H  
ATOM   1358 1HB  PRO A  90      23.400  35.356  55.446  1.00  0.00           H  
ATOM   1359 2HB  PRO A  90      21.855  36.184  55.186  1.00  0.00           H  
ATOM   1360 1HG  PRO A  90      22.077  34.459  57.215  1.00  0.00           H  
ATOM   1361 2HG  PRO A  90      20.599  34.482  56.255  1.00  0.00           H  
ATOM   1362 1HD  PRO A  90      22.951  32.528  56.070  1.00  0.00           H  
ATOM   1363 2HD  PRO A  90      21.141  32.287  56.082  1.00  0.00           H  
ATOM   1364  N   TYR A  91      23.401  35.673  52.120  1.00  0.00           N  
ATOM   1365  CA  TYR A  91      24.557  35.948  51.278  1.00  0.00           C  
ATOM   1366  C   TYR A  91      25.615  36.811  51.962  1.00  0.00           C  
ATOM   1367  O   TYR A  91      25.309  37.883  52.489  1.00  0.00           O  
ATOM   1368  CB  TYR A  91      24.099  36.622  49.983  1.00  0.00           C  
ATOM   1369  CG  TYR A  91      25.213  36.860  48.987  1.00  0.00           C  
ATOM   1370  CD1 TYR A  91      25.651  35.812  48.189  1.00  0.00           C  
ATOM   1371  CD2 TYR A  91      25.794  38.114  48.871  1.00  0.00           C  
ATOM   1372  CE1 TYR A  91      26.665  36.009  47.272  1.00  0.00           C  
ATOM   1373  CE2 TYR A  91      26.809  38.303  47.953  1.00  0.00           C  
ATOM   1374  CZ  TYR A  91      27.235  37.255  47.163  1.00  0.00           C  
ATOM   1375  OH  TYR A  91      28.246  37.438  46.248  1.00  0.00           O  
ATOM   1376  H   TYR A  91      22.563  36.228  52.019  1.00  0.00           H  
ATOM   1377  HA  TYR A  91      25.040  35.001  51.037  1.00  0.00           H  
ATOM   1378 1HB  TYR A  91      23.338  36.008  49.501  1.00  0.00           H  
ATOM   1379 2HB  TYR A  91      23.645  37.584  50.217  1.00  0.00           H  
ATOM   1380  HD1 TYR A  91      25.192  34.829  48.281  1.00  0.00           H  
ATOM   1381  HD2 TYR A  91      25.456  38.940  49.495  1.00  0.00           H  
ATOM   1382  HE1 TYR A  91      27.008  35.185  46.646  1.00  0.00           H  
ATOM   1383  HE2 TYR A  91      27.264  39.290  47.864  1.00  0.00           H  
ATOM   1384  HH  TYR A  91      28.543  38.351  46.280  1.00  0.00           H  
ATOM   1385  N   VAL A  92      26.854  36.324  51.951  1.00  0.00           N  
ATOM   1386  CA  VAL A  92      27.952  37.059  52.579  1.00  0.00           C  
ATOM   1387  C   VAL A  92      29.130  37.293  51.628  1.00  0.00           C  
ATOM   1388  O   VAL A  92      30.120  37.903  52.026  1.00  0.00           O  
ATOM   1389  CB  VAL A  92      28.462  36.303  53.820  1.00  0.00           C  
ATOM   1390  CG1 VAL A  92      27.356  36.246  54.864  1.00  0.00           C  
ATOM   1391  CG2 VAL A  92      28.926  34.906  53.437  1.00  0.00           C  
ATOM   1392  H   VAL A  92      27.058  35.439  51.509  1.00  0.00           H  
ATOM   1393  HA  VAL A  92      27.575  38.032  52.896  1.00  0.00           H  
ATOM   1394  HB  VAL A  92      29.298  36.846  54.260  1.00  0.00           H  
ATOM   1395 1HG1 VAL A  92      27.713  35.711  55.744  1.00  0.00           H  
ATOM   1396 2HG1 VAL A  92      27.073  37.260  55.145  1.00  0.00           H  
ATOM   1397 3HG1 VAL A  92      26.488  35.727  54.458  1.00  0.00           H  
ATOM   1398 1HG2 VAL A  92      29.285  34.377  54.319  1.00  0.00           H  
ATOM   1399 2HG2 VAL A  92      28.094  34.352  53.001  1.00  0.00           H  
ATOM   1400 3HG2 VAL A  92      29.734  34.984  52.709  1.00  0.00           H  
ATOM   1401  N   ALA A  93      29.023  36.811  50.392  1.00  0.00           N  
ATOM   1402  CA  ALA A  93      30.078  36.898  49.384  1.00  0.00           C  
ATOM   1403  C   ALA A  93      31.368  36.204  49.819  1.00  0.00           C  
ATOM   1404  O   ALA A  93      32.458  36.769  49.687  1.00  0.00           O  
ATOM   1405  CB  ALA A  93      30.337  38.358  49.042  1.00  0.00           C  
ATOM   1406  H   ALA A  93      28.150  36.360  50.159  1.00  0.00           H  
ATOM   1407  HA  ALA A  93      29.724  36.379  48.493  1.00  0.00           H  
ATOM   1408 1HB  ALA A  93      31.082  38.456  48.252  1.00  0.00           H  
ATOM   1409 2HB  ALA A  93      29.416  38.829  48.704  1.00  0.00           H  
ATOM   1410 3HB  ALA A  93      30.703  38.891  49.919  1.00  0.00           H  
ATOM   1411  N   VAL A  94      31.250  34.988  50.331  1.00  0.00           N  
ATOM   1412  CA  VAL A  94      32.416  34.252  50.804  1.00  0.00           C  
ATOM   1413  C   VAL A  94      32.501  32.817  50.307  1.00  0.00           C  
ATOM   1414  O   VAL A  94      31.486  32.133  50.170  1.00  0.00           O  
ATOM   1415  CB  VAL A  94      32.451  34.219  52.343  1.00  0.00           C  
ATOM   1416  CG1 VAL A  94      33.608  33.396  52.889  1.00  0.00           C  
ATOM   1417  CG2 VAL A  94      32.533  35.641  52.875  1.00  0.00           C  
ATOM   1418  H   VAL A  94      30.321  34.597  50.377  1.00  0.00           H  
ATOM   1419  HA  VAL A  94      33.306  34.766  50.435  1.00  0.00           H  
ATOM   1420  HB  VAL A  94      31.545  33.740  52.714  1.00  0.00           H  
ATOM   1421 1HG1 VAL A  94      33.576  33.412  53.979  1.00  0.00           H  
ATOM   1422 2HG1 VAL A  94      33.559  32.358  52.559  1.00  0.00           H  
ATOM   1423 3HG1 VAL A  94      34.551  33.821  52.545  1.00  0.00           H  
ATOM   1424 1HG2 VAL A  94      32.558  35.621  53.964  1.00  0.00           H  
ATOM   1425 2HG2 VAL A  94      33.439  36.118  52.499  1.00  0.00           H  
ATOM   1426 3HG2 VAL A  94      31.669  36.223  52.553  1.00  0.00           H  
ATOM   1427  N   ASP A  95      33.699  32.327  50.009  1.00  0.00           N  
ATOM   1428  CA  ASP A  95      33.798  30.911  49.668  1.00  0.00           C  
ATOM   1429  C   ASP A  95      33.773  30.050  50.921  1.00  0.00           C  
ATOM   1430  O   ASP A  95      34.708  30.079  51.721  1.00  0.00           O  
ATOM   1431  CB  ASP A  95      35.062  30.598  48.866  1.00  0.00           C  
ATOM   1432  CG  ASP A  95      35.049  31.046  47.412  1.00  0.00           C  
ATOM   1433  OD1 ASP A  95      34.236  30.558  46.663  1.00  0.00           O  
ATOM   1434  OD2 ASP A  95      35.865  31.877  47.089  1.00  0.00           O  
ATOM   1435  H   ASP A  95      34.518  32.918  50.019  1.00  0.00           H  
ATOM   1436  HA  ASP A  95      32.937  30.644  49.054  1.00  0.00           H  
ATOM   1437 1HB  ASP A  95      35.916  31.074  49.347  1.00  0.00           H  
ATOM   1438 2HB  ASP A  95      35.228  29.519  48.876  1.00  0.00           H  
ATOM   1439  N   GLU A  96      32.699  29.284  51.088  1.00  0.00           N  
ATOM   1440  CA  GLU A  96      32.505  28.406  52.235  1.00  0.00           C  
ATOM   1441  C   GLU A  96      32.228  26.977  51.773  1.00  0.00           C  
ATOM   1442  O   GLU A  96      32.196  26.681  50.576  1.00  0.00           O  
ATOM   1443  CB  GLU A  96      31.358  28.889  53.125  1.00  0.00           C  
ATOM   1444  CG  GLU A  96      31.558  30.267  53.739  1.00  0.00           C  
ATOM   1445  CD  GLU A  96      30.517  30.646  54.754  1.00  0.00           C  
ATOM   1446  OE1 GLU A  96      29.357  30.362  54.578  1.00  0.00           O  
ATOM   1447  OE2 GLU A  96      30.889  31.240  55.740  1.00  0.00           O  
ATOM   1448  H   GLU A  96      31.964  29.295  50.397  1.00  0.00           H  
ATOM   1449  HA  GLU A  96      33.419  28.404  52.829  1.00  0.00           H  
ATOM   1450 1HB  GLU A  96      30.436  28.916  52.543  1.00  0.00           H  
ATOM   1451 2HB  GLU A  96      31.201  28.189  53.945  1.00  0.00           H  
ATOM   1452 1HG  GLU A  96      32.534  30.296  54.222  1.00  0.00           H  
ATOM   1453 2HG  GLU A  96      31.552  31.002  52.935  1.00  0.00           H  
ATOM   1454  N   ILE A  97      32.049  26.094  52.749  1.00  0.00           N  
ATOM   1455  CA  ILE A  97      31.697  24.694  52.542  1.00  0.00           C  
ATOM   1456  C   ILE A  97      30.176  24.634  52.492  1.00  0.00           C  
ATOM   1457  O   ILE A  97      29.554  25.244  53.359  1.00  0.00           O  
ATOM   1458  CB  ILE A  97      32.273  23.818  53.668  1.00  0.00           C  
ATOM   1459  CG1 ILE A  97      33.801  23.907  53.622  1.00  0.00           C  
ATOM   1460  CG2 ILE A  97      31.787  22.384  53.520  1.00  0.00           C  
ATOM   1461  CD1 ILE A  97      34.515  23.335  54.825  1.00  0.00           C  
ATOM   1462  H   ILE A  97      32.166  26.421  53.697  1.00  0.00           H  
ATOM   1463  HA  ILE A  97      32.125  24.362  51.596  1.00  0.00           H  
ATOM   1464  HB  ILE A  97      31.948  24.206  54.632  1.00  0.00           H  
ATOM   1465 1HG1 ILE A  97      34.149  23.377  52.734  1.00  0.00           H  
ATOM   1466 2HG1 ILE A  97      34.089  24.955  53.529  1.00  0.00           H  
ATOM   1467 1HG2 ILE A  97      32.192  21.757  54.313  1.00  0.00           H  
ATOM   1468 2HG2 ILE A  97      30.700  22.350  53.570  1.00  0.00           H  
ATOM   1469 3HG2 ILE A  97      32.114  21.989  52.557  1.00  0.00           H  
ATOM   1470 1HD1 ILE A  97      35.591  23.448  54.691  1.00  0.00           H  
ATOM   1471 2HD1 ILE A  97      34.199  23.868  55.722  1.00  0.00           H  
ATOM   1472 3HD1 ILE A  97      34.283  22.277  54.943  1.00  0.00           H  
ATOM   1473  N   CYS A  98      29.592  23.935  51.528  1.00  0.00           N  
ATOM   1474  CA  CYS A  98      28.161  23.813  51.303  1.00  0.00           C  
ATOM   1475  C   CYS A  98      27.338  23.462  52.540  1.00  0.00           C  
ATOM   1476  O   CYS A  98      27.503  22.433  53.201  1.00  0.00           O  
ATOM   1477  CB  CYS A  98      27.906  22.744  50.238  1.00  0.00           C  
ATOM   1478  SG  CYS A  98      26.186  22.422  49.781  1.00  0.00           S  
ATOM   1479  H   CYS A  98      30.204  23.441  50.895  1.00  0.00           H  
ATOM   1480  HA  CYS A  98      27.811  24.783  50.950  1.00  0.00           H  
ATOM   1481 1HB  CYS A  98      28.422  23.019  49.318  1.00  0.00           H  
ATOM   1482 2HB  CYS A  98      28.312  21.787  50.563  1.00  0.00           H  
ATOM   1483  N   LYS A  99      26.422  24.382  52.833  1.00  0.00           N  
ATOM   1484  CA  LYS A  99      25.506  24.314  53.971  1.00  0.00           C  
ATOM   1485  C   LYS A  99      24.094  23.959  53.524  1.00  0.00           C  
ATOM   1486  O   LYS A  99      23.138  24.197  54.260  1.00  0.00           O  
ATOM   1487  CB  LYS A  99      25.497  25.638  54.736  1.00  0.00           C  
ATOM   1488  CG  LYS A  99      26.838  25.990  55.366  1.00  0.00           C  
ATOM   1489  CD  LYS A  99      26.882  27.411  55.907  1.00  0.00           C  
ATOM   1490  CE  LYS A  99      28.215  27.687  56.587  1.00  0.00           C  
ATOM   1491  NZ  LYS A  99      28.410  29.126  56.917  1.00  0.00           N  
ATOM   1492  H   LYS A  99      26.359  25.185  52.223  1.00  0.00           H  
ATOM   1493  HA  LYS A  99      25.846  23.524  54.640  1.00  0.00           H  
ATOM   1494 1HB  LYS A  99      25.218  26.470  54.089  1.00  0.00           H  
ATOM   1495 2HB  LYS A  99      24.747  25.593  55.527  1.00  0.00           H  
ATOM   1496 1HG  LYS A  99      27.036  25.303  56.190  1.00  0.00           H  
ATOM   1497 2HG  LYS A  99      27.622  25.881  54.619  1.00  0.00           H  
ATOM   1498 1HD  LYS A  99      26.742  28.116  55.086  1.00  0.00           H  
ATOM   1499 2HD  LYS A  99      26.075  27.554  56.626  1.00  0.00           H  
ATOM   1500 1HE  LYS A  99      28.266  27.107  57.508  1.00  0.00           H  
ATOM   1501 2HE  LYS A  99      29.018  27.368  55.923  1.00  0.00           H  
ATOM   1502 1HZ  LYS A  99      29.306  29.258  57.365  1.00  0.00           H  
ATOM   1503 2HZ  LYS A  99      28.379  29.676  56.070  1.00  0.00           H  
ATOM   1504 3HZ  LYS A  99      27.681  29.437  57.542  1.00  0.00           H  
ATOM   1505  N   TYR A 100      23.940  23.408  52.328  1.00  0.00           N  
ATOM   1506  CA  TYR A 100      22.608  23.008  51.889  1.00  0.00           C  
ATOM   1507  C   TYR A 100      21.995  21.954  52.811  1.00  0.00           C  
ATOM   1508  O   TYR A 100      22.642  20.951  53.128  1.00  0.00           O  
ATOM   1509  CB  TYR A 100      22.570  22.474  50.456  1.00  0.00           C  
ATOM   1510  CG  TYR A 100      21.210  21.945  50.055  1.00  0.00           C  
ATOM   1511  CD1 TYR A 100      20.171  22.787  49.686  1.00  0.00           C  
ATOM   1512  CD2 TYR A 100      20.990  20.576  50.053  1.00  0.00           C  
ATOM   1513  CE1 TYR A 100      18.940  22.274  49.325  1.00  0.00           C  
ATOM   1514  CE2 TYR A 100      19.761  20.059  49.692  1.00  0.00           C  
ATOM   1515  CZ  TYR A 100      18.733  20.904  49.327  1.00  0.00           C  
ATOM   1516  OH  TYR A 100      17.501  20.410  48.964  1.00  0.00           O  
ATOM   1517  H   TYR A 100      24.740  23.269  51.729  1.00  0.00           H  
ATOM   1518  HA  TYR A 100      21.965  23.888  51.929  1.00  0.00           H  
ATOM   1519 1HB  TYR A 100      22.847  23.254  49.745  1.00  0.00           H  
ATOM   1520 2HB  TYR A 100      23.299  21.672  50.345  1.00  0.00           H  
ATOM   1521  HD1 TYR A 100      20.312  23.868  49.677  1.00  0.00           H  
ATOM   1522  HD2 TYR A 100      21.796  19.900  50.341  1.00  0.00           H  
ATOM   1523  HE1 TYR A 100      18.135  22.950  49.038  1.00  0.00           H  
ATOM   1524  HE2 TYR A 100      19.604  18.980  49.697  1.00  0.00           H  
ATOM   1525  HH  TYR A 100      17.534  19.455  48.870  1.00  0.00           H  
ATOM   1526  N   ARG A 101      20.762  22.195  53.249  1.00  0.00           N  
ATOM   1527  CA  ARG A 101      20.111  21.206  54.106  1.00  0.00           C  
ATOM   1528  C   ARG A 101      18.654  21.170  53.651  1.00  0.00           C  
ATOM   1529  O   ARG A 101      17.995  22.206  53.744  1.00  0.00           O  
ATOM   1530  CB  ARG A 101      20.237  21.585  55.573  1.00  0.00           C  
ATOM   1531  CG  ARG A 101      21.651  21.668  56.128  1.00  0.00           C  
ATOM   1532  CD  ARG A 101      22.349  20.364  56.258  1.00  0.00           C  
ATOM   1533  NE  ARG A 101      23.669  20.525  56.846  1.00  0.00           N  
ATOM   1534  CZ  ARG A 101      24.817  20.813  56.200  1.00  0.00           C  
ATOM   1535  NH1 ARG A 101      24.877  20.988  54.898  1.00  0.00           N  
ATOM   1536  NH2 ARG A 101      25.926  20.920  56.910  1.00  0.00           N  
ATOM   1537  H   ARG A 101      20.314  23.056  52.971  1.00  0.00           H  
ATOM   1538  HA  ARG A 101      20.593  20.239  53.956  1.00  0.00           H  
ATOM   1539 1HB  ARG A 101      19.773  22.556  55.735  1.00  0.00           H  
ATOM   1540 2HB  ARG A 101      19.699  20.856  56.179  1.00  0.00           H  
ATOM   1541 1HG  ARG A 101      22.276  22.285  55.482  1.00  0.00           H  
ATOM   1542 2HG  ARG A 101      21.608  22.112  57.123  1.00  0.00           H  
ATOM   1543 1HD  ARG A 101      21.762  19.705  56.897  1.00  0.00           H  
ATOM   1544 2HD  ARG A 101      22.477  19.888  55.287  1.00  0.00           H  
ATOM   1545  HE  ARG A 101      23.728  20.409  57.849  1.00  0.00           H  
ATOM   1546 1HH1 ARG A 101      24.047  20.912  54.328  1.00  0.00           H  
ATOM   1547 2HH1 ARG A 101      25.756  21.202  54.450  1.00  0.00           H  
ATOM   1548 1HH2 ARG A 101      25.899  20.788  57.912  1.00  0.00           H  
ATOM   1549 2HH2 ARG A 101      26.803  21.134  56.459  1.00  0.00           H  
ATOM   1550  N   PRO A 102      18.119  20.040  53.170  1.00  0.00           N  
ATOM   1551  CA  PRO A 102      16.791  19.893  52.563  1.00  0.00           C  
ATOM   1552  C   PRO A 102      15.622  20.515  53.327  1.00  0.00           C  
ATOM   1553  O   PRO A 102      14.662  20.965  52.697  1.00  0.00           O  
ATOM   1554  CB  PRO A 102      16.636  18.370  52.498  1.00  0.00           C  
ATOM   1555  CG  PRO A 102      18.027  17.858  52.343  1.00  0.00           C  
ATOM   1556  CD  PRO A 102      18.877  18.756  53.200  1.00  0.00           C  
ATOM   1557  HA  PRO A 102      16.827  20.339  51.558  1.00  0.00           H  
ATOM   1558 1HB  PRO A 102      16.148  18.004  53.414  1.00  0.00           H  
ATOM   1559 2HB  PRO A 102      15.985  18.096  51.655  1.00  0.00           H  
ATOM   1560 1HG  PRO A 102      18.080  16.806  52.660  1.00  0.00           H  
ATOM   1561 2HG  PRO A 102      18.321  17.889  51.283  1.00  0.00           H  
ATOM   1562 1HD  PRO A 102      18.945  18.372  54.229  1.00  0.00           H  
ATOM   1563 2HD  PRO A 102      19.857  18.783  52.702  1.00  0.00           H  
ATOM   1564  N   GLU A 103      15.673  20.570  54.654  1.00  0.00           N  
ATOM   1565  CA  GLU A 103      14.567  21.163  55.405  1.00  0.00           C  
ATOM   1566  C   GLU A 103      14.435  22.660  55.168  1.00  0.00           C  
ATOM   1567  O   GLU A 103      13.425  23.254  55.547  1.00  0.00           O  
ATOM   1568  CB  GLU A 103      14.732  20.910  56.906  1.00  0.00           C  
ATOM   1569  CG  GLU A 103      15.935  21.556  57.579  1.00  0.00           C  
ATOM   1570  CD  GLU A 103      17.181  20.718  57.518  1.00  0.00           C  
ATOM   1571  OE1 GLU A 103      17.273  19.868  56.665  1.00  0.00           O  
ATOM   1572  OE2 GLU A 103      18.048  20.930  58.333  1.00  0.00           O  
ATOM   1573  H   GLU A 103      16.452  20.214  55.189  1.00  0.00           H  
ATOM   1574  HA  GLU A 103      13.641  20.690  55.075  1.00  0.00           H  
ATOM   1575 1HB  GLU A 103      13.847  21.268  57.429  1.00  0.00           H  
ATOM   1576 2HB  GLU A 103      14.811  19.836  57.080  1.00  0.00           H  
ATOM   1577 1HG  GLU A 103      16.147  22.514  57.104  1.00  0.00           H  
ATOM   1578 2HG  GLU A 103      15.687  21.749  58.621  1.00  0.00           H  
ATOM   1579  N   ASN A 104      15.434  23.283  54.550  1.00  0.00           N  
ATOM   1580  CA  ASN A 104      15.401  24.712  54.253  1.00  0.00           C  
ATOM   1581  C   ASN A 104      15.130  24.995  52.776  1.00  0.00           C  
ATOM   1582  O   ASN A 104      15.242  26.144  52.345  1.00  0.00           O  
ATOM   1583  CB  ASN A 104      16.701  25.364  54.684  1.00  0.00           C  
ATOM   1584  CG  ASN A 104      16.868  25.414  56.178  1.00  0.00           C  
ATOM   1585  OD1 ASN A 104      16.136  26.140  56.860  1.00  0.00           O  
ATOM   1586  ND2 ASN A 104      17.807  24.665  56.697  1.00  0.00           N  
ATOM   1587  H   ASN A 104      16.253  22.763  54.267  1.00  0.00           H  
ATOM   1588  HA  ASN A 104      14.578  25.159  54.812  1.00  0.00           H  
ATOM   1589 1HB  ASN A 104      17.539  24.812  54.256  1.00  0.00           H  
ATOM   1590 2HB  ASN A 104      16.741  26.382  54.295  1.00  0.00           H  
ATOM   1591 1HD2 ASN A 104      17.961  24.660  57.686  1.00  0.00           H  
ATOM   1592 2HD2 ASN A 104      18.372  24.095  56.101  1.00  0.00           H  
ATOM   1593  N   SER A 105      14.779  23.958  52.024  1.00  0.00           N  
ATOM   1594  CA  SER A 105      14.507  24.095  50.598  1.00  0.00           C  
ATOM   1595  C   SER A 105      13.168  24.771  50.334  1.00  0.00           C  
ATOM   1596  O   SER A 105      12.152  24.410  50.933  1.00  0.00           O  
ATOM   1597  CB  SER A 105      14.517  22.741  49.914  1.00  0.00           C  
ATOM   1598  OG  SER A 105      14.094  22.867  48.584  1.00  0.00           O  
ATOM   1599  H   SER A 105      14.692  23.039  52.432  1.00  0.00           H  
ATOM   1600  HA  SER A 105      15.288  24.710  50.150  1.00  0.00           H  
ATOM   1601 1HB  SER A 105      15.523  22.325  49.948  1.00  0.00           H  
ATOM   1602 2HB  SER A 105      13.861  22.056  50.450  1.00  0.00           H  
ATOM   1603  HG  SER A 105      14.139  21.986  48.205  1.00  0.00           H  
ATOM   1604  N   VAL A 106      13.167  25.759  49.442  1.00  0.00           N  
ATOM   1605  CA  VAL A 106      11.914  26.428  49.110  1.00  0.00           C  
ATOM   1606  C   VAL A 106      11.656  26.501  47.613  1.00  0.00           C  
ATOM   1607  O   VAL A 106      10.551  26.852  47.200  1.00  0.00           O  
ATOM   1608  CB  VAL A 106      11.879  27.863  49.669  1.00  0.00           C  
ATOM   1609  CG1 VAL A 106      11.917  27.829  51.189  1.00  0.00           C  
ATOM   1610  CG2 VAL A 106      13.058  28.627  49.087  1.00  0.00           C  
ATOM   1611  H   VAL A 106      14.048  26.015  49.021  1.00  0.00           H  
ATOM   1612  HA  VAL A 106      11.096  25.860  49.555  1.00  0.00           H  
ATOM   1613  HB  VAL A 106      10.944  28.346  49.384  1.00  0.00           H  
ATOM   1614 1HG1 VAL A 106      11.891  28.847  51.580  1.00  0.00           H  
ATOM   1615 2HG1 VAL A 106      11.052  27.277  51.558  1.00  0.00           H  
ATOM   1616 3HG1 VAL A 106      12.830  27.340  51.527  1.00  0.00           H  
ATOM   1617 1HG2 VAL A 106      13.075  29.652  49.455  1.00  0.00           H  
ATOM   1618 2HG2 VAL A 106      13.994  28.144  49.368  1.00  0.00           H  
ATOM   1619 3HG2 VAL A 106      12.934  28.617  48.004  1.00  0.00           H  
ATOM   1620  N   ALA A 107      12.646  26.175  46.793  1.00  0.00           N  
ATOM   1621  CA  ALA A 107      12.433  26.201  45.353  1.00  0.00           C  
ATOM   1622  C   ALA A 107      13.198  25.042  44.716  1.00  0.00           C  
ATOM   1623  O   ALA A 107      14.192  24.576  45.266  1.00  0.00           O  
ATOM   1624  CB  ALA A 107      12.856  27.527  44.737  1.00  0.00           C  
ATOM   1625  H   ALA A 107      13.552  25.910  47.152  1.00  0.00           H  
ATOM   1626  HA  ALA A 107      11.369  26.069  45.157  1.00  0.00           H  
ATOM   1627 1HB  ALA A 107      12.682  27.495  43.661  1.00  0.00           H  
ATOM   1628 2HB  ALA A 107      12.270  28.328  45.187  1.00  0.00           H  
ATOM   1629 3HB  ALA A 107      13.915  27.689  44.934  1.00  0.00           H  
ATOM   1630  N   GLN A 108      12.679  24.552  43.592  1.00  0.00           N  
ATOM   1631  CA  GLN A 108      13.281  23.421  42.869  1.00  0.00           C  
ATOM   1632  C   GLN A 108      12.873  23.426  41.405  1.00  0.00           C  
ATOM   1633  O   GLN A 108      11.926  24.123  41.026  1.00  0.00           O  
ATOM   1634  CB  GLN A 108      12.868  22.096  43.516  1.00  0.00           C  
ATOM   1635  CG  GLN A 108      11.370  21.847  43.463  1.00  0.00           C  
ATOM   1636  CD  GLN A 108      10.963  20.534  44.105  1.00  0.00           C  
ATOM   1637  OE1 GLN A 108      11.453  20.154  45.172  1.00  0.00           O  
ATOM   1638  NE2 GLN A 108      10.052  19.826  43.448  1.00  0.00           N  
ATOM   1639  H   GLN A 108      11.839  24.972  43.221  1.00  0.00           H  
ATOM   1640  HA  GLN A 108      14.366  23.519  42.917  1.00  0.00           H  
ATOM   1641 1HB  GLN A 108      13.372  21.270  43.016  1.00  0.00           H  
ATOM   1642 2HB  GLN A 108      13.180  22.080  44.560  1.00  0.00           H  
ATOM   1643 1HG  GLN A 108      10.867  22.656  43.993  1.00  0.00           H  
ATOM   1644 2HG  GLN A 108      11.044  21.822  42.423  1.00  0.00           H  
ATOM   1645 1HE2 GLN A 108       9.738  18.949  43.815  1.00  0.00           H  
ATOM   1646 2HE2 GLN A 108       9.678  20.167  42.585  1.00  0.00           H  
ATOM   1647  N   ASP A 109      13.594  22.664  40.594  1.00  0.00           N  
ATOM   1648  CA  ASP A 109      13.261  22.498  39.190  1.00  0.00           C  
ATOM   1649  C   ASP A 109      13.764  21.126  38.755  1.00  0.00           C  
ATOM   1650  O   ASP A 109      14.360  20.398  39.557  1.00  0.00           O  
ATOM   1651  CB  ASP A 109      13.892  23.620  38.362  1.00  0.00           C  
ATOM   1652  CG  ASP A 109      15.414  23.647  38.349  1.00  0.00           C  
ATOM   1653  OD1 ASP A 109      15.996  22.731  37.822  1.00  0.00           O  
ATOM   1654  OD2 ASP A 109      15.978  24.584  38.867  1.00  0.00           O  
ATOM   1655  H   ASP A 109      14.402  22.181  40.957  1.00  0.00           H  
ATOM   1656  HA  ASP A 109      12.179  22.544  39.063  1.00  0.00           H  
ATOM   1657 1HB  ASP A 109      13.567  23.544  37.325  1.00  0.00           H  
ATOM   1658 2HB  ASP A 109      13.545  24.578  38.748  1.00  0.00           H  
ATOM   1659  N   THR A 110      13.480  20.759  37.513  1.00  0.00           N  
ATOM   1660  CA  THR A 110      13.914  19.488  36.935  1.00  0.00           C  
ATOM   1661  C   THR A 110      14.740  19.731  35.687  1.00  0.00           C  
ATOM   1662  O   THR A 110      14.797  18.882  34.793  1.00  0.00           O  
ATOM   1663  CB  THR A 110      12.728  18.566  36.599  1.00  0.00           C  
ATOM   1664  OG1 THR A 110      11.848  19.223  35.676  1.00  0.00           O  
ATOM   1665  CG2 THR A 110      11.970  18.220  37.870  1.00  0.00           C  
ATOM   1666  H   THR A 110      12.940  21.386  36.934  1.00  0.00           H  
ATOM   1667  HA  THR A 110      14.540  18.975  37.666  1.00  0.00           H  
ATOM   1668  HB  THR A 110      13.098  17.651  36.134  1.00  0.00           H  
ATOM   1669  HG1 THR A 110      12.270  19.245  34.814  1.00  0.00           H  
ATOM   1670 1HG2 THR A 110      11.132  17.567  37.626  1.00  0.00           H  
ATOM   1671 2HG2 THR A 110      12.639  17.712  38.563  1.00  0.00           H  
ATOM   1672 3HG2 THR A 110      11.594  19.133  38.332  1.00  0.00           H  
ATOM   1673  N   GLY A 111      15.392  20.881  35.615  1.00  0.00           N  
ATOM   1674  CA  GLY A 111      16.157  21.246  34.443  1.00  0.00           C  
ATOM   1675  C   GLY A 111      15.815  22.654  34.019  1.00  0.00           C  
ATOM   1676  O   GLY A 111      15.181  23.391  34.776  1.00  0.00           O  
ATOM   1677  H   GLY A 111      15.358  21.521  36.395  1.00  0.00           H  
ATOM   1678 1HA  GLY A 111      17.223  21.167  34.660  1.00  0.00           H  
ATOM   1679 2HA  GLY A 111      15.949  20.550  33.631  1.00  0.00           H  
ATOM   1680  N   PHE A 112      16.209  23.033  32.814  1.00  0.00           N  
ATOM   1681  CA  PHE A 112      15.963  24.378  32.329  1.00  0.00           C  
ATOM   1682  C   PHE A 112      15.799  24.438  30.824  1.00  0.00           C  
ATOM   1683  O   PHE A 112      16.214  23.537  30.093  1.00  0.00           O  
ATOM   1684  CB  PHE A 112      17.121  25.282  32.757  1.00  0.00           C  
ATOM   1685  CG  PHE A 112      18.469  24.859  32.248  1.00  0.00           C  
ATOM   1686  CD1 PHE A 112      18.980  25.354  31.057  1.00  0.00           C  
ATOM   1687  CD2 PHE A 112      19.234  23.951  32.975  1.00  0.00           C  
ATOM   1688  CE1 PHE A 112      20.223  24.951  30.608  1.00  0.00           C  
ATOM   1689  CE2 PHE A 112      20.477  23.547  32.529  1.00  0.00           C  
ATOM   1690  CZ  PHE A 112      20.968  24.052  31.341  1.00  0.00           C  
ATOM   1691  H   PHE A 112      16.690  22.378  32.213  1.00  0.00           H  
ATOM   1692  HA  PHE A 112      15.035  24.750  32.765  1.00  0.00           H  
ATOM   1693 1HB  PHE A 112      16.939  26.297  32.408  1.00  0.00           H  
ATOM   1694 2HB  PHE A 112      17.168  25.311  33.845  1.00  0.00           H  
ATOM   1695  HD1 PHE A 112      18.392  26.066  30.478  1.00  0.00           H  
ATOM   1696  HD2 PHE A 112      18.848  23.551  33.913  1.00  0.00           H  
ATOM   1697  HE1 PHE A 112      20.619  25.343  29.671  1.00  0.00           H  
ATOM   1698  HE2 PHE A 112      21.064  22.836  33.109  1.00  0.00           H  
ATOM   1699  HZ  PHE A 112      21.947  23.734  30.984  1.00  0.00           H  
ATOM   1700  N   THR A 113      15.173  25.523  30.385  1.00  0.00           N  
ATOM   1701  CA  THR A 113      14.911  25.859  28.994  1.00  0.00           C  
ATOM   1702  C   THR A 113      15.883  26.903  28.465  1.00  0.00           C  
ATOM   1703  O   THR A 113      16.200  27.882  29.141  1.00  0.00           O  
ATOM   1704  CB  THR A 113      13.472  26.371  28.796  1.00  0.00           C  
ATOM   1705  OG1 THR A 113      12.540  25.324  29.095  1.00  0.00           O  
ATOM   1706  CG2 THR A 113      13.230  26.842  27.370  1.00  0.00           C  
ATOM   1707  H   THR A 113      14.854  26.171  31.089  1.00  0.00           H  
ATOM   1708  HA  THR A 113      15.038  24.957  28.396  1.00  0.00           H  
ATOM   1709  HB  THR A 113      13.303  27.204  29.478  1.00  0.00           H  
ATOM   1710  HG1 THR A 113      12.563  25.129  30.035  1.00  0.00           H  
ATOM   1711 1HG2 THR A 113      12.203  27.193  27.277  1.00  0.00           H  
ATOM   1712 2HG2 THR A 113      13.905  27.655  27.106  1.00  0.00           H  
ATOM   1713 3HG2 THR A 113      13.395  26.014  26.682  1.00  0.00           H  
ATOM   1714  N   VAL A 114      16.360  26.672  27.248  1.00  0.00           N  
ATOM   1715  CA  VAL A 114      17.259  27.597  26.570  1.00  0.00           C  
ATOM   1716  C   VAL A 114      16.519  28.150  25.357  1.00  0.00           C  
ATOM   1717  O   VAL A 114      15.989  27.382  24.553  1.00  0.00           O  
ATOM   1718  CB  VAL A 114      18.546  26.871  26.135  1.00  0.00           C  
ATOM   1719  CG1 VAL A 114      19.474  27.840  25.420  1.00  0.00           C  
ATOM   1720  CG2 VAL A 114      19.213  26.263  27.359  1.00  0.00           C  
ATOM   1721  H   VAL A 114      16.086  25.822  26.778  1.00  0.00           H  
ATOM   1722  HA  VAL A 114      17.538  28.405  27.247  1.00  0.00           H  
ATOM   1723  HB  VAL A 114      18.298  26.081  25.425  1.00  0.00           H  
ATOM   1724 1HG1 VAL A 114      20.381  27.318  25.116  1.00  0.00           H  
ATOM   1725 2HG1 VAL A 114      18.984  28.246  24.535  1.00  0.00           H  
ATOM   1726 3HG1 VAL A 114      19.734  28.657  26.093  1.00  0.00           H  
ATOM   1727 1HG2 VAL A 114      20.125  25.748  27.058  1.00  0.00           H  
ATOM   1728 2HG2 VAL A 114      19.460  27.055  28.067  1.00  0.00           H  
ATOM   1729 3HG2 VAL A 114      18.538  25.552  27.835  1.00  0.00           H  
ATOM   1730  N   VAL A 115      16.472  29.471  25.239  1.00  0.00           N  
ATOM   1731  CA  VAL A 115      15.766  30.086  24.123  1.00  0.00           C  
ATOM   1732  C   VAL A 115      16.755  29.985  22.967  1.00  0.00           C  
ATOM   1733  O   VAL A 115      17.950  30.131  23.218  1.00  0.00           O  
ATOM   1734  CB  VAL A 115      15.399  31.551  24.425  1.00  0.00           C  
ATOM   1735  CG1 VAL A 115      14.697  31.649  25.771  1.00  0.00           C  
ATOM   1736  CG2 VAL A 115      16.649  32.418  24.401  1.00  0.00           C  
ATOM   1737  H   VAL A 115      16.939  30.018  25.948  1.00  0.00           H  
ATOM   1738  HA  VAL A 115      14.840  29.546  23.925  1.00  0.00           H  
ATOM   1739  HB  VAL A 115      14.699  31.917  23.673  1.00  0.00           H  
ATOM   1740 1HG1 VAL A 115      14.440  32.689  25.978  1.00  0.00           H  
ATOM   1741 2HG1 VAL A 115      13.788  31.048  25.743  1.00  0.00           H  
ATOM   1742 3HG1 VAL A 115      15.349  31.282  26.563  1.00  0.00           H  
ATOM   1743 1HG2 VAL A 115      16.381  33.453  24.615  1.00  0.00           H  
ATOM   1744 2HG2 VAL A 115      17.320  32.029  25.167  1.00  0.00           H  
ATOM   1745 3HG2 VAL A 115      17.143  32.387  23.430  1.00  0.00           H  
ATOM   1746  N   ALA A 116      16.308  29.734  21.739  1.00  0.00           N  
ATOM   1747  CA  ALA A 116      17.249  29.621  20.626  1.00  0.00           C  
ATOM   1748  C   ALA A 116      18.374  30.640  20.807  1.00  0.00           C  
ATOM   1749  O   ALA A 116      18.115  31.835  20.684  1.00  0.00           O  
ATOM   1750  CB  ALA A 116      16.559  29.823  19.284  1.00  0.00           C  
ATOM   1751  H   ALA A 116      15.316  29.623  21.583  1.00  0.00           H  
ATOM   1752  HA  ALA A 116      17.675  28.618  20.634  1.00  0.00           H  
ATOM   1753 1HB  ALA A 116      17.294  29.741  18.483  1.00  0.00           H  
ATOM   1754 2HB  ALA A 116      15.790  29.061  19.152  1.00  0.00           H  
ATOM   1755 3HB  ALA A 116      16.096  30.807  19.250  1.00  0.00           H  
ATOM   1756  N   PRO A 117      19.610  30.205  21.090  1.00  0.00           N  
ATOM   1757  CA  PRO A 117      20.767  31.071  21.345  1.00  0.00           C  
ATOM   1758  C   PRO A 117      21.040  32.043  20.199  1.00  0.00           C  
ATOM   1759  O   PRO A 117      21.040  31.667  19.025  1.00  0.00           O  
ATOM   1760  CB  PRO A 117      21.907  30.060  21.503  1.00  0.00           C  
ATOM   1761  CG  PRO A 117      21.245  28.813  21.983  1.00  0.00           C  
ATOM   1762  CD  PRO A 117      19.928  28.761  21.256  1.00  0.00           C  
ATOM   1763  HA  PRO A 117      20.594  31.629  22.276  1.00  0.00           H  
ATOM   1764 1HB  PRO A 117      22.422  29.921  20.541  1.00  0.00           H  
ATOM   1765 2HB  PRO A 117      22.649  30.449  22.217  1.00  0.00           H  
ATOM   1766 1HG  PRO A 117      21.877  27.940  21.764  1.00  0.00           H  
ATOM   1767 2HG  PRO A 117      21.121  28.855  23.075  1.00  0.00           H  
ATOM   1768 1HD  PRO A 117      20.037  28.262  20.282  1.00  0.00           H  
ATOM   1769 2HD  PRO A 117      19.248  28.217  21.927  1.00  0.00           H  
ATOM   1770  N   GLY A 118      21.268  33.297  20.581  1.00  0.00           N  
ATOM   1771  CA  GLY A 118      21.593  34.385  19.678  1.00  0.00           C  
ATOM   1772  C   GLY A 118      20.359  35.053  19.101  1.00  0.00           C  
ATOM   1773  O   GLY A 118      20.487  36.017  18.349  1.00  0.00           O  
ATOM   1774  H   GLY A 118      21.209  33.509  21.567  1.00  0.00           H  
ATOM   1775 1HA  GLY A 118      22.185  35.128  20.213  1.00  0.00           H  
ATOM   1776 2HA  GLY A 118      22.207  34.002  18.862  1.00  0.00           H  
ATOM   1777  N   LYS A 119      19.170  34.570  19.447  1.00  0.00           N  
ATOM   1778  CA  LYS A 119      17.979  35.186  18.885  1.00  0.00           C  
ATOM   1779  C   LYS A 119      17.181  36.026  19.874  1.00  0.00           C  
ATOM   1780  O   LYS A 119      16.711  35.536  20.902  1.00  0.00           O  
ATOM   1781  CB  LYS A 119      17.077  34.098  18.300  1.00  0.00           C  
ATOM   1782  CG  LYS A 119      17.724  33.199  17.255  1.00  0.00           C  
ATOM   1783  CD  LYS A 119      18.093  33.947  15.983  1.00  0.00           C  
ATOM   1784  CE  LYS A 119      18.615  32.996  14.915  1.00  0.00           C  
ATOM   1785  NZ  LYS A 119      19.029  33.716  13.680  1.00  0.00           N  
ATOM   1786  H   LYS A 119      19.085  33.793  20.085  1.00  0.00           H  
ATOM   1787  HA  LYS A 119      18.284  35.862  18.085  1.00  0.00           H  
ATOM   1788 1HB  LYS A 119      16.721  33.458  19.107  1.00  0.00           H  
ATOM   1789 2HB  LYS A 119      16.206  34.560  17.835  1.00  0.00           H  
ATOM   1790 1HG  LYS A 119      18.630  32.760  17.673  1.00  0.00           H  
ATOM   1791 2HG  LYS A 119      17.031  32.399  16.996  1.00  0.00           H  
ATOM   1792 1HD  LYS A 119      17.216  34.468  15.597  1.00  0.00           H  
ATOM   1793 2HD  LYS A 119      18.863  34.688  16.199  1.00  0.00           H  
ATOM   1794 1HE  LYS A 119      19.469  32.452  15.314  1.00  0.00           H  
ATOM   1795 2HE  LYS A 119      17.831  32.282  14.663  1.00  0.00           H  
ATOM   1796 1HZ  LYS A 119      19.367  33.050  12.999  1.00  0.00           H  
ATOM   1797 2HZ  LYS A 119      18.239  34.215  13.297  1.00  0.00           H  
ATOM   1798 3HZ  LYS A 119      19.764  34.371  13.903  1.00  0.00           H  
ATOM   1799  N   GLU A 120      17.023  37.305  19.543  1.00  0.00           N  
ATOM   1800  CA  GLU A 120      16.253  38.210  20.382  1.00  0.00           C  
ATOM   1801  C   GLU A 120      14.783  37.816  20.343  1.00  0.00           C  
ATOM   1802  O   GLU A 120      14.078  37.968  21.339  1.00  0.00           O  
ATOM   1803  CB  GLU A 120      16.399  39.671  19.946  1.00  0.00           C  
ATOM   1804  CG  GLU A 120      17.749  40.299  20.268  1.00  0.00           C  
ATOM   1805  CD  GLU A 120      17.838  41.745  19.870  1.00  0.00           C  
ATOM   1806  OE1 GLU A 120      18.337  41.995  18.798  1.00  0.00           O  
ATOM   1807  OE2 GLU A 120      17.419  42.599  20.617  1.00  0.00           O  
ATOM   1808  H   GLU A 120      17.448  37.644  18.693  1.00  0.00           H  
ATOM   1809  HA  GLU A 120      16.613  38.130  21.408  1.00  0.00           H  
ATOM   1810 1HB  GLU A 120      16.248  39.745  18.870  1.00  0.00           H  
ATOM   1811 2HB  GLU A 120      15.634  40.283  20.424  1.00  0.00           H  
ATOM   1812 1HG  GLU A 120      17.926  40.219  21.340  1.00  0.00           H  
ATOM   1813 2HG  GLU A 120      18.527  39.738  19.754  1.00  0.00           H  
ATOM   1814  N   LYS A 121      14.316  37.315  19.204  1.00  0.00           N  
ATOM   1815  CA  LYS A 121      12.925  36.895  19.078  1.00  0.00           C  
ATOM   1816  C   LYS A 121      12.624  35.701  19.983  1.00  0.00           C  
ATOM   1817  O   LYS A 121      11.529  35.598  20.545  1.00  0.00           O  
ATOM   1818  CB  LYS A 121      12.592  36.549  17.627  1.00  0.00           C  
ATOM   1819  CG  LYS A 121      12.535  37.754  16.697  1.00  0.00           C  
ATOM   1820  CD  LYS A 121      12.215  37.337  15.268  1.00  0.00           C  
ATOM   1821  CE  LYS A 121      12.156  38.538  14.335  1.00  0.00           C  
ATOM   1822  NZ  LYS A 121      11.881  38.139  12.929  1.00  0.00           N  
ATOM   1823  H   LYS A 121      14.940  37.227  18.412  1.00  0.00           H  
ATOM   1824  HA  LYS A 121      12.286  37.719  19.396  1.00  0.00           H  
ATOM   1825 1HB  LYS A 121      13.341  35.858  17.238  1.00  0.00           H  
ATOM   1826 2HB  LYS A 121      11.627  36.045  17.587  1.00  0.00           H  
ATOM   1827 1HG  LYS A 121      11.766  38.443  17.049  1.00  0.00           H  
ATOM   1828 2HG  LYS A 121      13.496  38.268  16.709  1.00  0.00           H  
ATOM   1829 1HD  LYS A 121      12.980  36.648  14.909  1.00  0.00           H  
ATOM   1830 2HD  LYS A 121      11.251  36.828  15.246  1.00  0.00           H  
ATOM   1831 1HE  LYS A 121      11.372  39.212  14.673  1.00  0.00           H  
ATOM   1832 2HE  LYS A 121      13.111  39.066  14.374  1.00  0.00           H  
ATOM   1833 1HZ  LYS A 121      11.852  38.963  12.344  1.00  0.00           H  
ATOM   1834 2HZ  LYS A 121      12.613  37.522  12.603  1.00  0.00           H  
ATOM   1835 3HZ  LYS A 121      10.993  37.661  12.880  1.00  0.00           H  
ATOM   1836  N   ALA A 122      13.590  34.800  20.138  1.00  0.00           N  
ATOM   1837  CA  ALA A 122      13.367  33.629  20.979  1.00  0.00           C  
ATOM   1838  C   ALA A 122      13.249  34.078  22.434  1.00  0.00           C  
ATOM   1839  O   ALA A 122      12.420  33.573  23.188  1.00  0.00           O  
ATOM   1840  CB  ALA A 122      14.495  32.624  20.799  1.00  0.00           C  
ATOM   1841  H   ALA A 122      14.476  34.931  19.673  1.00  0.00           H  
ATOM   1842  HA  ALA A 122      12.436  33.148  20.682  1.00  0.00           H  
ATOM   1843 1HB  ALA A 122      14.320  31.761  21.443  1.00  0.00           H  
ATOM   1844 2HB  ALA A 122      14.513  32.312  19.755  1.00  0.00           H  
ATOM   1845 3HB  ALA A 122      15.447  33.082  21.065  1.00  0.00           H  
ATOM   1846  N   LEU A 123      14.103  35.026  22.800  1.00  0.00           N  
ATOM   1847  CA  LEU A 123      14.063  35.569  24.151  1.00  0.00           C  
ATOM   1848  C   LEU A 123      12.772  36.362  24.331  1.00  0.00           C  
ATOM   1849  O   LEU A 123      12.117  36.233  25.362  1.00  0.00           O  
ATOM   1850  CB  LEU A 123      15.287  36.462  24.394  1.00  0.00           C  
ATOM   1851  CG  LEU A 123      15.444  37.111  25.775  1.00  0.00           C  
ATOM   1852  CD1 LEU A 123      15.511  36.042  26.856  1.00  0.00           C  
ATOM   1853  CD2 LEU A 123      16.699  37.972  25.793  1.00  0.00           C  
ATOM   1854  H   LEU A 123      14.782  35.371  22.133  1.00  0.00           H  
ATOM   1855  HA  LEU A 123      14.085  34.731  24.847  1.00  0.00           H  
ATOM   1856 1HB  LEU A 123      16.183  35.867  24.226  1.00  0.00           H  
ATOM   1857 2HB  LEU A 123      15.263  37.273  23.666  1.00  0.00           H  
ATOM   1858  HG  LEU A 123      14.576  37.737  25.988  1.00  0.00           H  
ATOM   1859 1HD1 LEU A 123      15.622  36.518  27.831  1.00  0.00           H  
ATOM   1860 2HD1 LEU A 123      14.601  35.441  26.860  1.00  0.00           H  
ATOM   1861 3HD1 LEU A 123      16.368  35.402  26.653  1.00  0.00           H  
ATOM   1862 1HD2 LEU A 123      16.809  38.434  26.775  1.00  0.00           H  
ATOM   1863 2HD2 LEU A 123      17.574  37.355  25.585  1.00  0.00           H  
ATOM   1864 3HD2 LEU A 123      16.626  38.752  25.035  1.00  0.00           H  
ATOM   1865  N   MET A 124      12.392  37.167  23.342  1.00  0.00           N  
ATOM   1866  CA  MET A 124      11.208  38.010  23.443  1.00  0.00           C  
ATOM   1867  C   MET A 124       9.956  37.179  23.715  1.00  0.00           C  
ATOM   1868  O   MET A 124       9.150  37.551  24.567  1.00  0.00           O  
ATOM   1869  CB  MET A 124      11.025  38.835  22.171  1.00  0.00           C  
ATOM   1870  CG  MET A 124       9.942  39.903  22.246  1.00  0.00           C  
ATOM   1871  SD  MET A 124       9.717  40.760  20.674  1.00  0.00           S  
ATOM   1872  CE  MET A 124       8.364  41.873  21.041  1.00  0.00           C  
ATOM   1873  H   MET A 124      12.938  37.202  22.493  1.00  0.00           H  
ATOM   1874  HA  MET A 124      11.335  38.697  24.280  1.00  0.00           H  
ATOM   1875 1HB  MET A 124      11.961  39.333  21.924  1.00  0.00           H  
ATOM   1876 2HB  MET A 124      10.776  38.168  21.345  1.00  0.00           H  
ATOM   1877 1HG  MET A 124       8.987  39.463  22.530  1.00  0.00           H  
ATOM   1878 2HG  MET A 124      10.218  40.630  23.009  1.00  0.00           H  
ATOM   1879 1HE  MET A 124       8.119  42.465  20.158  1.00  0.00           H  
ATOM   1880 2HE  MET A 124       7.484  41.302  21.341  1.00  0.00           H  
ATOM   1881 3HE  MET A 124       8.651  42.542  21.852  1.00  0.00           H  
ATOM   1882  N   LYS A 125       9.781  36.068  23.004  1.00  0.00           N  
ATOM   1883  CA  LYS A 125       8.595  35.264  23.288  1.00  0.00           C  
ATOM   1884  C   LYS A 125       8.651  34.695  24.698  1.00  0.00           C  
ATOM   1885  O   LYS A 125       7.660  34.745  25.424  1.00  0.00           O  
ATOM   1886  CB  LYS A 125       8.428  34.125  22.281  1.00  0.00           C  
ATOM   1887  CG  LYS A 125       7.174  33.290  22.518  1.00  0.00           C  
ATOM   1888  CD  LYS A 125       6.964  32.265  21.415  1.00  0.00           C  
ATOM   1889  CE  LYS A 125       5.710  31.441  21.670  1.00  0.00           C  
ATOM   1890  NZ  LYS A 125       5.483  30.425  20.605  1.00  0.00           N  
ATOM   1891  H   LYS A 125      10.447  35.795  22.296  1.00  0.00           H  
ATOM   1892  HA  LYS A 125       7.718  35.911  23.220  1.00  0.00           H  
ATOM   1893 1HB  LYS A 125       8.383  34.528  21.271  1.00  0.00           H  
ATOM   1894 2HB  LYS A 125       9.296  33.468  22.334  1.00  0.00           H  
ATOM   1895 1HG  LYS A 125       7.252  32.767  23.470  1.00  0.00           H  
ATOM   1896 2HG  LYS A 125       6.302  33.942  22.558  1.00  0.00           H  
ATOM   1897 1HD  LYS A 125       6.869  32.775  20.457  1.00  0.00           H  
ATOM   1898 2HD  LYS A 125       7.826  31.599  21.370  1.00  0.00           H  
ATOM   1899 1HE  LYS A 125       5.807  30.934  22.629  1.00  0.00           H  
ATOM   1900 2HE  LYS A 125       4.850  32.110  21.714  1.00  0.00           H  
ATOM   1901 1HZ  LYS A 125       4.643  29.902  20.812  1.00  0.00           H  
ATOM   1902 2HZ  LYS A 125       5.379  30.886  19.713  1.00  0.00           H  
ATOM   1903 3HZ  LYS A 125       6.270  29.794  20.567  1.00  0.00           H  
ATOM   1904  N   ALA A 126       9.790  34.145  25.104  1.00  0.00           N  
ATOM   1905  CA  ALA A 126       9.857  33.559  26.438  1.00  0.00           C  
ATOM   1906  C   ALA A 126       9.682  34.610  27.527  1.00  0.00           C  
ATOM   1907  O   ALA A 126       9.058  34.324  28.546  1.00  0.00           O  
ATOM   1908  CB  ALA A 126      11.193  32.841  26.573  1.00  0.00           C  
ATOM   1909  H   ALA A 126      10.603  34.127  24.507  1.00  0.00           H  
ATOM   1910  HA  ALA A 126       9.045  32.840  26.547  1.00  0.00           H  
ATOM   1911 1HB  ALA A 126      11.258  32.392  27.565  1.00  0.00           H  
ATOM   1912 2HB  ALA A 126      11.267  32.062  25.815  1.00  0.00           H  
ATOM   1913 3HB  ALA A 126      11.998  33.562  26.437  1.00  0.00           H  
ATOM   1914  N   VAL A 127      10.222  35.809  27.340  1.00  0.00           N  
ATOM   1915  CA  VAL A 127      10.050  36.870  28.324  1.00  0.00           C  
ATOM   1916  C   VAL A 127       8.590  37.320  28.315  1.00  0.00           C  
ATOM   1917  O   VAL A 127       7.972  37.492  29.366  1.00  0.00           O  
ATOM   1918  CB  VAL A 127      10.947  38.094  28.061  1.00  0.00           C  
ATOM   1919  CG1 VAL A 127      10.596  39.242  28.995  1.00  0.00           C  
ATOM   1920  CG2 VAL A 127      12.416  37.731  28.215  1.00  0.00           C  
ATOM   1921  H   VAL A 127      10.761  35.984  26.505  1.00  0.00           H  
ATOM   1922  HA  VAL A 127      10.315  36.477  29.305  1.00  0.00           H  
ATOM   1923  HB  VAL A 127      10.774  38.450  27.045  1.00  0.00           H  
ATOM   1924 1HG1 VAL A 127      11.250  40.088  28.781  1.00  0.00           H  
ATOM   1925 2HG1 VAL A 127       9.560  39.549  28.857  1.00  0.00           H  
ATOM   1926 3HG1 VAL A 127      10.735  38.927  30.029  1.00  0.00           H  
ATOM   1927 1HG2 VAL A 127      13.034  38.608  28.024  1.00  0.00           H  
ATOM   1928 2HG2 VAL A 127      12.598  37.374  29.229  1.00  0.00           H  
ATOM   1929 3HG2 VAL A 127      12.680  36.947  27.504  1.00  0.00           H  
ATOM   1930  N   ALA A 128       8.008  37.496  27.135  1.00  0.00           N  
ATOM   1931  CA  ALA A 128       6.616  37.913  27.018  1.00  0.00           C  
ATOM   1932  C   ALA A 128       5.586  36.910  27.539  1.00  0.00           C  
ATOM   1933  O   ALA A 128       4.590  37.297  28.150  1.00  0.00           O  
ATOM   1934  CB  ALA A 128       6.303  38.238  25.564  1.00  0.00           C  
ATOM   1935  H   ALA A 128       8.528  37.341  26.284  1.00  0.00           H  
ATOM   1936  HA  ALA A 128       6.489  38.808  27.626  1.00  0.00           H  
ATOM   1937 1HB  ALA A 128       5.269  38.581  25.520  1.00  0.00           H  
ATOM   1938 2HB  ALA A 128       6.975  39.019  25.208  1.00  0.00           H  
ATOM   1939 3HB  ALA A 128       6.433  37.347  24.955  1.00  0.00           H  
ATOM   1940  N   THR A 129       5.837  35.623  27.314  1.00  0.00           N  
ATOM   1941  CA  THR A 129       4.851  34.606  27.681  1.00  0.00           C  
ATOM   1942  C   THR A 129       5.147  33.732  28.895  1.00  0.00           C  
ATOM   1943  O   THR A 129       4.209  33.146  29.437  1.00  0.00           O  
ATOM   1944  CB  THR A 129       4.609  33.677  26.478  1.00  0.00           C  
ATOM   1945  OG1 THR A 129       5.823  32.985  26.153  1.00  0.00           O  
ATOM   1946  CG2 THR A 129       4.149  34.458  25.256  1.00  0.00           C  
ATOM   1947  H   THR A 129       6.710  35.345  26.890  1.00  0.00           H  
ATOM   1948  HA  THR A 129       3.927  35.128  27.936  1.00  0.00           H  
ATOM   1949  HB  THR A 129       3.845  32.947  26.741  1.00  0.00           H  
ATOM   1950  HG1 THR A 129       6.465  33.625  25.834  1.00  0.00           H  
ATOM   1951 1HG2 THR A 129       3.988  33.770  24.425  1.00  0.00           H  
ATOM   1952 2HG2 THR A 129       3.218  34.974  25.487  1.00  0.00           H  
ATOM   1953 3HG2 THR A 129       4.911  35.187  24.980  1.00  0.00           H  
ATOM   1954  N   VAL A 130       6.391  33.615  29.347  1.00  0.00           N  
ATOM   1955  CA  VAL A 130       6.622  32.722  30.477  1.00  0.00           C  
ATOM   1956  C   VAL A 130       7.015  33.460  31.755  1.00  0.00           C  
ATOM   1957  O   VAL A 130       6.325  33.345  32.770  1.00  0.00           O  
ATOM   1958  CB  VAL A 130       7.728  31.707  30.131  1.00  0.00           C  
ATOM   1959  CG1 VAL A 130       7.983  30.791  31.318  1.00  0.00           C  
ATOM   1960  CG2 VAL A 130       7.320  30.912  28.899  1.00  0.00           C  
ATOM   1961  H   VAL A 130       7.173  34.113  28.949  1.00  0.00           H  
ATOM   1962  HA  VAL A 130       5.699  32.180  30.688  1.00  0.00           H  
ATOM   1963  HB  VAL A 130       8.661  32.233  29.928  1.00  0.00           H  
ATOM   1964 1HG1 VAL A 130       8.766  30.074  31.068  1.00  0.00           H  
ATOM   1965 2HG1 VAL A 130       8.300  31.364  32.189  1.00  0.00           H  
ATOM   1966 3HG1 VAL A 130       7.062  30.258  31.556  1.00  0.00           H  
ATOM   1967 1HG2 VAL A 130       8.101  30.194  28.653  1.00  0.00           H  
ATOM   1968 2HG2 VAL A 130       6.389  30.383  29.104  1.00  0.00           H  
ATOM   1969 3HG2 VAL A 130       7.174  31.590  28.058  1.00  0.00           H  
ATOM   1970  N   GLY A 131       8.107  34.216  31.729  1.00  0.00           N  
ATOM   1971  CA  GLY A 131       8.559  34.830  32.969  1.00  0.00           C  
ATOM   1972  C   GLY A 131      10.003  35.280  32.857  1.00  0.00           C  
ATOM   1973  O   GLY A 131      10.568  35.220  31.766  1.00  0.00           O  
ATOM   1974  H   GLY A 131       8.593  34.344  30.852  1.00  0.00           H  
ATOM   1975 1HA  GLY A 131       7.921  35.683  33.201  1.00  0.00           H  
ATOM   1976 2HA  GLY A 131       8.452  34.113  33.782  1.00  0.00           H  
ATOM   1977  N   PRO A 132      10.625  35.739  33.959  1.00  0.00           N  
ATOM   1978  CA  PRO A 132      12.012  36.220  34.045  1.00  0.00           C  
ATOM   1979  C   PRO A 132      13.011  35.165  33.559  1.00  0.00           C  
ATOM   1980  O   PRO A 132      12.863  33.978  33.848  1.00  0.00           O  
ATOM   1981  CB  PRO A 132      12.151  36.498  35.543  1.00  0.00           C  
ATOM   1982  CG  PRO A 132      10.764  36.790  36.008  1.00  0.00           C  
ATOM   1983  CD  PRO A 132       9.888  35.849  35.225  1.00  0.00           C  
ATOM   1984  HA  PRO A 132      12.106  37.141  33.451  1.00  0.00           H  
ATOM   1985 1HB  PRO A 132      12.589  35.629  36.054  1.00  0.00           H  
ATOM   1986 2HB  PRO A 132      12.838  37.345  35.688  1.00  0.00           H  
ATOM   1987 1HG  PRO A 132      10.687  36.629  37.093  1.00  0.00           H  
ATOM   1988 2HG  PRO A 132      10.514  37.845  35.824  1.00  0.00           H  
ATOM   1989 1HD  PRO A 132       9.822  34.876  35.734  1.00  0.00           H  
ATOM   1990 2HD  PRO A 132       8.893  36.303  35.119  1.00  0.00           H  
ATOM   1991  N   ILE A 133      14.024  35.633  32.838  1.00  0.00           N  
ATOM   1992  CA  ILE A 133      15.050  34.786  32.234  1.00  0.00           C  
ATOM   1993  C   ILE A 133      16.490  35.196  32.540  1.00  0.00           C  
ATOM   1994  O   ILE A 133      16.837  36.371  32.476  1.00  0.00           O  
ATOM   1995  CB  ILE A 133      14.876  34.744  30.704  1.00  0.00           C  
ATOM   1996  CG1 ILE A 133      13.465  34.205  30.456  1.00  0.00           C  
ATOM   1997  CG2 ILE A 133      15.935  33.899  30.014  1.00  0.00           C  
ATOM   1998  CD1 ILE A 133      12.994  34.088  29.025  1.00  0.00           C  
ATOM   1999  H   ILE A 133      14.066  36.636  32.718  1.00  0.00           H  
ATOM   2000  HA  ILE A 133      14.925  33.779  32.630  1.00  0.00           H  
ATOM   2001  HB  ILE A 133      14.944  35.757  30.309  1.00  0.00           H  
ATOM   2002 1HG1 ILE A 133      13.402  33.209  30.894  1.00  0.00           H  
ATOM   2003 2HG1 ILE A 133      12.750  34.852  30.966  1.00  0.00           H  
ATOM   2004 1HG2 ILE A 133      15.779  33.894  28.935  1.00  0.00           H  
ATOM   2005 2HG2 ILE A 133      16.934  34.286  30.208  1.00  0.00           H  
ATOM   2006 3HG2 ILE A 133      15.871  32.878  30.391  1.00  0.00           H  
ATOM   2007 1HD1 ILE A 133      11.981  33.690  29.083  1.00  0.00           H  
ATOM   2008 2HD1 ILE A 133      13.004  35.068  28.545  1.00  0.00           H  
ATOM   2009 3HD1 ILE A 133      13.639  33.420  28.456  1.00  0.00           H  
ATOM   2010  N   SER A 134      17.336  34.227  32.885  1.00  0.00           N  
ATOM   2011  CA  SER A 134      18.725  34.531  33.224  1.00  0.00           C  
ATOM   2012  C   SER A 134      19.556  34.708  31.964  1.00  0.00           C  
ATOM   2013  O   SER A 134      19.530  33.848  31.086  1.00  0.00           O  
ATOM   2014  CB  SER A 134      19.319  33.422  34.071  1.00  0.00           C  
ATOM   2015  OG  SER A 134      18.694  33.316  35.321  1.00  0.00           O  
ATOM   2016  H   SER A 134      17.045  33.261  32.921  1.00  0.00           H  
ATOM   2017  HA  SER A 134      18.755  35.461  33.792  1.00  0.00           H  
ATOM   2018 1HB  SER A 134      19.223  32.474  33.543  1.00  0.00           H  
ATOM   2019 2HB  SER A 134      20.379  33.635  34.204  1.00  0.00           H  
ATOM   2020  HG  SER A 134      18.934  34.102  35.818  1.00  0.00           H  
ATOM   2021  N   VAL A 135      20.294  35.809  31.853  1.00  0.00           N  
ATOM   2022  CA  VAL A 135      21.103  35.973  30.653  1.00  0.00           C  
ATOM   2023  C   VAL A 135      22.527  36.410  30.957  1.00  0.00           C  
ATOM   2024  O   VAL A 135      22.786  37.104  31.942  1.00  0.00           O  
ATOM   2025  CB  VAL A 135      20.456  37.009  29.715  1.00  0.00           C  
ATOM   2026  CG1 VAL A 135      19.032  36.604  29.366  1.00  0.00           C  
ATOM   2027  CG2 VAL A 135      20.484  38.379  30.376  1.00  0.00           C  
ATOM   2028  H   VAL A 135      20.291  36.511  32.579  1.00  0.00           H  
ATOM   2029  HA  VAL A 135      21.161  35.016  30.135  1.00  0.00           H  
ATOM   2030  HB  VAL A 135      21.012  37.046  28.778  1.00  0.00           H  
ATOM   2031 1HG1 VAL A 135      18.597  37.352  28.702  1.00  0.00           H  
ATOM   2032 2HG1 VAL A 135      19.061  35.635  28.869  1.00  0.00           H  
ATOM   2033 3HG1 VAL A 135      18.419  36.532  30.265  1.00  0.00           H  
ATOM   2034 1HG2 VAL A 135      20.030  39.122  29.722  1.00  0.00           H  
ATOM   2035 2HG2 VAL A 135      19.926  38.326  31.311  1.00  0.00           H  
ATOM   2036 3HG2 VAL A 135      21.517  38.664  30.576  1.00  0.00           H  
ATOM   2037  N   ALA A 136      23.471  35.997  30.121  1.00  0.00           N  
ATOM   2038  CA  ALA A 136      24.812  36.543  30.266  1.00  0.00           C  
ATOM   2039  C   ALA A 136      24.865  37.823  29.445  1.00  0.00           C  
ATOM   2040  O   ALA A 136      24.180  37.913  28.425  1.00  0.00           O  
ATOM   2041  CB  ALA A 136      25.891  35.573  29.810  1.00  0.00           C  
ATOM   2042  H   ALA A 136      23.233  35.317  29.414  1.00  0.00           H  
ATOM   2043  HA  ALA A 136      25.003  36.775  31.314  1.00  0.00           H  
ATOM   2044 1HB  ALA A 136      26.867  36.054  29.891  1.00  0.00           H  
ATOM   2045 2HB  ALA A 136      25.873  34.682  30.438  1.00  0.00           H  
ATOM   2046 3HB  ALA A 136      25.705  35.293  28.774  1.00  0.00           H  
ATOM   2047  N   MET A 137      25.655  38.802  29.865  1.00  0.00           N  
ATOM   2048  CA  MET A 137      25.848  39.982  29.038  1.00  0.00           C  
ATOM   2049  C   MET A 137      27.261  40.525  29.115  1.00  0.00           C  
ATOM   2050  O   MET A 137      28.039  40.153  29.988  1.00  0.00           O  
ATOM   2051  CB  MET A 137      24.889  41.126  29.360  1.00  0.00           C  
ATOM   2052  CG  MET A 137      25.082  41.810  30.708  1.00  0.00           C  
ATOM   2053  SD  MET A 137      24.042  43.272  30.895  1.00  0.00           S  
ATOM   2054  CE  MET A 137      24.884  44.457  29.851  1.00  0.00           C  
ATOM   2055  H   MET A 137      26.108  38.703  30.762  1.00  0.00           H  
ATOM   2056  HA  MET A 137      25.672  39.688  28.003  1.00  0.00           H  
ATOM   2057 1HB  MET A 137      24.996  41.888  28.590  1.00  0.00           H  
ATOM   2058 2HB  MET A 137      23.867  40.750  29.334  1.00  0.00           H  
ATOM   2059 1HG  MET A 137      24.842  41.107  31.504  1.00  0.00           H  
ATOM   2060 2HG  MET A 137      26.123  42.111  30.822  1.00  0.00           H  
ATOM   2061 1HE  MET A 137      24.352  45.409  29.870  1.00  0.00           H  
ATOM   2062 2HE  MET A 137      25.904  44.608  30.211  1.00  0.00           H  
ATOM   2063 3HE  MET A 137      24.929  44.104  28.820  1.00  0.00           H  
ATOM   2064  N   ASP A 138      27.579  41.414  28.180  1.00  0.00           N  
ATOM   2065  CA  ASP A 138      28.832  42.155  28.176  1.00  0.00           C  
ATOM   2066  C   ASP A 138      28.693  43.429  29.004  1.00  0.00           C  
ATOM   2067  O   ASP A 138      28.045  44.387  28.589  1.00  0.00           O  
ATOM   2068  CB  ASP A 138      29.281  42.537  26.764  1.00  0.00           C  
ATOM   2069  CG  ASP A 138      30.627  43.250  26.756  1.00  0.00           C  
ATOM   2070  OD1 ASP A 138      31.097  43.585  27.818  1.00  0.00           O  
ATOM   2071  OD2 ASP A 138      31.182  43.461  25.704  1.00  0.00           O  
ATOM   2072  H   ASP A 138      26.906  41.568  27.444  1.00  0.00           H  
ATOM   2073  HA  ASP A 138      29.608  41.532  28.620  1.00  0.00           H  
ATOM   2074 1HB  ASP A 138      29.356  41.643  26.145  1.00  0.00           H  
ATOM   2075 2HB  ASP A 138      28.538  43.186  26.303  1.00  0.00           H  
ATOM   2076  N   ALA A 139      29.274  43.436  30.199  1.00  0.00           N  
ATOM   2077  CA  ALA A 139      29.165  44.569  31.109  1.00  0.00           C  
ATOM   2078  C   ALA A 139      30.565  45.035  31.493  1.00  0.00           C  
ATOM   2079  O   ALA A 139      30.779  45.593  32.570  1.00  0.00           O  
ATOM   2080  CB  ALA A 139      28.353  44.197  32.342  1.00  0.00           C  
ATOM   2081  H   ALA A 139      29.813  42.631  30.489  1.00  0.00           H  
ATOM   2082  HA  ALA A 139      28.652  45.386  30.600  1.00  0.00           H  
ATOM   2083 1HB  ALA A 139      28.278  45.044  33.023  1.00  0.00           H  
ATOM   2084 2HB  ALA A 139      27.349  43.898  32.040  1.00  0.00           H  
ATOM   2085 3HB  ALA A 139      28.859  43.372  32.838  1.00  0.00           H  
ATOM   2086  N   GLY A 140      31.511  44.812  30.590  1.00  0.00           N  
ATOM   2087  CA  GLY A 140      32.902  45.160  30.820  1.00  0.00           C  
ATOM   2088  C   GLY A 140      33.260  46.572  30.401  1.00  0.00           C  
ATOM   2089  O   GLY A 140      34.425  46.968  30.471  1.00  0.00           O  
ATOM   2090  H   GLY A 140      31.260  44.387  29.709  1.00  0.00           H  
ATOM   2091 1HA  GLY A 140      33.123  45.046  31.882  1.00  0.00           H  
ATOM   2092 2HA  GLY A 140      33.530  44.460  30.271  1.00  0.00           H  
ATOM   2093  N   HIS A 141      32.270  47.346  29.972  1.00  0.00           N  
ATOM   2094  CA  HIS A 141      32.492  48.701  29.484  1.00  0.00           C  
ATOM   2095  C   HIS A 141      32.047  49.708  30.536  1.00  0.00           C  
ATOM   2096  O   HIS A 141      30.974  49.556  31.119  1.00  0.00           O  
ATOM   2097  CB  HIS A 141      31.726  48.880  28.170  1.00  0.00           C  
ATOM   2098  CG  HIS A 141      32.140  47.840  27.177  1.00  0.00           C  
ATOM   2099  ND1 HIS A 141      33.188  47.995  26.294  1.00  0.00           N  
ATOM   2100  CD2 HIS A 141      31.625  46.627  26.951  1.00  0.00           C  
ATOM   2101  CE1 HIS A 141      33.294  46.901  25.560  1.00  0.00           C  
ATOM   2102  NE2 HIS A 141      32.354  46.054  25.940  1.00  0.00           N  
ATOM   2103  H   HIS A 141      31.330  46.977  29.985  1.00  0.00           H  
ATOM   2104  HA  HIS A 141      33.551  48.859  29.287  1.00  0.00           H  
ATOM   2105 1HB  HIS A 141      30.652  48.807  28.349  1.00  0.00           H  
ATOM   2106 2HB  HIS A 141      31.911  49.873  27.758  1.00  0.00           H  
ATOM   2107  HD2 HIS A 141      30.782  46.174  27.469  1.00  0.00           H  
ATOM   2108  HE1 HIS A 141      34.025  46.719  24.774  1.00  0.00           H  
ATOM   2109  HE2 HIS A 141      32.150  45.129  25.589  1.00  0.00           H  
ATOM   2110  N   SER A 142      32.866  50.727  30.779  1.00  0.00           N  
ATOM   2111  CA  SER A 142      32.601  51.725  31.803  1.00  0.00           C  
ATOM   2112  C   SER A 142      31.301  52.484  31.553  1.00  0.00           C  
ATOM   2113  O   SER A 142      30.700  53.047  32.464  1.00  0.00           O  
ATOM   2114  CB  SER A 142      33.760  52.702  31.866  1.00  0.00           C  
ATOM   2115  OG  SER A 142      33.844  53.446  30.681  1.00  0.00           O  
ATOM   2116  H   SER A 142      33.712  50.816  30.235  1.00  0.00           H  
ATOM   2117  HA  SER A 142      32.511  51.210  32.760  1.00  0.00           H  
ATOM   2118 1HB  SER A 142      33.626  53.373  32.713  1.00  0.00           H  
ATOM   2119 2HB  SER A 142      34.687  52.156  32.026  1.00  0.00           H  
ATOM   2120  HG  SER A 142      34.592  54.038  30.792  1.00  0.00           H  
ATOM   2121  N   SER A 143      30.862  52.486  30.297  1.00  0.00           N  
ATOM   2122  CA  SER A 143      29.623  53.123  29.871  1.00  0.00           C  
ATOM   2123  C   SER A 143      28.419  52.420  30.493  1.00  0.00           C  
ATOM   2124  O   SER A 143      27.336  52.993  30.600  1.00  0.00           O  
ATOM   2125  CB  SER A 143      29.567  53.077  28.356  1.00  0.00           C  
ATOM   2126  OG  SER A 143      29.505  51.763  27.874  1.00  0.00           O  
ATOM   2127  H   SER A 143      31.422  52.018  29.599  1.00  0.00           H  
ATOM   2128  HA  SER A 143      29.627  54.162  30.209  1.00  0.00           H  
ATOM   2129 1HB  SER A 143      28.695  53.627  28.006  1.00  0.00           H  
ATOM   2130 2HB  SER A 143      30.449  53.568  27.948  1.00  0.00           H  
ATOM   2131  HG  SER A 143      29.701  51.836  26.939  1.00  0.00           H  
ATOM   2132  N   PHE A 144      28.616  51.173  30.907  1.00  0.00           N  
ATOM   2133  CA  PHE A 144      27.595  50.365  31.564  1.00  0.00           C  
ATOM   2134  C   PHE A 144      27.749  50.445  33.079  1.00  0.00           C  
ATOM   2135  O   PHE A 144      26.805  50.667  33.835  1.00  0.00           O  
ATOM   2136  CB  PHE A 144      27.647  48.897  31.136  1.00  0.00           C  
ATOM   2137  CG  PHE A 144      26.561  48.066  31.756  1.00  0.00           C  
ATOM   2138  CD1 PHE A 144      25.257  48.134  31.286  1.00  0.00           C  
ATOM   2139  CD2 PHE A 144      26.842  47.233  32.790  1.00  0.00           C  
ATOM   2140  CE1 PHE A 144      24.273  47.361  31.871  1.00  0.00           C  
ATOM   2141  CE2 PHE A 144      25.868  46.454  33.383  1.00  0.00           C  
ATOM   2142  CZ  PHE A 144      24.568  46.517  32.920  1.00  0.00           C  
ATOM   2143  H   PHE A 144      29.523  50.753  30.761  1.00  0.00           H  
ATOM   2144  HA  PHE A 144      26.615  50.755  31.286  1.00  0.00           H  
ATOM   2145 1HB  PHE A 144      27.561  48.796  30.054  1.00  0.00           H  
ATOM   2146 2HB  PHE A 144      28.610  48.471  31.411  1.00  0.00           H  
ATOM   2147  HD1 PHE A 144      25.016  48.798  30.455  1.00  0.00           H  
ATOM   2148  HD2 PHE A 144      27.871  47.192  33.147  1.00  0.00           H  
ATOM   2149  HE1 PHE A 144      23.254  47.428  31.488  1.00  0.00           H  
ATOM   2150  HE2 PHE A 144      26.118  45.792  34.212  1.00  0.00           H  
ATOM   2151  HZ  PHE A 144      23.791  45.909  33.380  1.00  0.00           H  
ATOM   2152  N   GLN A 145      28.992  50.265  33.505  1.00  0.00           N  
ATOM   2153  CA  GLN A 145      29.326  50.138  34.917  1.00  0.00           C  
ATOM   2154  C   GLN A 145      28.919  51.374  35.717  1.00  0.00           C  
ATOM   2155  O   GLN A 145      28.546  51.252  36.884  1.00  0.00           O  
ATOM   2156  CB  GLN A 145      30.833  49.887  35.037  1.00  0.00           C  
ATOM   2157  CG  GLN A 145      31.194  48.538  34.440  1.00  0.00           C  
ATOM   2158  CD  GLN A 145      32.683  48.247  34.420  1.00  0.00           C  
ATOM   2159  OE1 GLN A 145      33.488  49.006  34.965  1.00  0.00           O  
ATOM   2160  NE2 GLN A 145      33.033  47.134  33.785  1.00  0.00           N  
ATOM   2161  H   GLN A 145      29.723  50.215  32.811  1.00  0.00           H  
ATOM   2162  HA  GLN A 145      28.778  49.291  35.329  1.00  0.00           H  
ATOM   2163 1HB  GLN A 145      31.375  50.680  34.524  1.00  0.00           H  
ATOM   2164 2HB  GLN A 145      31.132  49.915  36.086  1.00  0.00           H  
ATOM   2165 1HG  GLN A 145      30.715  47.754  35.024  1.00  0.00           H  
ATOM   2166 2HG  GLN A 145      30.848  48.489  33.407  1.00  0.00           H  
ATOM   2167 1HE2 GLN A 145      33.995  46.865  33.725  1.00  0.00           H  
ATOM   2168 2HE2 GLN A 145      32.326  46.564  33.365  1.00  0.00           H  
ATOM   2169  N   PHE A 146      28.968  52.549  35.100  1.00  0.00           N  
ATOM   2170  CA  PHE A 146      28.569  53.777  35.783  1.00  0.00           C  
ATOM   2171  C   PHE A 146      27.226  54.314  35.300  1.00  0.00           C  
ATOM   2172  O   PHE A 146      26.949  55.505  35.440  1.00  0.00           O  
ATOM   2173  CB  PHE A 146      29.652  54.836  35.566  1.00  0.00           C  
ATOM   2174  CG  PHE A 146      30.951  54.430  36.202  1.00  0.00           C  
ATOM   2175  CD1 PHE A 146      31.970  53.868  35.448  1.00  0.00           C  
ATOM   2176  CD2 PHE A 146      31.161  54.608  37.562  1.00  0.00           C  
ATOM   2177  CE1 PHE A 146      33.167  53.493  36.030  1.00  0.00           C  
ATOM   2178  CE2 PHE A 146      32.355  54.237  38.149  1.00  0.00           C  
ATOM   2179  CZ  PHE A 146      33.358  53.679  37.383  1.00  0.00           C  
ATOM   2180  H   PHE A 146      29.285  52.615  34.142  1.00  0.00           H  
ATOM   2181  HA  PHE A 146      28.470  53.563  36.847  1.00  0.00           H  
ATOM   2182 1HB  PHE A 146      29.804  54.989  34.498  1.00  0.00           H  
ATOM   2183 2HB  PHE A 146      29.332  55.789  35.985  1.00  0.00           H  
ATOM   2184  HD1 PHE A 146      31.822  53.720  34.378  1.00  0.00           H  
ATOM   2185  HD2 PHE A 146      30.371  55.049  38.172  1.00  0.00           H  
ATOM   2186  HE1 PHE A 146      33.956  53.052  35.422  1.00  0.00           H  
ATOM   2187  HE2 PHE A 146      32.506  54.384  39.219  1.00  0.00           H  
ATOM   2188  HZ  PHE A 146      34.298  53.384  37.846  1.00  0.00           H  
ATOM   2189  N   TYR A 147      26.389  53.449  34.739  1.00  0.00           N  
ATOM   2190  CA  TYR A 147      25.059  53.796  34.257  1.00  0.00           C  
ATOM   2191  C   TYR A 147      24.108  54.365  35.312  1.00  0.00           C  
ATOM   2192  O   TYR A 147      23.989  53.847  36.420  1.00  0.00           O  
ATOM   2193  CB  TYR A 147      24.399  52.567  33.623  1.00  0.00           C  
ATOM   2194  CG  TYR A 147      22.947  52.768  33.252  1.00  0.00           C  
ATOM   2195  CD1 TYR A 147      22.550  53.343  32.053  1.00  0.00           C  
ATOM   2196  CD2 TYR A 147      21.996  52.348  34.173  1.00  0.00           C  
ATOM   2197  CE1 TYR A 147      21.205  53.492  31.785  1.00  0.00           C  
ATOM   2198  CE2 TYR A 147      20.648  52.494  33.913  1.00  0.00           C  
ATOM   2199  CZ  TYR A 147      20.242  53.064  32.725  1.00  0.00           C  
ATOM   2200  OH  TYR A 147      18.892  53.200  32.483  1.00  0.00           O  
ATOM   2201  H   TYR A 147      26.676  52.485  34.630  1.00  0.00           H  
ATOM   2202  HA  TYR A 147      25.174  54.580  33.509  1.00  0.00           H  
ATOM   2203 1HB  TYR A 147      24.942  52.289  32.720  1.00  0.00           H  
ATOM   2204 2HB  TYR A 147      24.463  51.732  34.319  1.00  0.00           H  
ATOM   2205  HD1 TYR A 147      23.293  53.673  31.328  1.00  0.00           H  
ATOM   2206  HD2 TYR A 147      22.327  51.900  35.108  1.00  0.00           H  
ATOM   2207  HE1 TYR A 147      20.886  53.944  30.846  1.00  0.00           H  
ATOM   2208  HE2 TYR A 147      19.908  52.162  34.642  1.00  0.00           H  
ATOM   2209  HH  TYR A 147      18.749  53.531  31.594  1.00  0.00           H  
ATOM   2210  N   LYS A 148      23.427  55.440  34.917  1.00  0.00           N  
ATOM   2211  CA  LYS A 148      22.435  56.117  35.746  1.00  0.00           C  
ATOM   2212  C   LYS A 148      21.036  56.168  35.140  1.00  0.00           C  
ATOM   2213  O   LYS A 148      20.047  55.971  35.842  1.00  0.00           O  
ATOM   2214  CB  LYS A 148      22.902  57.538  36.056  1.00  0.00           C  
ATOM   2215  CG  LYS A 148      24.238  57.674  36.774  1.00  0.00           C  
ATOM   2216  CD  LYS A 148      24.221  57.112  38.188  1.00  0.00           C  
ATOM   2217  CE  LYS A 148      25.537  57.372  38.904  1.00  0.00           C  
ATOM   2218  NZ  LYS A 148      25.542  56.814  40.284  1.00  0.00           N  
ATOM   2219  H   LYS A 148      23.619  55.797  33.993  1.00  0.00           H  
ATOM   2220  HA  LYS A 148      22.338  55.564  36.681  1.00  0.00           H  
ATOM   2221 1HB  LYS A 148      22.984  58.101  35.124  1.00  0.00           H  
ATOM   2222 2HB  LYS A 148      22.154  58.030  36.679  1.00  0.00           H  
ATOM   2223 1HG  LYS A 148      25.006  57.144  36.210  1.00  0.00           H  
ATOM   2224 2HG  LYS A 148      24.510  58.728  36.830  1.00  0.00           H  
ATOM   2225 1HD  LYS A 148      23.410  57.575  38.753  1.00  0.00           H  
ATOM   2226 2HD  LYS A 148      24.043  56.036  38.158  1.00  0.00           H  
ATOM   2227 1HE  LYS A 148      26.343  56.916  38.332  1.00  0.00           H  
ATOM   2228 2HE  LYS A 148      25.707  58.448  38.954  1.00  0.00           H  
ATOM   2229 1HZ  LYS A 148      26.430  57.007  40.724  1.00  0.00           H  
ATOM   2230 2HZ  LYS A 148      24.802  57.237  40.827  1.00  0.00           H  
ATOM   2231 3HZ  LYS A 148      25.397  55.817  40.241  1.00  0.00           H  
ATOM   2232  N   SER A 149      20.923  56.433  33.842  1.00  0.00           N  
ATOM   2233  CA  SER A 149      19.606  56.595  33.237  1.00  0.00           C  
ATOM   2234  C   SER A 149      19.591  56.454  31.720  1.00  0.00           C  
ATOM   2235  O   SER A 149      20.637  56.449  31.070  1.00  0.00           O  
ATOM   2236  CB  SER A 149      19.031  57.950  33.603  1.00  0.00           C  
ATOM   2237  OG  SER A 149      19.754  58.984  32.993  1.00  0.00           O  
ATOM   2238  H   SER A 149      21.740  56.528  33.255  1.00  0.00           H  
ATOM   2239  HA  SER A 149      18.959  55.811  33.633  1.00  0.00           H  
ATOM   2240 1HB  SER A 149      17.988  58.000  33.291  1.00  0.00           H  
ATOM   2241 2HB  SER A 149      19.053  58.079  34.684  1.00  0.00           H  
ATOM   2242  HG  SER A 149      19.344  59.801  33.287  1.00  0.00           H  
ATOM   2243  N   GLY A 150      18.392  56.343  31.159  1.00  0.00           N  
ATOM   2244  CA  GLY A 150      18.195  56.268  29.723  1.00  0.00           C  
ATOM   2245  C   GLY A 150      18.351  54.854  29.200  1.00  0.00           C  
ATOM   2246  O   GLY A 150      18.344  53.897  29.975  1.00  0.00           O  
ATOM   2247  H   GLY A 150      17.584  56.307  31.765  1.00  0.00           H  
ATOM   2248 1HA  GLY A 150      17.200  56.638  29.475  1.00  0.00           H  
ATOM   2249 2HA  GLY A 150      18.914  56.918  29.225  1.00  0.00           H  
ATOM   2250  N   ILE A 151      18.495  54.713  27.888  1.00  0.00           N  
ATOM   2251  CA  ILE A 151      18.620  53.384  27.301  1.00  0.00           C  
ATOM   2252  C   ILE A 151      20.076  53.172  26.912  1.00  0.00           C  
ATOM   2253  O   ILE A 151      20.643  53.943  26.137  1.00  0.00           O  
ATOM   2254  CB  ILE A 151      17.721  53.181  26.068  1.00  0.00           C  
ATOM   2255  CG1 ILE A 151      16.252  53.367  26.455  1.00  0.00           C  
ATOM   2256  CG2 ILE A 151      17.982  51.796  25.494  1.00  0.00           C  
ATOM   2257  CD1 ILE A 151      15.287  53.430  25.293  1.00  0.00           C  
ATOM   2258  H   ILE A 151      18.516  55.530  27.294  1.00  0.00           H  
ATOM   2259  HA  ILE A 151      18.327  52.632  28.031  1.00  0.00           H  
ATOM   2260  HB  ILE A 151      17.950  53.937  25.317  1.00  0.00           H  
ATOM   2261 1HG1 ILE A 151      15.955  52.540  27.099  1.00  0.00           H  
ATOM   2262 2HG1 ILE A 151      16.153  54.293  27.023  1.00  0.00           H  
ATOM   2263 1HG2 ILE A 151      17.358  51.622  24.618  1.00  0.00           H  
ATOM   2264 2HG2 ILE A 151      19.026  51.695  25.201  1.00  0.00           H  
ATOM   2265 3HG2 ILE A 151      17.752  51.046  26.251  1.00  0.00           H  
ATOM   2266 1HD1 ILE A 151      14.276  53.563  25.676  1.00  0.00           H  
ATOM   2267 2HD1 ILE A 151      15.547  54.269  24.646  1.00  0.00           H  
ATOM   2268 3HD1 ILE A 151      15.321  52.514  24.703  1.00  0.00           H  
ATOM   2269  N   TYR A 152      20.663  52.117  27.462  1.00  0.00           N  
ATOM   2270  CA  TYR A 152      22.066  51.787  27.255  1.00  0.00           C  
ATOM   2271  C   TYR A 152      22.396  51.226  25.876  1.00  0.00           C  
ATOM   2272  O   TYR A 152      21.736  50.323  25.362  1.00  0.00           O  
ATOM   2273  CB  TYR A 152      22.512  50.784  28.323  1.00  0.00           C  
ATOM   2274  CG  TYR A 152      23.947  50.338  28.137  1.00  0.00           C  
ATOM   2275  CD1 TYR A 152      24.962  51.245  28.388  1.00  0.00           C  
ATOM   2276  CD2 TYR A 152      24.244  49.047  27.724  1.00  0.00           C  
ATOM   2277  CE1 TYR A 152      26.276  50.845  28.220  1.00  0.00           C  
ATOM   2278  CE2 TYR A 152      25.564  48.671  27.564  1.00  0.00           C  
ATOM   2279  CZ  TYR A 152      26.569  49.583  27.817  1.00  0.00           C  
ATOM   2280  OH  TYR A 152      27.895  49.242  27.668  1.00  0.00           O  
ATOM   2281  H   TYR A 152      20.114  51.511  28.055  1.00  0.00           H  
ATOM   2282  HA  TYR A 152      22.639  52.710  27.348  1.00  0.00           H  
ATOM   2283 1HB  TYR A 152      22.412  51.230  29.312  1.00  0.00           H  
ATOM   2284 2HB  TYR A 152      21.865  49.909  28.294  1.00  0.00           H  
ATOM   2285  HD1 TYR A 152      24.738  52.263  28.713  1.00  0.00           H  
ATOM   2286  HD2 TYR A 152      23.443  48.336  27.527  1.00  0.00           H  
ATOM   2287  HE1 TYR A 152      27.080  51.554  28.416  1.00  0.00           H  
ATOM   2288  HE2 TYR A 152      25.817  47.661  27.241  1.00  0.00           H  
ATOM   2289  HH  TYR A 152      28.427  50.040  27.713  1.00  0.00           H  
ATOM   2290  N   PHE A 153      23.442  51.784  25.278  1.00  0.00           N  
ATOM   2291  CA  PHE A 153      23.956  51.311  24.003  1.00  0.00           C  
ATOM   2292  C   PHE A 153      25.459  51.535  23.970  1.00  0.00           C  
ATOM   2293  O   PHE A 153      25.930  52.627  24.297  1.00  0.00           O  
ATOM   2294  CB  PHE A 153      23.284  52.035  22.835  1.00  0.00           C  
ATOM   2295  CG  PHE A 153      23.776  51.584  21.489  1.00  0.00           C  
ATOM   2296  CD1 PHE A 153      23.300  50.419  20.906  1.00  0.00           C  
ATOM   2297  CD2 PHE A 153      24.722  52.330  20.807  1.00  0.00           C  
ATOM   2298  CE1 PHE A 153      23.759  50.012  19.668  1.00  0.00           C  
ATOM   2299  CE2 PHE A 153      25.182  51.926  19.569  1.00  0.00           C  
ATOM   2300  CZ  PHE A 153      24.700  50.765  18.999  1.00  0.00           C  
ATOM   2301  H   PHE A 153      23.906  52.566  25.717  1.00  0.00           H  
ATOM   2302  HA  PHE A 153      23.744  50.245  23.912  1.00  0.00           H  
ATOM   2303 1HB  PHE A 153      22.208  51.873  22.880  1.00  0.00           H  
ATOM   2304 2HB  PHE A 153      23.458  53.107  22.922  1.00  0.00           H  
ATOM   2305  HD1 PHE A 153      22.555  49.822  21.432  1.00  0.00           H  
ATOM   2306  HD2 PHE A 153      25.102  53.247  21.258  1.00  0.00           H  
ATOM   2307  HE1 PHE A 153      23.376  49.094  19.221  1.00  0.00           H  
ATOM   2308  HE2 PHE A 153      25.926  52.521  19.040  1.00  0.00           H  
ATOM   2309  HZ  PHE A 153      25.064  50.445  18.023  1.00  0.00           H  
ATOM   2310  N   GLU A 154      26.201  50.503  23.590  1.00  0.00           N  
ATOM   2311  CA  GLU A 154      27.654  50.581  23.528  1.00  0.00           C  
ATOM   2312  C   GLU A 154      28.227  49.856  22.315  1.00  0.00           C  
ATOM   2313  O   GLU A 154      28.237  48.628  22.287  1.00  0.00           O  
ATOM   2314  CB  GLU A 154      28.257  49.988  24.804  1.00  0.00           C  
ATOM   2315  CG  GLU A 154      29.766  49.792  24.795  1.00  0.00           C  
ATOM   2316  CD  GLU A 154      30.512  51.063  24.501  1.00  0.00           C  
ATOM   2317  OE1 GLU A 154      30.464  51.977  25.289  1.00  0.00           O  
ATOM   2318  OE2 GLU A 154      31.133  51.097  23.466  1.00  0.00           O  
ATOM   2319  H   GLU A 154      25.734  49.643  23.338  1.00  0.00           H  
ATOM   2320  HA  GLU A 154      27.932  51.633  23.445  1.00  0.00           H  
ATOM   2321 1HB  GLU A 154      28.008  50.651  25.631  1.00  0.00           H  
ATOM   2322 2HB  GLU A 154      27.803  49.014  24.992  1.00  0.00           H  
ATOM   2323 1HG  GLU A 154      30.069  49.416  25.772  1.00  0.00           H  
ATOM   2324 2HG  GLU A 154      30.041  49.044  24.052  1.00  0.00           H  
ATOM   2325  N   PRO A 155      28.723  50.567  21.291  1.00  0.00           N  
ATOM   2326  CA  PRO A 155      29.276  50.015  20.052  1.00  0.00           C  
ATOM   2327  C   PRO A 155      30.332  48.933  20.266  1.00  0.00           C  
ATOM   2328  O   PRO A 155      30.457  48.045  19.422  1.00  0.00           O  
ATOM   2329  CB  PRO A 155      29.892  51.254  19.393  1.00  0.00           C  
ATOM   2330  CG  PRO A 155      29.056  52.390  19.875  1.00  0.00           C  
ATOM   2331  CD  PRO A 155      28.720  52.054  21.304  1.00  0.00           C  
ATOM   2332  HA  PRO A 155      28.449  49.602  19.456  1.00  0.00           H  
ATOM   2333 1HB  PRO A 155      30.947  51.345  19.691  1.00  0.00           H  
ATOM   2334 2HB  PRO A 155      29.870  51.146  18.299  1.00  0.00           H  
ATOM   2335 1HG  PRO A 155      29.614  53.334  19.789  1.00  0.00           H  
ATOM   2336 2HG  PRO A 155      28.160  52.485  19.244  1.00  0.00           H  
ATOM   2337 1HD  PRO A 155      29.502  52.446  21.970  1.00  0.00           H  
ATOM   2338 2HD  PRO A 155      27.738  52.497  21.527  1.00  0.00           H  
ATOM   2339  N   ASP A 156      31.085  48.969  21.362  1.00  0.00           N  
ATOM   2340  CA  ASP A 156      32.091  47.930  21.564  1.00  0.00           C  
ATOM   2341  C   ASP A 156      31.645  46.657  22.279  1.00  0.00           C  
ATOM   2342  O   ASP A 156      32.507  45.828  22.569  1.00  0.00           O  
ATOM   2343  CB  ASP A 156      33.272  48.500  22.353  1.00  0.00           C  
ATOM   2344  CG  ASP A 156      34.101  49.525  21.590  1.00  0.00           C  
ATOM   2345  OD1 ASP A 156      34.157  49.484  20.384  1.00  0.00           O  
ATOM   2346  OD2 ASP A 156      34.682  50.357  22.245  1.00  0.00           O  
ATOM   2347  H   ASP A 156      31.007  49.679  22.077  1.00  0.00           H  
ATOM   2348  HA  ASP A 156      32.426  47.605  20.579  1.00  0.00           H  
ATOM   2349 1HB  ASP A 156      32.894  48.973  23.259  1.00  0.00           H  
ATOM   2350 2HB  ASP A 156      33.936  47.688  22.652  1.00  0.00           H  
ATOM   2351  N   CYS A 157      30.361  46.473  22.565  1.00  0.00           N  
ATOM   2352  CA  CYS A 157      29.803  45.275  23.179  1.00  0.00           C  
ATOM   2353  C   CYS A 157      29.975  44.029  22.337  1.00  0.00           C  
ATOM   2354  O   CYS A 157      29.670  44.010  21.145  1.00  0.00           O  
ATOM   2355  CB  CYS A 157      28.315  45.435  23.489  1.00  0.00           C  
ATOM   2356  SG  CYS A 157      27.904  46.121  25.125  1.00  0.00           S  
ATOM   2357  H   CYS A 157      29.725  47.225  22.341  1.00  0.00           H  
ATOM   2358  HA  CYS A 157      30.329  45.114  24.120  1.00  0.00           H  
ATOM   2359 1HB  CYS A 157      27.851  46.088  22.749  1.00  0.00           H  
ATOM   2360 2HB  CYS A 157      27.802  44.475  23.423  1.00  0.00           H  
ATOM   2361  N   SER A 158      30.485  42.979  22.969  1.00  0.00           N  
ATOM   2362  CA  SER A 158      30.648  41.698  22.304  1.00  0.00           C  
ATOM   2363  C   SER A 158      29.408  40.843  22.511  1.00  0.00           C  
ATOM   2364  O   SER A 158      28.789  40.877  23.576  1.00  0.00           O  
ATOM   2365  CB  SER A 158      31.861  40.939  22.806  1.00  0.00           C  
ATOM   2366  OG  SER A 158      31.930  39.675  22.207  1.00  0.00           O  
ATOM   2367  H   SER A 158      30.763  43.080  23.935  1.00  0.00           H  
ATOM   2368  HA  SER A 158      30.784  41.877  21.236  1.00  0.00           H  
ATOM   2369 1HB  SER A 158      32.768  41.502  22.585  1.00  0.00           H  
ATOM   2370 2HB  SER A 158      31.795  40.837  23.889  1.00  0.00           H  
ATOM   2371  HG  SER A 158      32.320  39.822  21.342  1.00  0.00           H  
ATOM   2372  N   SER A 159      29.026  40.082  21.491  1.00  0.00           N  
ATOM   2373  CA  SER A 159      27.898  39.169  21.611  1.00  0.00           C  
ATOM   2374  C   SER A 159      28.309  37.823  22.192  1.00  0.00           C  
ATOM   2375  O   SER A 159      27.459  37.027  22.585  1.00  0.00           O  
ATOM   2376  CB  SER A 159      27.261  38.965  20.250  1.00  0.00           C  
ATOM   2377  OG  SER A 159      28.146  38.315  19.381  1.00  0.00           O  
ATOM   2378  H   SER A 159      29.522  40.127  20.611  1.00  0.00           H  
ATOM   2379  HA  SER A 159      27.168  39.619  22.286  1.00  0.00           H  
ATOM   2380 1HB  SER A 159      26.351  38.375  20.362  1.00  0.00           H  
ATOM   2381 2HB  SER A 159      26.976  39.930  19.834  1.00  0.00           H  
ATOM   2382  HG  SER A 159      27.663  38.190  18.560  1.00  0.00           H  
ATOM   2383  N   LYS A 160      29.613  37.568  22.257  1.00  0.00           N  
ATOM   2384  CA  LYS A 160      30.105  36.278  22.735  1.00  0.00           C  
ATOM   2385  C   LYS A 160      31.000  36.372  23.964  1.00  0.00           C  
ATOM   2386  O   LYS A 160      30.941  35.519  24.851  1.00  0.00           O  
ATOM   2387  CB  LYS A 160      30.869  35.558  21.622  1.00  0.00           C  
ATOM   2388  CG  LYS A 160      30.000  35.152  20.439  1.00  0.00           C  
ATOM   2389  CD  LYS A 160      30.809  34.411  19.386  1.00  0.00           C  
ATOM   2390  CE  LYS A 160      29.941  34.002  18.203  1.00  0.00           C  
ATOM   2391  NZ  LYS A 160      30.727  33.309  17.148  1.00  0.00           N  
ATOM   2392  H   LYS A 160      30.262  38.286  21.967  1.00  0.00           H  
ATOM   2393  HA  LYS A 160      29.246  35.673  23.026  1.00  0.00           H  
ATOM   2394 1HB  LYS A 160      31.666  36.204  21.255  1.00  0.00           H  
ATOM   2395 2HB  LYS A 160      31.336  34.659  22.027  1.00  0.00           H  
ATOM   2396 1HG  LYS A 160      29.195  34.506  20.790  1.00  0.00           H  
ATOM   2397 2HG  LYS A 160      29.562  36.041  19.989  1.00  0.00           H  
ATOM   2398 1HD  LYS A 160      31.616  35.053  19.028  1.00  0.00           H  
ATOM   2399 2HD  LYS A 160      31.247  33.516  19.827  1.00  0.00           H  
ATOM   2400 1HE  LYS A 160      29.154  33.337  18.553  1.00  0.00           H  
ATOM   2401 2HE  LYS A 160      29.483  34.893  17.776  1.00  0.00           H  
ATOM   2402 1HZ  LYS A 160      30.117  33.056  16.383  1.00  0.00           H  
ATOM   2403 2HZ  LYS A 160      31.454  33.924  16.808  1.00  0.00           H  
ATOM   2404 3HZ  LYS A 160      31.147  32.475  17.531  1.00  0.00           H  
ATOM   2405  N   ASN A 161      31.853  37.390  24.045  1.00  0.00           N  
ATOM   2406  CA  ASN A 161      32.765  37.479  25.178  1.00  0.00           C  
ATOM   2407  C   ASN A 161      32.056  38.178  26.330  1.00  0.00           C  
ATOM   2408  O   ASN A 161      32.328  39.340  26.637  1.00  0.00           O  
ATOM   2409  CB  ASN A 161      34.045  38.201  24.800  1.00  0.00           C  
ATOM   2410  CG  ASN A 161      35.098  38.098  25.868  1.00  0.00           C  
ATOM   2411  OD1 ASN A 161      35.020  37.251  26.767  1.00  0.00           O  
ATOM   2412  ND2 ASN A 161      36.090  38.947  25.787  1.00  0.00           N  
ATOM   2413  H   ASN A 161      31.881  38.107  23.335  1.00  0.00           H  
ATOM   2414  HA  ASN A 161      33.030  36.469  25.500  1.00  0.00           H  
ATOM   2415 1HB  ASN A 161      34.438  37.783  23.872  1.00  0.00           H  
ATOM   2416 2HB  ASN A 161      33.829  39.254  24.619  1.00  0.00           H  
ATOM   2417 1HD2 ASN A 161      36.822  38.929  26.468  1.00  0.00           H  
ATOM   2418 2HD2 ASN A 161      36.116  39.615  25.044  1.00  0.00           H  
ATOM   2419  N   LEU A 162      31.145  37.443  26.959  1.00  0.00           N  
ATOM   2420  CA  LEU A 162      30.283  37.990  28.000  1.00  0.00           C  
ATOM   2421  C   LEU A 162      30.901  37.725  29.370  1.00  0.00           C  
ATOM   2422  O   LEU A 162      31.578  36.714  29.556  1.00  0.00           O  
ATOM   2423  CB  LEU A 162      28.913  37.317  27.847  1.00  0.00           C  
ATOM   2424  CG  LEU A 162      28.358  37.359  26.418  1.00  0.00           C  
ATOM   2425  CD1 LEU A 162      26.979  36.715  26.382  1.00  0.00           C  
ATOM   2426  CD2 LEU A 162      28.277  38.784  25.892  1.00  0.00           C  
ATOM   2427  H   LEU A 162      31.084  36.474  26.677  1.00  0.00           H  
ATOM   2428  HA  LEU A 162      30.179  39.066  27.864  1.00  0.00           H  
ATOM   2429 1HB  LEU A 162      29.000  36.277  28.158  1.00  0.00           H  
ATOM   2430 2HB  LEU A 162      28.204  37.814  28.510  1.00  0.00           H  
ATOM   2431  HG  LEU A 162      29.007  36.785  25.755  1.00  0.00           H  
ATOM   2432 1HD1 LEU A 162      26.603  36.754  25.359  1.00  0.00           H  
ATOM   2433 2HD1 LEU A 162      27.049  35.677  26.709  1.00  0.00           H  
ATOM   2434 3HD1 LEU A 162      26.298  37.250  27.042  1.00  0.00           H  
ATOM   2435 1HD2 LEU A 162      27.881  38.780  24.876  1.00  0.00           H  
ATOM   2436 2HD2 LEU A 162      27.619  39.366  26.538  1.00  0.00           H  
ATOM   2437 3HD2 LEU A 162      29.259  39.258  25.876  1.00  0.00           H  
ATOM   2438  N   ASP A 163      30.659  38.616  30.328  1.00  0.00           N  
ATOM   2439  CA  ASP A 163      31.209  38.474  31.674  1.00  0.00           C  
ATOM   2440  C   ASP A 163      30.251  38.756  32.820  1.00  0.00           C  
ATOM   2441  O   ASP A 163      30.654  38.717  33.983  1.00  0.00           O  
ATOM   2442  CB  ASP A 163      32.410  39.414  31.778  1.00  0.00           C  
ATOM   2443  CG  ASP A 163      32.008  40.856  31.494  1.00  0.00           C  
ATOM   2444  OD1 ASP A 163      30.883  41.083  31.119  1.00  0.00           O  
ATOM   2445  OD2 ASP A 163      32.837  41.717  31.656  1.00  0.00           O  
ATOM   2446  H   ASP A 163      30.082  39.424  30.142  1.00  0.00           H  
ATOM   2447  HA  ASP A 163      31.515  37.436  31.805  1.00  0.00           H  
ATOM   2448 1HB  ASP A 163      32.844  39.348  32.776  1.00  0.00           H  
ATOM   2449 2HB  ASP A 163      33.181  39.107  31.070  1.00  0.00           H  
ATOM   2450  N   HIS A 164      28.985  39.019  32.523  1.00  0.00           N  
ATOM   2451  CA  HIS A 164      28.068  39.390  33.585  1.00  0.00           C  
ATOM   2452  C   HIS A 164      26.756  38.615  33.605  1.00  0.00           C  
ATOM   2453  O   HIS A 164      26.126  38.406  32.570  1.00  0.00           O  
ATOM   2454  CB  HIS A 164      27.830  40.893  33.409  1.00  0.00           C  
ATOM   2455  CG  HIS A 164      27.271  41.605  34.602  1.00  0.00           C  
ATOM   2456  ND1 HIS A 164      27.753  41.380  35.874  1.00  0.00           N  
ATOM   2457  CD2 HIS A 164      26.294  42.517  34.724  1.00  0.00           C  
ATOM   2458  CE1 HIS A 164      27.089  42.133  36.734  1.00  0.00           C  
ATOM   2459  NE2 HIS A 164      26.197  42.832  36.056  1.00  0.00           N  
ATOM   2460  H   HIS A 164      28.631  38.967  31.579  1.00  0.00           H  
ATOM   2461  HA  HIS A 164      28.534  39.191  34.550  1.00  0.00           H  
ATOM   2462 1HB  HIS A 164      28.794  41.336  33.156  1.00  0.00           H  
ATOM   2463 2HB  HIS A 164      27.138  41.051  32.583  1.00  0.00           H  
ATOM   2464  HD2 HIS A 164      25.694  42.926  33.911  1.00  0.00           H  
ATOM   2465  HE1 HIS A 164      27.239  42.180  37.812  1.00  0.00           H  
ATOM   2466  HE2 HIS A 164      25.565  43.483  36.501  1.00  0.00           H  
ATOM   2467  N   GLY A 165      26.343  38.183  34.790  1.00  0.00           N  
ATOM   2468  CA  GLY A 165      25.063  37.515  34.928  1.00  0.00           C  
ATOM   2469  C   GLY A 165      24.018  38.515  35.375  1.00  0.00           C  
ATOM   2470  O   GLY A 165      24.172  39.143  36.427  1.00  0.00           O  
ATOM   2471  H   GLY A 165      26.935  38.327  35.595  1.00  0.00           H  
ATOM   2472 1HA  GLY A 165      24.768  37.062  33.981  1.00  0.00           H  
ATOM   2473 2HA  GLY A 165      25.145  36.703  35.650  1.00  0.00           H  
ATOM   2474  N   VAL A 166      22.965  38.675  34.580  1.00  0.00           N  
ATOM   2475  CA  VAL A 166      21.863  39.571  34.904  1.00  0.00           C  
ATOM   2476  C   VAL A 166      20.514  38.905  34.652  1.00  0.00           C  
ATOM   2477  O   VAL A 166      20.451  37.883  33.970  1.00  0.00           O  
ATOM   2478  CB  VAL A 166      21.949  40.866  34.073  1.00  0.00           C  
ATOM   2479  CG1 VAL A 166      23.239  41.611  34.381  1.00  0.00           C  
ATOM   2480  CG2 VAL A 166      21.855  40.520  32.595  1.00  0.00           C  
ATOM   2481  H   VAL A 166      22.946  38.144  33.721  1.00  0.00           H  
ATOM   2482  HA  VAL A 166      21.927  39.840  35.959  1.00  0.00           H  
ATOM   2483  HB  VAL A 166      21.124  41.521  34.353  1.00  0.00           H  
ATOM   2484 1HG1 VAL A 166      23.282  42.524  33.785  1.00  0.00           H  
ATOM   2485 2HG1 VAL A 166      23.267  41.869  35.439  1.00  0.00           H  
ATOM   2486 3HG1 VAL A 166      24.084  40.970  34.133  1.00  0.00           H  
ATOM   2487 1HG2 VAL A 166      21.912  41.420  31.984  1.00  0.00           H  
ATOM   2488 2HG2 VAL A 166      22.675  39.856  32.321  1.00  0.00           H  
ATOM   2489 3HG2 VAL A 166      20.899  40.024  32.426  1.00  0.00           H  
ATOM   2490  N   LEU A 167      19.434  39.470  35.179  1.00  0.00           N  
ATOM   2491  CA  LEU A 167      18.117  38.903  34.920  1.00  0.00           C  
ATOM   2492  C   LEU A 167      17.260  39.763  34.000  1.00  0.00           C  
ATOM   2493  O   LEU A 167      17.164  40.972  34.177  1.00  0.00           O  
ATOM   2494  CB  LEU A 167      17.364  38.689  36.240  1.00  0.00           C  
ATOM   2495  CG  LEU A 167      15.949  38.102  36.175  1.00  0.00           C  
ATOM   2496  CD1 LEU A 167      16.057  36.625  35.821  1.00  0.00           C  
ATOM   2497  CD2 LEU A 167      15.243  38.304  37.508  1.00  0.00           C  
ATOM   2498  H   LEU A 167      19.540  40.292  35.758  1.00  0.00           H  
ATOM   2499  HA  LEU A 167      18.254  37.941  34.426  1.00  0.00           H  
ATOM   2500 1HB  LEU A 167      17.958  38.017  36.858  1.00  0.00           H  
ATOM   2501 2HB  LEU A 167      17.272  39.643  36.759  1.00  0.00           H  
ATOM   2502  HG  LEU A 167      15.369  38.592  35.393  1.00  0.00           H  
ATOM   2503 1HD1 LEU A 167      15.063  36.178  35.767  1.00  0.00           H  
ATOM   2504 2HD1 LEU A 167      16.548  36.514  34.854  1.00  0.00           H  
ATOM   2505 3HD1 LEU A 167      16.639  36.114  36.587  1.00  0.00           H  
ATOM   2506 1HD2 LEU A 167      14.236  37.889  37.467  1.00  0.00           H  
ATOM   2507 2HD2 LEU A 167      15.796  37.806  38.304  1.00  0.00           H  
ATOM   2508 3HD2 LEU A 167      15.184  39.371  37.723  1.00  0.00           H  
ATOM   2509  N   VAL A 168      16.621  39.154  33.007  1.00  0.00           N  
ATOM   2510  CA  VAL A 168      15.727  39.929  32.155  1.00  0.00           C  
ATOM   2511  C   VAL A 168      14.332  39.820  32.765  1.00  0.00           C  
ATOM   2512  O   VAL A 168      13.824  38.719  32.964  1.00  0.00           O  
ATOM   2513  CB  VAL A 168      15.721  39.406  30.706  1.00  0.00           C  
ATOM   2514  CG1 VAL A 168      14.779  40.230  29.840  1.00  0.00           C  
ATOM   2515  CG2 VAL A 168      17.141  39.443  30.161  1.00  0.00           C  
ATOM   2516  H   VAL A 168      16.758  38.165  32.849  1.00  0.00           H  
ATOM   2517  HA  VAL A 168      16.055  40.968  32.125  1.00  0.00           H  
ATOM   2518  HB  VAL A 168      15.347  38.382  30.688  1.00  0.00           H  
ATOM   2519 1HG1 VAL A 168      14.794  39.839  28.822  1.00  0.00           H  
ATOM   2520 2HG1 VAL A 168      13.762  40.178  30.228  1.00  0.00           H  
ATOM   2521 3HG1 VAL A 168      15.102  41.271  29.833  1.00  0.00           H  
ATOM   2522 1HG2 VAL A 168      17.144  39.074  29.136  1.00  0.00           H  
ATOM   2523 2HG2 VAL A 168      17.520  40.465  30.177  1.00  0.00           H  
ATOM   2524 3HG2 VAL A 168      17.759  38.806  30.794  1.00  0.00           H  
ATOM   2525  N   VAL A 169      13.729  40.964  33.074  1.00  0.00           N  
ATOM   2526  CA  VAL A 169      12.418  40.980  33.715  1.00  0.00           C  
ATOM   2527  C   VAL A 169      11.385  41.631  32.807  1.00  0.00           C  
ATOM   2528  O   VAL A 169      10.219  41.794  33.171  1.00  0.00           O  
ATOM   2529  CB  VAL A 169      12.475  41.742  35.052  1.00  0.00           C  
ATOM   2530  CG1 VAL A 169      13.433  41.029  35.995  1.00  0.00           C  
ATOM   2531  CG2 VAL A 169      12.901  43.187  34.838  1.00  0.00           C  
ATOM   2532  H   VAL A 169      14.204  41.827  32.852  1.00  0.00           H  
ATOM   2533  HA  VAL A 169      12.113  39.952  33.919  1.00  0.00           H  
ATOM   2534  HB  VAL A 169      11.488  41.731  35.514  1.00  0.00           H  
ATOM   2535 1HG1 VAL A 169      13.480  41.562  36.945  1.00  0.00           H  
ATOM   2536 2HG1 VAL A 169      13.076  40.013  36.164  1.00  0.00           H  
ATOM   2537 3HG1 VAL A 169      14.430  40.996  35.556  1.00  0.00           H  
ATOM   2538 1HG2 VAL A 169      12.934  43.707  35.795  1.00  0.00           H  
ATOM   2539 2HG2 VAL A 169      13.890  43.219  34.380  1.00  0.00           H  
ATOM   2540 3HG2 VAL A 169      12.175  43.666  34.181  1.00  0.00           H  
ATOM   2541  N   GLY A 170      11.806  42.009  31.606  1.00  0.00           N  
ATOM   2542  CA  GLY A 170      10.849  42.556  30.665  1.00  0.00           C  
ATOM   2543  C   GLY A 170      11.507  43.190  29.461  1.00  0.00           C  
ATOM   2544  O   GLY A 170      12.690  42.990  29.187  1.00  0.00           O  
ATOM   2545  H   GLY A 170      12.784  41.909  31.373  1.00  0.00           H  
ATOM   2546 1HA  GLY A 170      10.185  41.759  30.331  1.00  0.00           H  
ATOM   2547 2HA  GLY A 170      10.236  43.304  31.167  1.00  0.00           H  
ATOM   2548  N   TYR A 171      10.706  43.959  28.732  1.00  0.00           N  
ATOM   2549  CA  TYR A 171      11.137  44.727  27.574  1.00  0.00           C  
ATOM   2550  C   TYR A 171      10.078  45.786  27.319  1.00  0.00           C  
ATOM   2551  O   TYR A 171       8.954  45.689  27.810  1.00  0.00           O  
ATOM   2552  CB  TYR A 171      11.363  43.892  26.312  1.00  0.00           C  
ATOM   2553  CG  TYR A 171      10.197  43.114  25.745  1.00  0.00           C  
ATOM   2554  CD1 TYR A 171       9.256  43.774  24.968  1.00  0.00           C  
ATOM   2555  CD2 TYR A 171      10.059  41.756  25.991  1.00  0.00           C  
ATOM   2556  CE1 TYR A 171       8.186  43.073  24.447  1.00  0.00           C  
ATOM   2557  CE2 TYR A 171       8.981  41.076  25.460  1.00  0.00           C  
ATOM   2558  CZ  TYR A 171       8.053  41.743  24.689  1.00  0.00           C  
ATOM   2559  OH  TYR A 171       6.966  41.098  24.142  1.00  0.00           O  
ATOM   2560  H   TYR A 171       9.738  43.995  29.021  1.00  0.00           H  
ATOM   2561  HA  TYR A 171      12.088  45.210  27.799  1.00  0.00           H  
ATOM   2562 1HB  TYR A 171      11.706  44.555  25.514  1.00  0.00           H  
ATOM   2563 2HB  TYR A 171      12.149  43.165  26.516  1.00  0.00           H  
ATOM   2564  HD1 TYR A 171       9.346  44.841  24.764  1.00  0.00           H  
ATOM   2565  HD2 TYR A 171      10.795  41.233  26.602  1.00  0.00           H  
ATOM   2566  HE1 TYR A 171       7.448  43.598  23.837  1.00  0.00           H  
ATOM   2567  HE2 TYR A 171       8.881  40.008  25.659  1.00  0.00           H  
ATOM   2568  HH  TYR A 171       6.477  41.710  23.586  1.00  0.00           H  
ATOM   2569  N   GLY A 172      10.419  46.818  26.556  1.00  0.00           N  
ATOM   2570  CA  GLY A 172       9.430  47.836  26.275  1.00  0.00           C  
ATOM   2571  C   GLY A 172       9.964  48.996  25.467  1.00  0.00           C  
ATOM   2572  O   GLY A 172      11.011  48.912  24.826  1.00  0.00           O  
ATOM   2573  H   GLY A 172      11.357  46.870  26.185  1.00  0.00           H  
ATOM   2574 1HA  GLY A 172       8.601  47.384  25.732  1.00  0.00           H  
ATOM   2575 2HA  GLY A 172       9.038  48.218  27.216  1.00  0.00           H  
ATOM   2576  N   PHE A 173       9.226  50.099  25.513  1.00  0.00           N  
ATOM   2577  CA  PHE A 173       9.540  51.296  24.749  1.00  0.00           C  
ATOM   2578  C   PHE A 173       9.190  52.567  25.506  1.00  0.00           C  
ATOM   2579  O   PHE A 173       8.360  52.543  26.415  1.00  0.00           O  
ATOM   2580  CB  PHE A 173       8.777  51.229  23.425  1.00  0.00           C  
ATOM   2581  CG  PHE A 173       7.297  51.142  23.669  1.00  0.00           C  
ATOM   2582  CD1 PHE A 173       6.513  52.281  23.777  1.00  0.00           C  
ATOM   2583  CD2 PHE A 173       6.680  49.891  23.794  1.00  0.00           C  
ATOM   2584  CE1 PHE A 173       5.153  52.179  24.002  1.00  0.00           C  
ATOM   2585  CE2 PHE A 173       5.320  49.795  24.018  1.00  0.00           C  
ATOM   2586  CZ  PHE A 173       4.558  50.941  24.122  1.00  0.00           C  
ATOM   2587  H   PHE A 173       8.408  50.115  26.103  1.00  0.00           H  
ATOM   2588  HA  PHE A 173      10.613  51.314  24.557  1.00  0.00           H  
ATOM   2589 1HB  PHE A 173       8.993  52.109  22.820  1.00  0.00           H  
ATOM   2590 2HB  PHE A 173       9.097  50.365  22.843  1.00  0.00           H  
ATOM   2591  HD1 PHE A 173       6.976  53.264  23.682  1.00  0.00           H  
ATOM   2592  HD2 PHE A 173       7.280  48.984  23.712  1.00  0.00           H  
ATOM   2593  HE1 PHE A 173       4.555  53.086  24.084  1.00  0.00           H  
ATOM   2594  HE2 PHE A 173       4.850  48.817  24.113  1.00  0.00           H  
ATOM   2595  HZ  PHE A 173       3.486  50.870  24.300  1.00  0.00           H  
ATOM   2596  N   GLU A 174       9.842  53.662  25.123  1.00  0.00           N  
ATOM   2597  CA  GLU A 174       9.570  54.965  25.713  1.00  0.00           C  
ATOM   2598  C   GLU A 174       8.339  55.667  25.148  1.00  0.00           C  
ATOM   2599  O   GLU A 174       8.015  55.560  23.967  1.00  0.00           O  
ATOM   2600  CB  GLU A 174      10.782  55.882  25.540  1.00  0.00           C  
ATOM   2601  CG  GLU A 174      12.023  55.362  26.251  1.00  0.00           C  
ATOM   2602  CD  GLU A 174      11.889  55.424  27.747  1.00  0.00           C  
ATOM   2603  OE1 GLU A 174      11.593  56.474  28.261  1.00  0.00           O  
ATOM   2604  OE2 GLU A 174      12.084  54.414  28.382  1.00  0.00           O  
ATOM   2605  H   GLU A 174      10.540  53.552  24.400  1.00  0.00           H  
ATOM   2606  HA  GLU A 174       9.380  54.815  26.776  1.00  0.00           H  
ATOM   2607 1HB  GLU A 174      11.008  55.992  24.479  1.00  0.00           H  
ATOM   2608 2HB  GLU A 174      10.551  56.874  25.928  1.00  0.00           H  
ATOM   2609 1HG  GLU A 174      12.187  54.329  25.942  1.00  0.00           H  
ATOM   2610 2HG  GLU A 174      12.887  55.947  25.939  1.00  0.00           H  
ATOM   2611  N   GLY A 175       7.665  56.395  26.029  1.00  0.00           N  
ATOM   2612  CA  GLY A 175       6.498  57.177  25.671  1.00  0.00           C  
ATOM   2613  C   GLY A 175       5.422  56.266  25.116  1.00  0.00           C  
ATOM   2614  O   GLY A 175       5.133  55.213  25.687  1.00  0.00           O  
ATOM   2615  H   GLY A 175       7.986  56.399  26.987  1.00  0.00           H  
ATOM   2616 1HA  GLY A 175       6.128  57.710  26.547  1.00  0.00           H  
ATOM   2617 2HA  GLY A 175       6.773  57.929  24.934  1.00  0.00           H  
ATOM   2618  N   ALA A 176       4.840  56.674  23.991  1.00  0.00           N  
ATOM   2619  CA  ALA A 176       3.801  55.899  23.325  1.00  0.00           C  
ATOM   2620  C   ALA A 176       4.318  55.316  22.010  1.00  0.00           C  
ATOM   2621  O   ALA A 176       3.547  54.789  21.208  1.00  0.00           O  
ATOM   2622  CB  ALA A 176       2.569  56.758  23.088  1.00  0.00           C  
ATOM   2623  H   ALA A 176       5.131  57.553  23.587  1.00  0.00           H  
ATOM   2624  HA  ALA A 176       3.524  55.067  23.971  1.00  0.00           H  
ATOM   2625 1HB  ALA A 176       1.795  56.160  22.607  1.00  0.00           H  
ATOM   2626 2HB  ALA A 176       2.198  57.132  24.042  1.00  0.00           H  
ATOM   2627 3HB  ALA A 176       2.829  57.597  22.447  1.00  0.00           H  
ATOM   2628  N   ASN A 177       5.622  55.398  21.759  1.00  0.00           N  
ATOM   2629  CA  ASN A 177       6.048  54.924  20.447  1.00  0.00           C  
ATOM   2630  C   ASN A 177       6.401  53.441  20.529  1.00  0.00           C  
ATOM   2631  O   ASN A 177       7.541  53.065  20.805  1.00  0.00           O  
ATOM   2632  CB  ASN A 177       7.215  55.702  19.866  1.00  0.00           C  
ATOM   2633  CG  ASN A 177       7.463  55.311  18.437  1.00  0.00           C  
ATOM   2634  OD1 ASN A 177       7.131  54.224  17.951  1.00  0.00           O  
ATOM   2635  ND2 ASN A 177       8.067  56.225  17.722  1.00  0.00           N  
ATOM   2636  H   ASN A 177       6.278  55.767  22.433  1.00  0.00           H  
ATOM   2637  HA  ASN A 177       5.218  55.030  19.747  1.00  0.00           H  
ATOM   2638 1HB  ASN A 177       7.010  56.771  19.924  1.00  0.00           H  
ATOM   2639 2HB  ASN A 177       8.111  55.512  20.458  1.00  0.00           H  
ATOM   2640 1HD2 ASN A 177       8.274  56.055  16.760  1.00  0.00           H  
ATOM   2641 2HD2 ASN A 177       8.325  57.098  18.139  1.00  0.00           H  
ATOM   2642  N   SER A 178       5.390  52.616  20.277  1.00  0.00           N  
ATOM   2643  CA  SER A 178       5.514  51.169  20.399  1.00  0.00           C  
ATOM   2644  C   SER A 178       6.525  50.568  19.428  1.00  0.00           C  
ATOM   2645  O   SER A 178       6.967  49.435  19.612  1.00  0.00           O  
ATOM   2646  CB  SER A 178       4.153  50.538  20.180  1.00  0.00           C  
ATOM   2647  OG  SER A 178       3.721  50.715  18.859  1.00  0.00           O  
ATOM   2648  H   SER A 178       4.515  53.034  19.990  1.00  0.00           H  
ATOM   2649  HA  SER A 178       5.863  50.932  21.405  1.00  0.00           H  
ATOM   2650 1HB  SER A 178       4.215  49.475  20.411  1.00  0.00           H  
ATOM   2651 2HB  SER A 178       3.433  50.987  20.865  1.00  0.00           H  
ATOM   2652  HG  SER A 178       2.869  50.277  18.795  1.00  0.00           H  
ATOM   2653  N   ASP A 179       6.901  51.312  18.392  1.00  0.00           N  
ATOM   2654  CA  ASP A 179       7.842  50.790  17.408  1.00  0.00           C  
ATOM   2655  C   ASP A 179       9.204  51.472  17.432  1.00  0.00           C  
ATOM   2656  O   ASP A 179       9.979  51.302  16.488  1.00  0.00           O  
ATOM   2657  CB  ASP A 179       7.257  50.911  15.998  1.00  0.00           C  
ATOM   2658  CG  ASP A 179       6.078  49.972  15.784  1.00  0.00           C  
ATOM   2659  OD1 ASP A 179       6.133  48.859  16.250  1.00  0.00           O  
ATOM   2660  OD2 ASP A 179       5.126  50.368  15.154  1.00  0.00           O  
ATOM   2661  H   ASP A 179       6.536  52.247  18.275  1.00  0.00           H  
ATOM   2662  HA  ASP A 179       8.015  49.736  17.630  1.00  0.00           H  
ATOM   2663 1HB  ASP A 179       6.933  51.939  15.833  1.00  0.00           H  
ATOM   2664 2HB  ASP A 179       8.026  50.687  15.258  1.00  0.00           H  
ATOM   2665  N   ASN A 180       9.524  52.229  18.475  1.00  0.00           N  
ATOM   2666  CA  ASN A 180      10.838  52.859  18.509  1.00  0.00           C  
ATOM   2667  C   ASN A 180      11.316  53.030  19.941  1.00  0.00           C  
ATOM   2668  O   ASN A 180      10.606  52.678  20.883  1.00  0.00           O  
ATOM   2669  CB  ASN A 180      10.791  54.189  17.778  1.00  0.00           C  
ATOM   2670  CG  ASN A 180      12.090  54.596  17.140  1.00  0.00           C  
ATOM   2671  OD1 ASN A 180      13.173  54.284  17.645  1.00  0.00           O  
ATOM   2672  ND2 ASN A 180      12.001  55.292  16.035  1.00  0.00           N  
ATOM   2673  H   ASN A 180       8.867  52.366  19.229  1.00  0.00           H  
ATOM   2674  HA  ASN A 180      11.556  52.213  18.001  1.00  0.00           H  
ATOM   2675 1HB  ASN A 180      10.031  54.140  16.997  1.00  0.00           H  
ATOM   2676 2HB  ASN A 180      10.499  54.968  18.484  1.00  0.00           H  
ATOM   2677 1HD2 ASN A 180      12.832  55.591  15.565  1.00  0.00           H  
ATOM   2678 2HD2 ASN A 180      11.107  55.527  15.657  1.00  0.00           H  
ATOM   2679  N   SER A 181      12.517  53.569  20.140  1.00  0.00           N  
ATOM   2680  CA  SER A 181      13.039  53.776  21.481  1.00  0.00           C  
ATOM   2681  C   SER A 181      12.820  52.519  22.315  1.00  0.00           C  
ATOM   2682  O   SER A 181      12.324  52.591  23.439  1.00  0.00           O  
ATOM   2683  CB  SER A 181      12.374  54.963  22.149  1.00  0.00           C  
ATOM   2684  OG  SER A 181      12.612  56.149  21.441  1.00  0.00           O  
ATOM   2685  H   SER A 181      13.068  53.837  19.337  1.00  0.00           H  
ATOM   2686  HA  SER A 181      14.109  53.980  21.412  1.00  0.00           H  
ATOM   2687 1HB  SER A 181      11.300  54.792  22.216  1.00  0.00           H  
ATOM   2688 2HB  SER A 181      12.756  55.058  23.165  1.00  0.00           H  
ATOM   2689  HG  SER A 181      12.180  56.843  21.944  1.00  0.00           H  
ATOM   2690  N   LYS A 182      13.187  51.380  21.741  1.00  0.00           N  
ATOM   2691  CA  LYS A 182      12.979  50.066  22.343  1.00  0.00           C  
ATOM   2692  C   LYS A 182      14.152  49.581  23.189  1.00  0.00           C  
ATOM   2693  O   LYS A 182      15.314  49.832  22.868  1.00  0.00           O  
ATOM   2694  CB  LYS A 182      12.695  49.044  21.242  1.00  0.00           C  
ATOM   2695  CG  LYS A 182      11.400  49.297  20.479  1.00  0.00           C  
ATOM   2696  CD  LYS A 182      11.240  48.379  19.276  1.00  0.00           C  
ATOM   2697  CE  LYS A 182      12.031  48.889  18.080  1.00  0.00           C  
ATOM   2698  NZ  LYS A 182      11.895  48.011  16.887  1.00  0.00           N  
ATOM   2699  H   LYS A 182      13.634  51.452  20.838  1.00  0.00           H  
ATOM   2700  HA  LYS A 182      12.123  50.134  23.015  1.00  0.00           H  
ATOM   2701 1HB  LYS A 182      13.521  49.058  20.532  1.00  0.00           H  
ATOM   2702 2HB  LYS A 182      12.640  48.046  21.674  1.00  0.00           H  
ATOM   2703 1HG  LYS A 182      10.553  49.141  21.146  1.00  0.00           H  
ATOM   2704 2HG  LYS A 182      11.374  50.327  20.126  1.00  0.00           H  
ATOM   2705 1HD  LYS A 182      11.587  47.377  19.525  1.00  0.00           H  
ATOM   2706 2HD  LYS A 182      10.186  48.322  19.009  1.00  0.00           H  
ATOM   2707 1HE  LYS A 182      11.679  49.887  17.823  1.00  0.00           H  
ATOM   2708 2HE  LYS A 182      13.087  48.951  18.342  1.00  0.00           H  
ATOM   2709 1HZ  LYS A 182      12.436  48.385  16.118  1.00  0.00           H  
ATOM   2710 2HZ  LYS A 182      12.235  47.089  17.126  1.00  0.00           H  
ATOM   2711 3HZ  LYS A 182      10.924  47.960  16.615  1.00  0.00           H  
ATOM   2712  N   TYR A 183      13.807  48.880  24.262  1.00  0.00           N  
ATOM   2713  CA  TYR A 183      14.774  48.319  25.195  1.00  0.00           C  
ATOM   2714  C   TYR A 183      14.374  47.032  25.895  1.00  0.00           C  
ATOM   2715  O   TYR A 183      13.200  46.671  25.983  1.00  0.00           O  
ATOM   2716  CB  TYR A 183      15.113  49.372  26.251  1.00  0.00           C  
ATOM   2717  CG  TYR A 183      13.897  49.724  27.080  1.00  0.00           C  
ATOM   2718  CD1 TYR A 183      13.585  48.992  28.216  1.00  0.00           C  
ATOM   2719  CD2 TYR A 183      13.086  50.785  26.707  1.00  0.00           C  
ATOM   2720  CE1 TYR A 183      12.476  49.308  28.977  1.00  0.00           C  
ATOM   2721  CE2 TYR A 183      11.977  51.100  27.469  1.00  0.00           C  
ATOM   2722  CZ  TYR A 183      11.674  50.367  28.597  1.00  0.00           C  
ATOM   2723  OH  TYR A 183      10.568  50.687  29.351  1.00  0.00           O  
ATOM   2724  H   TYR A 183      12.823  48.735  24.434  1.00  0.00           H  
ATOM   2725  HA  TYR A 183      15.662  48.068  24.611  1.00  0.00           H  
ATOM   2726 1HB  TYR A 183      15.902  48.998  26.905  1.00  0.00           H  
ATOM   2727 2HB  TYR A 183      15.494  50.271  25.766  1.00  0.00           H  
ATOM   2728  HD1 TYR A 183      14.216  48.156  28.519  1.00  0.00           H  
ATOM   2729  HD2 TYR A 183      13.317  51.369  25.817  1.00  0.00           H  
ATOM   2730  HE1 TYR A 183      12.240  48.726  29.867  1.00  0.00           H  
ATOM   2731  HE2 TYR A 183      11.338  51.934  27.175  1.00  0.00           H  
ATOM   2732  HH  TYR A 183      10.103  51.418  28.937  1.00  0.00           H  
ATOM   2733  N   TRP A 184      15.380  46.322  26.390  1.00  0.00           N  
ATOM   2734  CA  TRP A 184      15.206  45.165  27.254  1.00  0.00           C  
ATOM   2735  C   TRP A 184      15.260  45.666  28.691  1.00  0.00           C  
ATOM   2736  O   TRP A 184      16.048  46.565  28.985  1.00  0.00           O  
ATOM   2737  CB  TRP A 184      16.284  44.106  27.017  1.00  0.00           C  
ATOM   2738  CG  TRP A 184      16.211  43.382  25.707  1.00  0.00           C  
ATOM   2739  CD1 TRP A 184      16.911  43.635  24.566  1.00  0.00           C  
ATOM   2740  CD2 TRP A 184      15.366  42.270  25.437  1.00  0.00           C  
ATOM   2741  NE1 TRP A 184      16.546  42.738  23.593  1.00  0.00           N  
ATOM   2742  CE2 TRP A 184      15.600  41.895  24.117  1.00  0.00           C  
ATOM   2743  CE3 TRP A 184      14.433  41.565  26.208  1.00  0.00           C  
ATOM   2744  CZ2 TRP A 184      14.929  40.833  23.531  1.00  0.00           C  
ATOM   2745  CZ3 TRP A 184      13.757  40.497  25.630  1.00  0.00           C  
ATOM   2746  CH2 TRP A 184      14.007  40.150  24.326  1.00  0.00           C  
ATOM   2747  H   TRP A 184      16.316  46.615  26.142  1.00  0.00           H  
ATOM   2748  HA  TRP A 184      14.237  44.704  27.054  1.00  0.00           H  
ATOM   2749 1HB  TRP A 184      17.270  44.569  27.073  1.00  0.00           H  
ATOM   2750 2HB  TRP A 184      16.224  43.359  27.808  1.00  0.00           H  
ATOM   2751  HD1 TRP A 184      17.648  44.428  24.445  1.00  0.00           H  
ATOM   2752  HE1 TRP A 184      16.904  42.696  22.649  1.00  0.00           H  
ATOM   2753  HE3 TRP A 184      14.241  41.843  27.244  1.00  0.00           H  
ATOM   2754  HZ2 TRP A 184      15.100  40.527  22.499  1.00  0.00           H  
ATOM   2755  HZ3 TRP A 184      13.030  39.947  26.228  1.00  0.00           H  
ATOM   2756  HH2 TRP A 184      13.477  39.313  23.873  1.00  0.00           H  
ATOM   2757  N   LEU A 185      14.435  45.129  29.586  1.00  0.00           N  
ATOM   2758  CA  LEU A 185      14.486  45.585  30.972  1.00  0.00           C  
ATOM   2759  C   LEU A 185      15.236  44.556  31.808  1.00  0.00           C  
ATOM   2760  O   LEU A 185      14.781  43.433  32.017  1.00  0.00           O  
ATOM   2761  CB  LEU A 185      13.060  45.783  31.500  1.00  0.00           C  
ATOM   2762  CG  LEU A 185      12.889  46.253  32.950  1.00  0.00           C  
ATOM   2763  CD1 LEU A 185      13.493  47.636  33.149  1.00  0.00           C  
ATOM   2764  CD2 LEU A 185      11.398  46.246  33.252  1.00  0.00           C  
ATOM   2765  H   LEU A 185      13.780  44.411  29.308  1.00  0.00           H  
ATOM   2766  HA  LEU A 185      15.007  46.542  31.005  1.00  0.00           H  
ATOM   2767 1HB  LEU A 185      12.565  46.519  30.869  1.00  0.00           H  
ATOM   2768 2HB  LEU A 185      12.526  44.836  31.414  1.00  0.00           H  
ATOM   2769  HG  LEU A 185      13.415  45.579  33.627  1.00  0.00           H  
ATOM   2770 1HD1 LEU A 185      13.355  47.940  34.187  1.00  0.00           H  
ATOM   2771 2HD1 LEU A 185      14.559  47.629  32.921  1.00  0.00           H  
ATOM   2772 3HD1 LEU A 185      12.996  48.349  32.491  1.00  0.00           H  
ATOM   2773 1HD2 LEU A 185      11.234  46.574  34.279  1.00  0.00           H  
ATOM   2774 2HD2 LEU A 185      10.876  46.919  32.573  1.00  0.00           H  
ATOM   2775 3HD2 LEU A 185      10.987  45.243  33.132  1.00  0.00           H  
ATOM   2776  N   VAL A 186      16.402  44.974  32.287  1.00  0.00           N  
ATOM   2777  CA  VAL A 186      17.327  44.105  33.003  1.00  0.00           C  
ATOM   2778  C   VAL A 186      17.674  44.503  34.435  1.00  0.00           C  
ATOM   2779  O   VAL A 186      18.004  45.648  34.742  1.00  0.00           O  
ATOM   2780  CB  VAL A 186      18.619  44.047  32.167  1.00  0.00           C  
ATOM   2781  CG1 VAL A 186      19.684  43.211  32.861  1.00  0.00           C  
ATOM   2782  CG2 VAL A 186      18.302  43.482  30.791  1.00  0.00           C  
ATOM   2783  H   VAL A 186      16.670  45.938  32.154  1.00  0.00           H  
ATOM   2784  HA  VAL A 186      16.866  43.119  33.071  1.00  0.00           H  
ATOM   2785  HB  VAL A 186      19.029  45.052  32.065  1.00  0.00           H  
ATOM   2786 1HG1 VAL A 186      20.575  43.202  32.232  1.00  0.00           H  
ATOM   2787 2HG1 VAL A 186      19.935  43.632  33.835  1.00  0.00           H  
ATOM   2788 3HG1 VAL A 186      19.307  42.198  32.997  1.00  0.00           H  
ATOM   2789 1HG2 VAL A 186      19.213  43.439  30.195  1.00  0.00           H  
ATOM   2790 2HG2 VAL A 186      17.892  42.480  30.918  1.00  0.00           H  
ATOM   2791 3HG2 VAL A 186      17.575  44.112  30.279  1.00  0.00           H  
ATOM   2792  N   LYS A 187      17.598  43.508  35.315  1.00  0.00           N  
ATOM   2793  CA  LYS A 187      17.909  43.590  36.737  1.00  0.00           C  
ATOM   2794  C   LYS A 187      19.374  43.279  37.017  1.00  0.00           C  
ATOM   2795  O   LYS A 187      19.866  42.215  36.637  1.00  0.00           O  
ATOM   2796  CB  LYS A 187      17.003  42.633  37.515  1.00  0.00           C  
ATOM   2797  CG  LYS A 187      17.178  42.673  39.027  1.00  0.00           C  
ATOM   2798  CD  LYS A 187      16.269  41.691  39.752  1.00  0.00           C  
ATOM   2799  CE  LYS A 187      16.630  41.671  41.230  1.00  0.00           C  
ATOM   2800  NZ  LYS A 187      15.825  40.748  42.075  1.00  0.00           N  
ATOM   2801  H   LYS A 187      17.296  42.618  34.945  1.00  0.00           H  
ATOM   2802  HA  LYS A 187      17.726  44.609  37.078  1.00  0.00           H  
ATOM   2803 1HB  LYS A 187      15.955  42.852  37.308  1.00  0.00           H  
ATOM   2804 2HB  LYS A 187      17.204  41.619  37.172  1.00  0.00           H  
ATOM   2805 1HG  LYS A 187      18.210  42.432  39.285  1.00  0.00           H  
ATOM   2806 2HG  LYS A 187      16.952  43.683  39.364  1.00  0.00           H  
ATOM   2807 1HD  LYS A 187      15.228  41.990  39.626  1.00  0.00           H  
ATOM   2808 2HD  LYS A 187      16.391  40.695  39.326  1.00  0.00           H  
ATOM   2809 1HE  LYS A 187      17.674  41.378  41.323  1.00  0.00           H  
ATOM   2810 2HE  LYS A 187      16.499  42.679  41.623  1.00  0.00           H  
ATOM   2811 1HZ  LYS A 187      16.144  40.814  43.031  1.00  0.00           H  
ATOM   2812 2HZ  LYS A 187      14.847  40.998  42.031  1.00  0.00           H  
ATOM   2813 3HZ  LYS A 187      15.923  39.792  41.762  1.00  0.00           H  
ATOM   2814  N   ASN A 188      20.094  44.193  37.657  1.00  0.00           N  
ATOM   2815  CA  ASN A 188      21.503  43.941  37.923  1.00  0.00           C  
ATOM   2816  C   ASN A 188      21.722  43.367  39.320  1.00  0.00           C  
ATOM   2817  O   ASN A 188      20.772  43.178  40.077  1.00  0.00           O  
ATOM   2818  CB  ASN A 188      22.254  45.246  37.739  1.00  0.00           C  
ATOM   2819  CG  ASN A 188      23.658  45.046  37.233  1.00  0.00           C  
ATOM   2820  OD1 ASN A 188      24.266  44.003  37.496  1.00  0.00           O  
ATOM   2821  ND2 ASN A 188      24.179  46.009  36.519  1.00  0.00           N  
ATOM   2822  H   ASN A 188      19.684  45.063  37.966  1.00  0.00           H  
ATOM   2823  HA  ASN A 188      21.869  43.197  37.214  1.00  0.00           H  
ATOM   2824 1HB  ASN A 188      21.708  45.873  37.032  1.00  0.00           H  
ATOM   2825 2HB  ASN A 188      22.300  45.781  38.688  1.00  0.00           H  
ATOM   2826 1HD2 ASN A 188      25.109  45.936  36.154  1.00  0.00           H  
ATOM   2827 2HD2 ASN A 188      23.645  46.834  36.333  1.00  0.00           H  
ATOM   2828  N   SER A 189      22.979  43.086  39.646  1.00  0.00           N  
ATOM   2829  CA  SER A 189      23.466  42.535  40.906  1.00  0.00           C  
ATOM   2830  C   SER A 189      24.427  43.472  41.623  1.00  0.00           C  
ATOM   2831  O   SER A 189      25.237  43.062  42.458  1.00  0.00           O  
ATOM   2832  CB  SER A 189      24.157  41.214  40.628  1.00  0.00           C  
ATOM   2833  OG  SER A 189      25.217  41.406  39.730  1.00  0.00           O  
ATOM   2834  H   SER A 189      23.678  43.277  38.942  1.00  0.00           H  
ATOM   2835  HA  SER A 189      22.613  42.372  41.567  1.00  0.00           H  
ATOM   2836 1HB  SER A 189      24.534  40.783  41.555  1.00  0.00           H  
ATOM   2837 2HB  SER A 189      23.433  40.512  40.215  1.00  0.00           H  
ATOM   2838  HG  SER A 189      26.025  41.443  40.247  1.00  0.00           H  
ATOM   2839  N   TRP A 190      24.343  44.757  41.300  1.00  0.00           N  
ATOM   2840  CA  TRP A 190      25.204  45.771  41.898  1.00  0.00           C  
ATOM   2841  C   TRP A 190      24.489  46.716  42.860  1.00  0.00           C  
ATOM   2842  O   TRP A 190      24.942  47.847  43.062  1.00  0.00           O  
ATOM   2843  CB  TRP A 190      25.857  46.587  40.780  1.00  0.00           C  
ATOM   2844  CG  TRP A 190      26.873  45.815  39.994  1.00  0.00           C  
ATOM   2845  CD1 TRP A 190      27.585  44.730  40.407  1.00  0.00           C  
ATOM   2846  CD2 TRP A 190      27.302  46.070  38.630  1.00  0.00           C  
ATOM   2847  NE1 TRP A 190      28.418  44.300  39.403  1.00  0.00           N  
ATOM   2848  CE2 TRP A 190      28.254  45.111  38.308  1.00  0.00           C  
ATOM   2849  CE3 TRP A 190      26.954  47.027  37.669  1.00  0.00           C  
ATOM   2850  CZ2 TRP A 190      28.871  45.073  37.068  1.00  0.00           C  
ATOM   2851  CZ3 TRP A 190      27.569  46.992  36.423  1.00  0.00           C  
ATOM   2852  CH2 TRP A 190      28.508  46.036  36.126  1.00  0.00           C  
ATOM   2853  H   TRP A 190      23.652  45.028  40.613  1.00  0.00           H  
ATOM   2854  HA  TRP A 190      25.977  45.268  42.477  1.00  0.00           H  
ATOM   2855 1HB  TRP A 190      25.088  46.943  40.094  1.00  0.00           H  
ATOM   2856 2HB  TRP A 190      26.348  47.465  41.201  1.00  0.00           H  
ATOM   2857  HD1 TRP A 190      27.523  44.252  41.383  1.00  0.00           H  
ATOM   2858  HE1 TRP A 190      29.049  43.514  39.464  1.00  0.00           H  
ATOM   2859  HE3 TRP A 190      26.206  47.783  37.908  1.00  0.00           H  
ATOM   2860  HZ2 TRP A 190      29.617  44.317  36.825  1.00  0.00           H  
ATOM   2861  HZ3 TRP A 190      27.279  47.751  35.696  1.00  0.00           H  
ATOM   2862  HH2 TRP A 190      28.978  46.027  35.142  1.00  0.00           H  
ATOM   2863  N   GLY A 191      23.388  46.269  43.452  1.00  0.00           N  
ATOM   2864  CA  GLY A 191      22.620  47.057  44.399  1.00  0.00           C  
ATOM   2865  C   GLY A 191      21.572  47.938  43.744  1.00  0.00           C  
ATOM   2866  O   GLY A 191      21.694  48.320  42.580  1.00  0.00           O  
ATOM   2867  H   GLY A 191      23.057  45.339  43.242  1.00  0.00           H  
ATOM   2868 1HA  GLY A 191      22.139  46.358  45.083  1.00  0.00           H  
ATOM   2869 2HA  GLY A 191      23.297  47.689  44.973  1.00  0.00           H  
ATOM   2870  N   PRO A 192      20.504  48.301  44.469  1.00  0.00           N  
ATOM   2871  CA  PRO A 192      19.397  49.151  44.021  1.00  0.00           C  
ATOM   2872  C   PRO A 192      19.819  50.592  43.744  1.00  0.00           C  
ATOM   2873  O   PRO A 192      19.125  51.327  43.047  1.00  0.00           O  
ATOM   2874  CB  PRO A 192      18.420  49.069  45.198  1.00  0.00           C  
ATOM   2875  CG  PRO A 192      19.266  48.733  46.379  1.00  0.00           C  
ATOM   2876  CD  PRO A 192      20.360  47.842  45.856  1.00  0.00           C  
ATOM   2877  HA  PRO A 192      18.963  48.709  43.111  1.00  0.00           H  
ATOM   2878 1HB  PRO A 192      17.897  50.030  45.314  1.00  0.00           H  
ATOM   2879 2HB  PRO A 192      17.654  48.305  45.001  1.00  0.00           H  
ATOM   2880 1HG  PRO A 192      19.667  49.650  46.837  1.00  0.00           H  
ATOM   2881 2HG  PRO A 192      18.659  48.235  47.149  1.00  0.00           H  
ATOM   2882 1HD  PRO A 192      21.261  48.008  46.466  1.00  0.00           H  
ATOM   2883 2HD  PRO A 192      20.029  46.794  45.905  1.00  0.00           H  
ATOM   2884  N   GLU A 193      20.954  51.021  44.285  1.00  0.00           N  
ATOM   2885  CA  GLU A 193      21.427  52.384  44.063  1.00  0.00           C  
ATOM   2886  C   GLU A 193      21.943  52.606  42.644  1.00  0.00           C  
ATOM   2887  O   GLU A 193      22.043  53.745  42.187  1.00  0.00           O  
ATOM   2888  CB  GLU A 193      22.534  52.713  45.067  1.00  0.00           C  
ATOM   2889  CG  GLU A 193      22.072  52.703  46.517  1.00  0.00           C  
ATOM   2890  CD  GLU A 193      22.038  51.321  47.107  1.00  0.00           C  
ATOM   2891  OE1 GLU A 193      22.459  50.412  46.432  1.00  0.00           O  
ATOM   2892  OE2 GLU A 193      21.596  51.169  48.222  1.00  0.00           O  
ATOM   2893  H   GLU A 193      21.524  50.421  44.863  1.00  0.00           H  
ATOM   2894  HA  GLU A 193      20.589  53.063  44.217  1.00  0.00           H  
ATOM   2895 1HB  GLU A 193      23.344  51.992  44.962  1.00  0.00           H  
ATOM   2896 2HB  GLU A 193      22.943  53.700  44.848  1.00  0.00           H  
ATOM   2897 1HG  GLU A 193      22.747  53.322  47.107  1.00  0.00           H  
ATOM   2898 2HG  GLU A 193      21.077  53.144  46.572  1.00  0.00           H  
ATOM   2899  N   TRP A 194      22.265  51.516  41.951  1.00  0.00           N  
ATOM   2900  CA  TRP A 194      22.820  51.542  40.601  1.00  0.00           C  
ATOM   2901  C   TRP A 194      21.738  51.776  39.553  1.00  0.00           C  
ATOM   2902  O   TRP A 194      20.622  51.272  39.691  1.00  0.00           O  
ATOM   2903  CB  TRP A 194      23.528  50.205  40.370  1.00  0.00           C  
ATOM   2904  CG  TRP A 194      24.218  50.139  39.040  1.00  0.00           C  
ATOM   2905  CD1 TRP A 194      25.486  50.556  38.764  1.00  0.00           C  
ATOM   2906  CD2 TRP A 194      23.676  49.630  37.835  1.00  0.00           C  
ATOM   2907  NE1 TRP A 194      25.768  50.336  37.438  1.00  0.00           N  
ATOM   2908  CE2 TRP A 194      24.665  49.765  36.854  1.00  0.00           C  
ATOM   2909  CE3 TRP A 194      22.436  49.071  37.505  1.00  0.00           C  
ATOM   2910  CZ2 TRP A 194      24.444  49.355  35.549  1.00  0.00           C  
ATOM   2911  CZ3 TRP A 194      22.217  48.660  36.196  1.00  0.00           C  
ATOM   2912  CH2 TRP A 194      23.200  48.801  35.250  1.00  0.00           C  
ATOM   2913  H   TRP A 194      22.123  50.609  42.370  1.00  0.00           H  
ATOM   2914  HA  TRP A 194      23.538  52.359  40.533  1.00  0.00           H  
ATOM   2915 1HB  TRP A 194      24.266  50.036  41.154  1.00  0.00           H  
ATOM   2916 2HB  TRP A 194      22.805  49.392  40.427  1.00  0.00           H  
ATOM   2917  HD1 TRP A 194      26.173  51.000  39.482  1.00  0.00           H  
ATOM   2918  HE1 TRP A 194      26.662  50.583  37.040  1.00  0.00           H  
ATOM   2919  HE3 TRP A 194      21.656  48.955  38.256  1.00  0.00           H  
ATOM   2920  HZ2 TRP A 194      25.192  49.446  34.759  1.00  0.00           H  
ATOM   2921  HZ3 TRP A 194      21.244  48.227  35.959  1.00  0.00           H  
ATOM   2922  HH2 TRP A 194      23.018  48.475  34.225  1.00  0.00           H  
ATOM   2923  N   GLY A 195      22.013  52.524  38.487  1.00  0.00           N  
ATOM   2924  CA  GLY A 195      20.992  52.702  37.472  1.00  0.00           C  
ATOM   2925  C   GLY A 195      19.745  53.303  38.086  1.00  0.00           C  
ATOM   2926  O   GLY A 195      19.824  54.297  38.809  1.00  0.00           O  
ATOM   2927  H   GLY A 195      22.899  52.985  38.332  1.00  0.00           H  
ATOM   2928 1HA  GLY A 195      21.374  53.349  36.682  1.00  0.00           H  
ATOM   2929 2HA  GLY A 195      20.759  51.742  37.014  1.00  0.00           H  
ATOM   2930  N   SER A 196      18.593  52.713  37.792  1.00  0.00           N  
ATOM   2931  CA  SER A 196      17.350  53.194  38.379  1.00  0.00           C  
ATOM   2932  C   SER A 196      16.765  52.051  39.201  1.00  0.00           C  
ATOM   2933  O   SER A 196      16.173  51.112  38.670  1.00  0.00           O  
ATOM   2934  CB  SER A 196      16.382  53.642  37.302  1.00  0.00           C  
ATOM   2935  OG  SER A 196      15.170  54.061  37.866  1.00  0.00           O  
ATOM   2936  H   SER A 196      18.577  51.927  37.160  1.00  0.00           H  
ATOM   2937  HA  SER A 196      17.560  54.051  39.020  1.00  0.00           H  
ATOM   2938 1HB  SER A 196      16.826  54.457  36.732  1.00  0.00           H  
ATOM   2939 2HB  SER A 196      16.203  52.817  36.612  1.00  0.00           H  
ATOM   2940  HG  SER A 196      14.613  54.325  37.131  1.00  0.00           H  
ATOM   2941  N   ASN A 197      16.943  52.144  40.517  1.00  0.00           N  
ATOM   2942  CA  ASN A 197      16.535  51.117  41.469  1.00  0.00           C  
ATOM   2943  C   ASN A 197      17.169  49.773  41.132  1.00  0.00           C  
ATOM   2944  O   ASN A 197      16.543  48.733  41.338  1.00  0.00           O  
ATOM   2945  CB  ASN A 197      15.024  50.982  41.524  1.00  0.00           C  
ATOM   2946  CG  ASN A 197      14.537  50.319  42.783  1.00  0.00           C  
ATOM   2947  OD1 ASN A 197      15.096  50.518  43.867  1.00  0.00           O  
ATOM   2948  ND2 ASN A 197      13.501  49.530  42.661  1.00  0.00           N  
ATOM   2949  H   ASN A 197      17.389  52.975  40.874  1.00  0.00           H  
ATOM   2950  HA  ASN A 197      16.891  51.400  42.461  1.00  0.00           H  
ATOM   2951 1HB  ASN A 197      14.570  51.971  41.452  1.00  0.00           H  
ATOM   2952 2HB  ASN A 197      14.676  50.399  40.670  1.00  0.00           H  
ATOM   2953 1HD2 ASN A 197      13.131  49.060  43.464  1.00  0.00           H  
ATOM   2954 2HD2 ASN A 197      13.080  49.398  41.764  1.00  0.00           H  
ATOM   2955  N   GLY A 198      18.397  49.777  40.622  1.00  0.00           N  
ATOM   2956  CA  GLY A 198      19.110  48.574  40.235  1.00  0.00           C  
ATOM   2957  C   GLY A 198      18.808  48.078  38.838  1.00  0.00           C  
ATOM   2958  O   GLY A 198      19.366  47.066  38.410  1.00  0.00           O  
ATOM   2959  H   GLY A 198      18.902  50.640  40.478  1.00  0.00           H  
ATOM   2960 1HA  GLY A 198      20.180  48.767  40.309  1.00  0.00           H  
ATOM   2961 2HA  GLY A 198      18.862  47.781  40.940  1.00  0.00           H  
ATOM   2962  N   TYR A 199      17.942  48.770  38.103  1.00  0.00           N  
ATOM   2963  CA  TYR A 199      17.584  48.348  36.755  1.00  0.00           C  
ATOM   2964  C   TYR A 199      18.173  49.219  35.659  1.00  0.00           C  
ATOM   2965  O   TYR A 199      18.398  50.419  35.816  1.00  0.00           O  
ATOM   2966  CB  TYR A 199      16.061  48.309  36.611  1.00  0.00           C  
ATOM   2967  CG  TYR A 199      15.419  47.278  37.512  1.00  0.00           C  
ATOM   2968  CD1 TYR A 199      15.119  47.639  38.817  1.00  0.00           C  
ATOM   2969  CD2 TYR A 199      15.127  45.997  37.067  1.00  0.00           C  
ATOM   2970  CE1 TYR A 199      14.532  46.734  39.681  1.00  0.00           C  
ATOM   2971  CE2 TYR A 199      14.540  45.103  37.941  1.00  0.00           C  
ATOM   2972  CZ  TYR A 199      14.245  45.470  39.238  1.00  0.00           C  
ATOM   2973  OH  TYR A 199      13.660  44.566  40.095  1.00  0.00           O  
ATOM   2974  H   TYR A 199      17.509  49.607  38.470  1.00  0.00           H  
ATOM   2975  HA  TYR A 199      17.985  47.347  36.591  1.00  0.00           H  
ATOM   2976 1HB  TYR A 199      15.646  49.290  36.849  1.00  0.00           H  
ATOM   2977 2HB  TYR A 199      15.799  48.086  35.578  1.00  0.00           H  
ATOM   2978  HD1 TYR A 199      15.350  48.646  39.164  1.00  0.00           H  
ATOM   2979  HD2 TYR A 199      15.358  45.700  36.044  1.00  0.00           H  
ATOM   2980  HE1 TYR A 199      14.303  47.034  40.703  1.00  0.00           H  
ATOM   2981  HE2 TYR A 199      14.301  44.090  37.618  1.00  0.00           H  
ATOM   2982  HH  TYR A 199      13.534  44.975  40.955  1.00  0.00           H  
ATOM   2983  N   VAL A 200      18.416  48.571  34.524  1.00  0.00           N  
ATOM   2984  CA  VAL A 200      18.897  49.211  33.311  1.00  0.00           C  
ATOM   2985  C   VAL A 200      18.098  48.795  32.084  1.00  0.00           C  
ATOM   2986  O   VAL A 200      17.626  47.664  31.956  1.00  0.00           O  
ATOM   2987  CB  VAL A 200      20.381  48.857  33.098  1.00  0.00           C  
ATOM   2988  CG1 VAL A 200      20.537  47.345  33.027  1.00  0.00           C  
ATOM   2989  CG2 VAL A 200      20.950  49.501  31.843  1.00  0.00           C  
ATOM   2990  H   VAL A 200      18.249  47.575  34.523  1.00  0.00           H  
ATOM   2991  HA  VAL A 200      18.792  50.290  33.424  1.00  0.00           H  
ATOM   2992  HB  VAL A 200      20.940  49.214  33.962  1.00  0.00           H  
ATOM   2993 1HG1 VAL A 200      21.583  47.076  32.877  1.00  0.00           H  
ATOM   2994 2HG1 VAL A 200      20.191  46.890  33.954  1.00  0.00           H  
ATOM   2995 3HG1 VAL A 200      19.946  46.970  32.192  1.00  0.00           H  
ATOM   2996 1HG2 VAL A 200      21.998  49.227  31.731  1.00  0.00           H  
ATOM   2997 2HG2 VAL A 200      20.408  49.173  30.956  1.00  0.00           H  
ATOM   2998 3HG2 VAL A 200      20.878  50.588  31.899  1.00  0.00           H  
ATOM   2999  N   LYS A 201      17.935  49.760  31.190  1.00  0.00           N  
ATOM   3000  CA  LYS A 201      17.282  49.556  29.909  1.00  0.00           C  
ATOM   3001  C   LYS A 201      18.381  49.275  28.892  1.00  0.00           C  
ATOM   3002  O   LYS A 201      19.309  50.073  28.776  1.00  0.00           O  
ATOM   3003  CB  LYS A 201      16.482  50.821  29.596  1.00  0.00           C  
ATOM   3004  CG  LYS A 201      15.349  51.100  30.576  1.00  0.00           C  
ATOM   3005  CD  LYS A 201      14.660  52.419  30.255  1.00  0.00           C  
ATOM   3006  CE  LYS A 201      13.527  52.699  31.230  1.00  0.00           C  
ATOM   3007  NZ  LYS A 201      12.939  54.053  31.046  1.00  0.00           N  
ATOM   3008  H   LYS A 201      18.287  50.678  31.424  1.00  0.00           H  
ATOM   3009  HA  LYS A 201      16.611  48.697  29.969  1.00  0.00           H  
ATOM   3010 1HB  LYS A 201      17.151  51.683  29.598  1.00  0.00           H  
ATOM   3011 2HB  LYS A 201      16.052  50.745  28.598  1.00  0.00           H  
ATOM   3012 1HG  LYS A 201      14.612  50.296  30.527  1.00  0.00           H  
ATOM   3013 2HG  LYS A 201      15.748  51.141  31.588  1.00  0.00           H  
ATOM   3014 1HD  LYS A 201      15.389  53.228  30.309  1.00  0.00           H  
ATOM   3015 2HD  LYS A 201      14.253  52.392  29.245  1.00  0.00           H  
ATOM   3016 1HE  LYS A 201      12.747  51.953  31.087  1.00  0.00           H  
ATOM   3017 2HE  LYS A 201      13.909  52.617  32.248  1.00  0.00           H  
ATOM   3018 1HZ  LYS A 201      12.193  54.194  31.714  1.00  0.00           H  
ATOM   3019 2HZ  LYS A 201      13.649  54.759  31.188  1.00  0.00           H  
ATOM   3020 3HZ  LYS A 201      12.562  54.159  30.116  1.00  0.00           H  
ATOM   3021  N   ILE A 202      18.310  48.154  28.179  1.00  0.00           N  
ATOM   3022  CA  ILE A 202      19.331  47.800  27.197  1.00  0.00           C  
ATOM   3023  C   ILE A 202      18.769  47.978  25.789  1.00  0.00           C  
ATOM   3024  O   ILE A 202      17.706  47.437  25.490  1.00  0.00           O  
ATOM   3025  CB  ILE A 202      19.831  46.355  27.377  1.00  0.00           C  
ATOM   3026  CG1 ILE A 202      20.303  46.084  28.808  1.00  0.00           C  
ATOM   3027  CG2 ILE A 202      20.957  46.055  26.400  1.00  0.00           C  
ATOM   3028  CD1 ILE A 202      21.478  46.883  29.325  1.00  0.00           C  
ATOM   3029  H   ILE A 202      17.520  47.548  28.342  1.00  0.00           H  
ATOM   3030  HA  ILE A 202      20.191  48.460  27.316  1.00  0.00           H  
ATOM   3031  HB  ILE A 202      19.010  45.662  27.195  1.00  0.00           H  
ATOM   3032 1HG1 ILE A 202      19.466  46.274  29.479  1.00  0.00           H  
ATOM   3033 2HG1 ILE A 202      20.578  45.031  28.878  1.00  0.00           H  
ATOM   3034 1HG2 ILE A 202      21.298  45.030  26.543  1.00  0.00           H  
ATOM   3035 2HG2 ILE A 202      20.607  46.177  25.376  1.00  0.00           H  
ATOM   3036 3HG2 ILE A 202      21.799  46.730  26.559  1.00  0.00           H  
ATOM   3037 1HD1 ILE A 202      21.670  46.559  30.349  1.00  0.00           H  
ATOM   3038 2HD1 ILE A 202      22.365  46.714  28.714  1.00  0.00           H  
ATOM   3039 3HD1 ILE A 202      21.238  47.945  29.305  1.00  0.00           H  
ATOM   3040  N   ALA A 203      19.438  48.718  24.904  1.00  0.00           N  
ATOM   3041  CA  ALA A 203      18.851  48.913  23.579  1.00  0.00           C  
ATOM   3042  C   ALA A 203      18.477  47.582  22.931  1.00  0.00           C  
ATOM   3043  O   ALA A 203      19.261  46.629  22.923  1.00  0.00           O  
ATOM   3044  CB  ALA A 203      19.822  49.684  22.697  1.00  0.00           C  
ATOM   3045  H   ALA A 203      20.328  49.136  25.138  1.00  0.00           H  
ATOM   3046  HA  ALA A 203      17.931  49.489  23.682  1.00  0.00           H  
ATOM   3047 1HB  ALA A 203      19.374  49.821  21.713  1.00  0.00           H  
ATOM   3048 2HB  ALA A 203      20.029  50.656  23.145  1.00  0.00           H  
ATOM   3049 3HB  ALA A 203      20.745  49.115  22.613  1.00  0.00           H  
ATOM   3050  N   LYS A 204      17.267  47.540  22.382  1.00  0.00           N  
ATOM   3051  CA  LYS A 204      16.699  46.360  21.734  1.00  0.00           C  
ATOM   3052  C   LYS A 204      16.662  46.490  20.214  1.00  0.00           C  
ATOM   3053  O   LYS A 204      16.600  47.600  19.682  1.00  0.00           O  
ATOM   3054  CB  LYS A 204      15.289  46.113  22.271  1.00  0.00           C  
ATOM   3055  CG  LYS A 204      14.542  44.924  21.680  1.00  0.00           C  
ATOM   3056  CD  LYS A 204      13.263  44.549  22.415  1.00  0.00           C  
ATOM   3057  CE  LYS A 204      12.680  43.278  21.816  1.00  0.00           C  
ATOM   3058  NZ  LYS A 204      12.199  43.454  20.419  1.00  0.00           N  
ATOM   3059  H   LYS A 204      16.712  48.384  22.423  1.00  0.00           H  
ATOM   3060  HA  LYS A 204      17.328  45.500  21.965  1.00  0.00           H  
ATOM   3061 1HB  LYS A 204      15.340  45.957  23.349  1.00  0.00           H  
ATOM   3062 2HB  LYS A 204      14.681  47.001  22.090  1.00  0.00           H  
ATOM   3063 1HG  LYS A 204      14.279  45.166  20.650  1.00  0.00           H  
ATOM   3064 2HG  LYS A 204      15.182  44.044  21.686  1.00  0.00           H  
ATOM   3065 1HD  LYS A 204      13.481  44.395  23.472  1.00  0.00           H  
ATOM   3066 2HD  LYS A 204      12.538  45.359  22.329  1.00  0.00           H  
ATOM   3067 1HE  LYS A 204      13.444  42.502  21.823  1.00  0.00           H  
ATOM   3068 2HE  LYS A 204      11.843  42.953  22.432  1.00  0.00           H  
ATOM   3069 1HZ  LYS A 204      11.820  42.593  20.052  1.00  0.00           H  
ATOM   3070 2HZ  LYS A 204      11.477  44.160  20.398  1.00  0.00           H  
ATOM   3071 3HZ  LYS A 204      12.938  43.744  19.793  1.00  0.00           H  
ATOM   3072  N   ASP A 205      16.703  45.348  19.533  1.00  0.00           N  
ATOM   3073  CA  ASP A 205      16.673  45.213  18.084  1.00  0.00           C  
ATOM   3074  C   ASP A 205      17.870  45.905  17.447  1.00  0.00           C  
ATOM   3075  O   ASP A 205      17.775  46.595  16.427  1.00  0.00           O  
ATOM   3076  CB  ASP A 205      15.406  45.797  17.455  1.00  0.00           C  
ATOM   3077  CG  ASP A 205      14.127  45.111  17.912  1.00  0.00           C  
ATOM   3078  OD1 ASP A 205      14.192  44.078  18.537  1.00  0.00           O  
ATOM   3079  OD2 ASP A 205      13.063  45.616  17.638  1.00  0.00           O  
ATOM   3080  H   ASP A 205      16.760  44.477  20.040  1.00  0.00           H  
ATOM   3081  HA  ASP A 205      16.714  44.151  17.843  1.00  0.00           H  
ATOM   3082 1HB  ASP A 205      15.330  46.858  17.701  1.00  0.00           H  
ATOM   3083 2HB  ASP A 205      15.474  45.715  16.370  1.00  0.00           H  
ATOM   3084  N   LYS A 206      19.013  45.694  18.095  1.00  0.00           N  
ATOM   3085  CA  LYS A 206      20.325  46.189  17.710  1.00  0.00           C  
ATOM   3086  C   LYS A 206      21.256  45.005  17.469  1.00  0.00           C  
ATOM   3087  O   LYS A 206      22.450  45.066  17.753  1.00  0.00           O  
ATOM   3088  CB  LYS A 206      20.892  47.112  18.791  1.00  0.00           C  
ATOM   3089  CG  LYS A 206      20.098  48.368  19.122  1.00  0.00           C  
ATOM   3090  CD  LYS A 206      20.022  49.358  17.970  1.00  0.00           C  
ATOM   3091  CE  LYS A 206      19.312  50.632  18.401  1.00  0.00           C  
ATOM   3092  NZ  LYS A 206      19.172  51.600  17.279  1.00  0.00           N  
ATOM   3093  H   LYS A 206      18.965  45.137  18.937  1.00  0.00           H  
ATOM   3094  HA  LYS A 206      20.233  46.760  16.786  1.00  0.00           H  
ATOM   3095 1HB  LYS A 206      20.993  46.553  19.722  1.00  0.00           H  
ATOM   3096 2HB  LYS A 206      21.887  47.441  18.489  1.00  0.00           H  
ATOM   3097 1HG  LYS A 206      19.079  48.089  19.394  1.00  0.00           H  
ATOM   3098 2HG  LYS A 206      20.573  48.859  19.972  1.00  0.00           H  
ATOM   3099 1HD  LYS A 206      21.032  49.602  17.635  1.00  0.00           H  
ATOM   3100 2HD  LYS A 206      19.482  48.913  17.135  1.00  0.00           H  
ATOM   3101 1HE  LYS A 206      18.322  50.374  18.775  1.00  0.00           H  
ATOM   3102 2HE  LYS A 206      19.881  51.100  19.204  1.00  0.00           H  
ATOM   3103 1HZ  LYS A 206      18.698  52.430  17.604  1.00  0.00           H  
ATOM   3104 2HZ  LYS A 206      20.087  51.853  16.932  1.00  0.00           H  
ATOM   3105 3HZ  LYS A 206      18.636  51.172  16.538  1.00  0.00           H  
ATOM   3106  N   ASN A 207      20.684  43.916  16.969  1.00  0.00           N  
ATOM   3107  CA  ASN A 207      21.373  42.671  16.658  1.00  0.00           C  
ATOM   3108  C   ASN A 207      22.016  41.968  17.856  1.00  0.00           C  
ATOM   3109  O   ASN A 207      23.229  41.764  17.882  1.00  0.00           O  
ATOM   3110  CB  ASN A 207      22.430  42.906  15.594  1.00  0.00           C  
ATOM   3111  CG  ASN A 207      21.838  43.428  14.316  1.00  0.00           C  
ATOM   3112  OD1 ASN A 207      20.800  42.949  13.848  1.00  0.00           O  
ATOM   3113  ND2 ASN A 207      22.485  44.408  13.737  1.00  0.00           N  
ATOM   3114  H   ASN A 207      19.691  43.952  16.787  1.00  0.00           H  
ATOM   3115  HA  ASN A 207      20.630  41.971  16.275  1.00  0.00           H  
ATOM   3116 1HB  ASN A 207      23.178  43.620  15.946  1.00  0.00           H  
ATOM   3117 2HB  ASN A 207      22.956  41.972  15.393  1.00  0.00           H  
ATOM   3118 1HD2 ASN A 207      22.143  44.800  12.884  1.00  0.00           H  
ATOM   3119 2HD2 ASN A 207      23.323  44.765  14.151  1.00  0.00           H  
ATOM   3120  N   ASN A 208      21.204  41.593  18.840  1.00  0.00           N  
ATOM   3121  CA  ASN A 208      21.696  40.907  20.034  1.00  0.00           C  
ATOM   3122  C   ASN A 208      22.804  41.670  20.754  1.00  0.00           C  
ATOM   3123  O   ASN A 208      23.860  41.124  21.086  1.00  0.00           O  
ATOM   3124  CB  ASN A 208      22.186  39.514  19.680  1.00  0.00           C  
ATOM   3125  CG  ASN A 208      22.437  38.670  20.898  1.00  0.00           C  
ATOM   3126  OD1 ASN A 208      21.802  38.866  21.941  1.00  0.00           O  
ATOM   3127  ND2 ASN A 208      23.354  37.751  20.748  1.00  0.00           N  
ATOM   3128  H   ASN A 208      20.216  41.791  18.762  1.00  0.00           H  
ATOM   3129  HA  ASN A 208      20.870  40.825  20.741  1.00  0.00           H  
ATOM   3130 1HB  ASN A 208      21.447  39.017  19.051  1.00  0.00           H  
ATOM   3131 2HB  ASN A 208      23.109  39.574  19.102  1.00  0.00           H  
ATOM   3132 1HD2 ASN A 208      23.611  37.128  21.488  1.00  0.00           H  
ATOM   3133 2HD2 ASN A 208      23.820  37.664  19.868  1.00  0.00           H  
ATOM   3134  N   HIS A 209      22.528  42.945  21.010  1.00  0.00           N  
ATOM   3135  CA  HIS A 209      23.476  43.843  21.658  1.00  0.00           C  
ATOM   3136  C   HIS A 209      23.871  43.267  23.014  1.00  0.00           C  
ATOM   3137  O   HIS A 209      23.005  42.867  23.792  1.00  0.00           O  
ATOM   3138  CB  HIS A 209      22.813  45.217  21.788  1.00  0.00           C  
ATOM   3139  CG  HIS A 209      23.738  46.356  22.083  1.00  0.00           C  
ATOM   3140  ND1 HIS A 209      24.652  46.806  21.153  1.00  0.00           N  
ATOM   3141  CD2 HIS A 209      23.897  47.129  23.178  1.00  0.00           C  
ATOM   3142  CE1 HIS A 209      25.337  47.813  21.667  1.00  0.00           C  
ATOM   3143  NE2 HIS A 209      24.897  48.027  22.893  1.00  0.00           N  
ATOM   3144  H   HIS A 209      21.621  43.303  20.743  1.00  0.00           H  
ATOM   3145  HA  HIS A 209      24.366  43.922  21.034  1.00  0.00           H  
ATOM   3146 1HB  HIS A 209      22.300  45.419  20.848  1.00  0.00           H  
ATOM   3147 2HB  HIS A 209      22.070  45.192  22.586  1.00  0.00           H  
ATOM   3148  HD1 HIS A 209      24.751  46.502  20.205  1.00  0.00           H  
ATOM   3149  HD2 HIS A 209      23.406  47.147  24.151  1.00  0.00           H  
ATOM   3150  HE1 HIS A 209      26.110  48.303  21.075  1.00  0.00           H  
ATOM   3151  N   CYS A 210      25.176  43.246  23.275  1.00  0.00           N  
ATOM   3152  CA  CYS A 210      25.909  42.827  24.463  1.00  0.00           C  
ATOM   3153  C   CYS A 210      25.578  41.377  24.822  1.00  0.00           C  
ATOM   3154  O   CYS A 210      25.748  40.943  25.961  1.00  0.00           O  
ATOM   3155  CB  CYS A 210      25.583  43.733  25.650  1.00  0.00           C  
ATOM   3156  SG  CYS A 210      25.820  45.513  25.431  1.00  0.00           S  
ATOM   3157  H   CYS A 210      25.738  43.584  22.508  1.00  0.00           H  
ATOM   3158  HA  CYS A 210      26.983  42.884  24.285  1.00  0.00           H  
ATOM   3159 1HB  CYS A 210      24.541  43.607  25.946  1.00  0.00           H  
ATOM   3160 2HB  CYS A 210      26.189  43.460  26.514  1.00  0.00           H  
ATOM   3161  N   GLY A 211      25.099  40.623  23.835  1.00  0.00           N  
ATOM   3162  CA  GLY A 211      24.861  39.191  23.970  1.00  0.00           C  
ATOM   3163  C   GLY A 211      23.654  38.808  24.800  1.00  0.00           C  
ATOM   3164  O   GLY A 211      23.588  37.677  25.283  1.00  0.00           O  
ATOM   3165  H   GLY A 211      24.886  41.042  22.943  1.00  0.00           H  
ATOM   3166 1HA  GLY A 211      24.737  38.774  22.972  1.00  0.00           H  
ATOM   3167 2HA  GLY A 211      25.735  38.725  24.424  1.00  0.00           H  
ATOM   3168  N   ILE A 212      22.685  39.699  24.964  1.00  0.00           N  
ATOM   3169  CA  ILE A 212      21.550  39.399  25.827  1.00  0.00           C  
ATOM   3170  C   ILE A 212      20.793  38.108  25.483  1.00  0.00           C  
ATOM   3171  O   ILE A 212      20.229  37.476  26.375  1.00  0.00           O  
ATOM   3172  CB  ILE A 212      20.557  40.575  25.796  1.00  0.00           C  
ATOM   3173  CG1 ILE A 212      19.603  40.398  26.980  1.00  0.00           C  
ATOM   3174  CG2 ILE A 212      19.801  40.650  24.478  1.00  0.00           C  
ATOM   3175  CD1 ILE A 212      18.738  41.595  27.302  1.00  0.00           C  
ATOM   3176  H   ILE A 212      22.726  40.593  24.493  1.00  0.00           H  
ATOM   3177  HA  ILE A 212      21.937  39.270  26.837  1.00  0.00           H  
ATOM   3178  HB  ILE A 212      21.105  41.508  25.930  1.00  0.00           H  
ATOM   3179 1HG1 ILE A 212      18.942  39.555  26.779  1.00  0.00           H  
ATOM   3180 2HG1 ILE A 212      20.206  40.163  27.858  1.00  0.00           H  
ATOM   3181 1HG2 ILE A 212      19.105  41.489  24.478  1.00  0.00           H  
ATOM   3182 2HG2 ILE A 212      20.514  40.781  23.665  1.00  0.00           H  
ATOM   3183 3HG2 ILE A 212      19.228  39.742  24.296  1.00  0.00           H  
ATOM   3184 1HD1 ILE A 212      18.095  41.376  28.155  1.00  0.00           H  
ATOM   3185 2HD1 ILE A 212      19.368  42.452  27.544  1.00  0.00           H  
ATOM   3186 3HD1 ILE A 212      18.128  41.814  26.426  1.00  0.00           H  
ATOM   3187  N   ALA A 213      20.771  37.687  24.221  1.00  0.00           N  
ATOM   3188  CA  ALA A 213      20.073  36.452  23.868  1.00  0.00           C  
ATOM   3189  C   ALA A 213      21.051  35.342  23.503  1.00  0.00           C  
ATOM   3190  O   ALA A 213      20.613  34.277  23.072  1.00  0.00           O  
ATOM   3191  CB  ALA A 213      19.102  36.705  22.724  1.00  0.00           C  
ATOM   3192  H   ALA A 213      21.231  38.208  23.487  1.00  0.00           H  
ATOM   3193  HA  ALA A 213      19.508  36.113  24.738  1.00  0.00           H  
ATOM   3194 1HB  ALA A 213      18.582  35.778  22.493  1.00  0.00           H  
ATOM   3195 2HB  ALA A 213      18.380  37.469  23.020  1.00  0.00           H  
ATOM   3196 3HB  ALA A 213      19.649  37.049  21.849  1.00  0.00           H  
ATOM   3197  N   THR A 214      22.347  35.564  23.680  1.00  0.00           N  
ATOM   3198  CA  THR A 214      23.388  34.602  23.340  1.00  0.00           C  
ATOM   3199  C   THR A 214      23.376  33.377  24.249  1.00  0.00           C  
ATOM   3200  O   THR A 214      23.548  32.241  23.805  1.00  0.00           O  
ATOM   3201  CB  THR A 214      24.798  35.218  23.373  1.00  0.00           C  
ATOM   3202  OG1 THR A 214      24.921  36.253  22.387  1.00  0.00           O  
ATOM   3203  CG2 THR A 214      25.859  34.163  23.101  1.00  0.00           C  
ATOM   3204  H   THR A 214      22.651  36.444  24.070  1.00  0.00           H  
ATOM   3205  HA  THR A 214      23.209  34.245  22.325  1.00  0.00           H  
ATOM   3206  HB  THR A 214      24.964  35.654  24.358  1.00  0.00           H  
ATOM   3207  HG1 THR A 214      25.770  36.684  22.509  1.00  0.00           H  
ATOM   3208 1HG2 THR A 214      26.843  34.627  23.132  1.00  0.00           H  
ATOM   3209 2HG2 THR A 214      25.820  33.369  23.849  1.00  0.00           H  
ATOM   3210 3HG2 THR A 214      25.688  33.728  22.116  1.00  0.00           H  
ATOM   3211  N   ALA A 215      23.158  33.627  25.538  1.00  0.00           N  
ATOM   3212  CA  ALA A 215      23.176  32.600  26.574  1.00  0.00           C  
ATOM   3213  C   ALA A 215      22.046  32.900  27.550  1.00  0.00           C  
ATOM   3214  O   ALA A 215      22.280  33.345  28.674  1.00  0.00           O  
ATOM   3215  CB  ALA A 215      24.539  32.580  27.255  1.00  0.00           C  
ATOM   3216  H   ALA A 215      22.971  34.581  25.810  1.00  0.00           H  
ATOM   3217  HA  ALA A 215      23.009  31.626  26.117  1.00  0.00           H  
ATOM   3218 1HB  ALA A 215      24.551  31.812  28.028  1.00  0.00           H  
ATOM   3219 2HB  ALA A 215      25.310  32.362  26.516  1.00  0.00           H  
ATOM   3220 3HB  ALA A 215      24.729  33.553  27.705  1.00  0.00           H  
ATOM   3221  N   ALA A 216      20.826  32.639  27.094  1.00  0.00           N  
ATOM   3222  CA  ALA A 216      19.616  32.965  27.835  1.00  0.00           C  
ATOM   3223  C   ALA A 216      18.784  31.738  28.186  1.00  0.00           C  
ATOM   3224  O   ALA A 216      18.367  30.992  27.300  1.00  0.00           O  
ATOM   3225  CB  ALA A 216      18.806  33.941  26.993  1.00  0.00           C  
ATOM   3226  H   ALA A 216      20.738  32.191  26.192  1.00  0.00           H  
ATOM   3227  HA  ALA A 216      19.899  33.427  28.781  1.00  0.00           H  
ATOM   3228 1HB  ALA A 216      17.901  34.179  27.550  1.00  0.00           H  
ATOM   3229 2HB  ALA A 216      19.387  34.847  26.813  1.00  0.00           H  
ATOM   3230 3HB  ALA A 216      18.549  33.493  26.035  1.00  0.00           H  
ATOM   3231  N   SER A 217      18.554  31.539  29.479  1.00  0.00           N  
ATOM   3232  CA  SER A 217      17.821  30.372  29.954  1.00  0.00           C  
ATOM   3233  C   SER A 217      17.045  30.549  31.247  1.00  0.00           C  
ATOM   3234  O   SER A 217      17.263  31.484  32.016  1.00  0.00           O  
ATOM   3235  CB  SER A 217      18.800  29.227  30.127  1.00  0.00           C  
ATOM   3236  OG  SER A 217      19.739  29.493  31.133  1.00  0.00           O  
ATOM   3237  H   SER A 217      18.903  32.225  30.133  1.00  0.00           H  
ATOM   3238  HA  SER A 217      17.082  30.123  29.193  1.00  0.00           H  
ATOM   3239 1HB  SER A 217      18.256  28.317  30.376  1.00  0.00           H  
ATOM   3240 2HB  SER A 217      19.316  29.058  29.183  1.00  0.00           H  
ATOM   3241  HG  SER A 217      20.325  28.733  31.156  1.00  0.00           H  
ATOM   3242  N   TYR A 218      16.113  29.635  31.494  1.00  0.00           N  
ATOM   3243  CA  TYR A 218      15.341  29.687  32.722  1.00  0.00           C  
ATOM   3244  C   TYR A 218      14.871  28.321  33.179  1.00  0.00           C  
ATOM   3245  O   TYR A 218      14.675  27.445  32.339  1.00  0.00           O  
ATOM   3246  CB  TYR A 218      14.152  30.627  32.509  1.00  0.00           C  
ATOM   3247  CG  TYR A 218      13.225  30.215  31.386  1.00  0.00           C  
ATOM   3248  CD1 TYR A 218      12.112  29.426  31.638  1.00  0.00           C  
ATOM   3249  CD2 TYR A 218      13.486  30.630  30.089  1.00  0.00           C  
ATOM   3250  CE1 TYR A 218      11.276  29.059  30.601  1.00  0.00           C  
ATOM   3251  CE2 TYR A 218      12.652  30.265  29.050  1.00  0.00           C  
ATOM   3252  CZ  TYR A 218      11.546  29.479  29.306  1.00  0.00           C  
ATOM   3253  OH  TYR A 218      10.712  29.112  28.275  1.00  0.00           O  
ATOM   3254  H   TYR A 218      15.967  28.916  30.801  1.00  0.00           H  
ATOM   3255  HA  TYR A 218      16.027  30.082  33.471  1.00  0.00           H  
ATOM   3256 1HB  TYR A 218      13.556  30.690  33.420  1.00  0.00           H  
ATOM   3257 2HB  TYR A 218      14.523  31.628  32.292  1.00  0.00           H  
ATOM   3258  HD1 TYR A 218      11.895  29.093  32.653  1.00  0.00           H  
ATOM   3259  HD2 TYR A 218      14.358  31.249  29.878  1.00  0.00           H  
ATOM   3260  HE1 TYR A 218      10.404  28.439  30.806  1.00  0.00           H  
ATOM   3261  HE2 TYR A 218      12.868  30.596  28.034  1.00  0.00           H  
ATOM   3262  HH  TYR A 218      10.037  28.515  28.608  1.00  0.00           H  
ATOM   3263  N   PRO A 219      14.713  28.066  34.484  1.00  0.00           N  
ATOM   3264  CA  PRO A 219      14.279  26.800  35.076  1.00  0.00           C  
ATOM   3265  C   PRO A 219      12.910  26.266  34.681  1.00  0.00           C  
ATOM   3266  O   PRO A 219      11.957  27.020  34.488  1.00  0.00           O  
ATOM   3267  CB  PRO A 219      14.291  27.098  36.578  1.00  0.00           C  
ATOM   3268  CG  PRO A 219      15.251  28.226  36.740  1.00  0.00           C  
ATOM   3269  CD  PRO A 219      15.057  29.083  35.518  1.00  0.00           C  
ATOM   3270  HA  PRO A 219      15.018  26.028  34.817  1.00  0.00           H  
ATOM   3271 1HB  PRO A 219      13.278  27.357  36.919  1.00  0.00           H  
ATOM   3272 2HB  PRO A 219      14.598  26.201  37.137  1.00  0.00           H  
ATOM   3273 1HG  PRO A 219      15.054  28.783  37.668  1.00  0.00           H  
ATOM   3274 2HG  PRO A 219      16.270  27.817  36.820  1.00  0.00           H  
ATOM   3275 1HD  PRO A 219      14.242  29.808  35.660  1.00  0.00           H  
ATOM   3276 2HD  PRO A 219      16.042  29.556  35.396  1.00  0.00           H  
ATOM   3277  N   ASN A 220      12.850  24.943  34.554  1.00  0.00           N  
ATOM   3278  CA  ASN A 220      11.638  24.184  34.279  1.00  0.00           C  
ATOM   3279  C   ASN A 220      11.097  23.688  35.615  1.00  0.00           C  
ATOM   3280  O   ASN A 220      11.617  22.696  36.120  1.00  0.00           O  
ATOM   3281  CB  ASN A 220      11.891  23.036  33.320  1.00  0.00           C  
ATOM   3282  CG  ASN A 220      12.291  23.458  31.933  1.00  0.00           C  
ATOM   3283  OD1 ASN A 220      11.991  24.569  31.482  1.00  0.00           O  
ATOM   3284  ND2 ASN A 220      12.973  22.570  31.254  1.00  0.00           N  
ATOM   3285  H   ASN A 220      13.714  24.429  34.657  1.00  0.00           H  
ATOM   3286  HA  ASN A 220      10.906  24.848  33.818  1.00  0.00           H  
ATOM   3287 1HB  ASN A 220      12.683  22.404  33.724  1.00  0.00           H  
ATOM   3288 2HB  ASN A 220      10.986  22.432  33.241  1.00  0.00           H  
ATOM   3289 1HD2 ASN A 220      13.286  22.755  30.322  1.00  0.00           H  
ATOM   3290 2HD2 ASN A 220      13.187  21.688  31.670  1.00  0.00           H  
ATOM   3291  N   VAL A 221      10.093  24.347  36.180  1.00  0.00           N  
ATOM   3292  CA  VAL A 221       9.571  24.040  37.507  1.00  0.00           C  
ATOM   3293  C   VAL A 221       8.332  23.168  37.351  1.00  0.00           C  
ATOM   3294  O   VAL A 221       7.791  22.648  38.348  1.00  0.00           O  
ATOM   3295  OXT VAL A 221       7.830  22.946  36.285  1.00  0.00           O  
ATOM   3296  CB  VAL A 221       9.244  25.354  38.240  1.00  0.00           C  
ATOM   3297  CG1 VAL A 221       8.670  25.139  39.632  1.00  0.00           C  
ATOM   3298  CG2 VAL A 221      10.470  26.246  38.358  1.00  0.00           C  
ATOM   3299  H   VAL A 221       9.666  25.102  35.662  1.00  0.00           H  
ATOM   3300  HA  VAL A 221      10.312  23.498  38.095  1.00  0.00           H  
ATOM   3301  HB  VAL A 221       8.475  25.894  37.685  1.00  0.00           H  
ATOM   3302 1HG1 VAL A 221       8.453  26.094  40.111  1.00  0.00           H  
ATOM   3303 2HG1 VAL A 221       7.741  24.567  39.628  1.00  0.00           H  
ATOM   3304 3HG1 VAL A 221       9.382  24.595  40.253  1.00  0.00           H  
ATOM   3305 1HG2 VAL A 221      10.231  27.173  38.877  1.00  0.00           H  
ATOM   3306 2HG2 VAL A 221      11.260  25.739  38.915  1.00  0.00           H  
ATOM   3307 3HG2 VAL A 221      10.872  26.509  37.379  1.00  0.00           H  
TER                                                                             
HETATM 3309  N   MCM B 222      37.595  32.166  35.122  1.00  0.00           N  
HETATM 3310  CA  MCM B 222      37.131  33.383  35.781  1.00  0.00           C  
HETATM 3311  C   MCM B 222      35.686  33.722  35.447  1.00  0.00           C  
HETATM 3312  O   MCM B 222      35.018  34.214  36.357  1.00  0.00           O  
HETATM 3313  CB  MCM B 222      38.040  34.548  35.385  1.00  0.00           C  
HETATM 3314  CG  MCM B 222      39.152  34.935  36.337  1.00  0.00           C  
HETATM 3315  CD1 MCM B 222      39.005  35.950  37.378  1.00  0.00           C  
HETATM 3316  CD2 MCM B 222      40.393  34.278  36.217  1.00  0.00           C  
HETATM 3317  CE1 MCM B 222      37.880  36.710  37.694  1.00  0.00           C  
HETATM 3318  CE2 MCM B 222      40.205  36.214  38.240  1.00  0.00           C  
HETATM 3319  CZ3 MCM B 222      37.862  37.636  38.714  1.00  0.00           C  
HETATM 3320  CE3 MCM B 222      41.535  34.587  37.075  1.00  0.00           C  
HETATM 3321  OZ1 MCM B 222      41.352  35.533  38.021  1.00  0.00           O  
HETATM 3322  OZ2 MCM B 222      42.593  34.061  36.982  1.00  0.00           O  
HETATM 3323  CZ4 MCM B 222      40.171  37.143  39.255  1.00  0.00           C  
HETATM 3324  CT  MCM B 222      39.002  37.853  39.488  1.00  0.00           C  
HETATM 3325  OI  MCM B 222      39.029  38.744  40.485  1.00  0.00           O  
HETATM 3326  CK  MCM B 222      39.501  40.059  40.354  1.00  0.00           C  
HETATM 3327 1H   MCM B 222      38.547  31.993  35.377  1.00  0.00           H  
HETATM 3328 2H   MCM B 222      37.021  31.400  35.415  1.00  0.00           H  
HETATM 3329 3H   MCM B 222      37.542  32.247  34.127  1.00  0.00           H  
HETATM 3330  HA  MCM B 222      37.231  33.284  36.851  1.00  0.00           H  
HETATM 3331 1HB  MCM B 222      38.476  34.363  34.412  1.00  0.00           H  
HETATM 3332 2HB  MCM B 222      37.464  35.459  35.260  1.00  0.00           H  
HETATM 3333 1HD2 MCM B 222      40.598  33.500  35.506  1.00  0.00           H  
HETATM 3334 1HE1 MCM B 222      36.983  36.588  37.120  1.00  0.00           H  
HETATM 3335 1HZ3 MCM B 222      36.967  38.195  38.902  1.00  0.00           H  
HETATM 3336 1HZ4 MCM B 222      41.042  37.316  39.856  1.00  0.00           H  
HETATM 3337 1HK  MCM B 222      39.407  40.508  41.331  1.00  0.00           H  
HETATM 3338 2HK  MCM B 222      40.541  40.085  40.051  1.00  0.00           H  
HETATM 3339 3HK  MCM B 222      38.915  40.635  39.647  1.00  0.00           H  
ATOM   3340  N   HIS B 223      35.146  33.510  34.249  1.00  0.00           N  
ATOM   3341  CA  HIS B 223      33.801  33.893  33.840  1.00  0.00           C  
ATOM   3342  C   HIS B 223      32.656  33.010  34.322  1.00  0.00           C  
ATOM   3343  O   HIS B 223      32.809  31.788  34.294  1.00  0.00           O  
ATOM   3344  CB  HIS B 223      33.775  33.977  32.311  1.00  0.00           C  
ATOM   3345  CG  HIS B 223      34.726  35.007  31.786  1.00  0.00           C  
ATOM   3346  ND1 HIS B 223      36.091  34.807  31.776  1.00  0.00           N  
ATOM   3347  CD2 HIS B 223      34.522  36.229  31.260  1.00  0.00           C  
ATOM   3348  CE1 HIS B 223      36.684  35.870  31.261  1.00  0.00           C  
ATOM   3349  NE2 HIS B 223      35.752  36.749  30.940  1.00  0.00           N  
ATOM   3350  H   HIS B 223      35.686  33.045  33.533  1.00  0.00           H  
ATOM   3351  HA  HIS B 223      33.627  34.903  34.211  1.00  0.00           H  
ATOM   3352 1HB  HIS B 223      34.034  33.007  31.886  1.00  0.00           H  
ATOM   3353 2HB  HIS B 223      32.770  34.221  31.968  1.00  0.00           H  
ATOM   3354  HD2 HIS B 223      33.557  36.716  31.115  1.00  0.00           H  
ATOM   3355  HE1 HIS B 223      37.758  36.001  31.125  1.00  0.00           H  
ATOM   3356  HE2 HIS B 223      35.911  37.657  30.527  1.00  0.00           H  
ATOM   3357  N   LEU B 224      31.531  33.563  34.756  1.00  0.00           N  
ATOM   3358  CA  LEU B 224      31.171  34.969  34.920  1.00  0.00           C  
ATOM   3359  C   LEU B 224      31.654  35.411  36.302  1.00  0.00           C  
ATOM   3360  O   LEU B 224      31.754  34.557  37.183  1.00  0.00           O  
ATOM   3361  CB  LEU B 224      29.659  35.152  34.737  1.00  0.00           C  
ATOM   3362  CG  LEU B 224      29.037  34.627  33.437  1.00  0.00           C  
ATOM   3363  CD1 LEU B 224      27.531  34.845  33.480  1.00  0.00           C  
ATOM   3364  CD2 LEU B 224      29.612  35.294  32.196  1.00  0.00           C  
ATOM   3365  H   LEU B 224      30.798  32.921  35.019  1.00  0.00           H  
ATOM   3366  HA  LEU B 224      31.687  35.560  34.165  1.00  0.00           H  
ATOM   3367 1HB  LEU B 224      29.159  34.645  35.561  1.00  0.00           H  
ATOM   3368 2HB  LEU B 224      29.434  36.217  34.791  1.00  0.00           H  
ATOM   3369  HG  LEU B 224      29.224  33.555  33.359  1.00  0.00           H  
ATOM   3370 1HD1 LEU B 224      27.078  34.475  32.559  1.00  0.00           H  
ATOM   3371 2HD1 LEU B 224      27.099  34.311  34.326  1.00  0.00           H  
ATOM   3372 3HD1 LEU B 224      27.320  35.909  33.582  1.00  0.00           H  
ATOM   3373 1HD2 LEU B 224      29.138  34.886  31.303  1.00  0.00           H  
ATOM   3374 2HD2 LEU B 224      29.419  36.365  32.258  1.00  0.00           H  
ATOM   3375 3HD2 LEU B 224      30.686  35.121  32.134  1.00  0.00           H  
ATOM   3376  N   PHE B 225      31.955  36.684  36.534  1.00  0.00           N  
ATOM   3377  CA  PHE B 225      32.460  37.165  37.814  1.00  0.00           C  
ATOM   3378  C   PHE B 225      32.088  38.637  37.931  1.00  0.00           C  
ATOM   3379  O   PHE B 225      31.814  39.137  36.840  1.00  0.00           O  
ATOM   3380  CB  PHE B 225      33.980  37.034  37.924  1.00  0.00           C  
ATOM   3381  CG  PHE B 225      34.645  37.810  36.823  1.00  0.00           C  
ATOM   3382  CD1 PHE B 225      35.086  39.115  36.986  1.00  0.00           C  
ATOM   3383  CD2 PHE B 225      34.829  37.228  35.617  1.00  0.00           C  
ATOM   3384  CE1 PHE B 225      35.692  39.784  35.939  1.00  0.00           C  
ATOM   3385  CE2 PHE B 225      35.432  37.869  34.552  1.00  0.00           C  
ATOM   3386  CZ  PHE B 225      35.869  39.168  34.718  1.00  0.00           C  
ATOM   3387  H   PHE B 225      31.828  37.353  35.787  1.00  0.00           H  
ATOM   3388  HA  PHE B 225      31.977  36.597  38.610  1.00  0.00           H  
ATOM   3389 1HB  PHE B 225      34.325  37.401  38.890  1.00  0.00           H  
ATOM   3390 2HB  PHE B 225      34.270  35.986  37.865  1.00  0.00           H  
ATOM   3391  HD1 PHE B 225      34.951  39.610  37.948  1.00  0.00           H  
ATOM   3392  HD2 PHE B 225      34.477  36.202  35.502  1.00  0.00           H  
ATOM   3393  HE1 PHE B 225      36.034  40.809  36.078  1.00  0.00           H  
ATOM   3394  HE2 PHE B 225      35.559  37.359  33.597  1.00  0.00           H  
ATOM   3395  HZ  PHE B 225      36.346  39.697  33.895  1.00  0.00           H  
ATOM   3396  N   ARG B 226      32.055  39.324  39.068  1.00  0.00           N  
ATOM   3397  CA  ARG B 226      31.760  40.742  38.920  1.00  0.00           C  
ATOM   3398  C   ARG B 226      32.098  41.331  37.556  1.00  0.00           C  
ATOM   3399  O   ARG B 226      33.296  41.343  37.276  1.00  0.00           O  
ATOM   3400  CB  ARG B 226      32.531  41.482  40.003  1.00  0.00           C  
ATOM   3401  CG  ARG B 226      32.173  42.954  40.130  1.00  0.00           C  
ATOM   3402  CD  ARG B 226      32.832  43.623  41.281  1.00  0.00           C  
ATOM   3403  NE  ARG B 226      32.616  45.059  41.201  1.00  0.00           N  
ATOM   3404  CZ  ARG B 226      31.563  45.743  41.688  1.00  0.00           C  
ATOM   3405  NH1 ARG B 226      30.581  45.133  42.315  1.00  0.00           N  
ATOM   3406  NH2 ARG B 226      31.522  47.054  41.529  1.00  0.00           N  
ATOM   3407  H   ARG B 226      32.220  38.912  39.975  1.00  0.00           H  
ATOM   3408  HA  ARG B 226      30.709  41.003  39.049  1.00  0.00           H  
ATOM   3409 1HB  ARG B 226      32.349  41.009  40.967  1.00  0.00           H  
ATOM   3410 2HB  ARG B 226      33.600  41.414  39.804  1.00  0.00           H  
ATOM   3411 1HG  ARG B 226      32.479  43.478  39.224  1.00  0.00           H  
ATOM   3412 2HG  ARG B 226      31.094  43.049  40.264  1.00  0.00           H  
ATOM   3413 1HD  ARG B 226      32.417  43.253  42.218  1.00  0.00           H  
ATOM   3414 2HD  ARG B 226      33.903  43.424  41.268  1.00  0.00           H  
ATOM   3415  HE  ARG B 226      33.341  45.582  40.728  1.00  0.00           H  
ATOM   3416 1HH1 ARG B 226      30.600  44.131  42.443  1.00  0.00           H  
ATOM   3417 2HH1 ARG B 226      29.801  45.666  42.672  1.00  0.00           H  
ATOM   3418 1HH2 ARG B 226      32.273  47.532  41.049  1.00  0.00           H  
ATOM   3419 2HH2 ARG B 226      30.742  47.585  41.887  1.00  0.00           H  
ATOM   3420  N   ALA B 227      31.243  41.820  36.666  1.00  0.00           N  
ATOM   3421  CA  ALA B 227      31.938  42.336  35.488  1.00  0.00           C  
ATOM   3422  C   ALA B 227      32.864  43.498  35.809  1.00  0.00           C  
ATOM   3423  O   ALA B 227      33.944  43.633  35.234  1.00  0.00           O  
ATOM   3424  CB  ALA B 227      30.946  42.774  34.421  1.00  0.00           C  
ATOM   3425  H   ALA B 227      30.242  41.824  36.806  1.00  0.00           H  
ATOM   3426  HA  ALA B 227      32.557  41.536  35.082  1.00  0.00           H  
ATOM   3427 1HB  ALA B 227      31.483  43.162  33.555  1.00  0.00           H  
ATOM   3428 2HB  ALA B 227      30.398  41.860  34.190  1.00  0.00           H  
ATOM   3429 3HB  ALA B 227      30.285  43.554  34.797  1.00  0.00           H  
ATOM   3430  N   ALA B 228      32.465  44.362  36.734  1.00  0.00           N  
ATOM   3431  CA  ALA B 228      33.243  45.542  37.101  1.00  0.00           C  
ATOM   3432  C   ALA B 228      34.280  45.197  38.163  1.00  0.00           C  
ATOM   3433  O   ALA B 228      34.314  45.806  39.233  1.00  0.00           O  
ATOM   3434  CB  ALA B 228      32.304  46.630  37.603  1.00  0.00           C  
ATOM   3435  H   ALA B 228      31.583  44.176  37.188  1.00  0.00           H  
ATOM   3436  HA  ALA B 228      33.782  45.907  36.227  1.00  0.00           H  
ATOM   3437 1HB  ALA B 228      32.888  47.499  37.906  1.00  0.00           H  
ATOM   3438 2HB  ALA B 228      31.614  46.916  36.809  1.00  0.00           H  
ATOM   3439 3HB  ALA B 228      31.737  46.258  38.454  1.00  0.00           H  
ATOM   3440  N   ALA B 229      35.122  44.216  37.855  1.00  0.00           N  
ATOM   3441  CA  ALA B 229      36.125  43.720  38.790  1.00  0.00           C  
ATOM   3442  C   ALA B 229      37.413  44.526  38.906  1.00  0.00           C  
ATOM   3443  O   ALA B 229      38.045  44.454  39.960  1.00  0.00           O  
ATOM   3444  CB  ALA B 229      36.486  42.287  38.426  1.00  0.00           C  
ATOM   3445  H   ALA B 229      35.022  43.833  36.926  1.00  0.00           H  
ATOM   3446  HA  ALA B 229      35.680  43.736  39.786  1.00  0.00           H  
ATOM   3447 1HB  ALA B 229      37.211  41.905  39.144  1.00  0.00           H  
ATOM   3448 2HB  ALA B 229      35.584  41.676  38.452  1.00  0.00           H  
ATOM   3449 3HB  ALA B 229      36.915  42.271  37.425  1.00  0.00           H  
HETATM 3450  N   MCM B 230      37.814  45.272  37.883  1.00  0.00           N  
HETATM 3451  CA  MCM B 230      39.022  46.069  37.698  1.00  0.00           C  
HETATM 3452  C   MCM B 230      38.595  47.383  37.057  1.00  0.00           C  
HETATM 3453  O   MCM B 230      37.676  47.400  36.238  1.00  0.00           O  
HETATM 3454  OXT MCM B 230      39.154  48.403  37.350  1.00  0.00           O  
HETATM 3455  CB  MCM B 230      40.048  45.339  36.830  1.00  0.00           C  
HETATM 3456  CG  MCM B 230      40.528  43.983  37.303  1.00  0.00           C  
HETATM 3457  CD1 MCM B 230      40.034  42.722  36.754  1.00  0.00           C  
HETATM 3458  CD2 MCM B 230      41.503  43.935  38.320  1.00  0.00           C  
HETATM 3459  CE1 MCM B 230      39.095  42.526  35.743  1.00  0.00           C  
HETATM 3460  CE2 MCM B 230      40.614  41.463  37.332  1.00  0.00           C  
HETATM 3461  CZ3 MCM B 230      38.722  41.272  35.307  1.00  0.00           C  
HETATM 3462  CE3 MCM B 230      42.021  42.680  38.857  1.00  0.00           C  
HETATM 3463  OZ1 MCM B 230      41.534  41.540  38.319  1.00  0.00           O  
HETATM 3464  OZ2 MCM B 230      42.826  42.605  39.723  1.00  0.00           O  
HETATM 3465  CZ4 MCM B 230      40.230  40.219  36.885  1.00  0.00           C  
HETATM 3466  CT  MCM B 230      39.283  40.128  35.875  1.00  0.00           C  
HETATM 3467  OI  MCM B 230      38.962  38.884  35.500  1.00  0.00           O  
HETATM 3468  CK  MCM B 230      39.459  38.229  34.362  1.00  0.00           C  
HETATM 3469  H   MCM B 230      37.158  45.276  37.116  1.00  0.00           H  
HETATM 3470  HA  MCM B 230      39.507  46.242  38.645  1.00  0.00           H  
HETATM 3471 1HB  MCM B 230      39.641  45.255  35.832  1.00  0.00           H  
HETATM 3472 2HB  MCM B 230      40.930  45.966  36.761  1.00  0.00           H  
HETATM 3473 1HD2 MCM B 230      41.944  44.807  38.765  1.00  0.00           H  
HETATM 3474 1HE1 MCM B 230      38.621  43.365  35.276  1.00  0.00           H  
HETATM 3475 1HZ3 MCM B 230      37.989  41.190  34.531  1.00  0.00           H  
HETATM 3476 1HZ4 MCM B 230      40.655  39.333  37.314  1.00  0.00           H  
HETATM 3477 1HK  MCM B 230      38.984  37.260  34.350  1.00  0.00           H  
HETATM 3478 2HK  MCM B 230      39.210  38.758  33.450  1.00  0.00           H  
HETATM 3479 3HK  MCM B 230      40.534  38.099  34.416  1.00  0.00           H  
TER                                                                             
CONECT 3309 3310 3327 3328 3329                                                 
CONECT 3310 3309 3311 3313 3330                                                 
CONECT 3311 3310 3312 3340                                                      
CONECT 3312 3311                                                                
CONECT 3313 3310 3314 3331 3332                                                 
CONECT 3314 3313 3315 3316                                                      
CONECT 3315 3314 3317 3318                                                      
CONECT 3316 3314 3320 3333                                                      
CONECT 3317 3315 3319 3334                                                      
CONECT 3318 3315 3321 3323                                                      
CONECT 3319 3317 3324 3335                                                      
CONECT 3320 3316 3321 3322                                                      
CONECT 3321 3318 3320                                                           
CONECT 3322 3320                                                                
CONECT 3323 3318 3324 3336                                                      
CONECT 3324 3319 3323 3325                                                      
CONECT 3325 3324 3326                                                           
CONECT 3326 3325 3337 3338 3339                                                 
CONECT 3327 3309                                                                
CONECT 3328 3309                                                                
CONECT 3329 3309                                                                
CONECT 3330 3310                                                                
CONECT 3331 3313                                                                
CONECT 3332 3313                                                                
CONECT 3333 3316                                                                
CONECT 3334 3317                                                                
CONECT 3335 3319                                                                
CONECT 3336 3323                                                                
CONECT 3337 3326                                                                
CONECT 3338 3326                                                                
CONECT 3339 3326                                                                
CONECT 3340 3311                                                                
CONECT 3442 3450                                                                
CONECT 3450 3442 3451 3469                                                      
CONECT 3451 3450 3452 3455 3470                                                 
CONECT 3452 3451 3453 3454                                                      
CONECT 3453 3452                                                                
CONECT 3454 3452                                                                
CONECT 3455 3451 3456 3471 3472                                                 
CONECT 3456 3455 3457 3458                                                      
CONECT 3457 3456 3459 3460                                                      
CONECT 3458 3456 3462 3473                                                      
CONECT 3459 3457 3461 3474                                                      
CONECT 3460 3457 3463 3465                                                      
CONECT 3461 3459 3466 3475                                                      
CONECT 3462 3458 3463 3464                                                      
CONECT 3463 3460 3462                                                           
CONECT 3464 3462                                                                
CONECT 3465 3460 3466 3476                                                      
CONECT 3466 3461 3465 3467                                                      
CONECT 3467 3466 3468                                                           
CONECT 3468 3467 3477 3478 3479                                                 
CONECT 3469 3450                                                                
CONECT 3470 3451                                                                
CONECT 3471 3455                                                                
CONECT 3472 3455                                                                
CONECT 3473 3458                                                                
CONECT 3474 3459                                                                
CONECT 3475 3461                                                                
CONECT 3476 3465                                                                
CONECT 3477 3468                                                                
CONECT 3478 3468                                                                
CONECT 3479 3468                                                                
