# Supplementary material for: Rational design of thioamide peptides as selective inhibitors of cysteine protease cathepsin L
Source: Chem Sci. 2021 Jul 19;12(32):10825–35. doi: 10.1039/d1sc00785h (PMC8901119; doi:10.1039/d1sc00785h)
Supplement: SC-012-D1SC00785H-s010 [file SC-012-D1SC00785H-s010.pdb]

HEADER                                            14-SEP-20   XXXX              
EXPDTA    THEORETICAL MODEL                                                     
REMARK 220                                                                      
REMARK 220 EXPERIMENTAL DETAILS                                                 
REMARK 220  EXPERIMENT TYPE                : THEORETICAL MODELLING              
REMARK 220  DATE OF DATA COLLECTION        : 14-SEP-20                          
REMARK 220                                                                      
REMARK 220 REMARK: MODEL GENERATED BY ROSETTA                                   
REMARK 220  VERSION 2020.28+release.8ecab77                                     
SSBOND     CYS A   22    CYS A   63                                       2.04  
SSBOND     CYS A   56    CYS A   96                                       2.03  
SSBOND     CYS A  155    CYS A  204                                       2.08  
ATOM      1  N   ALA A   1       7.347  39.116  16.128  1.00  0.00           N  
ATOM      2  CA  ALA A   1       7.539  39.525  17.546  1.00  0.00           C  
ATOM      3  C   ALA A   1       7.025  40.957  17.735  1.00  0.00           C  
ATOM      4  O   ALA A   1       6.970  41.658  16.716  1.00  0.00           O  
ATOM      5  CB  ALA A   1       9.006  39.394  17.927  1.00  0.00           C  
ATOM      6 1H   ALA A   1       7.679  38.182  15.997  1.00  0.00           H  
ATOM      7 2H   ALA A   1       6.375  39.154  15.891  1.00  0.00           H  
ATOM      8 3H   ALA A   1       7.856  39.737  15.532  1.00  0.00           H  
ATOM      9  HA  ALA A   1       6.965  38.842  18.172  1.00  0.00           H  
ATOM     10 1HB  ALA A   1       9.188  39.685  18.962  1.00  0.00           H  
ATOM     11 2HB  ALA A   1       9.341  38.363  17.811  1.00  0.00           H  
ATOM     12 3HB  ALA A   1       9.626  40.027  17.297  1.00  0.00           H  
ATOM     13  N   PRO A   2       6.558  41.396  18.909  1.00  0.00           N  
ATOM     14  CA  PRO A   2       6.049  42.736  19.222  1.00  0.00           C  
ATOM     15  C   PRO A   2       7.198  43.794  19.291  1.00  0.00           C  
ATOM     16  O   PRO A   2       8.376  43.428  19.387  1.00  0.00           O  
ATOM     17  CB  PRO A   2       5.411  42.552  20.603  1.00  0.00           C  
ATOM     18  CG  PRO A   2       6.166  41.442  21.250  1.00  0.00           C  
ATOM     19  CD  PRO A   2       6.486  40.495  20.125  1.00  0.00           C  
ATOM     20  HA  PRO A   2       5.307  43.024  18.463  1.00  0.00           H  
ATOM     21 1HB  PRO A   2       5.477  43.487  21.178  1.00  0.00           H  
ATOM     22 2HB  PRO A   2       4.342  42.318  20.494  1.00  0.00           H  
ATOM     23 1HG  PRO A   2       7.067  41.843  21.738  1.00  0.00           H  
ATOM     24 2HG  PRO A   2       5.560  40.970  22.036  1.00  0.00           H  
ATOM     25 1HD  PRO A   2       7.463  40.038  20.344  1.00  0.00           H  
ATOM     26 2HD  PRO A   2       5.698  39.733  20.038  1.00  0.00           H  
ATOM     27  N   ASP A   3       6.827  45.069  19.177  1.00  0.00           N  
ATOM     28  CA  ASP A   3       7.782  46.195  19.251  1.00  0.00           C  
ATOM     29  C   ASP A   3       8.471  46.343  20.605  1.00  0.00           C  
ATOM     30  O   ASP A   3       9.583  46.878  20.669  1.00  0.00           O  
ATOM     31  CB  ASP A   3       7.067  47.511  18.937  1.00  0.00           C  
ATOM     32  CG  ASP A   3       6.665  47.668  17.476  1.00  0.00           C  
ATOM     33  OD1 ASP A   3       7.139  46.935  16.641  1.00  0.00           O  
ATOM     34  OD2 ASP A   3       5.870  48.538  17.212  1.00  0.00           O  
ATOM     35  H   ASP A   3       5.851  45.283  19.032  1.00  0.00           H  
ATOM     36  HA  ASP A   3       8.552  46.021  18.500  1.00  0.00           H  
ATOM     37 1HB  ASP A   3       6.167  47.587  19.546  1.00  0.00           H  
ATOM     38 2HB  ASP A   3       7.719  48.345  19.201  1.00  0.00           H  
ATOM     39  N   SER A   4       7.790  45.984  21.682  1.00  0.00           N  
ATOM     40  CA  SER A   4       8.379  46.091  22.995  1.00  0.00           C  
ATOM     41  C   SER A   4       7.855  45.020  23.916  1.00  0.00           C  
ATOM     42  O   SER A   4       6.686  44.600  23.826  1.00  0.00           O  
ATOM     43  CB  SER A   4       8.086  47.455  23.589  1.00  0.00           C  
ATOM     44  OG  SER A   4       6.717  47.623  23.835  1.00  0.00           O  
ATOM     45  H   SER A   4       6.846  45.629  21.607  1.00  0.00           H  
ATOM     46  HA  SER A   4       9.458  45.962  22.902  1.00  0.00           H  
ATOM     47 1HB  SER A   4       8.641  47.567  24.520  1.00  0.00           H  
ATOM     48 2HB  SER A   4       8.431  48.228  22.903  1.00  0.00           H  
ATOM     49  HG  SER A   4       6.622  48.502  24.209  1.00  0.00           H  
ATOM     50  N   VAL A   5       8.704  44.646  24.874  1.00  0.00           N  
ATOM     51  CA  VAL A   5       8.422  43.674  25.918  1.00  0.00           C  
ATOM     52  C   VAL A   5       9.002  44.158  27.236  1.00  0.00           C  
ATOM     53  O   VAL A   5      10.099  44.703  27.239  1.00  0.00           O  
ATOM     54  CB  VAL A   5       9.011  42.300  25.548  1.00  0.00           C  
ATOM     55  CG1 VAL A   5       8.794  41.281  26.657  1.00  0.00           C  
ATOM     56  CG2 VAL A   5       8.391  41.806  24.250  1.00  0.00           C  
ATOM     57  H   VAL A   5       9.610  45.090  24.850  1.00  0.00           H  
ATOM     58  HA  VAL A   5       7.342  43.567  26.027  1.00  0.00           H  
ATOM     59  HB  VAL A   5      10.090  42.391  25.421  1.00  0.00           H  
ATOM     60 1HG1 VAL A   5       9.229  40.332  26.342  1.00  0.00           H  
ATOM     61 2HG1 VAL A   5       9.269  41.604  27.583  1.00  0.00           H  
ATOM     62 3HG1 VAL A   5       7.727  41.154  26.840  1.00  0.00           H  
ATOM     63 1HG2 VAL A   5       8.813  40.834  23.993  1.00  0.00           H  
ATOM     64 2HG2 VAL A   5       7.312  41.713  24.375  1.00  0.00           H  
ATOM     65 3HG2 VAL A   5       8.597  42.509  23.442  1.00  0.00           H  
ATOM     66  N   ASP A   6       8.287  43.996  28.339  1.00  0.00           N  
ATOM     67  CA  ASP A   6       8.822  44.337  29.658  1.00  0.00           C  
ATOM     68  C   ASP A   6       8.250  43.380  30.729  1.00  0.00           C  
ATOM     69  O   ASP A   6       7.058  43.441  31.083  1.00  0.00           O  
ATOM     70  CB  ASP A   6       8.505  45.787  30.031  1.00  0.00           C  
ATOM     71  CG  ASP A   6       9.118  46.214  31.358  1.00  0.00           C  
ATOM     72  OD1 ASP A   6       9.293  45.405  32.236  1.00  0.00           O  
ATOM     73  OD2 ASP A   6       9.416  47.380  31.482  1.00  0.00           O  
ATOM     74  H   ASP A   6       7.349  43.628  28.262  1.00  0.00           H  
ATOM     75  HA  ASP A   6       9.906  44.220  29.646  1.00  0.00           H  
ATOM     76 1HB  ASP A   6       8.873  46.447  29.245  1.00  0.00           H  
ATOM     77 2HB  ASP A   6       7.424  45.916  30.091  1.00  0.00           H  
ATOM     78  N   TYR A   7       9.079  42.447  31.167  1.00  0.00           N  
ATOM     79  CA  TYR A   7       8.624  41.421  32.090  1.00  0.00           C  
ATOM     80  C   TYR A   7       8.613  41.836  33.546  1.00  0.00           C  
ATOM     81  O   TYR A   7       8.081  41.118  34.389  1.00  0.00           O  
ATOM     82  CB  TYR A   7       9.479  40.169  31.878  1.00  0.00           C  
ATOM     83  CG  TYR A   7       9.088  39.447  30.609  1.00  0.00           C  
ATOM     84  CD1 TYR A   7      10.010  39.263  29.589  1.00  0.00           C  
ATOM     85  CD2 TYR A   7       7.790  38.972  30.489  1.00  0.00           C  
ATOM     86  CE1 TYR A   7       9.607  38.597  28.448  1.00  0.00           C  
ATOM     87  CE2 TYR A   7       7.386  38.306  29.348  1.00  0.00           C  
ATOM     88  CZ  TYR A   7       8.293  38.117  28.326  1.00  0.00           C  
ATOM     89  OH  TYR A   7       7.885  37.453  27.191  1.00  0.00           O  
ATOM     90  H   TYR A   7      10.040  42.447  30.857  1.00  0.00           H  
ATOM     91  HA  TYR A   7       7.596  41.169  31.829  1.00  0.00           H  
ATOM     92 1HB  TYR A   7      10.536  40.444  31.824  1.00  0.00           H  
ATOM     93 2HB  TYR A   7       9.365  39.498  32.729  1.00  0.00           H  
ATOM     94  HD1 TYR A   7      11.031  39.634  29.679  1.00  0.00           H  
ATOM     95  HD2 TYR A   7       7.072  39.121  31.295  1.00  0.00           H  
ATOM     96  HE1 TYR A   7      10.337  38.457  27.650  1.00  0.00           H  
ATOM     97  HE2 TYR A   7       6.365  37.936  29.258  1.00  0.00           H  
ATOM     98  HH  TYR A   7       8.637  37.314  26.610  1.00  0.00           H  
ATOM     99  N   ARG A   8       9.159  42.999  33.875  1.00  0.00           N  
ATOM    100  CA  ARG A   8       9.049  43.358  35.291  1.00  0.00           C  
ATOM    101  C   ARG A   8       7.631  43.867  35.405  1.00  0.00           C  
ATOM    102  O   ARG A   8       6.895  43.517  36.319  1.00  0.00           O  
ATOM    103  CB  ARG A   8      10.085  44.393  35.701  1.00  0.00           C  
ATOM    104  CG  ARG A   8       9.991  44.885  37.137  1.00  0.00           C  
ATOM    105  CD  ARG A   8      10.161  43.833  38.171  1.00  0.00           C  
ATOM    106  NE  ARG A   8      10.015  44.407  39.501  1.00  0.00           N  
ATOM    107  CZ  ARG A   8       9.604  43.769  40.613  1.00  0.00           C  
ATOM    108  NH1 ARG A   8       9.276  42.496  40.611  1.00  0.00           N  
ATOM    109  NH2 ARG A   8       9.532  44.454  41.741  1.00  0.00           N  
ATOM    110  H   ARG A   8       9.616  43.604  33.209  1.00  0.00           H  
ATOM    111  HA  ARG A   8       9.163  42.472  35.918  1.00  0.00           H  
ATOM    112 1HB  ARG A   8      11.083  43.979  35.565  1.00  0.00           H  
ATOM    113 2HB  ARG A   8       9.997  45.265  35.052  1.00  0.00           H  
ATOM    114 1HG  ARG A   8      10.771  45.628  37.307  1.00  0.00           H  
ATOM    115 2HG  ARG A   8       9.011  45.333  37.300  1.00  0.00           H  
ATOM    116 1HD  ARG A   8       9.408  43.056  38.040  1.00  0.00           H  
ATOM    117 2HD  ARG A   8      11.150  43.384  38.090  1.00  0.00           H  
ATOM    118  HE  ARG A   8      10.248  45.386  39.595  1.00  0.00           H  
ATOM    119 1HH1 ARG A   8       9.319  41.941  39.769  1.00  0.00           H  
ATOM    120 2HH1 ARG A   8       8.973  42.053  41.467  1.00  0.00           H  
ATOM    121 1HH2 ARG A   8       9.782  45.434  41.753  1.00  0.00           H  
ATOM    122 2HH2 ARG A   8       9.228  44.008  42.594  1.00  0.00           H  
ATOM    123  N   LYS A   9       7.226  44.667  34.430  1.00  0.00           N  
ATOM    124  CA  LYS A   9       5.885  45.254  34.424  1.00  0.00           C  
ATOM    125  C   LYS A   9       4.778  44.197  34.313  1.00  0.00           C  
ATOM    126  O   LYS A   9       3.700  44.359  34.889  1.00  0.00           O  
ATOM    127  CB  LYS A   9       5.766  46.265  33.283  1.00  0.00           C  
ATOM    128  CG  LYS A   9       6.570  47.537  33.519  1.00  0.00           C  
ATOM    129  CD  LYS A   9       6.401  48.528  32.376  1.00  0.00           C  
ATOM    130  CE  LYS A   9       7.245  49.777  32.584  1.00  0.00           C  
ATOM    131  NZ  LYS A   9       8.700  49.466  32.551  1.00  0.00           N  
ATOM    132  H   LYS A   9       7.867  44.872  33.676  1.00  0.00           H  
ATOM    133  HA  LYS A   9       5.740  45.782  35.368  1.00  0.00           H  
ATOM    134 1HB  LYS A   9       6.110  45.803  32.357  1.00  0.00           H  
ATOM    135 2HB  LYS A   9       4.720  46.539  33.146  1.00  0.00           H  
ATOM    136 1HG  LYS A   9       6.239  48.008  34.445  1.00  0.00           H  
ATOM    137 2HG  LYS A   9       7.622  47.270  33.612  1.00  0.00           H  
ATOM    138 1HD  LYS A   9       6.697  48.055  31.439  1.00  0.00           H  
ATOM    139 2HD  LYS A   9       5.354  48.821  32.301  1.00  0.00           H  
ATOM    140 1HE  LYS A   9       7.014  50.496  31.800  1.00  0.00           H  
ATOM    141 2HE  LYS A   9       6.995  50.219  33.548  1.00  0.00           H  
ATOM    142 1HZ  LYS A   9       9.232  50.313  32.692  1.00  0.00           H  
ATOM    143 2HZ  LYS A   9       8.944  48.806  33.277  1.00  0.00           H  
ATOM    144 3HZ  LYS A   9       8.960  49.064  31.662  1.00  0.00           H  
ATOM    145  N   LYS A  10       5.041  43.110  33.584  1.00  0.00           N  
ATOM    146  CA  LYS A  10       4.074  42.039  33.425  1.00  0.00           C  
ATOM    147  C   LYS A  10       4.079  41.007  34.548  1.00  0.00           C  
ATOM    148  O   LYS A  10       3.274  40.067  34.501  1.00  0.00           O  
ATOM    149  CB  LYS A  10       4.313  41.300  32.107  1.00  0.00           C  
ATOM    150  CG  LYS A  10       4.054  42.094  30.834  1.00  0.00           C  
ATOM    151  CD  LYS A  10       4.396  41.246  29.618  1.00  0.00           C  
ATOM    152  CE  LYS A  10       4.183  41.991  28.308  1.00  0.00           C  
ATOM    153  NZ  LYS A  10       2.745  42.259  28.034  1.00  0.00           N  
ATOM    154  H   LYS A  10       5.940  43.028  33.131  1.00  0.00           H  
ATOM    155  HA  LYS A  10       3.083  42.495  33.404  1.00  0.00           H  
ATOM    156 1HB  LYS A  10       5.350  40.963  32.071  1.00  0.00           H  
ATOM    157 2HB  LYS A  10       3.673  40.418  32.072  1.00  0.00           H  
ATOM    158 1HG  LYS A  10       3.002  42.381  30.807  1.00  0.00           H  
ATOM    159 2HG  LYS A  10       4.662  42.998  30.831  1.00  0.00           H  
ATOM    160 1HD  LYS A  10       5.441  40.939  29.677  1.00  0.00           H  
ATOM    161 2HD  LYS A  10       3.769  40.354  29.612  1.00  0.00           H  
ATOM    162 1HE  LYS A  10       4.717  42.939  28.353  1.00  0.00           H  
ATOM    163 2HE  LYS A  10       4.592  41.394  27.493  1.00  0.00           H  
ATOM    164 1HZ  LYS A  10       2.651  42.753  27.158  1.00  0.00           H  
ATOM    165 2HZ  LYS A  10       2.244  41.383  27.980  1.00  0.00           H  
ATOM    166 3HZ  LYS A  10       2.353  42.822  28.775  1.00  0.00           H  
ATOM    167  N   GLY A  11       4.926  41.157  35.565  1.00  0.00           N  
ATOM    168  CA  GLY A  11       4.952  40.198  36.655  1.00  0.00           C  
ATOM    169  C   GLY A  11       5.690  38.885  36.457  1.00  0.00           C  
ATOM    170  O   GLY A  11       5.349  37.903  37.118  1.00  0.00           O  
ATOM    171  H   GLY A  11       5.566  41.937  35.602  1.00  0.00           H  
ATOM    172 1HA  GLY A  11       5.374  40.698  37.526  1.00  0.00           H  
ATOM    173 2HA  GLY A  11       3.921  39.973  36.922  1.00  0.00           H  
ATOM    174  N   TYR A  12       6.676  38.823  35.564  1.00  0.00           N  
ATOM    175  CA  TYR A  12       7.430  37.590  35.330  1.00  0.00           C  
ATOM    176  C   TYR A  12       8.816  37.664  35.961  1.00  0.00           C  
ATOM    177  O   TYR A  12       9.430  36.653  36.234  1.00  0.00           O  
ATOM    178  CB  TYR A  12       7.560  37.307  33.832  1.00  0.00           C  
ATOM    179  CG  TYR A  12       6.297  36.918  33.096  1.00  0.00           C  
ATOM    180  CD1 TYR A  12       5.293  37.852  32.892  1.00  0.00           C  
ATOM    181  CD2 TYR A  12       6.139  35.624  32.621  1.00  0.00           C  
ATOM    182  CE1 TYR A  12       4.139  37.499  32.220  1.00  0.00           C  
ATOM    183  CE2 TYR A  12       4.980  35.284  31.950  1.00  0.00           C  
ATOM    184  CZ  TYR A  12       3.986  36.221  31.753  1.00  0.00           C  
ATOM    185  OH  TYR A  12       2.833  35.879  31.085  1.00  0.00           O  
ATOM    186  H   TYR A  12       6.917  39.646  35.030  1.00  0.00           H  
ATOM    187  HA  TYR A  12       6.906  36.759  35.803  1.00  0.00           H  
ATOM    188 1HB  TYR A  12       7.954  38.200  33.345  1.00  0.00           H  
ATOM    189 2HB  TYR A  12       8.273  36.496  33.686  1.00  0.00           H  
ATOM    190  HD1 TYR A  12       5.409  38.871  33.262  1.00  0.00           H  
ATOM    191  HD2 TYR A  12       6.919  34.878  32.774  1.00  0.00           H  
ATOM    192  HE1 TYR A  12       3.349  38.233  32.060  1.00  0.00           H  
ATOM    193  HE2 TYR A  12       4.846  34.270  31.574  1.00  0.00           H  
ATOM    194  HH  TYR A  12       2.253  36.642  31.040  1.00  0.00           H  
ATOM    195  N   VAL A  13       9.259  38.862  36.275  1.00  0.00           N  
ATOM    196  CA  VAL A  13      10.554  39.120  36.880  1.00  0.00           C  
ATOM    197  C   VAL A  13      10.437  39.738  38.287  1.00  0.00           C  
ATOM    198  O   VAL A  13       9.613  40.603  38.556  1.00  0.00           O  
ATOM    199  CB  VAL A  13      11.357  40.012  35.915  1.00  0.00           C  
ATOM    200  CG1 VAL A  13      12.664  40.499  36.522  1.00  0.00           C  
ATOM    201  CG2 VAL A  13      11.610  39.207  34.650  1.00  0.00           C  
ATOM    202  H   VAL A  13       8.661  39.653  36.084  1.00  0.00           H  
ATOM    203  HA  VAL A  13      11.087  38.173  36.972  1.00  0.00           H  
ATOM    204  HB  VAL A  13      10.784  40.911  35.685  1.00  0.00           H  
ATOM    205 1HG1 VAL A  13      13.184  41.123  35.794  1.00  0.00           H  
ATOM    206 2HG1 VAL A  13      12.460  41.082  37.421  1.00  0.00           H  
ATOM    207 3HG1 VAL A  13      13.287  39.643  36.781  1.00  0.00           H  
ATOM    208 1HG2 VAL A  13      12.177  39.807  33.940  1.00  0.00           H  
ATOM    209 2HG2 VAL A  13      12.176  38.310  34.906  1.00  0.00           H  
ATOM    210 3HG2 VAL A  13      10.657  38.923  34.203  1.00  0.00           H  
ATOM    211  N   THR A  14      11.241  39.172  39.183  1.00  0.00           N  
ATOM    212  CA  THR A  14      11.397  39.503  40.606  1.00  0.00           C  
ATOM    213  C   THR A  14      12.322  40.738  40.783  1.00  0.00           C  
ATOM    214  O   THR A  14      12.892  41.204  39.782  1.00  0.00           O  
ATOM    215  CB  THR A  14      11.856  38.240  41.360  1.00  0.00           C  
ATOM    216  OG1 THR A  14      13.138  37.822  40.873  1.00  0.00           O  
ATOM    217  CG2 THR A  14      10.825  37.145  41.137  1.00  0.00           C  
ATOM    218  H   THR A  14      11.818  38.415  38.840  1.00  0.00           H  
ATOM    219  HA  THR A  14      10.414  39.734  41.018  1.00  0.00           H  
ATOM    220  HB  THR A  14      11.961  38.411  42.431  1.00  0.00           H  
ATOM    221  HG1 THR A  14      13.352  36.958  41.232  1.00  0.00           H  
ATOM    222 1HG2 THR A  14      11.122  36.236  41.658  1.00  0.00           H  
ATOM    223 2HG2 THR A  14       9.861  37.482  41.518  1.00  0.00           H  
ATOM    224 3HG2 THR A  14      10.747  36.937  40.070  1.00  0.00           H  
ATOM    225  N   PRO A  15      12.449  41.352  41.985  1.00  0.00           N  
ATOM    226  CA  PRO A  15      13.278  42.530  42.302  1.00  0.00           C  
ATOM    227  C   PRO A  15      14.780  42.334  42.076  1.00  0.00           C  
ATOM    228  O   PRO A  15      15.275  41.210  41.976  1.00  0.00           O  
ATOM    229  CB  PRO A  15      13.011  42.746  43.795  1.00  0.00           C  
ATOM    230  CG  PRO A  15      11.702  42.089  44.073  1.00  0.00           C  
ATOM    231  CD  PRO A  15      11.679  40.884  43.170  1.00  0.00           C  
ATOM    232  HA  PRO A  15      12.912  43.375  41.701  1.00  0.00           H  
ATOM    233 1HB  PRO A  15      13.830  42.307  44.383  1.00  0.00           H  
ATOM    234 2HB  PRO A  15      12.989  43.822  44.021  1.00  0.00           H  
ATOM    235 1HG  PRO A  15      11.631  41.818  45.136  1.00  0.00           H  
ATOM    236 2HG  PRO A  15      10.877  42.786  43.866  1.00  0.00           H  
ATOM    237 1HD  PRO A  15      12.196  40.077  43.709  1.00  0.00           H  
ATOM    238 2HD  PRO A  15      10.630  40.640  42.945  1.00  0.00           H  
ATOM    239  N   VAL A  16      15.482  43.466  41.957  1.00  0.00           N  
ATOM    240  CA  VAL A  16      16.940  43.508  41.767  1.00  0.00           C  
ATOM    241  C   VAL A  16      17.699  43.296  43.083  1.00  0.00           C  
ATOM    242  O   VAL A  16      17.392  43.927  44.105  1.00  0.00           O  
ATOM    243  CB  VAL A  16      17.354  44.859  41.155  1.00  0.00           C  
ATOM    244  CG1 VAL A  16      18.869  44.904  41.026  1.00  0.00           C  
ATOM    245  CG2 VAL A  16      16.675  45.049  39.807  1.00  0.00           C  
ATOM    246  H   VAL A  16      14.981  44.341  41.999  1.00  0.00           H  
ATOM    247  HA  VAL A  16      17.235  42.711  41.083  1.00  0.00           H  
ATOM    248  HB  VAL A  16      17.056  45.666  41.824  1.00  0.00           H  
ATOM    249 1HG1 VAL A  16      19.194  45.852  40.594  1.00  0.00           H  
ATOM    250 2HG1 VAL A  16      19.342  44.796  42.002  1.00  0.00           H  
ATOM    251 3HG1 VAL A  16      19.203  44.093  40.379  1.00  0.00           H  
ATOM    252 1HG2 VAL A  16      16.955  46.001  39.358  1.00  0.00           H  
ATOM    253 2HG2 VAL A  16      16.976  44.241  39.140  1.00  0.00           H  
ATOM    254 3HG2 VAL A  16      15.591  45.032  39.929  1.00  0.00           H  
ATOM    255  N   LYS A  17      18.661  42.388  43.047  1.00  0.00           N  
ATOM    256  CA  LYS A  17      19.493  42.021  44.183  1.00  0.00           C  
ATOM    257  C   LYS A  17      20.959  42.381  43.950  1.00  0.00           C  
ATOM    258  O   LYS A  17      21.366  42.606  42.789  1.00  0.00           O  
ATOM    259  CB  LYS A  17      19.336  40.530  44.483  1.00  0.00           C  
ATOM    260  CG  LYS A  17      17.933  40.139  44.929  1.00  0.00           C  
ATOM    261  CD  LYS A  17      17.860  38.657  45.261  1.00  0.00           C  
ATOM    262  CE  LYS A  17      16.463  38.219  45.676  1.00  0.00           C  
ATOM    263  NZ  LYS A  17      16.023  38.865  46.942  1.00  0.00           N  
ATOM    264  H   LYS A  17      18.821  41.919  42.167  1.00  0.00           H  
ATOM    265  HA  LYS A  17      19.153  42.583  45.055  1.00  0.00           H  
ATOM    266 1HB  LYS A  17      19.588  39.967  43.583  1.00  0.00           H  
ATOM    267 2HB  LYS A  17      20.036  40.240  45.267  1.00  0.00           H  
ATOM    268 1HG  LYS A  17      17.671  40.725  45.811  1.00  0.00           H  
ATOM    269 2HG  LYS A  17      17.222  40.363  44.134  1.00  0.00           H  
ATOM    270 1HD  LYS A  17      18.159  38.073  44.390  1.00  0.00           H  
ATOM    271 2HD  LYS A  17      18.545  38.430  46.079  1.00  0.00           H  
ATOM    272 1HE  LYS A  17      15.761  38.477  44.885  1.00  0.00           H  
ATOM    273 2HE  LYS A  17      16.461  37.137  45.810  1.00  0.00           H  
ATOM    274 1HZ  LYS A  17      15.094  38.545  47.176  1.00  0.00           H  
ATOM    275 2HZ  LYS A  17      16.658  38.625  47.690  1.00  0.00           H  
ATOM    276 3HZ  LYS A  17      16.013  39.869  46.825  1.00  0.00           H  
ATOM    277  N   ASN A  18      21.739  42.428  45.023  1.00  0.00           N  
ATOM    278  CA  ASN A  18      23.153  42.676  44.974  1.00  0.00           C  
ATOM    279  C   ASN A  18      23.966  41.462  45.302  1.00  0.00           C  
ATOM    280  O   ASN A  18      23.882  40.940  46.426  1.00  0.00           O  
ATOM    281  CB  ASN A  18      23.506  43.830  45.896  1.00  0.00           C  
ATOM    282  CG  ASN A  18      24.915  44.324  45.725  1.00  0.00           C  
ATOM    283  OD1 ASN A  18      25.849  43.607  45.348  1.00  0.00           O  
ATOM    284  ND2 ASN A  18      25.092  45.588  46.007  1.00  0.00           N  
ATOM    285  H   ASN A  18      21.313  42.281  45.928  1.00  0.00           H  
ATOM    286  HA  ASN A  18      23.410  42.958  43.952  1.00  0.00           H  
ATOM    287 1HB  ASN A  18      22.828  44.667  45.721  1.00  0.00           H  
ATOM    288 2HB  ASN A  18      23.371  43.516  46.931  1.00  0.00           H  
ATOM    289 1HD2 ASN A  18      25.999  46.000  45.922  1.00  0.00           H  
ATOM    290 2HD2 ASN A  18      24.322  46.149  46.311  1.00  0.00           H  
ATOM    291  N   GLN A  19      24.704  40.954  44.329  1.00  0.00           N  
ATOM    292  CA  GLN A  19      25.515  39.761  44.431  1.00  0.00           C  
ATOM    293  C   GLN A  19      26.663  39.848  45.396  1.00  0.00           C  
ATOM    294  O   GLN A  19      27.163  38.836  45.865  1.00  0.00           O  
ATOM    295  CB  GLN A  19      26.079  39.394  43.056  1.00  0.00           C  
ATOM    296  CG  GLN A  19      27.103  40.374  42.509  1.00  0.00           C  
ATOM    297  CD  GLN A  19      27.618  39.998  41.133  1.00  0.00           C  
ATOM    298  OE1 GLN A  19      28.400  39.050  41.021  1.00  0.00           O  
ATOM    299  NE2 GLN A  19      27.187  40.728  40.111  1.00  0.00           N  
ATOM    300  H   GLN A  19      24.685  41.455  43.451  1.00  0.00           H  
ATOM    301  HA  GLN A  19      24.871  38.952  44.778  1.00  0.00           H  
ATOM    302 1HB  GLN A  19      26.553  38.413  43.105  1.00  0.00           H  
ATOM    303 2HB  GLN A  19      25.265  39.328  42.335  1.00  0.00           H  
ATOM    304 1HG  GLN A  19      26.646  41.361  42.435  1.00  0.00           H  
ATOM    305 2HG  GLN A  19      27.960  40.415  43.182  1.00  0.00           H  
ATOM    306 1HE2 GLN A  19      27.440  40.597  39.152  1.00  0.00           H  
ATOM    307 2HE2 GLN A  19      26.553  41.476  40.311  1.00  0.00           H  
ATOM    308  N   GLY A  20      27.011  41.059  45.783  1.00  0.00           N  
ATOM    309  CA  GLY A  20      28.072  41.312  46.729  1.00  0.00           C  
ATOM    310  C   GLY A  20      29.438  40.844  46.219  1.00  0.00           C  
ATOM    311  O   GLY A  20      29.854  41.168  45.091  1.00  0.00           O  
ATOM    312  H   GLY A  20      26.514  41.852  45.403  1.00  0.00           H  
ATOM    313 1HA  GLY A  20      28.102  42.383  46.931  1.00  0.00           H  
ATOM    314 2HA  GLY A  20      27.831  40.799  47.659  1.00  0.00           H  
ATOM    315  N   GLN A  21      30.120  40.039  47.038  1.00  0.00           N  
ATOM    316  CA  GLN A  21      31.471  39.517  46.678  1.00  0.00           C  
ATOM    317  C   GLN A  21      31.547  38.120  46.070  1.00  0.00           C  
ATOM    318  O   GLN A  21      32.663  37.620  45.929  1.00  0.00           O  
ATOM    319  CB  GLN A  21      32.359  39.563  47.924  1.00  0.00           C  
ATOM    320  CG  GLN A  21      32.584  40.969  48.453  1.00  0.00           C  
ATOM    321  CD  GLN A  21      33.273  41.843  47.421  1.00  0.00           C  
ATOM    322  OE1 GLN A  21      34.323  41.475  46.888  1.00  0.00           O  
ATOM    323  NE2 GLN A  21      32.688  43.001  47.135  1.00  0.00           N  
ATOM    324  H   GLN A  21      29.707  39.778  47.922  1.00  0.00           H  
ATOM    325  HA  GLN A  21      31.874  40.206  45.937  1.00  0.00           H  
ATOM    326 1HB  GLN A  21      31.905  38.966  48.715  1.00  0.00           H  
ATOM    327 2HB  GLN A  21      33.331  39.123  47.700  1.00  0.00           H  
ATOM    328 1HG  GLN A  21      31.623  41.418  48.703  1.00  0.00           H  
ATOM    329 2HG  GLN A  21      33.210  40.918  49.343  1.00  0.00           H  
ATOM    330 1HE2 GLN A  21      33.100  43.617  46.462  1.00  0.00           H  
ATOM    331 2HE2 GLN A  21      31.837  43.262  47.590  1.00  0.00           H  
ATOM    332  N   CYS A  22      30.432  37.446  45.870  1.00  0.00           N  
ATOM    333  CA  CYS A  22      30.342  36.085  45.385  1.00  0.00           C  
ATOM    334  C   CYS A  22      30.208  36.106  43.864  1.00  0.00           C  
ATOM    335  O   CYS A  22      29.332  36.791  43.305  1.00  0.00           O  
ATOM    336  CB  CYS A  22      29.155  35.364  46.026  1.00  0.00           C  
ATOM    337  SG  CYS A  22      28.833  33.669  45.484  1.00  0.00           S  
ATOM    338  H   CYS A  22      29.566  37.924  46.072  1.00  0.00           H  
ATOM    339  HA  CYS A  22      31.247  35.543  45.654  1.00  0.00           H  
ATOM    340 1HB  CYS A  22      29.307  35.328  47.105  1.00  0.00           H  
ATOM    341 2HB  CYS A  22      28.242  35.928  45.837  1.00  0.00           H  
ATOM    342  N   GLY A  23      31.042  35.345  43.162  1.00  0.00           N  
ATOM    343  CA  GLY A  23      31.008  35.271  41.717  1.00  0.00           C  
ATOM    344  C   GLY A  23      29.906  34.365  41.216  1.00  0.00           C  
ATOM    345  O   GLY A  23      30.128  33.395  40.500  1.00  0.00           O  
ATOM    346  H   GLY A  23      31.744  34.778  43.611  1.00  0.00           H  
ATOM    347 1HA  GLY A  23      30.863  36.267  41.303  1.00  0.00           H  
ATOM    348 2HA  GLY A  23      31.966  34.904  41.350  1.00  0.00           H  
ATOM    349  N   SER A  24      28.697  34.793  41.566  1.00  0.00           N  
ATOM    350  CA  SER A  24      27.370  34.207  41.333  1.00  0.00           C  
ATOM    351  C   SER A  24      26.599  35.002  40.272  1.00  0.00           C  
ATOM    352  O   SER A  24      25.358  34.860  40.170  1.00  0.00           O  
ATOM    353  CB  SER A  24      26.575  34.184  42.623  1.00  0.00           C  
ATOM    354  OG  SER A  24      26.416  35.493  43.099  1.00  0.00           O  
ATOM    355  H   SER A  24      28.696  35.663  42.078  1.00  0.00           H  
ATOM    356  HA  SER A  24      27.503  33.181  40.988  1.00  0.00           H  
ATOM    357 1HB  SER A  24      25.598  33.727  42.463  1.00  0.00           H  
ATOM    358 2HB  SER A  24      27.107  33.570  43.349  1.00  0.00           H  
ATOM    359  HG  SER A  24      26.148  35.430  44.019  1.00  0.00           H  
ATOM    360  N   CYS A  25      27.292  35.857  39.509  1.00  0.00           N  
ATOM    361  CA  CYS A  25      26.584  36.708  38.550  1.00  0.00           C  
ATOM    362  C   CYS A  25      25.551  35.895  37.793  1.00  0.00           C  
ATOM    363  O   CYS A  25      24.403  36.298  37.609  1.00  0.00           O  
ATOM    364  CB  CYS A  25      27.573  37.340  37.571  1.00  0.00           C  
ATOM    365  SG  CYS A  25      28.975  38.231  38.287  1.00  0.00           S  
ATOM    366  H   CYS A  25      28.297  35.906  39.606  1.00  0.00           H  
ATOM    367  HA  CYS A  25      26.079  37.504  39.098  1.00  0.00           H  
ATOM    368 1HB  CYS A  25      27.992  36.566  36.927  1.00  0.00           H  
ATOM    369 2HB  CYS A  25      27.029  38.044  36.941  1.00  0.00           H  
ATOM    370  HG  CYS A  25      28.289  38.817  39.263  1.00  0.00           H  
ATOM    371  N   TRP A  26      26.029  34.754  37.291  1.00  0.00           N  
ATOM    372  CA  TRP A  26      25.321  33.759  36.494  1.00  0.00           C  
ATOM    373  C   TRP A  26      24.133  33.100  37.242  1.00  0.00           C  
ATOM    374  O   TRP A  26      23.138  32.755  36.604  1.00  0.00           O  
ATOM    375  CB  TRP A  26      26.340  32.694  36.081  1.00  0.00           C  
ATOM    376  CG  TRP A  26      26.933  32.071  37.309  1.00  0.00           C  
ATOM    377  CD1 TRP A  26      28.054  32.517  37.944  1.00  0.00           C  
ATOM    378  CD2 TRP A  26      26.477  30.916  38.058  1.00  0.00           C  
ATOM    379  NE1 TRP A  26      28.327  31.724  39.032  1.00  0.00           N  
ATOM    380  CE2 TRP A  26      27.375  30.740  39.119  1.00  0.00           C  
ATOM    381  CE3 TRP A  26      25.399  30.031  37.916  1.00  0.00           C  
ATOM    382  CZ2 TRP A  26      27.236  29.724  40.032  1.00  0.00           C  
ATOM    383  CZ3 TRP A  26      25.260  29.003  38.842  1.00  0.00           C  
ATOM    384  CH2 TRP A  26      26.154  28.856  39.873  1.00  0.00           C  
ATOM    385  H   TRP A  26      27.000  34.567  37.493  1.00  0.00           H  
ATOM    386  HA  TRP A  26      24.901  34.233  35.607  1.00  0.00           H  
ATOM    387 1HB  TRP A  26      25.863  31.930  35.467  1.00  0.00           H  
ATOM    388 2HB  TRP A  26      27.126  33.138  35.470  1.00  0.00           H  
ATOM    389  HD1 TRP A  26      28.656  33.374  37.649  1.00  0.00           H  
ATOM    390  HE1 TRP A  26      29.118  31.882  39.641  1.00  0.00           H  
ATOM    391  HE3 TRP A  26      24.686  30.146  37.103  1.00  0.00           H  
ATOM    392  HZ2 TRP A  26      27.939  29.594  40.855  1.00  0.00           H  
ATOM    393  HZ3 TRP A  26      24.418  28.321  38.724  1.00  0.00           H  
ATOM    394  HH2 TRP A  26      26.020  28.043  40.585  1.00  0.00           H  
ATOM    395  N   ALA A  27      24.164  33.063  38.571  1.00  0.00           N  
ATOM    396  CA  ALA A  27      23.067  32.468  39.325  1.00  0.00           C  
ATOM    397  C   ALA A  27      21.934  33.474  39.375  1.00  0.00           C  
ATOM    398  O   ALA A  27      20.757  33.104  39.400  1.00  0.00           O  
ATOM    399  CB  ALA A  27      23.518  32.057  40.720  1.00  0.00           C  
ATOM    400  H   ALA A  27      24.936  33.438  39.101  1.00  0.00           H  
ATOM    401  HA  ALA A  27      22.733  31.568  38.808  1.00  0.00           H  
ATOM    402 1HB  ALA A  27      22.681  31.613  41.256  1.00  0.00           H  
ATOM    403 2HB  ALA A  27      24.327  31.330  40.649  1.00  0.00           H  
ATOM    404 3HB  ALA A  27      23.869  32.939  41.253  1.00  0.00           H  
ATOM    405  N   PHE A  28      22.276  34.749  39.454  1.00  0.00           N  
ATOM    406  CA  PHE A  28      21.249  35.765  39.542  1.00  0.00           C  
ATOM    407  C   PHE A  28      20.486  35.921  38.205  1.00  0.00           C  
ATOM    408  O   PHE A  28      19.248  35.889  38.179  1.00  0.00           O  
ATOM    409  CB  PHE A  28      21.846  37.114  39.948  1.00  0.00           C  
ATOM    410  CG  PHE A  28      22.107  37.210  41.425  1.00  0.00           C  
ATOM    411  CD1 PHE A  28      23.357  36.924  41.954  1.00  0.00           C  
ATOM    412  CD2 PHE A  28      21.083  37.591  42.279  1.00  0.00           C  
ATOM    413  CE1 PHE A  28      23.567  37.022  43.317  1.00  0.00           C  
ATOM    414  CE2 PHE A  28      21.298  37.688  43.639  1.00  0.00           C  
ATOM    415  CZ  PHE A  28      22.544  37.402  44.159  1.00  0.00           C  
ATOM    416  H   PHE A  28      23.257  34.988  39.451  1.00  0.00           H  
ATOM    417  HA  PHE A  28      20.535  35.460  40.307  1.00  0.00           H  
ATOM    418 1HB  PHE A  28      22.783  37.272  39.416  1.00  0.00           H  
ATOM    419 2HB  PHE A  28      21.167  37.915  39.660  1.00  0.00           H  
ATOM    420  HD1 PHE A  28      24.173  36.624  41.297  1.00  0.00           H  
ATOM    421  HD2 PHE A  28      20.098  37.816  41.867  1.00  0.00           H  
ATOM    422  HE1 PHE A  28      24.550  36.797  43.730  1.00  0.00           H  
ATOM    423  HE2 PHE A  28      20.499  37.987  44.317  1.00  0.00           H  
ATOM    424  HZ  PHE A  28      22.704  37.480  45.234  1.00  0.00           H  
ATOM    425  N   SER A  29      21.231  35.868  37.101  1.00  0.00           N  
ATOM    426  CA  SER A  29      20.602  35.890  35.789  1.00  0.00           C  
ATOM    427  C   SER A  29      19.808  34.580  35.553  1.00  0.00           C  
ATOM    428  O   SER A  29      18.642  34.621  35.128  1.00  0.00           O  
ATOM    429  CB  SER A  29      21.618  36.076  34.681  1.00  0.00           C  
ATOM    430  OG  SER A  29      20.960  36.117  33.444  1.00  0.00           O  
ATOM    431  H   SER A  29      22.235  35.811  37.184  1.00  0.00           H  
ATOM    432  HA  SER A  29      19.909  36.732  35.756  1.00  0.00           H  
ATOM    433 1HB  SER A  29      22.174  36.999  34.846  1.00  0.00           H  
ATOM    434 2HB  SER A  29      22.337  35.257  34.698  1.00  0.00           H  
ATOM    435  HG  SER A  29      21.529  36.616  32.854  1.00  0.00           H  
ATOM    436  N   SER A  30      20.374  33.443  35.963  1.00  0.00           N  
ATOM    437  CA  SER A  30      19.663  32.161  35.793  1.00  0.00           C  
ATOM    438  C   SER A  30      18.374  32.166  36.572  1.00  0.00           C  
ATOM    439  O   SER A  30      17.385  31.564  36.143  1.00  0.00           O  
ATOM    440  CB  SER A  30      20.537  31.009  36.252  1.00  0.00           C  
ATOM    441  OG  SER A  30      21.658  30.877  35.422  1.00  0.00           O  
ATOM    442  H   SER A  30      21.287  33.431  36.394  1.00  0.00           H  
ATOM    443  HA  SER A  30      19.446  32.045  34.730  1.00  0.00           H  
ATOM    444 1HB  SER A  30      20.852  31.187  37.279  1.00  0.00           H  
ATOM    445 2HB  SER A  30      19.958  30.087  36.239  1.00  0.00           H  
ATOM    446  HG  SER A  30      22.269  31.562  35.707  1.00  0.00           H  
ATOM    447  N   VAL A  31      18.398  32.665  37.796  1.00  0.00           N  
ATOM    448  CA  VAL A  31      17.187  32.736  38.571  1.00  0.00           C  
ATOM    449  C   VAL A  31      16.117  33.602  37.942  1.00  0.00           C  
ATOM    450  O   VAL A  31      14.995  33.119  37.748  1.00  0.00           O  
ATOM    451  CB  VAL A  31      17.512  33.280  39.975  1.00  0.00           C  
ATOM    452  CG1 VAL A  31      16.281  33.811  40.694  1.00  0.00           C  
ATOM    453  CG2 VAL A  31      18.159  32.149  40.761  1.00  0.00           C  
ATOM    454  H   VAL A  31      19.263  32.999  38.198  1.00  0.00           H  
ATOM    455  HA  VAL A  31      16.780  31.728  38.660  1.00  0.00           H  
ATOM    456  HB  VAL A  31      18.195  34.125  39.891  1.00  0.00           H  
ATOM    457 1HG1 VAL A  31      16.571  34.181  41.678  1.00  0.00           H  
ATOM    458 2HG1 VAL A  31      15.825  34.626  40.132  1.00  0.00           H  
ATOM    459 3HG1 VAL A  31      15.527  33.036  40.825  1.00  0.00           H  
ATOM    460 1HG2 VAL A  31      18.398  32.513  41.759  1.00  0.00           H  
ATOM    461 2HG2 VAL A  31      17.470  31.307  40.829  1.00  0.00           H  
ATOM    462 3HG2 VAL A  31      19.073  31.812  40.272  1.00  0.00           H  
ATOM    463  N   GLY A  32      16.438  34.794  37.443  1.00  0.00           N  
ATOM    464  CA  GLY A  32      15.334  35.497  36.810  1.00  0.00           C  
ATOM    465  C   GLY A  32      14.791  34.748  35.607  1.00  0.00           C  
ATOM    466  O   GLY A  32      13.588  34.756  35.379  1.00  0.00           O  
ATOM    467  H   GLY A  32      17.377  35.163  37.508  1.00  0.00           H  
ATOM    468 1HA  GLY A  32      14.534  35.638  37.539  1.00  0.00           H  
ATOM    469 2HA  GLY A  32      15.670  36.485  36.500  1.00  0.00           H  
ATOM    470  N   ALA A  33      15.653  34.087  34.821  1.00  0.00           N  
ATOM    471  CA  ALA A  33      15.154  33.325  33.660  1.00  0.00           C  
ATOM    472  C   ALA A  33      14.277  32.149  34.102  1.00  0.00           C  
ATOM    473  O   ALA A  33      13.250  31.860  33.470  1.00  0.00           O  
ATOM    474  CB  ALA A  33      16.339  32.828  32.842  1.00  0.00           C  
ATOM    475  H   ALA A  33      16.642  34.115  35.029  1.00  0.00           H  
ATOM    476  HA  ALA A  33      14.536  33.974  33.039  1.00  0.00           H  
ATOM    477 1HB  ALA A  33      15.970  32.244  31.998  1.00  0.00           H  
ATOM    478 2HB  ALA A  33      16.915  33.677  32.469  1.00  0.00           H  
ATOM    479 3HB  ALA A  33      16.973  32.208  33.472  1.00  0.00           H  
ATOM    480  N   LEU A  34      14.656  31.469  35.178  1.00  0.00           N  
ATOM    481  CA  LEU A  34      13.887  30.356  35.741  1.00  0.00           C  
ATOM    482  C   LEU A  34      12.554  30.823  36.321  1.00  0.00           C  
ATOM    483  O   LEU A  34      11.525  30.141  36.167  1.00  0.00           O  
ATOM    484  CB  LEU A  34      14.727  29.680  36.832  1.00  0.00           C  
ATOM    485  CG  LEU A  34      15.950  28.856  36.404  1.00  0.00           C  
ATOM    486  CD1 LEU A  34      16.845  28.601  37.609  1.00  0.00           C  
ATOM    487  CD2 LEU A  34      15.490  27.545  35.784  1.00  0.00           C  
ATOM    488  H   LEU A  34      15.516  31.728  35.638  1.00  0.00           H  
ATOM    489  HA  LEU A  34      13.681  29.641  34.945  1.00  0.00           H  
ATOM    490 1HB  LEU A  34      15.090  30.462  37.498  1.00  0.00           H  
ATOM    491 2HB  LEU A  34      14.076  29.008  37.389  1.00  0.00           H  
ATOM    492  HG  LEU A  34      16.536  29.412  35.674  1.00  0.00           H  
ATOM    493 1HD1 LEU A  34      17.712  28.014  37.304  1.00  0.00           H  
ATOM    494 2HD1 LEU A  34      17.184  29.548  38.027  1.00  0.00           H  
ATOM    495 3HD1 LEU A  34      16.283  28.052  38.365  1.00  0.00           H  
ATOM    496 1HD2 LEU A  34      16.364  26.965  35.484  1.00  0.00           H  
ATOM    497 2HD2 LEU A  34      14.911  26.979  36.514  1.00  0.00           H  
ATOM    498 3HD2 LEU A  34      14.868  27.730  34.909  1.00  0.00           H  
ATOM    499  N   GLU A  35      12.556  31.991  36.965  1.00  0.00           N  
ATOM    500  CA  GLU A  35      11.338  32.608  37.528  1.00  0.00           C  
ATOM    501  C   GLU A  35      10.348  32.920  36.388  1.00  0.00           C  
ATOM    502  O   GLU A  35       9.109  32.857  36.570  1.00  0.00           O  
ATOM    503  CB  GLU A  35      11.708  33.872  38.308  1.00  0.00           C  
ATOM    504  CG  GLU A  35      12.422  33.626  39.627  1.00  0.00           C  
ATOM    505  CD  GLU A  35      13.036  34.869  40.208  1.00  0.00           C  
ATOM    506  OE1 GLU A  35      13.135  35.831  39.485  1.00  0.00           O  
ATOM    507  OE2 GLU A  35      13.405  34.885  41.360  1.00  0.00           O  
ATOM    508  H   GLU A  35      13.436  32.477  37.071  1.00  0.00           H  
ATOM    509  HA  GLU A  35      10.879  31.904  38.223  1.00  0.00           H  
ATOM    510 1HB  GLU A  35      12.352  34.499  37.690  1.00  0.00           H  
ATOM    511 2HB  GLU A  35      10.804  34.442  38.523  1.00  0.00           H  
ATOM    512 1HG  GLU A  35      11.695  33.221  40.328  1.00  0.00           H  
ATOM    513 2HG  GLU A  35      13.205  32.883  39.474  1.00  0.00           H  
ATOM    514  N   GLY A  36      10.897  33.356  35.250  1.00  0.00           N  
ATOM    515  CA  GLY A  36      10.123  33.658  34.058  1.00  0.00           C  
ATOM    516  C   GLY A  36       9.344  32.439  33.602  1.00  0.00           C  
ATOM    517  O   GLY A  36       8.131  32.522  33.380  1.00  0.00           O  
ATOM    518  H   GLY A  36      11.898  33.481  35.221  1.00  0.00           H  
ATOM    519 1HA  GLY A  36       9.440  34.480  34.273  1.00  0.00           H  
ATOM    520 2HA  GLY A  36      10.812  33.987  33.282  1.00  0.00           H  
ATOM    521  N   GLN A  37      10.024  31.304  33.441  1.00  0.00           N  
ATOM    522  CA  GLN A  37       9.306  30.098  33.044  1.00  0.00           C  
ATOM    523  C   GLN A  37       8.241  29.688  34.088  1.00  0.00           C  
ATOM    524  O   GLN A  37       7.160  29.248  33.734  1.00  0.00           O  
ATOM    525  CB  GLN A  37      10.236  28.903  32.819  1.00  0.00           C  
ATOM    526  CG  GLN A  37      11.039  28.844  31.529  1.00  0.00           C  
ATOM    527  CD  GLN A  37      10.173  28.488  30.335  1.00  0.00           C  
ATOM    528  OE1 GLN A  37       8.941  28.505  30.407  1.00  0.00           O  
ATOM    529  NE2 GLN A  37      10.810  28.163  29.217  1.00  0.00           N  
ATOM    530  H   GLN A  37      11.022  31.307  33.599  1.00  0.00           H  
ATOM    531  HA  GLN A  37       8.788  30.311  32.109  1.00  0.00           H  
ATOM    532 1HB  GLN A  37      10.963  28.867  33.630  1.00  0.00           H  
ATOM    533 2HB  GLN A  37       9.644  27.988  32.850  1.00  0.00           H  
ATOM    534 1HG  GLN A  37      11.491  29.819  31.347  1.00  0.00           H  
ATOM    535 2HG  GLN A  37      11.815  28.087  31.630  1.00  0.00           H  
ATOM    536 1HE2 GLN A  37      10.296  27.918  28.394  1.00  0.00           H  
ATOM    537 2HE2 GLN A  37      11.809  28.163  29.194  1.00  0.00           H  
ATOM    538  N   LEU A  38       8.562  29.880  35.377  1.00  0.00           N  
ATOM    539  CA  LEU A  38       7.578  29.521  36.423  1.00  0.00           C  
ATOM    540  C   LEU A  38       6.299  30.366  36.270  1.00  0.00           C  
ATOM    541  O   LEU A  38       5.174  29.813  36.338  1.00  0.00           O  
ATOM    542  CB  LEU A  38       8.217  29.746  37.799  1.00  0.00           C  
ATOM    543  CG  LEU A  38       7.356  29.434  39.030  1.00  0.00           C  
ATOM    544  CD1 LEU A  38       6.959  27.964  39.019  1.00  0.00           C  
ATOM    545  CD2 LEU A  38       8.147  29.786  40.281  1.00  0.00           C  
ATOM    546  H   LEU A  38       9.461  30.266  35.621  1.00  0.00           H  
ATOM    547  HA  LEU A  38       7.330  28.467  36.304  1.00  0.00           H  
ATOM    548 1HB  LEU A  38       9.109  29.126  37.865  1.00  0.00           H  
ATOM    549 2HB  LEU A  38       8.514  30.792  37.874  1.00  0.00           H  
ATOM    550  HG  LEU A  38       6.437  30.021  39.002  1.00  0.00           H  
ATOM    551 1HD1 LEU A  38       6.348  27.750  39.896  1.00  0.00           H  
ATOM    552 2HD1 LEU A  38       6.387  27.726  38.123  1.00  0.00           H  
ATOM    553 3HD1 LEU A  38       7.856  27.347  39.040  1.00  0.00           H  
ATOM    554 1HD2 LEU A  38       7.520  29.559  41.143  1.00  0.00           H  
ATOM    555 2HD2 LEU A  38       9.068  29.204  40.330  1.00  0.00           H  
ATOM    556 3HD2 LEU A  38       8.403  30.846  40.269  1.00  0.00           H  
ATOM    557  N   LYS A  39       6.435  31.673  36.075  1.00  0.00           N  
ATOM    558  CA  LYS A  39       5.239  32.484  35.905  1.00  0.00           C  
ATOM    559  C   LYS A  39       4.463  32.107  34.656  1.00  0.00           C  
ATOM    560  O   LYS A  39       3.248  31.976  34.710  1.00  0.00           O  
ATOM    561  CB  LYS A  39       5.597  33.969  35.853  1.00  0.00           C  
ATOM    562  CG  LYS A  39       4.448  34.920  35.543  1.00  0.00           C  
ATOM    563  CD  LYS A  39       3.400  35.048  36.638  1.00  0.00           C  
ATOM    564  CE  LYS A  39       2.346  36.063  36.221  1.00  0.00           C  
ATOM    565  NZ  LYS A  39       1.334  36.309  37.283  1.00  0.00           N  
ATOM    566  H   LYS A  39       7.356  32.088  36.047  1.00  0.00           H  
ATOM    567  HA  LYS A  39       4.588  32.303  36.763  1.00  0.00           H  
ATOM    568 1HB  LYS A  39       6.017  34.272  36.814  1.00  0.00           H  
ATOM    569 2HB  LYS A  39       6.362  34.123  35.092  1.00  0.00           H  
ATOM    570 1HG  LYS A  39       4.838  35.922  35.362  1.00  0.00           H  
ATOM    571 2HG  LYS A  39       3.928  34.590  34.647  1.00  0.00           H  
ATOM    572 1HD  LYS A  39       2.940  34.072  36.802  1.00  0.00           H  
ATOM    573 2HD  LYS A  39       3.871  35.370  37.567  1.00  0.00           H  
ATOM    574 1HE  LYS A  39       2.841  37.004  35.983  1.00  0.00           H  
ATOM    575 2HE  LYS A  39       1.839  35.694  35.329  1.00  0.00           H  
ATOM    576 1HZ  LYS A  39       0.660  36.986  36.955  1.00  0.00           H  
ATOM    577 2HZ  LYS A  39       0.849  35.454  37.520  1.00  0.00           H  
ATOM    578 3HZ  LYS A  39       1.799  36.660  38.107  1.00  0.00           H  
ATOM    579  N   LYS A  40       5.137  31.910  33.535  1.00  0.00           N  
ATOM    580  CA  LYS A  40       4.402  31.589  32.326  1.00  0.00           C  
ATOM    581  C   LYS A  40       3.567  30.323  32.467  1.00  0.00           C  
ATOM    582  O   LYS A  40       2.428  30.294  32.021  1.00  0.00           O  
ATOM    583  CB  LYS A  40       5.331  31.429  31.123  1.00  0.00           C  
ATOM    584  CG  LYS A  40       4.584  31.180  29.819  1.00  0.00           C  
ATOM    585  CD  LYS A  40       5.486  31.129  28.595  1.00  0.00           C  
ATOM    586  CE  LYS A  40       4.659  30.816  27.357  1.00  0.00           C  
ATOM    587  NZ  LYS A  40       5.456  30.714  26.105  1.00  0.00           N  
ATOM    588  H   LYS A  40       6.144  31.980  33.518  1.00  0.00           H  
ATOM    589  HA  LYS A  40       3.709  32.408  32.123  1.00  0.00           H  
ATOM    590 1HB  LYS A  40       5.941  32.325  31.000  1.00  0.00           H  
ATOM    591 2HB  LYS A  40       6.011  30.595  31.298  1.00  0.00           H  
ATOM    592 1HG  LYS A  40       4.053  30.230  29.880  1.00  0.00           H  
ATOM    593 2HG  LYS A  40       3.859  31.979  29.672  1.00  0.00           H  
ATOM    594 1HD  LYS A  40       5.991  32.087  28.464  1.00  0.00           H  
ATOM    595 2HD  LYS A  40       6.248  30.361  28.730  1.00  0.00           H  
ATOM    596 1HE  LYS A  40       4.147  29.868  27.514  1.00  0.00           H  
ATOM    597 2HE  LYS A  40       3.919  31.607  27.227  1.00  0.00           H  
ATOM    598 1HZ  LYS A  40       4.839  30.506  25.333  1.00  0.00           H  
ATOM    599 2HZ  LYS A  40       5.959  31.562  25.875  1.00  0.00           H  
ATOM    600 3HZ  LYS A  40       6.138  29.976  26.207  1.00  0.00           H  
ATOM    601  N   LYS A  41       4.113  29.291  33.092  1.00  0.00           N  
ATOM    602  CA  LYS A  41       3.359  28.062  33.264  1.00  0.00           C  
ATOM    603  C   LYS A  41       2.393  27.997  34.450  1.00  0.00           C  
ATOM    604  O   LYS A  41       1.398  27.296  34.363  1.00  0.00           O  
ATOM    605  CB  LYS A  41       4.320  26.877  33.370  1.00  0.00           C  
ATOM    606  CG  LYS A  41       5.125  26.568  32.114  1.00  0.00           C  
ATOM    607  CD  LYS A  41       4.262  26.088  30.958  1.00  0.00           C  
ATOM    608  CE  LYS A  41       5.137  25.567  29.827  1.00  0.00           C  
ATOM    609  NZ  LYS A  41       4.339  25.062  28.677  1.00  0.00           N  
ATOM    610  H   LYS A  41       5.055  29.363  33.450  1.00  0.00           H  
ATOM    611  HA  LYS A  41       2.728  27.945  32.382  1.00  0.00           H  
ATOM    612 1HB  LYS A  41       5.026  27.071  34.177  1.00  0.00           H  
ATOM    613 2HB  LYS A  41       3.760  25.977  33.624  1.00  0.00           H  
ATOM    614 1HG  LYS A  41       5.651  27.471  31.802  1.00  0.00           H  
ATOM    615 2HG  LYS A  41       5.862  25.793  32.325  1.00  0.00           H  
ATOM    616 1HD  LYS A  41       3.600  25.293  31.304  1.00  0.00           H  
ATOM    617 2HD  LYS A  41       3.645  26.905  30.585  1.00  0.00           H  
ATOM    618 1HE  LYS A  41       5.783  26.372  29.481  1.00  0.00           H  
ATOM    619 2HE  LYS A  41       5.757  24.756  30.209  1.00  0.00           H  
ATOM    620 1HZ  LYS A  41       4.971  24.731  27.962  1.00  0.00           H  
ATOM    621 2HZ  LYS A  41       3.744  24.306  28.986  1.00  0.00           H  
ATOM    622 3HZ  LYS A  41       3.766  25.806  28.304  1.00  0.00           H  
ATOM    623  N   THR A  42       2.676  28.671  35.558  1.00  0.00           N  
ATOM    624  CA  THR A  42       1.798  28.551  36.709  1.00  0.00           C  
ATOM    625  C   THR A  42       0.852  29.730  36.994  1.00  0.00           C  
ATOM    626  O   THR A  42      -0.168  29.548  37.674  1.00  0.00           O  
ATOM    627  CB  THR A  42       2.607  28.297  37.996  1.00  0.00           C  
ATOM    628  OG1 THR A  42       3.417  29.455  38.241  1.00  0.00           O  
ATOM    629  CG2 THR A  42       3.496  27.068  37.872  1.00  0.00           C  
ATOM    630  H   THR A  42       3.490  29.266  35.614  1.00  0.00           H  
ATOM    631  HA  THR A  42       1.142  27.698  36.535  1.00  0.00           H  
ATOM    632  HB  THR A  42       1.919  28.147  38.825  1.00  0.00           H  
ATOM    633  HG1 THR A  42       4.138  29.474  37.608  1.00  0.00           H  
ATOM    634 1HG2 THR A  42       4.047  26.925  38.800  1.00  0.00           H  
ATOM    635 2HG2 THR A  42       2.876  26.193  37.676  1.00  0.00           H  
ATOM    636 3HG2 THR A  42       4.197  27.209  37.050  1.00  0.00           H  
ATOM    637  N   GLY A  43       1.141  30.923  36.477  1.00  0.00           N  
ATOM    638  CA  GLY A  43       0.312  32.077  36.755  1.00  0.00           C  
ATOM    639  C   GLY A  43       0.778  32.863  37.970  1.00  0.00           C  
ATOM    640  O   GLY A  43       0.237  33.919  38.266  1.00  0.00           O  
ATOM    641  H   GLY A  43       1.942  31.064  35.879  1.00  0.00           H  
ATOM    642 1HA  GLY A  43       0.318  32.730  35.882  1.00  0.00           H  
ATOM    643 2HA  GLY A  43      -0.715  31.752  36.917  1.00  0.00           H  
ATOM    644  N   LYS A  44       1.736  32.324  38.720  1.00  0.00           N  
ATOM    645  CA  LYS A  44       2.235  32.982  39.916  1.00  0.00           C  
ATOM    646  C   LYS A  44       3.744  33.118  39.872  1.00  0.00           C  
ATOM    647  O   LYS A  44       4.450  32.268  39.310  1.00  0.00           O  
ATOM    648  CB  LYS A  44       1.808  32.218  41.170  1.00  0.00           C  
ATOM    649  CG  LYS A  44       2.354  30.800  41.264  1.00  0.00           C  
ATOM    650  CD  LYS A  44       1.844  30.082  42.505  1.00  0.00           C  
ATOM    651  CE  LYS A  44       2.416  28.675  42.597  1.00  0.00           C  
ATOM    652  NZ  LYS A  44       1.914  27.945  43.793  1.00  0.00           N  
ATOM    653  H   LYS A  44       2.129  31.432  38.452  1.00  0.00           H  
ATOM    654  HA  LYS A  44       1.815  33.987  39.968  1.00  0.00           H  
ATOM    655 1HB  LYS A  44       2.138  32.763  42.055  1.00  0.00           H  
ATOM    656 2HB  LYS A  44       0.720  32.162  41.204  1.00  0.00           H  
ATOM    657 1HG  LYS A  44       2.048  30.241  40.379  1.00  0.00           H  
ATOM    658 2HG  LYS A  44       3.443  30.822  41.300  1.00  0.00           H  
ATOM    659 1HD  LYS A  44       2.132  30.645  43.393  1.00  0.00           H  
ATOM    660 2HD  LYS A  44       0.756  30.023  42.467  1.00  0.00           H  
ATOM    661 1HE  LYS A  44       2.140  28.121  41.701  1.00  0.00           H  
ATOM    662 2HE  LYS A  44       3.503  28.737  42.649  1.00  0.00           H  
ATOM    663 1HZ  LYS A  44       2.316  27.019  43.817  1.00  0.00           H  
ATOM    664 2HZ  LYS A  44       2.175  28.446  44.631  1.00  0.00           H  
ATOM    665 3HZ  LYS A  44       0.908  27.872  43.748  1.00  0.00           H  
ATOM    666  N   LEU A  45       4.253  34.202  40.451  1.00  0.00           N  
ATOM    667  CA  LEU A  45       5.712  34.423  40.462  1.00  0.00           C  
ATOM    668  C   LEU A  45       6.317  34.151  41.843  1.00  0.00           C  
ATOM    669  O   LEU A  45       5.959  34.806  42.812  1.00  0.00           O  
ATOM    670  CB  LEU A  45       5.996  35.868  40.033  1.00  0.00           C  
ATOM    671  CG  LEU A  45       7.459  36.330  39.980  1.00  0.00           C  
ATOM    672  CD1 LEU A  45       8.187  35.551  38.894  1.00  0.00           C  
ATOM    673  CD2 LEU A  45       7.517  37.826  39.714  1.00  0.00           C  
ATOM    674  H   LEU A  45       3.643  34.878  40.888  1.00  0.00           H  
ATOM    675  HA  LEU A  45       6.162  33.734  39.748  1.00  0.00           H  
ATOM    676 1HB  LEU A  45       5.588  36.021  39.036  1.00  0.00           H  
ATOM    677 2HB  LEU A  45       5.481  36.535  40.725  1.00  0.00           H  
ATOM    678  HG  LEU A  45       7.949  36.116  40.931  1.00  0.00           H  
ATOM    679 1HD1 LEU A  45       9.227  35.879  38.857  1.00  0.00           H  
ATOM    680 2HD1 LEU A  45       8.167  34.479  39.092  1.00  0.00           H  
ATOM    681 3HD1 LEU A  45       7.710  35.734  37.933  1.00  0.00           H  
ATOM    682 1HD2 LEU A  45       8.555  38.159  39.676  1.00  0.00           H  
ATOM    683 2HD2 LEU A  45       7.038  38.053  38.761  1.00  0.00           H  
ATOM    684 3HD2 LEU A  45       6.999  38.359  40.512  1.00  0.00           H  
ATOM    685  N   LEU A  46       7.227  33.191  41.925  1.00  0.00           N  
ATOM    686  CA  LEU A  46       7.871  32.897  43.205  1.00  0.00           C  
ATOM    687  C   LEU A  46       9.325  33.314  43.100  1.00  0.00           C  
ATOM    688  O   LEU A  46       9.902  33.224  42.029  1.00  0.00           O  
ATOM    689  CB  LEU A  46       7.780  31.409  43.566  1.00  0.00           C  
ATOM    690  CG  LEU A  46       6.381  30.781  43.575  1.00  0.00           C  
ATOM    691  CD1 LEU A  46       6.501  29.302  43.918  1.00  0.00           C  
ATOM    692  CD2 LEU A  46       5.478  31.491  44.573  1.00  0.00           C  
ATOM    693  H   LEU A  46       7.467  32.666  41.098  1.00  0.00           H  
ATOM    694  HA  LEU A  46       7.381  33.458  44.001  1.00  0.00           H  
ATOM    695 1HB  LEU A  46       8.383  30.850  42.852  1.00  0.00           H  
ATOM    696 2HB  LEU A  46       8.203  31.273  44.561  1.00  0.00           H  
ATOM    697  HG  LEU A  46       5.937  30.861  42.582  1.00  0.00           H  
ATOM    698 1HD1 LEU A  46       5.509  28.849  43.926  1.00  0.00           H  
ATOM    699 2HD1 LEU A  46       7.117  28.783  43.183  1.00  0.00           H  
ATOM    700 3HD1 LEU A  46       6.957  29.190  44.900  1.00  0.00           H  
ATOM    701 1HD2 LEU A  46       4.490  31.028  44.561  1.00  0.00           H  
ATOM    702 2HD2 LEU A  46       5.905  31.410  45.573  1.00  0.00           H  
ATOM    703 3HD2 LEU A  46       5.377  32.545  44.316  1.00  0.00           H  
ATOM    704  N   ASN A  47       9.919  33.739  44.204  1.00  0.00           N  
ATOM    705  CA  ASN A  47      11.330  34.106  44.196  1.00  0.00           C  
ATOM    706  C   ASN A  47      12.196  32.841  44.331  1.00  0.00           C  
ATOM    707  O   ASN A  47      11.989  32.089  45.267  1.00  0.00           O  
ATOM    708  CB  ASN A  47      11.620  35.097  45.309  1.00  0.00           C  
ATOM    709  CG  ASN A  47      10.851  36.384  45.198  1.00  0.00           C  
ATOM    710  OD1 ASN A  47      10.529  36.899  44.121  1.00  0.00           O  
ATOM    711  ND2 ASN A  47      10.539  36.936  46.343  1.00  0.00           N  
ATOM    712  H   ASN A  47       9.381  33.805  45.058  1.00  0.00           H  
ATOM    713  HA  ASN A  47      11.573  34.578  43.243  1.00  0.00           H  
ATOM    714 1HB  ASN A  47      11.382  34.641  46.271  1.00  0.00           H  
ATOM    715 2HB  ASN A  47      12.685  35.332  45.307  1.00  0.00           H  
ATOM    716 1HD2 ASN A  47      10.027  37.796  46.361  1.00  0.00           H  
ATOM    717 2HD2 ASN A  47      10.811  36.501  47.200  1.00  0.00           H  
ATOM    718  N   LEU A  48      13.130  32.606  43.410  1.00  0.00           N  
ATOM    719  CA  LEU A  48      13.956  31.394  43.501  1.00  0.00           C  
ATOM    720  C   LEU A  48      15.310  31.750  44.120  1.00  0.00           C  
ATOM    721  O   LEU A  48      15.693  32.915  44.111  1.00  0.00           O  
ATOM    722  CB  LEU A  48      14.189  30.726  42.140  1.00  0.00           C  
ATOM    723  CG  LEU A  48      12.944  30.407  41.302  1.00  0.00           C  
ATOM    724  CD1 LEU A  48      13.402  29.918  39.934  1.00  0.00           C  
ATOM    725  CD2 LEU A  48      12.089  29.364  42.004  1.00  0.00           C  
ATOM    726  H   LEU A  48      13.246  33.277  42.665  1.00  0.00           H  
ATOM    727  HA  LEU A  48      13.454  30.657  44.127  1.00  0.00           H  
ATOM    728 1HB  LEU A  48      14.821  31.344  41.504  1.00  0.00           H  
ATOM    729 2HB  LEU A  48      14.716  29.788  42.314  1.00  0.00           H  
ATOM    730  HG  LEU A  48      12.352  31.311  41.159  1.00  0.00           H  
ATOM    731 1HD1 LEU A  48      12.531  29.686  39.321  1.00  0.00           H  
ATOM    732 2HD1 LEU A  48      13.988  30.705  39.460  1.00  0.00           H  
ATOM    733 3HD1 LEU A  48      14.011  29.022  40.049  1.00  0.00           H  
ATOM    734 1HD2 LEU A  48      11.207  29.146  41.400  1.00  0.00           H  
ATOM    735 2HD2 LEU A  48      12.669  28.451  42.140  1.00  0.00           H  
ATOM    736 3HD2 LEU A  48      11.780  29.751  42.975  1.00  0.00           H  
ATOM    737  N   SER A  49      16.007  30.755  44.659  1.00  0.00           N  
ATOM    738  CA  SER A  49      17.324  30.951  45.290  1.00  0.00           C  
ATOM    739  C   SER A  49      18.616  30.911  44.415  1.00  0.00           C  
ATOM    740  O   SER A  49      18.986  29.826  43.949  1.00  0.00           O  
ATOM    741  CB  SER A  49      17.515  29.921  46.387  1.00  0.00           C  
ATOM    742  OG  SER A  49      18.807  30.028  46.918  1.00  0.00           O  
ATOM    743  H   SER A  49      15.619  29.823  44.635  1.00  0.00           H  
ATOM    744  HA  SER A  49      17.308  31.958  45.709  1.00  0.00           H  
ATOM    745 1HB  SER A  49      16.782  30.058  47.181  1.00  0.00           H  
ATOM    746 2HB  SER A  49      17.356  28.921  45.987  1.00  0.00           H  
ATOM    747  HG  SER A  49      18.696  29.810  47.847  1.00  0.00           H  
ATOM    748  N   PRO A  50      19.363  32.025  44.231  1.00  0.00           N  
ATOM    749  CA  PRO A  50      20.627  32.037  43.494  1.00  0.00           C  
ATOM    750  C   PRO A  50      21.674  31.236  44.265  1.00  0.00           C  
ATOM    751  O   PRO A  50      22.624  30.697  43.666  1.00  0.00           O  
ATOM    752  CB  PRO A  50      20.978  33.527  43.426  1.00  0.00           C  
ATOM    753  CG  PRO A  50      19.708  34.257  43.702  1.00  0.00           C  
ATOM    754  CD  PRO A  50      18.929  33.381  44.648  1.00  0.00           C  
ATOM    755  HA  PRO A  50      20.475  31.626  42.485  1.00  0.00           H  
ATOM    756 1HB  PRO A  50      21.759  33.771  44.161  1.00  0.00           H  
ATOM    757 2HB  PRO A  50      21.387  33.773  42.435  1.00  0.00           H  
ATOM    758 1HG  PRO A  50      19.927  35.242  44.139  1.00  0.00           H  
ATOM    759 2HG  PRO A  50      19.160  34.438  42.766  1.00  0.00           H  
ATOM    760 1HD  PRO A  50      19.190  33.588  45.696  1.00  0.00           H  
ATOM    761 2HD  PRO A  50      17.869  33.593  44.443  1.00  0.00           H  
ATOM    762  N   GLN A  51      21.465  31.101  45.583  1.00  0.00           N  
ATOM    763  CA  GLN A  51      22.389  30.365  46.453  1.00  0.00           C  
ATOM    764  C   GLN A  51      22.278  28.867  46.166  1.00  0.00           C  
ATOM    765  O   GLN A  51      23.226  28.129  46.309  1.00  0.00           O  
ATOM    766  CB  GLN A  51      22.091  30.645  47.927  1.00  0.00           C  
ATOM    767  CG  GLN A  51      23.125  30.176  48.936  1.00  0.00           C  
ATOM    768  CD  GLN A  51      24.423  30.958  48.903  1.00  0.00           C  
ATOM    769  OE1 GLN A  51      24.363  32.189  48.993  1.00  0.00           O  
ATOM    770  NE2 GLN A  51      25.571  30.299  48.778  1.00  0.00           N  
ATOM    771  H   GLN A  51      20.652  31.514  46.015  1.00  0.00           H  
ATOM    772  HA  GLN A  51      23.406  30.695  46.239  1.00  0.00           H  
ATOM    773 1HB  GLN A  51      21.987  31.728  48.001  1.00  0.00           H  
ATOM    774 2HB  GLN A  51      21.149  30.176  48.211  1.00  0.00           H  
ATOM    775 1HG  GLN A  51      22.700  30.282  49.934  1.00  0.00           H  
ATOM    776 2HG  GLN A  51      23.372  29.133  48.741  1.00  0.00           H  
ATOM    777 1HE2 GLN A  51      26.440  30.793  48.751  1.00  0.00           H  
ATOM    778 2HE2 GLN A  51      25.647  29.305  48.701  1.00  0.00           H  
ATOM    779  N   ASN A  52      21.065  28.421  45.885  1.00  0.00           N  
ATOM    780  CA  ASN A  52      20.899  27.008  45.601  1.00  0.00           C  
ATOM    781  C   ASN A  52      21.811  26.724  44.424  1.00  0.00           C  
ATOM    782  O   ASN A  52      22.514  25.716  44.395  1.00  0.00           O  
ATOM    783  CB  ASN A  52      19.452  26.658  45.310  1.00  0.00           C  
ATOM    784  CG  ASN A  52      19.229  25.179  45.146  1.00  0.00           C  
ATOM    785  OD1 ASN A  52      19.094  24.414  46.107  1.00  0.00           O  
ATOM    786  ND2 ASN A  52      19.186  24.748  43.911  1.00  0.00           N  
ATOM    787  H   ASN A  52      20.272  29.046  45.869  1.00  0.00           H  
ATOM    788  HA  ASN A  52      21.209  26.421  46.466  1.00  0.00           H  
ATOM    789 1HB  ASN A  52      18.824  27.020  46.125  1.00  0.00           H  
ATOM    790 2HB  ASN A  52      19.130  27.161  44.398  1.00  0.00           H  
ATOM    791 1HD2 ASN A  52      19.040  23.779  43.718  1.00  0.00           H  
ATOM    792 2HD2 ASN A  52      19.296  25.383  43.146  1.00  0.00           H  
ATOM    793  N   LEU A  53      21.751  27.583  43.415  1.00  0.00           N  
ATOM    794  CA  LEU A  53      22.608  27.327  42.250  1.00  0.00           C  
ATOM    795  C   LEU A  53      24.096  27.451  42.582  1.00  0.00           C  
ATOM    796  O   LEU A  53      24.901  26.659  42.121  1.00  0.00           O  
ATOM    797  CB  LEU A  53      22.256  28.309  41.126  1.00  0.00           C  
ATOM    798  CG  LEU A  53      20.871  28.186  40.481  1.00  0.00           C  
ATOM    799  CD1 LEU A  53      20.682  29.355  39.524  1.00  0.00           C  
ATOM    800  CD2 LEU A  53      20.728  26.858  39.753  1.00  0.00           C  
ATOM    801  H   LEU A  53      21.126  28.375  43.479  1.00  0.00           H  
ATOM    802  HA  LEU A  53      22.406  26.308  41.924  1.00  0.00           H  
ATOM    803 1HB  LEU A  53      22.335  29.319  41.527  1.00  0.00           H  
ATOM    804 2HB  LEU A  53      22.992  28.187  40.331  1.00  0.00           H  
ATOM    805  HG  LEU A  53      20.103  28.247  41.252  1.00  0.00           H  
ATOM    806 1HD1 LEU A  53      19.701  29.286  39.054  1.00  0.00           H  
ATOM    807 2HD1 LEU A  53      20.753  30.293  40.076  1.00  0.00           H  
ATOM    808 3HD1 LEU A  53      21.453  29.326  38.756  1.00  0.00           H  
ATOM    809 1HD2 LEU A  53      19.737  26.788  39.301  1.00  0.00           H  
ATOM    810 2HD2 LEU A  53      21.481  26.779  38.968  1.00  0.00           H  
ATOM    811 3HD2 LEU A  53      20.858  26.030  40.449  1.00  0.00           H  
ATOM    812  N   VAL A  54      24.482  28.430  43.402  1.00  0.00           N  
ATOM    813  CA  VAL A  54      25.901  28.556  43.778  1.00  0.00           C  
ATOM    814  C   VAL A  54      26.422  27.281  44.526  1.00  0.00           C  
ATOM    815  O   VAL A  54      27.465  26.766  44.202  1.00  0.00           O  
ATOM    816  CB  VAL A  54      26.137  29.785  44.675  1.00  0.00           C  
ATOM    817  CG1 VAL A  54      27.532  29.781  45.282  1.00  0.00           C  
ATOM    818  CG2 VAL A  54      25.914  31.048  43.858  1.00  0.00           C  
ATOM    819  H   VAL A  54      23.793  29.080  43.757  1.00  0.00           H  
ATOM    820  HA  VAL A  54      26.488  28.676  42.867  1.00  0.00           H  
ATOM    821  HB  VAL A  54      25.438  29.760  45.512  1.00  0.00           H  
ATOM    822 1HG1 VAL A  54      27.657  30.665  45.908  1.00  0.00           H  
ATOM    823 2HG1 VAL A  54      27.691  28.894  45.895  1.00  0.00           H  
ATOM    824 3HG1 VAL A  54      28.270  29.793  44.480  1.00  0.00           H  
ATOM    825 1HG2 VAL A  54      26.083  31.908  44.505  1.00  0.00           H  
ATOM    826 2HG2 VAL A  54      26.613  31.062  43.022  1.00  0.00           H  
ATOM    827 3HG2 VAL A  54      24.896  31.083  43.468  1.00  0.00           H  
ATOM    828  N   ASP A  55      25.611  26.759  45.457  1.00  0.00           N  
ATOM    829  CA  ASP A  55      25.975  25.562  46.227  1.00  0.00           C  
ATOM    830  C   ASP A  55      25.760  24.192  45.577  1.00  0.00           C  
ATOM    831  O   ASP A  55      26.594  23.264  45.818  1.00  0.00           O  
ATOM    832  CB  ASP A  55      25.196  25.566  47.545  1.00  0.00           C  
ATOM    833  CG  ASP A  55      25.444  26.738  48.485  1.00  0.00           C  
ATOM    834  OD1 ASP A  55      26.402  27.470  48.400  1.00  0.00           O  
ATOM    835  OD2 ASP A  55      24.597  26.883  49.332  1.00  0.00           O  
ATOM    836  H   ASP A  55      24.723  27.201  45.638  1.00  0.00           H  
ATOM    837  HA  ASP A  55      27.047  25.616  46.421  1.00  0.00           H  
ATOM    838 1HB  ASP A  55      24.134  25.553  47.298  1.00  0.00           H  
ATOM    839 2HB  ASP A  55      25.439  24.656  48.096  1.00  0.00           H  
ATOM    840  N   CYS A  56      24.762  24.039  44.721  1.00  0.00           N  
ATOM    841  CA  CYS A  56      24.376  22.799  44.147  1.00  0.00           C  
ATOM    842  C   CYS A  56      24.812  22.590  42.671  1.00  0.00           C  
ATOM    843  O   CYS A  56      24.661  21.462  42.147  1.00  0.00           O  
ATOM    844  CB  CYS A  56      22.857  22.642  44.235  1.00  0.00           C  
ATOM    845  SG  CYS A  56      22.166  22.699  45.905  1.00  0.00           S  
ATOM    846  H   CYS A  56      24.238  24.861  44.455  1.00  0.00           H  
ATOM    847  HA  CYS A  56      24.844  21.991  44.710  1.00  0.00           H  
ATOM    848 1HB  CYS A  56      22.370  23.429  43.659  1.00  0.00           H  
ATOM    849 2HB  CYS A  56      22.562  21.689  43.795  1.00  0.00           H  
ATOM    850  N   VAL A  57      25.179  23.615  41.870  1.00  0.00           N  
ATOM    851  CA  VAL A  57      25.495  23.234  40.500  1.00  0.00           C  
ATOM    852  C   VAL A  57      26.937  22.708  40.457  1.00  0.00           C  
ATOM    853  O   VAL A  57      27.885  23.447  40.628  1.00  0.00           O  
ATOM    854  CB  VAL A  57      25.353  24.403  39.507  1.00  0.00           C  
ATOM    855  CG1 VAL A  57      25.720  23.943  38.104  1.00  0.00           C  
ATOM    856  CG2 VAL A  57      23.942  24.972  39.522  1.00  0.00           C  
ATOM    857  H   VAL A  57      25.236  24.577  42.176  1.00  0.00           H  
ATOM    858  HA  VAL A  57      24.811  22.445  40.181  1.00  0.00           H  
ATOM    859  HB  VAL A  57      26.051  25.193  39.780  1.00  0.00           H  
ATOM    860 1HG1 VAL A  57      25.618  24.773  37.405  1.00  0.00           H  
ATOM    861 2HG1 VAL A  57      26.749  23.587  38.082  1.00  0.00           H  
ATOM    862 3HG1 VAL A  57      25.058  23.134  37.795  1.00  0.00           H  
ATOM    863 1HG2 VAL A  57      23.876  25.795  38.811  1.00  0.00           H  
ATOM    864 2HG2 VAL A  57      23.236  24.189  39.244  1.00  0.00           H  
ATOM    865 3HG2 VAL A  57      23.715  25.335  40.525  1.00  0.00           H  
ATOM    866  N   SER A  58      27.083  21.414  40.260  1.00  0.00           N  
ATOM    867  CA  SER A  58      28.388  20.731  40.310  1.00  0.00           C  
ATOM    868  C   SER A  58      29.260  21.034  39.088  1.00  0.00           C  
ATOM    869  O   SER A  58      30.437  20.643  39.011  1.00  0.00           O  
ATOM    870  CB  SER A  58      28.171  19.234  40.417  1.00  0.00           C  
ATOM    871  OG  SER A  58      27.579  18.739  39.247  1.00  0.00           O  
ATOM    872  H   SER A  58      26.265  20.854  40.063  1.00  0.00           H  
ATOM    873  HA  SER A  58      28.924  21.083  41.192  1.00  0.00           H  
ATOM    874 1HB  SER A  58      29.127  18.739  40.587  1.00  0.00           H  
ATOM    875 2HB  SER A  58      27.534  19.020  41.274  1.00  0.00           H  
ATOM    876  HG  SER A  58      27.506  17.789  39.367  1.00  0.00           H  
ATOM    877  N   GLU A  59      28.614  21.589  38.066  1.00  0.00           N  
ATOM    878  CA  GLU A  59      29.218  21.890  36.807  1.00  0.00           C  
ATOM    879  C   GLU A  59      29.757  23.312  36.786  1.00  0.00           C  
ATOM    880  O   GLU A  59      30.365  23.747  35.773  1.00  0.00           O  
ATOM    881  CB  GLU A  59      28.175  21.676  35.707  1.00  0.00           C  
ATOM    882  CG  GLU A  59      27.723  20.225  35.629  1.00  0.00           C  
ATOM    883  CD  GLU A  59      26.705  19.903  34.570  1.00  0.00           C  
ATOM    884  OE1 GLU A  59      26.575  20.650  33.630  1.00  0.00           O  
ATOM    885  OE2 GLU A  59      26.053  18.895  34.707  1.00  0.00           O  
ATOM    886  H   GLU A  59      27.639  21.803  38.213  1.00  0.00           H  
ATOM    887  HA  GLU A  59      30.057  21.212  36.651  1.00  0.00           H  
ATOM    888 1HB  GLU A  59      27.309  22.311  35.894  1.00  0.00           H  
ATOM    889 2HB  GLU A  59      28.590  21.971  34.743  1.00  0.00           H  
ATOM    890 1HG  GLU A  59      28.600  19.606  35.441  1.00  0.00           H  
ATOM    891 2HG  GLU A  59      27.300  19.942  36.591  1.00  0.00           H  
ATOM    892  N   ASN A  60      29.601  24.043  37.894  1.00  0.00           N  
ATOM    893  CA  ASN A  60      30.108  25.390  38.012  1.00  0.00           C  
ATOM    894  C   ASN A  60      31.183  25.465  39.087  1.00  0.00           C  
ATOM    895  O   ASN A  60      31.515  24.469  39.706  1.00  0.00           O  
ATOM    896  CB  ASN A  60      28.994  26.378  38.302  1.00  0.00           C  
ATOM    897  CG  ASN A  60      28.197  26.747  37.081  1.00  0.00           C  
ATOM    898  OD1 ASN A  60      28.753  26.817  35.980  1.00  0.00           O  
ATOM    899  ND2 ASN A  60      26.919  26.984  37.224  1.00  0.00           N  
ATOM    900  H   ASN A  60      29.113  23.659  38.689  1.00  0.00           H  
ATOM    901  HA  ASN A  60      30.577  25.677  37.068  1.00  0.00           H  
ATOM    902 1HB  ASN A  60      28.319  25.948  39.043  1.00  0.00           H  
ATOM    903 2HB  ASN A  60      29.401  27.295  38.729  1.00  0.00           H  
ATOM    904 1HD2 ASN A  60      26.355  27.232  36.435  1.00  0.00           H  
ATOM    905 2HD2 ASN A  60      26.491  26.920  38.125  1.00  0.00           H  
ATOM    906  N   ASP A  61      31.753  26.657  39.291  1.00  0.00           N  
ATOM    907  CA  ASP A  61      32.814  26.882  40.278  1.00  0.00           C  
ATOM    908  C   ASP A  61      32.259  27.572  41.551  1.00  0.00           C  
ATOM    909  O   ASP A  61      33.029  28.104  42.375  1.00  0.00           O  
ATOM    910  CB  ASP A  61      33.935  27.731  39.671  1.00  0.00           C  
ATOM    911  CG  ASP A  61      34.705  27.070  38.536  1.00  0.00           C  
ATOM    912  OD1 ASP A  61      34.967  25.894  38.630  1.00  0.00           O  
ATOM    913  OD2 ASP A  61      35.032  27.727  37.578  1.00  0.00           O  
ATOM    914  H   ASP A  61      31.464  27.466  38.761  1.00  0.00           H  
ATOM    915  HA  ASP A  61      33.227  25.916  40.569  1.00  0.00           H  
ATOM    916 1HB  ASP A  61      33.515  28.660  39.286  1.00  0.00           H  
ATOM    917 2HB  ASP A  61      34.651  27.988  40.450  1.00  0.00           H  
ATOM    918  N   GLY A  62      30.936  27.572  41.714  1.00  0.00           N  
ATOM    919  CA  GLY A  62      30.280  28.204  42.848  1.00  0.00           C  
ATOM    920  C   GLY A  62      30.482  29.690  42.781  1.00  0.00           C  
ATOM    921  O   GLY A  62      30.158  30.287  41.765  1.00  0.00           O  
ATOM    922  H   GLY A  62      30.368  27.113  41.018  1.00  0.00           H  
ATOM    923 1HA  GLY A  62      29.216  27.963  42.839  1.00  0.00           H  
ATOM    924 2HA  GLY A  62      30.696  27.798  43.770  1.00  0.00           H  
ATOM    925  N   CYS A  63      31.020  30.307  43.821  1.00  0.00           N  
ATOM    926  CA  CYS A  63      31.261  31.736  43.887  1.00  0.00           C  
ATOM    927  C   CYS A  63      32.459  32.061  43.011  1.00  0.00           C  
ATOM    928  O   CYS A  63      32.916  33.199  42.954  1.00  0.00           O  
ATOM    929  CB  CYS A  63      31.525  32.257  45.300  1.00  0.00           C  
ATOM    930  SG  CYS A  63      30.099  32.368  46.409  1.00  0.00           S  
ATOM    931  H   CYS A  63      31.278  29.736  44.613  1.00  0.00           H  
ATOM    932  HA  CYS A  63      30.377  32.255  43.516  1.00  0.00           H  
ATOM    933 1HB  CYS A  63      32.254  31.620  45.798  1.00  0.00           H  
ATOM    934 2HB  CYS A  63      31.952  33.259  45.282  1.00  0.00           H  
ATOM    935  N   GLY A  64      33.116  31.017  42.526  1.00  0.00           N  
ATOM    936  CA  GLY A  64      34.282  31.122  41.680  1.00  0.00           C  
ATOM    937  C   GLY A  64      33.883  31.328  40.224  1.00  0.00           C  
ATOM    938  O   GLY A  64      34.777  31.444  39.367  1.00  0.00           O  
ATOM    939  H   GLY A  64      32.810  30.078  42.737  1.00  0.00           H  
ATOM    940 1HA  GLY A  64      34.903  31.954  42.013  1.00  0.00           H  
ATOM    941 2HA  GLY A  64      34.875  30.215  41.780  1.00  0.00           H  
ATOM    942  N   GLY A  65      32.589  31.277  39.905  1.00  0.00           N  
ATOM    943  CA  GLY A  65      32.130  31.481  38.550  1.00  0.00           C  
ATOM    944  C   GLY A  65      31.347  30.366  37.920  1.00  0.00           C  
ATOM    945  O   GLY A  65      31.277  29.269  38.429  1.00  0.00           O  
ATOM    946  H   GLY A  65      31.892  31.091  40.611  1.00  0.00           H  
ATOM    947 1HA  GLY A  65      31.502  32.372  38.551  1.00  0.00           H  
ATOM    948 2HA  GLY A  65      32.989  31.667  37.906  1.00  0.00           H  
ATOM    949  N   GLY A  66      30.690  30.667  36.827  1.00  0.00           N  
ATOM    950  CA  GLY A  66      29.883  29.675  36.173  1.00  0.00           C  
ATOM    951  C   GLY A  66      29.051  30.135  35.018  1.00  0.00           C  
ATOM    952  O   GLY A  66      29.219  31.208  34.482  1.00  0.00           O  
ATOM    953  H   GLY A  66      30.779  31.609  36.475  1.00  0.00           H  
ATOM    954 1HA  GLY A  66      30.536  28.883  35.808  1.00  0.00           H  
ATOM    955 2HA  GLY A  66      29.213  29.253  36.921  1.00  0.00           H  
ATOM    956  N   TYR A  67      28.264  29.199  34.495  1.00  0.00           N  
ATOM    957  CA  TYR A  67      27.447  29.441  33.336  1.00  0.00           C  
ATOM    958  C   TYR A  67      25.965  29.173  33.511  1.00  0.00           C  
ATOM    959  O   TYR A  67      25.511  28.358  34.346  1.00  0.00           O  
ATOM    960  CB  TYR A  67      27.926  28.638  32.124  1.00  0.00           C  
ATOM    961  CG  TYR A  67      29.251  29.126  31.582  1.00  0.00           C  
ATOM    962  CD1 TYR A  67      30.444  28.548  31.992  1.00  0.00           C  
ATOM    963  CD2 TYR A  67      29.258  30.166  30.665  1.00  0.00           C  
ATOM    964  CE1 TYR A  67      31.637  29.018  31.478  1.00  0.00           C  
ATOM    965  CE2 TYR A  67      30.450  30.638  30.149  1.00  0.00           C  
ATOM    966  CZ  TYR A  67      31.639  30.066  30.553  1.00  0.00           C  
ATOM    967  OH  TYR A  67      32.833  30.528  30.047  1.00  0.00           O  
ATOM    968  H   TYR A  67      28.259  28.297  34.950  1.00  0.00           H  
ATOM    969  HA  TYR A  67      27.526  30.501  33.096  1.00  0.00           H  
ATOM    970 1HB  TYR A  67      28.028  27.587  32.397  1.00  0.00           H  
ATOM    971 2HB  TYR A  67      27.187  28.692  31.325  1.00  0.00           H  
ATOM    972  HD1 TYR A  67      30.440  27.731  32.714  1.00  0.00           H  
ATOM    973  HD2 TYR A  67      28.318  30.618  30.346  1.00  0.00           H  
ATOM    974  HE1 TYR A  67      32.577  28.569  31.795  1.00  0.00           H  
ATOM    975  HE2 TYR A  67      30.455  31.456  29.428  1.00  0.00           H  
ATOM    976  HH  TYR A  67      33.555  30.062  30.476  1.00  0.00           H  
ATOM    977  N   MET A  68      25.234  29.896  32.667  1.00  0.00           N  
ATOM    978  CA  MET A  68      23.794  29.921  32.500  1.00  0.00           C  
ATOM    979  C   MET A  68      23.232  28.544  32.225  1.00  0.00           C  
ATOM    980  O   MET A  68      22.294  28.078  32.866  1.00  0.00           O  
ATOM    981  CB  MET A  68      23.543  30.903  31.357  1.00  0.00           C  
ATOM    982  CG  MET A  68      23.940  32.353  31.600  1.00  0.00           C  
ATOM    983  SD  MET A  68      23.793  33.230  30.030  1.00  0.00           S  
ATOM    984  CE  MET A  68      24.807  34.682  30.295  1.00  0.00           C  
ATOM    985  H   MET A  68      25.760  30.511  32.062  1.00  0.00           H  
ATOM    986  HA  MET A  68      23.336  30.268  33.426  1.00  0.00           H  
ATOM    987 1HB  MET A  68      24.084  30.580  30.469  1.00  0.00           H  
ATOM    988 2HB  MET A  68      22.481  30.904  31.112  1.00  0.00           H  
ATOM    989 1HG  MET A  68      23.288  32.794  32.353  1.00  0.00           H  
ATOM    990 2HG  MET A  68      24.960  32.427  31.976  1.00  0.00           H  
ATOM    991 1HE  MET A  68      24.777  35.280  29.384  1.00  0.00           H  
ATOM    992 2HE  MET A  68      24.419  35.259  31.135  1.00  0.00           H  
ATOM    993 3HE  MET A  68      25.831  34.377  30.513  1.00  0.00           H  
ATOM    994  N   THR A  69      23.877  27.888  31.270  1.00  0.00           N  
ATOM    995  CA  THR A  69      23.466  26.581  30.776  1.00  0.00           C  
ATOM    996  C   THR A  69      23.708  25.487  31.838  1.00  0.00           C  
ATOM    997  O   THR A  69      22.987  24.489  31.894  1.00  0.00           O  
ATOM    998  CB  THR A  69      24.241  26.283  29.479  1.00  0.00           C  
ATOM    999  OG1 THR A  69      25.648  26.332  29.748  1.00  0.00           O  
ATOM   1000  CG2 THR A  69      23.877  27.315  28.422  1.00  0.00           C  
ATOM   1001  H   THR A  69      24.695  28.310  30.853  1.00  0.00           H  
ATOM   1002  HA  THR A  69      22.397  26.606  30.563  1.00  0.00           H  
ATOM   1003  HB  THR A  69      23.983  25.286  29.123  1.00  0.00           H  
ATOM   1004  HG1 THR A  69      26.124  25.915  29.026  1.00  0.00           H  
ATOM   1005 1HG2 THR A  69      24.426  27.102  27.505  1.00  0.00           H  
ATOM   1006 2HG2 THR A  69      22.806  27.273  28.221  1.00  0.00           H  
ATOM   1007 3HG2 THR A  69      24.135  28.314  28.771  1.00  0.00           H  
ATOM   1008  N   ASN A  70      24.748  25.658  32.667  1.00  0.00           N  
ATOM   1009  CA  ASN A  70      24.997  24.642  33.691  1.00  0.00           C  
ATOM   1010  C   ASN A  70      23.866  24.746  34.715  1.00  0.00           C  
ATOM   1011  O   ASN A  70      23.360  23.729  35.207  1.00  0.00           O  
ATOM   1012  CB  ASN A  70      26.364  24.844  34.319  1.00  0.00           C  
ATOM   1013  CG  ASN A  70      27.506  24.499  33.405  1.00  0.00           C  
ATOM   1014  OD1 ASN A  70      27.359  23.800  32.396  1.00  0.00           O  
ATOM   1015  ND2 ASN A  70      28.670  24.989  33.750  1.00  0.00           N  
ATOM   1016  H   ASN A  70      25.344  26.470  32.583  1.00  0.00           H  
ATOM   1017  HA  ASN A  70      24.978  23.651  33.234  1.00  0.00           H  
ATOM   1018 1HB  ASN A  70      26.466  25.888  34.621  1.00  0.00           H  
ATOM   1019 2HB  ASN A  70      26.446  24.231  35.215  1.00  0.00           H  
ATOM   1020 1HD2 ASN A  70      29.481  24.805  33.193  1.00  0.00           H  
ATOM   1021 2HD2 ASN A  70      28.752  25.551  34.573  1.00  0.00           H  
ATOM   1022  N   ALA A  71      23.493  25.979  35.057  1.00  0.00           N  
ATOM   1023  CA  ALA A  71      22.408  26.204  35.982  1.00  0.00           C  
ATOM   1024  C   ALA A  71      21.065  25.676  35.456  1.00  0.00           C  
ATOM   1025  O   ALA A  71      20.279  25.089  36.216  1.00  0.00           O  
ATOM   1026  CB  ALA A  71      22.308  27.692  36.289  1.00  0.00           C  
ATOM   1027  H   ALA A  71      23.981  26.769  34.658  1.00  0.00           H  
ATOM   1028  HA  ALA A  71      22.624  25.659  36.901  1.00  0.00           H  
ATOM   1029 1HB  ALA A  71      21.496  27.865  36.998  1.00  0.00           H  
ATOM   1030 2HB  ALA A  71      23.245  28.036  36.723  1.00  0.00           H  
ATOM   1031 3HB  ALA A  71      22.108  28.241  35.372  1.00  0.00           H  
ATOM   1032  N   PHE A  72      20.789  25.874  34.165  1.00  0.00           N  
ATOM   1033  CA  PHE A  72      19.510  25.403  33.590  1.00  0.00           C  
ATOM   1034  C   PHE A  72      19.475  23.849  33.451  1.00  0.00           C  
ATOM   1035  O   PHE A  72      18.479  23.206  33.826  1.00  0.00           O  
ATOM   1036  CB  PHE A  72      19.298  26.054  32.223  1.00  0.00           C  
ATOM   1037  CG  PHE A  72      19.260  27.556  32.244  1.00  0.00           C  
ATOM   1038  CD1 PHE A  72      18.782  28.267  33.334  1.00  0.00           C  
ATOM   1039  CD2 PHE A  72      19.719  28.277  31.131  1.00  0.00           C  
ATOM   1040  CE1 PHE A  72      18.760  29.649  33.324  1.00  0.00           C  
ATOM   1041  CE2 PHE A  72      19.694  29.658  31.129  1.00  0.00           C  
ATOM   1042  CZ  PHE A  72      19.215  30.347  32.224  1.00  0.00           C  
ATOM   1043  H   PHE A  72      21.464  26.351  33.587  1.00  0.00           H  
ATOM   1044  HA  PHE A  72      18.695  25.695  34.253  1.00  0.00           H  
ATOM   1045 1HB  PHE A  72      20.101  25.749  31.552  1.00  0.00           H  
ATOM   1046 2HB  PHE A  72      18.357  25.692  31.812  1.00  0.00           H  
ATOM   1047  HD1 PHE A  72      18.414  27.760  34.226  1.00  0.00           H  
ATOM   1048  HD2 PHE A  72      20.100  27.743  30.260  1.00  0.00           H  
ATOM   1049  HE1 PHE A  72      18.378  30.173  34.199  1.00  0.00           H  
ATOM   1050  HE2 PHE A  72      20.050  30.218  30.265  1.00  0.00           H  
ATOM   1051  HZ  PHE A  72      19.198  31.436  32.211  1.00  0.00           H  
ATOM   1052  N   GLN A  73      20.577  23.256  33.028  1.00  0.00           N  
ATOM   1053  CA  GLN A  73      20.604  21.822  32.935  1.00  0.00           C  
ATOM   1054  C   GLN A  73      20.559  21.223  34.350  1.00  0.00           C  
ATOM   1055  O   GLN A  73      19.971  20.195  34.548  1.00  0.00           O  
ATOM   1056  CB  GLN A  73      21.843  21.319  32.188  1.00  0.00           C  
ATOM   1057  CG  GLN A  73      21.765  19.826  31.921  1.00  0.00           C  
ATOM   1058  CD  GLN A  73      20.570  19.490  31.048  1.00  0.00           C  
ATOM   1059  OE1 GLN A  73      20.442  19.971  29.919  1.00  0.00           O  
ATOM   1060  NE2 GLN A  73      19.684  18.653  31.576  1.00  0.00           N  
ATOM   1061  H   GLN A  73      21.398  23.784  32.770  1.00  0.00           H  
ATOM   1062  HA  GLN A  73      19.721  21.502  32.383  1.00  0.00           H  
ATOM   1063 1HB  GLN A  73      21.941  21.849  31.240  1.00  0.00           H  
ATOM   1064 2HB  GLN A  73      22.736  21.534  32.774  1.00  0.00           H  
ATOM   1065 1HG  GLN A  73      22.675  19.510  31.412  1.00  0.00           H  
ATOM   1066 2HG  GLN A  73      21.667  19.300  32.871  1.00  0.00           H  
ATOM   1067 1HE2 GLN A  73      18.868  18.383  31.063  1.00  0.00           H  
ATOM   1068 2HE2 GLN A  73      19.821  18.283  32.495  1.00  0.00           H  
ATOM   1069  N   TYR A  74      21.193  21.883  35.312  1.00  0.00           N  
ATOM   1070  CA  TYR A  74      21.143  21.461  36.705  1.00  0.00           C  
ATOM   1071  C   TYR A  74      19.692  21.356  37.241  1.00  0.00           C  
ATOM   1072  O   TYR A  74      19.320  20.333  37.825  1.00  0.00           O  
ATOM   1073  CB  TYR A  74      21.944  22.395  37.614  1.00  0.00           C  
ATOM   1074  CG  TYR A  74      21.513  22.279  39.059  1.00  0.00           C  
ATOM   1075  CD1 TYR A  74      21.943  21.281  39.922  1.00  0.00           C  
ATOM   1076  CD2 TYR A  74      20.630  23.253  39.501  1.00  0.00           C  
ATOM   1077  CE1 TYR A  74      21.482  21.275  41.226  1.00  0.00           C  
ATOM   1078  CE2 TYR A  74      20.164  23.256  40.800  1.00  0.00           C  
ATOM   1079  CZ  TYR A  74      20.587  22.268  41.666  1.00  0.00           C  
ATOM   1080  OH  TYR A  74      20.112  22.284  42.956  1.00  0.00           O  
ATOM   1081  H   TYR A  74      21.735  22.710  35.102  1.00  0.00           H  
ATOM   1082  HA  TYR A  74      21.577  20.464  36.768  1.00  0.00           H  
ATOM   1083 1HB  TYR A  74      23.005  22.157  37.537  1.00  0.00           H  
ATOM   1084 2HB  TYR A  74      21.820  23.428  37.290  1.00  0.00           H  
ATOM   1085  HD1 TYR A  74      22.637  20.513  39.579  1.00  0.00           H  
ATOM   1086  HD2 TYR A  74      20.300  24.029  38.809  1.00  0.00           H  
ATOM   1087  HE1 TYR A  74      21.816  20.495  41.909  1.00  0.00           H  
ATOM   1088  HE2 TYR A  74      19.470  24.028  41.134  1.00  0.00           H  
ATOM   1089  HH  TYR A  74      20.472  21.542  43.448  1.00  0.00           H  
ATOM   1090  N   VAL A  75      18.880  22.390  37.028  1.00  0.00           N  
ATOM   1091  CA  VAL A  75      17.519  22.321  37.539  1.00  0.00           C  
ATOM   1092  C   VAL A  75      16.830  21.119  36.904  1.00  0.00           C  
ATOM   1093  O   VAL A  75      16.074  20.427  37.583  1.00  0.00           O  
ATOM   1094  CB  VAL A  75      16.736  23.608  37.218  1.00  0.00           C  
ATOM   1095  CG1 VAL A  75      15.274  23.456  37.610  1.00  0.00           C  
ATOM   1096  CG2 VAL A  75      17.392  24.767  37.952  1.00  0.00           C  
ATOM   1097  H   VAL A  75      19.218  23.197  36.524  1.00  0.00           H  
ATOM   1098  HA  VAL A  75      17.558  22.210  38.623  1.00  0.00           H  
ATOM   1099  HB  VAL A  75      16.760  23.785  36.143  1.00  0.00           H  
ATOM   1100 1HG1 VAL A  75      14.731  24.373  37.378  1.00  0.00           H  
ATOM   1101 2HG1 VAL A  75      14.828  22.629  37.059  1.00  0.00           H  
ATOM   1102 3HG1 VAL A  75      15.206  23.259  38.680  1.00  0.00           H  
ATOM   1103 1HG2 VAL A  75      16.847  25.684  37.733  1.00  0.00           H  
ATOM   1104 2HG2 VAL A  75      17.368  24.570  39.024  1.00  0.00           H  
ATOM   1105 3HG2 VAL A  75      18.428  24.882  37.633  1.00  0.00           H  
ATOM   1106  N   GLN A  76      17.050  20.847  35.624  1.00  0.00           N  
ATOM   1107  CA  GLN A  76      16.459  19.628  35.099  1.00  0.00           C  
ATOM   1108  C   GLN A  76      17.003  18.365  35.768  1.00  0.00           C  
ATOM   1109  O   GLN A  76      16.231  17.522  36.227  1.00  0.00           O  
ATOM   1110  CB  GLN A  76      16.644  19.469  33.588  1.00  0.00           C  
ATOM   1111  CG  GLN A  76      16.050  18.164  33.086  1.00  0.00           C  
ATOM   1112  CD  GLN A  76      16.126  17.908  31.592  1.00  0.00           C  
ATOM   1113  OE1 GLN A  76      17.060  18.259  30.865  1.00  0.00           O  
ATOM   1114  NE2 GLN A  76      15.078  17.255  31.104  1.00  0.00           N  
ATOM   1115  H   GLN A  76      17.607  21.471  35.057  1.00  0.00           H  
ATOM   1116  HA  GLN A  76      15.388  19.662  35.301  1.00  0.00           H  
ATOM   1117 1HB  GLN A  76      16.171  20.300  33.065  1.00  0.00           H  
ATOM   1118 2HB  GLN A  76      17.707  19.498  33.350  1.00  0.00           H  
ATOM   1119 1HG  GLN A  76      16.565  17.326  33.555  1.00  0.00           H  
ATOM   1120 2HG  GLN A  76      14.993  18.156  33.352  1.00  0.00           H  
ATOM   1121 1HE2 GLN A  76      15.034  17.038  30.128  1.00  0.00           H  
ATOM   1122 2HE2 GLN A  76      14.330  16.979  31.708  1.00  0.00           H  
ATOM   1123  N   LYS A  77      18.319  18.228  35.889  1.00  0.00           N  
ATOM   1124  CA  LYS A  77      18.902  17.024  36.470  1.00  0.00           C  
ATOM   1125  C   LYS A  77      18.523  16.791  37.919  1.00  0.00           C  
ATOM   1126  O   LYS A  77      18.312  15.656  38.358  1.00  0.00           O  
ATOM   1127  CB  LYS A  77      20.429  17.035  36.371  1.00  0.00           C  
ATOM   1128  CG  LYS A  77      21.014  16.825  34.981  1.00  0.00           C  
ATOM   1129  CD  LYS A  77      22.534  16.871  35.029  1.00  0.00           C  
ATOM   1130  CE  LYS A  77      23.170  16.584  33.677  1.00  0.00           C  
ATOM   1131  NZ  LYS A  77      24.656  16.644  33.725  1.00  0.00           N  
ATOM   1132  H   LYS A  77      18.920  18.976  35.571  1.00  0.00           H  
ATOM   1133  HA  LYS A  77      18.526  16.171  35.904  1.00  0.00           H  
ATOM   1134 1HB  LYS A  77      20.798  17.994  36.736  1.00  0.00           H  
ATOM   1135 2HB  LYS A  77      20.834  16.252  37.012  1.00  0.00           H  
ATOM   1136 1HG  LYS A  77      20.694  15.857  34.593  1.00  0.00           H  
ATOM   1137 2HG  LYS A  77      20.643  17.608  34.320  1.00  0.00           H  
ATOM   1138 1HD  LYS A  77      22.855  17.860  35.359  1.00  0.00           H  
ATOM   1139 2HD  LYS A  77      22.898  16.132  35.742  1.00  0.00           H  
ATOM   1140 1HE  LYS A  77      22.867  15.591  33.348  1.00  0.00           H  
ATOM   1141 2HE  LYS A  77      22.815  17.315  32.949  1.00  0.00           H  
ATOM   1142 1HZ  LYS A  77      25.032  16.448  32.807  1.00  0.00           H  
ATOM   1143 2HZ  LYS A  77      24.991  17.553  34.014  1.00  0.00           H  
ATOM   1144 3HZ  LYS A  77      25.004  15.960  34.381  1.00  0.00           H  
ATOM   1145  N   ASN A  78      18.430  17.881  38.671  1.00  0.00           N  
ATOM   1146  CA  ASN A  78      18.111  17.889  40.094  1.00  0.00           C  
ATOM   1147  C   ASN A  78      16.626  17.778  40.356  1.00  0.00           C  
ATOM   1148  O   ASN A  78      16.198  17.755  41.503  1.00  0.00           O  
ATOM   1149  CB  ASN A  78      18.688  19.152  40.706  1.00  0.00           C  
ATOM   1150  CG  ASN A  78      18.869  19.115  42.199  1.00  0.00           C  
ATOM   1151  OD1 ASN A  78      19.610  18.295  42.753  1.00  0.00           O  
ATOM   1152  ND2 ASN A  78      18.186  20.013  42.867  1.00  0.00           N  
ATOM   1153  H   ASN A  78      18.589  18.779  38.236  1.00  0.00           H  
ATOM   1154  HA  ASN A  78      18.577  17.016  40.555  1.00  0.00           H  
ATOM   1155 1HB  ASN A  78      19.660  19.339  40.251  1.00  0.00           H  
ATOM   1156 2HB  ASN A  78      18.034  19.991  40.472  1.00  0.00           H  
ATOM   1157 1HD2 ASN A  78      18.260  20.048  43.862  1.00  0.00           H  
ATOM   1158 2HD2 ASN A  78      17.598  20.663  42.389  1.00  0.00           H  
ATOM   1159  N   ARG A  79      15.834  17.766  39.289  1.00  0.00           N  
ATOM   1160  CA  ARG A  79      14.383  17.741  39.360  1.00  0.00           C  
ATOM   1161  C   ARG A  79      13.836  18.897  40.188  1.00  0.00           C  
ATOM   1162  O   ARG A  79      12.930  18.708  40.992  1.00  0.00           O  
ATOM   1163  CB  ARG A  79      13.912  16.426  39.964  1.00  0.00           C  
ATOM   1164  CG  ARG A  79      13.813  15.256  38.999  1.00  0.00           C  
ATOM   1165  CD  ARG A  79      15.132  14.757  38.534  1.00  0.00           C  
ATOM   1166  NE  ARG A  79      14.989  13.522  37.778  1.00  0.00           N  
ATOM   1167  CZ  ARG A  79      15.965  12.850  37.139  1.00  0.00           C  
ATOM   1168  NH1 ARG A  79      17.213  13.261  37.133  1.00  0.00           N  
ATOM   1169  NH2 ARG A  79      15.652  11.737  36.498  1.00  0.00           N  
ATOM   1170  H   ARG A  79      16.234  17.775  38.361  1.00  0.00           H  
ATOM   1171  HA  ARG A  79      13.997  17.826  38.344  1.00  0.00           H  
ATOM   1172 1HB  ARG A  79      14.579  16.110  40.765  1.00  0.00           H  
ATOM   1173 2HB  ARG A  79      12.927  16.554  40.411  1.00  0.00           H  
ATOM   1174 1HG  ARG A  79      13.303  14.428  39.492  1.00  0.00           H  
ATOM   1175 2HG  ARG A  79      13.249  15.564  38.118  1.00  0.00           H  
ATOM   1176 1HD  ARG A  79      15.607  15.499  37.892  1.00  0.00           H  
ATOM   1177 2HD  ARG A  79      15.774  14.566  39.393  1.00  0.00           H  
ATOM   1178  HE  ARG A  79      14.057  13.131  37.729  1.00  0.00           H  
ATOM   1179 1HH1 ARG A  79      17.499  14.105  37.609  1.00  0.00           H  
ATOM   1180 2HH1 ARG A  79      17.915  12.727  36.641  1.00  0.00           H  
ATOM   1181 1HH2 ARG A  79      14.697  11.407  36.494  1.00  0.00           H  
ATOM   1182 2HH2 ARG A  79      16.365  11.214  36.012  1.00  0.00           H  
ATOM   1183  N   GLY A  80      14.367  20.090  39.974  1.00  0.00           N  
ATOM   1184  CA  GLY A  80      13.885  21.265  40.666  1.00  0.00           C  
ATOM   1185  C   GLY A  80      14.866  22.115  41.418  1.00  0.00           C  
ATOM   1186  O   GLY A  80      15.974  21.722  41.748  1.00  0.00           O  
ATOM   1187  H   GLY A  80      15.125  20.177  39.312  1.00  0.00           H  
ATOM   1188 1HA  GLY A  80      13.409  21.911  39.930  1.00  0.00           H  
ATOM   1189 2HA  GLY A  80      13.133  20.953  41.390  1.00  0.00           H  
ATOM   1190  N   ILE A  81      14.418  23.340  41.640  1.00  0.00           N  
ATOM   1191  CA  ILE A  81      15.088  24.405  42.367  1.00  0.00           C  
ATOM   1192  C   ILE A  81      14.181  25.009  43.422  1.00  0.00           C  
ATOM   1193  O   ILE A  81      12.972  25.199  43.204  1.00  0.00           O  
ATOM   1194  CB  ILE A  81      15.564  25.515  41.412  1.00  0.00           C  
ATOM   1195  CG1 ILE A  81      16.277  26.609  42.211  1.00  0.00           C  
ATOM   1196  CG2 ILE A  81      14.416  26.113  40.614  1.00  0.00           C  
ATOM   1197  CD1 ILE A  81      17.088  27.609  41.416  1.00  0.00           C  
ATOM   1198  H   ILE A  81      13.508  23.534  41.251  1.00  0.00           H  
ATOM   1199  HA  ILE A  81      15.958  23.984  42.868  1.00  0.00           H  
ATOM   1200  HB  ILE A  81      16.286  25.089  40.717  1.00  0.00           H  
ATOM   1201 1HG1 ILE A  81      15.533  27.171  42.774  1.00  0.00           H  
ATOM   1202 2HG1 ILE A  81      16.955  26.131  42.919  1.00  0.00           H  
ATOM   1203 1HG2 ILE A  81      14.779  26.895  39.947  1.00  0.00           H  
ATOM   1204 2HG2 ILE A  81      13.949  25.327  40.020  1.00  0.00           H  
ATOM   1205 3HG2 ILE A  81      13.677  26.545  41.288  1.00  0.00           H  
ATOM   1206 1HD1 ILE A  81      17.543  28.328  42.096  1.00  0.00           H  
ATOM   1207 2HD1 ILE A  81      17.869  27.082  40.866  1.00  0.00           H  
ATOM   1208 3HD1 ILE A  81      16.456  28.144  40.710  1.00  0.00           H  
ATOM   1209  N   ASP A  82      14.765  25.208  44.595  1.00  0.00           N  
ATOM   1210  CA  ASP A  82      14.149  25.774  45.795  1.00  0.00           C  
ATOM   1211  C   ASP A  82      13.881  27.269  45.729  1.00  0.00           C  
ATOM   1212  O   ASP A  82      14.626  28.003  45.082  1.00  0.00           O  
ATOM   1213  CB  ASP A  82      15.017  25.510  47.028  1.00  0.00           C  
ATOM   1214  CG  ASP A  82      14.954  24.071  47.521  1.00  0.00           C  
ATOM   1215  OD1 ASP A  82      14.060  23.365  47.120  1.00  0.00           O  
ATOM   1216  OD2 ASP A  82      15.794  23.675  48.294  1.00  0.00           O  
ATOM   1217  H   ASP A  82      15.736  24.939  44.663  1.00  0.00           H  
ATOM   1218  HA  ASP A  82      13.178  25.298  45.933  1.00  0.00           H  
ATOM   1219 1HB  ASP A  82      16.056  25.749  46.800  1.00  0.00           H  
ATOM   1220 2HB  ASP A  82      14.698  26.167  47.838  1.00  0.00           H  
ATOM   1221  N   SER A  83      12.857  27.684  46.467  1.00  0.00           N  
ATOM   1222  CA  SER A  83      12.505  29.083  46.630  1.00  0.00           C  
ATOM   1223  C   SER A  83      13.574  29.827  47.453  1.00  0.00           C  
ATOM   1224  O   SER A  83      14.366  29.203  48.150  1.00  0.00           O  
ATOM   1225  CB  SER A  83      11.155  29.259  47.297  1.00  0.00           C  
ATOM   1226  OG  SER A  83      11.194  28.891  48.648  1.00  0.00           O  
ATOM   1227  H   SER A  83      12.298  26.983  46.935  1.00  0.00           H  
ATOM   1228  HA  SER A  83      12.453  29.540  45.642  1.00  0.00           H  
ATOM   1229 1HB  SER A  83      10.849  30.302  47.212  1.00  0.00           H  
ATOM   1230 2HB  SER A  83      10.397  28.661  46.794  1.00  0.00           H  
ATOM   1231  HG  SER A  83      10.282  28.923  48.945  1.00  0.00           H  
ATOM   1232  N   GLU A  84      13.606  31.150  47.359  1.00  0.00           N  
ATOM   1233  CA  GLU A  84      14.565  31.876  48.198  1.00  0.00           C  
ATOM   1234  C   GLU A  84      14.197  31.691  49.658  1.00  0.00           C  
ATOM   1235  O   GLU A  84      15.065  31.714  50.534  1.00  0.00           O  
ATOM   1236  CB  GLU A  84      14.657  33.378  47.919  1.00  0.00           C  
ATOM   1237  CG  GLU A  84      15.806  33.954  48.736  1.00  0.00           C  
ATOM   1238  CD  GLU A  84      16.276  35.357  48.462  1.00  0.00           C  
ATOM   1239  OE1 GLU A  84      15.566  36.140  47.882  1.00  0.00           O  
ATOM   1240  OE2 GLU A  84      17.384  35.630  48.860  1.00  0.00           O  
ATOM   1241  H   GLU A  84      12.977  31.620  46.722  1.00  0.00           H  
ATOM   1242  HA  GLU A  84      15.567  31.478  48.037  1.00  0.00           H  
ATOM   1243 1HB  GLU A  84      14.820  33.548  46.853  1.00  0.00           H  
ATOM   1244 2HB  GLU A  84      13.719  33.867  48.180  1.00  0.00           H  
ATOM   1245 1HG  GLU A  84      15.522  33.938  49.787  1.00  0.00           H  
ATOM   1246 2HG  GLU A  84      16.662  33.298  48.588  1.00  0.00           H  
ATOM   1247  N   ASP A  85      12.914  31.658  49.981  1.00  0.00           N  
ATOM   1248  CA  ASP A  85      12.560  31.548  51.380  1.00  0.00           C  
ATOM   1249  C   ASP A  85      13.077  30.250  51.944  1.00  0.00           C  
ATOM   1250  O   ASP A  85      13.567  30.200  53.065  1.00  0.00           O  
ATOM   1251  CB  ASP A  85      11.041  31.635  51.558  1.00  0.00           C  
ATOM   1252  CG  ASP A  85      10.453  33.013  51.289  1.00  0.00           C  
ATOM   1253  OD1 ASP A  85      11.171  33.985  51.233  1.00  0.00           O  
ATOM   1254  OD2 ASP A  85       9.257  33.071  51.138  1.00  0.00           O  
ATOM   1255  H   ASP A  85      12.206  31.710  49.260  1.00  0.00           H  
ATOM   1256  HA  ASP A  85      13.016  32.378  51.921  1.00  0.00           H  
ATOM   1257 1HB  ASP A  85      10.560  30.926  50.884  1.00  0.00           H  
ATOM   1258 2HB  ASP A  85      10.784  31.350  52.579  1.00  0.00           H  
ATOM   1259  N   ALA A  86      13.012  29.203  51.130  1.00  0.00           N  
ATOM   1260  CA  ALA A  86      13.529  27.888  51.477  1.00  0.00           C  
ATOM   1261  C   ALA A  86      15.052  27.861  51.560  1.00  0.00           C  
ATOM   1262  O   ALA A  86      15.615  27.169  52.400  1.00  0.00           O  
ATOM   1263  CB  ALA A  86      13.038  26.864  50.464  1.00  0.00           C  
ATOM   1264  H   ALA A  86      12.578  29.327  50.226  1.00  0.00           H  
ATOM   1265  HA  ALA A  86      13.152  27.624  52.466  1.00  0.00           H  
ATOM   1266 1HB  ALA A  86      13.413  25.876  50.735  1.00  0.00           H  
ATOM   1267 2HB  ALA A  86      11.948  26.848  50.459  1.00  0.00           H  
ATOM   1268 3HB  ALA A  86      13.404  27.135  49.477  1.00  0.00           H  
ATOM   1269  N   TYR A  87      15.728  28.625  50.701  1.00  0.00           N  
ATOM   1270  CA  TYR A  87      17.200  28.643  50.662  1.00  0.00           C  
ATOM   1271  C   TYR A  87      17.745  30.042  50.466  1.00  0.00           C  
ATOM   1272  O   TYR A  87      18.086  30.412  49.340  1.00  0.00           O  
ATOM   1273  CB  TYR A  87      17.578  27.720  49.499  1.00  0.00           C  
ATOM   1274  CG  TYR A  87      18.967  27.125  49.456  1.00  0.00           C  
ATOM   1275  CD1 TYR A  87      19.048  25.828  48.966  1.00  0.00           C  
ATOM   1276  CD2 TYR A  87      20.120  27.780  49.861  1.00  0.00           C  
ATOM   1277  CE1 TYR A  87      20.267  25.188  48.883  1.00  0.00           C  
ATOM   1278  CE2 TYR A  87      21.329  27.117  49.770  1.00  0.00           C  
ATOM   1279  CZ  TYR A  87      21.388  25.829  49.280  1.00  0.00           C  
ATOM   1280  OH  TYR A  87      22.585  25.158  49.183  1.00  0.00           O  
ATOM   1281  H   TYR A  87      15.221  29.214  50.057  1.00  0.00           H  
ATOM   1282  HA  TYR A  87      17.591  28.282  51.614  1.00  0.00           H  
ATOM   1283 1HB  TYR A  87      16.884  26.878  49.494  1.00  0.00           H  
ATOM   1284 2HB  TYR A  87      17.461  28.266  48.563  1.00  0.00           H  
ATOM   1285  HD1 TYR A  87      18.147  25.306  48.644  1.00  0.00           H  
ATOM   1286  HD2 TYR A  87      20.099  28.798  50.252  1.00  0.00           H  
ATOM   1287  HE1 TYR A  87      20.322  24.170  48.499  1.00  0.00           H  
ATOM   1288  HE2 TYR A  87      22.251  27.609  50.082  1.00  0.00           H  
ATOM   1289  HH  TYR A  87      23.305  25.747  49.424  1.00  0.00           H  
ATOM   1290  N   PRO A  88      17.699  30.928  51.481  1.00  0.00           N  
ATOM   1291  CA  PRO A  88      18.008  32.356  51.419  1.00  0.00           C  
ATOM   1292  C   PRO A  88      19.416  32.662  50.875  1.00  0.00           C  
ATOM   1293  O   PRO A  88      20.379  31.932  51.220  1.00  0.00           O  
ATOM   1294  CB  PRO A  88      17.884  32.789  52.883  1.00  0.00           C  
ATOM   1295  CG  PRO A  88      16.949  31.801  53.492  1.00  0.00           C  
ATOM   1296  CD  PRO A  88      17.284  30.490  52.831  1.00  0.00           C  
ATOM   1297  HA  PRO A  88      17.260  32.855  50.785  1.00  0.00           H  
ATOM   1298 1HB  PRO A  88      18.877  32.783  53.356  1.00  0.00           H  
ATOM   1299 2HB  PRO A  88      17.504  33.820  52.933  1.00  0.00           H  
ATOM   1300 1HG  PRO A  88      17.088  31.765  54.583  1.00  0.00           H  
ATOM   1301 2HG  PRO A  88      15.905  32.100  53.319  1.00  0.00           H  
ATOM   1302 1HD  PRO A  88      18.101  29.973  53.357  1.00  0.00           H  
ATOM   1303 2HD  PRO A  88      16.357  29.899  52.844  1.00  0.00           H  
ATOM   1304  N   TYR A  89      19.565  33.742  50.109  1.00  0.00           N  
ATOM   1305  CA  TYR A  89      20.887  34.063  49.602  1.00  0.00           C  
ATOM   1306  C   TYR A  89      21.840  34.548  50.675  1.00  0.00           C  
ATOM   1307  O   TYR A  89      21.465  35.347  51.547  1.00  0.00           O  
ATOM   1308  CB  TYR A  89      20.814  35.120  48.497  1.00  0.00           C  
ATOM   1309  CG  TYR A  89      22.136  35.376  47.808  1.00  0.00           C  
ATOM   1310  CD1 TYR A  89      22.583  34.475  46.853  1.00  0.00           C  
ATOM   1311  CD2 TYR A  89      22.909  36.487  48.108  1.00  0.00           C  
ATOM   1312  CE1 TYR A  89      23.786  34.676  46.203  1.00  0.00           C  
ATOM   1313  CE2 TYR A  89      24.111  36.689  47.459  1.00  0.00           C  
ATOM   1314  CZ  TYR A  89      24.550  35.789  46.510  1.00  0.00           C  
ATOM   1315  OH  TYR A  89      25.745  35.983  45.859  1.00  0.00           O  
ATOM   1316  H   TYR A  89      18.785  34.339  49.874  1.00  0.00           H  
ATOM   1317  HA  TYR A  89      21.314  33.151  49.185  1.00  0.00           H  
ATOM   1318 1HB  TYR A  89      20.091  34.806  47.743  1.00  0.00           H  
ATOM   1319 2HB  TYR A  89      20.462  36.060  48.918  1.00  0.00           H  
ATOM   1320  HD1 TYR A  89      21.980  33.599  46.613  1.00  0.00           H  
ATOM   1321  HD2 TYR A  89      22.569  37.201  48.858  1.00  0.00           H  
ATOM   1322  HE1 TYR A  89      24.127  33.962  45.454  1.00  0.00           H  
ATOM   1323  HE2 TYR A  89      24.717  37.563  47.698  1.00  0.00           H  
ATOM   1324  HH  TYR A  89      26.152  36.803  46.151  1.00  0.00           H  
ATOM   1325  N   VAL A  90      23.039  33.994  50.670  1.00  0.00           N  
ATOM   1326  CA  VAL A  90      24.061  34.345  51.634  1.00  0.00           C  
ATOM   1327  C   VAL A  90      25.240  35.101  50.984  1.00  0.00           C  
ATOM   1328  O   VAL A  90      25.671  36.136  51.495  1.00  0.00           O  
ATOM   1329  CB  VAL A  90      24.594  33.077  52.328  1.00  0.00           C  
ATOM   1330  CG1 VAL A  90      25.708  33.442  53.298  1.00  0.00           C  
ATOM   1331  CG2 VAL A  90      23.439  32.384  53.037  1.00  0.00           C  
ATOM   1332  H   VAL A  90      23.273  33.296  49.978  1.00  0.00           H  
ATOM   1333  HA  VAL A  90      23.615  34.998  52.385  1.00  0.00           H  
ATOM   1334  HB  VAL A  90      25.025  32.404  51.587  1.00  0.00           H  
ATOM   1335 1HG1 VAL A  90      26.080  32.540  53.785  1.00  0.00           H  
ATOM   1336 2HG1 VAL A  90      26.531  33.922  52.770  1.00  0.00           H  
ATOM   1337 3HG1 VAL A  90      25.325  34.127  54.054  1.00  0.00           H  
ATOM   1338 1HG2 VAL A  90      23.801  31.484  53.532  1.00  0.00           H  
ATOM   1339 2HG2 VAL A  90      23.012  33.060  53.779  1.00  0.00           H  
ATOM   1340 3HG2 VAL A  90      22.671  32.111  52.313  1.00  0.00           H  
ATOM   1341  N   GLY A  91      25.743  34.601  49.862  1.00  0.00           N  
ATOM   1342  CA  GLY A  91      26.877  35.228  49.216  1.00  0.00           C  
ATOM   1343  C   GLY A  91      28.172  34.621  49.619  1.00  0.00           C  
ATOM   1344  O   GLY A  91      29.237  35.212  49.467  1.00  0.00           O  
ATOM   1345  H   GLY A  91      25.324  33.776  49.459  1.00  0.00           H  
ATOM   1346 1HA  GLY A  91      26.768  35.144  48.135  1.00  0.00           H  
ATOM   1347 2HA  GLY A  91      26.891  36.289  49.460  1.00  0.00           H  
ATOM   1348  N   GLN A  92      28.078  33.491  50.285  1.00  0.00           N  
ATOM   1349  CA  GLN A  92      29.184  32.710  50.772  1.00  0.00           C  
ATOM   1350  C   GLN A  92      28.911  31.279  50.293  1.00  0.00           C  
ATOM   1351  O   GLN A  92      27.748  30.972  49.972  1.00  0.00           O  
ATOM   1352  CB  GLN A  92      29.290  32.798  52.297  1.00  0.00           C  
ATOM   1353  CG  GLN A  92      29.527  34.207  52.812  1.00  0.00           C  
ATOM   1354  CD  GLN A  92      29.574  34.268  54.326  1.00  0.00           C  
ATOM   1355  OE1 GLN A  92      29.113  33.346  55.004  1.00  0.00           O  
ATOM   1356  NE2 GLN A  92      30.128  35.350  54.861  1.00  0.00           N  
ATOM   1357  H   GLN A  92      27.143  33.154  50.463  1.00  0.00           H  
ATOM   1358  HA  GLN A  92      30.114  33.086  50.349  1.00  0.00           H  
ATOM   1359 1HB  GLN A  92      28.373  32.419  52.747  1.00  0.00           H  
ATOM   1360 2HB  GLN A  92      30.108  32.166  52.643  1.00  0.00           H  
ATOM   1361 1HG  GLN A  92      30.480  34.565  52.423  1.00  0.00           H  
ATOM   1362 2HG  GLN A  92      28.721  34.859  52.474  1.00  0.00           H  
ATOM   1363 1HE2 GLN A  92      30.186  35.444  55.857  1.00  0.00           H  
ATOM   1364 2HE2 GLN A  92      30.488  36.071  54.270  1.00  0.00           H  
ATOM   1365  N   GLU A  93      29.927  30.448  50.154  1.00  0.00           N  
ATOM   1366  CA  GLU A  93      29.672  29.075  49.722  1.00  0.00           C  
ATOM   1367  C   GLU A  93      29.313  28.125  50.906  1.00  0.00           C  
ATOM   1368  O   GLU A  93      29.872  28.259  51.991  1.00  0.00           O  
ATOM   1369  CB  GLU A  93      30.878  28.516  48.966  1.00  0.00           C  
ATOM   1370  CG  GLU A  93      31.183  29.240  47.662  1.00  0.00           C  
ATOM   1371  CD  GLU A  93      32.333  28.628  46.912  1.00  0.00           C  
ATOM   1372  OE1 GLU A  93      33.235  28.128  47.540  1.00  0.00           O  
ATOM   1373  OE2 GLU A  93      32.302  28.666  45.706  1.00  0.00           O  
ATOM   1374  H   GLU A  93      30.870  30.755  50.342  1.00  0.00           H  
ATOM   1375  HA  GLU A  93      28.813  29.077  49.049  1.00  0.00           H  
ATOM   1376 1HB  GLU A  93      31.762  28.572  49.600  1.00  0.00           H  
ATOM   1377 2HB  GLU A  93      30.704  27.464  48.738  1.00  0.00           H  
ATOM   1378 1HG  GLU A  93      30.296  29.217  47.030  1.00  0.00           H  
ATOM   1379 2HG  GLU A  93      31.407  30.280  47.899  1.00  0.00           H  
ATOM   1380  N   GLU A  94      28.379  27.216  50.669  1.00  0.00           N  
ATOM   1381  CA  GLU A  94      28.001  26.218  51.602  1.00  0.00           C  
ATOM   1382  C   GLU A  94      27.830  24.929  50.852  1.00  0.00           C  
ATOM   1383  O   GLU A  94      27.975  24.900  49.673  1.00  0.00           O  
ATOM   1384  CB  GLU A  94      26.710  26.689  52.276  1.00  0.00           C  
ATOM   1385  CG  GLU A  94      26.040  25.826  53.335  1.00  0.00           C  
ATOM   1386  CD  GLU A  94      26.937  25.455  54.483  1.00  0.00           C  
ATOM   1387  OE1 GLU A  94      26.868  26.050  55.533  1.00  0.00           O  
ATOM   1388  OE2 GLU A  94      27.704  24.545  54.272  1.00  0.00           O  
ATOM   1389  H   GLU A  94      27.902  27.223  49.778  1.00  0.00           H  
ATOM   1390  HA  GLU A  94      28.782  26.102  52.353  1.00  0.00           H  
ATOM   1391 1HB  GLU A  94      26.900  27.646  52.762  1.00  0.00           H  
ATOM   1392 2HB  GLU A  94      25.951  26.840  51.507  1.00  0.00           H  
ATOM   1393 1HG  GLU A  94      25.182  26.372  53.728  1.00  0.00           H  
ATOM   1394 2HG  GLU A  94      25.665  24.899  52.904  1.00  0.00           H  
ATOM   1395  N   SER A  95      27.519  23.870  51.536  1.00  0.00           N  
ATOM   1396  CA  SER A  95      27.218  22.584  50.886  1.00  0.00           C  
ATOM   1397  C   SER A  95      25.850  22.731  50.267  1.00  0.00           C  
ATOM   1398  O   SER A  95      25.168  23.696  50.573  1.00  0.00           O  
ATOM   1399  CB  SER A  95      27.247  21.459  51.902  1.00  0.00           C  
ATOM   1400  OG  SER A  95      26.178  21.547  52.804  1.00  0.00           O  
ATOM   1401  H   SER A  95      27.484  23.942  52.544  1.00  0.00           H  
ATOM   1402  HA  SER A  95      27.975  22.382  50.127  1.00  0.00           H  
ATOM   1403 1HB  SER A  95      27.204  20.501  51.386  1.00  0.00           H  
ATOM   1404 2HB  SER A  95      28.188  21.496  52.450  1.00  0.00           H  
ATOM   1405  HG  SER A  95      26.288  20.818  53.419  1.00  0.00           H  
ATOM   1406  N   CYS A  96      25.427  21.807  49.411  1.00  0.00           N  
ATOM   1407  CA  CYS A  96      24.104  21.840  48.787  1.00  0.00           C  
ATOM   1408  C   CYS A  96      23.059  21.399  49.794  1.00  0.00           C  
ATOM   1409  O   CYS A  96      23.115  20.291  50.372  1.00  0.00           O  
ATOM   1410  CB  CYS A  96      24.055  20.925  47.564  1.00  0.00           C  
ATOM   1411  SG  CYS A  96      22.484  20.845  46.672  1.00  0.00           S  
ATOM   1412  H   CYS A  96      26.053  21.045  49.182  1.00  0.00           H  
ATOM   1413  HA  CYS A  96      23.886  22.859  48.468  1.00  0.00           H  
ATOM   1414 1HB  CYS A  96      24.810  21.247  46.846  1.00  0.00           H  
ATOM   1415 2HB  CYS A  96      24.295  19.900  47.847  1.00  0.00           H  
ATOM   1416  N   MET A  97      22.129  22.308  50.068  1.00  0.00           N  
ATOM   1417  CA  MET A  97      21.070  22.101  51.032  1.00  0.00           C  
ATOM   1418  C   MET A  97      19.705  21.936  50.361  1.00  0.00           C  
ATOM   1419  O   MET A  97      18.660  22.106  51.018  1.00  0.00           O  
ATOM   1420  CB  MET A  97      21.024  23.256  52.030  1.00  0.00           C  
ATOM   1421  CG  MET A  97      22.280  23.397  52.878  1.00  0.00           C  
ATOM   1422  SD  MET A  97      22.141  24.661  54.158  1.00  0.00           S  
ATOM   1423  CE  MET A  97      22.124  26.177  53.206  1.00  0.00           C  
ATOM   1424  H   MET A  97      22.172  23.189  49.578  1.00  0.00           H  
ATOM   1425  HA  MET A  97      21.275  21.177  51.572  1.00  0.00           H  
ATOM   1426 1HB  MET A  97      20.873  24.188  51.488  1.00  0.00           H  
ATOM   1427 2HB  MET A  97      20.177  23.124  52.704  1.00  0.00           H  
ATOM   1428 1HG  MET A  97      22.497  22.445  53.362  1.00  0.00           H  
ATOM   1429 2HG  MET A  97      23.122  23.655  52.236  1.00  0.00           H  
ATOM   1430 1HE  MET A  97      22.041  27.029  53.881  1.00  0.00           H  
ATOM   1431 2HE  MET A  97      23.047  26.257  52.630  1.00  0.00           H  
ATOM   1432 3HE  MET A  97      21.274  26.177  52.521  1.00  0.00           H  
ATOM   1433  N   TYR A  98      19.694  21.580  49.079  1.00  0.00           N  
ATOM   1434  CA  TYR A  98      18.442  21.434  48.361  1.00  0.00           C  
ATOM   1435  C   TYR A  98      17.493  20.445  49.015  1.00  0.00           C  
ATOM   1436  O   TYR A  98      17.882  19.341  49.394  1.00  0.00           O  
ATOM   1437  CB  TYR A  98      18.686  21.012  46.910  1.00  0.00           C  
ATOM   1438  CG  TYR A  98      17.413  20.717  46.149  1.00  0.00           C  
ATOM   1439  CD1 TYR A  98      16.588  21.743  45.717  1.00  0.00           C  
ATOM   1440  CD2 TYR A  98      17.061  19.402  45.878  1.00  0.00           C  
ATOM   1441  CE1 TYR A  98      15.426  21.464  45.023  1.00  0.00           C  
ATOM   1442  CE2 TYR A  98      15.897  19.129  45.183  1.00  0.00           C  
ATOM   1443  CZ  TYR A  98      15.084  20.158  44.758  1.00  0.00           C  
ATOM   1444  OH  TYR A  98      13.924  19.888  44.066  1.00  0.00           O  
ATOM   1445  H   TYR A  98      20.572  21.412  48.605  1.00  0.00           H  
ATOM   1446  HA  TYR A  98      17.936  22.401  48.364  1.00  0.00           H  
ATOM   1447 1HB  TYR A  98      19.223  21.803  46.385  1.00  0.00           H  
ATOM   1448 2HB  TYR A  98      19.315  20.123  46.890  1.00  0.00           H  
ATOM   1449  HD1 TYR A  98      16.860  22.778  45.928  1.00  0.00           H  
ATOM   1450  HD2 TYR A  98      17.698  18.585  46.213  1.00  0.00           H  
ATOM   1451  HE1 TYR A  98      14.782  22.276  44.686  1.00  0.00           H  
ATOM   1452  HE2 TYR A  98      15.621  18.095  44.972  1.00  0.00           H  
ATOM   1453  HH  TYR A  98      13.930  18.971  43.781  1.00  0.00           H  
ATOM   1454  N   ASN A  99      16.251  20.875  49.180  1.00  0.00           N  
ATOM   1455  CA  ASN A  99      15.230  20.031  49.787  1.00  0.00           C  
ATOM   1456  C   ASN A  99      13.945  20.161  48.973  1.00  0.00           C  
ATOM   1457  O   ASN A  99      13.287  21.189  49.110  1.00  0.00           O  
ATOM   1458  CB  ASN A  99      14.982  20.369  51.247  1.00  0.00           C  
ATOM   1459  CG  ASN A  99      14.031  19.402  51.895  1.00  0.00           C  
ATOM   1460  OD1 ASN A  99      12.991  19.004  51.356  1.00  0.00           O  
ATOM   1461  ND2 ASN A  99      14.386  19.003  53.090  1.00  0.00           N  
ATOM   1462  H   ASN A  99      16.015  21.808  48.876  1.00  0.00           H  
ATOM   1463  HA  ASN A  99      15.574  18.998  49.739  1.00  0.00           H  
ATOM   1464 1HB  ASN A  99      15.929  20.356  51.785  1.00  0.00           H  
ATOM   1465 2HB  ASN A  99      14.574  21.376  51.325  1.00  0.00           H  
ATOM   1466 1HD2 ASN A  99      13.811  18.358  53.596  1.00  0.00           H  
ATOM   1467 2HD2 ASN A  99      15.231  19.344  53.498  1.00  0.00           H  
ATOM   1468  N   PRO A 100      13.472  19.117  48.272  1.00  0.00           N  
ATOM   1469  CA  PRO A 100      12.309  19.123  47.376  1.00  0.00           C  
ATOM   1470  C   PRO A 100      11.050  19.738  47.975  1.00  0.00           C  
ATOM   1471  O   PRO A 100      10.163  20.163  47.220  1.00  0.00           O  
ATOM   1472  CB  PRO A 100      12.105  17.631  47.095  1.00  0.00           C  
ATOM   1473  CG  PRO A 100      13.464  17.032  47.214  1.00  0.00           C  
ATOM   1474  CD  PRO A 100      14.139  17.783  48.331  1.00  0.00           C  
ATOM   1475  HA  PRO A 100      12.582  19.672  46.464  1.00  0.00           H  
ATOM   1476 1HB  PRO A 100      11.392  17.207  47.817  1.00  0.00           H  
ATOM   1477 2HB  PRO A 100      11.670  17.497  46.093  1.00  0.00           H  
ATOM   1478 1HG  PRO A 100      13.385  15.956  47.426  1.00  0.00           H  
ATOM   1479 2HG  PRO A 100      14.003  17.133  46.260  1.00  0.00           H  
ATOM   1480 1HD  PRO A 100      13.941  17.292  49.296  1.00  0.00           H  
ATOM   1481 2HD  PRO A 100      15.211  17.794  48.088  1.00  0.00           H  
ATOM   1482  N   THR A 101      10.913  19.780  49.305  1.00  0.00           N  
ATOM   1483  CA  THR A 101       9.697  20.329  49.889  1.00  0.00           C  
ATOM   1484  C   THR A 101       9.651  21.841  49.729  1.00  0.00           C  
ATOM   1485  O   THR A 101       8.601  22.458  49.906  1.00  0.00           O  
ATOM   1486  CB  THR A 101       9.582  19.968  51.381  1.00  0.00           C  
ATOM   1487  OG1 THR A 101      10.682  20.541  52.099  1.00  0.00           O  
ATOM   1488  CG2 THR A 101       9.592  18.455  51.540  1.00  0.00           C  
ATOM   1489  H   THR A 101      11.629  19.442  49.932  1.00  0.00           H  
ATOM   1490  HA  THR A 101       8.840  19.902  49.367  1.00  0.00           H  
ATOM   1491  HB  THR A 101       8.653  20.372  51.783  1.00  0.00           H  
ATOM   1492  HG1 THR A 101      10.535  21.483  52.214  1.00  0.00           H  
ATOM   1493 1HG2 THR A 101       9.511  18.202  52.597  1.00  0.00           H  
ATOM   1494 2HG2 THR A 101       8.751  18.028  50.995  1.00  0.00           H  
ATOM   1495 3HG2 THR A 101      10.522  18.047  51.144  1.00  0.00           H  
ATOM   1496  N   GLY A 102      10.786  22.439  49.375  1.00  0.00           N  
ATOM   1497  CA  GLY A 102      10.917  23.868  49.140  1.00  0.00           C  
ATOM   1498  C   GLY A 102      10.894  24.184  47.648  1.00  0.00           C  
ATOM   1499  O   GLY A 102      11.089  25.336  47.250  1.00  0.00           O  
ATOM   1500  H   GLY A 102      11.616  21.876  49.260  1.00  0.00           H  
ATOM   1501 1HA  GLY A 102      10.106  24.398  49.641  1.00  0.00           H  
ATOM   1502 2HA  GLY A 102      11.851  24.215  49.580  1.00  0.00           H  
ATOM   1503  N   LYS A 103      10.672  23.160  46.822  1.00  0.00           N  
ATOM   1504  CA  LYS A 103      10.729  23.314  45.375  1.00  0.00           C  
ATOM   1505  C   LYS A 103       9.709  24.320  44.864  1.00  0.00           C  
ATOM   1506  O   LYS A 103       8.529  24.280  45.226  1.00  0.00           O  
ATOM   1507  CB  LYS A 103      10.516  21.966  44.684  1.00  0.00           C  
ATOM   1508  CG  LYS A 103      10.579  21.999  43.163  1.00  0.00           C  
ATOM   1509  CD  LYS A 103      10.558  20.604  42.557  1.00  0.00           C  
ATOM   1510  CE  LYS A 103       9.218  19.898  42.704  1.00  0.00           C  
ATOM   1511  NZ  LYS A 103       9.225  18.569  42.036  1.00  0.00           N  
ATOM   1512  H   LYS A 103      10.458  22.242  47.186  1.00  0.00           H  
ATOM   1513  HA  LYS A 103      11.717  23.693  45.111  1.00  0.00           H  
ATOM   1514 1HB  LYS A 103      11.273  21.262  45.031  1.00  0.00           H  
ATOM   1515 2HB  LYS A 103       9.537  21.587  44.977  1.00  0.00           H  
ATOM   1516 1HG  LYS A 103       9.730  22.558  42.769  1.00  0.00           H  
ATOM   1517 2HG  LYS A 103      11.496  22.501  42.853  1.00  0.00           H  
ATOM   1518 1HD  LYS A 103      10.790  20.672  41.493  1.00  0.00           H  
ATOM   1519 2HD  LYS A 103      11.316  19.988  43.042  1.00  0.00           H  
ATOM   1520 1HE  LYS A 103       8.991  19.762  43.761  1.00  0.00           H  
ATOM   1521 2HE  LYS A 103       8.439  20.518  42.261  1.00  0.00           H  
ATOM   1522 1HZ  LYS A 103       8.324  18.127  42.151  1.00  0.00           H  
ATOM   1523 2HZ  LYS A 103       9.417  18.679  41.050  1.00  0.00           H  
ATOM   1524 3HZ  LYS A 103       9.940  17.989  42.451  1.00  0.00           H  
ATOM   1525  N   ALA A 104      10.204  25.253  44.052  1.00  0.00           N  
ATOM   1526  CA  ALA A 104       9.389  26.307  43.460  1.00  0.00           C  
ATOM   1527  C   ALA A 104       9.337  26.210  41.938  1.00  0.00           C  
ATOM   1528  O   ALA A 104       8.339  26.610  41.327  1.00  0.00           O  
ATOM   1529  CB  ALA A 104       9.959  27.641  43.921  1.00  0.00           C  
ATOM   1530  H   ALA A 104      11.192  25.217  43.843  1.00  0.00           H  
ATOM   1531  HA  ALA A 104       8.366  26.197  43.818  1.00  0.00           H  
ATOM   1532 1HB  ALA A 104       9.373  28.470  43.523  1.00  0.00           H  
ATOM   1533 2HB  ALA A 104       9.928  27.655  45.009  1.00  0.00           H  
ATOM   1534 3HB  ALA A 104      10.981  27.691  43.548  1.00  0.00           H  
ATOM   1535  N   ALA A 105      10.390  25.673  41.315  1.00  0.00           N  
ATOM   1536  CA  ALA A 105      10.426  25.587  39.859  1.00  0.00           C  
ATOM   1537  C   ALA A 105      11.206  24.350  39.398  1.00  0.00           C  
ATOM   1538  O   ALA A 105      11.988  23.783  40.141  1.00  0.00           O  
ATOM   1539  CB  ALA A 105      11.023  26.846  39.242  1.00  0.00           C  
ATOM   1540  H   ALA A 105      11.159  25.330  41.874  1.00  0.00           H  
ATOM   1541  HA  ALA A 105       9.402  25.492  39.500  1.00  0.00           H  
ATOM   1542 1HB  ALA A 105      11.013  26.762  38.156  1.00  0.00           H  
ATOM   1543 2HB  ALA A 105      10.435  27.713  39.542  1.00  0.00           H  
ATOM   1544 3HB  ALA A 105      12.051  26.980  39.576  1.00  0.00           H  
ATOM   1545  N   LYS A 106      10.903  23.920  38.169  1.00  0.00           N  
ATOM   1546  CA  LYS A 106      11.507  22.766  37.500  1.00  0.00           C  
ATOM   1547  C   LYS A 106      11.845  23.057  36.031  1.00  0.00           C  
ATOM   1548  O   LYS A 106      11.385  24.045  35.462  1.00  0.00           O  
ATOM   1549  CB  LYS A 106      10.573  21.558  37.592  1.00  0.00           C  
ATOM   1550  CG  LYS A 106       9.248  21.756  36.867  1.00  0.00           C  
ATOM   1551  CD  LYS A 106       8.339  20.544  37.005  1.00  0.00           C  
ATOM   1552  CE  LYS A 106       7.049  20.728  36.219  1.00  0.00           C  
ATOM   1553  NZ  LYS A 106       6.146  19.552  36.341  1.00  0.00           N  
ATOM   1554  H   LYS A 106      10.199  24.435  37.660  1.00  0.00           H  
ATOM   1555  HA  LYS A 106      12.447  22.527  37.997  1.00  0.00           H  
ATOM   1556 1HB  LYS A 106      11.068  20.684  37.169  1.00  0.00           H  
ATOM   1557 2HB  LYS A 106      10.362  21.343  38.640  1.00  0.00           H  
ATOM   1558 1HG  LYS A 106       8.737  22.627  37.278  1.00  0.00           H  
ATOM   1559 2HG  LYS A 106       9.432  21.933  35.807  1.00  0.00           H  
ATOM   1560 1HD  LYS A 106       8.859  19.659  36.638  1.00  0.00           H  
ATOM   1561 2HD  LYS A 106       8.093  20.391  38.056  1.00  0.00           H  
ATOM   1562 1HE  LYS A 106       6.532  21.613  36.587  1.00  0.00           H  
ATOM   1563 2HE  LYS A 106       7.294  20.878  35.167  1.00  0.00           H  
ATOM   1564 1HZ  LYS A 106       5.305  19.715  35.805  1.00  0.00           H  
ATOM   1565 2HZ  LYS A 106       6.613  18.728  35.990  1.00  0.00           H  
ATOM   1566 3HZ  LYS A 106       5.902  19.411  37.311  1.00  0.00           H  
ATOM   1567  N   CYS A 107      12.721  22.240  35.451  1.00  0.00           N  
ATOM   1568  CA  CYS A 107      13.079  22.364  34.035  1.00  0.00           C  
ATOM   1569  C   CYS A 107      12.978  21.027  33.300  1.00  0.00           C  
ATOM   1570  O   CYS A 107      13.114  19.947  33.898  1.00  0.00           O  
ATOM   1571  CB  CYS A 107      14.493  22.905  33.822  1.00  0.00           C  
ATOM   1572  SG  CYS A 107      14.689  24.631  34.327  1.00  0.00           S  
ATOM   1573  H   CYS A 107      13.148  21.517  36.013  1.00  0.00           H  
ATOM   1574  HA  CYS A 107      12.380  23.061  33.570  1.00  0.00           H  
ATOM   1575 1HB  CYS A 107      15.206  22.303  34.386  1.00  0.00           H  
ATOM   1576 2HB  CYS A 107      14.764  22.825  32.770  1.00  0.00           H  
ATOM   1577  HG  CYS A 107      13.684  25.067  33.574  1.00  0.00           H  
ATOM   1578  N   ARG A 108      12.698  21.116  31.997  1.00  0.00           N  
ATOM   1579  CA  ARG A 108      12.668  19.945  31.136  1.00  0.00           C  
ATOM   1580  C   ARG A 108      13.808  19.980  30.119  1.00  0.00           C  
ATOM   1581  O   ARG A 108      13.802  19.224  29.132  1.00  0.00           O  
ATOM   1582  CB  ARG A 108      11.349  19.835  30.384  1.00  0.00           C  
ATOM   1583  CG  ARG A 108      11.053  20.902  29.343  1.00  0.00           C  
ATOM   1584  CD  ARG A 108       9.698  20.711  28.766  1.00  0.00           C  
ATOM   1585  NE  ARG A 108       9.329  21.770  27.840  1.00  0.00           N  
ATOM   1586  CZ  ARG A 108       9.608  21.811  26.523  1.00  0.00           C  
ATOM   1587  NH1 ARG A 108      10.275  20.840  25.939  1.00  0.00           N  
ATOM   1588  NH2 ARG A 108       9.205  22.845  25.804  1.00  0.00           N  
ATOM   1589  H   ARG A 108      12.507  22.039  31.640  1.00  0.00           H  
ATOM   1590  HA  ARG A 108      12.778  19.056  31.757  1.00  0.00           H  
ATOM   1591 1HB  ARG A 108      11.312  18.878  29.869  1.00  0.00           H  
ATOM   1592 2HB  ARG A 108      10.528  19.862  31.101  1.00  0.00           H  
ATOM   1593 1HG  ARG A 108      11.103  21.886  29.811  1.00  0.00           H  
ATOM   1594 2HG  ARG A 108      11.783  20.852  28.534  1.00  0.00           H  
ATOM   1595 1HD  ARG A 108       9.664  19.766  28.226  1.00  0.00           H  
ATOM   1596 2HD  ARG A 108       8.963  20.697  29.571  1.00  0.00           H  
ATOM   1597  HE  ARG A 108       8.813  22.545  28.235  1.00  0.00           H  
ATOM   1598 1HH1 ARG A 108      10.589  20.045  26.475  1.00  0.00           H  
ATOM   1599 2HH1 ARG A 108      10.476  20.886  24.951  1.00  0.00           H  
ATOM   1600 1HH2 ARG A 108       8.692  23.596  26.244  1.00  0.00           H  
ATOM   1601 2HH2 ARG A 108       9.408  22.889  24.817  1.00  0.00           H  
ATOM   1602  N   GLY A 109      14.737  20.914  30.307  1.00  0.00           N  
ATOM   1603  CA  GLY A 109      15.857  21.123  29.411  1.00  0.00           C  
ATOM   1604  C   GLY A 109      16.121  22.611  29.311  1.00  0.00           C  
ATOM   1605  O   GLY A 109      15.612  23.370  30.126  1.00  0.00           O  
ATOM   1606  H   GLY A 109      14.657  21.511  31.117  1.00  0.00           H  
ATOM   1607 1HA  GLY A 109      16.738  20.598  29.783  1.00  0.00           H  
ATOM   1608 2HA  GLY A 109      15.635  20.703  28.432  1.00  0.00           H  
ATOM   1609  N   TYR A 110      16.902  23.024  28.324  1.00  0.00           N  
ATOM   1610  CA  TYR A 110      17.223  24.438  28.137  1.00  0.00           C  
ATOM   1611  C   TYR A 110      17.529  24.682  26.654  1.00  0.00           C  
ATOM   1612  O   TYR A 110      17.842  23.740  25.917  1.00  0.00           O  
ATOM   1613  CB  TYR A 110      18.407  24.863  29.008  1.00  0.00           C  
ATOM   1614  CG  TYR A 110      19.762  24.389  28.532  1.00  0.00           C  
ATOM   1615  CD1 TYR A 110      20.496  25.252  27.731  1.00  0.00           C  
ATOM   1616  CD2 TYR A 110      20.280  23.146  28.866  1.00  0.00           C  
ATOM   1617  CE1 TYR A 110      21.738  24.852  27.278  1.00  0.00           C  
ATOM   1618  CE2 TYR A 110      21.526  22.782  28.393  1.00  0.00           C  
ATOM   1619  CZ  TYR A 110      22.246  23.649  27.597  1.00  0.00           C  
ATOM   1620  OH  TYR A 110      23.490  23.331  27.103  1.00  0.00           O  
ATOM   1621  H   TYR A 110      17.284  22.345  27.681  1.00  0.00           H  
ATOM   1622  HA  TYR A 110      16.363  25.049  28.412  1.00  0.00           H  
ATOM   1623 1HB  TYR A 110      18.440  25.953  29.062  1.00  0.00           H  
ATOM   1624 2HB  TYR A 110      18.246  24.477  30.014  1.00  0.00           H  
ATOM   1625  HD1 TYR A 110      20.102  26.232  27.460  1.00  0.00           H  
ATOM   1626  HD2 TYR A 110      19.709  22.463  29.494  1.00  0.00           H  
ATOM   1627  HE1 TYR A 110      22.330  25.514  26.647  1.00  0.00           H  
ATOM   1628  HE2 TYR A 110      21.938  21.806  28.652  1.00  0.00           H  
ATOM   1629  HH  TYR A 110      23.774  24.008  26.483  1.00  0.00           H  
ATOM   1630  N   ARG A 111      17.553  25.947  26.249  1.00  0.00           N  
ATOM   1631  CA  ARG A 111      17.935  26.346  24.890  1.00  0.00           C  
ATOM   1632  C   ARG A 111      18.998  27.425  24.832  1.00  0.00           C  
ATOM   1633  O   ARG A 111      19.004  28.381  25.612  1.00  0.00           O  
ATOM   1634  CB  ARG A 111      16.744  26.849  24.090  1.00  0.00           C  
ATOM   1635  CG  ARG A 111      17.151  27.391  22.728  1.00  0.00           C  
ATOM   1636  CD  ARG A 111      16.086  27.640  21.723  1.00  0.00           C  
ATOM   1637  NE  ARG A 111      16.698  28.306  20.584  1.00  0.00           N  
ATOM   1638  CZ  ARG A 111      16.063  28.665  19.450  1.00  0.00           C  
ATOM   1639  NH1 ARG A 111      14.780  28.419  19.300  1.00  0.00           N  
ATOM   1640  NH2 ARG A 111      16.734  29.268  18.485  1.00  0.00           N  
ATOM   1641  H   ARG A 111      17.295  26.661  26.916  1.00  0.00           H  
ATOM   1642  HA  ARG A 111      18.346  25.469  24.389  1.00  0.00           H  
ATOM   1643 1HB  ARG A 111      16.021  26.049  23.941  1.00  0.00           H  
ATOM   1644 2HB  ARG A 111      16.248  27.635  24.662  1.00  0.00           H  
ATOM   1645 1HG  ARG A 111      17.648  28.351  22.862  1.00  0.00           H  
ATOM   1646 2HG  ARG A 111      17.833  26.689  22.246  1.00  0.00           H  
ATOM   1647 1HD  ARG A 111      15.645  26.695  21.412  1.00  0.00           H  
ATOM   1648 2HD  ARG A 111      15.301  28.271  22.136  1.00  0.00           H  
ATOM   1649  HE  ARG A 111      17.685  28.506  20.674  1.00  0.00           H  
ATOM   1650 1HH1 ARG A 111      14.259  27.960  20.034  1.00  0.00           H  
ATOM   1651 2HH1 ARG A 111      14.308  28.688  18.449  1.00  0.00           H  
ATOM   1652 1HH2 ARG A 111      17.721  29.456  18.600  1.00  0.00           H  
ATOM   1653 2HH2 ARG A 111      16.265  29.539  17.635  1.00  0.00           H  
ATOM   1654  N   GLU A 112      19.857  27.322  23.827  1.00  0.00           N  
ATOM   1655  CA  GLU A 112      20.889  28.303  23.547  1.00  0.00           C  
ATOM   1656  C   GLU A 112      20.523  29.222  22.382  1.00  0.00           C  
ATOM   1657  O   GLU A 112      19.726  28.864  21.507  1.00  0.00           O  
ATOM   1658  CB  GLU A 112      22.208  27.584  23.252  1.00  0.00           C  
ATOM   1659  CG  GLU A 112      22.685  26.704  24.400  1.00  0.00           C  
ATOM   1660  CD  GLU A 112      24.003  26.018  24.172  1.00  0.00           C  
ATOM   1661  OE1 GLU A 112      24.630  26.324  23.187  1.00  0.00           O  
ATOM   1662  OE2 GLU A 112      24.388  25.195  24.970  1.00  0.00           O  
ATOM   1663  H   GLU A 112      19.791  26.517  23.220  1.00  0.00           H  
ATOM   1664  HA  GLU A 112      21.019  28.936  24.426  1.00  0.00           H  
ATOM   1665 1HB  GLU A 112      22.093  26.959  22.366  1.00  0.00           H  
ATOM   1666 2HB  GLU A 112      22.981  28.320  23.035  1.00  0.00           H  
ATOM   1667 1HG  GLU A 112      22.776  27.330  25.287  1.00  0.00           H  
ATOM   1668 2HG  GLU A 112      21.916  25.952  24.568  1.00  0.00           H  
ATOM   1669  N   ILE A 113      21.075  30.428  22.403  1.00  0.00           N  
ATOM   1670  CA  ILE A 113      20.927  31.404  21.338  1.00  0.00           C  
ATOM   1671  C   ILE A 113      22.182  31.300  20.444  1.00  0.00           C  
ATOM   1672  O   ILE A 113      23.299  31.392  20.983  1.00  0.00           O  
ATOM   1673  CB  ILE A 113      20.764  32.825  21.906  1.00  0.00           C  
ATOM   1674  CG1 ILE A 113      19.573  32.910  22.864  1.00  0.00           C  
ATOM   1675  CG2 ILE A 113      20.600  33.850  20.795  1.00  0.00           C  
ATOM   1676  CD1 ILE A 113      18.202  32.570  22.326  1.00  0.00           C  
ATOM   1677  H   ILE A 113      21.635  30.703  23.197  1.00  0.00           H  
ATOM   1678  HA  ILE A 113      20.034  31.162  20.762  1.00  0.00           H  
ATOM   1679  HB  ILE A 113      21.657  33.062  22.485  1.00  0.00           H  
ATOM   1680 1HG1 ILE A 113      19.764  32.234  23.697  1.00  0.00           H  
ATOM   1681 2HG1 ILE A 113      19.520  33.931  23.243  1.00  0.00           H  
ATOM   1682 1HG2 ILE A 113      20.487  34.843  21.229  1.00  0.00           H  
ATOM   1683 2HG2 ILE A 113      21.476  33.839  20.147  1.00  0.00           H  
ATOM   1684 3HG2 ILE A 113      19.718  33.622  20.196  1.00  0.00           H  
ATOM   1685 1HD1 ILE A 113      17.469  32.679  23.126  1.00  0.00           H  
ATOM   1686 2HD1 ILE A 113      17.931  33.234  21.504  1.00  0.00           H  
ATOM   1687 3HD1 ILE A 113      18.185  31.545  21.959  1.00  0.00           H  
ATOM   1688  N   PRO A 114      22.075  31.099  19.109  1.00  0.00           N  
ATOM   1689  CA  PRO A 114      23.211  31.008  18.171  1.00  0.00           C  
ATOM   1690  C   PRO A 114      24.043  32.288  18.243  1.00  0.00           C  
ATOM   1691  O   PRO A 114      23.473  33.371  18.461  1.00  0.00           O  
ATOM   1692  CB  PRO A 114      22.509  30.843  16.819  1.00  0.00           C  
ATOM   1693  CG  PRO A 114      21.178  30.258  17.149  1.00  0.00           C  
ATOM   1694  CD  PRO A 114      20.775  30.874  18.462  1.00  0.00           C  
ATOM   1695  HA  PRO A 114      23.822  30.126  18.408  1.00  0.00           H  
ATOM   1696 1HB  PRO A 114      22.429  31.818  16.317  1.00  0.00           H  
ATOM   1697 2HB  PRO A 114      23.108  30.190  16.167  1.00  0.00           H  
ATOM   1698 1HG  PRO A 114      20.457  30.482  16.349  1.00  0.00           H  
ATOM   1699 2HG  PRO A 114      21.253  29.162  17.213  1.00  0.00           H  
ATOM   1700 1HD  PRO A 114      20.239  31.822  18.306  1.00  0.00           H  
ATOM   1701 2HD  PRO A 114      20.142  30.127  18.964  1.00  0.00           H  
ATOM   1702  N   GLU A 115      25.355  32.177  18.049  1.00  0.00           N  
ATOM   1703  CA  GLU A 115      26.209  33.354  18.151  1.00  0.00           C  
ATOM   1704  C   GLU A 115      25.825  34.442  17.141  1.00  0.00           C  
ATOM   1705  O   GLU A 115      25.608  34.173  15.949  1.00  0.00           O  
ATOM   1706  CB  GLU A 115      27.675  32.961  17.947  1.00  0.00           C  
ATOM   1707  CG  GLU A 115      28.219  32.001  18.997  1.00  0.00           C  
ATOM   1708  CD  GLU A 115      27.956  30.559  18.667  1.00  0.00           C  
ATOM   1709  OE1 GLU A 115      27.187  30.307  17.771  1.00  0.00           O  
ATOM   1710  OE2 GLU A 115      28.520  29.703  19.309  1.00  0.00           O  
ATOM   1711  H   GLU A 115      25.776  31.287  17.829  1.00  0.00           H  
ATOM   1712  HA  GLU A 115      26.089  33.772  19.152  1.00  0.00           H  
ATOM   1713 1HB  GLU A 115      27.793  32.492  16.971  1.00  0.00           H  
ATOM   1714 2HB  GLU A 115      28.293  33.858  17.959  1.00  0.00           H  
ATOM   1715 1HG  GLU A 115      29.294  32.150  19.087  1.00  0.00           H  
ATOM   1716 2HG  GLU A 115      27.762  32.241  19.956  1.00  0.00           H  
ATOM   1717  N   GLY A 116      25.745  35.678  17.644  1.00  0.00           N  
ATOM   1718  CA  GLY A 116      25.409  36.853  16.858  1.00  0.00           C  
ATOM   1719  C   GLY A 116      23.933  36.966  16.559  1.00  0.00           C  
ATOM   1720  O   GLY A 116      23.476  37.935  15.943  1.00  0.00           O  
ATOM   1721  H   GLY A 116      25.933  35.787  18.630  1.00  0.00           H  
ATOM   1722 1HA  GLY A 116      25.725  37.751  17.389  1.00  0.00           H  
ATOM   1723 2HA  GLY A 116      25.959  36.819  15.919  1.00  0.00           H  
ATOM   1724  N   ASN A 117      23.138  35.995  17.001  1.00  0.00           N  
ATOM   1725  CA  ASN A 117      21.724  36.006  16.607  1.00  0.00           C  
ATOM   1726  C   ASN A 117      20.797  36.769  17.564  1.00  0.00           C  
ATOM   1727  O   ASN A 117      20.071  36.176  18.377  1.00  0.00           O  
ATOM   1728  CB  ASN A 117      21.264  34.567  16.464  1.00  0.00           C  
ATOM   1729  CG  ASN A 117      19.976  34.433  15.701  1.00  0.00           C  
ATOM   1730  OD1 ASN A 117      19.160  35.359  15.629  1.00  0.00           O  
ATOM   1731  ND2 ASN A 117      19.772  33.279  15.117  1.00  0.00           N  
ATOM   1732  H   ASN A 117      23.487  35.257  17.598  1.00  0.00           H  
ATOM   1733  HA  ASN A 117      21.643  36.525  15.651  1.00  0.00           H  
ATOM   1734 1HB  ASN A 117      22.046  34.005  15.952  1.00  0.00           H  
ATOM   1735 2HB  ASN A 117      21.128  34.127  17.453  1.00  0.00           H  
ATOM   1736 1HD2 ASN A 117      18.937  33.121  14.591  1.00  0.00           H  
ATOM   1737 2HD2 ASN A 117      20.452  32.550  15.193  1.00  0.00           H  
ATOM   1738  N   GLU A 118      20.793  38.094  17.398  1.00  0.00           N  
ATOM   1739  CA  GLU A 118      19.901  38.962  18.198  1.00  0.00           C  
ATOM   1740  C   GLU A 118      18.429  38.687  17.874  1.00  0.00           C  
ATOM   1741  O   GLU A 118      17.563  38.922  18.713  1.00  0.00           O  
ATOM   1742  CB  GLU A 118      20.181  40.453  18.004  1.00  0.00           C  
ATOM   1743  CG  GLU A 118      21.450  40.975  18.664  1.00  0.00           C  
ATOM   1744  CD  GLU A 118      21.607  42.459  18.481  1.00  0.00           C  
ATOM   1745  OE1 GLU A 118      21.169  43.206  19.322  1.00  0.00           O  
ATOM   1746  OE2 GLU A 118      22.171  42.848  17.488  1.00  0.00           O  
ATOM   1747  H   GLU A 118      21.427  38.462  16.702  1.00  0.00           H  
ATOM   1748  HA  GLU A 118      20.072  38.739  19.251  1.00  0.00           H  
ATOM   1749 1HB  GLU A 118      20.258  40.669  16.940  1.00  0.00           H  
ATOM   1750 2HB  GLU A 118      19.350  41.036  18.400  1.00  0.00           H  
ATOM   1751 1HG  GLU A 118      21.419  40.747  19.729  1.00  0.00           H  
ATOM   1752 2HG  GLU A 118      22.309  40.459  18.239  1.00  0.00           H  
ATOM   1753  N   LYS A 119      18.119  38.269  16.649  1.00  0.00           N  
ATOM   1754  CA  LYS A 119      16.714  38.001  16.318  1.00  0.00           C  
ATOM   1755  C   LYS A 119      16.189  36.838  17.108  1.00  0.00           C  
ATOM   1756  O   LYS A 119      15.045  36.858  17.541  1.00  0.00           O  
ATOM   1757  CB  LYS A 119      16.556  37.727  14.821  1.00  0.00           C  
ATOM   1758  CG  LYS A 119      16.753  38.954  13.941  1.00  0.00           C  
ATOM   1759  CD  LYS A 119      16.603  38.608  12.467  1.00  0.00           C  
ATOM   1760  CE  LYS A 119      16.803  39.830  11.582  1.00  0.00           C  
ATOM   1761  NZ  LYS A 119      16.695  39.495  10.136  1.00  0.00           N  
ATOM   1762  H   LYS A 119      18.840  38.141  15.950  1.00  0.00           H  
ATOM   1763  HA  LYS A 119      16.123  38.880  16.572  1.00  0.00           H  
ATOM   1764 1HB  LYS A 119      17.278  36.969  14.514  1.00  0.00           H  
ATOM   1765 2HB  LYS A 119      15.559  37.329  14.630  1.00  0.00           H  
ATOM   1766 1HG  LYS A 119      16.014  39.710  14.207  1.00  0.00           H  
ATOM   1767 2HG  LYS A 119      17.748  39.364  14.110  1.00  0.00           H  
ATOM   1768 1HD  LYS A 119      17.339  37.850  12.195  1.00  0.00           H  
ATOM   1769 2HD  LYS A 119      15.607  38.204  12.288  1.00  0.00           H  
ATOM   1770 1HE  LYS A 119      16.050  40.576  11.831  1.00  0.00           H  
ATOM   1771 2HE  LYS A 119      17.789  40.251  11.776  1.00  0.00           H  
ATOM   1772 1HZ  LYS A 119      16.834  40.330   9.585  1.00  0.00           H  
ATOM   1773 2HZ  LYS A 119      17.399  38.812   9.893  1.00  0.00           H  
ATOM   1774 3HZ  LYS A 119      15.779  39.115   9.944  1.00  0.00           H  
ATOM   1775  N   ALA A 120      16.991  35.792  17.271  1.00  0.00           N  
ATOM   1776  CA  ALA A 120      16.570  34.646  18.073  1.00  0.00           C  
ATOM   1777  C   ALA A 120      16.388  35.089  19.509  1.00  0.00           C  
ATOM   1778  O   ALA A 120      15.534  34.556  20.223  1.00  0.00           O  
ATOM   1779  CB  ALA A 120      17.576  33.508  17.981  1.00  0.00           C  
ATOM   1780  H   ALA A 120      17.902  35.795  16.836  1.00  0.00           H  
ATOM   1781  HA  ALA A 120      15.618  34.280  17.692  1.00  0.00           H  
ATOM   1782 1HB  ALA A 120      17.242  32.670  18.594  1.00  0.00           H  
ATOM   1783 2HB  ALA A 120      17.658  33.187  16.943  1.00  0.00           H  
ATOM   1784 3HB  ALA A 120      18.541  33.862  18.338  1.00  0.00           H  
ATOM   1785  N   LEU A 121      17.264  35.981  19.971  1.00  0.00           N  
ATOM   1786  CA  LEU A 121      17.148  36.486  21.333  1.00  0.00           C  
ATOM   1787  C   LEU A 121      15.851  37.290  21.459  1.00  0.00           C  
ATOM   1788  O   LEU A 121      15.125  37.125  22.447  1.00  0.00           O  
ATOM   1789  CB  LEU A 121      18.368  37.351  21.669  1.00  0.00           C  
ATOM   1790  CG  LEU A 121      18.457  38.005  23.053  1.00  0.00           C  
ATOM   1791  CD1 LEU A 121      18.405  36.946  24.146  1.00  0.00           C  
ATOM   1792  CD2 LEU A 121      19.750  38.807  23.132  1.00  0.00           C  
ATOM   1793  H   LEU A 121      18.004  36.303  19.365  1.00  0.00           H  
ATOM   1794  HA  LEU A 121      17.123  35.630  22.008  1.00  0.00           H  
ATOM   1795 1HB  LEU A 121      19.260  36.733  21.565  1.00  0.00           H  
ATOM   1796 2HB  LEU A 121      18.418  38.161  20.942  1.00  0.00           H  
ATOM   1797  HG  LEU A 121      17.607  38.670  23.208  1.00  0.00           H  
ATOM   1798 1HD1 LEU A 121      18.469  37.427  25.122  1.00  0.00           H  
ATOM   1799 2HD1 LEU A 121      17.469  36.391  24.079  1.00  0.00           H  
ATOM   1800 3HD1 LEU A 121      19.243  36.261  24.018  1.00  0.00           H  
ATOM   1801 1HD2 LEU A 121      19.830  39.281  24.111  1.00  0.00           H  
ATOM   1802 2HD2 LEU A 121      20.602  38.142  22.983  1.00  0.00           H  
ATOM   1803 3HD2 LEU A 121      19.763  39.579  22.363  1.00  0.00           H  
ATOM   1804  N   LYS A 122      15.537  38.143  20.480  1.00  0.00           N  
ATOM   1805  CA  LYS A 122      14.303  38.931  20.515  1.00  0.00           C  
ATOM   1806  C   LYS A 122      13.091  38.038  20.601  1.00  0.00           C  
ATOM   1807  O   LYS A 122      12.172  38.311  21.357  1.00  0.00           O  
ATOM   1808  CB  LYS A 122      14.187  39.837  19.289  1.00  0.00           C  
ATOM   1809  CG  LYS A 122      12.963  40.743  19.272  1.00  0.00           C  
ATOM   1810  CD  LYS A 122      12.865  41.560  17.992  1.00  0.00           C  
ATOM   1811  CE  LYS A 122      11.605  42.412  17.976  1.00  0.00           C  
ATOM   1812  NZ  LYS A 122      11.346  43.055  16.659  1.00  0.00           N  
ATOM   1813  H   LYS A 122      16.165  38.243  19.695  1.00  0.00           H  
ATOM   1814  HA  LYS A 122      14.316  39.563  21.404  1.00  0.00           H  
ATOM   1815 1HB  LYS A 122      15.070  40.474  19.226  1.00  0.00           H  
ATOM   1816 2HB  LYS A 122      14.156  39.223  18.389  1.00  0.00           H  
ATOM   1817 1HG  LYS A 122      12.053  40.148  19.364  1.00  0.00           H  
ATOM   1818 2HG  LYS A 122      13.019  41.425  20.120  1.00  0.00           H  
ATOM   1819 1HD  LYS A 122      13.738  42.210  17.909  1.00  0.00           H  
ATOM   1820 2HD  LYS A 122      12.851  40.885  17.136  1.00  0.00           H  
ATOM   1821 1HE  LYS A 122      10.748  41.789  18.227  1.00  0.00           H  
ATOM   1822 2HE  LYS A 122      11.703  43.193  18.730  1.00  0.00           H  
ATOM   1823 1HZ  LYS A 122      10.501  43.606  16.705  1.00  0.00           H  
ATOM   1824 2HZ  LYS A 122      12.107  43.662  16.391  1.00  0.00           H  
ATOM   1825 3HZ  LYS A 122      11.239  42.339  15.955  1.00  0.00           H  
ATOM   1826  N   ARG A 123      13.069  36.986  19.773  1.00  0.00           N  
ATOM   1827  CA  ARG A 123      11.936  36.076  19.789  1.00  0.00           C  
ATOM   1828  C   ARG A 123      11.879  35.301  21.081  1.00  0.00           C  
ATOM   1829  O   ARG A 123      10.808  35.131  21.640  1.00  0.00           O  
ATOM   1830  CB  ARG A 123      12.001  35.097  18.626  1.00  0.00           C  
ATOM   1831  CG  ARG A 123      11.748  35.700  17.254  1.00  0.00           C  
ATOM   1832  CD  ARG A 123      11.512  34.643  16.238  1.00  0.00           C  
ATOM   1833  NE  ARG A 123      12.661  33.769  16.063  1.00  0.00           N  
ATOM   1834  CZ  ARG A 123      13.688  33.956  15.211  1.00  0.00           C  
ATOM   1835  NH1 ARG A 123      13.742  35.005  14.420  1.00  0.00           N  
ATOM   1836  NH2 ARG A 123      14.662  33.063  15.173  1.00  0.00           N  
ATOM   1837  H   ARG A 123      13.840  36.831  19.140  1.00  0.00           H  
ATOM   1838  HA  ARG A 123      11.023  36.665  19.692  1.00  0.00           H  
ATOM   1839 1HB  ARG A 123      12.988  34.635  18.609  1.00  0.00           H  
ATOM   1840 2HB  ARG A 123      11.266  34.307  18.778  1.00  0.00           H  
ATOM   1841 1HG  ARG A 123      10.869  36.343  17.297  1.00  0.00           H  
ATOM   1842 2HG  ARG A 123      12.615  36.288  16.950  1.00  0.00           H  
ATOM   1843 1HD  ARG A 123      10.666  34.029  16.547  1.00  0.00           H  
ATOM   1844 2HD  ARG A 123      11.295  35.108  15.278  1.00  0.00           H  
ATOM   1845  HE  ARG A 123      12.691  32.939  16.639  1.00  0.00           H  
ATOM   1846 1HH1 ARG A 123      13.007  35.698  14.435  1.00  0.00           H  
ATOM   1847 2HH1 ARG A 123      14.525  35.116  13.792  1.00  0.00           H  
ATOM   1848 1HH2 ARG A 123      14.627  32.254  15.779  1.00  0.00           H  
ATOM   1849 2HH2 ARG A 123      15.438  33.187  14.541  1.00  0.00           H  
ATOM   1850  N   ALA A 124      13.009  34.818  21.582  1.00  0.00           N  
ATOM   1851  CA  ALA A 124      12.976  34.066  22.832  1.00  0.00           C  
ATOM   1852  C   ALA A 124      12.465  34.924  23.987  1.00  0.00           C  
ATOM   1853  O   ALA A 124      11.649  34.462  24.770  1.00  0.00           O  
ATOM   1854  CB  ALA A 124      14.368  33.532  23.136  1.00  0.00           C  
ATOM   1855  H   ALA A 124      13.894  34.958  21.116  1.00  0.00           H  
ATOM   1856  HA  ALA A 124      12.288  33.228  22.720  1.00  0.00           H  
ATOM   1857 1HB  ALA A 124      14.328  32.980  24.075  1.00  0.00           H  
ATOM   1858 2HB  ALA A 124      14.690  32.872  22.330  1.00  0.00           H  
ATOM   1859 3HB  ALA A 124      15.060  34.369  23.221  1.00  0.00           H  
ATOM   1860  N   VAL A 125      12.882  36.183  24.046  1.00  0.00           N  
ATOM   1861  CA  VAL A 125      12.382  37.046  25.117  1.00  0.00           C  
ATOM   1862  C   VAL A 125      10.892  37.270  24.909  1.00  0.00           C  
ATOM   1863  O   VAL A 125      10.120  37.136  25.847  1.00  0.00           O  
ATOM   1864  CB  VAL A 125      13.118  38.399  25.126  1.00  0.00           C  
ATOM   1865  CG1 VAL A 125      12.463  39.381  26.086  1.00  0.00           C  
ATOM   1866  CG2 VAL A 125      14.578  38.188  25.499  1.00  0.00           C  
ATOM   1867  H   VAL A 125      13.532  36.536  23.361  1.00  0.00           H  
ATOM   1868  HA  VAL A 125      12.557  36.558  26.077  1.00  0.00           H  
ATOM   1869  HB  VAL A 125      13.058  38.846  24.133  1.00  0.00           H  
ATOM   1870 1HG1 VAL A 125      13.013  40.323  26.062  1.00  0.00           H  
ATOM   1871 2HG1 VAL A 125      11.428  39.563  25.796  1.00  0.00           H  
ATOM   1872 3HG1 VAL A 125      12.485  38.968  27.094  1.00  0.00           H  
ATOM   1873 1HG2 VAL A 125      15.098  39.145  25.504  1.00  0.00           H  
ATOM   1874 2HG2 VAL A 125      14.632  37.738  26.490  1.00  0.00           H  
ATOM   1875 3HG2 VAL A 125      15.065  37.528  24.781  1.00  0.00           H  
ATOM   1876  N   ALA A 126      10.456  37.612  23.699  1.00  0.00           N  
ATOM   1877  CA  ALA A 126       9.024  37.849  23.484  1.00  0.00           C  
ATOM   1878  C   ALA A 126       8.112  36.636  23.616  1.00  0.00           C  
ATOM   1879  O   ALA A 126       7.003  36.760  24.155  1.00  0.00           O  
ATOM   1880  CB  ALA A 126       8.826  38.469  22.108  1.00  0.00           C  
ATOM   1881  H   ALA A 126      11.096  37.708  22.925  1.00  0.00           H  
ATOM   1882  HA  ALA A 126       8.694  38.544  24.255  1.00  0.00           H  
ATOM   1883 1HB  ALA A 126       7.760  38.670  22.000  1.00  0.00           H  
ATOM   1884 2HB  ALA A 126       9.398  39.394  22.034  1.00  0.00           H  
ATOM   1885 3HB  ALA A 126       9.167  37.773  21.343  1.00  0.00           H  
ATOM   1886  N   ARG A 127       8.551  35.461  23.163  1.00  0.00           N  
ATOM   1887  CA  ARG A 127       7.722  34.264  23.183  1.00  0.00           C  
ATOM   1888  C   ARG A 127       7.801  33.364  24.420  1.00  0.00           C  
ATOM   1889  O   ARG A 127       6.783  32.791  24.827  1.00  0.00           O  
ATOM   1890  CB  ARG A 127       8.042  33.391  21.979  1.00  0.00           C  
ATOM   1891  CG  ARG A 127       7.643  33.959  20.626  1.00  0.00           C  
ATOM   1892  CD  ARG A 127       8.024  33.035  19.527  1.00  0.00           C  
ATOM   1893  NE  ARG A 127       7.620  33.537  18.224  1.00  0.00           N  
ATOM   1894  CZ  ARG A 127       7.849  32.916  17.050  1.00  0.00           C  
ATOM   1895  NH1 ARG A 127       8.483  31.766  17.017  1.00  0.00           N  
ATOM   1896  NH2 ARG A 127       7.433  33.469  15.923  1.00  0.00           N  
ATOM   1897  H   ARG A 127       9.488  35.397  22.791  1.00  0.00           H  
ATOM   1898  HA  ARG A 127       6.684  34.596  23.131  1.00  0.00           H  
ATOM   1899 1HB  ARG A 127       9.113  33.202  21.949  1.00  0.00           H  
ATOM   1900 2HB  ARG A 127       7.538  32.430  22.088  1.00  0.00           H  
ATOM   1901 1HG  ARG A 127       6.564  34.109  20.597  1.00  0.00           H  
ATOM   1902 2HG  ARG A 127       8.148  34.914  20.475  1.00  0.00           H  
ATOM   1903 1HD  ARG A 127       9.106  32.914  19.529  1.00  0.00           H  
ATOM   1904 2HD  ARG A 127       7.541  32.072  19.688  1.00  0.00           H  
ATOM   1905  HE  ARG A 127       7.128  34.420  18.200  1.00  0.00           H  
ATOM   1906 1HH1 ARG A 127       8.805  31.335  17.873  1.00  0.00           H  
ATOM   1907 2HH1 ARG A 127       8.652  31.306  16.134  1.00  0.00           H  
ATOM   1908 1HH2 ARG A 127       6.945  34.354  15.942  1.00  0.00           H  
ATOM   1909 2HH2 ARG A 127       7.602  33.010  15.040  1.00  0.00           H  
ATOM   1910  N   VAL A 128       8.981  33.243  25.031  1.00  0.00           N  
ATOM   1911  CA  VAL A 128       9.145  32.333  26.166  1.00  0.00           C  
ATOM   1912  C   VAL A 128       9.217  33.105  27.504  1.00  0.00           C  
ATOM   1913  O   VAL A 128       8.509  32.796  28.461  1.00  0.00           O  
ATOM   1914  CB  VAL A 128      10.423  31.493  25.987  1.00  0.00           C  
ATOM   1915  CG1 VAL A 128      10.612  30.605  27.208  1.00  0.00           C  
ATOM   1916  CG2 VAL A 128      10.309  30.679  24.707  1.00  0.00           C  
ATOM   1917  H   VAL A 128       9.791  33.766  24.735  1.00  0.00           H  
ATOM   1918  HA  VAL A 128       8.284  31.665  26.210  1.00  0.00           H  
ATOM   1919  HB  VAL A 128      11.291  32.149  25.925  1.00  0.00           H  
ATOM   1920 1HG1 VAL A 128      11.515  30.006  27.091  1.00  0.00           H  
ATOM   1921 2HG1 VAL A 128      10.707  31.206  28.113  1.00  0.00           H  
ATOM   1922 3HG1 VAL A 128       9.748  29.948  27.306  1.00  0.00           H  
ATOM   1923 1HG2 VAL A 128      11.207  30.079  24.568  1.00  0.00           H  
ATOM   1924 2HG2 VAL A 128       9.442  30.021  24.774  1.00  0.00           H  
ATOM   1925 3HG2 VAL A 128      10.190  31.351  23.857  1.00  0.00           H  
ATOM   1926  N   GLY A 129      10.060  34.125  27.527  1.00  0.00           N  
ATOM   1927  CA  GLY A 129      10.247  34.901  28.735  1.00  0.00           C  
ATOM   1928  C   GLY A 129      11.714  35.328  28.787  1.00  0.00           C  
ATOM   1929  O   GLY A 129      12.466  35.064  27.829  1.00  0.00           O  
ATOM   1930  H   GLY A 129      10.570  34.353  26.685  1.00  0.00           H  
ATOM   1931 1HA  GLY A 129       9.577  35.762  28.714  1.00  0.00           H  
ATOM   1932 2HA  GLY A 129       9.975  34.300  29.601  1.00  0.00           H  
ATOM   1933  N   PRO A 130      12.163  35.947  29.898  1.00  0.00           N  
ATOM   1934  CA  PRO A 130      13.513  36.502  30.089  1.00  0.00           C  
ATOM   1935  C   PRO A 130      14.591  35.464  29.714  1.00  0.00           C  
ATOM   1936  O   PRO A 130      14.468  34.297  30.002  1.00  0.00           O  
ATOM   1937  CB  PRO A 130      13.489  36.815  31.588  1.00  0.00           C  
ATOM   1938  CG  PRO A 130      12.055  37.098  31.880  1.00  0.00           C  
ATOM   1939  CD  PRO A 130      11.286  36.122  31.033  1.00  0.00           C  
ATOM   1940  HA  PRO A 130      13.609  37.412  29.477  1.00  0.00           H  
ATOM   1941 1HB  PRO A 130      13.877  35.963  32.166  1.00  0.00           H  
ATOM   1942 2HB  PRO A 130      14.150  37.671  31.787  1.00  0.00           H  
ATOM   1943 1HG  PRO A 130      11.862  36.968  32.955  1.00  0.00           H  
ATOM   1944 2HG  PRO A 130      11.825  38.146  31.632  1.00  0.00           H  
ATOM   1945 1HD  PRO A 130      11.179  35.162  31.562  1.00  0.00           H  
ATOM   1946 2HD  PRO A 130      10.294  36.532  30.794  1.00  0.00           H  
ATOM   1947  N   VAL A 131      15.637  35.969  29.048  1.00  0.00           N  
ATOM   1948  CA  VAL A 131      16.752  35.155  28.533  1.00  0.00           C  
ATOM   1949  C   VAL A 131      18.056  35.678  29.158  1.00  0.00           C  
ATOM   1950  O   VAL A 131      18.292  36.868  29.169  1.00  0.00           O  
ATOM   1951  CB  VAL A 131      16.813  35.247  26.997  1.00  0.00           C  
ATOM   1952  CG1 VAL A 131      17.972  34.425  26.452  1.00  0.00           C  
ATOM   1953  CG2 VAL A 131      15.494  34.777  26.404  1.00  0.00           C  
ATOM   1954  H   VAL A 131      15.635  36.970  28.908  1.00  0.00           H  
ATOM   1955  HA  VAL A 131      16.598  34.113  28.819  1.00  0.00           H  
ATOM   1956  HB  VAL A 131      16.996  36.281  26.706  1.00  0.00           H  
ATOM   1957 1HG1 VAL A 131      18.009  34.494  25.365  1.00  0.00           H  
ATOM   1958 2HG1 VAL A 131      18.915  34.791  26.857  1.00  0.00           H  
ATOM   1959 3HG1 VAL A 131      17.841  33.380  26.735  1.00  0.00           H  
ATOM   1960 1HG2 VAL A 131      15.560  34.851  25.319  1.00  0.00           H  
ATOM   1961 2HG2 VAL A 131      15.292  33.744  26.687  1.00  0.00           H  
ATOM   1962 3HG2 VAL A 131      14.675  35.400  26.765  1.00  0.00           H  
ATOM   1963  N   SER A 132      18.886  34.790  29.698  1.00  0.00           N  
ATOM   1964  CA  SER A 132      20.123  35.272  30.319  1.00  0.00           C  
ATOM   1965  C   SER A 132      21.035  35.713  29.163  1.00  0.00           C  
ATOM   1966  O   SER A 132      21.043  35.048  28.118  1.00  0.00           O  
ATOM   1967  CB  SER A 132      20.743  34.172  31.159  1.00  0.00           C  
ATOM   1968  OG  SER A 132      19.928  33.842  32.249  1.00  0.00           O  
ATOM   1969  H   SER A 132      18.678  33.802  29.686  1.00  0.00           H  
ATOM   1970  HA  SER A 132      19.915  36.116  30.977  1.00  0.00           H  
ATOM   1971 1HB  SER A 132      20.896  33.291  30.536  1.00  0.00           H  
ATOM   1972 2HB  SER A 132      21.716  34.503  31.516  1.00  0.00           H  
ATOM   1973  HG  SER A 132      20.015  34.593  32.841  1.00  0.00           H  
ATOM   1974  N   VAL A 133      21.759  36.823  29.315  1.00  0.00           N  
ATOM   1975  CA  VAL A 133      22.668  37.296  28.258  1.00  0.00           C  
ATOM   1976  C   VAL A 133      24.031  37.682  28.862  1.00  0.00           C  
ATOM   1977  O   VAL A 133      24.142  37.904  30.066  1.00  0.00           O  
ATOM   1978  CB  VAL A 133      22.076  38.510  27.518  1.00  0.00           C  
ATOM   1979  CG1 VAL A 133      20.751  38.153  26.861  1.00  0.00           C  
ATOM   1980  CG2 VAL A 133      21.897  39.669  28.486  1.00  0.00           C  
ATOM   1981  H   VAL A 133      21.681  37.352  30.172  1.00  0.00           H  
ATOM   1982  HA  VAL A 133      22.812  36.500  27.527  1.00  0.00           H  
ATOM   1983  HB  VAL A 133      22.765  38.796  26.723  1.00  0.00           H  
ATOM   1984 1HG1 VAL A 133      20.359  39.031  26.346  1.00  0.00           H  
ATOM   1985 2HG1 VAL A 133      20.900  37.348  26.141  1.00  0.00           H  
ATOM   1986 3HG1 VAL A 133      20.034  37.829  27.614  1.00  0.00           H  
ATOM   1987 1HG2 VAL A 133      21.479  40.530  27.966  1.00  0.00           H  
ATOM   1988 2HG2 VAL A 133      21.220  39.377  29.290  1.00  0.00           H  
ATOM   1989 3HG2 VAL A 133      22.881  39.912  28.887  1.00  0.00           H  
ATOM   1990  N   ALA A 134      25.068  37.838  28.046  1.00  0.00           N  
ATOM   1991  CA  ALA A 134      26.337  38.187  28.688  1.00  0.00           C  
ATOM   1992  C   ALA A 134      26.872  39.507  28.176  1.00  0.00           C  
ATOM   1993  O   ALA A 134      26.745  39.838  26.994  1.00  0.00           O  
ATOM   1994  CB  ALA A 134      27.384  37.105  28.459  1.00  0.00           C  
ATOM   1995  H   ALA A 134      24.957  37.718  27.048  1.00  0.00           H  
ATOM   1996  HA  ALA A 134      26.197  38.302  29.763  1.00  0.00           H  
ATOM   1997 1HB  ALA A 134      28.319  37.437  28.909  1.00  0.00           H  
ATOM   1998 2HB  ALA A 134      27.058  36.172  28.919  1.00  0.00           H  
ATOM   1999 3HB  ALA A 134      27.514  36.953  27.388  1.00  0.00           H  
ATOM   2000  N   ILE A 135      27.512  40.230  29.080  1.00  0.00           N  
ATOM   2001  CA  ILE A 135      28.160  41.495  28.765  1.00  0.00           C  
ATOM   2002  C   ILE A 135      29.585  41.588  29.300  1.00  0.00           C  
ATOM   2003  O   ILE A 135      30.070  40.722  30.019  1.00  0.00           O  
ATOM   2004  CB  ILE A 135      27.342  42.673  29.322  1.00  0.00           C  
ATOM   2005  CG1 ILE A 135      27.106  42.594  30.832  1.00  0.00           C  
ATOM   2006  CG2 ILE A 135      26.002  42.755  28.608  1.00  0.00           C  
ATOM   2007  CD1 ILE A 135      28.143  43.236  31.726  1.00  0.00           C  
ATOM   2008  H   ILE A 135      27.535  39.866  30.020  1.00  0.00           H  
ATOM   2009  HA  ILE A 135      28.221  41.584  27.681  1.00  0.00           H  
ATOM   2010  HB  ILE A 135      27.892  43.602  29.165  1.00  0.00           H  
ATOM   2011 1HG1 ILE A 135      26.149  43.067  31.046  1.00  0.00           H  
ATOM   2012 2HG1 ILE A 135      27.047  41.542  31.118  1.00  0.00           H  
ATOM   2013 1HG2 ILE A 135      25.426  43.590  29.005  1.00  0.00           H  
ATOM   2014 2HG2 ILE A 135      26.171  42.904  27.541  1.00  0.00           H  
ATOM   2015 3HG2 ILE A 135      25.443  41.831  28.757  1.00  0.00           H  
ATOM   2016 1HD1 ILE A 135      27.850  43.103  32.768  1.00  0.00           H  
ATOM   2017 2HD1 ILE A 135      29.125  42.785  31.577  1.00  0.00           H  
ATOM   2018 3HD1 ILE A 135      28.210  44.299  31.499  1.00  0.00           H  
ATOM   2019  N   ASP A 136      30.276  42.618  28.826  1.00  0.00           N  
ATOM   2020  CA  ASP A 136      31.610  43.006  29.239  1.00  0.00           C  
ATOM   2021  C   ASP A 136      31.490  44.023  30.392  1.00  0.00           C  
ATOM   2022  O   ASP A 136      31.165  45.178  30.165  1.00  0.00           O  
ATOM   2023  CB  ASP A 136      32.389  43.645  28.086  1.00  0.00           C  
ATOM   2024  CG  ASP A 136      33.818  44.027  28.449  1.00  0.00           C  
ATOM   2025  OD1 ASP A 136      34.127  43.998  29.616  1.00  0.00           O  
ATOM   2026  OD2 ASP A 136      34.591  44.343  27.577  1.00  0.00           O  
ATOM   2027  H   ASP A 136      29.836  43.182  28.113  1.00  0.00           H  
ATOM   2028  HA  ASP A 136      32.147  42.126  29.593  1.00  0.00           H  
ATOM   2029 1HB  ASP A 136      32.424  42.952  27.244  1.00  0.00           H  
ATOM   2030 2HB  ASP A 136      31.863  44.541  27.757  1.00  0.00           H  
ATOM   2031  N   ALA A 137      31.732  43.588  31.627  1.00  0.00           N  
ATOM   2032  CA  ALA A 137      31.543  44.436  32.788  1.00  0.00           C  
ATOM   2033  C   ALA A 137      32.782  45.291  33.115  1.00  0.00           C  
ATOM   2034  O   ALA A 137      32.730  46.089  34.056  1.00  0.00           O  
ATOM   2035  CB  ALA A 137      31.166  43.609  34.008  1.00  0.00           C  
ATOM   2036  H   ALA A 137      32.056  42.640  31.753  1.00  0.00           H  
ATOM   2037  HA  ALA A 137      30.734  45.131  32.567  1.00  0.00           H  
ATOM   2038 1HB  ALA A 137      31.015  44.273  34.860  1.00  0.00           H  
ATOM   2039 2HB  ALA A 137      30.245  43.063  33.804  1.00  0.00           H  
ATOM   2040 3HB  ALA A 137      31.964  42.904  34.233  1.00  0.00           H  
ATOM   2041  N   SER A 138      33.842  45.183  32.327  1.00  0.00           N  
ATOM   2042  CA  SER A 138      35.074  45.893  32.622  1.00  0.00           C  
ATOM   2043  C   SER A 138      35.058  47.377  32.216  1.00  0.00           C  
ATOM   2044  O   SER A 138      35.936  48.129  32.590  1.00  0.00           O  
ATOM   2045  CB  SER A 138      36.259  45.221  31.956  1.00  0.00           C  
ATOM   2046  OG  SER A 138      36.237  45.397  30.568  1.00  0.00           O  
ATOM   2047  H   SER A 138      33.805  44.600  31.503  1.00  0.00           H  
ATOM   2048  HA  SER A 138      35.229  45.858  33.702  1.00  0.00           H  
ATOM   2049 1HB  SER A 138      37.182  45.635  32.362  1.00  0.00           H  
ATOM   2050 2HB  SER A 138      36.250  44.155  32.186  1.00  0.00           H  
ATOM   2051  HG  SER A 138      35.534  44.835  30.234  1.00  0.00           H  
ATOM   2052  N   LEU A 139      34.073  47.783  31.441  1.00  0.00           N  
ATOM   2053  CA  LEU A 139      34.019  49.155  30.968  1.00  0.00           C  
ATOM   2054  C   LEU A 139      33.355  50.111  31.947  1.00  0.00           C  
ATOM   2055  O   LEU A 139      32.260  49.848  32.449  1.00  0.00           O  
ATOM   2056  CB  LEU A 139      33.273  49.263  29.632  1.00  0.00           C  
ATOM   2057  CG  LEU A 139      34.073  48.997  28.351  1.00  0.00           C  
ATOM   2058  CD1 LEU A 139      34.310  47.502  28.178  1.00  0.00           C  
ATOM   2059  CD2 LEU A 139      33.290  49.575  27.181  1.00  0.00           C  
ATOM   2060  H   LEU A 139      33.357  47.117  31.182  1.00  0.00           H  
ATOM   2061  HA  LEU A 139      35.043  49.501  30.827  1.00  0.00           H  
ATOM   2062 1HB  LEU A 139      32.447  48.554  29.644  1.00  0.00           H  
ATOM   2063 2HB  LEU A 139      32.865  50.270  29.548  1.00  0.00           H  
ATOM   2064  HG  LEU A 139      35.051  49.473  28.416  1.00  0.00           H  
ATOM   2065 1HD1 LEU A 139      34.878  47.321  27.265  1.00  0.00           H  
ATOM   2066 2HD1 LEU A 139      34.871  47.096  29.020  1.00  0.00           H  
ATOM   2067 3HD1 LEU A 139      33.354  46.986  28.113  1.00  0.00           H  
ATOM   2068 1HD2 LEU A 139      33.840  49.397  26.257  1.00  0.00           H  
ATOM   2069 2HD2 LEU A 139      32.313  49.095  27.120  1.00  0.00           H  
ATOM   2070 3HD2 LEU A 139      33.153  50.648  27.321  1.00  0.00           H  
ATOM   2071  N   THR A 140      34.015  51.222  32.197  1.00  0.00           N  
ATOM   2072  CA  THR A 140      33.498  52.240  33.125  1.00  0.00           C  
ATOM   2073  C   THR A 140      32.265  52.888  32.566  1.00  0.00           C  
ATOM   2074  O   THR A 140      31.474  53.488  33.290  1.00  0.00           O  
ATOM   2075  CB  THR A 140      34.571  53.309  33.400  1.00  0.00           C  
ATOM   2076  OG1 THR A 140      34.996  53.878  32.154  1.00  0.00           O  
ATOM   2077  CG2 THR A 140      35.749  52.662  34.113  1.00  0.00           C  
ATOM   2078  H   THR A 140      34.901  51.391  31.743  1.00  0.00           H  
ATOM   2079  HA  THR A 140      33.238  51.748  34.062  1.00  0.00           H  
ATOM   2080  HB  THR A 140      34.151  54.099  34.022  1.00  0.00           H  
ATOM   2081  HG1 THR A 140      35.517  54.666  32.325  1.00  0.00           H  
ATOM   2082 1HG2 THR A 140      36.512  53.415  34.311  1.00  0.00           H  
ATOM   2083 2HG2 THR A 140      35.407  52.234  35.054  1.00  0.00           H  
ATOM   2084 3HG2 THR A 140      36.173  51.876  33.492  1.00  0.00           H  
ATOM   2085  N   SER A 141      32.136  52.894  31.255  1.00  0.00           N  
ATOM   2086  CA  SER A 141      30.979  53.487  30.614  1.00  0.00           C  
ATOM   2087  C   SER A 141      29.753  52.672  30.871  1.00  0.00           C  
ATOM   2088  O   SER A 141      28.641  53.183  30.796  1.00  0.00           O  
ATOM   2089  CB  SER A 141      31.258  53.588  29.127  1.00  0.00           C  
ATOM   2090  OG  SER A 141      31.375  52.327  28.529  1.00  0.00           O  
ATOM   2091  H   SER A 141      32.850  52.480  30.673  1.00  0.00           H  
ATOM   2092  HA  SER A 141      30.822  54.486  31.027  1.00  0.00           H  
ATOM   2093 1HB  SER A 141      30.453  54.140  28.642  1.00  0.00           H  
ATOM   2094 2HB  SER A 141      32.179  54.147  28.970  1.00  0.00           H  
ATOM   2095  HG  SER A 141      31.745  52.507  27.661  1.00  0.00           H  
ATOM   2096  N   PHE A 142      29.915  51.404  31.255  1.00  0.00           N  
ATOM   2097  CA  PHE A 142      28.783  50.545  31.601  1.00  0.00           C  
ATOM   2098  C   PHE A 142      28.519  50.738  33.093  1.00  0.00           C  
ATOM   2099  O   PHE A 142      27.434  50.996  33.519  1.00  0.00           O  
ATOM   2100  CB  PHE A 142      29.096  49.083  31.278  1.00  0.00           C  
ATOM   2101  CG  PHE A 142      28.005  48.086  31.546  1.00  0.00           C  
ATOM   2102  CD1 PHE A 142      27.042  47.788  30.593  1.00  0.00           C  
ATOM   2103  CD2 PHE A 142      27.931  47.429  32.765  1.00  0.00           C  
ATOM   2104  CE1 PHE A 142      26.042  46.869  30.850  1.00  0.00           C  
ATOM   2105  CE2 PHE A 142      26.934  46.509  33.026  1.00  0.00           C  
ATOM   2106  CZ  PHE A 142      25.983  46.224  32.067  1.00  0.00           C  
ATOM   2107  H   PHE A 142      30.838  50.999  31.315  1.00  0.00           H  
ATOM   2108  HA  PHE A 142      27.908  50.845  31.021  1.00  0.00           H  
ATOM   2109 1HB  PHE A 142      29.352  49.001  30.223  1.00  0.00           H  
ATOM   2110 2HB  PHE A 142      29.963  48.768  31.858  1.00  0.00           H  
ATOM   2111  HD1 PHE A 142      27.078  48.291  29.626  1.00  0.00           H  
ATOM   2112  HD2 PHE A 142      28.684  47.657  33.520  1.00  0.00           H  
ATOM   2113  HE1 PHE A 142      25.293  46.648  30.090  1.00  0.00           H  
ATOM   2114  HE2 PHE A 142      26.886  45.998  33.987  1.00  0.00           H  
ATOM   2115  HZ  PHE A 142      25.195  45.500  32.270  1.00  0.00           H  
ATOM   2116  N   GLN A 143      29.593  50.662  33.860  1.00  0.00           N  
ATOM   2117  CA  GLN A 143      29.584  50.716  35.321  1.00  0.00           C  
ATOM   2118  C   GLN A 143      28.994  51.984  35.928  1.00  0.00           C  
ATOM   2119  O   GLN A 143      28.326  51.930  36.946  1.00  0.00           O  
ATOM   2120  CB  GLN A 143      31.012  50.545  35.844  1.00  0.00           C  
ATOM   2121  CG  GLN A 143      31.655  49.184  35.634  1.00  0.00           C  
ATOM   2122  CD  GLN A 143      33.147  49.270  35.892  1.00  0.00           C  
ATOM   2123  OE1 GLN A 143      33.603  50.256  36.475  1.00  0.00           O  
ATOM   2124  NE2 GLN A 143      33.904  48.265  35.468  1.00  0.00           N  
ATOM   2125  H   GLN A 143      30.487  50.559  33.403  1.00  0.00           H  
ATOM   2126  HA  GLN A 143      28.960  49.895  35.676  1.00  0.00           H  
ATOM   2127 1HB  GLN A 143      31.646  51.285  35.356  1.00  0.00           H  
ATOM   2128 2HB  GLN A 143      31.026  50.740  36.916  1.00  0.00           H  
ATOM   2129 1HG  GLN A 143      31.214  48.464  36.323  1.00  0.00           H  
ATOM   2130 2HG  GLN A 143      31.492  48.847  34.611  1.00  0.00           H  
ATOM   2131 1HE2 GLN A 143      34.895  48.284  35.619  1.00  0.00           H  
ATOM   2132 2HE2 GLN A 143      33.494  47.484  34.997  1.00  0.00           H  
ATOM   2133  N   PHE A 144      29.241  53.125  35.285  1.00  0.00           N  
ATOM   2134  CA  PHE A 144      28.747  54.416  35.797  1.00  0.00           C  
ATOM   2135  C   PHE A 144      27.561  54.973  34.966  1.00  0.00           C  
ATOM   2136  O   PHE A 144      27.357  56.183  34.888  1.00  0.00           O  
ATOM   2137  CB  PHE A 144      29.903  55.418  35.803  1.00  0.00           C  
ATOM   2138  CG  PHE A 144      30.959  55.007  36.789  1.00  0.00           C  
ATOM   2139  CD1 PHE A 144      32.092  54.313  36.390  1.00  0.00           C  
ATOM   2140  CD2 PHE A 144      30.827  55.313  38.139  1.00  0.00           C  
ATOM   2141  CE1 PHE A 144      33.066  53.933  37.294  1.00  0.00           C  
ATOM   2142  CE2 PHE A 144      31.796  54.938  39.049  1.00  0.00           C  
ATOM   2143  CZ  PHE A 144      32.916  54.248  38.627  1.00  0.00           C  
ATOM   2144  H   PHE A 144      29.776  53.124  34.429  1.00  0.00           H  
ATOM   2145  HA  PHE A 144      28.391  54.266  36.818  1.00  0.00           H  
ATOM   2146 1HB  PHE A 144      30.338  55.483  34.807  1.00  0.00           H  
ATOM   2147 2HB  PHE A 144      29.537  56.411  36.058  1.00  0.00           H  
ATOM   2148  HD1 PHE A 144      32.217  54.063  35.336  1.00  0.00           H  
ATOM   2149  HD2 PHE A 144      29.945  55.857  38.479  1.00  0.00           H  
ATOM   2150  HE1 PHE A 144      33.946  53.389  36.953  1.00  0.00           H  
ATOM   2151  HE2 PHE A 144      31.678  55.186  40.104  1.00  0.00           H  
ATOM   2152  HZ  PHE A 144      33.678  53.951  39.346  1.00  0.00           H  
ATOM   2153  N   TYR A 145      26.818  54.070  34.337  1.00  0.00           N  
ATOM   2154  CA  TYR A 145      25.596  54.390  33.604  1.00  0.00           C  
ATOM   2155  C   TYR A 145      24.523  55.042  34.491  1.00  0.00           C  
ATOM   2156  O   TYR A 145      24.287  54.593  35.602  1.00  0.00           O  
ATOM   2157  CB  TYR A 145      25.028  53.134  32.938  1.00  0.00           C  
ATOM   2158  CG  TYR A 145      23.633  53.339  32.390  1.00  0.00           C  
ATOM   2159  CD1 TYR A 145      23.401  53.848  31.121  1.00  0.00           C  
ATOM   2160  CD2 TYR A 145      22.570  52.996  33.212  1.00  0.00           C  
ATOM   2161  CE1 TYR A 145      22.101  54.010  30.681  1.00  0.00           C  
ATOM   2162  CE2 TYR A 145      21.267  53.154  32.782  1.00  0.00           C  
ATOM   2163  CZ  TYR A 145      21.021  53.659  31.521  1.00  0.00           C  
ATOM   2164  OH  TYR A 145      19.716  53.812  31.107  1.00  0.00           O  
ATOM   2165  H   TYR A 145      27.094  53.100  34.354  1.00  0.00           H  
ATOM   2166  HA  TYR A 145      25.848  55.117  32.830  1.00  0.00           H  
ATOM   2167 1HB  TYR A 145      25.682  52.826  32.119  1.00  0.00           H  
ATOM   2168 2HB  TYR A 145      25.003  52.318  33.659  1.00  0.00           H  
ATOM   2169  HD1 TYR A 145      24.238  54.116  30.474  1.00  0.00           H  
ATOM   2170  HD2 TYR A 145      22.764  52.598  34.208  1.00  0.00           H  
ATOM   2171  HE1 TYR A 145      21.915  54.410  29.685  1.00  0.00           H  
ATOM   2172  HE2 TYR A 145      20.439  52.882  33.436  1.00  0.00           H  
ATOM   2173  HH  TYR A 145      19.697  54.086  30.187  1.00  0.00           H  
ATOM   2174  N   SER A 146      23.836  56.054  33.972  1.00  0.00           N  
ATOM   2175  CA  SER A 146      22.719  56.648  34.732  1.00  0.00           C  
ATOM   2176  C   SER A 146      21.401  56.765  33.930  1.00  0.00           C  
ATOM   2177  O   SER A 146      20.315  56.490  34.473  1.00  0.00           O  
ATOM   2178  CB  SER A 146      23.115  58.024  35.230  1.00  0.00           C  
ATOM   2179  OG  SER A 146      23.360  58.888  34.154  1.00  0.00           O  
ATOM   2180  H   SER A 146      24.080  56.411  33.058  1.00  0.00           H  
ATOM   2181  HA  SER A 146      22.508  56.004  35.586  1.00  0.00           H  
ATOM   2182 1HB  SER A 146      22.319  58.427  35.855  1.00  0.00           H  
ATOM   2183 2HB  SER A 146      24.008  57.941  35.849  1.00  0.00           H  
ATOM   2184  HG  SER A 146      23.588  59.734  34.546  1.00  0.00           H  
ATOM   2185  N   LYS A 147      21.475  57.038  32.628  1.00  0.00           N  
ATOM   2186  CA  LYS A 147      20.258  57.191  31.846  1.00  0.00           C  
ATOM   2187  C   LYS A 147      20.464  57.052  30.346  1.00  0.00           C  
ATOM   2188  O   LYS A 147      21.595  57.060  29.854  1.00  0.00           O  
ATOM   2189  CB  LYS A 147      19.612  58.545  32.145  1.00  0.00           C  
ATOM   2190  CG  LYS A 147      20.464  59.749  31.771  1.00  0.00           C  
ATOM   2191  CD  LYS A 147      19.771  61.052  32.140  1.00  0.00           C  
ATOM   2192  CE  LYS A 147      20.612  62.260  31.752  1.00  0.00           C  
ATOM   2193  NZ  LYS A 147      19.946  63.542  32.111  1.00  0.00           N  
ATOM   2194  H   LYS A 147      22.375  57.138  32.181  1.00  0.00           H  
ATOM   2195  HA  LYS A 147      19.573  56.394  32.136  1.00  0.00           H  
ATOM   2196 1HB  LYS A 147      18.668  58.625  31.605  1.00  0.00           H  
ATOM   2197 2HB  LYS A 147      19.387  58.615  33.210  1.00  0.00           H  
ATOM   2198 1HG  LYS A 147      21.419  59.691  32.295  1.00  0.00           H  
ATOM   2199 2HG  LYS A 147      20.657  59.744  30.698  1.00  0.00           H  
ATOM   2200 1HD  LYS A 147      18.810  61.108  31.628  1.00  0.00           H  
ATOM   2201 2HD  LYS A 147      19.594  61.075  33.215  1.00  0.00           H  
ATOM   2202 1HE  LYS A 147      21.571  62.203  32.264  1.00  0.00           H  
ATOM   2203 2HE  LYS A 147      20.786  62.241  30.677  1.00  0.00           H  
ATOM   2204 1HZ  LYS A 147      20.534  64.316  31.838  1.00  0.00           H  
ATOM   2205 2HZ  LYS A 147      19.058  63.609  31.631  1.00  0.00           H  
ATOM   2206 3HZ  LYS A 147      19.790  63.575  33.108  1.00  0.00           H  
ATOM   2207  N   GLY A 148      19.366  56.822  29.632  1.00  0.00           N  
ATOM   2208  CA  GLY A 148      19.377  56.706  28.182  1.00  0.00           C  
ATOM   2209  C   GLY A 148      19.783  55.306  27.731  1.00  0.00           C  
ATOM   2210  O   GLY A 148      19.676  54.341  28.497  1.00  0.00           O  
ATOM   2211  H   GLY A 148      18.488  56.725  30.120  1.00  0.00           H  
ATOM   2212 1HA  GLY A 148      18.386  56.940  27.792  1.00  0.00           H  
ATOM   2213 2HA  GLY A 148      20.068  57.437  27.764  1.00  0.00           H  
ATOM   2214  N   VAL A 149      20.154  55.173  26.457  1.00  0.00           N  
ATOM   2215  CA  VAL A 149      20.493  53.855  25.909  1.00  0.00           C  
ATOM   2216  C   VAL A 149      22.012  53.752  25.709  1.00  0.00           C  
ATOM   2217  O   VAL A 149      22.638  54.607  25.048  1.00  0.00           O  
ATOM   2218  CB  VAL A 149      19.778  53.624  24.564  1.00  0.00           C  
ATOM   2219  CG1 VAL A 149      20.205  52.287  23.978  1.00  0.00           C  
ATOM   2220  CG2 VAL A 149      18.272  53.682  24.773  1.00  0.00           C  
ATOM   2221  H   VAL A 149      20.201  55.992  25.866  1.00  0.00           H  
ATOM   2222  HA  VAL A 149      20.171  53.080  26.606  1.00  0.00           H  
ATOM   2223  HB  VAL A 149      20.077  54.398  23.857  1.00  0.00           H  
ATOM   2224 1HG1 VAL A 149      19.697  52.128  23.026  1.00  0.00           H  
ATOM   2225 2HG1 VAL A 149      21.282  52.271  23.810  1.00  0.00           H  
ATOM   2226 3HG1 VAL A 149      19.940  51.487  24.668  1.00  0.00           H  
ATOM   2227 1HG2 VAL A 149      17.765  53.519  23.823  1.00  0.00           H  
ATOM   2228 2HG2 VAL A 149      17.974  52.908  25.481  1.00  0.00           H  
ATOM   2229 3HG2 VAL A 149      17.992  54.659  25.167  1.00  0.00           H  
ATOM   2230  N   TYR A 150      22.594  52.741  26.351  1.00  0.00           N  
ATOM   2231  CA  TYR A 150      24.029  52.511  26.379  1.00  0.00           C  
ATOM   2232  C   TYR A 150      24.636  51.836  25.154  1.00  0.00           C  
ATOM   2233  O   TYR A 150      24.145  50.858  24.628  1.00  0.00           O  
ATOM   2234  CB  TYR A 150      24.395  51.690  27.617  1.00  0.00           C  
ATOM   2235  CG  TYR A 150      25.856  51.300  27.633  1.00  0.00           C  
ATOM   2236  CD1 TYR A 150      26.833  52.234  27.946  1.00  0.00           C  
ATOM   2237  CD2 TYR A 150      26.219  49.996  27.331  1.00  0.00           C  
ATOM   2238  CE1 TYR A 150      28.158  51.843  27.951  1.00  0.00           C  
ATOM   2239  CE2 TYR A 150      27.548  49.618  27.340  1.00  0.00           C  
ATOM   2240  CZ  TYR A 150      28.517  50.550  27.652  1.00  0.00           C  
ATOM   2241  OH  TYR A 150      29.844  50.187  27.664  1.00  0.00           O  
ATOM   2242  H   TYR A 150      22.001  52.094  26.849  1.00  0.00           H  
ATOM   2243  HA  TYR A 150      24.511  53.488  26.440  1.00  0.00           H  
ATOM   2244 1HB  TYR A 150      24.171  52.266  28.516  1.00  0.00           H  
ATOM   2245 2HB  TYR A 150      23.789  50.785  27.654  1.00  0.00           H  
ATOM   2246  HD1 TYR A 150      26.563  53.263  28.186  1.00  0.00           H  
ATOM   2247  HD2 TYR A 150      25.439  49.275  27.086  1.00  0.00           H  
ATOM   2248  HE1 TYR A 150      28.920  52.582  28.198  1.00  0.00           H  
ATOM   2249  HE2 TYR A 150      27.837  48.594  27.102  1.00  0.00           H  
ATOM   2250  HH  TYR A 150      30.371  50.939  27.946  1.00  0.00           H  
ATOM   2251  N   TYR A 151      25.701  52.462  24.656  1.00  0.00           N  
ATOM   2252  CA  TYR A 151      26.468  51.955  23.513  1.00  0.00           C  
ATOM   2253  C   TYR A 151      27.921  52.485  23.632  1.00  0.00           C  
ATOM   2254  O   TYR A 151      28.127  53.673  23.950  1.00  0.00           O  
ATOM   2255  CB  TYR A 151      25.847  52.372  22.178  1.00  0.00           C  
ATOM   2256  CG  TYR A 151      26.620  51.845  20.989  1.00  0.00           C  
ATOM   2257  CD1 TYR A 151      26.462  50.533  20.570  1.00  0.00           C  
ATOM   2258  CD2 TYR A 151      27.492  52.688  20.316  1.00  0.00           C  
ATOM   2259  CE1 TYR A 151      27.174  50.065  19.482  1.00  0.00           C  
ATOM   2260  CE2 TYR A 151      28.203  52.219  19.229  1.00  0.00           C  
ATOM   2261  CZ  TYR A 151      28.046  50.913  18.812  1.00  0.00           C  
ATOM   2262  OH  TYR A 151      28.758  50.452  17.728  1.00  0.00           O  
ATOM   2263  H   TYR A 151      25.997  53.328  25.083  1.00  0.00           H  
ATOM   2264  HA  TYR A 151      26.473  50.864  23.548  1.00  0.00           H  
ATOM   2265 1HB  TYR A 151      24.821  52.007  22.116  1.00  0.00           H  
ATOM   2266 2HB  TYR A 151      25.807  53.459  22.116  1.00  0.00           H  
ATOM   2267  HD1 TYR A 151      25.778  49.865  21.094  1.00  0.00           H  
ATOM   2268  HD2 TYR A 151      27.620  53.721  20.643  1.00  0.00           H  
ATOM   2269  HE1 TYR A 151      27.051  49.034  19.151  1.00  0.00           H  
ATOM   2270  HE2 TYR A 151      28.888  52.884  18.703  1.00  0.00           H  
ATOM   2271  HH  TYR A 151      29.307  51.160  17.382  1.00  0.00           H  
ATOM   2272  N   ASP A 152      28.901  51.614  23.392  1.00  0.00           N  
ATOM   2273  CA  ASP A 152      30.297  52.029  23.438  1.00  0.00           C  
ATOM   2274  C   ASP A 152      31.082  51.202  22.446  1.00  0.00           C  
ATOM   2275  O   ASP A 152      31.152  49.975  22.563  1.00  0.00           O  
ATOM   2276  CB  ASP A 152      30.859  51.861  24.854  1.00  0.00           C  
ATOM   2277  CG  ASP A 152      32.241  52.476  25.029  1.00  0.00           C  
ATOM   2278  OD1 ASP A 152      32.971  52.590  24.074  1.00  0.00           O  
ATOM   2279  OD2 ASP A 152      32.569  52.833  26.135  1.00  0.00           O  
ATOM   2280  H   ASP A 152      28.680  50.653  23.175  1.00  0.00           H  
ATOM   2281  HA  ASP A 152      30.364  53.082  23.169  1.00  0.00           H  
ATOM   2282 1HB  ASP A 152      30.179  52.328  25.567  1.00  0.00           H  
ATOM   2283 2HB  ASP A 152      30.920  50.803  25.101  1.00  0.00           H  
ATOM   2284  N   GLU A 153      31.708  51.869  21.473  1.00  0.00           N  
ATOM   2285  CA  GLU A 153      32.486  51.203  20.413  1.00  0.00           C  
ATOM   2286  C   GLU A 153      33.647  50.398  20.980  1.00  0.00           C  
ATOM   2287  O   GLU A 153      34.219  49.564  20.294  1.00  0.00           O  
ATOM   2288  CB  GLU A 153      33.021  52.232  19.414  1.00  0.00           C  
ATOM   2289  CG  GLU A 153      31.956  52.955  18.602  1.00  0.00           C  
ATOM   2290  CD  GLU A 153      31.353  54.135  19.312  1.00  0.00           C  
ATOM   2291  OE1 GLU A 153      31.604  54.287  20.484  1.00  0.00           O  
ATOM   2292  OE2 GLU A 153      30.642  54.884  18.685  1.00  0.00           O  
ATOM   2293  H   GLU A 153      31.645  52.877  21.457  1.00  0.00           H  
ATOM   2294  HA  GLU A 153      31.824  50.514  19.888  1.00  0.00           H  
ATOM   2295 1HB  GLU A 153      33.599  52.987  19.947  1.00  0.00           H  
ATOM   2296 2HB  GLU A 153      33.693  51.739  18.711  1.00  0.00           H  
ATOM   2297 1HG  GLU A 153      32.401  53.303  17.670  1.00  0.00           H  
ATOM   2298 2HG  GLU A 153      31.168  52.243  18.361  1.00  0.00           H  
ATOM   2299  N   SER A 154      34.096  50.755  22.179  1.00  0.00           N  
ATOM   2300  CA  SER A 154      35.205  50.087  22.807  1.00  0.00           C  
ATOM   2301  C   SER A 154      34.859  48.838  23.573  1.00  0.00           C  
ATOM   2302  O   SER A 154      35.777  48.202  24.085  1.00  0.00           O  
ATOM   2303  CB  SER A 154      35.927  51.008  23.770  1.00  0.00           C  
ATOM   2304  OG  SER A 154      35.156  51.292  24.905  1.00  0.00           O  
ATOM   2305  H   SER A 154      33.644  51.517  22.663  1.00  0.00           H  
ATOM   2306  HA  SER A 154      35.898  49.789  22.019  1.00  0.00           H  
ATOM   2307 1HB  SER A 154      36.862  50.540  24.077  1.00  0.00           H  
ATOM   2308 2HB  SER A 154      36.175  51.939  23.263  1.00  0.00           H  
ATOM   2309  HG  SER A 154      34.498  51.933  24.627  1.00  0.00           H  
ATOM   2310  N   CYS A 155      33.588  48.470  23.701  1.00  0.00           N  
ATOM   2311  CA  CYS A 155      33.102  47.313  24.418  1.00  0.00           C  
ATOM   2312  C   CYS A 155      33.555  46.068  23.669  1.00  0.00           C  
ATOM   2313  O   CYS A 155      33.268  45.899  22.495  1.00  0.00           O  
ATOM   2314  CB  CYS A 155      31.577  47.361  24.531  1.00  0.00           C  
ATOM   2315  SG  CYS A 155      30.836  46.057  25.542  1.00  0.00           S  
ATOM   2316  H   CYS A 155      32.902  49.059  23.249  1.00  0.00           H  
ATOM   2317  HA  CYS A 155      33.518  47.313  25.426  1.00  0.00           H  
ATOM   2318 1HB  CYS A 155      31.270  48.315  24.958  1.00  0.00           H  
ATOM   2319 2HB  CYS A 155      31.129  47.292  23.540  1.00  0.00           H  
ATOM   2320  N   ASN A 156      34.176  45.112  24.364  1.00  0.00           N  
ATOM   2321  CA  ASN A 156      34.691  43.947  23.636  1.00  0.00           C  
ATOM   2322  C   ASN A 156      33.670  42.841  23.600  1.00  0.00           C  
ATOM   2323  O   ASN A 156      33.395  42.200  24.607  1.00  0.00           O  
ATOM   2324  CB  ASN A 156      35.985  43.502  24.293  1.00  0.00           C  
ATOM   2325  CG  ASN A 156      36.680  42.375  23.579  1.00  0.00           C  
ATOM   2326  OD1 ASN A 156      36.082  41.592  22.834  1.00  0.00           O  
ATOM   2327  ND2 ASN A 156      37.967  42.280  23.805  1.00  0.00           N  
ATOM   2328  H   ASN A 156      34.307  45.153  25.365  1.00  0.00           H  
ATOM   2329  HA  ASN A 156      34.895  44.239  22.604  1.00  0.00           H  
ATOM   2330 1HB  ASN A 156      36.673  44.349  24.342  1.00  0.00           H  
ATOM   2331 2HB  ASN A 156      35.768  43.184  25.313  1.00  0.00           H  
ATOM   2332 1HD2 ASN A 156      38.501  41.556  23.368  1.00  0.00           H  
ATOM   2333 2HD2 ASN A 156      38.417  42.932  24.414  1.00  0.00           H  
ATOM   2334  N   SER A 157      33.132  42.560  22.419  1.00  0.00           N  
ATOM   2335  CA  SER A 157      32.074  41.572  22.254  1.00  0.00           C  
ATOM   2336  C   SER A 157      32.500  40.120  22.574  1.00  0.00           C  
ATOM   2337  O   SER A 157      31.653  39.238  22.719  1.00  0.00           O  
ATOM   2338  CB  SER A 157      31.542  41.625  20.835  1.00  0.00           C  
ATOM   2339  OG  SER A 157      32.522  41.233  19.913  1.00  0.00           O  
ATOM   2340  H   SER A 157      33.469  43.048  21.603  1.00  0.00           H  
ATOM   2341  HA  SER A 157      31.279  41.831  22.954  1.00  0.00           H  
ATOM   2342 1HB  SER A 157      30.675  40.973  20.747  1.00  0.00           H  
ATOM   2343 2HB  SER A 157      31.213  42.640  20.611  1.00  0.00           H  
ATOM   2344  HG  SER A 157      32.102  41.258  19.050  1.00  0.00           H  
ATOM   2345  N   ASP A 158      33.813  39.879  22.656  1.00  0.00           N  
ATOM   2346  CA  ASP A 158      34.356  38.556  23.009  1.00  0.00           C  
ATOM   2347  C   ASP A 158      34.571  38.485  24.524  1.00  0.00           C  
ATOM   2348  O   ASP A 158      34.695  37.404  25.111  1.00  0.00           O  
ATOM   2349  CB  ASP A 158      35.672  38.267  22.283  1.00  0.00           C  
ATOM   2350  CG  ASP A 158      35.527  38.159  20.770  1.00  0.00           C  
ATOM   2351  OD1 ASP A 158      34.732  37.377  20.305  1.00  0.00           O  
ATOM   2352  OD2 ASP A 158      36.225  38.872  20.091  1.00  0.00           O  
ATOM   2353  H   ASP A 158      34.458  40.634  22.470  1.00  0.00           H  
ATOM   2354  HA  ASP A 158      33.636  37.793  22.712  1.00  0.00           H  
ATOM   2355 1HB  ASP A 158      36.387  39.059  22.503  1.00  0.00           H  
ATOM   2356 2HB  ASP A 158      36.090  37.331  22.654  1.00  0.00           H  
ATOM   2357  N   ASN A 159      34.651  39.630  25.171  1.00  0.00           N  
ATOM   2358  CA  ASN A 159      34.965  39.709  26.580  1.00  0.00           C  
ATOM   2359  C   ASN A 159      33.704  39.559  27.406  1.00  0.00           C  
ATOM   2360  O   ASN A 159      33.140  40.530  27.929  1.00  0.00           O  
ATOM   2361  CB  ASN A 159      35.681  41.006  26.906  1.00  0.00           C  
ATOM   2362  CG  ASN A 159      36.243  41.111  28.297  1.00  0.00           C  
ATOM   2363  OD1 ASN A 159      36.462  40.122  29.006  1.00  0.00           O  
ATOM   2364  ND2 ASN A 159      36.483  42.332  28.703  1.00  0.00           N  
ATOM   2365  H   ASN A 159      34.492  40.505  24.691  1.00  0.00           H  
ATOM   2366  HA  ASN A 159      35.623  38.879  26.840  1.00  0.00           H  
ATOM   2367 1HB  ASN A 159      36.508  41.135  26.206  1.00  0.00           H  
ATOM   2368 2HB  ASN A 159      34.973  41.823  26.763  1.00  0.00           H  
ATOM   2369 1HD2 ASN A 159      36.859  42.504  29.614  1.00  0.00           H  
ATOM   2370 2HD2 ASN A 159      36.292  43.106  28.099  1.00  0.00           H  
ATOM   2371  N   LEU A 160      33.153  38.352  27.349  1.00  0.00           N  
ATOM   2372  CA  LEU A 160      31.890  38.097  28.042  1.00  0.00           C  
ATOM   2373  C   LEU A 160      32.320  37.457  29.362  1.00  0.00           C  
ATOM   2374  O   LEU A 160      32.857  36.366  29.411  1.00  0.00           O  
ATOM   2375  CB  LEU A 160      31.046  37.166  27.162  1.00  0.00           C  
ATOM   2376  CG  LEU A 160      30.806  37.732  25.757  1.00  0.00           C  
ATOM   2377  CD1 LEU A 160      30.017  36.747  24.905  1.00  0.00           C  
ATOM   2378  CD2 LEU A 160      30.063  39.058  25.834  1.00  0.00           C  
ATOM   2379  H   LEU A 160      33.642  37.647  26.816  1.00  0.00           H  
ATOM   2380  HA  LEU A 160      31.340  39.021  28.209  1.00  0.00           H  
ATOM   2381 1HB  LEU A 160      31.553  36.206  27.078  1.00  0.00           H  
ATOM   2382 2HB  LEU A 160      30.086  37.002  27.652  1.00  0.00           H  
ATOM   2383  HG  LEU A 160      31.761  37.894  25.257  1.00  0.00           H  
ATOM   2384 1HD1 LEU A 160      29.877  37.198  23.923  1.00  0.00           H  
ATOM   2385 2HD1 LEU A 160      30.577  35.816  24.818  1.00  0.00           H  
ATOM   2386 3HD1 LEU A 160      29.054  36.552  25.374  1.00  0.00           H  
ATOM   2387 1HD2 LEU A 160      29.915  39.422  24.817  1.00  0.00           H  
ATOM   2388 2HD2 LEU A 160      29.098  38.916  26.322  1.00  0.00           H  
ATOM   2389 3HD2 LEU A 160      30.614  39.809  26.400  1.00  0.00           H  
ATOM   2390  N   ASN A 161      32.201  38.291  30.393  1.00  0.00           N  
ATOM   2391  CA  ASN A 161      32.715  37.970  31.736  1.00  0.00           C  
ATOM   2392  C   ASN A 161      31.664  38.183  32.835  1.00  0.00           C  
ATOM   2393  O   ASN A 161      31.893  37.822  33.978  1.00  0.00           O  
ATOM   2394  CB  ASN A 161      33.959  38.820  31.912  1.00  0.00           C  
ATOM   2395  CG  ASN A 161      33.679  40.285  31.716  1.00  0.00           C  
ATOM   2396  OD1 ASN A 161      32.675  40.845  32.170  1.00  0.00           O  
ATOM   2397  ND2 ASN A 161      34.579  40.937  31.023  1.00  0.00           N  
ATOM   2398  H   ASN A 161      31.741  39.176  30.237  1.00  0.00           H  
ATOM   2399  HA  ASN A 161      32.980  36.912  31.767  1.00  0.00           H  
ATOM   2400 1HB  ASN A 161      34.365  38.666  32.913  1.00  0.00           H  
ATOM   2401 2HB  ASN A 161      34.719  38.504  31.196  1.00  0.00           H  
ATOM   2402 1HD2 ASN A 161      34.491  41.915  30.834  1.00  0.00           H  
ATOM   2403 2HD2 ASN A 161      35.383  40.464  30.666  1.00  0.00           H  
ATOM   2404  N   HIS A 162      30.480  38.669  32.456  1.00  0.00           N  
ATOM   2405  CA  HIS A 162      29.435  38.884  33.437  1.00  0.00           C  
ATOM   2406  C   HIS A 162      28.031  38.597  32.897  1.00  0.00           C  
ATOM   2407  O   HIS A 162      27.697  38.893  31.764  1.00  0.00           O  
ATOM   2408  CB  HIS A 162      29.527  40.330  33.933  1.00  0.00           C  
ATOM   2409  CG  HIS A 162      28.599  40.664  35.060  1.00  0.00           C  
ATOM   2410  ND1 HIS A 162      27.269  40.988  34.893  1.00  0.00           N  
ATOM   2411  CD2 HIS A 162      28.832  40.716  36.335  1.00  0.00           C  
ATOM   2412  CE1 HIS A 162      26.739  41.226  36.080  1.00  0.00           C  
ATOM   2413  NE2 HIS A 162      27.679  41.067  36.993  1.00  0.00           N  
ATOM   2414  H   HIS A 162      30.284  38.896  31.491  1.00  0.00           H  
ATOM   2415  HA  HIS A 162      29.582  38.210  34.281  1.00  0.00           H  
ATOM   2416 1HB  HIS A 162      30.546  40.530  34.266  1.00  0.00           H  
ATOM   2417 2HB  HIS A 162      29.306  40.995  33.098  1.00  0.00           H  
ATOM   2418  HD1 HIS A 162      26.762  40.965  34.031  1.00  0.00           H  
ATOM   2419  HD2 HIS A 162      29.755  40.530  36.885  1.00  0.00           H  
ATOM   2420  HE1 HIS A 162      25.689  41.501  36.179  1.00  0.00           H  
ATOM   2421  N   ALA A 163      27.226  37.928  33.726  1.00  0.00           N  
ATOM   2422  CA  ALA A 163      25.862  37.580  33.351  1.00  0.00           C  
ATOM   2423  C   ALA A 163      24.867  38.610  33.854  1.00  0.00           C  
ATOM   2424  O   ALA A 163      24.851  38.955  35.046  1.00  0.00           O  
ATOM   2425  CB  ALA A 163      25.500  36.202  33.887  1.00  0.00           C  
ATOM   2426  H   ALA A 163      27.580  37.661  34.633  1.00  0.00           H  
ATOM   2427  HA  ALA A 163      25.785  37.556  32.264  1.00  0.00           H  
ATOM   2428 1HB  ALA A 163      24.471  35.967  33.609  1.00  0.00           H  
ATOM   2429 2HB  ALA A 163      26.161  35.442  33.474  1.00  0.00           H  
ATOM   2430 3HB  ALA A 163      25.607  36.243  34.970  1.00  0.00           H  
ATOM   2431  N   VAL A 164      24.000  39.043  32.948  1.00  0.00           N  
ATOM   2432  CA  VAL A 164      22.910  39.954  33.233  1.00  0.00           C  
ATOM   2433  C   VAL A 164      21.666  39.350  32.573  1.00  0.00           C  
ATOM   2434  O   VAL A 164      21.785  38.346  31.836  1.00  0.00           O  
ATOM   2435  CB  VAL A 164      23.212  41.356  32.672  1.00  0.00           C  
ATOM   2436  CG1 VAL A 164      24.455  41.961  33.307  1.00  0.00           C  
ATOM   2437  CG2 VAL A 164      23.374  41.261  31.162  1.00  0.00           C  
ATOM   2438  H   VAL A 164      24.116  38.712  32.000  1.00  0.00           H  
ATOM   2439  HA  VAL A 164      22.785  40.055  34.312  1.00  0.00           H  
ATOM   2440  HB  VAL A 164      22.381  42.018  32.918  1.00  0.00           H  
ATOM   2441 1HG1 VAL A 164      24.643  42.951  32.891  1.00  0.00           H  
ATOM   2442 2HG1 VAL A 164      24.300  42.044  34.382  1.00  0.00           H  
ATOM   2443 3HG1 VAL A 164      25.298  41.303  33.092  1.00  0.00           H  
ATOM   2444 1HG2 VAL A 164      23.589  42.240  30.734  1.00  0.00           H  
ATOM   2445 2HG2 VAL A 164      24.196  40.588  30.916  1.00  0.00           H  
ATOM   2446 3HG2 VAL A 164      22.435  40.877  30.765  1.00  0.00           H  
ATOM   2447  N   LEU A 165      20.464  39.781  32.943  1.00  0.00           N  
ATOM   2448  CA  LEU A 165      19.290  39.166  32.320  1.00  0.00           C  
ATOM   2449  C   LEU A 165      18.532  40.076  31.354  1.00  0.00           C  
ATOM   2450  O   LEU A 165      18.314  41.260  31.635  1.00  0.00           O  
ATOM   2451  CB  LEU A 165      18.343  38.704  33.436  1.00  0.00           C  
ATOM   2452  CG  LEU A 165      17.020  38.026  33.057  1.00  0.00           C  
ATOM   2453  CD1 LEU A 165      17.274  36.660  32.433  1.00  0.00           C  
ATOM   2454  CD2 LEU A 165      16.187  37.916  34.325  1.00  0.00           C  
ATOM   2455  H   LEU A 165      20.378  40.513  33.634  1.00  0.00           H  
ATOM   2456  HA  LEU A 165      19.621  38.311  31.733  1.00  0.00           H  
ATOM   2457 1HB  LEU A 165      18.885  37.995  34.059  1.00  0.00           H  
ATOM   2458 2HB  LEU A 165      18.077  39.571  34.040  1.00  0.00           H  
ATOM   2459  HG  LEU A 165      16.491  38.620  32.311  1.00  0.00           H  
ATOM   2460 1HD1 LEU A 165      16.330  36.184  32.166  1.00  0.00           H  
ATOM   2461 2HD1 LEU A 165      17.879  36.809  31.539  1.00  0.00           H  
ATOM   2462 3HD1 LEU A 165      17.801  36.023  33.142  1.00  0.00           H  
ATOM   2463 1HD2 LEU A 165      15.231  37.439  34.104  1.00  0.00           H  
ATOM   2464 2HD2 LEU A 165      16.789  37.310  35.001  1.00  0.00           H  
ATOM   2465 3HD2 LEU A 165      15.994  38.904  34.742  1.00  0.00           H  
ATOM   2466  N   ALA A 166      18.161  39.547  30.189  1.00  0.00           N  
ATOM   2467  CA  ALA A 166      17.367  40.311  29.230  1.00  0.00           C  
ATOM   2468  C   ALA A 166      15.885  40.062  29.569  1.00  0.00           C  
ATOM   2469  O   ALA A 166      15.388  38.945  29.462  1.00  0.00           O  
ATOM   2470  CB  ALA A 166      17.679  39.898  27.801  1.00  0.00           C  
ATOM   2471  H   ALA A 166      18.419  38.604  29.939  1.00  0.00           H  
ATOM   2472  HA  ALA A 166      17.581  41.375  29.330  1.00  0.00           H  
ATOM   2473 1HB  ALA A 166      17.033  40.444  27.112  1.00  0.00           H  
ATOM   2474 2HB  ALA A 166      18.723  40.131  27.587  1.00  0.00           H  
ATOM   2475 3HB  ALA A 166      17.509  38.830  27.681  1.00  0.00           H  
ATOM   2476  N   VAL A 167      15.223  41.102  30.061  1.00  0.00           N  
ATOM   2477  CA  VAL A 167      13.869  41.014  30.575  1.00  0.00           C  
ATOM   2478  C   VAL A 167      12.895  41.814  29.718  1.00  0.00           C  
ATOM   2479  O   VAL A 167      11.770  42.063  30.111  1.00  0.00           O  
ATOM   2480  CB  VAL A 167      13.787  41.543  32.019  1.00  0.00           C  
ATOM   2481  CG1 VAL A 167      14.659  40.688  32.927  1.00  0.00           C  
ATOM   2482  CG2 VAL A 167      14.210  43.002  32.084  1.00  0.00           C  
ATOM   2483  H   VAL A 167      15.696  41.994  30.069  1.00  0.00           H  
ATOM   2484  HA  VAL A 167      13.562  39.967  30.571  1.00  0.00           H  
ATOM   2485  HB  VAL A 167      12.762  41.457  32.379  1.00  0.00           H  
ATOM   2486 1HG1 VAL A 167      14.605  41.058  33.951  1.00  0.00           H  
ATOM   2487 2HG1 VAL A 167      14.303  39.659  32.894  1.00  0.00           H  
ATOM   2488 3HG1 VAL A 167      15.691  40.737  32.579  1.00  0.00           H  
ATOM   2489 1HG2 VAL A 167      14.141  43.345  33.116  1.00  0.00           H  
ATOM   2490 2HG2 VAL A 167      15.237  43.104  31.732  1.00  0.00           H  
ATOM   2491 3HG2 VAL A 167      13.556  43.607  31.455  1.00  0.00           H  
ATOM   2492  N   GLY A 168      13.337  42.143  28.510  1.00  0.00           N  
ATOM   2493  CA  GLY A 168      12.501  42.907  27.595  1.00  0.00           C  
ATOM   2494  C   GLY A 168      13.334  43.693  26.597  1.00  0.00           C  
ATOM   2495  O   GLY A 168      14.533  43.494  26.480  1.00  0.00           O  
ATOM   2496  H   GLY A 168      14.266  41.852  28.243  1.00  0.00           H  
ATOM   2497 1HA  GLY A 168      11.833  42.234  27.056  1.00  0.00           H  
ATOM   2498 2HA  GLY A 168      11.882  43.584  28.184  1.00  0.00           H  
ATOM   2499  N   TYR A 169      12.656  44.562  25.853  1.00  0.00           N  
ATOM   2500  CA  TYR A 169      13.261  45.416  24.816  1.00  0.00           C  
ATOM   2501  C   TYR A 169      12.282  46.515  24.414  1.00  0.00           C  
ATOM   2502  O   TYR A 169      11.082  46.394  24.630  1.00  0.00           O  
ATOM   2503  CB  TYR A 169      13.677  44.593  23.595  1.00  0.00           C  
ATOM   2504  CG  TYR A 169      12.601  43.780  22.910  1.00  0.00           C  
ATOM   2505  CD1 TYR A 169      11.821  44.387  21.937  1.00  0.00           C  
ATOM   2506  CD2 TYR A 169      12.388  42.451  23.241  1.00  0.00           C  
ATOM   2507  CE1 TYR A 169      10.833  43.658  21.303  1.00  0.00           C  
ATOM   2508  CE2 TYR A 169      11.396  41.734  22.599  1.00  0.00           C  
ATOM   2509  CZ  TYR A 169      10.625  42.343  21.632  1.00  0.00           C  
ATOM   2510  OH  TYR A 169       9.630  41.654  20.975  1.00  0.00           O  
ATOM   2511  H   TYR A 169      11.664  44.615  26.036  1.00  0.00           H  
ATOM   2512  HA  TYR A 169      14.155  45.890  25.224  1.00  0.00           H  
ATOM   2513 1HB  TYR A 169      14.090  45.273  22.848  1.00  0.00           H  
ATOM   2514 2HB  TYR A 169      14.460  43.894  23.889  1.00  0.00           H  
ATOM   2515  HD1 TYR A 169      11.979  45.431  21.669  1.00  0.00           H  
ATOM   2516  HD2 TYR A 169      12.999  41.973  24.006  1.00  0.00           H  
ATOM   2517  HE1 TYR A 169      10.230  44.150  20.540  1.00  0.00           H  
ATOM   2518  HE2 TYR A 169      11.228  40.688  22.858  1.00  0.00           H  
ATOM   2519  HH  TYR A 169       9.190  42.247  20.363  1.00  0.00           H  
ATOM   2520  N   GLY A 170      12.778  47.566  23.763  1.00  0.00           N  
ATOM   2521  CA  GLY A 170      11.918  48.635  23.280  1.00  0.00           C  
ATOM   2522  C   GLY A 170      12.698  49.741  22.587  1.00  0.00           C  
ATOM   2523  O   GLY A 170      13.894  49.579  22.298  1.00  0.00           O  
ATOM   2524  H   GLY A 170      13.777  47.598  23.613  1.00  0.00           H  
ATOM   2525 1HA  GLY A 170      11.187  48.221  22.584  1.00  0.00           H  
ATOM   2526 2HA  GLY A 170      11.366  49.058  24.119  1.00  0.00           H  
ATOM   2527  N   ILE A 171      12.054  50.895  22.367  1.00  0.00           N  
ATOM   2528  CA  ILE A 171      12.703  52.050  21.733  1.00  0.00           C  
ATOM   2529  C   ILE A 171      12.530  53.341  22.580  1.00  0.00           C  
ATOM   2530  O   ILE A 171      11.429  53.603  23.053  1.00  0.00           O  
ATOM   2531  CB  ILE A 171      12.146  52.298  20.319  1.00  0.00           C  
ATOM   2532  CG1 ILE A 171      12.385  51.054  19.459  1.00  0.00           C  
ATOM   2533  CG2 ILE A 171      12.802  53.531  19.717  1.00  0.00           C  
ATOM   2534  CD1 ILE A 171      11.743  51.058  18.090  1.00  0.00           C  
ATOM   2535  H   ILE A 171      11.087  50.972  22.645  1.00  0.00           H  
ATOM   2536  HA  ILE A 171      13.769  51.847  21.645  1.00  0.00           H  
ATOM   2537  HB  ILE A 171      11.069  52.454  20.373  1.00  0.00           H  
ATOM   2538 1HG1 ILE A 171      13.463  50.954  19.334  1.00  0.00           H  
ATOM   2539 2HG1 ILE A 171      12.010  50.178  19.988  1.00  0.00           H  
ATOM   2540 1HG2 ILE A 171      12.416  53.716  18.714  1.00  0.00           H  
ATOM   2541 2HG2 ILE A 171      12.599  54.405  20.334  1.00  0.00           H  
ATOM   2542 3HG2 ILE A 171      13.878  53.362  19.665  1.00  0.00           H  
ATOM   2543 1HD1 ILE A 171      11.984  50.126  17.578  1.00  0.00           H  
ATOM   2544 2HD1 ILE A 171      10.662  51.148  18.198  1.00  0.00           H  
ATOM   2545 3HD1 ILE A 171      12.108  51.892  17.493  1.00  0.00           H  
ATOM   2546  N   GLN A 172      13.617  54.091  22.844  1.00  0.00           N  
ATOM   2547  CA  GLN A 172      13.440  55.327  23.643  1.00  0.00           C  
ATOM   2548  C   GLN A 172      13.338  56.588  22.761  1.00  0.00           C  
ATOM   2549  O   GLN A 172      12.326  57.316  22.781  1.00  0.00           O  
ATOM   2550  CB  GLN A 172      14.569  55.542  24.656  1.00  0.00           C  
ATOM   2551  CG  GLN A 172      14.654  54.517  25.773  1.00  0.00           C  
ATOM   2552  CD  GLN A 172      13.402  54.457  26.627  1.00  0.00           C  
ATOM   2553  OE1 GLN A 172      12.960  55.469  27.178  1.00  0.00           O  
ATOM   2554  NE2 GLN A 172      12.827  53.264  26.739  1.00  0.00           N  
ATOM   2555  H   GLN A 172      14.517  53.796  22.495  1.00  0.00           H  
ATOM   2556  HA  GLN A 172      12.506  55.246  24.199  1.00  0.00           H  
ATOM   2557 1HB  GLN A 172      15.530  55.536  24.142  1.00  0.00           H  
ATOM   2558 2HB  GLN A 172      14.450  56.522  25.119  1.00  0.00           H  
ATOM   2559 1HG  GLN A 172      14.808  53.535  25.325  1.00  0.00           H  
ATOM   2560 2HG  GLN A 172      15.490  54.771  26.424  1.00  0.00           H  
ATOM   2561 1HE2 GLN A 172      11.998  53.156  27.288  1.00  0.00           H  
ATOM   2562 2HE2 GLN A 172      13.218  52.468  26.276  1.00  0.00           H  
ATOM   2563  N   LYS A 173      14.438  56.915  22.100  1.00  0.00           N  
ATOM   2564  CA  LYS A 173      14.555  58.112  21.285  1.00  0.00           C  
ATOM   2565  C   LYS A 173      14.786  57.793  19.834  1.00  0.00           C  
ATOM   2566  O   LYS A 173      15.403  58.564  19.106  1.00  0.00           O  
ATOM   2567  CB  LYS A 173      15.691  58.993  21.809  1.00  0.00           C  
ATOM   2568  CG  LYS A 173      15.549  59.458  23.253  1.00  0.00           C  
ATOM   2569  CD  LYS A 173      14.368  60.392  23.463  1.00  0.00           C  
ATOM   2570  CE  LYS A 173      14.324  60.917  24.890  1.00  0.00           C  
ATOM   2571  NZ  LYS A 173      13.159  61.814  25.122  1.00  0.00           N  
ATOM   2572  H   LYS A 173      15.222  56.285  22.183  1.00  0.00           H  
ATOM   2573  HA  LYS A 173      13.620  58.671  21.348  1.00  0.00           H  
ATOM   2574 1HB  LYS A 173      16.633  58.449  21.734  1.00  0.00           H  
ATOM   2575 2HB  LYS A 173      15.773  59.884  21.188  1.00  0.00           H  
ATOM   2576 1HG  LYS A 173      15.417  58.592  23.902  1.00  0.00           H  
ATOM   2577 2HG  LYS A 173      16.458  59.982  23.548  1.00  0.00           H  
ATOM   2578 1HD  LYS A 173      14.447  61.234  22.774  1.00  0.00           H  
ATOM   2579 2HD  LYS A 173      13.432  59.871  23.255  1.00  0.00           H  
ATOM   2580 1HE  LYS A 173      14.263  60.072  25.574  1.00  0.00           H  
ATOM   2581 2HE  LYS A 173      15.241  61.469  25.093  1.00  0.00           H  
ATOM   2582 1HZ  LYS A 173      13.168  62.139  26.078  1.00  0.00           H  
ATOM   2583 2HZ  LYS A 173      13.212  62.607  24.497  1.00  0.00           H  
ATOM   2584 3HZ  LYS A 173      12.304  61.306  24.947  1.00  0.00           H  
ATOM   2585  N   GLY A 174      14.363  56.614  19.430  1.00  0.00           N  
ATOM   2586  CA  GLY A 174      14.565  56.099  18.102  1.00  0.00           C  
ATOM   2587  C   GLY A 174      15.693  55.089  18.124  1.00  0.00           C  
ATOM   2588  O   GLY A 174      15.913  54.345  17.178  1.00  0.00           O  
ATOM   2589  H   GLY A 174      13.865  56.042  20.097  1.00  0.00           H  
ATOM   2590 1HA  GLY A 174      13.648  55.638  17.737  1.00  0.00           H  
ATOM   2591 2HA  GLY A 174      14.798  56.916  17.418  1.00  0.00           H  
ATOM   2592  N   ASN A 175      16.404  55.088  19.252  1.00  0.00           N  
ATOM   2593  CA  ASN A 175      17.524  54.197  19.569  1.00  0.00           C  
ATOM   2594  C   ASN A 175      16.934  52.954  20.238  1.00  0.00           C  
ATOM   2595  O   ASN A 175      16.347  53.052  21.345  1.00  0.00           O  
ATOM   2596  CB  ASN A 175      18.534  54.903  20.455  1.00  0.00           C  
ATOM   2597  CG  ASN A 175      19.805  54.131  20.674  1.00  0.00           C  
ATOM   2598  OD1 ASN A 175      19.932  52.976  20.251  1.00  0.00           O  
ATOM   2599  ND2 ASN A 175      20.754  54.747  21.332  1.00  0.00           N  
ATOM   2600  H   ASN A 175      16.139  55.769  19.948  1.00  0.00           H  
ATOM   2601  HA  ASN A 175      18.022  53.897  18.645  1.00  0.00           H  
ATOM   2602 1HB  ASN A 175      18.791  55.864  20.009  1.00  0.00           H  
ATOM   2603 2HB  ASN A 175      18.083  55.099  21.428  1.00  0.00           H  
ATOM   2604 1HD2 ASN A 175      21.625  54.290  21.512  1.00  0.00           H  
ATOM   2605 2HD2 ASN A 175      20.610  55.682  21.658  1.00  0.00           H  
ATOM   2606  N   LYS A 176      17.065  51.825  19.554  1.00  0.00           N  
ATOM   2607  CA  LYS A 176      16.556  50.537  19.969  1.00  0.00           C  
ATOM   2608  C   LYS A 176      17.350  50.013  21.138  1.00  0.00           C  
ATOM   2609  O   LYS A 176      18.584  50.044  21.092  1.00  0.00           O  
ATOM   2610  CB  LYS A 176      16.606  49.562  18.792  1.00  0.00           C  
ATOM   2611  CG  LYS A 176      15.697  49.872  17.610  1.00  0.00           C  
ATOM   2612  CD  LYS A 176      15.884  48.852  16.497  1.00  0.00           C  
ATOM   2613  CE  LYS A 176      15.012  49.177  15.294  1.00  0.00           C  
ATOM   2614  NZ  LYS A 176      15.214  48.214  14.178  1.00  0.00           N  
ATOM   2615  H   LYS A 176      17.561  51.881  18.676  1.00  0.00           H  
ATOM   2616  HA  LYS A 176      15.518  50.649  20.286  1.00  0.00           H  
ATOM   2617 1HB  LYS A 176      17.624  49.519  18.405  1.00  0.00           H  
ATOM   2618 2HB  LYS A 176      16.341  48.563  19.138  1.00  0.00           H  
ATOM   2619 1HG  LYS A 176      14.653  49.861  17.924  1.00  0.00           H  
ATOM   2620 2HG  LYS A 176      15.929  50.866  17.229  1.00  0.00           H  
ATOM   2621 1HD  LYS A 176      16.929  48.839  16.184  1.00  0.00           H  
ATOM   2622 2HD  LYS A 176      15.623  47.859  16.865  1.00  0.00           H  
ATOM   2623 1HE  LYS A 176      13.967  49.153  15.599  1.00  0.00           H  
ATOM   2624 2HE  LYS A 176      15.252  50.181  14.944  1.00  0.00           H  
ATOM   2625 1HZ  LYS A 176      14.619  48.466  13.402  1.00  0.00           H  
ATOM   2626 2HZ  LYS A 176      16.180  48.239  13.881  1.00  0.00           H  
ATOM   2627 3HZ  LYS A 176      14.984  47.279  14.482  1.00  0.00           H  
ATOM   2628  N   HIS A 177      16.689  49.419  22.118  1.00  0.00           N  
ATOM   2629  CA  HIS A 177      17.392  48.849  23.260  1.00  0.00           C  
ATOM   2630  C   HIS A 177      16.844  47.551  23.835  1.00  0.00           C  
ATOM   2631  O   HIS A 177      15.661  47.236  23.733  1.00  0.00           O  
ATOM   2632  CB  HIS A 177      17.436  49.887  24.385  1.00  0.00           C  
ATOM   2633  CG  HIS A 177      16.073  50.139  24.951  1.00  0.00           C  
ATOM   2634  ND1 HIS A 177      15.546  49.394  25.986  1.00  0.00           N  
ATOM   2635  CD2 HIS A 177      15.148  51.041  24.625  1.00  0.00           C  
ATOM   2636  CE1 HIS A 177      14.336  49.848  26.265  1.00  0.00           C  
ATOM   2637  NE2 HIS A 177      14.067  50.851  25.449  1.00  0.00           N  
ATOM   2638  H   HIS A 177      15.681  49.356  22.081  1.00  0.00           H  
ATOM   2639  HA  HIS A 177      18.405  48.607  22.939  1.00  0.00           H  
ATOM   2640 1HB  HIS A 177      18.099  49.540  25.179  1.00  0.00           H  
ATOM   2641 2HB  HIS A 177      17.850  50.818  23.995  1.00  0.00           H  
ATOM   2642  HD1 HIS A 177      16.038  48.688  26.494  1.00  0.00           H  
ATOM   2643  HD2 HIS A 177      15.143  51.823  23.866  1.00  0.00           H  
ATOM   2644  HE1 HIS A 177      13.725  49.410  27.054  1.00  0.00           H  
ATOM   2645  N   TRP A 178      17.720  46.861  24.563  1.00  0.00           N  
ATOM   2646  CA  TRP A 178      17.416  45.708  25.377  1.00  0.00           C  
ATOM   2647  C   TRP A 178      17.164  46.160  26.816  1.00  0.00           C  
ATOM   2648  O   TRP A 178      17.780  47.144  27.271  1.00  0.00           O  
ATOM   2649  CB  TRP A 178      18.540  44.670  25.355  1.00  0.00           C  
ATOM   2650  CG  TRP A 178      18.813  43.993  24.047  1.00  0.00           C  
ATOM   2651  CD1 TRP A 178      19.840  44.242  23.187  1.00  0.00           C  
ATOM   2652  CD2 TRP A 178      18.030  42.950  23.464  1.00  0.00           C  
ATOM   2653  NE1 TRP A 178      19.745  43.414  22.096  1.00  0.00           N  
ATOM   2654  CE2 TRP A 178      18.640  42.616  22.254  1.00  0.00           C  
ATOM   2655  CE3 TRP A 178      16.871  42.277  23.867  1.00  0.00           C  
ATOM   2656  CZ2 TRP A 178      18.132  41.630  21.424  1.00  0.00           C  
ATOM   2657  CZ3 TRP A 178      16.353  41.285  23.042  1.00  0.00           C  
ATOM   2658  CH2 TRP A 178      16.976  40.980  21.859  1.00  0.00           C  
ATOM   2659  H   TRP A 178      18.678  47.182  24.533  1.00  0.00           H  
ATOM   2660  HA  TRP A 178      16.520  45.226  24.987  1.00  0.00           H  
ATOM   2661 1HB  TRP A 178      19.472  45.146  25.662  1.00  0.00           H  
ATOM   2662 2HB  TRP A 178      18.302  43.891  26.078  1.00  0.00           H  
ATOM   2663  HD1 TRP A 178      20.621  44.985  23.339  1.00  0.00           H  
ATOM   2664  HE1 TRP A 178      20.354  43.363  21.292  1.00  0.00           H  
ATOM   2665  HE3 TRP A 178      16.382  42.521  24.809  1.00  0.00           H  
ATOM   2666  HZ2 TRP A 178      18.602  41.363  20.477  1.00  0.00           H  
ATOM   2667  HZ3 TRP A 178      15.450  40.761  23.356  1.00  0.00           H  
ATOM   2668  HH2 TRP A 178      16.576  40.203  21.207  1.00  0.00           H  
ATOM   2669  N   ILE A 179      16.216  45.547  27.531  1.00  0.00           N  
ATOM   2670  CA  ILE A 179      16.049  45.954  28.927  1.00  0.00           C  
ATOM   2671  C   ILE A 179      16.821  44.944  29.774  1.00  0.00           C  
ATOM   2672  O   ILE A 179      16.490  43.746  29.785  1.00  0.00           O  
ATOM   2673  CB  ILE A 179      14.576  45.996  29.374  1.00  0.00           C  
ATOM   2674  CG1 ILE A 179      13.814  46.990  28.494  1.00  0.00           C  
ATOM   2675  CG2 ILE A 179      14.509  46.373  30.846  1.00  0.00           C  
ATOM   2676  CD1 ILE A 179      12.308  46.957  28.625  1.00  0.00           C  
ATOM   2677  H   ILE A 179      15.643  44.827  27.113  1.00  0.00           H  
ATOM   2678  HA  ILE A 179      16.447  46.959  29.067  1.00  0.00           H  
ATOM   2679  HB  ILE A 179      14.120  45.017  29.229  1.00  0.00           H  
ATOM   2680 1HG1 ILE A 179      14.160  47.990  28.751  1.00  0.00           H  
ATOM   2681 2HG1 ILE A 179      14.061  46.791  27.451  1.00  0.00           H  
ATOM   2682 1HG2 ILE A 179      13.473  46.408  31.182  1.00  0.00           H  
ATOM   2683 2HG2 ILE A 179      15.044  45.641  31.450  1.00  0.00           H  
ATOM   2684 3HG2 ILE A 179      14.963  47.353  30.991  1.00  0.00           H  
ATOM   2685 1HD1 ILE A 179      11.870  47.700  27.957  1.00  0.00           H  
ATOM   2686 2HD1 ILE A 179      11.937  45.967  28.357  1.00  0.00           H  
ATOM   2687 3HD1 ILE A 179      11.999  47.180  29.645  1.00  0.00           H  
ATOM   2688  N   ILE A 180      17.891  45.409  30.398  1.00  0.00           N  
ATOM   2689  CA  ILE A 180      18.761  44.514  31.122  1.00  0.00           C  
ATOM   2690  C   ILE A 180      18.746  44.661  32.635  1.00  0.00           C  
ATOM   2691  O   ILE A 180      18.877  45.763  33.186  1.00  0.00           O  
ATOM   2692  CB  ILE A 180      20.202  44.707  30.613  1.00  0.00           C  
ATOM   2693  CG1 ILE A 180      20.308  44.516  29.098  1.00  0.00           C  
ATOM   2694  CG2 ILE A 180      21.143  43.746  31.322  1.00  0.00           C  
ATOM   2695  CD1 ILE A 180      19.883  43.180  28.535  1.00  0.00           C  
ATOM   2696  H   ILE A 180      18.125  46.391  30.384  1.00  0.00           H  
ATOM   2697  HA  ILE A 180      18.434  43.495  30.925  1.00  0.00           H  
ATOM   2698  HB  ILE A 180      20.502  45.735  30.819  1.00  0.00           H  
ATOM   2699 1HG1 ILE A 180      19.696  45.279  28.619  1.00  0.00           H  
ATOM   2700 2HG1 ILE A 180      21.349  44.670  28.811  1.00  0.00           H  
ATOM   2701 1HG2 ILE A 180      22.148  43.913  30.937  1.00  0.00           H  
ATOM   2702 2HG2 ILE A 180      21.124  43.926  32.396  1.00  0.00           H  
ATOM   2703 3HG2 ILE A 180      20.835  42.718  31.130  1.00  0.00           H  
ATOM   2704 1HD1 ILE A 180      20.015  43.192  27.453  1.00  0.00           H  
ATOM   2705 2HD1 ILE A 180      20.486  42.375  28.959  1.00  0.00           H  
ATOM   2706 3HD1 ILE A 180      18.836  43.005  28.777  1.00  0.00           H  
ATOM   2707  N   LYS A 181      18.473  43.554  33.295  1.00  0.00           N  
ATOM   2708  CA  LYS A 181      18.419  43.484  34.732  1.00  0.00           C  
ATOM   2709  C   LYS A 181      19.798  43.108  35.272  1.00  0.00           C  
ATOM   2710  O   LYS A 181      20.298  42.036  35.008  1.00  0.00           O  
ATOM   2711  CB  LYS A 181      17.367  42.477  35.202  1.00  0.00           C  
ATOM   2712  CG  LYS A 181      17.243  42.393  36.717  1.00  0.00           C  
ATOM   2713  CD  LYS A 181      16.213  41.388  37.210  1.00  0.00           C  
ATOM   2714  CE  LYS A 181      16.300  41.291  38.727  1.00  0.00           C  
ATOM   2715  NZ  LYS A 181      15.382  40.314  39.373  1.00  0.00           N  
ATOM   2716  H   LYS A 181      18.298  42.725  32.745  1.00  0.00           H  
ATOM   2717  HA  LYS A 181      18.148  44.462  35.130  1.00  0.00           H  
ATOM   2718 1HB  LYS A 181      16.391  42.742  34.795  1.00  0.00           H  
ATOM   2719 2HB  LYS A 181      17.618  41.486  34.822  1.00  0.00           H  
ATOM   2720 1HG  LYS A 181      18.205  42.109  37.146  1.00  0.00           H  
ATOM   2721 2HG  LYS A 181      16.962  43.379  37.085  1.00  0.00           H  
ATOM   2722 1HD  LYS A 181      15.217  41.718  36.908  1.00  0.00           H  
ATOM   2723 2HD  LYS A 181      16.402  40.411  36.766  1.00  0.00           H  
ATOM   2724 1HE  LYS A 181      17.317  41.008  38.992  1.00  0.00           H  
ATOM   2725 2HE  LYS A 181      16.075  42.275  39.139  1.00  0.00           H  
ATOM   2726 1HZ  LYS A 181      15.518  40.328  40.373  1.00  0.00           H  
ATOM   2727 2HZ  LYS A 181      14.417  40.539  39.177  1.00  0.00           H  
ATOM   2728 3HZ  LYS A 181      15.569  39.384  39.028  1.00  0.00           H  
ATOM   2729  N   ASN A 182      20.384  43.961  36.088  1.00  0.00           N  
ATOM   2730  CA  ASN A 182      21.715  43.620  36.617  1.00  0.00           C  
ATOM   2731  C   ASN A 182      21.553  42.998  38.011  1.00  0.00           C  
ATOM   2732  O   ASN A 182      20.443  42.770  38.473  1.00  0.00           O  
ATOM   2733  CB  ASN A 182      22.577  44.868  36.643  1.00  0.00           C  
ATOM   2734  CG  ASN A 182      24.027  44.557  36.396  1.00  0.00           C  
ATOM   2735  OD1 ASN A 182      24.510  43.528  36.884  1.00  0.00           O  
ATOM   2736  ND2 ASN A 182      24.718  45.397  35.669  1.00  0.00           N  
ATOM   2737  H   ASN A 182      19.954  44.835  36.358  1.00  0.00           H  
ATOM   2738  HA  ASN A 182      22.186  42.881  35.967  1.00  0.00           H  
ATOM   2739 1HB  ASN A 182      22.221  45.563  35.881  1.00  0.00           H  
ATOM   2740 2HB  ASN A 182      22.481  45.364  37.609  1.00  0.00           H  
ATOM   2741 1HD2 ASN A 182      25.685  45.219  35.485  1.00  0.00           H  
ATOM   2742 2HD2 ASN A 182      24.283  46.216  35.296  1.00  0.00           H  
ATOM   2743  N   SER A 183      22.675  42.619  38.628  1.00  0.00           N  
ATOM   2744  CA  SER A 183      22.717  42.016  39.967  1.00  0.00           C  
ATOM   2745  C   SER A 183      23.657  42.835  40.871  1.00  0.00           C  
ATOM   2746  O   SER A 183      24.345  42.301  41.775  1.00  0.00           O  
ATOM   2747  CB  SER A 183      23.200  40.582  39.869  1.00  0.00           C  
ATOM   2748  OG  SER A 183      24.454  40.522  39.247  1.00  0.00           O  
ATOM   2749  H   SER A 183      23.548  42.756  38.141  1.00  0.00           H  
ATOM   2750  HA  SER A 183      21.714  42.029  40.396  1.00  0.00           H  
ATOM   2751 1HB  SER A 183      23.264  40.150  40.867  1.00  0.00           H  
ATOM   2752 2HB  SER A 183      22.478  39.995  39.302  1.00  0.00           H  
ATOM   2753  HG  SER A 183      24.725  39.603  39.281  1.00  0.00           H  
ATOM   2754  N   TRP A 184      23.694  44.153  40.630  1.00  0.00           N  
ATOM   2755  CA  TRP A 184      24.573  45.053  41.371  1.00  0.00           C  
ATOM   2756  C   TRP A 184      23.787  45.957  42.342  1.00  0.00           C  
ATOM   2757  O   TRP A 184      24.247  47.025  42.695  1.00  0.00           O  
ATOM   2758  CB  TRP A 184      25.387  45.931  40.419  1.00  0.00           C  
ATOM   2759  CG  TRP A 184      26.238  45.178  39.441  1.00  0.00           C  
ATOM   2760  CD1 TRP A 184      26.482  43.837  39.422  1.00  0.00           C  
ATOM   2761  CD2 TRP A 184      26.973  45.719  38.317  1.00  0.00           C  
ATOM   2762  NE1 TRP A 184      27.310  43.515  38.376  1.00  0.00           N  
ATOM   2763  CE2 TRP A 184      27.620  44.661  37.686  1.00  0.00           C  
ATOM   2764  CE3 TRP A 184      27.133  47.010  37.798  1.00  0.00           C  
ATOM   2765  CZ2 TRP A 184      28.417  44.833  36.566  1.00  0.00           C  
ATOM   2766  CZ3 TRP A 184      27.931  47.186  36.674  1.00  0.00           C  
ATOM   2767  CH2 TRP A 184      28.560  46.128  36.068  1.00  0.00           C  
ATOM   2768  H   TRP A 184      23.094  44.526  39.909  1.00  0.00           H  
ATOM   2769  HA  TRP A 184      25.266  44.455  41.964  1.00  0.00           H  
ATOM   2770 1HB  TRP A 184      24.712  46.569  39.848  1.00  0.00           H  
ATOM   2771 2HB  TRP A 184      26.044  46.581  40.997  1.00  0.00           H  
ATOM   2772  HD1 TRP A 184      26.083  43.114  40.131  1.00  0.00           H  
ATOM   2773  HE1 TRP A 184      27.649  42.595  38.135  1.00  0.00           H  
ATOM   2774  HE3 TRP A 184      26.628  47.845  38.284  1.00  0.00           H  
ATOM   2775  HZ2 TRP A 184      28.919  43.996  36.080  1.00  0.00           H  
ATOM   2776  HZ3 TRP A 184      28.037  48.203  36.294  1.00  0.00           H  
ATOM   2777  HH2 TRP A 184      29.180  46.293  35.186  1.00  0.00           H  
ATOM   2778  N   GLY A 185      22.588  45.529  42.734  1.00  0.00           N  
ATOM   2779  CA  GLY A 185      21.750  46.314  43.624  1.00  0.00           C  
ATOM   2780  C   GLY A 185      20.682  47.092  42.902  1.00  0.00           C  
ATOM   2781  O   GLY A 185      20.847  47.549  41.770  1.00  0.00           O  
ATOM   2782  H   GLY A 185      22.238  44.638  42.414  1.00  0.00           H  
ATOM   2783 1HA  GLY A 185      21.272  45.654  44.348  1.00  0.00           H  
ATOM   2784 2HA  GLY A 185      22.376  47.010  44.182  1.00  0.00           H  
ATOM   2785  N   GLU A 186      19.584  47.329  43.619  1.00  0.00           N  
ATOM   2786  CA  GLU A 186      18.416  48.040  43.125  1.00  0.00           C  
ATOM   2787  C   GLU A 186      18.649  49.527  42.929  1.00  0.00           C  
ATOM   2788  O   GLU A 186      17.911  50.194  42.210  1.00  0.00           O  
ATOM   2789  CB  GLU A 186      17.242  47.834  44.085  1.00  0.00           C  
ATOM   2790  CG  GLU A 186      17.353  48.513  45.443  1.00  0.00           C  
ATOM   2791  CD  GLU A 186      18.120  47.733  46.474  1.00  0.00           C  
ATOM   2792  OE1 GLU A 186      18.967  46.953  46.110  1.00  0.00           O  
ATOM   2793  OE2 GLU A 186      17.856  47.921  47.639  1.00  0.00           O  
ATOM   2794  H   GLU A 186      19.555  46.999  44.571  1.00  0.00           H  
ATOM   2795  HA  GLU A 186      18.152  47.632  42.149  1.00  0.00           H  
ATOM   2796 1HB  GLU A 186      16.328  48.203  43.618  1.00  0.00           H  
ATOM   2797 2HB  GLU A 186      17.115  46.768  44.271  1.00  0.00           H  
ATOM   2798 1HG  GLU A 186      17.843  49.481  45.340  1.00  0.00           H  
ATOM   2799 2HG  GLU A 186      16.345  48.691  45.818  1.00  0.00           H  
ATOM   2800  N   ASN A 187      19.766  50.035  43.439  1.00  0.00           N  
ATOM   2801  CA  ASN A 187      20.085  51.445  43.254  1.00  0.00           C  
ATOM   2802  C   ASN A 187      21.089  51.683  42.124  1.00  0.00           C  
ATOM   2803  O   ASN A 187      21.493  52.807  41.898  1.00  0.00           O  
ATOM   2804  CB  ASN A 187      20.594  52.025  44.561  1.00  0.00           C  
ATOM   2805  CG  ASN A 187      19.523  52.063  45.616  1.00  0.00           C  
ATOM   2806  OD1 ASN A 187      18.358  52.373  45.341  1.00  0.00           O  
ATOM   2807  ND2 ASN A 187      19.897  51.756  46.832  1.00  0.00           N  
ATOM   2808  H   ASN A 187      20.383  49.424  43.953  1.00  0.00           H  
ATOM   2809  HA  ASN A 187      19.172  51.969  42.963  1.00  0.00           H  
ATOM   2810 1HB  ASN A 187      21.429  51.426  44.923  1.00  0.00           H  
ATOM   2811 2HB  ASN A 187      20.964  53.036  44.394  1.00  0.00           H  
ATOM   2812 1HD2 ASN A 187      19.230  51.767  47.579  1.00  0.00           H  
ATOM   2813 2HD2 ASN A 187      20.848  51.514  47.021  1.00  0.00           H  
ATOM   2814  N   TRP A 188      21.490  50.643  41.419  1.00  0.00           N  
ATOM   2815  CA  TRP A 188      22.444  50.835  40.354  1.00  0.00           C  
ATOM   2816  C   TRP A 188      21.808  51.260  39.036  1.00  0.00           C  
ATOM   2817  O   TRP A 188      20.744  50.792  38.657  1.00  0.00           O  
ATOM   2818  CB  TRP A 188      23.247  49.555  40.113  1.00  0.00           C  
ATOM   2819  CG  TRP A 188      24.197  49.723  38.967  1.00  0.00           C  
ATOM   2820  CD1 TRP A 188      25.424  50.315  39.026  1.00  0.00           C  
ATOM   2821  CD2 TRP A 188      24.016  49.302  37.593  1.00  0.00           C  
ATOM   2822  NE1 TRP A 188      26.016  50.291  37.788  1.00  0.00           N  
ATOM   2823  CE2 TRP A 188      25.170  49.675  36.902  1.00  0.00           C  
ATOM   2824  CE3 TRP A 188      22.983  48.647  36.908  1.00  0.00           C  
ATOM   2825  CZ2 TRP A 188      25.327  49.420  35.550  1.00  0.00           C  
ATOM   2826  CZ3 TRP A 188      23.143  48.391  35.552  1.00  0.00           C  
ATOM   2827  CH2 TRP A 188      24.285  48.766  34.890  1.00  0.00           C  
ATOM   2828  H   TRP A 188      21.141  49.715  41.611  1.00  0.00           H  
ATOM   2829  HA  TRP A 188      23.129  51.629  40.652  1.00  0.00           H  
ATOM   2830 1HB  TRP A 188      23.806  49.290  41.010  1.00  0.00           H  
ATOM   2831 2HB  TRP A 188      22.570  48.727  39.903  1.00  0.00           H  
ATOM   2832  HD1 TRP A 188      25.869  50.742  39.923  1.00  0.00           H  
ATOM   2833  HE1 TRP A 188      26.927  50.669  37.567  1.00  0.00           H  
ATOM   2834  HE3 TRP A 188      22.074  48.343  37.426  1.00  0.00           H  
ATOM   2835  HZ2 TRP A 188      26.227  49.711  35.008  1.00  0.00           H  
ATOM   2836  HZ3 TRP A 188      22.332  47.881  35.031  1.00  0.00           H  
ATOM   2837  HH2 TRP A 188      24.391  48.555  33.826  1.00  0.00           H  
ATOM   2838  N   GLY A 189      22.406  52.206  38.331  1.00  0.00           N  
ATOM   2839  CA  GLY A 189      21.847  52.580  37.039  1.00  0.00           C  
ATOM   2840  C   GLY A 189      20.436  53.093  37.198  1.00  0.00           C  
ATOM   2841  O   GLY A 189      20.179  53.996  37.988  1.00  0.00           O  
ATOM   2842  H   GLY A 189      23.236  52.670  38.672  1.00  0.00           H  
ATOM   2843 1HA  GLY A 189      22.471  53.345  36.577  1.00  0.00           H  
ATOM   2844 2HA  GLY A 189      21.856  51.717  36.374  1.00  0.00           H  
ATOM   2845  N   ASN A 190      19.512  52.572  36.411  1.00  0.00           N  
ATOM   2846  CA  ASN A 190      18.126  53.007  36.485  1.00  0.00           C  
ATOM   2847  C   ASN A 190      17.365  51.965  37.286  1.00  0.00           C  
ATOM   2848  O   ASN A 190      16.707  51.072  36.714  1.00  0.00           O  
ATOM   2849  CB  ASN A 190      17.540  53.194  35.097  1.00  0.00           C  
ATOM   2850  CG  ASN A 190      16.156  53.780  35.123  1.00  0.00           C  
ATOM   2851  OD1 ASN A 190      15.752  54.413  36.105  1.00  0.00           O  
ATOM   2852  ND2 ASN A 190      15.417  53.580  34.062  1.00  0.00           N  
ATOM   2853  H   ASN A 190      19.739  51.857  35.736  1.00  0.00           H  
ATOM   2854  HA  ASN A 190      18.074  53.966  37.004  1.00  0.00           H  
ATOM   2855 1HB  ASN A 190      18.189  53.852  34.517  1.00  0.00           H  
ATOM   2856 2HB  ASN A 190      17.505  52.232  34.588  1.00  0.00           H  
ATOM   2857 1HD2 ASN A 190      14.487  53.946  34.022  1.00  0.00           H  
ATOM   2858 2HD2 ASN A 190      15.785  53.062  33.290  1.00  0.00           H  
ATOM   2859  N   LYS A 191      17.354  52.118  38.612  1.00  0.00           N  
ATOM   2860  CA  LYS A 191      16.678  51.207  39.524  1.00  0.00           C  
ATOM   2861  C   LYS A 191      17.124  49.788  39.381  1.00  0.00           C  
ATOM   2862  O   LYS A 191      16.307  48.874  39.396  1.00  0.00           O  
ATOM   2863  CB  LYS A 191      15.166  51.280  39.318  1.00  0.00           C  
ATOM   2864  CG  LYS A 191      14.581  52.674  39.509  1.00  0.00           C  
ATOM   2865  CD  LYS A 191      13.068  52.665  39.361  1.00  0.00           C  
ATOM   2866  CE  LYS A 191      12.489  54.064  39.507  1.00  0.00           C  
ATOM   2867  NZ  LYS A 191      11.012  54.079  39.334  1.00  0.00           N  
ATOM   2868  H   LYS A 191      17.841  52.913  38.996  1.00  0.00           H  
ATOM   2869  HA  LYS A 191      16.922  51.518  40.541  1.00  0.00           H  
ATOM   2870 1HB  LYS A 191      14.903  50.948  38.314  1.00  0.00           H  
ATOM   2871 2HB  LYS A 191      14.673  50.606  40.019  1.00  0.00           H  
ATOM   2872 1HG  LYS A 191      14.841  53.038  40.504  1.00  0.00           H  
ATOM   2873 2HG  LYS A 191      15.008  53.349  38.767  1.00  0.00           H  
ATOM   2874 1HD  LYS A 191      12.805  52.270  38.378  1.00  0.00           H  
ATOM   2875 2HD  LYS A 191      12.633  52.019  40.124  1.00  0.00           H  
ATOM   2876 1HE  LYS A 191      12.734  54.448  40.497  1.00  0.00           H  
ATOM   2877 2HE  LYS A 191      12.942  54.714  38.760  1.00  0.00           H  
ATOM   2878 1HZ  LYS A 191      10.669  55.025  39.438  1.00  0.00           H  
ATOM   2879 2HZ  LYS A 191      10.776  53.736  38.414  1.00  0.00           H  
ATOM   2880 3HZ  LYS A 191      10.583  53.487  40.033  1.00  0.00           H  
ATOM   2881  N   GLY A 192      18.409  49.582  39.118  1.00  0.00           N  
ATOM   2882  CA  GLY A 192      19.005  48.275  38.927  1.00  0.00           C  
ATOM   2883  C   GLY A 192      19.075  47.840  37.476  1.00  0.00           C  
ATOM   2884  O   GLY A 192      19.692  46.841  37.162  1.00  0.00           O  
ATOM   2885  H   GLY A 192      19.044  50.363  39.043  1.00  0.00           H  
ATOM   2886 1HA  GLY A 192      20.014  48.287  39.338  1.00  0.00           H  
ATOM   2887 2HA  GLY A 192      18.416  47.552  39.490  1.00  0.00           H  
ATOM   2888  N   TYR A 193      18.476  48.617  36.585  1.00  0.00           N  
ATOM   2889  CA  TYR A 193      18.469  48.322  35.165  1.00  0.00           C  
ATOM   2890  C   TYR A 193      19.357  49.214  34.323  1.00  0.00           C  
ATOM   2891  O   TYR A 193      19.523  50.408  34.562  1.00  0.00           O  
ATOM   2892  CB  TYR A 193      17.033  48.388  34.641  1.00  0.00           C  
ATOM   2893  CG  TYR A 193      16.104  47.378  35.278  1.00  0.00           C  
ATOM   2894  CD1 TYR A 193      15.471  47.711  36.467  1.00  0.00           C  
ATOM   2895  CD2 TYR A 193      15.874  46.138  34.702  1.00  0.00           C  
ATOM   2896  CE1 TYR A 193      14.614  46.817  37.081  1.00  0.00           C  
ATOM   2897  CE2 TYR A 193      15.016  45.250  35.324  1.00  0.00           C  
ATOM   2898  CZ  TYR A 193      14.390  45.587  36.506  1.00  0.00           C  
ATOM   2899  OH  TYR A 193      13.539  44.689  37.109  1.00  0.00           O  
ATOM   2900  H   TYR A 193      18.001  49.455  36.892  1.00  0.00           H  
ATOM   2901  HA  TYR A 193      18.849  47.309  35.035  1.00  0.00           H  
ATOM   2902 1HB  TYR A 193      16.628  49.385  34.819  1.00  0.00           H  
ATOM   2903 2HB  TYR A 193      17.036  48.219  33.564  1.00  0.00           H  
ATOM   2904  HD1 TYR A 193      15.648  48.685  36.923  1.00  0.00           H  
ATOM   2905  HD2 TYR A 193      16.366  45.864  33.769  1.00  0.00           H  
ATOM   2906  HE1 TYR A 193      14.125  47.093  38.015  1.00  0.00           H  
ATOM   2907  HE2 TYR A 193      14.823  44.270  34.888  1.00  0.00           H  
ATOM   2908  HH  TYR A 193      13.496  43.887  36.582  1.00  0.00           H  
ATOM   2909  N   ILE A 194      19.767  48.663  33.182  1.00  0.00           N  
ATOM   2910  CA  ILE A 194      20.445  49.421  32.148  1.00  0.00           C  
ATOM   2911  C   ILE A 194      19.769  49.134  30.782  1.00  0.00           C  
ATOM   2912  O   ILE A 194      19.258  48.036  30.542  1.00  0.00           O  
ATOM   2913  CB  ILE A 194      21.948  49.100  32.060  1.00  0.00           C  
ATOM   2914  CG1 ILE A 194      22.626  50.023  31.044  1.00  0.00           C  
ATOM   2915  CG2 ILE A 194      22.190  47.645  31.689  1.00  0.00           C  
ATOM   2916  CD1 ILE A 194      24.135  50.079  31.126  1.00  0.00           C  
ATOM   2917  H   ILE A 194      19.583  47.676  33.066  1.00  0.00           H  
ATOM   2918  HA  ILE A 194      20.351  50.482  32.372  1.00  0.00           H  
ATOM   2919  HB  ILE A 194      22.399  49.297  33.032  1.00  0.00           H  
ATOM   2920 1HG1 ILE A 194      22.362  49.699  30.038  1.00  0.00           H  
ATOM   2921 2HG1 ILE A 194      22.248  51.036  31.182  1.00  0.00           H  
ATOM   2922 1HG2 ILE A 194      23.257  47.427  31.627  1.00  0.00           H  
ATOM   2923 2HG2 ILE A 194      21.744  47.004  32.447  1.00  0.00           H  
ATOM   2924 3HG2 ILE A 194      21.731  47.453  30.719  1.00  0.00           H  
ATOM   2925 1HD1 ILE A 194      24.524  50.759  30.366  1.00  0.00           H  
ATOM   2926 2HD1 ILE A 194      24.441  50.435  32.110  1.00  0.00           H  
ATOM   2927 3HD1 ILE A 194      24.557  49.089  30.960  1.00  0.00           H  
ATOM   2928  N   LEU A 195      19.696  50.153  29.927  1.00  0.00           N  
ATOM   2929  CA  LEU A 195      19.131  49.926  28.594  1.00  0.00           C  
ATOM   2930  C   LEU A 195      20.321  49.780  27.660  1.00  0.00           C  
ATOM   2931  O   LEU A 195      21.111  50.710  27.514  1.00  0.00           O  
ATOM   2932  CB  LEU A 195      18.234  51.101  28.186  1.00  0.00           C  
ATOM   2933  CG  LEU A 195      17.121  51.501  29.163  1.00  0.00           C  
ATOM   2934  CD1 LEU A 195      16.331  52.632  28.518  1.00  0.00           C  
ATOM   2935  CD2 LEU A 195      16.224  50.316  29.488  1.00  0.00           C  
ATOM   2936  H   LEU A 195      20.023  51.069  30.195  1.00  0.00           H  
ATOM   2937  HA  LEU A 195      18.523  49.022  28.592  1.00  0.00           H  
ATOM   2938 1HB  LEU A 195      18.862  51.978  28.039  1.00  0.00           H  
ATOM   2939 2HB  LEU A 195      17.756  50.856  27.238  1.00  0.00           H  
ATOM   2940  HG  LEU A 195      17.560  51.867  30.091  1.00  0.00           H  
ATOM   2941 1HD1 LEU A 195      15.527  52.946  29.184  1.00  0.00           H  
ATOM   2942 2HD1 LEU A 195      16.996  53.475  28.331  1.00  0.00           H  
ATOM   2943 3HD1 LEU A 195      15.904  52.288  27.576  1.00  0.00           H  
ATOM   2944 1HD2 LEU A 195      15.445  50.632  30.183  1.00  0.00           H  
ATOM   2945 2HD2 LEU A 195      15.760  49.938  28.577  1.00  0.00           H  
ATOM   2946 3HD2 LEU A 195      16.801  49.512  29.944  1.00  0.00           H  
ATOM   2947  N   MET A 196      20.446  48.611  27.044  1.00  0.00           N  
ATOM   2948  CA  MET A 196      21.580  48.296  26.187  1.00  0.00           C  
ATOM   2949  C   MET A 196      21.218  48.443  24.715  1.00  0.00           C  
ATOM   2950  O   MET A 196      20.157  48.019  24.303  1.00  0.00           O  
ATOM   2951  CB  MET A 196      22.059  46.877  26.487  1.00  0.00           C  
ATOM   2952  CG  MET A 196      23.083  46.281  25.531  1.00  0.00           C  
ATOM   2953  SD  MET A 196      24.714  47.051  25.562  1.00  0.00           S  
ATOM   2954  CE  MET A 196      25.415  46.365  27.059  1.00  0.00           C  
ATOM   2955  H   MET A 196      19.700  47.950  27.207  1.00  0.00           H  
ATOM   2956  HA  MET A 196      22.385  49.002  26.388  1.00  0.00           H  
ATOM   2957 1HB  MET A 196      22.503  46.862  27.481  1.00  0.00           H  
ATOM   2958 2HB  MET A 196      21.204  46.200  26.491  1.00  0.00           H  
ATOM   2959 1HG  MET A 196      23.217  45.227  25.770  1.00  0.00           H  
ATOM   2960 2HG  MET A 196      22.719  46.357  24.506  1.00  0.00           H  
ATOM   2961 1HE  MET A 196      26.424  46.752  27.207  1.00  0.00           H  
ATOM   2962 2HE  MET A 196      24.793  46.642  27.912  1.00  0.00           H  
ATOM   2963 3HE  MET A 196      25.454  45.278  26.974  1.00  0.00           H  
ATOM   2964  N   ALA A 197      22.014  49.155  23.929  1.00  0.00           N  
ATOM   2965  CA  ALA A 197      21.621  49.314  22.521  1.00  0.00           C  
ATOM   2966  C   ALA A 197      21.404  47.923  21.846  1.00  0.00           C  
ATOM   2967  O   ALA A 197      22.156  46.986  22.073  1.00  0.00           O  
ATOM   2968  CB  ALA A 197      22.654  50.130  21.755  1.00  0.00           C  
ATOM   2969  H   ALA A 197      22.862  49.579  24.272  1.00  0.00           H  
ATOM   2970  HA  ALA A 197      20.672  49.848  22.496  1.00  0.00           H  
ATOM   2971 1HB  ALA A 197      22.308  50.265  20.730  1.00  0.00           H  
ATOM   2972 2HB  ALA A 197      22.766  51.100  22.241  1.00  0.00           H  
ATOM   2973 3HB  ALA A 197      23.605  49.600  21.761  1.00  0.00           H  
ATOM   2974  N   ARG A 198      20.342  47.859  21.047  1.00  0.00           N  
ATOM   2975  CA  ARG A 198      19.893  46.672  20.337  1.00  0.00           C  
ATOM   2976  C   ARG A 198      20.037  46.826  18.848  1.00  0.00           C  
ATOM   2977  O   ARG A 198      19.825  47.897  18.290  1.00  0.00           O  
ATOM   2978  CB  ARG A 198      18.434  46.428  20.691  1.00  0.00           C  
ATOM   2979  CG  ARG A 198      17.717  45.274  20.009  1.00  0.00           C  
ATOM   2980  CD  ARG A 198      16.457  44.931  20.717  1.00  0.00           C  
ATOM   2981  NE  ARG A 198      15.466  45.995  20.703  1.00  0.00           N  
ATOM   2982  CZ  ARG A 198      14.581  46.219  19.713  1.00  0.00           C  
ATOM   2983  NH1 ARG A 198      14.580  45.439  18.654  1.00  0.00           N  
ATOM   2984  NH2 ARG A 198      13.726  47.221  19.811  1.00  0.00           N  
ATOM   2985  H   ARG A 198      19.817  48.715  20.936  1.00  0.00           H  
ATOM   2986  HA  ARG A 198      20.503  45.823  20.648  1.00  0.00           H  
ATOM   2987 1HB  ARG A 198      18.357  46.246  21.762  1.00  0.00           H  
ATOM   2988 2HB  ARG A 198      17.858  47.323  20.458  1.00  0.00           H  
ATOM   2989 1HG  ARG A 198      17.483  45.566  18.985  1.00  0.00           H  
ATOM   2990 2HG  ARG A 198      18.348  44.384  19.994  1.00  0.00           H  
ATOM   2991 1HD  ARG A 198      16.005  44.059  20.247  1.00  0.00           H  
ATOM   2992 2HD  ARG A 198      16.673  44.710  21.762  1.00  0.00           H  
ATOM   2993  HE  ARG A 198      15.445  46.611  21.506  1.00  0.00           H  
ATOM   2994 1HH1 ARG A 198      15.239  44.676  18.590  1.00  0.00           H  
ATOM   2995 2HH1 ARG A 198      13.930  45.580  17.893  1.00  0.00           H  
ATOM   2996 1HH2 ARG A 198      13.731  47.819  20.627  1.00  0.00           H  
ATOM   2997 2HH2 ARG A 198      13.057  47.401  19.076  1.00  0.00           H  
ATOM   2998  N   ASN A 199      20.346  45.714  18.203  1.00  0.00           N  
ATOM   2999  CA  ASN A 199      20.526  45.540  16.754  1.00  0.00           C  
ATOM   3000  C   ASN A 199      21.777  46.291  16.230  1.00  0.00           C  
ATOM   3001  O   ASN A 199      22.039  46.340  15.034  1.00  0.00           O  
ATOM   3002  CB  ASN A 199      19.315  45.980  15.952  1.00  0.00           C  
ATOM   3003  CG  ASN A 199      18.115  45.096  16.144  1.00  0.00           C  
ATOM   3004  OD1 ASN A 199      17.035  45.550  16.539  1.00  0.00           O  
ATOM   3005  ND2 ASN A 199      18.274  43.826  15.873  1.00  0.00           N  
ATOM   3006  H   ASN A 199      20.476  44.875  18.752  1.00  0.00           H  
ATOM   3007  HA  ASN A 199      20.685  44.479  16.557  1.00  0.00           H  
ATOM   3008 1HB  ASN A 199      19.024  46.997  16.220  1.00  0.00           H  
ATOM   3009 2HB  ASN A 199      19.572  45.990  14.892  1.00  0.00           H  
ATOM   3010 1HD2 ASN A 199      17.511  43.188  15.981  1.00  0.00           H  
ATOM   3011 2HD2 ASN A 199      19.160  43.488  15.555  1.00  0.00           H  
ATOM   3012  N   LYS A 200      22.613  46.777  17.153  1.00  0.00           N  
ATOM   3013  CA  LYS A 200      23.891  47.421  16.787  1.00  0.00           C  
ATOM   3014  C   LYS A 200      24.981  46.345  16.688  1.00  0.00           C  
ATOM   3015  O   LYS A 200      25.949  46.364  17.434  1.00  0.00           O  
ATOM   3016  CB  LYS A 200      24.287  48.486  17.811  1.00  0.00           C  
ATOM   3017  CG  LYS A 200      23.313  49.641  18.006  1.00  0.00           C  
ATOM   3018  CD  LYS A 200      23.177  50.505  16.761  1.00  0.00           C  
ATOM   3019  CE  LYS A 200      22.310  51.726  17.027  1.00  0.00           C  
ATOM   3020  NZ  LYS A 200      22.153  52.568  15.810  1.00  0.00           N  
ATOM   3021  H   LYS A 200      22.348  46.690  18.123  1.00  0.00           H  
ATOM   3022  HA  LYS A 200      23.781  47.906  15.818  1.00  0.00           H  
ATOM   3023 1HB  LYS A 200      24.419  48.019  18.787  1.00  0.00           H  
ATOM   3024 2HB  LYS A 200      25.242  48.920  17.515  1.00  0.00           H  
ATOM   3025 1HG  LYS A 200      22.329  49.245  18.260  1.00  0.00           H  
ATOM   3026 2HG  LYS A 200      23.667  50.262  18.827  1.00  0.00           H  
ATOM   3027 1HD  LYS A 200      24.167  50.831  16.441  1.00  0.00           H  
ATOM   3028 2HD  LYS A 200      22.728  49.927  15.953  1.00  0.00           H  
ATOM   3029 1HE  LYS A 200      21.327  51.398  17.363  1.00  0.00           H  
ATOM   3030 2HE  LYS A 200      22.767  52.322  17.817  1.00  0.00           H  
ATOM   3031 1HZ  LYS A 200      21.574  53.368  16.023  1.00  0.00           H  
ATOM   3032 2HZ  LYS A 200      23.061  52.886  15.499  1.00  0.00           H  
ATOM   3033 3HZ  LYS A 200      21.719  52.027  15.076  1.00  0.00           H  
ATOM   3034  N   ASN A 201      24.803  45.445  15.723  1.00  0.00           N  
ATOM   3035  CA  ASN A 201      25.725  44.334  15.474  1.00  0.00           C  
ATOM   3036  C   ASN A 201      26.018  43.491  16.694  1.00  0.00           C  
ATOM   3037  O   ASN A 201      27.191  43.192  16.957  1.00  0.00           O  
ATOM   3038  CB  ASN A 201      27.022  44.862  14.889  1.00  0.00           C  
ATOM   3039  CG  ASN A 201      26.815  45.546  13.567  1.00  0.00           C  
ATOM   3040  OD1 ASN A 201      26.083  45.059  12.696  1.00  0.00           O  
ATOM   3041  ND2 ASN A 201      27.451  46.676  13.399  1.00  0.00           N  
ATOM   3042  H   ASN A 201      23.978  45.571  15.155  1.00  0.00           H  
ATOM   3043  HA  ASN A 201      25.253  43.665  14.752  1.00  0.00           H  
ATOM   3044 1HB  ASN A 201      27.483  45.569  15.580  1.00  0.00           H  
ATOM   3045 2HB  ASN A 201      27.725  44.038  14.754  1.00  0.00           H  
ATOM   3046 1HD2 ASN A 201      27.356  47.183  12.541  1.00  0.00           H  
ATOM   3047 2HD2 ASN A 201      28.032  47.034  14.128  1.00  0.00           H  
ATOM   3048  N   ASN A 202      25.001  43.068  17.447  1.00  0.00           N  
ATOM   3049  CA  ASN A 202      25.244  42.264  18.649  1.00  0.00           C  
ATOM   3050  C   ASN A 202      26.226  42.993  19.571  1.00  0.00           C  
ATOM   3051  O   ASN A 202      27.186  42.398  20.079  1.00  0.00           O  
ATOM   3052  CB  ASN A 202      25.762  40.879  18.310  1.00  0.00           C  
ATOM   3053  CG  ASN A 202      25.651  39.906  19.450  1.00  0.00           C  
ATOM   3054  OD1 ASN A 202      24.742  39.987  20.285  1.00  0.00           O  
ATOM   3055  ND2 ASN A 202      26.569  38.975  19.499  1.00  0.00           N  
ATOM   3056  H   ASN A 202      24.040  43.281  17.220  1.00  0.00           H  
ATOM   3057  HA  ASN A 202      24.303  42.151  19.192  1.00  0.00           H  
ATOM   3058 1HB  ASN A 202      25.204  40.486  17.460  1.00  0.00           H  
ATOM   3059 2HB  ASN A 202      26.811  40.936  18.014  1.00  0.00           H  
ATOM   3060 1HD2 ASN A 202      26.574  38.284  20.222  1.00  0.00           H  
ATOM   3061 2HD2 ASN A 202      27.283  38.951  18.799  1.00  0.00           H  
ATOM   3062  N   ALA A 203      25.904  44.252  19.874  1.00  0.00           N  
ATOM   3063  CA  ALA A 203      26.752  45.086  20.735  1.00  0.00           C  
ATOM   3064  C   ALA A 203      27.041  44.340  22.021  1.00  0.00           C  
ATOM   3065  O   ALA A 203      26.151  43.684  22.585  1.00  0.00           O  
ATOM   3066  CB  ALA A 203      26.092  46.431  21.005  1.00  0.00           C  
ATOM   3067  H   ALA A 203      25.050  44.632  19.495  1.00  0.00           H  
ATOM   3068  HA  ALA A 203      27.684  45.264  20.198  1.00  0.00           H  
ATOM   3069 1HB  ALA A 203      26.743  47.039  21.632  1.00  0.00           H  
ATOM   3070 2HB  ALA A 203      25.920  46.932  20.053  1.00  0.00           H  
ATOM   3071 3HB  ALA A 203      25.143  46.282  21.519  1.00  0.00           H  
ATOM   3072  N   CYS A 204      28.309  44.386  22.426  1.00  0.00           N  
ATOM   3073  CA  CYS A 204      28.951  43.786  23.588  1.00  0.00           C  
ATOM   3074  C   CYS A 204      28.789  42.274  23.627  1.00  0.00           C  
ATOM   3075  O   CYS A 204      29.021  41.652  24.655  1.00  0.00           O  
ATOM   3076  CB  CYS A 204      28.408  44.368  24.892  1.00  0.00           C  
ATOM   3077  SG  CYS A 204      28.791  46.114  25.172  1.00  0.00           S  
ATOM   3078  H   CYS A 204      28.923  44.923  21.831  1.00  0.00           H  
ATOM   3079  HA  CYS A 204      30.018  44.007  23.522  1.00  0.00           H  
ATOM   3080 1HB  CYS A 204      27.323  44.271  24.930  1.00  0.00           H  
ATOM   3081 2HB  CYS A 204      28.788  43.828  25.761  1.00  0.00           H  
ATOM   3082  N   GLY A 205      28.362  41.669  22.524  1.00  0.00           N  
ATOM   3083  CA  GLY A 205      28.226  40.222  22.438  1.00  0.00           C  
ATOM   3084  C   GLY A 205      27.039  39.721  23.245  1.00  0.00           C  
ATOM   3085  O   GLY A 205      26.997  38.542  23.638  1.00  0.00           O  
ATOM   3086  H   GLY A 205      28.116  42.204  21.704  1.00  0.00           H  
ATOM   3087 1HA  GLY A 205      28.107  39.941  21.392  1.00  0.00           H  
ATOM   3088 2HA  GLY A 205      29.137  39.747  22.802  1.00  0.00           H  
ATOM   3089  N   ILE A 206      26.021  40.565  23.427  1.00  0.00           N  
ATOM   3090  CA  ILE A 206      24.846  40.179  24.230  1.00  0.00           C  
ATOM   3091  C   ILE A 206      24.239  38.783  23.871  1.00  0.00           C  
ATOM   3092  O   ILE A 206      23.934  37.983  24.777  1.00  0.00           O  
ATOM   3093  CB  ILE A 206      23.765  41.265  24.076  1.00  0.00           C  
ATOM   3094  CG1 ILE A 206      22.670  40.967  25.103  1.00  0.00           C  
ATOM   3095  CG2 ILE A 206      23.152  41.380  22.689  1.00  0.00           C  
ATOM   3096  CD1 ILE A 206      21.577  41.996  25.284  1.00  0.00           C  
ATOM   3097  H   ILE A 206      26.038  41.486  23.018  1.00  0.00           H  
ATOM   3098  HA  ILE A 206      25.159  40.119  25.271  1.00  0.00           H  
ATOM   3099  HB  ILE A 206      24.213  42.230  24.311  1.00  0.00           H  
ATOM   3100 1HG1 ILE A 206      22.187  40.033  24.818  1.00  0.00           H  
ATOM   3101 2HG1 ILE A 206      23.164  40.837  26.067  1.00  0.00           H  
ATOM   3102 1HG2 ILE A 206      22.399  42.167  22.660  1.00  0.00           H  
ATOM   3103 2HG2 ILE A 206      23.943  41.616  21.978  1.00  0.00           H  
ATOM   3104 3HG2 ILE A 206      22.666  40.458  22.368  1.00  0.00           H  
ATOM   3105 1HD1 ILE A 206      20.875  41.650  26.042  1.00  0.00           H  
ATOM   3106 2HD1 ILE A 206      22.013  42.944  25.601  1.00  0.00           H  
ATOM   3107 3HD1 ILE A 206      21.051  42.140  24.341  1.00  0.00           H  
ATOM   3108  N   ALA A 207      24.092  38.459  22.580  1.00  0.00           N  
ATOM   3109  CA  ALA A 207      23.457  37.202  22.189  1.00  0.00           C  
ATOM   3110  C   ALA A 207      24.402  36.002  22.143  1.00  0.00           C  
ATOM   3111  O   ALA A 207      23.924  34.882  22.016  1.00  0.00           O  
ATOM   3112  CB  ALA A 207      22.780  37.372  20.836  1.00  0.00           C  
ATOM   3113  H   ALA A 207      24.424  39.087  21.863  1.00  0.00           H  
ATOM   3114  HA  ALA A 207      22.699  36.970  22.937  1.00  0.00           H  
ATOM   3115 1HB  ALA A 207      22.268  36.449  20.559  1.00  0.00           H  
ATOM   3116 2HB  ALA A 207      22.053  38.182  20.892  1.00  0.00           H  
ATOM   3117 3HB  ALA A 207      23.525  37.607  20.079  1.00  0.00           H  
ATOM   3118  N   ASN A 208      25.700  36.186  22.312  1.00  0.00           N  
ATOM   3119  CA  ASN A 208      26.601  35.060  22.116  1.00  0.00           C  
ATOM   3120  C   ASN A 208      26.568  33.993  23.181  1.00  0.00           C  
ATOM   3121  O   ASN A 208      26.743  32.837  22.885  1.00  0.00           O  
ATOM   3122  CB  ASN A 208      28.027  35.556  21.965  1.00  0.00           C  
ATOM   3123  CG  ASN A 208      28.282  36.251  20.656  1.00  0.00           C  
ATOM   3124  OD1 ASN A 208      27.501  36.210  19.698  1.00  0.00           O  
ATOM   3125  ND2 ASN A 208      29.406  36.917  20.590  1.00  0.00           N  
ATOM   3126  H   ASN A 208      26.057  37.094  22.573  1.00  0.00           H  
ATOM   3127  HA  ASN A 208      26.296  34.554  21.199  1.00  0.00           H  
ATOM   3128 1HB  ASN A 208      28.235  36.245  22.783  1.00  0.00           H  
ATOM   3129 2HB  ASN A 208      28.714  34.713  22.047  1.00  0.00           H  
ATOM   3130 1HD2 ASN A 208      29.652  37.408  19.753  1.00  0.00           H  
ATOM   3131 2HD2 ASN A 208      30.029  36.941  21.371  1.00  0.00           H  
ATOM   3132  N   LEU A 209      26.413  34.364  24.444  1.00  0.00           N  
ATOM   3133  CA  LEU A 209      26.330  33.358  25.499  1.00  0.00           C  
ATOM   3134  C   LEU A 209      24.911  33.298  26.018  1.00  0.00           C  
ATOM   3135  O   LEU A 209      24.649  32.723  27.074  1.00  0.00           O  
ATOM   3136  CB  LEU A 209      27.268  33.612  26.685  1.00  0.00           C  
ATOM   3137  CG  LEU A 209      28.783  33.577  26.447  1.00  0.00           C  
ATOM   3138  CD1 LEU A 209      29.475  33.962  27.748  1.00  0.00           C  
ATOM   3139  CD2 LEU A 209      29.232  32.202  25.977  1.00  0.00           C  
ATOM   3140  H   LEU A 209      26.354  35.347  24.673  1.00  0.00           H  
ATOM   3141  HA  LEU A 209      26.602  32.388  25.084  1.00  0.00           H  
ATOM   3142 1HB  LEU A 209      27.034  34.599  27.081  1.00  0.00           H  
ATOM   3143 2HB  LEU A 209      27.060  32.863  27.449  1.00  0.00           H  
ATOM   3144  HG  LEU A 209      29.049  34.310  25.685  1.00  0.00           H  
ATOM   3145 1HD1 LEU A 209      30.556  33.945  27.609  1.00  0.00           H  
ATOM   3146 2HD1 LEU A 209      29.167  34.964  28.046  1.00  0.00           H  
ATOM   3147 3HD1 LEU A 209      29.202  33.253  28.530  1.00  0.00           H  
ATOM   3148 1HD2 LEU A 209      30.311  32.209  25.817  1.00  0.00           H  
ATOM   3149 2HD2 LEU A 209      28.982  31.459  26.735  1.00  0.00           H  
ATOM   3150 3HD2 LEU A 209      28.737  31.935  25.044  1.00  0.00           H  
ATOM   3151  N   ALA A 210      24.000  33.936  25.293  1.00  0.00           N  
ATOM   3152  CA  ALA A 210      22.615  33.996  25.763  1.00  0.00           C  
ATOM   3153  C   ALA A 210      21.939  32.604  25.719  1.00  0.00           C  
ATOM   3154  O   ALA A 210      22.208  31.807  24.815  1.00  0.00           O  
ATOM   3155  CB  ALA A 210      21.833  34.999  24.927  1.00  0.00           C  
ATOM   3156  H   ALA A 210      24.269  34.374  24.423  1.00  0.00           H  
ATOM   3157  HA  ALA A 210      22.649  34.320  26.803  1.00  0.00           H  
ATOM   3158 1HB  ALA A 210      20.807  35.030  25.297  1.00  0.00           H  
ATOM   3159 2HB  ALA A 210      22.300  35.977  25.024  1.00  0.00           H  
ATOM   3160 3HB  ALA A 210      21.828  34.702  23.879  1.00  0.00           H  
ATOM   3161  N   SER A 211      21.101  32.358  26.724  1.00  0.00           N  
ATOM   3162  CA  SER A 211      20.336  31.106  26.863  1.00  0.00           C  
ATOM   3163  C   SER A 211      19.168  31.220  27.845  1.00  0.00           C  
ATOM   3164  O   SER A 211      19.062  32.171  28.615  1.00  0.00           O  
ATOM   3165  CB  SER A 211      21.260  29.992  27.316  1.00  0.00           C  
ATOM   3166  OG  SER A 211      21.761  30.235  28.602  1.00  0.00           O  
ATOM   3167  H   SER A 211      21.006  33.088  27.414  1.00  0.00           H  
ATOM   3168  HA  SER A 211      19.915  30.850  25.889  1.00  0.00           H  
ATOM   3169 1HB  SER A 211      20.725  29.043  27.312  1.00  0.00           H  
ATOM   3170 2HB  SER A 211      22.089  29.898  26.617  1.00  0.00           H  
ATOM   3171  HG  SER A 211      22.383  29.523  28.769  1.00  0.00           H  
ATOM   3172  N   PHE A 212      18.244  30.272  27.775  1.00  0.00           N  
ATOM   3173  CA  PHE A 212      17.097  30.272  28.698  1.00  0.00           C  
ATOM   3174  C   PHE A 212      16.651  28.832  28.969  1.00  0.00           C  
ATOM   3175  O   PHE A 212      16.935  27.942  28.160  1.00  0.00           O  
ATOM   3176  CB  PHE A 212      15.970  31.094  28.070  1.00  0.00           C  
ATOM   3177  CG  PHE A 212      15.416  30.595  26.766  1.00  0.00           C  
ATOM   3178  CD1 PHE A 212      14.314  29.752  26.770  1.00  0.00           C  
ATOM   3179  CD2 PHE A 212      15.977  30.953  25.542  1.00  0.00           C  
ATOM   3180  CE1 PHE A 212      13.781  29.276  25.587  1.00  0.00           C  
ATOM   3181  CE2 PHE A 212      15.444  30.478  24.359  1.00  0.00           C  
ATOM   3182  CZ  PHE A 212      14.347  29.641  24.385  1.00  0.00           C  
ATOM   3183  H   PHE A 212      18.345  29.551  27.075  1.00  0.00           H  
ATOM   3184  HA  PHE A 212      17.420  30.734  29.633  1.00  0.00           H  
ATOM   3185 1HB  PHE A 212      15.114  31.171  28.739  1.00  0.00           H  
ATOM   3186 2HB  PHE A 212      16.336  32.106  27.900  1.00  0.00           H  
ATOM   3187  HD1 PHE A 212      13.868  29.467  27.723  1.00  0.00           H  
ATOM   3188  HD2 PHE A 212      16.844  31.614  25.518  1.00  0.00           H  
ATOM   3189  HE1 PHE A 212      12.915  28.615  25.610  1.00  0.00           H  
ATOM   3190  HE2 PHE A 212      15.889  30.764  23.406  1.00  0.00           H  
ATOM   3191  HZ  PHE A 212      13.917  29.257  23.460  1.00  0.00           H  
ATOM   3192  N   PRO A 213      16.023  28.541  30.130  1.00  0.00           N  
ATOM   3193  CA  PRO A 213      15.493  27.244  30.549  1.00  0.00           C  
ATOM   3194  C   PRO A 213      14.194  26.888  29.847  1.00  0.00           C  
ATOM   3195  O   PRO A 213      13.528  27.768  29.330  1.00  0.00           O  
ATOM   3196  CB  PRO A 213      15.281  27.451  32.052  1.00  0.00           C  
ATOM   3197  CG  PRO A 213      14.979  28.905  32.188  1.00  0.00           C  
ATOM   3198  CD  PRO A 213      15.778  29.596  31.116  1.00  0.00           C  
ATOM   3199  HA  PRO A 213      16.245  26.463  30.355  1.00  0.00           H  
ATOM   3200 1HB  PRO A 213      14.458  26.806  32.394  1.00  0.00           H  
ATOM   3201 2HB  PRO A 213      16.183  27.152  32.607  1.00  0.00           H  
ATOM   3202 1HG  PRO A 213      13.902  29.096  32.075  1.00  0.00           H  
ATOM   3203 2HG  PRO A 213      15.251  29.260  33.193  1.00  0.00           H  
ATOM   3204 1HD  PRO A 213      15.163  30.423  30.732  1.00  0.00           H  
ATOM   3205 2HD  PRO A 213      16.720  29.947  31.562  1.00  0.00           H  
ATOM   3206  N   LYS A 214      13.898  25.597  29.769  1.00  0.00           N  
ATOM   3207  CA  LYS A 214      12.614  25.086  29.234  1.00  0.00           C  
ATOM   3208  C   LYS A 214      11.795  24.554  30.421  1.00  0.00           C  
ATOM   3209  O   LYS A 214      12.373  24.104  31.396  1.00  0.00           O  
ATOM   3210  CB  LYS A 214      12.823  23.992  28.186  1.00  0.00           C  
ATOM   3211  CG  LYS A 214      13.505  24.422  26.894  1.00  0.00           C  
ATOM   3212  CD  LYS A 214      13.646  23.229  25.961  1.00  0.00           C  
ATOM   3213  CE  LYS A 214      14.324  23.596  24.649  1.00  0.00           C  
ATOM   3214  NZ  LYS A 214      14.457  22.426  23.740  1.00  0.00           N  
ATOM   3215  H   LYS A 214      14.572  24.916  30.085  1.00  0.00           H  
ATOM   3216  HA  LYS A 214      12.077  25.909  28.762  1.00  0.00           H  
ATOM   3217 1HB  LYS A 214      13.428  23.192  28.616  1.00  0.00           H  
ATOM   3218 2HB  LYS A 214      11.858  23.566  27.913  1.00  0.00           H  
ATOM   3219 1HG  LYS A 214      12.911  25.199  26.411  1.00  0.00           H  
ATOM   3220 2HG  LYS A 214      14.490  24.832  27.113  1.00  0.00           H  
ATOM   3221 1HD  LYS A 214      14.237  22.457  26.456  1.00  0.00           H  
ATOM   3222 2HD  LYS A 214      12.659  22.824  25.738  1.00  0.00           H  
ATOM   3223 1HE  LYS A 214      13.738  24.367  24.151  1.00  0.00           H  
ATOM   3224 2HE  LYS A 214      15.316  23.994  24.865  1.00  0.00           H  
ATOM   3225 1HZ  LYS A 214      14.911  22.712  22.883  1.00  0.00           H  
ATOM   3226 2HZ  LYS A 214      15.011  21.711  24.190  1.00  0.00           H  
ATOM   3227 3HZ  LYS A 214      13.541  22.058  23.526  1.00  0.00           H  
ATOM   3228  N   MET A 215      10.461  24.556  30.313  1.00  0.00           N  
ATOM   3229  CA  MET A 215       9.518  24.030  31.302  1.00  0.00           C  
ATOM   3230  C   MET A 215       8.295  23.527  30.491  1.00  0.00           C  
ATOM   3231  O   MET A 215       7.414  22.806  31.015  1.00  0.00           O  
ATOM   3232  OXT MET A 215       8.190  23.837  29.337  1.00  0.00           O  
ATOM   3233  CB  MET A 215       9.142  25.094  32.330  1.00  0.00           C  
ATOM   3234  CG  MET A 215       8.260  24.660  33.492  1.00  0.00           C  
ATOM   3235  SD  MET A 215       7.830  25.984  34.638  1.00  0.00           S  
ATOM   3236  CE  MET A 215       9.292  26.280  35.630  1.00  0.00           C  
ATOM   3237  H   MET A 215      10.040  24.947  29.483  1.00  0.00           H  
ATOM   3238  HA  MET A 215       9.970  23.198  31.842  1.00  0.00           H  
ATOM   3239 1HB  MET A 215      10.055  25.502  32.762  1.00  0.00           H  
ATOM   3240 2HB  MET A 215       8.615  25.911  31.832  1.00  0.00           H  
ATOM   3241 1HG  MET A 215       7.324  24.242  33.125  1.00  0.00           H  
ATOM   3242 2HG  MET A 215       8.765  23.883  34.065  1.00  0.00           H  
ATOM   3243 1HE  MET A 215       9.106  27.076  36.353  1.00  0.00           H  
ATOM   3244 2HE  MET A 215       9.548  25.362  36.160  1.00  0.00           H  
ATOM   3245 3HE  MET A 215      10.121  26.576  34.989  1.00  0.00           H  
TER                                                                             
HETATM 3247  N   MCM B 216      36.462  29.481  35.819  1.00  0.00           N  
HETATM 3248  CA  MCM B 216      36.783  30.897  35.967  1.00  0.00           C  
HETATM 3249  C   MCM B 216      35.583  31.741  35.560  1.00  0.00           C  
HETATM 3250  O   MCM B 216      34.923  32.251  36.465  1.00  0.00           O  
HETATM 3251  CB  MCM B 216      38.026  31.230  35.140  1.00  0.00           C  
HETATM 3252  CG  MCM B 216      39.150  31.946  35.858  1.00  0.00           C  
HETATM 3253  CD1 MCM B 216      39.032  33.299  36.397  1.00  0.00           C  
HETATM 3254  CD2 MCM B 216      40.376  31.259  36.015  1.00  0.00           C  
HETATM 3255  CE1 MCM B 216      37.940  34.165  36.388  1.00  0.00           C  
HETATM 3256  CE2 MCM B 216      40.254  33.845  37.079  1.00  0.00           C  
HETATM 3257  CZ3 MCM B 216      37.969  35.423  36.951  1.00  0.00           C  
HETATM 3258  CE3 MCM B 216      41.535  31.853  36.676  1.00  0.00           C  
HETATM 3259  OZ1 MCM B 216      41.382  33.105  37.158  1.00  0.00           O  
HETATM 3260  OZ2 MCM B 216      42.579  31.307  36.805  1.00  0.00           O  
HETATM 3261  CZ4 MCM B 216      40.269  35.103  37.638  1.00  0.00           C  
HETATM 3262  CT  MCM B 216      39.129  35.891  37.571  1.00  0.00           C  
HETATM 3263  OI  MCM B 216      39.210  37.103  38.130  1.00  0.00           O  
HETATM 3264  CK  MCM B 216      39.262  37.335  39.513  1.00  0.00           C  
HETATM 3265 1H   MCM B 216      37.251  28.928  36.087  1.00  0.00           H  
HETATM 3266 2H   MCM B 216      35.687  29.202  36.386  1.00  0.00           H  
HETATM 3267 3H   MCM B 216      36.229  29.274  34.869  1.00  0.00           H  
HETATM 3268  HA  MCM B 216      37.033  31.108  36.994  1.00  0.00           H  
HETATM 3269 1HB  MCM B 216      38.417  30.330  34.682  1.00  0.00           H  
HETATM 3270 2HB  MCM B 216      37.802  31.873  34.296  1.00  0.00           H  
HETATM 3271 1HD2 MCM B 216      40.552  30.255  35.678  1.00  0.00           H  
HETATM 3272 1HE1 MCM B 216      37.020  33.879  35.920  1.00  0.00           H  
HETATM 3273 1HZ3 MCM B 216      37.094  36.039  36.899  1.00  0.00           H  
HETATM 3274 1HZ4 MCM B 216      41.157  35.467  38.116  1.00  0.00           H  
HETATM 3275 1HK  MCM B 216      39.304  38.405  39.643  1.00  0.00           H  
HETATM 3276 2HK  MCM B 216      38.381  36.956  40.019  1.00  0.00           H  
HETATM 3277 3HK  MCM B 216      40.143  36.896  39.968  1.00  0.00           H  
ATOM   3278  N   HIS B 217      35.242  31.932  34.287  1.00  0.00           N  
ATOM   3279  CA  HIS B 217      34.136  32.769  33.836  1.00  0.00           C  
ATOM   3280  C   HIS B 217      32.849  31.961  33.733  1.00  0.00           C  
ATOM   3281  O   HIS B 217      32.937  30.755  33.498  1.00  0.00           O  
ATOM   3282  CB  HIS B 217      34.549  33.457  32.531  1.00  0.00           C  
ATOM   3283  CG  HIS B 217      35.690  34.395  32.774  1.00  0.00           C  
ATOM   3284  ND1 HIS B 217      35.564  35.567  33.490  1.00  0.00           N  
ATOM   3285  CD2 HIS B 217      36.986  34.328  32.391  1.00  0.00           C  
ATOM   3286  CE1 HIS B 217      36.734  36.181  33.537  1.00  0.00           C  
ATOM   3287  NE2 HIS B 217      37.612  35.449  32.877  1.00  0.00           N  
ATOM   3288  H   HIS B 217      35.775  31.474  33.561  1.00  0.00           H  
ATOM   3289  HA  HIS B 217      33.986  33.576  34.552  1.00  0.00           H  
ATOM   3290 1HB  HIS B 217      34.836  32.705  31.795  1.00  0.00           H  
ATOM   3291 2HB  HIS B 217      33.719  34.014  32.095  1.00  0.00           H  
ATOM   3292  HD2 HIS B 217      37.448  33.534  31.804  1.00  0.00           H  
ATOM   3293  HE1 HIS B 217      36.940  37.128  34.035  1.00  0.00           H  
ATOM   3294  HE2 HIS B 217      38.589  35.672  32.747  1.00  0.00           H  
ATOM   3295  N   LEU B 218      31.684  32.574  33.896  1.00  0.00           N  
ATOM   3296  CA  LEU B 218      31.458  33.999  34.125  1.00  0.00           C  
ATOM   3297  C   LEU B 218      31.682  34.238  35.620  1.00  0.00           C  
ATOM   3298  O   LEU B 218      31.386  33.349  36.418  1.00  0.00           O  
ATOM   3299  CB  LEU B 218      30.054  34.401  33.657  1.00  0.00           C  
ATOM   3300  CG  LEU B 218      29.752  34.155  32.173  1.00  0.00           C  
ATOM   3301  CD1 LEU B 218      28.279  34.416  31.888  1.00  0.00           C  
ATOM   3302  CD2 LEU B 218      30.617  35.040  31.287  1.00  0.00           C  
ATOM   3303  H   LEU B 218      30.841  32.019  33.863  1.00  0.00           H  
ATOM   3304  HA  LEU B 218      32.207  34.582  33.591  1.00  0.00           H  
ATOM   3305 1HB  LEU B 218      29.326  33.844  34.243  1.00  0.00           H  
ATOM   3306 2HB  LEU B 218      29.916  35.464  33.853  1.00  0.00           H  
ATOM   3307  HG  LEU B 218      29.955  33.111  31.931  1.00  0.00           H  
ATOM   3308 1HD1 LEU B 218      28.090  34.234  30.829  1.00  0.00           H  
ATOM   3309 2HD1 LEU B 218      27.669  33.745  32.492  1.00  0.00           H  
ATOM   3310 3HD1 LEU B 218      28.044  35.450  32.136  1.00  0.00           H  
ATOM   3311 1HD2 LEU B 218      30.392  34.853  30.237  1.00  0.00           H  
ATOM   3312 2HD2 LEU B 218      30.410  36.083  31.524  1.00  0.00           H  
ATOM   3313 3HD2 LEU B 218      31.676  34.839  31.454  1.00  0.00           H  
ATOM   3314  N   PHE B 219      32.188  35.396  36.024  1.00  0.00           N  
ATOM   3315  CA  PHE B 219      32.438  35.562  37.451  1.00  0.00           C  
ATOM   3316  C   PHE B 219      31.991  36.955  37.874  1.00  0.00           C  
ATOM   3317  O   PHE B 219      31.585  37.726  37.005  1.00  0.00           O  
ATOM   3318  CB  PHE B 219      33.916  35.311  37.756  1.00  0.00           C  
ATOM   3319  CG  PHE B 219      34.494  35.674  39.094  1.00  0.00           C  
ATOM   3320  CD1 PHE B 219      34.357  34.860  40.209  1.00  0.00           C  
ATOM   3321  CD2 PHE B 219      35.196  36.861  39.246  1.00  0.00           C  
ATOM   3322  CE1 PHE B 219      34.901  35.223  41.427  1.00  0.00           C  
ATOM   3323  CE2 PHE B 219      35.744  37.230  40.459  1.00  0.00           C  
ATOM   3324  CZ  PHE B 219      35.596  36.406  41.557  1.00  0.00           C  
ATOM   3325  H   PHE B 219      32.393  36.138  35.371  1.00  0.00           H  
ATOM   3326  HA  PHE B 219      31.846  34.841  38.015  1.00  0.00           H  
ATOM   3327 1HB  PHE B 219      34.107  34.246  37.635  1.00  0.00           H  
ATOM   3328 2HB  PHE B 219      34.505  35.862  37.024  1.00  0.00           H  
ATOM   3329  HD1 PHE B 219      33.810  33.923  40.112  1.00  0.00           H  
ATOM   3330  HD2 PHE B 219      35.313  37.512  38.379  1.00  0.00           H  
ATOM   3331  HE1 PHE B 219      34.782  34.570  42.291  1.00  0.00           H  
ATOM   3332  HE2 PHE B 219      36.291  38.168  40.553  1.00  0.00           H  
ATOM   3333  HZ  PHE B 219      36.022  36.687  42.519  1.00  0.00           H  
ATOM   3334  N   ARG B 220      32.073  37.239  39.171  1.00  0.00           N  
ATOM   3335  CA  ARG B 220      31.820  38.555  39.742  1.00  0.00           C  
ATOM   3336  C   ARG B 220      32.154  39.669  38.760  1.00  0.00           C  
ATOM   3337  O   ARG B 220      33.078  39.533  37.958  1.00  0.00           O  
ATOM   3338  CB  ARG B 220      32.643  38.709  41.012  1.00  0.00           C  
ATOM   3339  CG  ARG B 220      32.308  39.857  41.951  1.00  0.00           C  
ATOM   3340  CD  ARG B 220      33.098  39.718  43.200  1.00  0.00           C  
ATOM   3341  NE  ARG B 220      34.528  39.860  42.973  1.00  0.00           N  
ATOM   3342  CZ  ARG B 220      35.506  39.458  43.808  1.00  0.00           C  
ATOM   3343  NH1 ARG B 220      35.243  38.875  44.957  1.00  0.00           N  
ATOM   3344  NH2 ARG B 220      36.764  39.657  43.459  1.00  0.00           N  
ATOM   3345  H   ARG B 220      32.329  36.479  39.786  1.00  0.00           H  
ATOM   3346  HA  ARG B 220      30.771  38.679  40.012  1.00  0.00           H  
ATOM   3347 1HB  ARG B 220      32.563  37.804  41.614  1.00  0.00           H  
ATOM   3348 2HB  ARG B 220      33.690  38.834  40.732  1.00  0.00           H  
ATOM   3349 1HG  ARG B 220      32.546  40.813  41.483  1.00  0.00           H  
ATOM   3350 2HG  ARG B 220      31.243  39.837  42.189  1.00  0.00           H  
ATOM   3351 1HD  ARG B 220      32.788  40.490  43.904  1.00  0.00           H  
ATOM   3352 2HD  ARG B 220      32.913  38.730  43.620  1.00  0.00           H  
ATOM   3353  HE  ARG B 220      34.819  40.299  42.110  1.00  0.00           H  
ATOM   3354 1HH1 ARG B 220      34.298  38.700  45.268  1.00  0.00           H  
ATOM   3355 2HH1 ARG B 220      36.001  38.587  45.558  1.00  0.00           H  
ATOM   3356 1HH2 ARG B 220      36.990  40.103  42.580  1.00  0.00           H  
ATOM   3357 2HH2 ARG B 220      37.512  39.364  44.071  1.00  0.00           H  
ATOM   3358  N   ALA B 221      31.445  40.789  38.773  1.00  0.00           N  
ATOM   3359  CA  ALA B 221      31.829  41.842  37.836  1.00  0.00           C  
ATOM   3360  C   ALA B 221      33.287  42.243  38.002  1.00  0.00           C  
ATOM   3361  O   ALA B 221      33.989  42.507  37.026  1.00  0.00           O  
ATOM   3362  CB  ALA B 221      30.926  43.053  38.016  1.00  0.00           C  
ATOM   3363  H   ALA B 221      30.668  40.904  39.409  1.00  0.00           H  
ATOM   3364  HA  ALA B 221      31.712  41.467  36.819  1.00  0.00           H  
ATOM   3365 1HB  ALA B 221      31.218  43.830  37.310  1.00  0.00           H  
ATOM   3366 2HB  ALA B 221      29.892  42.762  37.832  1.00  0.00           H  
ATOM   3367 3HB  ALA B 221      31.017  43.437  39.030  1.00  0.00           H  
ATOM   3368  N   ALA B 222      33.754  42.292  39.244  1.00  0.00           N  
ATOM   3369  CA  ALA B 222      35.129  42.700  39.513  1.00  0.00           C  
ATOM   3370  C   ALA B 222      36.090  41.533  39.327  1.00  0.00           C  
ATOM   3371  O   ALA B 222      36.726  41.061  40.269  1.00  0.00           O  
ATOM   3372  CB  ALA B 222      35.222  43.256  40.926  1.00  0.00           C  
ATOM   3373  H   ALA B 222      33.143  42.041  40.008  1.00  0.00           H  
ATOM   3374  HA  ALA B 222      35.402  43.474  38.797  1.00  0.00           H  
ATOM   3375 1HB  ALA B 222      36.251  43.548  41.138  1.00  0.00           H  
ATOM   3376 2HB  ALA B 222      34.572  44.127  41.014  1.00  0.00           H  
ATOM   3377 3HB  ALA B 222      34.910  42.497  41.640  1.00  0.00           H  
ATOM   3378  N   ALA B 223      36.194  41.066  38.088  1.00  0.00           N  
ATOM   3379  CA  ALA B 223      37.036  39.929  37.736  1.00  0.00           C  
ATOM   3380  C   ALA B 223      38.470  40.372  37.490  1.00  0.00           C  
ATOM   3381  O   ALA B 223      38.967  40.214  36.374  1.00  0.00           O  
ATOM   3382  CB  ALA B 223      36.462  39.231  36.511  1.00  0.00           C  
ATOM   3383  H   ALA B 223      35.650  41.548  37.387  1.00  0.00           H  
ATOM   3384  HA  ALA B 223      37.046  39.227  38.570  1.00  0.00           H  
ATOM   3385 1HB  ALA B 223      37.098  38.383  36.258  1.00  0.00           H  
ATOM   3386 2HB  ALA B 223      35.452  38.877  36.715  1.00  0.00           H  
ATOM   3387 3HB  ALA B 223      36.432  39.931  35.677  1.00  0.00           H  
HETATM 3388  N   MCM B 224      39.119  40.914  38.514  1.00  0.00           N  
HETATM 3389  CA  MCM B 224      40.450  41.505  38.592  1.00  0.00           C  
HETATM 3390  C   MCM B 224      41.047  41.138  39.944  1.00  0.00           C  
HETATM 3391  O   MCM B 224      40.338  41.065  40.947  1.00  0.00           O  
HETATM 3392  OXT MCM B 224      42.224  40.918  40.033  1.00  0.00           O  
HETATM 3393  CB  MCM B 224      40.410  43.023  38.408  1.00  0.00           C  
HETATM 3394  CG  MCM B 224      39.407  43.580  37.420  1.00  0.00           C  
HETATM 3395  CD1 MCM B 224      38.282  44.438  37.787  1.00  0.00           C  
HETATM 3396  CD2 MCM B 224      39.582  43.248  36.060  1.00  0.00           C  
HETATM 3397  CE1 MCM B 224      37.914  44.914  39.044  1.00  0.00           C  
HETATM 3398  CE2 MCM B 224      37.399  44.889  36.657  1.00  0.00           C  
HETATM 3399  CZ3 MCM B 224      36.823  45.732  39.242  1.00  0.00           C  
HETATM 3400  CE3 MCM B 224      38.680  43.705  35.007  1.00  0.00           C  
HETATM 3401  OZ1 MCM B 224      37.653  44.494  35.390  1.00  0.00           O  
HETATM 3402  OZ2 MCM B 224      38.797  43.424  33.862  1.00  0.00           O  
HETATM 3403  CZ4 MCM B 224      36.313  45.707  36.873  1.00  0.00           C  
HETATM 3404  CT  MCM B 224      36.027  46.124  38.165  1.00  0.00           C  
HETATM 3405  OI  MCM B 224      34.953  46.913  38.278  1.00  0.00           O  
HETATM 3406  CK  MCM B 224      33.658  46.406  38.466  1.00  0.00           C  
HETATM 3407  H   MCM B 224      38.550  40.886  39.347  1.00  0.00           H  
HETATM 3408  HA  MCM B 224      41.064  41.130  37.789  1.00  0.00           H  
HETATM 3409 1HB  MCM B 224      40.257  43.483  39.375  1.00  0.00           H  
HETATM 3410 2HB  MCM B 224      41.385  43.348  38.063  1.00  0.00           H  
HETATM 3411 1HD2 MCM B 224      40.393  42.647  35.695  1.00  0.00           H  
HETATM 3412 1HE1 MCM B 224      38.479  44.638  39.911  1.00  0.00           H  
HETATM 3413 1HZ3 MCM B 224      36.586  46.060  40.234  1.00  0.00           H  
HETATM 3414 1HZ4 MCM B 224      35.695  46.015  36.052  1.00  0.00           H  
HETATM 3415 1HK  MCM B 224      33.008  47.266  38.501  1.00  0.00           H  
HETATM 3416 2HK  MCM B 224      33.352  45.763  37.648  1.00  0.00           H  
HETATM 3417 3HK  MCM B 224      33.567  45.856  39.395  1.00  0.00           H  
TER                                                                             
CONECT 3247 3248 3265 3266 3267                                                 
CONECT 3248 3247 3249 3251 3268                                                 
CONECT 3249 3248 3250 3278                                                      
CONECT 3250 3249                                                                
CONECT 3251 3248 3252 3269 3270                                                 
CONECT 3252 3251 3253 3254                                                      
CONECT 3253 3252 3255 3256                                                      
CONECT 3254 3252 3258 3271                                                      
CONECT 3255 3253 3257 3272                                                      
CONECT 3256 3253 3259 3261                                                      
CONECT 3257 3255 3262 3273                                                      
CONECT 3258 3254 3259 3260                                                      
CONECT 3259 3256 3258                                                           
CONECT 3260 3258                                                                
CONECT 3261 3256 3262 3274                                                      
CONECT 3262 3257 3261 3263                                                      
CONECT 3263 3262 3264                                                           
CONECT 3264 3263 3275 3276 3277                                                 
CONECT 3265 3247                                                                
CONECT 3266 3247                                                                
CONECT 3267 3247                                                                
CONECT 3268 3248                                                                
CONECT 3269 3251                                                                
CONECT 3270 3251                                                                
CONECT 3271 3254                                                                
CONECT 3272 3255                                                                
CONECT 3273 3257                                                                
CONECT 3274 3261                                                                
CONECT 3275 3264                                                                
CONECT 3276 3264                                                                
CONECT 3277 3264                                                                
CONECT 3278 3249                                                                
CONECT 3380 3388                                                                
CONECT 3388 3380 3389 3407                                                      
CONECT 3389 3388 3390 3393 3408                                                 
CONECT 3390 3389 3391 3392                                                      
CONECT 3391 3390                                                                
CONECT 3392 3390                                                                
CONECT 3393 3389 3394 3409 3410                                                 
CONECT 3394 3393 3395 3396                                                      
CONECT 3395 3394 3397 3398                                                      
CONECT 3396 3394 3400 3411                                                      
CONECT 3397 3395 3399 3412                                                      
CONECT 3398 3395 3401 3403                                                      
CONECT 3399 3397 3404 3413                                                      
CONECT 3400 3396 3401 3402                                                      
CONECT 3401 3398 3400                                                           
CONECT 3402 3400                                                                
CONECT 3403 3398 3404 3414                                                      
CONECT 3404 3399 3403 3405                                                      
CONECT 3405 3404 3406                                                           
CONECT 3406 3405 3415 3416 3417                                                 
CONECT 3407 3388                                                                
CONECT 3408 3389                                                                
CONECT 3409 3393                                                                
CONECT 3410 3393                                                                
CONECT 3411 3396                                                                
CONECT 3412 3397                                                                
CONECT 3413 3399                                                                
CONECT 3414 3403                                                                
CONECT 3415 3406                                                                
CONECT 3416 3406                                                                
CONECT 3417 3406                                                                
