# Supplementary material for: Rational design of thioamide peptides as selective inhibitors of cysteine protease cathepsin L
Source: Chem Sci. 2021 Jul 19;12(32):10825–35. doi: 10.1039/d1sc00785h (PMC8901119; doi:10.1039/d1sc00785h)
Supplement: SC-012-D1SC00785H-s012 [file SC-012-D1SC00785H-s012.pdb]

HEADER                                            14-SEP-20   XXXX              
EXPDTA    THEORETICAL MODEL                                                     
REMARK 220                                                                      
REMARK 220 EXPERIMENTAL DETAILS                                                 
REMARK 220  EXPERIMENT TYPE                : THEORETICAL MODELLING              
REMARK 220  DATE OF DATA COLLECTION        : 14-SEP-20                          
REMARK 220                                                                      
REMARK 220 REMARK: MODEL GENERATED BY ROSETTA                                   
REMARK 220  VERSION 2020.28+release.8ecab77                                     
SSBOND     CYS A   22    CYS A   66                                       2.07  
SSBOND     CYS A   56    CYS A   99                                       2.02  
SSBOND     CYS A  158    CYS A  206                                       2.02  
ATOM      1  N   LEU A   1       4.588  36.787  17.814  1.00  0.00           N  
ATOM      2  CA  LEU A   1       5.167  37.334  19.097  1.00  0.00           C  
ATOM      3  C   LEU A   1       4.826  38.815  19.212  1.00  0.00           C  
ATOM      4  O   LEU A   1       4.691  39.421  18.155  1.00  0.00           O  
ATOM      5  CB  LEU A   1       6.686  37.132  19.148  1.00  0.00           C  
ATOM      6  CG  LEU A   1       7.248  35.705  19.108  1.00  0.00           C  
ATOM      7  CD1 LEU A   1       8.768  35.751  19.033  1.00  0.00           C  
ATOM      8  CD2 LEU A   1       6.809  34.909  20.328  1.00  0.00           C  
ATOM      9 1H   LEU A   1       4.808  35.815  17.733  1.00  0.00           H  
ATOM     10 2H   LEU A   1       3.594  36.900  17.812  1.00  0.00           H  
ATOM     11 3H   LEU A   1       4.979  37.283  17.037  1.00  0.00           H  
ATOM     12  HA  LEU A   1       4.736  36.783  19.933  1.00  0.00           H  
ATOM     13 1HB  LEU A   1       7.121  37.659  18.301  1.00  0.00           H  
ATOM     14 2HB  LEU A   1       7.077  37.573  20.065  1.00  0.00           H  
ATOM     15  HG  LEU A   1       6.892  35.190  18.215  1.00  0.00           H  
ATOM     16 1HD1 LEU A   1       9.179  34.742  19.003  1.00  0.00           H  
ATOM     17 2HD1 LEU A   1       9.100  36.277  18.138  1.00  0.00           H  
ATOM     18 3HD1 LEU A   1       9.189  36.262  19.898  1.00  0.00           H  
ATOM     19 1HD2 LEU A   1       7.217  33.900  20.281  1.00  0.00           H  
ATOM     20 2HD2 LEU A   1       7.157  35.377  21.250  1.00  0.00           H  
ATOM     21 3HD2 LEU A   1       5.724  34.829  20.396  1.00  0.00           H  
ATOM     22  N   PRO A   2       4.691  39.425  20.398  1.00  0.00           N  
ATOM     23  CA  PRO A   2       4.404  40.850  20.624  1.00  0.00           C  
ATOM     24  C   PRO A   2       5.615  41.750  20.335  1.00  0.00           C  
ATOM     25  O   PRO A   2       6.756  41.287  20.372  1.00  0.00           O  
ATOM     26  CB  PRO A   2       4.032  40.889  22.110  1.00  0.00           C  
ATOM     27  CG  PRO A   2       4.781  39.772  22.752  1.00  0.00           C  
ATOM     28  CD  PRO A   2       4.802  38.673  21.724  1.00  0.00           C  
ATOM     29  HA  PRO A   2       3.553  41.147  19.994  1.00  0.00           H  
ATOM     30 1HB  PRO A   2       4.302  41.865  22.540  1.00  0.00           H  
ATOM     31 2HB  PRO A   2       2.944  40.776  22.227  1.00  0.00           H  
ATOM     32 1HG  PRO A   2       5.791  40.109  23.028  1.00  0.00           H  
ATOM     33 2HG  PRO A   2       4.281  39.464  23.683  1.00  0.00           H  
ATOM     34 1HD  PRO A   2       5.755  38.131  21.816  1.00  0.00           H  
ATOM     35 2HD  PRO A   2       3.946  38.001  21.884  1.00  0.00           H  
ATOM     36  N   ASP A   3       5.340  43.022  20.054  1.00  0.00           N  
ATOM     37  CA  ASP A   3       6.375  44.041  19.836  1.00  0.00           C  
ATOM     38  C   ASP A   3       7.094  44.400  21.140  1.00  0.00           C  
ATOM     39  O   ASP A   3       8.253  44.822  21.127  1.00  0.00           O  
ATOM     40  CB  ASP A   3       5.770  45.325  19.263  1.00  0.00           C  
ATOM     41  CG  ASP A   3       5.294  45.221  17.821  1.00  0.00           C  
ATOM     42  OD1 ASP A   3       5.662  44.301  17.130  1.00  0.00           O  
ATOM     43  OD2 ASP A   3       4.550  46.085  17.423  1.00  0.00           O  
ATOM     44  H   ASP A   3       4.374  43.305  19.986  1.00  0.00           H  
ATOM     45  HA  ASP A   3       7.107  43.637  19.137  1.00  0.00           H  
ATOM     46 1HB  ASP A   3       4.918  45.624  19.875  1.00  0.00           H  
ATOM     47 2HB  ASP A   3       6.513  46.122  19.314  1.00  0.00           H  
ATOM     48  N   SER A   4       6.381  44.265  22.258  1.00  0.00           N  
ATOM     49  CA  SER A   4       6.942  44.553  23.585  1.00  0.00           C  
ATOM     50  C   SER A   4       6.351  43.652  24.654  1.00  0.00           C  
ATOM     51  O   SER A   4       5.232  43.163  24.538  1.00  0.00           O  
ATOM     52  CB  SER A   4       6.691  45.999  23.966  1.00  0.00           C  
ATOM     53  OG  SER A   4       5.323  46.254  24.131  1.00  0.00           O  
ATOM     54  H   SER A   4       5.420  43.955  22.218  1.00  0.00           H  
ATOM     55  HA  SER A   4       8.020  44.382  23.557  1.00  0.00           H  
ATOM     56 1HB  SER A   4       7.219  46.223  24.892  1.00  0.00           H  
ATOM     57 2HB  SER A   4       7.092  46.651  23.191  1.00  0.00           H  
ATOM     58  HG  SER A   4       5.254  47.177  24.386  1.00  0.00           H  
ATOM     59  N   VAL A   5       7.121  43.475  25.727  1.00  0.00           N  
ATOM     60  CA  VAL A   5       6.712  42.713  26.906  1.00  0.00           C  
ATOM     61  C   VAL A   5       7.549  43.197  28.095  1.00  0.00           C  
ATOM     62  O   VAL A   5       8.717  43.543  27.941  1.00  0.00           O  
ATOM     63  CB  VAL A   5       6.874  41.203  26.650  1.00  0.00           C  
ATOM     64  CG1 VAL A   5       8.329  40.880  26.348  1.00  0.00           C  
ATOM     65  CG2 VAL A   5       6.385  40.398  27.845  1.00  0.00           C  
ATOM     66  H   VAL A   5       8.033  43.906  25.694  1.00  0.00           H  
ATOM     67  HA  VAL A   5       5.657  42.898  27.119  1.00  0.00           H  
ATOM     68  HB  VAL A   5       6.293  40.918  25.773  1.00  0.00           H  
ATOM     69 1HG1 VAL A   5       8.434  39.809  26.168  1.00  0.00           H  
ATOM     70 2HG1 VAL A   5       8.615  41.443  25.460  1.00  0.00           H  
ATOM     71 3HG1 VAL A   5       8.964  41.161  27.188  1.00  0.00           H  
ATOM     72 1HG2 VAL A   5       6.508  39.334  27.643  1.00  0.00           H  
ATOM     73 2HG2 VAL A   5       6.949  40.650  28.744  1.00  0.00           H  
ATOM     74 3HG2 VAL A   5       5.331  40.613  28.021  1.00  0.00           H  
ATOM     75  N   ASP A   6       6.940  43.269  29.277  1.00  0.00           N  
ATOM     76  CA  ASP A   6       7.703  43.673  30.470  1.00  0.00           C  
ATOM     77  C   ASP A   6       7.204  42.918  31.698  1.00  0.00           C  
ATOM     78  O   ASP A   6       6.099  43.130  32.192  1.00  0.00           O  
ATOM     79  CB  ASP A   6       7.606  45.189  30.659  1.00  0.00           C  
ATOM     80  CG  ASP A   6       8.494  45.666  31.799  1.00  0.00           C  
ATOM     81  OD1 ASP A   6       8.870  44.845  32.602  1.00  0.00           O  
ATOM     82  OD2 ASP A   6       8.795  46.833  31.875  1.00  0.00           O  
ATOM     83  H   ASP A   6       5.957  43.048  29.351  1.00  0.00           H  
ATOM     84  HA  ASP A   6       8.752  43.411  30.326  1.00  0.00           H  
ATOM     85 1HB  ASP A   6       7.900  45.692  29.737  1.00  0.00           H  
ATOM     86 2HB  ASP A   6       6.573  45.472  30.865  1.00  0.00           H  
ATOM     87  N   TRP A   7       8.047  41.995  32.169  1.00  0.00           N  
ATOM     88  CA  TRP A   7       7.685  41.123  33.278  1.00  0.00           C  
ATOM     89  C   TRP A   7       7.673  41.877  34.610  1.00  0.00           C  
ATOM     90  O   TRP A   7       7.154  41.376  35.601  1.00  0.00           O  
ATOM     91  CB  TRP A   7       8.633  39.923  33.255  1.00  0.00           C  
ATOM     92  CG  TRP A   7       8.390  39.060  32.053  1.00  0.00           C  
ATOM     93  CD1 TRP A   7       9.243  38.840  31.014  1.00  0.00           C  
ATOM     94  CD2 TRP A   7       7.189  38.277  31.751  1.00  0.00           C  
ATOM     95  NE1 TRP A   7       8.666  37.991  30.102  1.00  0.00           N  
ATOM     96  CE2 TRP A   7       7.414  37.637  30.537  1.00  0.00           C  
ATOM     97  CE3 TRP A   7       5.967  38.075  32.405  1.00  0.00           C  
ATOM     98  CZ2 TRP A   7       6.476  36.807  29.944  1.00  0.00           C  
ATOM     99  CZ3 TRP A   7       5.025  37.242  31.813  1.00  0.00           C  
ATOM    100  CH2 TRP A   7       5.267  36.620  30.614  1.00  0.00           C  
ATOM    101  H   TRP A   7       8.957  41.900  31.746  1.00  0.00           H  
ATOM    102  HA  TRP A   7       6.681  40.738  33.098  1.00  0.00           H  
ATOM    103 1HB  TRP A   7       9.663  40.278  33.247  1.00  0.00           H  
ATOM    104 2HB  TRP A   7       8.517  39.312  34.150  1.00  0.00           H  
ATOM    105  HD1 TRP A   7      10.239  39.264  30.904  1.00  0.00           H  
ATOM    106  HE1 TRP A   7       9.049  37.647  29.234  1.00  0.00           H  
ATOM    107  HE3 TRP A   7       5.755  38.557  33.359  1.00  0.00           H  
ATOM    108  HZ2 TRP A   7       6.665  36.312  28.991  1.00  0.00           H  
ATOM    109  HZ3 TRP A   7       4.076  37.091  32.327  1.00  0.00           H  
ATOM    110  HH2 TRP A   7       4.506  35.973  30.177  1.00  0.00           H  
ATOM    111  N   ARG A   8       8.233  43.084  34.635  1.00  0.00           N  
ATOM    112  CA  ARG A   8       8.259  43.890  35.855  1.00  0.00           C  
ATOM    113  C   ARG A   8       6.839  44.450  36.050  1.00  0.00           C  
ATOM    114  O   ARG A   8       6.313  44.463  37.166  1.00  0.00           O  
ATOM    115  CB  ARG A   8       9.292  45.002  35.762  1.00  0.00           C  
ATOM    116  CG  ARG A   8       9.391  46.008  36.898  1.00  0.00           C  
ATOM    117  CD  ARG A   8       9.819  45.474  38.217  1.00  0.00           C  
ATOM    118  NE  ARG A   8      10.037  46.592  39.121  1.00  0.00           N  
ATOM    119  CZ  ARG A   8      10.244  46.559  40.452  1.00  0.00           C  
ATOM    120  NH1 ARG A   8      10.282  45.452  41.161  1.00  0.00           N  
ATOM    121  NH2 ARG A   8      10.421  47.701  41.094  1.00  0.00           N  
ATOM    122  H   ARG A   8       8.656  43.462  33.798  1.00  0.00           H  
ATOM    123  HA  ARG A   8       8.495  43.256  36.711  1.00  0.00           H  
ATOM    124 1HB  ARG A   8      10.282  44.556  35.671  1.00  0.00           H  
ATOM    125 2HB  ARG A   8       9.108  45.592  34.864  1.00  0.00           H  
ATOM    126 1HG  ARG A   8      10.119  46.771  36.623  1.00  0.00           H  
ATOM    127 2HG  ARG A   8       8.413  46.462  37.058  1.00  0.00           H  
ATOM    128 1HD  ARG A   8       9.052  44.819  38.627  1.00  0.00           H  
ATOM    129 2HD  ARG A   8      10.742  44.906  38.113  1.00  0.00           H  
ATOM    130  HE  ARG A   8      10.030  47.509  38.694  1.00  0.00           H  
ATOM    131 1HH1 ARG A   8      10.157  44.535  40.757  1.00  0.00           H  
ATOM    132 2HH1 ARG A   8      10.445  45.552  42.152  1.00  0.00           H  
ATOM    133 1HH2 ARG A   8      10.403  48.584  40.602  1.00  0.00           H  
ATOM    134 2HH2 ARG A   8      10.577  47.671  42.090  1.00  0.00           H  
ATOM    135  N   GLU A   9       6.224  44.897  34.954  1.00  0.00           N  
ATOM    136  CA  GLU A   9       4.882  45.470  34.973  1.00  0.00           C  
ATOM    137  C   GLU A   9       3.876  44.407  35.385  1.00  0.00           C  
ATOM    138  O   GLU A   9       2.861  44.695  36.032  1.00  0.00           O  
ATOM    139  CB  GLU A   9       4.494  46.056  33.614  1.00  0.00           C  
ATOM    140  CG  GLU A   9       5.247  47.321  33.229  1.00  0.00           C  
ATOM    141  CD  GLU A   9       4.846  47.836  31.875  1.00  0.00           C  
ATOM    142  OE1 GLU A   9       4.185  47.118  31.165  1.00  0.00           O  
ATOM    143  OE2 GLU A   9       5.200  48.946  31.548  1.00  0.00           O  
ATOM    144  H   GLU A   9       6.715  44.833  34.073  1.00  0.00           H  
ATOM    145  HA  GLU A   9       4.850  46.276  35.707  1.00  0.00           H  
ATOM    146 1HB  GLU A   9       4.672  45.311  32.838  1.00  0.00           H  
ATOM    147 2HB  GLU A   9       3.430  46.288  33.610  1.00  0.00           H  
ATOM    148 1HG  GLU A   9       5.052  48.090  33.974  1.00  0.00           H  
ATOM    149 2HG  GLU A   9       6.317  47.111  33.234  1.00  0.00           H  
ATOM    150  N   LYS A  10       4.160  43.169  34.997  1.00  0.00           N  
ATOM    151  CA  LYS A  10       3.322  42.018  35.317  1.00  0.00           C  
ATOM    152  C   LYS A  10       3.535  41.447  36.716  1.00  0.00           C  
ATOM    153  O   LYS A  10       2.906  40.450  37.063  1.00  0.00           O  
ATOM    154  CB  LYS A  10       3.544  40.952  34.242  1.00  0.00           C  
ATOM    155  CG  LYS A  10       3.055  41.395  32.870  1.00  0.00           C  
ATOM    156  CD  LYS A  10       3.338  40.355  31.796  1.00  0.00           C  
ATOM    157  CE  LYS A  10       2.829  40.770  30.424  1.00  0.00           C  
ATOM    158  NZ  LYS A  10       1.344  40.823  30.358  1.00  0.00           N  
ATOM    159  H   LYS A  10       4.999  43.024  34.452  1.00  0.00           H  
ATOM    160  HA  LYS A  10       2.282  42.342  35.257  1.00  0.00           H  
ATOM    161 1HB  LYS A  10       4.608  40.719  34.182  1.00  0.00           H  
ATOM    162 2HB  LYS A  10       3.025  40.034  34.518  1.00  0.00           H  
ATOM    163 1HG  LYS A  10       1.980  41.567  32.924  1.00  0.00           H  
ATOM    164 2HG  LYS A  10       3.551  42.325  32.594  1.00  0.00           H  
ATOM    165 1HD  LYS A  10       4.416  40.199  31.738  1.00  0.00           H  
ATOM    166 2HD  LYS A  10       2.858  39.415  32.070  1.00  0.00           H  
ATOM    167 1HE  LYS A  10       3.228  41.755  30.186  1.00  0.00           H  
ATOM    168 2HE  LYS A  10       3.189  40.054  29.686  1.00  0.00           H  
ATOM    169 1HZ  LYS A  10       1.056  41.102  29.431  1.00  0.00           H  
ATOM    170 2HZ  LYS A  10       0.963  39.911  30.567  1.00  0.00           H  
ATOM    171 3HZ  LYS A  10       0.993  41.492  31.029  1.00  0.00           H  
ATOM    172  N   GLY A  11       4.417  42.055  37.508  1.00  0.00           N  
ATOM    173  CA  GLY A  11       4.669  41.627  38.872  1.00  0.00           C  
ATOM    174  C   GLY A  11       5.516  40.383  39.032  1.00  0.00           C  
ATOM    175  O   GLY A  11       5.370  39.664  40.026  1.00  0.00           O  
ATOM    176  H   GLY A  11       4.941  42.848  37.171  1.00  0.00           H  
ATOM    177 1HA  GLY A  11       5.149  42.450  39.401  1.00  0.00           H  
ATOM    178 2HA  GLY A  11       3.708  41.464  39.358  1.00  0.00           H  
ATOM    179  N   CYS A  12       6.427  40.127  38.096  1.00  0.00           N  
ATOM    180  CA  CYS A  12       7.279  38.943  38.162  1.00  0.00           C  
ATOM    181  C   CYS A  12       8.730  39.228  38.518  1.00  0.00           C  
ATOM    182  O   CYS A  12       9.562  38.328  38.592  1.00  0.00           O  
ATOM    183  CB  CYS A  12       7.222  38.217  36.818  1.00  0.00           C  
ATOM    184  SG  CYS A  12       5.559  37.700  36.329  1.00  0.00           S  
ATOM    185  H   CYS A  12       6.554  40.750  37.311  1.00  0.00           H  
ATOM    186  HA  CYS A  12       6.869  38.283  38.924  1.00  0.00           H  
ATOM    187 1HB  CYS A  12       7.621  38.880  36.049  1.00  0.00           H  
ATOM    188 2HB  CYS A  12       7.850  37.326  36.842  1.00  0.00           H  
ATOM    189  HG  CYS A  12       5.010  38.901  36.476  1.00  0.00           H  
ATOM    190  N   VAL A  13       9.060  40.496  38.722  1.00  0.00           N  
ATOM    191  CA  VAL A  13      10.454  40.886  38.953  1.00  0.00           C  
ATOM    192  C   VAL A  13      10.655  41.655  40.249  1.00  0.00           C  
ATOM    193  O   VAL A  13       9.960  42.634  40.519  1.00  0.00           O  
ATOM    194  CB  VAL A  13      10.930  41.698  37.735  1.00  0.00           C  
ATOM    195  CG1 VAL A  13      12.381  42.130  37.894  1.00  0.00           C  
ATOM    196  CG2 VAL A  13      10.758  40.876  36.468  1.00  0.00           C  
ATOM    197  H   VAL A  13       8.331  41.197  38.716  1.00  0.00           H  
ATOM    198  HA  VAL A  13      11.056  39.979  39.010  1.00  0.00           H  
ATOM    199  HB  VAL A  13      10.340  42.611  37.657  1.00  0.00           H  
ATOM    200 1HG1 VAL A  13      12.688  42.702  37.018  1.00  0.00           H  
ATOM    201 2HG1 VAL A  13      12.490  42.751  38.784  1.00  0.00           H  
ATOM    202 3HG1 VAL A  13      13.007  41.244  37.992  1.00  0.00           H  
ATOM    203 1HG2 VAL A  13      11.099  41.465  35.617  1.00  0.00           H  
ATOM    204 2HG2 VAL A  13      11.348  39.962  36.544  1.00  0.00           H  
ATOM    205 3HG2 VAL A  13       9.711  40.609  36.322  1.00  0.00           H  
ATOM    206  N   THR A  14      11.620  41.192  41.038  1.00  0.00           N  
ATOM    207  CA  THR A  14      12.008  41.749  42.331  1.00  0.00           C  
ATOM    208  C   THR A  14      12.964  42.908  42.169  1.00  0.00           C  
ATOM    209  O   THR A  14      13.411  43.211  41.063  1.00  0.00           O  
ATOM    210  CB  THR A  14      12.616  40.648  43.220  1.00  0.00           C  
ATOM    211  OG1 THR A  14      13.818  40.149  42.619  1.00  0.00           O  
ATOM    212  CG2 THR A  14      11.613  39.517  43.384  1.00  0.00           C  
ATOM    213  H   THR A  14      12.125  40.384  40.706  1.00  0.00           H  
ATOM    214  HA  THR A  14      11.118  42.119  42.840  1.00  0.00           H  
ATOM    215  HB  THR A  14      12.865  41.059  44.199  1.00  0.00           H  
ATOM    216  HG1 THR A  14      14.174  39.440  43.160  1.00  0.00           H  
ATOM    217 1HG2 THR A  14      12.033  38.732  44.013  1.00  0.00           H  
ATOM    218 2HG2 THR A  14      10.706  39.903  43.849  1.00  0.00           H  
ATOM    219 3HG2 THR A  14      11.377  39.106  42.403  1.00  0.00           H  
ATOM    220  N   GLU A  15      13.277  43.573  43.280  1.00  0.00           N  
ATOM    221  CA  GLU A  15      14.123  44.754  43.291  1.00  0.00           C  
ATOM    222  C   GLU A  15      15.598  44.503  42.950  1.00  0.00           C  
ATOM    223  O   GLU A  15      16.122  43.415  43.171  1.00  0.00           O  
ATOM    224  CB  GLU A  15      14.049  45.409  44.672  1.00  0.00           C  
ATOM    225  CG  GLU A  15      12.653  45.878  45.058  1.00  0.00           C  
ATOM    226  CD  GLU A  15      12.137  46.939  44.127  1.00  0.00           C  
ATOM    227  OE1 GLU A  15      12.877  47.836  43.803  1.00  0.00           O  
ATOM    228  OE2 GLU A  15      10.996  46.852  43.739  1.00  0.00           O  
ATOM    229  H   GLU A  15      12.905  43.239  44.158  1.00  0.00           H  
ATOM    230  HA  GLU A  15      13.725  45.440  42.541  1.00  0.00           H  
ATOM    231 1HB  GLU A  15      14.390  44.702  45.428  1.00  0.00           H  
ATOM    232 2HB  GLU A  15      14.716  46.270  44.703  1.00  0.00           H  
ATOM    233 1HG  GLU A  15      11.970  45.029  45.042  1.00  0.00           H  
ATOM    234 2HG  GLU A  15      12.679  46.263  46.076  1.00  0.00           H  
ATOM    235  N   VAL A  16      16.244  45.533  42.420  1.00  0.00           N  
ATOM    236  CA  VAL A  16      17.651  45.480  42.057  1.00  0.00           C  
ATOM    237  C   VAL A  16      18.575  45.818  43.229  1.00  0.00           C  
ATOM    238  O   VAL A  16      18.419  46.837  43.900  1.00  0.00           O  
ATOM    239  CB  VAL A  16      17.903  46.444  40.882  1.00  0.00           C  
ATOM    240  CG1 VAL A  16      19.389  46.500  40.558  1.00  0.00           C  
ATOM    241  CG2 VAL A  16      17.087  45.977  39.686  1.00  0.00           C  
ATOM    242  H   VAL A  16      15.732  46.388  42.265  1.00  0.00           H  
ATOM    243  HA  VAL A  16      17.878  44.468  41.723  1.00  0.00           H  
ATOM    244  HB  VAL A  16      17.601  47.454  41.161  1.00  0.00           H  
ATOM    245 1HG1 VAL A  16      19.577  47.180  39.727  1.00  0.00           H  
ATOM    246 2HG1 VAL A  16      19.951  46.850  41.424  1.00  0.00           H  
ATOM    247 3HG1 VAL A  16      19.730  45.502  40.285  1.00  0.00           H  
ATOM    248 1HG2 VAL A  16      17.238  46.635  38.831  1.00  0.00           H  
ATOM    249 2HG2 VAL A  16      17.411  44.968  39.430  1.00  0.00           H  
ATOM    250 3HG2 VAL A  16      16.026  45.973  39.934  1.00  0.00           H  
ATOM    251  N   LYS A  17      19.538  44.923  43.443  1.00  0.00           N  
ATOM    252  CA  LYS A  17      20.548  44.968  44.491  1.00  0.00           C  
ATOM    253  C   LYS A  17      21.939  45.168  43.869  1.00  0.00           C  
ATOM    254  O   LYS A  17      22.102  44.975  42.662  1.00  0.00           O  
ATOM    255  CB  LYS A  17      20.453  43.705  45.348  1.00  0.00           C  
ATOM    256  CG  LYS A  17      19.133  43.566  46.096  1.00  0.00           C  
ATOM    257  CD  LYS A  17      19.068  42.282  46.908  1.00  0.00           C  
ATOM    258  CE  LYS A  17      17.712  42.145  47.586  1.00  0.00           C  
ATOM    259  NZ  LYS A  17      17.577  40.892  48.376  1.00  0.00           N  
ATOM    260  H   LYS A  17      19.548  44.145  42.799  1.00  0.00           H  
ATOM    261  HA  LYS A  17      20.349  45.820  45.143  1.00  0.00           H  
ATOM    262 1HB  LYS A  17      20.578  42.817  44.728  1.00  0.00           H  
ATOM    263 2HB  LYS A  17      21.260  43.700  46.081  1.00  0.00           H  
ATOM    264 1HG  LYS A  17      19.011  44.414  46.770  1.00  0.00           H  
ATOM    265 2HG  LYS A  17      18.310  43.568  45.380  1.00  0.00           H  
ATOM    266 1HD  LYS A  17      19.232  41.425  46.253  1.00  0.00           H  
ATOM    267 2HD  LYS A  17      19.847  42.285  47.669  1.00  0.00           H  
ATOM    268 1HE  LYS A  17      17.566  42.993  48.253  1.00  0.00           H  
ATOM    269 2HE  LYS A  17      16.936  42.158  46.821  1.00  0.00           H  
ATOM    270 1HZ  LYS A  17      16.657  40.867  48.794  1.00  0.00           H  
ATOM    271 2HZ  LYS A  17      17.692  40.080  47.785  1.00  0.00           H  
ATOM    272 3HZ  LYS A  17      18.273  40.848  49.106  1.00  0.00           H  
ATOM    273  N   TYR A  18      22.931  45.534  44.681  1.00  0.00           N  
ATOM    274  CA  TYR A  18      24.311  45.756  44.225  1.00  0.00           C  
ATOM    275  C   TYR A  18      25.295  44.623  44.564  1.00  0.00           C  
ATOM    276  O   TYR A  18      25.449  44.266  45.741  1.00  0.00           O  
ATOM    277  CB  TYR A  18      24.828  47.070  44.814  1.00  0.00           C  
ATOM    278  CG  TYR A  18      26.259  47.450  44.501  1.00  0.00           C  
ATOM    279  CD1 TYR A  18      26.578  48.096  43.316  1.00  0.00           C  
ATOM    280  CD2 TYR A  18      27.264  47.149  45.407  1.00  0.00           C  
ATOM    281  CE1 TYR A  18      27.887  48.440  43.037  1.00  0.00           C  
ATOM    282  CE2 TYR A  18      28.572  47.492  45.128  1.00  0.00           C  
ATOM    283  CZ  TYR A  18      28.882  48.135  43.947  1.00  0.00           C  
ATOM    284  OH  TYR A  18      30.185  48.477  43.670  1.00  0.00           O  
ATOM    285  H   TYR A  18      22.727  45.667  45.661  1.00  0.00           H  
ATOM    286  HA  TYR A  18      24.280  45.830  43.138  1.00  0.00           H  
ATOM    287 1HB  TYR A  18      24.200  47.888  44.459  1.00  0.00           H  
ATOM    288 2HB  TYR A  18      24.744  47.025  45.899  1.00  0.00           H  
ATOM    289  HD1 TYR A  18      25.795  48.337  42.597  1.00  0.00           H  
ATOM    290  HD2 TYR A  18      27.022  46.640  46.340  1.00  0.00           H  
ATOM    291  HE1 TYR A  18      28.129  48.948  42.104  1.00  0.00           H  
ATOM    292  HE2 TYR A  18      29.361  47.253  45.842  1.00  0.00           H  
ATOM    293  HH  TYR A  18      30.219  48.974  42.850  1.00  0.00           H  
ATOM    294  N   GLN A  19      25.955  44.059  43.558  1.00  0.00           N  
ATOM    295  CA  GLN A  19      26.953  43.012  43.803  1.00  0.00           C  
ATOM    296  C   GLN A  19      28.392  43.510  43.739  1.00  0.00           C  
ATOM    297  O   GLN A  19      29.279  42.927  44.361  1.00  0.00           O  
ATOM    298  CB  GLN A  19      26.784  41.875  42.791  1.00  0.00           C  
ATOM    299  CG  GLN A  19      25.467  41.144  42.982  1.00  0.00           C  
ATOM    300  CD  GLN A  19      25.269  39.959  42.056  1.00  0.00           C  
ATOM    301  OE1 GLN A  19      24.935  40.109  40.877  1.00  0.00           O  
ATOM    302  NE2 GLN A  19      25.475  38.757  42.582  1.00  0.00           N  
ATOM    303  H   GLN A  19      25.750  44.374  42.620  1.00  0.00           H  
ATOM    304  HA  GLN A  19      26.783  42.618  44.804  1.00  0.00           H  
ATOM    305 1HB  GLN A  19      26.827  42.275  41.777  1.00  0.00           H  
ATOM    306 2HB  GLN A  19      27.604  41.165  42.890  1.00  0.00           H  
ATOM    307 1HG  GLN A  19      25.412  40.765  44.003  1.00  0.00           H  
ATOM    308 2HG  GLN A  19      24.665  41.858  42.795  1.00  0.00           H  
ATOM    309 1HE2 GLN A  19      25.355  37.949  42.005  1.00  0.00           H  
ATOM    310 2HE2 GLN A  19      25.746  38.667  43.540  1.00  0.00           H  
ATOM    311  N   GLY A  20      28.635  44.581  43.003  1.00  0.00           N  
ATOM    312  CA  GLY A  20      29.980  45.120  42.912  1.00  0.00           C  
ATOM    313  C   GLY A  20      30.998  44.162  42.333  1.00  0.00           C  
ATOM    314  O   GLY A  20      30.861  43.656  41.217  1.00  0.00           O  
ATOM    315  H   GLY A  20      27.872  45.019  42.506  1.00  0.00           H  
ATOM    316 1HA  GLY A  20      29.946  46.019  42.297  1.00  0.00           H  
ATOM    317 2HA  GLY A  20      30.298  45.416  43.911  1.00  0.00           H  
ATOM    318  N   SER A  21      32.028  43.911  43.134  1.00  0.00           N  
ATOM    319  CA  SER A  21      33.158  43.044  42.811  1.00  0.00           C  
ATOM    320  C   SER A  21      32.964  41.540  42.968  1.00  0.00           C  
ATOM    321  O   SER A  21      33.843  40.803  42.537  1.00  0.00           O  
ATOM    322  CB  SER A  21      34.336  43.473  43.664  1.00  0.00           C  
ATOM    323  OG  SER A  21      34.094  43.234  45.023  1.00  0.00           O  
ATOM    324  H   SER A  21      32.041  44.351  44.043  1.00  0.00           H  
ATOM    325  HA  SER A  21      33.398  43.229  41.764  1.00  0.00           H  
ATOM    326 1HB  SER A  21      35.225  42.928  43.350  1.00  0.00           H  
ATOM    327 2HB  SER A  21      34.528  44.534  43.508  1.00  0.00           H  
ATOM    328  HG  SER A  21      34.887  43.516  45.486  1.00  0.00           H  
ATOM    329  N   CYS A  22      31.871  41.061  43.547  1.00  0.00           N  
ATOM    330  CA  CYS A  22      31.610  39.643  43.744  1.00  0.00           C  
ATOM    331  C   CYS A  22      31.111  39.049  42.417  1.00  0.00           C  
ATOM    332  O   CYS A  22      30.107  39.481  41.846  1.00  0.00           O  
ATOM    333  CB  CYS A  22      30.573  39.417  44.844  1.00  0.00           C  
ATOM    334  SG  CYS A  22      30.005  37.716  45.076  1.00  0.00           S  
ATOM    335  H   CYS A  22      31.185  41.731  43.864  1.00  0.00           H  
ATOM    336  HA  CYS A  22      32.531  39.141  44.041  1.00  0.00           H  
ATOM    337 1HB  CYS A  22      30.987  39.750  45.797  1.00  0.00           H  
ATOM    338 2HB  CYS A  22      29.688  40.019  44.640  1.00  0.00           H  
ATOM    339  N   GLY A  23      31.834  38.047  41.919  1.00  0.00           N  
ATOM    340  CA  GLY A  23      31.534  37.374  40.656  1.00  0.00           C  
ATOM    341  C   GLY A  23      30.445  36.321  40.799  1.00  0.00           C  
ATOM    342  O   GLY A  23      30.615  35.166  40.388  1.00  0.00           O  
ATOM    343  H   GLY A  23      32.645  37.708  42.416  1.00  0.00           H  
ATOM    344 1HA  GLY A  23      31.221  38.114  39.920  1.00  0.00           H  
ATOM    345 2HA  GLY A  23      32.442  36.906  40.276  1.00  0.00           H  
ATOM    346  N   ALA A  24      29.324  36.763  41.364  1.00  0.00           N  
ATOM    347  CA  ALA A  24      28.102  36.009  41.624  1.00  0.00           C  
ATOM    348  C   ALA A  24      26.989  36.512  40.719  1.00  0.00           C  
ATOM    349  O   ALA A  24      25.825  36.129  40.847  1.00  0.00           O  
ATOM    350  CB  ALA A  24      27.673  36.125  43.080  1.00  0.00           C  
ATOM    351  H   ALA A  24      29.353  37.735  41.637  1.00  0.00           H  
ATOM    352  HA  ALA A  24      28.279  34.957  41.398  1.00  0.00           H  
ATOM    353 1HB  ALA A  24      26.733  35.588  43.202  1.00  0.00           H  
ATOM    354 2HB  ALA A  24      28.444  35.685  43.713  1.00  0.00           H  
ATOM    355 3HB  ALA A  24      27.540  37.172  43.344  1.00  0.00           H  
ATOM    356  N   CYS A  25      27.388  37.396  39.809  1.00  0.00           N  
ATOM    357  CA  CYS A  25      26.596  38.152  38.842  1.00  0.00           C  
ATOM    358  C   CYS A  25      25.527  37.191  38.313  1.00  0.00           C  
ATOM    359  O   CYS A  25      24.326  37.486  38.254  1.00  0.00           O  
ATOM    360  CB  CYS A  25      27.533  38.643  37.738  1.00  0.00           C  
ATOM    361  SG  CYS A  25      28.943  39.548  38.421  1.00  0.00           S  
ATOM    362  H   CYS A  25      28.384  37.564  39.786  1.00  0.00           H  
ATOM    363  HA  CYS A  25      26.114  39.007  39.317  1.00  0.00           H  
ATOM    364 1HB  CYS A  25      27.906  37.806  37.149  1.00  0.00           H  
ATOM    365 2HB  CYS A  25      26.971  39.289  37.064  1.00  0.00           H  
ATOM    366  HG  CYS A  25      29.379  40.052  37.271  1.00  0.00           H  
ATOM    367  N   TRP A  26      26.006  36.015  37.915  1.00  0.00           N  
ATOM    368  CA  TRP A  26      25.231  34.886  37.392  1.00  0.00           C  
ATOM    369  C   TRP A  26      24.216  34.326  38.380  1.00  0.00           C  
ATOM    370  O   TRP A  26      23.176  33.807  37.967  1.00  0.00           O  
ATOM    371  CB  TRP A  26      26.229  33.795  37.004  1.00  0.00           C  
ATOM    372  CG  TRP A  26      27.028  33.341  38.188  1.00  0.00           C  
ATOM    373  CD1 TRP A  26      28.200  33.920  38.577  1.00  0.00           C  
ATOM    374  CD2 TRP A  26      26.779  32.261  39.142  1.00  0.00           C  
ATOM    375  NE1 TRP A  26      28.694  33.289  39.690  1.00  0.00           N  
ATOM    376  CE2 TRP A  26      27.844  32.274  40.053  1.00  0.00           C  
ATOM    377  CE3 TRP A  26      25.765  31.309  39.293  1.00  0.00           C  
ATOM    378  CZ2 TRP A  26      27.934  31.376  41.102  1.00  0.00           C  
ATOM    379  CZ3 TRP A  26      25.855  30.409  40.347  1.00  0.00           C  
ATOM    380  CH2 TRP A  26      26.907  30.439  41.227  1.00  0.00           C  
ATOM    381  H   TRP A  26      27.005  35.897  37.984  1.00  0.00           H  
ATOM    382  HA  TRP A  26      24.675  35.234  36.522  1.00  0.00           H  
ATOM    383 1HB  TRP A  26      25.703  32.941  36.578  1.00  0.00           H  
ATOM    384 2HB  TRP A  26      26.908  34.163  36.234  1.00  0.00           H  
ATOM    385  HD1 TRP A  26      28.688  34.764  38.089  1.00  0.00           H  
ATOM    386  HE1 TRP A  26      29.556  33.557  40.143  1.00  0.00           H  
ATOM    387  HE3 TRP A  26      24.924  31.281  38.599  1.00  0.00           H  
ATOM    388  HZ2 TRP A  26      28.766  31.394  41.805  1.00  0.00           H  
ATOM    389  HZ3 TRP A  26      25.070  29.663  40.473  1.00  0.00           H  
ATOM    390  HH2 TRP A  26      26.942  29.716  42.043  1.00  0.00           H  
ATOM    391  N   ALA A  27      24.494  34.396  39.682  1.00  0.00           N  
ATOM    392  CA  ALA A  27      23.570  33.892  40.688  1.00  0.00           C  
ATOM    393  C   ALA A  27      22.342  34.817  40.703  1.00  0.00           C  
ATOM    394  O   ALA A  27      21.212  34.364  40.906  1.00  0.00           O  
ATOM    395  CB  ALA A  27      24.232  33.811  42.056  1.00  0.00           C  
ATOM    396  H   ALA A  27      25.359  34.805  40.004  1.00  0.00           H  
ATOM    397  HA  ALA A  27      23.263  32.883  40.411  1.00  0.00           H  
ATOM    398 1HB  ALA A  27      23.513  33.431  42.783  1.00  0.00           H  
ATOM    399 2HB  ALA A  27      25.089  33.141  42.003  1.00  0.00           H  
ATOM    400 3HB  ALA A  27      24.572  34.798  42.371  1.00  0.00           H  
ATOM    401  N   PHE A  28      22.574  36.113  40.493  1.00  0.00           N  
ATOM    402  CA  PHE A  28      21.442  37.039  40.463  1.00  0.00           C  
ATOM    403  C   PHE A  28      20.569  36.788  39.226  1.00  0.00           C  
ATOM    404  O   PHE A  28      19.333  36.739  39.328  1.00  0.00           O  
ATOM    405  CB  PHE A  28      21.828  38.519  40.465  1.00  0.00           C  
ATOM    406  CG  PHE A  28      21.997  39.191  41.798  1.00  0.00           C  
ATOM    407  CD1 PHE A  28      22.273  38.494  42.964  1.00  0.00           C  
ATOM    408  CD2 PHE A  28      21.872  40.559  41.870  1.00  0.00           C  
ATOM    409  CE1 PHE A  28      22.419  39.159  44.167  1.00  0.00           C  
ATOM    410  CE2 PHE A  28      22.017  41.232  43.067  1.00  0.00           C  
ATOM    411  CZ  PHE A  28      22.292  40.531  44.224  1.00  0.00           C  
ATOM    412  H   PHE A  28      23.530  36.406  40.364  1.00  0.00           H  
ATOM    413  HA  PHE A  28      20.837  36.873  41.356  1.00  0.00           H  
ATOM    414 1HB  PHE A  28      22.773  38.634  39.935  1.00  0.00           H  
ATOM    415 2HB  PHE A  28      21.067  39.082  39.927  1.00  0.00           H  
ATOM    416  HD1 PHE A  28      22.372  37.409  42.909  1.00  0.00           H  
ATOM    417  HD2 PHE A  28      21.655  41.121  40.961  1.00  0.00           H  
ATOM    418  HE1 PHE A  28      22.635  38.592  45.072  1.00  0.00           H  
ATOM    419  HE2 PHE A  28      21.911  42.317  43.079  1.00  0.00           H  
ATOM    420  HZ  PHE A  28      22.406  41.056  45.172  1.00  0.00           H  
ATOM    421  N   SER A  29      21.204  36.637  38.072  1.00  0.00           N  
ATOM    422  CA  SER A  29      20.400  36.403  36.879  1.00  0.00           C  
ATOM    423  C   SER A  29      19.690  35.051  36.961  1.00  0.00           C  
ATOM    424  O   SER A  29      18.497  34.965  36.680  1.00  0.00           O  
ATOM    425  CB  SER A  29      21.248  36.454  35.624  1.00  0.00           C  
ATOM    426  OG  SER A  29      20.436  36.244  34.502  1.00  0.00           O  
ATOM    427  H   SER A  29      22.213  36.686  38.036  1.00  0.00           H  
ATOM    428  HA  SER A  29      19.645  37.188  36.817  1.00  0.00           H  
ATOM    429 1HB  SER A  29      21.744  37.422  35.560  1.00  0.00           H  
ATOM    430 2HB  SER A  29      22.028  35.694  35.669  1.00  0.00           H  
ATOM    431  HG  SER A  29      20.889  36.662  33.766  1.00  0.00           H  
ATOM    432  N   ALA A  30      20.397  33.995  37.365  1.00  0.00           N  
ATOM    433  CA  ALA A  30      19.740  32.689  37.447  1.00  0.00           C  
ATOM    434  C   ALA A  30      18.622  32.672  38.491  1.00  0.00           C  
ATOM    435  O   ALA A  30      17.546  32.109  38.254  1.00  0.00           O  
ATOM    436  CB  ALA A  30      20.754  31.597  37.754  1.00  0.00           C  
ATOM    437  H   ALA A  30      21.372  34.079  37.613  1.00  0.00           H  
ATOM    438  HA  ALA A  30      19.293  32.482  36.475  1.00  0.00           H  
ATOM    439 1HB  ALA A  30      20.253  30.629  37.791  1.00  0.00           H  
ATOM    440 2HB  ALA A  30      21.513  31.582  36.970  1.00  0.00           H  
ATOM    441 3HB  ALA A  30      21.222  31.802  38.714  1.00  0.00           H  
ATOM    442  N   VAL A  31      18.837  33.285  39.648  1.00  0.00           N  
ATOM    443  CA  VAL A  31      17.748  33.187  40.607  1.00  0.00           C  
ATOM    444  C   VAL A  31      16.638  34.125  40.150  1.00  0.00           C  
ATOM    445  O   VAL A  31      15.470  33.783  40.321  1.00  0.00           O  
ATOM    446  CB  VAL A  31      18.169  33.554  42.042  1.00  0.00           C  
ATOM    447  CG1 VAL A  31      18.252  35.051  42.300  1.00  0.00           C  
ATOM    448  CG2 VAL A  31      17.151  32.897  42.962  1.00  0.00           C  
ATOM    449  H   VAL A  31      19.685  33.789  39.872  1.00  0.00           H  
ATOM    450  HA  VAL A  31      17.380  32.161  40.616  1.00  0.00           H  
ATOM    451  HB  VAL A  31      19.173  33.177  42.234  1.00  0.00           H  
ATOM    452 1HG1 VAL A  31      18.555  35.220  43.334  1.00  0.00           H  
ATOM    453 2HG1 VAL A  31      18.985  35.492  41.625  1.00  0.00           H  
ATOM    454 3HG1 VAL A  31      17.289  35.535  42.136  1.00  0.00           H  
ATOM    455 1HG2 VAL A  31      17.403  33.124  43.997  1.00  0.00           H  
ATOM    456 2HG2 VAL A  31      16.169  33.297  42.712  1.00  0.00           H  
ATOM    457 3HG2 VAL A  31      17.175  31.818  42.805  1.00  0.00           H  
ATOM    458  N   GLY A  32      16.962  35.272  39.568  1.00  0.00           N  
ATOM    459  CA  GLY A  32      15.945  36.205  39.101  1.00  0.00           C  
ATOM    460  C   GLY A  32      15.046  35.575  38.044  1.00  0.00           C  
ATOM    461  O   GLY A  32      13.832  35.832  38.007  1.00  0.00           O  
ATOM    462  H   GLY A  32      17.927  35.539  39.430  1.00  0.00           H  
ATOM    463 1HA  GLY A  32      15.340  36.530  39.947  1.00  0.00           H  
ATOM    464 2HA  GLY A  32      16.440  37.084  38.691  1.00  0.00           H  
ATOM    465  N   ALA A  33      15.628  34.741  37.189  1.00  0.00           N  
ATOM    466  CA  ALA A  33      14.833  34.026  36.188  1.00  0.00           C  
ATOM    467  C   ALA A  33      13.839  33.123  36.920  1.00  0.00           C  
ATOM    468  O   ALA A  33      12.705  32.927  36.461  1.00  0.00           O  
ATOM    469  CB  ALA A  33      15.748  33.236  35.263  1.00  0.00           C  
ATOM    470  H   ALA A  33      16.627  34.604  37.233  1.00  0.00           H  
ATOM    471  HA  ALA A  33      14.279  34.750  35.588  1.00  0.00           H  
ATOM    472 1HB  ALA A  33      15.126  32.715  34.535  1.00  0.00           H  
ATOM    473 2HB  ALA A  33      16.436  33.902  34.743  1.00  0.00           H  
ATOM    474 3HB  ALA A  33      16.319  32.521  35.852  1.00  0.00           H  
ATOM    475  N   LEU A  34      14.253  32.562  38.056  1.00  0.00           N  
ATOM    476  CA  LEU A  34      13.359  31.724  38.855  1.00  0.00           C  
ATOM    477  C   LEU A  34      12.388  32.583  39.690  1.00  0.00           C  
ATOM    478  O   LEU A  34      11.260  32.168  39.922  1.00  0.00           O  
ATOM    479  CB  LEU A  34      14.128  30.791  39.799  1.00  0.00           C  
ATOM    480  CG  LEU A  34      13.283  29.876  40.695  1.00  0.00           C  
ATOM    481  CD1 LEU A  34      12.316  29.026  39.882  1.00  0.00           C  
ATOM    482  CD2 LEU A  34      14.226  28.991  41.498  1.00  0.00           C  
ATOM    483  H   LEU A  34      15.199  32.714  38.376  1.00  0.00           H  
ATOM    484  HA  LEU A  34      12.787  31.115  38.157  1.00  0.00           H  
ATOM    485 1HB  LEU A  34      14.773  30.154  39.196  1.00  0.00           H  
ATOM    486 2HB  LEU A  34      14.753  31.399  40.452  1.00  0.00           H  
ATOM    487  HG  LEU A  34      12.675  30.478  41.370  1.00  0.00           H  
ATOM    488 1HD1 LEU A  34      11.740  28.395  40.559  1.00  0.00           H  
ATOM    489 2HD1 LEU A  34      11.631  29.658  39.316  1.00  0.00           H  
ATOM    490 3HD1 LEU A  34      12.860  28.394  39.181  1.00  0.00           H  
ATOM    491 1HD2 LEU A  34      13.664  28.323  42.152  1.00  0.00           H  
ATOM    492 2HD2 LEU A  34      14.813  28.408  40.788  1.00  0.00           H  
ATOM    493 3HD2 LEU A  34      14.871  29.629  42.103  1.00  0.00           H  
ATOM    494  N   GLU A  35      12.788  33.776  40.129  1.00  0.00           N  
ATOM    495  CA  GLU A  35      11.829  34.596  40.875  1.00  0.00           C  
ATOM    496  C   GLU A  35      10.596  34.815  39.985  1.00  0.00           C  
ATOM    497  O   GLU A  35       9.450  34.732  40.437  1.00  0.00           O  
ATOM    498  CB  GLU A  35      12.449  35.931  41.295  1.00  0.00           C  
ATOM    499  CG  GLU A  35      13.488  35.903  42.406  1.00  0.00           C  
ATOM    500  CD  GLU A  35      14.215  37.202  42.612  1.00  0.00           C  
ATOM    501  OE1 GLU A  35      14.567  37.825  41.640  1.00  0.00           O  
ATOM    502  OE2 GLU A  35      14.431  37.591  43.736  1.00  0.00           O  
ATOM    503  H   GLU A  35      13.731  34.089  39.943  1.00  0.00           H  
ATOM    504  HA  GLU A  35      11.536  34.068  41.782  1.00  0.00           H  
ATOM    505 1HB  GLU A  35      12.932  36.385  40.429  1.00  0.00           H  
ATOM    506 2HB  GLU A  35      11.660  36.605  41.629  1.00  0.00           H  
ATOM    507 1HG  GLU A  35      12.975  35.637  43.331  1.00  0.00           H  
ATOM    508 2HG  GLU A  35      14.220  35.129  42.181  1.00  0.00           H  
ATOM    509  N   ALA A  36      10.854  35.100  38.707  1.00  0.00           N  
ATOM    510  CA  ALA A  36       9.757  35.288  37.759  1.00  0.00           C  
ATOM    511  C   ALA A  36       8.989  33.994  37.482  1.00  0.00           C  
ATOM    512  O   ALA A  36       7.760  34.028  37.410  1.00  0.00           O  
ATOM    513  CB  ALA A  36      10.317  35.861  36.465  1.00  0.00           C  
ATOM    514  H   ALA A  36      11.817  35.181  38.410  1.00  0.00           H  
ATOM    515  HA  ALA A  36       9.049  35.994  38.193  1.00  0.00           H  
ATOM    516 1HB  ALA A  36       9.500  36.000  35.757  1.00  0.00           H  
ATOM    517 2HB  ALA A  36      10.788  36.815  36.695  1.00  0.00           H  
ATOM    518 3HB  ALA A  36      11.047  35.163  36.056  1.00  0.00           H  
ATOM    519  N   GLN A  37       9.663  32.856  37.344  1.00  0.00           N  
ATOM    520  CA  GLN A  37       8.889  31.636  37.131  1.00  0.00           C  
ATOM    521  C   GLN A  37       8.073  31.286  38.368  1.00  0.00           C  
ATOM    522  O   GLN A  37       6.984  30.723  38.257  1.00  0.00           O  
ATOM    523  CB  GLN A  37       9.760  30.433  36.761  1.00  0.00           C  
ATOM    524  CG  GLN A  37      10.375  30.501  35.374  1.00  0.00           C  
ATOM    525  CD  GLN A  37       9.305  30.601  34.303  1.00  0.00           C  
ATOM    526  OE1 GLN A  37       8.344  29.827  34.280  1.00  0.00           O  
ATOM    527  NE2 GLN A  37       9.483  31.568  33.410  1.00  0.00           N  
ATOM    528  H   GLN A  37      10.672  32.834  37.382  1.00  0.00           H  
ATOM    529  HA  GLN A  37       8.203  31.809  36.302  1.00  0.00           H  
ATOM    530 1HB  GLN A  37      10.571  30.341  37.483  1.00  0.00           H  
ATOM    531 2HB  GLN A  37       9.165  29.521  36.817  1.00  0.00           H  
ATOM    532 1HG  GLN A  37      11.018  31.378  35.304  1.00  0.00           H  
ATOM    533 2HG  GLN A  37      10.960  29.596  35.210  1.00  0.00           H  
ATOM    534 1HE2 GLN A  37       8.824  31.704  32.668  1.00  0.00           H  
ATOM    535 2HE2 GLN A  37      10.283  32.163  33.482  1.00  0.00           H  
ATOM    536  N   LEU A  38       8.576  31.608  39.559  1.00  0.00           N  
ATOM    537  CA  LEU A  38       7.795  31.319  40.756  1.00  0.00           C  
ATOM    538  C   LEU A  38       6.462  32.082  40.687  1.00  0.00           C  
ATOM    539  O   LEU A  38       5.403  31.492  40.920  1.00  0.00           O  
ATOM    540  CB  LEU A  38       8.556  31.709  42.029  1.00  0.00           C  
ATOM    541  CG  LEU A  38       7.812  31.501  43.354  1.00  0.00           C  
ATOM    542  CD1 LEU A  38       7.563  30.017  43.589  1.00  0.00           C  
ATOM    543  CD2 LEU A  38       8.629  32.099  44.490  1.00  0.00           C  
ATOM    544  H   LEU A  38       9.485  32.045  39.626  1.00  0.00           H  
ATOM    545  HA  LEU A  38       7.603  30.247  40.775  1.00  0.00           H  
ATOM    546 1HB  LEU A  38       9.474  31.124  42.071  1.00  0.00           H  
ATOM    547 2HB  LEU A  38       8.821  32.764  41.963  1.00  0.00           H  
ATOM    548  HG  LEU A  38       6.838  31.990  43.315  1.00  0.00           H  
ATOM    549 1HD1 LEU A  38       7.033  29.888  44.533  1.00  0.00           H  
ATOM    550 2HD1 LEU A  38       6.960  29.598  42.784  1.00  0.00           H  
ATOM    551 3HD1 LEU A  38       8.514  29.489  43.630  1.00  0.00           H  
ATOM    552 1HD2 LEU A  38       8.094  31.948  45.428  1.00  0.00           H  
ATOM    553 2HD2 LEU A  38       9.608  31.624  44.560  1.00  0.00           H  
ATOM    554 3HD2 LEU A  38       8.763  33.164  44.301  1.00  0.00           H  
ATOM    555  N   LYS A  39       6.509  33.377  40.371  1.00  0.00           N  
ATOM    556  CA  LYS A  39       5.246  34.116  40.302  1.00  0.00           C  
ATOM    557  C   LYS A  39       4.387  33.649  39.122  1.00  0.00           C  
ATOM    558  O   LYS A  39       3.169  33.516  39.245  1.00  0.00           O  
ATOM    559  CB  LYS A  39       5.462  35.626  40.186  1.00  0.00           C  
ATOM    560  CG  LYS A  39       4.222  36.446  40.519  1.00  0.00           C  
ATOM    561  CD  LYS A  39       3.483  37.025  39.319  1.00  0.00           C  
ATOM    562  CE  LYS A  39       2.310  37.876  39.781  1.00  0.00           C  
ATOM    563  NZ  LYS A  39       1.544  38.489  38.663  1.00  0.00           N  
ATOM    564  H   LYS A  39       7.396  33.821  40.187  1.00  0.00           H  
ATOM    565  HA  LYS A  39       4.695  33.923  41.223  1.00  0.00           H  
ATOM    566 1HB  LYS A  39       6.266  35.927  40.858  1.00  0.00           H  
ATOM    567 2HB  LYS A  39       5.774  35.873  39.170  1.00  0.00           H  
ATOM    568 1HG  LYS A  39       3.522  35.808  41.058  1.00  0.00           H  
ATOM    569 2HG  LYS A  39       4.471  37.297  41.153  1.00  0.00           H  
ATOM    570 1HD  LYS A  39       4.173  37.634  38.735  1.00  0.00           H  
ATOM    571 2HD  LYS A  39       3.111  36.223  38.683  1.00  0.00           H  
ATOM    572 1HE  LYS A  39       1.633  37.250  40.359  1.00  0.00           H  
ATOM    573 2HE  LYS A  39       2.691  38.675  40.417  1.00  0.00           H  
ATOM    574 1HZ  LYS A  39       0.785  39.037  39.042  1.00  0.00           H  
ATOM    575 2HZ  LYS A  39       2.120  39.093  38.093  1.00  0.00           H  
ATOM    576 3HZ  LYS A  39       1.178  37.752  38.074  1.00  0.00           H  
ATOM    577  N   LEU A  40       4.993  33.378  37.967  1.00  0.00           N  
ATOM    578  CA  LEU A  40       4.164  32.942  36.831  1.00  0.00           C  
ATOM    579  C   LEU A  40       3.482  31.599  37.101  1.00  0.00           C  
ATOM    580  O   LEU A  40       2.323  31.407  36.720  1.00  0.00           O  
ATOM    581  CB  LEU A  40       5.060  32.842  35.590  1.00  0.00           C  
ATOM    582  CG  LEU A  40       5.581  34.182  35.054  1.00  0.00           C  
ATOM    583  CD1 LEU A  40       6.675  33.951  34.021  1.00  0.00           C  
ATOM    584  CD2 LEU A  40       4.433  34.974  34.447  1.00  0.00           C  
ATOM    585  H   LEU A  40       5.993  33.467  37.864  1.00  0.00           H  
ATOM    586  HA  LEU A  40       3.390  33.692  36.671  1.00  0.00           H  
ATOM    587 1HB  LEU A  40       5.917  32.218  35.834  1.00  0.00           H  
ATOM    588 2HB  LEU A  40       4.497  32.357  34.792  1.00  0.00           H  
ATOM    589  HG  LEU A  40       6.022  34.756  35.870  1.00  0.00           H  
ATOM    590 1HD1 LEU A  40       7.034  34.911  33.651  1.00  0.00           H  
ATOM    591 2HD1 LEU A  40       7.500  33.408  34.481  1.00  0.00           H  
ATOM    592 3HD1 LEU A  40       6.282  33.370  33.187  1.00  0.00           H  
ATOM    593 1HD2 LEU A  40       4.839  35.916  34.079  1.00  0.00           H  
ATOM    594 2HD2 LEU A  40       3.993  34.404  33.628  1.00  0.00           H  
ATOM    595 3HD2 LEU A  40       3.651  35.180  35.178  1.00  0.00           H  
ATOM    596  N   LYS A  41       4.183  30.683  37.756  1.00  0.00           N  
ATOM    597  CA  LYS A  41       3.620  29.380  38.096  1.00  0.00           C  
ATOM    598  C   LYS A  41       2.637  29.407  39.263  1.00  0.00           C  
ATOM    599  O   LYS A  41       1.608  28.731  39.208  1.00  0.00           O  
ATOM    600  CB  LYS A  41       4.748  28.395  38.404  1.00  0.00           C  
ATOM    601  CG  LYS A  41       4.341  26.934  38.542  1.00  0.00           C  
ATOM    602  CD  LYS A  41       4.087  26.307  37.180  1.00  0.00           C  
ATOM    603  CE  LYS A  41       3.788  24.816  37.267  1.00  0.00           C  
ATOM    604  NZ  LYS A  41       3.830  24.160  35.930  1.00  0.00           N  
ATOM    605  H   LYS A  41       5.136  30.881  38.034  1.00  0.00           H  
ATOM    606  HA  LYS A  41       3.058  29.033  37.229  1.00  0.00           H  
ATOM    607 1HB  LYS A  41       5.497  28.446  37.613  1.00  0.00           H  
ATOM    608 2HB  LYS A  41       5.230  28.684  39.338  1.00  0.00           H  
ATOM    609 1HG  LYS A  41       5.137  26.386  39.049  1.00  0.00           H  
ATOM    610 2HG  LYS A  41       3.434  26.852  39.141  1.00  0.00           H  
ATOM    611 1HD  LYS A  41       3.240  26.796  36.699  1.00  0.00           H  
ATOM    612 2HD  LYS A  41       4.963  26.440  36.546  1.00  0.00           H  
ATOM    613 1HE  LYS A  41       4.520  24.338  37.917  1.00  0.00           H  
ATOM    614 2HE  LYS A  41       2.797  24.677  37.698  1.00  0.00           H  
ATOM    615 1HZ  LYS A  41       3.627  23.175  36.026  1.00  0.00           H  
ATOM    616 2HZ  LYS A  41       3.145  24.580  35.317  1.00  0.00           H  
ATOM    617 3HZ  LYS A  41       4.751  24.277  35.534  1.00  0.00           H  
ATOM    618  N   THR A  42       2.915  30.185  40.303  1.00  0.00           N  
ATOM    619  CA  THR A  42       2.067  30.192  41.490  1.00  0.00           C  
ATOM    620  C   THR A  42       1.222  31.415  41.797  1.00  0.00           C  
ATOM    621  O   THR A  42       0.265  31.318  42.577  1.00  0.00           O  
ATOM    622  CB  THR A  42       2.904  29.926  42.755  1.00  0.00           C  
ATOM    623  OG1 THR A  42       3.795  31.032  42.950  1.00  0.00           O  
ATOM    624  CG2 THR A  42       3.713  28.643  42.633  1.00  0.00           C  
ATOM    625  H   THR A  42       3.724  30.788  40.286  1.00  0.00           H  
ATOM    626  HA  THR A  42       1.339  29.391  41.364  1.00  0.00           H  
ATOM    627  HB  THR A  42       2.238  29.840  43.611  1.00  0.00           H  
ATOM    628  HG1 THR A  42       4.463  31.020  42.260  1.00  0.00           H  
ATOM    629 1HG2 THR A  42       4.291  28.490  43.543  1.00  0.00           H  
ATOM    630 2HG2 THR A  42       3.037  27.803  42.482  1.00  0.00           H  
ATOM    631 3HG2 THR A  42       4.391  28.719  41.783  1.00  0.00           H  
ATOM    632  N   GLY A  43       1.540  32.573  41.229  1.00  0.00           N  
ATOM    633  CA  GLY A  43       0.875  33.825  41.534  1.00  0.00           C  
ATOM    634  C   GLY A  43       1.586  34.654  42.593  1.00  0.00           C  
ATOM    635  O   GLY A  43       1.269  35.829  42.769  1.00  0.00           O  
ATOM    636  H   GLY A  43       2.278  32.631  40.543  1.00  0.00           H  
ATOM    637 1HA  GLY A  43       0.802  34.411  40.617  1.00  0.00           H  
ATOM    638 2HA  GLY A  43      -0.138  33.617  41.878  1.00  0.00           H  
ATOM    639  N   LYS A  44       2.545  34.074  43.309  1.00  0.00           N  
ATOM    640  CA  LYS A  44       3.258  34.798  44.349  1.00  0.00           C  
ATOM    641  C   LYS A  44       4.732  35.035  44.057  1.00  0.00           C  
ATOM    642  O   LYS A  44       5.477  34.089  43.782  1.00  0.00           O  
ATOM    643  CB  LYS A  44       3.113  34.052  45.676  1.00  0.00           C  
ATOM    644  CG  LYS A  44       3.908  34.612  46.848  1.00  0.00           C  
ATOM    645  CD  LYS A  44       3.395  35.953  47.351  1.00  0.00           C  
ATOM    646  CE  LYS A  44       4.195  36.413  48.561  1.00  0.00           C  
ATOM    647  NZ  LYS A  44       3.761  37.751  49.047  1.00  0.00           N  
ATOM    648  H   LYS A  44       2.785  33.110  43.130  1.00  0.00           H  
ATOM    649  HA  LYS A  44       2.803  35.784  44.441  1.00  0.00           H  
ATOM    650 1HB  LYS A  44       2.063  34.048  45.971  1.00  0.00           H  
ATOM    651 2HB  LYS A  44       3.426  33.017  45.538  1.00  0.00           H  
ATOM    652 1HG  LYS A  44       3.865  33.903  47.676  1.00  0.00           H  
ATOM    653 2HG  LYS A  44       4.950  34.747  46.560  1.00  0.00           H  
ATOM    654 1HD  LYS A  44       3.475  36.705  46.565  1.00  0.00           H  
ATOM    655 2HD  LYS A  44       2.344  35.860  47.626  1.00  0.00           H  
ATOM    656 1HE  LYS A  44       4.072  35.688  49.364  1.00  0.00           H  
ATOM    657 2HE  LYS A  44       5.249  36.460  48.289  1.00  0.00           H  
ATOM    658 1HZ  LYS A  44       4.317  38.016  49.848  1.00  0.00           H  
ATOM    659 2HZ  LYS A  44       3.887  38.427  48.307  1.00  0.00           H  
ATOM    660 3HZ  LYS A  44       2.787  37.718  49.313  1.00  0.00           H  
ATOM    661  N   LEU A  45       5.158  36.292  44.126  1.00  0.00           N  
ATOM    662  CA  LEU A  45       6.564  36.638  43.915  1.00  0.00           C  
ATOM    663  C   LEU A  45       7.265  36.696  45.267  1.00  0.00           C  
ATOM    664  O   LEU A  45       6.803  37.384  46.180  1.00  0.00           O  
ATOM    665  CB  LEU A  45       6.703  37.982  43.188  1.00  0.00           C  
ATOM    666  CG  LEU A  45       8.110  38.483  42.838  1.00  0.00           C  
ATOM    667  CD1 LEU A  45       8.739  37.561  41.803  1.00  0.00           C  
ATOM    668  CD2 LEU A  45       8.021  39.910  42.316  1.00  0.00           C  
ATOM    669  H   LEU A  45       4.488  37.020  44.331  1.00  0.00           H  
ATOM    670  HA  LEU A  45       7.013  35.863  43.298  1.00  0.00           H  
ATOM    671 1HB  LEU A  45       6.163  37.945  42.243  1.00  0.00           H  
ATOM    672 2HB  LEU A  45       6.244  38.749  43.811  1.00  0.00           H  
ATOM    673  HG  LEU A  45       8.741  38.461  43.727  1.00  0.00           H  
ATOM    674 1HD1 LEU A  45       9.740  37.909  41.547  1.00  0.00           H  
ATOM    675 2HD1 LEU A  45       8.817  36.544  42.188  1.00  0.00           H  
ATOM    676 3HD1 LEU A  45       8.129  37.548  40.901  1.00  0.00           H  
ATOM    677 1HD2 LEU A  45       9.018  40.275  42.066  1.00  0.00           H  
ATOM    678 2HD2 LEU A  45       7.395  39.936  41.425  1.00  0.00           H  
ATOM    679 3HD2 LEU A  45       7.586  40.552  43.083  1.00  0.00           H  
ATOM    680  N   VAL A  46       8.353  35.945  45.399  1.00  0.00           N  
ATOM    681  CA  VAL A  46       9.130  35.863  46.628  1.00  0.00           C  
ATOM    682  C   VAL A  46      10.582  36.259  46.340  1.00  0.00           C  
ATOM    683  O   VAL A  46      11.154  35.780  45.367  1.00  0.00           O  
ATOM    684  CB  VAL A  46       9.085  34.439  47.214  1.00  0.00           C  
ATOM    685  CG1 VAL A  46       9.907  34.345  48.490  1.00  0.00           C  
ATOM    686  CG2 VAL A  46       7.636  34.053  47.472  1.00  0.00           C  
ATOM    687  H   VAL A  46       8.650  35.404  44.598  1.00  0.00           H  
ATOM    688  HA  VAL A  46       8.706  36.549  47.362  1.00  0.00           H  
ATOM    689  HB  VAL A  46       9.529  33.740  46.505  1.00  0.00           H  
ATOM    690 1HG1 VAL A  46       9.858  33.329  48.883  1.00  0.00           H  
ATOM    691 2HG1 VAL A  46      10.948  34.597  48.290  1.00  0.00           H  
ATOM    692 3HG1 VAL A  46       9.508  35.039  49.230  1.00  0.00           H  
ATOM    693 1HG2 VAL A  46       7.592  33.047  47.887  1.00  0.00           H  
ATOM    694 2HG2 VAL A  46       7.194  34.755  48.180  1.00  0.00           H  
ATOM    695 3HG2 VAL A  46       7.085  34.084  46.532  1.00  0.00           H  
ATOM    696  N   SER A  47      11.165  37.137  47.144  1.00  0.00           N  
ATOM    697  CA  SER A  47      12.564  37.458  46.876  1.00  0.00           C  
ATOM    698  C   SER A  47      13.370  36.203  47.187  1.00  0.00           C  
ATOM    699  O   SER A  47      13.275  35.649  48.297  1.00  0.00           O  
ATOM    700  CB  SER A  47      13.012  38.626  47.732  1.00  0.00           C  
ATOM    701  OG  SER A  47      12.304  39.796  47.426  1.00  0.00           O  
ATOM    702  H   SER A  47      10.665  37.568  47.908  1.00  0.00           H  
ATOM    703  HA  SER A  47      12.693  37.727  45.826  1.00  0.00           H  
ATOM    704 1HB  SER A  47      12.866  38.380  48.783  1.00  0.00           H  
ATOM    705 2HB  SER A  47      14.077  38.796  47.576  1.00  0.00           H  
ATOM    706  HG  SER A  47      12.625  40.463  48.037  1.00  0.00           H  
ATOM    707  N   LEU A  48      14.136  35.728  46.213  1.00  0.00           N  
ATOM    708  CA  LEU A  48      14.868  34.479  46.385  1.00  0.00           C  
ATOM    709  C   LEU A  48      16.356  34.711  46.670  1.00  0.00           C  
ATOM    710  O   LEU A  48      16.915  35.751  46.308  1.00  0.00           O  
ATOM    711  CB  LEU A  48      14.726  33.596  45.140  1.00  0.00           C  
ATOM    712  CG  LEU A  48      13.321  33.123  44.743  1.00  0.00           C  
ATOM    713  CD1 LEU A  48      13.406  32.337  43.441  1.00  0.00           C  
ATOM    714  CD2 LEU A  48      12.714  32.270  45.847  1.00  0.00           C  
ATOM    715  H   LEU A  48      14.199  36.253  45.352  1.00  0.00           H  
ATOM    716  HA  LEU A  48      14.450  33.944  47.237  1.00  0.00           H  
ATOM    717 1HB  LEU A  48      15.133  34.183  44.319  1.00  0.00           H  
ATOM    718 2HB  LEU A  48      15.327  32.699  45.290  1.00  0.00           H  
ATOM    719  HG  LEU A  48      12.670  33.979  44.569  1.00  0.00           H  
ATOM    720 1HD1 LEU A  48      12.406  32.003  43.163  1.00  0.00           H  
ATOM    721 2HD1 LEU A  48      13.809  32.961  42.644  1.00  0.00           H  
ATOM    722 3HD1 LEU A  48      14.056  31.474  43.579  1.00  0.00           H  
ATOM    723 1HD2 LEU A  48      11.717  31.941  45.552  1.00  0.00           H  
ATOM    724 2HD2 LEU A  48      13.356  31.403  46.008  1.00  0.00           H  
ATOM    725 3HD2 LEU A  48      12.639  32.843  46.771  1.00  0.00           H  
ATOM    726  N   SER A  49      16.988  33.737  47.308  1.00  0.00           N  
ATOM    727  CA  SER A  49      18.394  33.878  47.638  1.00  0.00           C  
ATOM    728  C   SER A  49      19.402  33.505  46.585  1.00  0.00           C  
ATOM    729  O   SER A  49      19.547  32.342  46.219  1.00  0.00           O  
ATOM    730  CB  SER A  49      18.737  33.070  48.875  1.00  0.00           C  
ATOM    731  OG  SER A  49      20.115  33.154  49.117  1.00  0.00           O  
ATOM    732  H   SER A  49      16.516  32.887  47.580  1.00  0.00           H  
ATOM    733  HA  SER A  49      18.571  34.936  47.836  1.00  0.00           H  
ATOM    734 1HB  SER A  49      18.176  33.453  49.727  1.00  0.00           H  
ATOM    735 2HB  SER A  49      18.445  32.029  48.743  1.00  0.00           H  
ATOM    736  HG  SER A  49      20.181  33.134  50.075  1.00  0.00           H  
ATOM    737  N   ALA A  50      20.133  34.504  46.099  1.00  0.00           N  
ATOM    738  CA  ALA A  50      21.189  34.245  45.114  1.00  0.00           C  
ATOM    739  C   ALA A  50      22.398  33.665  45.858  1.00  0.00           C  
ATOM    740  O   ALA A  50      23.201  32.926  45.292  1.00  0.00           O  
ATOM    741  CB  ALA A  50      21.565  35.513  44.363  1.00  0.00           C  
ATOM    742  H   ALA A  50      19.945  35.440  46.423  1.00  0.00           H  
ATOM    743  HA  ALA A  50      20.834  33.517  44.385  1.00  0.00           H  
ATOM    744 1HB  ALA A  50      22.375  35.293  43.666  1.00  0.00           H  
ATOM    745 2HB  ALA A  50      20.702  35.885  43.811  1.00  0.00           H  
ATOM    746 3HB  ALA A  50      21.892  36.266  45.079  1.00  0.00           H  
ATOM    747  N   GLN A  51      22.508  33.995  47.142  1.00  0.00           N  
ATOM    748  CA  GLN A  51      23.621  33.553  47.989  1.00  0.00           C  
ATOM    749  C   GLN A  51      23.611  32.022  48.057  1.00  0.00           C  
ATOM    750  O   GLN A  51      24.668  31.377  48.173  1.00  0.00           O  
ATOM    751  CB  GLN A  51      23.507  34.180  49.382  1.00  0.00           C  
ATOM    752  CG  GLN A  51      24.724  34.097  50.285  1.00  0.00           C  
ATOM    753  CD  GLN A  51      25.937  34.906  49.870  1.00  0.00           C  
ATOM    754  OE1 GLN A  51      25.989  36.122  49.667  1.00  0.00           O  
ATOM    755  NE2 GLN A  51      27.037  34.175  49.723  1.00  0.00           N  
ATOM    756  H   GLN A  51      21.794  34.577  47.557  1.00  0.00           H  
ATOM    757  HA  GLN A  51      24.556  33.888  47.538  1.00  0.00           H  
ATOM    758 1HB  GLN A  51      23.270  35.229  49.206  1.00  0.00           H  
ATOM    759 2HB  GLN A  51      22.690  33.714  49.932  1.00  0.00           H  
ATOM    760 1HG  GLN A  51      24.431  34.455  51.273  1.00  0.00           H  
ATOM    761 2HG  GLN A  51      25.046  33.056  50.328  1.00  0.00           H  
ATOM    762 1HE2 GLN A  51      27.907  34.588  49.453  1.00  0.00           H  
ATOM    763 2HE2 GLN A  51      27.093  33.187  49.865  1.00  0.00           H  
ATOM    764  N   ASN A  52      22.417  31.438  48.018  1.00  0.00           N  
ATOM    765  CA  ASN A  52      22.299  29.973  48.019  1.00  0.00           C  
ATOM    766  C   ASN A  52      23.054  29.419  46.782  1.00  0.00           C  
ATOM    767  O   ASN A  52      23.607  28.308  46.842  1.00  0.00           O  
ATOM    768  CB  ASN A  52      20.821  29.632  48.026  1.00  0.00           C  
ATOM    769  CG  ASN A  52      20.439  28.193  48.235  1.00  0.00           C  
ATOM    770  OD1 ASN A  52      19.314  27.906  48.662  1.00  0.00           O  
ATOM    771  ND2 ASN A  52      21.336  27.285  47.951  1.00  0.00           N  
ATOM    772  H   ASN A  52      21.577  31.999  47.988  1.00  0.00           H  
ATOM    773  HA  ASN A  52      22.769  29.576  48.920  1.00  0.00           H  
ATOM    774 1HB  ASN A  52      20.336  30.204  48.819  1.00  0.00           H  
ATOM    775 2HB  ASN A  52      20.398  29.938  47.069  1.00  0.00           H  
ATOM    776 1HD2 ASN A  52      21.166  26.304  48.060  1.00  0.00           H  
ATOM    777 2HD2 ASN A  52      22.233  27.557  47.608  1.00  0.00           H  
ATOM    778  N   LEU A  53      23.094  30.146  45.671  1.00  0.00           N  
ATOM    779  CA  LEU A  53      23.809  29.631  44.495  1.00  0.00           C  
ATOM    780  C   LEU A  53      25.299  29.915  44.652  1.00  0.00           C  
ATOM    781  O   LEU A  53      26.146  29.162  44.182  1.00  0.00           O  
ATOM    782  CB  LEU A  53      23.266  30.301  43.226  1.00  0.00           C  
ATOM    783  CG  LEU A  53      21.806  30.002  42.863  1.00  0.00           C  
ATOM    784  CD1 LEU A  53      21.365  30.913  41.725  1.00  0.00           C  
ATOM    785  CD2 LEU A  53      21.676  28.537  42.475  1.00  0.00           C  
ATOM    786  H   LEU A  53      22.649  31.050  45.593  1.00  0.00           H  
ATOM    787  HA  LEU A  53      23.647  28.555  44.436  1.00  0.00           H  
ATOM    788 1HB  LEU A  53      23.366  31.377  43.356  1.00  0.00           H  
ATOM    789 2HB  LEU A  53      23.883  29.987  42.384  1.00  0.00           H  
ATOM    790  HG  LEU A  53      21.169  30.211  43.723  1.00  0.00           H  
ATOM    791 1HD1 LEU A  53      20.327  30.701  41.468  1.00  0.00           H  
ATOM    792 2HD1 LEU A  53      21.453  31.954  42.036  1.00  0.00           H  
ATOM    793 3HD1 LEU A  53      21.991  30.746  40.850  1.00  0.00           H  
ATOM    794 1HD2 LEU A  53      20.640  28.317  42.216  1.00  0.00           H  
ATOM    795 2HD2 LEU A  53      22.310  28.315  41.616  1.00  0.00           H  
ATOM    796 3HD2 LEU A  53      21.977  27.893  43.301  1.00  0.00           H  
ATOM    797  N   VAL A  54      25.615  31.015  45.318  1.00  0.00           N  
ATOM    798  CA  VAL A  54      27.022  31.369  45.557  1.00  0.00           C  
ATOM    799  C   VAL A  54      27.690  30.345  46.480  1.00  0.00           C  
ATOM    800  O   VAL A  54      28.817  29.913  46.225  1.00  0.00           O  
ATOM    801  CB  VAL A  54      27.108  32.776  46.180  1.00  0.00           C  
ATOM    802  CG1 VAL A  54      28.523  33.147  46.599  1.00  0.00           C  
ATOM    803  CG2 VAL A  54      26.568  33.763  45.156  1.00  0.00           C  
ATOM    804  H   VAL A  54      24.862  31.597  45.653  1.00  0.00           H  
ATOM    805  HA  VAL A  54      27.539  31.369  44.597  1.00  0.00           H  
ATOM    806  HB  VAL A  54      26.510  32.807  47.091  1.00  0.00           H  
ATOM    807 1HG1 VAL A  54      28.529  34.148  47.032  1.00  0.00           H  
ATOM    808 2HG1 VAL A  54      28.897  32.443  47.340  1.00  0.00           H  
ATOM    809 3HG1 VAL A  54      29.182  33.131  45.731  1.00  0.00           H  
ATOM    810 1HG2 VAL A  54      26.616  34.770  45.571  1.00  0.00           H  
ATOM    811 2HG2 VAL A  54      27.196  33.681  44.268  1.00  0.00           H  
ATOM    812 3HG2 VAL A  54      25.534  33.530  44.907  1.00  0.00           H  
ATOM    813  N   ASP A  55      26.982  29.943  47.536  1.00  0.00           N  
ATOM    814  CA  ASP A  55      27.501  28.997  48.529  1.00  0.00           C  
ATOM    815  C   ASP A  55      27.331  27.511  48.288  1.00  0.00           C  
ATOM    816  O   ASP A  55      28.217  26.745  48.661  1.00  0.00           O  
ATOM    817  CB  ASP A  55      26.865  29.300  49.887  1.00  0.00           C  
ATOM    818  CG  ASP A  55      27.076  30.704  50.437  1.00  0.00           C  
ATOM    819  OD1 ASP A  55      28.002  31.415  50.122  1.00  0.00           O  
ATOM    820  OD2 ASP A  55      26.227  31.049  51.225  1.00  0.00           O  
ATOM    821  H   ASP A  55      26.048  30.311  47.649  1.00  0.00           H  
ATOM    822  HA  ASP A  55      28.580  29.146  48.578  1.00  0.00           H  
ATOM    823 1HB  ASP A  55      25.794  29.132  49.780  1.00  0.00           H  
ATOM    824 2HB  ASP A  55      27.263  28.602  50.623  1.00  0.00           H  
ATOM    825  N   CYS A  56      26.218  27.080  47.702  1.00  0.00           N  
ATOM    826  CA  CYS A  56      25.882  25.665  47.517  1.00  0.00           C  
ATOM    827  C   CYS A  56      26.161  25.243  46.082  1.00  0.00           C  
ATOM    828  O   CYS A  56      26.766  24.207  45.829  1.00  0.00           O  
ATOM    829  CB  CYS A  56      24.417  25.416  47.882  1.00  0.00           C  
ATOM    830  SG  CYS A  56      23.943  25.875  49.568  1.00  0.00           S  
ATOM    831  H   CYS A  56      25.553  27.759  47.356  1.00  0.00           H  
ATOM    832  HA  CYS A  56      26.491  25.059  48.187  1.00  0.00           H  
ATOM    833 1HB  CYS A  56      23.765  25.970  47.207  1.00  0.00           H  
ATOM    834 2HB  CYS A  56      24.188  24.358  47.760  1.00  0.00           H  
ATOM    835  N   SER A  57      25.660  26.018  45.127  1.00  0.00           N  
ATOM    836  CA  SER A  57      25.852  25.674  43.710  1.00  0.00           C  
ATOM    837  C   SER A  57      27.249  25.982  43.214  1.00  0.00           C  
ATOM    838  O   SER A  57      27.407  26.830  42.334  1.00  0.00           O  
ATOM    839  CB  SER A  57      24.875  26.399  42.804  1.00  0.00           C  
ATOM    840  OG  SER A  57      25.102  26.035  41.470  1.00  0.00           O  
ATOM    841  H   SER A  57      25.148  26.841  45.411  1.00  0.00           H  
ATOM    842  HA  SER A  57      25.681  24.602  43.598  1.00  0.00           H  
ATOM    843 1HB  SER A  57      23.851  26.157  43.086  1.00  0.00           H  
ATOM    844 2HB  SER A  57      24.983  27.477  42.914  1.00  0.00           H  
ATOM    845  HG  SER A  57      25.951  26.430  41.257  1.00  0.00           H  
ATOM    846  N   THR A  58      28.243  25.317  43.785  1.00  0.00           N  
ATOM    847  CA  THR A  58      29.620  25.644  43.459  1.00  0.00           C  
ATOM    848  C   THR A  58      30.368  24.571  42.644  1.00  0.00           C  
ATOM    849  O   THR A  58      30.113  24.417  41.446  1.00  0.00           O  
ATOM    850  CB  THR A  58      30.448  25.938  44.723  1.00  0.00           C  
ATOM    851  OG1 THR A  58      30.455  24.789  45.581  1.00  0.00           O  
ATOM    852  CG2 THR A  58      29.825  27.125  45.440  1.00  0.00           C  
ATOM    853  H   THR A  58      28.007  24.587  44.444  1.00  0.00           H  
ATOM    854  HA  THR A  58      29.618  26.539  42.836  1.00  0.00           H  
ATOM    855  HB  THR A  58      31.477  26.165  44.441  1.00  0.00           H  
ATOM    856  HG1 THR A  58      31.023  24.963  46.335  1.00  0.00           H  
ATOM    857 1HG2 THR A  58      30.390  27.358  46.342  1.00  0.00           H  
ATOM    858 2HG2 THR A  58      29.831  27.990  44.777  1.00  0.00           H  
ATOM    859 3HG2 THR A  58      28.797  26.895  45.719  1.00  0.00           H  
ATOM    860  N   GLU A  59      31.282  23.853  43.300  1.00  0.00           N  
ATOM    861  CA  GLU A  59      32.220  22.980  42.598  1.00  0.00           C  
ATOM    862  C   GLU A  59      31.560  21.960  41.687  1.00  0.00           C  
ATOM    863  O   GLU A  59      32.021  21.715  40.579  1.00  0.00           O  
ATOM    864  CB  GLU A  59      33.095  22.259  43.625  1.00  0.00           C  
ATOM    865  CG  GLU A  59      34.237  21.429  43.056  1.00  0.00           C  
ATOM    866  CD  GLU A  59      35.305  22.273  42.419  1.00  0.00           C  
ATOM    867  OE1 GLU A  59      35.349  23.451  42.686  1.00  0.00           O  
ATOM    868  OE2 GLU A  59      36.085  21.748  41.662  1.00  0.00           O  
ATOM    869  H   GLU A  59      31.303  23.934  44.306  1.00  0.00           H  
ATOM    870  HA  GLU A  59      32.847  23.611  41.968  1.00  0.00           H  
ATOM    871 1HB  GLU A  59      33.532  22.994  44.302  1.00  0.00           H  
ATOM    872 2HB  GLU A  59      32.473  21.588  44.221  1.00  0.00           H  
ATOM    873 1HG  GLU A  59      34.680  20.843  43.861  1.00  0.00           H  
ATOM    874 2HG  GLU A  59      33.847  20.733  42.315  1.00  0.00           H  
ATOM    875  N   LYS A  60      30.462  21.358  42.137  1.00  0.00           N  
ATOM    876  CA  LYS A  60      29.781  20.314  41.355  1.00  0.00           C  
ATOM    877  C   LYS A  60      29.108  20.867  40.103  1.00  0.00           C  
ATOM    878  O   LYS A  60      28.716  20.109  39.205  1.00  0.00           O  
ATOM    879  CB  LYS A  60      28.740  19.599  42.220  1.00  0.00           C  
ATOM    880  CG  LYS A  60      29.325  18.735  43.328  1.00  0.00           C  
ATOM    881  CD  LYS A  60      28.223  18.076  44.144  1.00  0.00           C  
ATOM    882  CE  LYS A  60      28.795  17.198  45.249  1.00  0.00           C  
ATOM    883  NZ  LYS A  60      27.727  16.575  46.075  1.00  0.00           N  
ATOM    884  H   LYS A  60      30.096  21.630  43.036  1.00  0.00           H  
ATOM    885  HA  LYS A  60      30.528  19.591  41.028  1.00  0.00           H  
ATOM    886 1HB  LYS A  60      28.084  20.339  42.681  1.00  0.00           H  
ATOM    887 2HB  LYS A  60      28.123  18.961  41.587  1.00  0.00           H  
ATOM    888 1HG  LYS A  60      29.958  17.963  42.888  1.00  0.00           H  
ATOM    889 2HG  LYS A  60      29.935  19.353  43.986  1.00  0.00           H  
ATOM    890 1HD  LYS A  60      27.595  18.845  44.595  1.00  0.00           H  
ATOM    891 2HD  LYS A  60      27.606  17.461  43.490  1.00  0.00           H  
ATOM    892 1HE  LYS A  60      29.400  16.411  44.798  1.00  0.00           H  
ATOM    893 2HE  LYS A  60      29.433  17.804  45.890  1.00  0.00           H  
ATOM    894 1HZ  LYS A  60      28.148  16.001  46.794  1.00  0.00           H  
ATOM    895 2HZ  LYS A  60      27.167  17.298  46.508  1.00  0.00           H  
ATOM    896 3HZ  LYS A  60      27.138  16.000  45.491  1.00  0.00           H  
ATOM    897  N   TYR A  61      28.965  22.191  40.048  1.00  0.00           N  
ATOM    898  CA  TYR A  61      28.288  22.899  38.960  1.00  0.00           C  
ATOM    899  C   TYR A  61      29.270  23.780  38.209  1.00  0.00           C  
ATOM    900  O   TYR A  61      28.885  24.603  37.369  1.00  0.00           O  
ATOM    901  CB  TYR A  61      27.152  23.678  39.627  1.00  0.00           C  
ATOM    902  CG  TYR A  61      26.242  22.621  40.213  1.00  0.00           C  
ATOM    903  CD1 TYR A  61      26.287  22.313  41.566  1.00  0.00           C  
ATOM    904  CD2 TYR A  61      25.353  21.957  39.381  1.00  0.00           C  
ATOM    905  CE1 TYR A  61      25.444  21.344  42.076  1.00  0.00           C  
ATOM    906  CE2 TYR A  61      24.510  20.989  39.890  1.00  0.00           C  
ATOM    907  CZ  TYR A  61      24.551  20.678  41.235  1.00  0.00           C  
ATOM    908  OH  TYR A  61      23.710  19.712  41.737  1.00  0.00           O  
ATOM    909  H   TYR A  61      29.333  22.775  40.784  1.00  0.00           H  
ATOM    910  HA  TYR A  61      27.886  22.169  38.257  1.00  0.00           H  
ATOM    911 1HB  TYR A  61      27.542  24.352  40.387  1.00  0.00           H  
ATOM    912 2HB  TYR A  61      26.610  24.316  38.930  1.00  0.00           H  
ATOM    913  HD1 TYR A  61      26.983  22.833  42.224  1.00  0.00           H  
ATOM    914  HD2 TYR A  61      25.317  22.194  38.319  1.00  0.00           H  
ATOM    915  HE1 TYR A  61      25.478  21.103  43.137  1.00  0.00           H  
ATOM    916  HE2 TYR A  61      23.815  20.465  39.236  1.00  0.00           H  
ATOM    917  HH  TYR A  61      23.230  19.283  41.023  1.00  0.00           H  
ATOM    918  N   GLY A  62      30.563  23.616  38.498  1.00  0.00           N  
ATOM    919  CA  GLY A  62      31.598  24.362  37.802  1.00  0.00           C  
ATOM    920  C   GLY A  62      31.741  25.804  38.234  1.00  0.00           C  
ATOM    921  O   GLY A  62      32.416  26.578  37.560  1.00  0.00           O  
ATOM    922  H   GLY A  62      30.853  22.966  39.214  1.00  0.00           H  
ATOM    923 1HA  GLY A  62      32.553  23.861  37.960  1.00  0.00           H  
ATOM    924 2HA  GLY A  62      31.385  24.347  36.734  1.00  0.00           H  
ATOM    925  N   ASN A  63      31.121  26.179  39.348  1.00  0.00           N  
ATOM    926  CA  ASN A  63      31.141  27.563  39.824  1.00  0.00           C  
ATOM    927  C   ASN A  63      32.039  27.688  41.045  1.00  0.00           C  
ATOM    928  O   ASN A  63      32.278  26.705  41.755  1.00  0.00           O  
ATOM    929  CB  ASN A  63      29.729  28.023  40.135  1.00  0.00           C  
ATOM    930  CG  ASN A  63      28.784  27.976  38.966  1.00  0.00           C  
ATOM    931  OD1 ASN A  63      29.109  28.248  37.804  1.00  0.00           O  
ATOM    932  ND2 ASN A  63      27.566  27.618  39.285  1.00  0.00           N  
ATOM    933  H   ASN A  63      30.615  25.491  39.888  1.00  0.00           H  
ATOM    934  HA  ASN A  63      31.553  28.204  39.043  1.00  0.00           H  
ATOM    935 1HB  ASN A  63      29.307  27.402  40.926  1.00  0.00           H  
ATOM    936 2HB  ASN A  63      29.762  29.049  40.502  1.00  0.00           H  
ATOM    937 1HD2 ASN A  63      26.861  27.557  38.579  1.00  0.00           H  
ATOM    938 2HD2 ASN A  63      27.358  27.411  40.240  1.00  0.00           H  
ATOM    939  N   LYS A  64      32.527  28.902  41.292  1.00  0.00           N  
ATOM    940  CA  LYS A  64      33.391  29.215  42.418  1.00  0.00           C  
ATOM    941  C   LYS A  64      32.838  30.309  43.329  1.00  0.00           C  
ATOM    942  O   LYS A  64      33.599  31.047  43.939  1.00  0.00           O  
ATOM    943  CB  LYS A  64      34.767  29.619  41.885  1.00  0.00           C  
ATOM    944  CG  LYS A  64      35.508  28.604  41.021  1.00  0.00           C  
ATOM    945  CD  LYS A  64      35.946  27.365  41.785  1.00  0.00           C  
ATOM    946  CE  LYS A  64      36.767  26.441  40.899  1.00  0.00           C  
ATOM    947  NZ  LYS A  64      37.262  25.243  41.629  1.00  0.00           N  
ATOM    948  H   LYS A  64      32.285  29.650  40.656  1.00  0.00           H  
ATOM    949  HA  LYS A  64      33.488  28.320  43.033  1.00  0.00           H  
ATOM    950 1HB  LYS A  64      34.657  30.523  41.283  1.00  0.00           H  
ATOM    951 2HB  LYS A  64      35.416  29.848  42.728  1.00  0.00           H  
ATOM    952 1HG  LYS A  64      34.859  28.285  40.204  1.00  0.00           H  
ATOM    953 2HG  LYS A  64      36.394  29.082  40.607  1.00  0.00           H  
ATOM    954 1HD  LYS A  64      36.545  27.661  42.648  1.00  0.00           H  
ATOM    955 2HD  LYS A  64      35.073  26.821  42.149  1.00  0.00           H  
ATOM    956 1HE  LYS A  64      36.148  26.116  40.064  1.00  0.00           H  
ATOM    957 2HE  LYS A  64      37.622  26.993  40.510  1.00  0.00           H  
ATOM    958 1HZ  LYS A  64      37.800  24.659  41.008  1.00  0.00           H  
ATOM    959 2HZ  LYS A  64      37.846  25.530  42.402  1.00  0.00           H  
ATOM    960 3HZ  LYS A  64      36.491  24.699  41.993  1.00  0.00           H  
ATOM    961  N   GLY A  65      31.517  30.441  43.423  1.00  0.00           N  
ATOM    962  CA  GLY A  65      30.941  31.490  44.259  1.00  0.00           C  
ATOM    963  C   GLY A  65      31.279  32.859  43.691  1.00  0.00           C  
ATOM    964  O   GLY A  65      30.976  33.101  42.524  1.00  0.00           O  
ATOM    965  H   GLY A  65      30.918  29.810  42.911  1.00  0.00           H  
ATOM    966 1HA  GLY A  65      29.861  31.356  44.310  1.00  0.00           H  
ATOM    967 2HA  GLY A  65      31.330  31.394  45.272  1.00  0.00           H  
ATOM    968  N   CYS A  66      31.886  33.755  44.472  1.00  0.00           N  
ATOM    969  CA  CYS A  66      32.251  35.106  44.050  1.00  0.00           C  
ATOM    970  C   CYS A  66      33.426  35.081  43.087  1.00  0.00           C  
ATOM    971  O   CYS A  66      33.820  36.115  42.546  1.00  0.00           O  
ATOM    972  CB  CYS A  66      32.602  36.033  45.218  1.00  0.00           C  
ATOM    973  SG  CYS A  66      31.248  36.588  46.284  1.00  0.00           S  
ATOM    974  H   CYS A  66      32.112  33.488  45.419  1.00  0.00           H  
ATOM    975  HA  CYS A  66      31.390  35.540  43.539  1.00  0.00           H  
ATOM    976 1HB  CYS A  66      33.318  35.540  45.875  1.00  0.00           H  
ATOM    977 2HB  CYS A  66      33.078  36.948  44.871  1.00  0.00           H  
ATOM    978  N   ASN A  67      34.033  33.917  42.871  1.00  0.00           N  
ATOM    979  CA  ASN A  67      35.156  33.833  41.957  1.00  0.00           C  
ATOM    980  C   ASN A  67      34.710  33.356  40.560  1.00  0.00           C  
ATOM    981  O   ASN A  67      35.530  32.937  39.735  1.00  0.00           O  
ATOM    982  CB  ASN A  67      36.229  32.920  42.520  1.00  0.00           C  
ATOM    983  CG  ASN A  67      36.941  33.553  43.684  1.00  0.00           C  
ATOM    984  OD1 ASN A  67      37.214  34.758  43.696  1.00  0.00           O  
ATOM    985  ND2 ASN A  67      37.254  32.757  44.675  1.00  0.00           N  
ATOM    986  H   ASN A  67      33.720  33.080  43.340  1.00  0.00           H  
ATOM    987  HA  ASN A  67      35.585  34.828  41.829  1.00  0.00           H  
ATOM    988 1HB  ASN A  67      35.777  31.981  42.843  1.00  0.00           H  
ATOM    989 2HB  ASN A  67      36.956  32.679  41.744  1.00  0.00           H  
ATOM    990 1HD2 ASN A  67      37.730  33.122  45.476  1.00  0.00           H  
ATOM    991 2HD2 ASN A  67      37.020  31.787  44.634  1.00  0.00           H  
ATOM    992  N   GLY A  68      33.403  33.401  40.304  1.00  0.00           N  
ATOM    993  CA  GLY A  68      32.840  33.157  38.983  1.00  0.00           C  
ATOM    994  C   GLY A  68      31.969  31.942  38.769  1.00  0.00           C  
ATOM    995  O   GLY A  68      32.117  30.908  39.422  1.00  0.00           O  
ATOM    996  H   GLY A  68      32.749  33.612  41.045  1.00  0.00           H  
ATOM    997 1HA  GLY A  68      32.245  34.039  38.742  1.00  0.00           H  
ATOM    998 2HA  GLY A  68      33.657  33.073  38.268  1.00  0.00           H  
ATOM    999  N   GLY A  69      31.053  32.076  37.810  1.00  0.00           N  
ATOM   1000  CA  GLY A  69      30.140  30.997  37.459  1.00  0.00           C  
ATOM   1001  C   GLY A  69      29.110  31.304  36.382  1.00  0.00           C  
ATOM   1002  O   GLY A  69      29.023  32.419  35.861  1.00  0.00           O  
ATOM   1003  H   GLY A  69      31.030  32.969  37.340  1.00  0.00           H  
ATOM   1004 1HA  GLY A  69      30.729  30.145  37.118  1.00  0.00           H  
ATOM   1005 2HA  GLY A  69      29.600  30.702  38.358  1.00  0.00           H  
ATOM   1006  N   PHE A  70      28.296  30.304  36.048  1.00  0.00           N  
ATOM   1007  CA  PHE A  70      27.275  30.452  35.016  1.00  0.00           C  
ATOM   1008  C   PHE A  70      25.864  30.020  35.420  1.00  0.00           C  
ATOM   1009  O   PHE A  70      25.657  29.128  36.243  1.00  0.00           O  
ATOM   1010  CB  PHE A  70      27.650  29.662  33.761  1.00  0.00           C  
ATOM   1011  CG  PHE A  70      28.857  30.199  33.045  1.00  0.00           C  
ATOM   1012  CD1 PHE A  70      30.139  29.772  33.357  1.00  0.00           C  
ATOM   1013  CD2 PHE A  70      28.705  31.152  32.039  1.00  0.00           C  
ATOM   1014  CE1 PHE A  70      31.233  30.281  32.683  1.00  0.00           C  
ATOM   1015  CE2 PHE A  70      29.799  31.660  31.365  1.00  0.00           C  
ATOM   1016  CZ  PHE A  70      31.067  31.222  31.690  1.00  0.00           C  
ATOM   1017  H   PHE A  70      28.418  29.432  36.545  1.00  0.00           H  
ATOM   1018  HA  PHE A  70      27.204  31.512  34.770  1.00  0.00           H  
ATOM   1019 1HB  PHE A  70      27.847  28.625  34.031  1.00  0.00           H  
ATOM   1020 2HB  PHE A  70      26.814  29.664  33.063  1.00  0.00           H  
ATOM   1021  HD1 PHE A  70      30.283  29.027  34.140  1.00  0.00           H  
ATOM   1022  HD2 PHE A  70      27.706  31.503  31.777  1.00  0.00           H  
ATOM   1023  HE1 PHE A  70      32.233  29.933  32.943  1.00  0.00           H  
ATOM   1024  HE2 PHE A  70      29.664  32.404  30.581  1.00  0.00           H  
ATOM   1025  HZ  PHE A  70      31.934  31.620  31.164  1.00  0.00           H  
ATOM   1026  N   MET A  71      24.897  30.669  34.784  1.00  0.00           N  
ATOM   1027  CA  MET A  71      23.475  30.441  35.017  1.00  0.00           C  
ATOM   1028  C   MET A  71      22.933  29.063  34.652  1.00  0.00           C  
ATOM   1029  O   MET A  71      22.011  28.578  35.312  1.00  0.00           O  
ATOM   1030  CB  MET A  71      22.674  31.500  34.262  1.00  0.00           C  
ATOM   1031  CG  MET A  71      22.935  32.898  34.804  1.00  0.00           C  
ATOM   1032  SD  MET A  71      24.306  33.748  33.996  1.00  0.00           S  
ATOM   1033  CE  MET A  71      23.645  34.467  32.496  1.00  0.00           C  
ATOM   1034  H   MET A  71      25.162  31.361  34.099  1.00  0.00           H  
ATOM   1035  HA  MET A  71      23.311  30.544  36.089  1.00  0.00           H  
ATOM   1036 1HB  MET A  71      22.933  31.475  33.204  1.00  0.00           H  
ATOM   1037 2HB  MET A  71      21.608  31.283  34.336  1.00  0.00           H  
ATOM   1038 1HG  MET A  71      22.048  33.520  34.682  1.00  0.00           H  
ATOM   1039 2HG  MET A  71      23.156  32.814  35.867  1.00  0.00           H  
ATOM   1040 1HE  MET A  71      24.439  34.994  31.968  1.00  0.00           H  
ATOM   1041 2HE  MET A  71      23.243  33.685  31.851  1.00  0.00           H  
ATOM   1042 3HE  MET A  71      22.846  35.167  32.745  1.00  0.00           H  
ATOM   1043  N   THR A  72      23.483  28.411  33.633  1.00  0.00           N  
ATOM   1044  CA  THR A  72      22.927  27.116  33.236  1.00  0.00           C  
ATOM   1045  C   THR A  72      23.172  26.023  34.286  1.00  0.00           C  
ATOM   1046  O   THR A  72      22.339  25.136  34.473  1.00  0.00           O  
ATOM   1047  CB  THR A  72      23.529  26.667  31.891  1.00  0.00           C  
ATOM   1048  OG1 THR A  72      24.958  26.638  31.989  1.00  0.00           O  
ATOM   1049  CG2 THR A  72      23.109  27.635  30.796  1.00  0.00           C  
ATOM   1050  H   THR A  72      24.272  28.787  33.128  1.00  0.00           H  
ATOM   1051  HA  THR A  72      21.847  27.222  33.127  1.00  0.00           H  
ATOM   1052  HB  THR A  72      23.175  25.666  31.650  1.00  0.00           H  
ATOM   1053  HG1 THR A  72      25.311  26.170  31.228  1.00  0.00           H  
ATOM   1054 1HG2 THR A  72      23.534  27.314  29.846  1.00  0.00           H  
ATOM   1055 2HG2 THR A  72      22.019  27.632  30.737  1.00  0.00           H  
ATOM   1056 3HG2 THR A  72      23.462  28.638  31.026  1.00  0.00           H  
ATOM   1057  N   THR A  73      24.305  26.071  34.982  1.00  0.00           N  
ATOM   1058  CA  THR A  73      24.518  24.992  35.953  1.00  0.00           C  
ATOM   1059  C   THR A  73      23.862  25.413  37.259  1.00  0.00           C  
ATOM   1060  O   THR A  73      23.559  24.554  38.089  1.00  0.00           O  
ATOM   1061  CB  THR A  73      26.017  24.705  36.158  1.00  0.00           C  
ATOM   1062  OG1 THR A  73      26.668  25.853  36.719  1.00  0.00           O  
ATOM   1063  CG2 THR A  73      26.659  24.361  34.823  1.00  0.00           C  
ATOM   1064  H   THR A  73      24.986  26.805  34.856  1.00  0.00           H  
ATOM   1065  HA  THR A  73      24.058  24.074  35.584  1.00  0.00           H  
ATOM   1066  HB  THR A  73      26.133  23.869  36.848  1.00  0.00           H  
ATOM   1067  HG1 THR A  73      27.552  25.578  36.970  1.00  0.00           H  
ATOM   1068 1HG2 THR A  73      27.720  24.160  34.977  1.00  0.00           H  
ATOM   1069 2HG2 THR A  73      26.175  23.478  34.406  1.00  0.00           H  
ATOM   1070 3HG2 THR A  73      26.546  25.196  34.132  1.00  0.00           H  
ATOM   1071  N   ALA A  74      23.638  26.713  37.446  1.00  0.00           N  
ATOM   1072  CA  ALA A  74      22.876  27.179  38.605  1.00  0.00           C  
ATOM   1073  C   ALA A  74      21.460  26.580  38.531  1.00  0.00           C  
ATOM   1074  O   ALA A  74      20.879  26.164  39.539  1.00  0.00           O  
ATOM   1075  CB  ALA A  74      22.829  28.699  38.630  1.00  0.00           C  
ATOM   1076  H   ALA A  74      23.994  27.390  36.787  1.00  0.00           H  
ATOM   1077  HA  ALA A  74      23.355  26.833  39.522  1.00  0.00           H  
ATOM   1078 1HB  ALA A  74      22.225  29.028  39.476  1.00  0.00           H  
ATOM   1079 2HB  ALA A  74      23.847  29.081  38.730  1.00  0.00           H  
ATOM   1080 3HB  ALA A  74      22.388  29.064  37.703  1.00  0.00           H  
ATOM   1081  N   PHE A  75      20.903  26.534  37.309  1.00  0.00           N  
ATOM   1082  CA  PHE A  75      19.562  25.952  37.140  1.00  0.00           C  
ATOM   1083  C   PHE A  75      19.608  24.450  37.456  1.00  0.00           C  
ATOM   1084  O   PHE A  75      18.714  23.938  38.116  1.00  0.00           O  
ATOM   1085  CB  PHE A  75      19.059  26.177  35.715  1.00  0.00           C  
ATOM   1086  CG  PHE A  75      18.832  27.616  35.344  1.00  0.00           C  
ATOM   1087  CD1 PHE A  75      18.307  28.547  36.228  1.00  0.00           C  
ATOM   1088  CD2 PHE A  75      19.158  28.040  34.069  1.00  0.00           C  
ATOM   1089  CE1 PHE A  75      18.117  29.859  35.838  1.00  0.00           C  
ATOM   1090  CE2 PHE A  75      18.971  29.353  33.679  1.00  0.00           C  
ATOM   1091  CZ  PHE A  75      18.447  30.271  34.565  1.00  0.00           C  
ATOM   1092  H   PHE A  75      21.411  26.902  36.517  1.00  0.00           H  
ATOM   1093  HA  PHE A  75      18.875  26.439  37.833  1.00  0.00           H  
ATOM   1094 1HB  PHE A  75      19.782  25.760  35.014  1.00  0.00           H  
ATOM   1095 2HB  PHE A  75      18.118  25.644  35.585  1.00  0.00           H  
ATOM   1096  HD1 PHE A  75      18.034  28.266  37.245  1.00  0.00           H  
ATOM   1097  HD2 PHE A  75      19.571  27.323  33.361  1.00  0.00           H  
ATOM   1098  HE1 PHE A  75      17.702  30.572  36.552  1.00  0.00           H  
ATOM   1099  HE2 PHE A  75      19.231  29.678  32.671  1.00  0.00           H  
ATOM   1100  HZ  PHE A  75      18.297  31.304  34.258  1.00  0.00           H  
ATOM   1101  N   GLN A  76      20.636  23.747  36.983  1.00  0.00           N  
ATOM   1102  CA  GLN A  76      20.675  22.325  37.305  1.00  0.00           C  
ATOM   1103  C   GLN A  76      20.806  22.135  38.817  1.00  0.00           C  
ATOM   1104  O   GLN A  76      20.216  21.203  39.358  1.00  0.00           O  
ATOM   1105  CB  GLN A  76      21.823  21.614  36.585  1.00  0.00           C  
ATOM   1106  CG  GLN A  76      21.788  20.103  36.732  1.00  0.00           C  
ATOM   1107  CD  GLN A  76      20.545  19.498  36.108  1.00  0.00           C  
ATOM   1108  OE1 GLN A  76      20.156  19.902  35.009  1.00  0.00           O  
ATOM   1109  NE2 GLN A  76      19.913  18.538  36.777  1.00  0.00           N  
ATOM   1110  H   GLN A  76      21.353  24.187  36.426  1.00  0.00           H  
ATOM   1111  HA  GLN A  76      19.741  21.871  36.973  1.00  0.00           H  
ATOM   1112 1HB  GLN A  76      21.790  21.857  35.521  1.00  0.00           H  
ATOM   1113 2HB  GLN A  76      22.772  21.977  36.976  1.00  0.00           H  
ATOM   1114 1HG  GLN A  76      22.663  19.679  36.239  1.00  0.00           H  
ATOM   1115 2HG  GLN A  76      21.797  19.836  37.788  1.00  0.00           H  
ATOM   1116 1HE2 GLN A  76      19.091  18.115  36.398  1.00  0.00           H  
ATOM   1117 2HE2 GLN A  76      20.241  18.220  37.667  1.00  0.00           H  
ATOM   1118  N   TYR A  77      21.566  22.983  39.501  1.00  0.00           N  
ATOM   1119  CA  TYR A  77      21.639  22.885  40.965  1.00  0.00           C  
ATOM   1120  C   TYR A  77      20.258  22.972  41.645  1.00  0.00           C  
ATOM   1121  O   TYR A  77      19.924  22.132  42.484  1.00  0.00           O  
ATOM   1122  CB  TYR A  77      22.542  23.939  41.608  1.00  0.00           C  
ATOM   1123  CG  TYR A  77      22.330  24.022  43.104  1.00  0.00           C  
ATOM   1124  CD1 TYR A  77      22.899  23.127  43.997  1.00  0.00           C  
ATOM   1125  CD2 TYR A  77      21.529  25.044  43.593  1.00  0.00           C  
ATOM   1126  CE1 TYR A  77      22.666  23.255  45.353  1.00  0.00           C  
ATOM   1127  CE2 TYR A  77      21.289  25.182  44.946  1.00  0.00           C  
ATOM   1128  CZ  TYR A  77      21.858  24.289  45.829  1.00  0.00           C  
ATOM   1129  OH  TYR A  77      21.620  24.426  47.178  1.00  0.00           O  
ATOM   1130  H   TYR A  77      22.092  23.696  39.016  1.00  0.00           H  
ATOM   1131  HA  TYR A  77      22.051  21.906  41.212  1.00  0.00           H  
ATOM   1132 1HB  TYR A  77      23.589  23.706  41.412  1.00  0.00           H  
ATOM   1133 2HB  TYR A  77      22.346  24.918  41.169  1.00  0.00           H  
ATOM   1134  HD1 TYR A  77      23.533  22.316  43.636  1.00  0.00           H  
ATOM   1135  HD2 TYR A  77      21.078  25.749  42.894  1.00  0.00           H  
ATOM   1136  HE1 TYR A  77      23.118  22.549  46.049  1.00  0.00           H  
ATOM   1137  HE2 TYR A  77      20.656  25.991  45.312  1.00  0.00           H  
ATOM   1138  HH  TYR A  77      21.901  23.634  47.642  1.00  0.00           H  
ATOM   1139  N   ILE A  78      19.473  23.977  41.267  1.00  0.00           N  
ATOM   1140  CA  ILE A  78      18.165  24.167  41.894  1.00  0.00           C  
ATOM   1141  C   ILE A  78      17.333  22.916  41.628  1.00  0.00           C  
ATOM   1142  O   ILE A  78      16.625  22.437  42.519  1.00  0.00           O  
ATOM   1143  CB  ILE A  78      17.465  25.425  41.344  1.00  0.00           C  
ATOM   1144  CG1 ILE A  78      18.279  26.651  41.760  1.00  0.00           C  
ATOM   1145  CG2 ILE A  78      16.039  25.469  41.871  1.00  0.00           C  
ATOM   1146  CD1 ILE A  78      17.925  27.955  41.084  1.00  0.00           C  
ATOM   1147  H   ILE A  78      19.799  24.602  40.542  1.00  0.00           H  
ATOM   1148  HA  ILE A  78      18.304  24.304  42.966  1.00  0.00           H  
ATOM   1149  HB  ILE A  78      17.451  25.388  40.255  1.00  0.00           H  
ATOM   1150 1HG1 ILE A  78      18.159  26.791  42.835  1.00  0.00           H  
ATOM   1151 2HG1 ILE A  78      19.330  26.447  41.553  1.00  0.00           H  
ATOM   1152 1HG2 ILE A  78      15.515  26.350  41.499  1.00  0.00           H  
ATOM   1153 2HG2 ILE A  78      15.489  24.583  41.553  1.00  0.00           H  
ATOM   1154 3HG2 ILE A  78      16.060  25.504  42.961  1.00  0.00           H  
ATOM   1155 1HD1 ILE A  78      18.561  28.761  41.449  1.00  0.00           H  
ATOM   1156 2HD1 ILE A  78      18.062  27.851  40.008  1.00  0.00           H  
ATOM   1157 3HD1 ILE A  78      16.885  28.207  41.293  1.00  0.00           H  
ATOM   1158  N   ILE A  79      17.423  22.361  40.420  1.00  0.00           N  
ATOM   1159  CA  ILE A  79      16.675  21.137  40.112  1.00  0.00           C  
ATOM   1160  C   ILE A  79      17.159  19.968  40.972  1.00  0.00           C  
ATOM   1161  O   ILE A  79      16.361  19.288  41.614  1.00  0.00           O  
ATOM   1162  CB  ILE A  79      16.825  20.783  38.621  1.00  0.00           C  
ATOM   1163  CG1 ILE A  79      16.174  21.869  37.759  1.00  0.00           C  
ATOM   1164  CG2 ILE A  79      16.212  19.422  38.335  1.00  0.00           C  
ATOM   1165  CD1 ILE A  79      16.517  21.830  36.288  1.00  0.00           C  
ATOM   1166  H   ILE A  79      18.012  22.790  39.721  1.00  0.00           H  
ATOM   1167  HA  ILE A  79      15.623  21.310  40.332  1.00  0.00           H  
ATOM   1168  HB  ILE A  79      17.882  20.759  38.360  1.00  0.00           H  
ATOM   1169 1HG1 ILE A  79      15.093  21.774  37.859  1.00  0.00           H  
ATOM   1170 2HG1 ILE A  79      16.479  22.839  38.153  1.00  0.00           H  
ATOM   1171 1HG2 ILE A  79      16.316  19.170  37.281  1.00  0.00           H  
ATOM   1172 2HG2 ILE A  79      16.703  18.647  38.922  1.00  0.00           H  
ATOM   1173 3HG2 ILE A  79      15.153  19.448  38.595  1.00  0.00           H  
ATOM   1174 1HD1 ILE A  79      15.995  22.647  35.788  1.00  0.00           H  
ATOM   1175 2HD1 ILE A  79      17.594  21.945  36.168  1.00  0.00           H  
ATOM   1176 3HD1 ILE A  79      16.207  20.879  35.856  1.00  0.00           H  
ATOM   1177  N   ASP A  80      18.471  19.735  41.011  1.00  0.00           N  
ATOM   1178  CA  ASP A  80      19.076  18.615  41.757  1.00  0.00           C  
ATOM   1179  C   ASP A  80      18.827  18.680  43.264  1.00  0.00           C  
ATOM   1180  O   ASP A  80      18.660  17.657  43.940  1.00  0.00           O  
ATOM   1181  CB  ASP A  80      20.586  18.537  41.534  1.00  0.00           C  
ATOM   1182  CG  ASP A  80      21.077  18.051  40.175  1.00  0.00           C  
ATOM   1183  OD1 ASP A  80      20.329  17.492  39.408  1.00  0.00           O  
ATOM   1184  OD2 ASP A  80      22.240  18.260  39.927  1.00  0.00           O  
ATOM   1185  H   ASP A  80      19.086  20.355  40.506  1.00  0.00           H  
ATOM   1186  HA  ASP A  80      18.620  17.692  41.395  1.00  0.00           H  
ATOM   1187 1HB  ASP A  80      21.002  19.534  41.684  1.00  0.00           H  
ATOM   1188 2HB  ASP A  80      21.016  17.865  42.279  1.00  0.00           H  
ATOM   1189  N   ASN A  81      18.835  19.902  43.785  1.00  0.00           N  
ATOM   1190  CA  ASN A  81      18.653  20.192  45.207  1.00  0.00           C  
ATOM   1191  C   ASN A  81      17.187  20.242  45.623  1.00  0.00           C  
ATOM   1192  O   ASN A  81      16.889  20.437  46.800  1.00  0.00           O  
ATOM   1193  CB  ASN A  81      19.361  21.500  45.504  1.00  0.00           C  
ATOM   1194  CG  ASN A  81      19.733  21.733  46.942  1.00  0.00           C  
ATOM   1195  OD1 ASN A  81      20.449  20.944  47.569  1.00  0.00           O  
ATOM   1196  ND2 ASN A  81      19.245  22.824  47.478  1.00  0.00           N  
ATOM   1197  H   ASN A  81      18.978  20.695  43.177  1.00  0.00           H  
ATOM   1198  HA  ASN A  81      19.105  19.382  45.783  1.00  0.00           H  
ATOM   1199 1HB  ASN A  81      20.279  21.545  44.916  1.00  0.00           H  
ATOM   1200 2HB  ASN A  81      18.722  22.326  45.194  1.00  0.00           H  
ATOM   1201 1HD2 ASN A  81      19.457  23.034  48.434  1.00  0.00           H  
ATOM   1202 2HD2 ASN A  81      18.668  23.440  46.942  1.00  0.00           H  
ATOM   1203  N   LYS A  82      16.277  20.069  44.671  1.00  0.00           N  
ATOM   1204  CA  LYS A  82      14.843  20.162  44.914  1.00  0.00           C  
ATOM   1205  C   LYS A  82      14.463  21.522  45.506  1.00  0.00           C  
ATOM   1206  O   LYS A  82      13.636  21.597  46.412  1.00  0.00           O  
ATOM   1207  CB  LYS A  82      14.373  19.042  45.844  1.00  0.00           C  
ATOM   1208  CG  LYS A  82      14.646  17.642  45.310  1.00  0.00           C  
ATOM   1209  CD  LYS A  82      14.092  16.574  46.241  1.00  0.00           C  
ATOM   1210  CE  LYS A  82      14.403  15.177  45.725  1.00  0.00           C  
ATOM   1211  NZ  LYS A  82      13.900  14.118  46.643  1.00  0.00           N  
ATOM   1212  H   LYS A  82      16.560  19.863  43.723  1.00  0.00           H  
ATOM   1213  HA  LYS A  82      14.333  20.054  43.957  1.00  0.00           H  
ATOM   1214 1HB  LYS A  82      14.860  19.125  46.816  1.00  0.00           H  
ATOM   1215 2HB  LYS A  82      13.300  19.140  46.013  1.00  0.00           H  
ATOM   1216 1HG  LYS A  82      14.182  17.533  44.329  1.00  0.00           H  
ATOM   1217 2HG  LYS A  82      15.721  17.500  45.205  1.00  0.00           H  
ATOM   1218 1HD  LYS A  82      14.533  16.696  47.232  1.00  0.00           H  
ATOM   1219 2HD  LYS A  82      13.012  16.690  46.324  1.00  0.00           H  
ATOM   1220 1HE  LYS A  82      13.940  15.049  44.748  1.00  0.00           H  
ATOM   1221 2HE  LYS A  82      15.482  15.070  45.618  1.00  0.00           H  
ATOM   1222 1HZ  LYS A  82      14.126  13.209  46.265  1.00  0.00           H  
ATOM   1223 2HZ  LYS A  82      14.334  14.222  47.550  1.00  0.00           H  
ATOM   1224 3HZ  LYS A  82      12.898  14.202  46.739  1.00  0.00           H  
ATOM   1225  N   GLY A  83      15.067  22.600  44.999  1.00  0.00           N  
ATOM   1226  CA  GLY A  83      14.725  23.925  45.482  1.00  0.00           C  
ATOM   1227  C   GLY A  83      15.836  24.821  45.999  1.00  0.00           C  
ATOM   1228  O   GLY A  83      16.975  24.419  46.234  1.00  0.00           O  
ATOM   1229  H   GLY A  83      15.766  22.502  44.275  1.00  0.00           H  
ATOM   1230 1HA  GLY A  83      14.241  24.460  44.666  1.00  0.00           H  
ATOM   1231 2HA  GLY A  83      14.010  23.827  46.299  1.00  0.00           H  
ATOM   1232  N   ILE A  84      15.447  26.085  46.140  1.00  0.00           N  
ATOM   1233  CA  ILE A  84      16.302  27.152  46.614  1.00  0.00           C  
ATOM   1234  C   ILE A  84      15.564  27.927  47.713  1.00  0.00           C  
ATOM   1235  O   ILE A  84      14.334  28.018  47.687  1.00  0.00           O  
ATOM   1236  CB  ILE A  84      16.652  28.074  45.431  1.00  0.00           C  
ATOM   1237  CG1 ILE A  84      17.790  29.020  45.823  1.00  0.00           C  
ATOM   1238  CG2 ILE A  84      15.433  28.863  44.978  1.00  0.00           C  
ATOM   1239  CD1 ILE A  84      18.485  29.677  44.652  1.00  0.00           C  
ATOM   1240  H   ILE A  84      14.487  26.282  45.891  1.00  0.00           H  
ATOM   1241  HA  ILE A  84      17.212  26.728  47.035  1.00  0.00           H  
ATOM   1242  HB  ILE A  84      17.009  27.466  44.601  1.00  0.00           H  
ATOM   1243 1HG1 ILE A  84      17.397  29.804  46.469  1.00  0.00           H  
ATOM   1244 2HG1 ILE A  84      18.523  28.445  46.389  1.00  0.00           H  
ATOM   1245 1HG2 ILE A  84      15.693  29.511  44.142  1.00  0.00           H  
ATOM   1246 2HG2 ILE A  84      14.655  28.167  44.667  1.00  0.00           H  
ATOM   1247 3HG2 ILE A  84      15.053  29.482  45.791  1.00  0.00           H  
ATOM   1248 1HD1 ILE A  84      19.278  30.330  45.018  1.00  0.00           H  
ATOM   1249 2HD1 ILE A  84      18.915  28.908  44.009  1.00  0.00           H  
ATOM   1250 3HD1 ILE A  84      17.768  30.266  44.082  1.00  0.00           H  
ATOM   1251  N   ASP A  85      16.317  28.436  48.685  1.00  0.00           N  
ATOM   1252  CA  ASP A  85      15.801  29.212  49.812  1.00  0.00           C  
ATOM   1253  C   ASP A  85      15.453  30.660  49.480  1.00  0.00           C  
ATOM   1254  O   ASP A  85      15.973  31.215  48.528  1.00  0.00           O  
ATOM   1255  CB  ASP A  85      16.807  29.213  50.965  1.00  0.00           C  
ATOM   1256  CG  ASP A  85      16.857  27.895  51.725  1.00  0.00           C  
ATOM   1257  OD1 ASP A  85      15.926  27.134  51.607  1.00  0.00           O  
ATOM   1258  OD2 ASP A  85      17.813  27.638  52.418  1.00  0.00           O  
ATOM   1259  H   ASP A  85      17.315  28.279  48.650  1.00  0.00           H  
ATOM   1260  HA  ASP A  85      14.876  28.749  50.153  1.00  0.00           H  
ATOM   1261 1HB  ASP A  85      17.800  29.427  50.570  1.00  0.00           H  
ATOM   1262 2HB  ASP A  85      16.549  30.007  51.665  1.00  0.00           H  
ATOM   1263  N   SER A  86      14.573  31.240  50.285  1.00  0.00           N  
ATOM   1264  CA  SER A  86      14.232  32.657  50.173  1.00  0.00           C  
ATOM   1265  C   SER A  86      15.367  33.584  50.630  1.00  0.00           C  
ATOM   1266  O   SER A  86      16.267  33.157  51.347  1.00  0.00           O  
ATOM   1267  CB  SER A  86      13.001  33.035  50.975  1.00  0.00           C  
ATOM   1268  OG  SER A  86      13.279  32.967  52.346  1.00  0.00           O  
ATOM   1269  H   SER A  86      14.129  30.670  50.992  1.00  0.00           H  
ATOM   1270  HA  SER A  86      14.042  32.875  49.121  1.00  0.00           H  
ATOM   1271 1HB  SER A  86      12.692  34.043  50.703  1.00  0.00           H  
ATOM   1272 2HB  SER A  86      12.157  32.382  50.755  1.00  0.00           H  
ATOM   1273  HG  SER A  86      12.474  33.249  52.785  1.00  0.00           H  
ATOM   1274  N   ASP A  87      15.342  34.833  50.184  1.00  0.00           N  
ATOM   1275  CA  ASP A  87      16.327  35.823  50.620  1.00  0.00           C  
ATOM   1276  C   ASP A  87      16.082  36.167  52.102  1.00  0.00           C  
ATOM   1277  O   ASP A  87      17.013  36.453  52.863  1.00  0.00           O  
ATOM   1278  CB  ASP A  87      16.267  37.098  49.777  1.00  0.00           C  
ATOM   1279  CG  ASP A  87      17.366  38.118  50.040  1.00  0.00           C  
ATOM   1280  OD1 ASP A  87      18.529  37.888  49.807  1.00  0.00           O  
ATOM   1281  OD2 ASP A  87      17.020  39.181  50.497  1.00  0.00           O  
ATOM   1282  H   ASP A  87      14.622  35.098  49.527  1.00  0.00           H  
ATOM   1283  HA  ASP A  87      17.328  35.403  50.515  1.00  0.00           H  
ATOM   1284 1HB  ASP A  87      16.317  36.828  48.721  1.00  0.00           H  
ATOM   1285 2HB  ASP A  87      15.310  37.591  49.953  1.00  0.00           H  
ATOM   1286  N   ALA A  88      14.831  36.136  52.554  1.00  0.00           N  
ATOM   1287  CA  ALA A  88      14.582  36.459  53.964  1.00  0.00           C  
ATOM   1288  C   ALA A  88      15.290  35.456  54.910  1.00  0.00           C  
ATOM   1289  O   ALA A  88      15.800  35.846  55.963  1.00  0.00           O  
ATOM   1290  CB  ALA A  88      13.085  36.487  54.234  1.00  0.00           C  
ATOM   1291  H   ALA A  88      14.061  35.898  51.946  1.00  0.00           H  
ATOM   1292  HA  ALA A  88      14.996  37.446  54.165  1.00  0.00           H  
ATOM   1293 1HB  ALA A  88      12.911  36.745  55.278  1.00  0.00           H  
ATOM   1294 2HB  ALA A  88      12.614  37.229  53.590  1.00  0.00           H  
ATOM   1295 3HB  ALA A  88      12.662  35.505  54.025  1.00  0.00           H  
ATOM   1296  N   SER A  89      15.335  34.185  54.525  1.00  0.00           N  
ATOM   1297  CA  SER A  89      15.981  33.168  55.360  1.00  0.00           C  
ATOM   1298  C   SER A  89      17.454  32.939  55.034  1.00  0.00           C  
ATOM   1299  O   SER A  89      18.226  32.516  55.898  1.00  0.00           O  
ATOM   1300  CB  SER A  89      15.238  31.853  55.225  1.00  0.00           C  
ATOM   1301  OG  SER A  89      13.937  31.957  55.734  1.00  0.00           O  
ATOM   1302  H   SER A  89      14.918  33.910  53.646  1.00  0.00           H  
ATOM   1303  HA  SER A  89      15.938  33.507  56.396  1.00  0.00           H  
ATOM   1304 1HB  SER A  89      15.203  31.569  54.173  1.00  0.00           H  
ATOM   1305 2HB  SER A  89      15.778  31.072  55.758  1.00  0.00           H  
ATOM   1306  HG  SER A  89      13.529  31.100  55.592  1.00  0.00           H  
ATOM   1307  N   TYR A  90      17.859  33.226  53.809  1.00  0.00           N  
ATOM   1308  CA  TYR A  90      19.232  33.043  53.369  1.00  0.00           C  
ATOM   1309  C   TYR A  90      19.656  34.293  52.591  1.00  0.00           C  
ATOM   1310  O   TYR A  90      19.865  34.209  51.381  1.00  0.00           O  
ATOM   1311  CB  TYR A  90      19.291  31.778  52.508  1.00  0.00           C  
ATOM   1312  CG  TYR A  90      20.640  31.136  52.274  1.00  0.00           C  
ATOM   1313  CD1 TYR A  90      21.837  31.833  52.352  1.00  0.00           C  
ATOM   1314  CD2 TYR A  90      20.656  29.784  51.965  1.00  0.00           C  
ATOM   1315  CE1 TYR A  90      23.030  31.176  52.123  1.00  0.00           C  
ATOM   1316  CE2 TYR A  90      21.848  29.127  51.737  1.00  0.00           C  
ATOM   1317  CZ  TYR A  90      23.034  29.831  51.818  1.00  0.00           C  
ATOM   1318  OH  TYR A  90      24.230  29.192  51.594  1.00  0.00           O  
ATOM   1319  H   TYR A  90      17.195  33.588  53.140  1.00  0.00           H  
ATOM   1320  HA  TYR A  90      19.884  32.931  54.236  1.00  0.00           H  
ATOM   1321 1HB  TYR A  90      18.662  31.016  52.970  1.00  0.00           H  
ATOM   1322 2HB  TYR A  90      18.885  32.003  51.522  1.00  0.00           H  
ATOM   1323  HD1 TYR A  90      21.871  32.896  52.591  1.00  0.00           H  
ATOM   1324  HD2 TYR A  90      19.720  29.228  51.900  1.00  0.00           H  
ATOM   1325  HE1 TYR A  90      23.973  31.718  52.185  1.00  0.00           H  
ATOM   1326  HE2 TYR A  90      21.854  28.064  51.495  1.00  0.00           H  
ATOM   1327  HH  TYR A  90      24.919  29.855  51.487  1.00  0.00           H  
ATOM   1328  N   PRO A  91      19.809  35.461  53.253  1.00  0.00           N  
ATOM   1329  CA  PRO A  91      20.004  36.778  52.639  1.00  0.00           C  
ATOM   1330  C   PRO A  91      21.325  36.924  51.907  1.00  0.00           C  
ATOM   1331  O   PRO A  91      22.331  36.345  52.313  1.00  0.00           O  
ATOM   1332  CB  PRO A  91      19.946  37.717  53.848  1.00  0.00           C  
ATOM   1333  CG  PRO A  91      20.350  36.879  55.012  1.00  0.00           C  
ATOM   1334  CD  PRO A  91      19.820  35.500  54.724  1.00  0.00           C  
ATOM   1335  HA  PRO A  91      19.178  36.977  51.940  1.00  0.00           H  
ATOM   1336 1HB  PRO A  91      20.624  38.568  53.684  1.00  0.00           H  
ATOM   1337 2HB  PRO A  91      18.926  38.117  53.945  1.00  0.00           H  
ATOM   1338 1HG  PRO A  91      21.445  36.890  55.116  1.00  0.00           H  
ATOM   1339 2HG  PRO A  91      19.933  37.297  55.940  1.00  0.00           H  
ATOM   1340 1HD  PRO A  91      20.509  34.766  55.166  1.00  0.00           H  
ATOM   1341 2HD  PRO A  91      18.808  35.409  55.146  1.00  0.00           H  
ATOM   1342  N   TYR A  92      21.299  37.706  50.835  1.00  0.00           N  
ATOM   1343  CA  TYR A  92      22.520  37.952  50.083  1.00  0.00           C  
ATOM   1344  C   TYR A  92      23.514  38.872  50.781  1.00  0.00           C  
ATOM   1345  O   TYR A  92      23.176  39.964  51.237  1.00  0.00           O  
ATOM   1346  CB  TYR A  92      22.161  38.544  48.718  1.00  0.00           C  
ATOM   1347  CG  TYR A  92      23.346  38.663  47.787  1.00  0.00           C  
ATOM   1348  CD1 TYR A  92      23.866  37.513  47.212  1.00  0.00           C  
ATOM   1349  CD2 TYR A  92      23.910  39.897  47.505  1.00  0.00           C  
ATOM   1350  CE1 TYR A  92      24.947  37.583  46.356  1.00  0.00           C  
ATOM   1351  CE2 TYR A  92      24.992  39.957  46.647  1.00  0.00           C  
ATOM   1352  CZ  TYR A  92      25.501  38.807  46.081  1.00  0.00           C  
ATOM   1353  OH  TYR A  92      26.579  38.868  45.228  1.00  0.00           O  
ATOM   1354  H   TYR A  92      20.419  38.117  50.559  1.00  0.00           H  
ATOM   1355  HA  TYR A  92      23.039  37.005  49.938  1.00  0.00           H  
ATOM   1356 1HB  TYR A  92      21.405  37.920  48.238  1.00  0.00           H  
ATOM   1357 2HB  TYR A  92      21.727  39.535  48.852  1.00  0.00           H  
ATOM   1358  HD1 TYR A  92      23.421  36.540  47.434  1.00  0.00           H  
ATOM   1359  HD2 TYR A  92      23.509  40.807  47.952  1.00  0.00           H  
ATOM   1360  HE1 TYR A  92      25.353  36.676  45.905  1.00  0.00           H  
ATOM   1361  HE2 TYR A  92      25.440  40.925  46.423  1.00  0.00           H  
ATOM   1362  HH  TYR A  92      26.898  39.772  45.174  1.00  0.00           H  
ATOM   1363  N   LYS A  93      24.754  38.395  50.837  1.00  0.00           N  
ATOM   1364  CA  LYS A  93      25.875  39.090  51.453  1.00  0.00           C  
ATOM   1365  C   LYS A  93      26.996  39.453  50.475  1.00  0.00           C  
ATOM   1366  O   LYS A  93      27.766  40.364  50.749  1.00  0.00           O  
ATOM   1367  CB  LYS A  93      26.448  38.246  52.593  1.00  0.00           C  
ATOM   1368  CG  LYS A  93      25.487  37.946  53.735  1.00  0.00           C  
ATOM   1369  CD  LYS A  93      26.216  37.118  54.783  1.00  0.00           C  
ATOM   1370  CE  LYS A  93      25.292  36.619  55.883  1.00  0.00           C  
ATOM   1371  NZ  LYS A  93      26.041  35.780  56.857  1.00  0.00           N  
ATOM   1372  H   LYS A  93      24.966  37.494  50.432  1.00  0.00           H  
ATOM   1373  HA  LYS A  93      25.505  40.036  51.854  1.00  0.00           H  
ATOM   1374 1HB  LYS A  93      26.791  37.291  52.193  1.00  0.00           H  
ATOM   1375 2HB  LYS A  93      27.312  38.759  53.016  1.00  0.00           H  
ATOM   1376 1HG  LYS A  93      25.134  38.881  54.172  1.00  0.00           H  
ATOM   1377 2HG  LYS A  93      24.625  37.398  53.358  1.00  0.00           H  
ATOM   1378 1HD  LYS A  93      26.677  36.256  54.299  1.00  0.00           H  
ATOM   1379 2HD  LYS A  93      26.999  37.721  55.243  1.00  0.00           H  
ATOM   1380 1HE  LYS A  93      24.851  37.471  56.399  1.00  0.00           H  
ATOM   1381 2HE  LYS A  93      24.488  36.032  55.439  1.00  0.00           H  
ATOM   1382 1HZ  LYS A  93      25.418  35.454  57.583  1.00  0.00           H  
ATOM   1383 2HZ  LYS A  93      26.434  34.989  56.366  1.00  0.00           H  
ATOM   1384 3HZ  LYS A  93      26.782  36.321  57.280  1.00  0.00           H  
ATOM   1385  N   ALA A  94      27.083  38.728  49.364  1.00  0.00           N  
ATOM   1386  CA  ALA A  94      28.177  38.830  48.396  1.00  0.00           C  
ATOM   1387  C   ALA A  94      29.456  38.314  49.059  1.00  0.00           C  
ATOM   1388  O   ALA A  94      30.539  38.899  48.948  1.00  0.00           O  
ATOM   1389  CB  ALA A  94      28.375  40.246  47.875  1.00  0.00           C  
ATOM   1390  H   ALA A  94      26.355  38.057  49.164  1.00  0.00           H  
ATOM   1391  HA  ALA A  94      27.938  38.200  47.541  1.00  0.00           H  
ATOM   1392 1HB  ALA A  94      29.191  40.246  47.151  1.00  0.00           H  
ATOM   1393 2HB  ALA A  94      27.469  40.610  47.388  1.00  0.00           H  
ATOM   1394 3HB  ALA A  94      28.622  40.937  48.678  1.00  0.00           H  
ATOM   1395  N   MET A  95      29.281  37.202  49.757  1.00  0.00           N  
ATOM   1396  CA  MET A  95      30.369  36.535  50.469  1.00  0.00           C  
ATOM   1397  C   MET A  95      30.501  35.058  50.124  1.00  0.00           C  
ATOM   1398  O   MET A  95      29.524  34.417  49.737  1.00  0.00           O  
ATOM   1399  CB  MET A  95      30.186  36.692  51.977  1.00  0.00           C  
ATOM   1400  CG  MET A  95      30.275  38.126  52.479  1.00  0.00           C  
ATOM   1401  SD  MET A  95      30.037  38.255  54.262  1.00  0.00           S  
ATOM   1402  CE  MET A  95      31.560  37.591  54.929  1.00  0.00           C  
ATOM   1403  H   MET A  95      28.340  36.831  49.772  1.00  0.00           H  
ATOM   1404  HA  MET A  95      31.306  37.005  50.170  1.00  0.00           H  
ATOM   1405 1HB  MET A  95      29.214  36.297  52.269  1.00  0.00           H  
ATOM   1406 2HB  MET A  95      30.953  36.104  52.483  1.00  0.00           H  
ATOM   1407 1HG  MET A  95      31.253  38.537  52.230  1.00  0.00           H  
ATOM   1408 2HG  MET A  95      29.517  38.737  51.989  1.00  0.00           H  
ATOM   1409 1HE  MET A  95      31.523  37.621  56.018  1.00  0.00           H  
ATOM   1410 2HE  MET A  95      31.693  36.558  54.604  1.00  0.00           H  
ATOM   1411 3HE  MET A  95      32.402  38.188  54.576  1.00  0.00           H  
ATOM   1412  N   ASP A  96      31.699  34.498  50.232  1.00  0.00           N  
ATOM   1413  CA  ASP A  96      31.819  33.070  50.015  1.00  0.00           C  
ATOM   1414  C   ASP A  96      31.668  32.325  51.340  1.00  0.00           C  
ATOM   1415  O   ASP A  96      32.560  32.394  52.187  1.00  0.00           O  
ATOM   1416  CB  ASP A  96      33.172  32.763  49.366  1.00  0.00           C  
ATOM   1417  CG  ASP A  96      33.287  33.317  47.953  1.00  0.00           C  
ATOM   1418  OD1 ASP A  96      32.424  33.071  47.145  1.00  0.00           O  
ATOM   1419  OD2 ASP A  96      34.259  33.991  47.707  1.00  0.00           O  
ATOM   1420  H   ASP A  96      32.512  35.052  50.460  1.00  0.00           H  
ATOM   1421  HA  ASP A  96      31.028  32.744  49.340  1.00  0.00           H  
ATOM   1422 1HB  ASP A  96      33.972  33.184  49.973  1.00  0.00           H  
ATOM   1423 2HB  ASP A  96      33.319  31.681  49.334  1.00  0.00           H  
ATOM   1424  N   GLN A  97      30.552  31.628  51.541  1.00  0.00           N  
ATOM   1425  CA  GLN A  97      30.291  30.927  52.792  1.00  0.00           C  
ATOM   1426  C   GLN A  97      30.174  29.435  52.565  1.00  0.00           C  
ATOM   1427  O   GLN A  97      30.201  28.968  51.428  1.00  0.00           O  
ATOM   1428  CB  GLN A  97      29.010  31.447  53.452  1.00  0.00           C  
ATOM   1429  CG  GLN A  97      28.936  32.945  53.696  1.00  0.00           C  
ATOM   1430  CD  GLN A  97      27.589  33.326  54.281  1.00  0.00           C  
ATOM   1431  OE1 GLN A  97      27.531  33.943  55.347  1.00  0.00           O  
ATOM   1432  NE2 GLN A  97      26.510  32.965  53.596  1.00  0.00           N  
ATOM   1433  H   GLN A  97      29.836  31.553  50.832  1.00  0.00           H  
ATOM   1434  HA  GLN A  97      31.125  31.099  53.472  1.00  0.00           H  
ATOM   1435 1HB  GLN A  97      28.154  31.183  52.830  1.00  0.00           H  
ATOM   1436 2HB  GLN A  97      28.876  30.965  54.419  1.00  0.00           H  
ATOM   1437 1HG  GLN A  97      29.720  33.233  54.393  1.00  0.00           H  
ATOM   1438 2HG  GLN A  97      29.073  33.464  52.747  1.00  0.00           H  
ATOM   1439 1HE2 GLN A  97      25.594  33.188  53.931  1.00  0.00           H  
ATOM   1440 2HE2 GLN A  97      26.586  32.465  52.732  1.00  0.00           H  
ATOM   1441  N   LYS A  98      30.015  28.679  53.644  1.00  0.00           N  
ATOM   1442  CA  LYS A  98      29.722  27.263  53.511  1.00  0.00           C  
ATOM   1443  C   LYS A  98      28.202  27.198  53.259  1.00  0.00           C  
ATOM   1444  O   LYS A  98      27.495  28.108  53.721  1.00  0.00           O  
ATOM   1445  CB  LYS A  98      30.141  26.495  54.765  1.00  0.00           C  
ATOM   1446  CG  LYS A  98      31.643  26.474  55.012  1.00  0.00           C  
ATOM   1447  CD  LYS A  98      31.989  25.668  56.255  1.00  0.00           C  
ATOM   1448  CE  LYS A  98      33.489  25.644  56.506  1.00  0.00           C  
ATOM   1449  NZ  LYS A  98      33.838  24.870  57.729  1.00  0.00           N  
ATOM   1450  H   LYS A  98      30.096  29.094  54.562  1.00  0.00           H  
ATOM   1451  HA  LYS A  98      30.275  26.858  52.662  1.00  0.00           H  
ATOM   1452 1HB  LYS A  98      29.662  26.938  55.638  1.00  0.00           H  
ATOM   1453 2HB  LYS A  98      29.798  25.462  54.690  1.00  0.00           H  
ATOM   1454 1HG  LYS A  98      32.143  26.032  54.150  1.00  0.00           H  
ATOM   1455 2HG  LYS A  98      32.006  27.493  55.139  1.00  0.00           H  
ATOM   1456 1HD  LYS A  98      31.493  26.107  57.122  1.00  0.00           H  
ATOM   1457 2HD  LYS A  98      31.635  24.644  56.137  1.00  0.00           H  
ATOM   1458 1HE  LYS A  98      33.985  25.193  55.647  1.00  0.00           H  
ATOM   1459 2HE  LYS A  98      33.847  26.667  56.619  1.00  0.00           H  
ATOM   1460 1HZ  LYS A  98      34.841  24.879  57.861  1.00  0.00           H  
ATOM   1461 2HZ  LYS A  98      33.391  25.289  58.532  1.00  0.00           H  
ATOM   1462 3HZ  LYS A  98      33.521  23.917  57.630  1.00  0.00           H  
ATOM   1463  N   CYS A  99      27.708  26.197  52.537  1.00  0.00           N  
ATOM   1464  CA  CYS A  99      26.304  26.023  52.191  1.00  0.00           C  
ATOM   1465  C   CYS A  99      25.393  25.910  53.415  1.00  0.00           C  
ATOM   1466  O   CYS A  99      25.574  25.056  54.287  1.00  0.00           O  
ATOM   1467  CB  CYS A  99      26.159  24.765  51.333  1.00  0.00           C  
ATOM   1468  SG  CYS A  99      24.500  24.334  50.754  1.00  0.00           S  
ATOM   1469  H   CYS A  99      28.363  25.505  52.200  1.00  0.00           H  
ATOM   1470  HA  CYS A  99      25.991  26.899  51.620  1.00  0.00           H  
ATOM   1471 1HB  CYS A  99      26.779  24.865  50.441  1.00  0.00           H  
ATOM   1472 2HB  CYS A  99      26.517  23.894  51.881  1.00  0.00           H  
ATOM   1473  N   GLN A 100      24.402  26.797  53.471  1.00  0.00           N  
ATOM   1474  CA  GLN A 100      23.439  26.850  54.563  1.00  0.00           C  
ATOM   1475  C   GLN A 100      22.032  26.415  54.158  1.00  0.00           C  
ATOM   1476  O   GLN A 100      21.080  26.659  54.900  1.00  0.00           O  
ATOM   1477  CB  GLN A 100      23.354  28.254  55.168  1.00  0.00           C  
ATOM   1478  CG  GLN A 100      24.679  28.809  55.662  1.00  0.00           C  
ATOM   1479  CD  GLN A 100      25.336  27.954  56.729  1.00  0.00           C  
ATOM   1480  OE1 GLN A 100      24.770  27.639  57.780  1.00  0.00           O  
ATOM   1481  NE2 GLN A 100      26.573  27.577  56.429  1.00  0.00           N  
ATOM   1482  H   GLN A 100      24.306  27.472  52.726  1.00  0.00           H  
ATOM   1483  HA  GLN A 100      23.772  26.163  55.339  1.00  0.00           H  
ATOM   1484 1HB  GLN A 100      22.958  28.953  54.431  1.00  0.00           H  
ATOM   1485 2HB  GLN A 100      22.661  28.244  56.010  1.00  0.00           H  
ATOM   1486 1HG  GLN A 100      25.363  28.873  54.816  1.00  0.00           H  
ATOM   1487 2HG  GLN A 100      24.508  29.798  56.086  1.00  0.00           H  
ATOM   1488 1HE2 GLN A 100      27.105  27.010  57.060  1.00  0.00           H  
ATOM   1489 2HE2 GLN A 100      26.960  27.875  55.556  1.00  0.00           H  
ATOM   1490  N   TYR A 101      21.878  25.792  53.003  1.00  0.00           N  
ATOM   1491  CA  TYR A 101      20.543  25.443  52.548  1.00  0.00           C  
ATOM   1492  C   TYR A 101      19.776  24.549  53.518  1.00  0.00           C  
ATOM   1493  O   TYR A 101      20.286  23.536  53.996  1.00  0.00           O  
ATOM   1494  CB  TYR A 101      20.576  24.764  51.177  1.00  0.00           C  
ATOM   1495  CG  TYR A 101      19.222  24.288  50.699  1.00  0.00           C  
ATOM   1496  CD1 TYR A 101      18.288  25.188  50.208  1.00  0.00           C  
ATOM   1497  CD2 TYR A 101      18.893  22.941  50.744  1.00  0.00           C  
ATOM   1498  CE1 TYR A 101      17.050  24.761  49.770  1.00  0.00           C  
ATOM   1499  CE2 TYR A 101      17.653  22.516  50.306  1.00  0.00           C  
ATOM   1500  CZ  TYR A 101      16.734  23.424  49.820  1.00  0.00           C  
ATOM   1501  OH  TYR A 101      15.499  23.006  49.382  1.00  0.00           O  
ATOM   1502  H   TYR A 101      22.690  25.565  52.446  1.00  0.00           H  
ATOM   1503  HA  TYR A 101      19.968  26.364  52.459  1.00  0.00           H  
ATOM   1504 1HB  TYR A 101      20.975  25.460  50.438  1.00  0.00           H  
ATOM   1505 2HB  TYR A 101      21.246  23.905  51.213  1.00  0.00           H  
ATOM   1506  HD1 TYR A 101      18.536  26.249  50.168  1.00  0.00           H  
ATOM   1507  HD2 TYR A 101      19.612  22.218  51.128  1.00  0.00           H  
ATOM   1508  HE1 TYR A 101      16.328  25.481  49.388  1.00  0.00           H  
ATOM   1509  HE2 TYR A 101      17.399  21.457  50.344  1.00  0.00           H  
ATOM   1510  HH  TYR A 101      15.500  22.052  49.271  1.00  0.00           H  
ATOM   1511  N   ASP A 102      18.537  24.948  53.787  1.00  0.00           N  
ATOM   1512  CA  ASP A 102      17.653  24.192  54.660  1.00  0.00           C  
ATOM   1513  C   ASP A 102      16.249  24.257  54.060  1.00  0.00           C  
ATOM   1514  O   ASP A 102      15.629  25.329  54.042  1.00  0.00           O  
ATOM   1515  CB  ASP A 102      17.663  24.764  56.079  1.00  0.00           C  
ATOM   1516  CG  ASP A 102      16.820  23.959  57.058  1.00  0.00           C  
ATOM   1517  OD1 ASP A 102      15.911  23.269  56.657  1.00  0.00           O  
ATOM   1518  OD2 ASP A 102      17.075  24.022  58.236  1.00  0.00           O  
ATOM   1519  H   ASP A 102      18.207  25.804  53.368  1.00  0.00           H  
ATOM   1520  HA  ASP A 102      17.990  23.155  54.702  1.00  0.00           H  
ATOM   1521 1HB  ASP A 102      18.690  24.793  56.444  1.00  0.00           H  
ATOM   1522 2HB  ASP A 102      17.290  25.787  56.055  1.00  0.00           H  
ATOM   1523  N   SER A 103      15.769  23.114  53.572  1.00  0.00           N  
ATOM   1524  CA  SER A 103      14.525  23.002  52.810  1.00  0.00           C  
ATOM   1525  C   SER A 103      13.288  23.484  53.572  1.00  0.00           C  
ATOM   1526  O   SER A 103      12.235  23.721  52.965  1.00  0.00           O  
ATOM   1527  CB  SER A 103      14.310  21.564  52.381  1.00  0.00           C  
ATOM   1528  OG  SER A 103      14.084  20.736  53.490  1.00  0.00           O  
ATOM   1529  H   SER A 103      16.297  22.270  53.739  1.00  0.00           H  
ATOM   1530  HA  SER A 103      14.625  23.634  51.925  1.00  0.00           H  
ATOM   1531 1HB  SER A 103      13.457  21.514  51.705  1.00  0.00           H  
ATOM   1532 2HB  SER A 103      15.185  21.215  51.835  1.00  0.00           H  
ATOM   1533  HG  SER A 103      13.947  19.853  53.138  1.00  0.00           H  
ATOM   1534  N   LYS A 104      13.386  23.647  54.891  1.00  0.00           N  
ATOM   1535  CA  LYS A 104      12.240  24.145  55.667  1.00  0.00           C  
ATOM   1536  C   LYS A 104      11.909  25.577  55.266  1.00  0.00           C  
ATOM   1537  O   LYS A 104      10.806  26.062  55.515  1.00  0.00           O  
ATOM   1538  CB  LYS A 104      12.502  24.084  57.172  1.00  0.00           C  
ATOM   1539  CG  LYS A 104      12.600  22.679  57.751  1.00  0.00           C  
ATOM   1540  CD  LYS A 104      12.720  22.680  59.268  1.00  0.00           C  
ATOM   1541  CE  LYS A 104      14.030  23.299  59.732  1.00  0.00           C  
ATOM   1542  NZ  LYS A 104      15.208  22.557  59.210  1.00  0.00           N  
ATOM   1543  H   LYS A 104      14.254  23.425  55.354  1.00  0.00           H  
ATOM   1544  HA  LYS A 104      11.374  23.519  55.446  1.00  0.00           H  
ATOM   1545 1HB  LYS A 104      13.441  24.609  57.356  1.00  0.00           H  
ATOM   1546 2HB  LYS A 104      11.705  24.604  57.703  1.00  0.00           H  
ATOM   1547 1HG  LYS A 104      11.710  22.115  57.474  1.00  0.00           H  
ATOM   1548 2HG  LYS A 104      13.477  22.187  57.331  1.00  0.00           H  
ATOM   1549 1HD  LYS A 104      11.892  23.246  59.697  1.00  0.00           H  
ATOM   1550 2HD  LYS A 104      12.667  21.655  59.635  1.00  0.00           H  
ATOM   1551 1HE  LYS A 104      14.096  24.334  59.397  1.00  0.00           H  
ATOM   1552 2HE  LYS A 104      14.059  23.294  60.821  1.00  0.00           H  
ATOM   1553 1HZ  LYS A 104      16.073  22.974  59.523  1.00  0.00           H  
ATOM   1554 2HZ  LYS A 104      15.179  21.600  59.534  1.00  0.00           H  
ATOM   1555 3HZ  LYS A 104      15.209  22.558  58.200  1.00  0.00           H  
ATOM   1556  N   TYR A 105      12.873  26.255  54.647  1.00  0.00           N  
ATOM   1557  CA  TYR A 105      12.759  27.654  54.223  1.00  0.00           C  
ATOM   1558  C   TYR A 105      12.734  27.785  52.685  1.00  0.00           C  
ATOM   1559  O   TYR A 105      12.923  28.885  52.139  1.00  0.00           O  
ATOM   1560  CB  TYR A 105      13.929  28.427  54.838  1.00  0.00           C  
ATOM   1561  CG  TYR A 105      13.925  28.297  56.344  1.00  0.00           C  
ATOM   1562  CD1 TYR A 105      14.771  27.368  56.932  1.00  0.00           C  
ATOM   1563  CD2 TYR A 105      13.100  29.080  57.141  1.00  0.00           C  
ATOM   1564  CE1 TYR A 105      14.801  27.216  58.305  1.00  0.00           C  
ATOM   1565  CE2 TYR A 105      13.130  28.927  58.514  1.00  0.00           C  
ATOM   1566  CZ  TYR A 105      13.974  28.002  59.094  1.00  0.00           C  
ATOM   1567  OH  TYR A 105      13.997  27.856  60.461  1.00  0.00           O  
ATOM   1568  H   TYR A 105      13.750  25.796  54.448  1.00  0.00           H  
ATOM   1569  HA  TYR A 105      11.815  28.052  54.595  1.00  0.00           H  
ATOM   1570 1HB  TYR A 105      14.872  28.048  54.440  1.00  0.00           H  
ATOM   1571 2HB  TYR A 105      13.854  29.477  54.555  1.00  0.00           H  
ATOM   1572  HD1 TYR A 105      15.414  26.761  56.294  1.00  0.00           H  
ATOM   1573  HD2 TYR A 105      12.431  29.811  56.690  1.00  0.00           H  
ATOM   1574  HE1 TYR A 105      15.470  26.484  58.757  1.00  0.00           H  
ATOM   1575  HE2 TYR A 105      12.483  29.541  59.141  1.00  0.00           H  
ATOM   1576  HH  TYR A 105      13.380  28.475  60.860  1.00  0.00           H  
ATOM   1577  N   ARG A 106      12.486  26.664  52.012  1.00  0.00           N  
ATOM   1578  CA  ARG A 106      12.447  26.607  50.550  1.00  0.00           C  
ATOM   1579  C   ARG A 106      11.374  27.543  49.992  1.00  0.00           C  
ATOM   1580  O   ARG A 106      10.243  27.584  50.482  1.00  0.00           O  
ATOM   1581  CB  ARG A 106      12.173  25.184  50.088  1.00  0.00           C  
ATOM   1582  CG  ARG A 106      12.063  24.985  48.585  1.00  0.00           C  
ATOM   1583  CD  ARG A 106      11.990  23.546  48.223  1.00  0.00           C  
ATOM   1584  NE  ARG A 106      10.804  22.894  48.752  1.00  0.00           N  
ATOM   1585  CZ  ARG A 106      10.494  21.594  48.581  1.00  0.00           C  
ATOM   1586  NH1 ARG A 106      11.274  20.791  47.889  1.00  0.00           N  
ATOM   1587  NH2 ARG A 106       9.382  21.122  49.118  1.00  0.00           N  
ATOM   1588  H   ARG A 106      12.316  25.806  52.519  1.00  0.00           H  
ATOM   1589  HA  ARG A 106      13.418  26.922  50.167  1.00  0.00           H  
ATOM   1590 1HB  ARG A 106      12.969  24.530  50.441  1.00  0.00           H  
ATOM   1591 2HB  ARG A 106      11.238  24.841  50.533  1.00  0.00           H  
ATOM   1592 1HG  ARG A 106      11.164  25.473  48.207  1.00  0.00           H  
ATOM   1593 2HG  ARG A 106      12.937  25.420  48.098  1.00  0.00           H  
ATOM   1594 1HD  ARG A 106      11.969  23.454  47.135  1.00  0.00           H  
ATOM   1595 2HD  ARG A 106      12.865  23.033  48.620  1.00  0.00           H  
ATOM   1596  HE  ARG A 106      10.165  23.460  49.293  1.00  0.00           H  
ATOM   1597 1HH1 ARG A 106      12.130  21.124  47.467  1.00  0.00           H  
ATOM   1598 2HH1 ARG A 106      11.020  19.820  47.774  1.00  0.00           H  
ATOM   1599 1HH2 ARG A 106       8.779  21.735  49.650  1.00  0.00           H  
ATOM   1600 2HH2 ARG A 106       9.132  20.152  48.999  1.00  0.00           H  
ATOM   1601  N   ALA A 107      11.745  28.308  48.969  1.00  0.00           N  
ATOM   1602  CA  ALA A 107      10.819  29.261  48.352  1.00  0.00           C  
ATOM   1603  C   ALA A 107      10.467  28.896  46.894  1.00  0.00           C  
ATOM   1604  O   ALA A 107       9.369  29.183  46.430  1.00  0.00           O  
ATOM   1605  CB  ALA A 107      11.453  30.641  48.429  1.00  0.00           C  
ATOM   1606  H   ALA A 107      12.687  28.230  48.615  1.00  0.00           H  
ATOM   1607  HA  ALA A 107       9.881  29.249  48.908  1.00  0.00           H  
ATOM   1608 1HB  ALA A 107      10.787  31.379  47.978  1.00  0.00           H  
ATOM   1609 2HB  ALA A 107      11.603  30.849  49.487  1.00  0.00           H  
ATOM   1610 3HB  ALA A 107      12.395  30.615  47.887  1.00  0.00           H  
ATOM   1611  N   ALA A 108      11.397  28.271  46.181  1.00  0.00           N  
ATOM   1612  CA  ALA A 108      11.118  27.975  44.777  1.00  0.00           C  
ATOM   1613  C   ALA A 108      11.853  26.727  44.313  1.00  0.00           C  
ATOM   1614  O   ALA A 108      12.869  26.340  44.893  1.00  0.00           O  
ATOM   1615  CB  ALA A 108      11.496  29.160  43.902  1.00  0.00           C  
ATOM   1616  H   ALA A 108      12.269  28.014  46.617  1.00  0.00           H  
ATOM   1617  HA  ALA A 108      10.051  27.781  44.665  1.00  0.00           H  
ATOM   1618 1HB  ALA A 108      11.286  28.917  42.860  1.00  0.00           H  
ATOM   1619 2HB  ALA A 108      10.914  30.032  44.198  1.00  0.00           H  
ATOM   1620 3HB  ALA A 108      12.557  29.375  44.019  1.00  0.00           H  
ATOM   1621  N   THR A 109      11.304  26.104  43.281  1.00  0.00           N  
ATOM   1622  CA  THR A 109      11.875  24.950  42.629  1.00  0.00           C  
ATOM   1623  C   THR A 109      11.891  25.110  41.104  1.00  0.00           C  
ATOM   1624  O   THR A 109      11.214  25.979  40.555  1.00  0.00           O  
ATOM   1625  CB  THR A 109      11.117  23.658  42.987  1.00  0.00           C  
ATOM   1626  OG1 THR A 109       9.772  23.754  42.501  1.00  0.00           O  
ATOM   1627  CG2 THR A 109      11.089  23.434  44.493  1.00  0.00           C  
ATOM   1628  H   THR A 109      10.427  26.451  42.919  1.00  0.00           H  
ATOM   1629  HA  THR A 109      12.907  24.834  42.960  1.00  0.00           H  
ATOM   1630  HB  THR A 109      11.608  22.809  42.513  1.00  0.00           H  
ATOM   1631  HG1 THR A 109       9.759  23.689  41.543  1.00  0.00           H  
ATOM   1632 1HG2 THR A 109      10.549  22.517  44.720  1.00  0.00           H  
ATOM   1633 2HG2 THR A 109      12.114  23.357  44.854  1.00  0.00           H  
ATOM   1634 3HG2 THR A 109      10.595  24.269  44.987  1.00  0.00           H  
ATOM   1635  N   CYS A 110      12.685  24.265  40.449  1.00  0.00           N  
ATOM   1636  CA  CYS A 110      12.790  24.167  38.999  1.00  0.00           C  
ATOM   1637  C   CYS A 110      12.498  22.718  38.598  1.00  0.00           C  
ATOM   1638  O   CYS A 110      12.876  21.805  39.318  1.00  0.00           O  
ATOM   1639  CB  CYS A 110      14.179  24.579  38.510  1.00  0.00           C  
ATOM   1640  SG  CYS A 110      14.636  26.317  38.716  1.00  0.00           S  
ATOM   1641  H   CYS A 110      13.258  23.646  41.003  1.00  0.00           H  
ATOM   1642  HA  CYS A 110      12.074  24.844  38.533  1.00  0.00           H  
ATOM   1643 1HB  CYS A 110      14.913  23.980  39.049  1.00  0.00           H  
ATOM   1644 2HB  CYS A 110      14.262  24.354  37.447  1.00  0.00           H  
ATOM   1645  HG  CYS A 110      14.445  26.340  40.031  1.00  0.00           H  
ATOM   1646  N   SER A 111      11.822  22.513  37.475  1.00  0.00           N  
ATOM   1647  CA  SER A 111      11.532  21.173  37.010  1.00  0.00           C  
ATOM   1648  C   SER A 111      12.522  20.732  35.933  1.00  0.00           C  
ATOM   1649  O   SER A 111      12.918  19.575  35.854  1.00  0.00           O  
ATOM   1650  CB  SER A 111      10.112  21.134  36.479  1.00  0.00           C  
ATOM   1651  OG  SER A 111       9.185  21.402  37.496  1.00  0.00           O  
ATOM   1652  H   SER A 111      11.498  23.298  36.926  1.00  0.00           H  
ATOM   1653  HA  SER A 111      11.618  20.483  37.850  1.00  0.00           H  
ATOM   1654 1HB  SER A 111      10.005  21.870  35.682  1.00  0.00           H  
ATOM   1655 2HB  SER A 111       9.906  20.155  36.049  1.00  0.00           H  
ATOM   1656  HG  SER A 111       8.376  21.675  37.056  1.00  0.00           H  
ATOM   1657  N   LYS A 112      12.918  21.702  35.118  1.00  0.00           N  
ATOM   1658  CA  LYS A 112      13.821  21.520  33.992  1.00  0.00           C  
ATOM   1659  C   LYS A 112      14.299  22.896  33.589  1.00  0.00           C  
ATOM   1660  O   LYS A 112      13.785  23.877  34.109  1.00  0.00           O  
ATOM   1661  CB  LYS A 112      13.129  20.804  32.831  1.00  0.00           C  
ATOM   1662  CG  LYS A 112      11.976  21.579  32.207  1.00  0.00           C  
ATOM   1663  CD  LYS A 112      11.292  20.781  31.107  1.00  0.00           C  
ATOM   1664  CE  LYS A 112      10.246  21.630  30.400  1.00  0.00           C  
ATOM   1665  NZ  LYS A 112       9.539  20.890  29.319  1.00  0.00           N  
ATOM   1666  H   LYS A 112      12.560  22.628  35.300  1.00  0.00           H  
ATOM   1667  HA  LYS A 112      14.673  20.909  34.294  1.00  0.00           H  
ATOM   1668 1HB  LYS A 112      13.857  20.600  32.045  1.00  0.00           H  
ATOM   1669 2HB  LYS A 112      12.739  19.846  33.174  1.00  0.00           H  
ATOM   1670 1HG  LYS A 112      11.243  21.818  32.979  1.00  0.00           H  
ATOM   1671 2HG  LYS A 112      12.348  22.511  31.783  1.00  0.00           H  
ATOM   1672 1HD  LYS A 112      12.037  20.447  30.385  1.00  0.00           H  
ATOM   1673 2HD  LYS A 112      10.810  19.903  31.539  1.00  0.00           H  
ATOM   1674 1HE  LYS A 112       9.512  21.969  31.129  1.00  0.00           H  
ATOM   1675 2HE  LYS A 112      10.740  22.499  29.965  1.00  0.00           H  
ATOM   1676 1HZ  LYS A 112       8.864  21.509  28.894  1.00  0.00           H  
ATOM   1677 2HZ  LYS A 112      10.207  20.582  28.627  1.00  0.00           H  
ATOM   1678 3HZ  LYS A 112       9.068  20.086  29.709  1.00  0.00           H  
ATOM   1679  N   TYR A 113      15.268  22.994  32.690  1.00  0.00           N  
ATOM   1680  CA  TYR A 113      15.601  24.326  32.213  1.00  0.00           C  
ATOM   1681  C   TYR A 113      16.008  24.216  30.752  1.00  0.00           C  
ATOM   1682  O   TYR A 113      16.358  23.132  30.268  1.00  0.00           O  
ATOM   1683  CB  TYR A 113      16.723  24.960  33.040  1.00  0.00           C  
ATOM   1684  CG  TYR A 113      18.114  24.430  32.775  1.00  0.00           C  
ATOM   1685  CD1 TYR A 113      18.898  25.145  31.883  1.00  0.00           C  
ATOM   1686  CD2 TYR A 113      18.615  23.285  33.379  1.00  0.00           C  
ATOM   1687  CE1 TYR A 113      20.178  24.708  31.602  1.00  0.00           C  
ATOM   1688  CE2 TYR A 113      19.897  22.866  33.083  1.00  0.00           C  
ATOM   1689  CZ  TYR A 113      20.673  23.582  32.195  1.00  0.00           C  
ATOM   1690  OH  TYR A 113      21.952  23.184  31.885  1.00  0.00           O  
ATOM   1691  H   TYR A 113      15.758  22.181  32.347  1.00  0.00           H  
ATOM   1692  HA  TYR A 113      14.727  24.973  32.295  1.00  0.00           H  
ATOM   1693 1HB  TYR A 113      16.749  26.035  32.857  1.00  0.00           H  
ATOM   1694 2HB  TYR A 113      16.507  24.808  34.097  1.00  0.00           H  
ATOM   1695  HD1 TYR A 113      18.511  26.046  31.406  1.00  0.00           H  
ATOM   1696  HD2 TYR A 113      18.001  22.718  34.081  1.00  0.00           H  
ATOM   1697  HE1 TYR A 113      20.802  25.265  30.902  1.00  0.00           H  
ATOM   1698  HE2 TYR A 113      20.297  21.967  33.552  1.00  0.00           H  
ATOM   1699  HH  TYR A 113      22.247  23.630  31.087  1.00  0.00           H  
ATOM   1700  N   THR A 114      15.939  25.337  30.041  1.00  0.00           N  
ATOM   1701  CA  THR A 114      16.268  25.391  28.624  1.00  0.00           C  
ATOM   1702  C   THR A 114      17.423  26.306  28.257  1.00  0.00           C  
ATOM   1703  O   THR A 114      17.519  27.439  28.711  1.00  0.00           O  
ATOM   1704  CB  THR A 114      15.044  25.827  27.796  1.00  0.00           C  
ATOM   1705  OG1 THR A 114      13.989  24.861  27.903  1.00  0.00           O  
ATOM   1706  CG2 THR A 114      15.389  25.988  26.324  1.00  0.00           C  
ATOM   1707  H   THR A 114      15.644  26.174  30.521  1.00  0.00           H  
ATOM   1708  HA  THR A 114      16.571  24.391  28.315  1.00  0.00           H  
ATOM   1709  HB  THR A 114      14.687  26.779  28.185  1.00  0.00           H  
ATOM   1710  HG1 THR A 114      13.448  25.003  28.683  1.00  0.00           H  
ATOM   1711 1HG2 THR A 114      14.495  26.296  25.781  1.00  0.00           H  
ATOM   1712 2HG2 THR A 114      16.165  26.741  26.188  1.00  0.00           H  
ATOM   1713 3HG2 THR A 114      15.748  25.039  25.926  1.00  0.00           H  
ATOM   1714  N   GLU A 115      18.322  25.779  27.431  1.00  0.00           N  
ATOM   1715  CA  GLU A 115      19.441  26.555  26.892  1.00  0.00           C  
ATOM   1716  C   GLU A 115      19.066  26.931  25.455  1.00  0.00           C  
ATOM   1717  O   GLU A 115      18.451  26.118  24.759  1.00  0.00           O  
ATOM   1718  CB  GLU A 115      20.742  25.750  26.923  1.00  0.00           C  
ATOM   1719  CG  GLU A 115      21.175  25.342  28.325  1.00  0.00           C  
ATOM   1720  CD  GLU A 115      22.508  24.650  28.396  1.00  0.00           C  
ATOM   1721  OE1 GLU A 115      23.181  24.628  27.393  1.00  0.00           O  
ATOM   1722  OE2 GLU A 115      22.862  24.149  29.436  1.00  0.00           O  
ATOM   1723  H   GLU A 115      18.214  24.808  27.179  1.00  0.00           H  
ATOM   1724  HA  GLU A 115      19.592  27.456  27.488  1.00  0.00           H  
ATOM   1725 1HB  GLU A 115      20.626  24.846  26.326  1.00  0.00           H  
ATOM   1726 2HB  GLU A 115      21.544  26.340  26.476  1.00  0.00           H  
ATOM   1727 1HG  GLU A 115      21.216  26.247  28.929  1.00  0.00           H  
ATOM   1728 2HG  GLU A 115      20.411  24.678  28.727  1.00  0.00           H  
ATOM   1729  N   LEU A 116      19.385  28.150  25.015  1.00  0.00           N  
ATOM   1730  CA  LEU A 116      19.024  28.555  23.652  1.00  0.00           C  
ATOM   1731  C   LEU A 116      20.240  28.788  22.760  1.00  0.00           C  
ATOM   1732  O   LEU A 116      21.309  29.113  23.279  1.00  0.00           O  
ATOM   1733  CB  LEU A 116      18.182  29.833  23.751  1.00  0.00           C  
ATOM   1734  CG  LEU A 116      16.910  29.743  24.604  1.00  0.00           C  
ATOM   1735  CD1 LEU A 116      16.227  31.101  24.689  1.00  0.00           C  
ATOM   1736  CD2 LEU A 116      15.972  28.708  24.002  1.00  0.00           C  
ATOM   1737  H   LEU A 116      19.875  28.800  25.614  1.00  0.00           H  
ATOM   1738  HA  LEU A 116      18.437  27.738  23.234  1.00  0.00           H  
ATOM   1739 1HB  LEU A 116      18.817  30.611  24.172  1.00  0.00           H  
ATOM   1740 2HB  LEU A 116      17.874  30.140  22.752  1.00  0.00           H  
ATOM   1741  HG  LEU A 116      17.170  29.449  25.621  1.00  0.00           H  
ATOM   1742 1HD1 LEU A 116      15.327  31.017  25.298  1.00  0.00           H  
ATOM   1743 2HD1 LEU A 116      16.874  31.855  25.139  1.00  0.00           H  
ATOM   1744 3HD1 LEU A 116      15.954  31.445  23.692  1.00  0.00           H  
ATOM   1745 1HD2 LEU A 116      15.059  28.625  24.593  1.00  0.00           H  
ATOM   1746 2HD2 LEU A 116      15.708  29.002  22.986  1.00  0.00           H  
ATOM   1747 3HD2 LEU A 116      16.439  27.723  23.967  1.00  0.00           H  
ATOM   1748  N   PRO A 117      20.108  28.683  21.424  1.00  0.00           N  
ATOM   1749  CA  PRO A 117      21.130  28.914  20.386  1.00  0.00           C  
ATOM   1750  C   PRO A 117      21.866  30.251  20.417  1.00  0.00           C  
ATOM   1751  O   PRO A 117      21.278  31.307  20.649  1.00  0.00           O  
ATOM   1752  CB  PRO A 117      20.316  28.799  19.094  1.00  0.00           C  
ATOM   1753  CG  PRO A 117      19.212  27.853  19.422  1.00  0.00           C  
ATOM   1754  CD  PRO A 117      18.823  28.179  20.839  1.00  0.00           C  
ATOM   1755  HA  PRO A 117      21.878  28.112  20.465  1.00  0.00           H  
ATOM   1756 1HB  PRO A 117      19.946  29.791  18.793  1.00  0.00           H  
ATOM   1757 2HB  PRO A 117      20.956  28.433  18.277  1.00  0.00           H  
ATOM   1758 1HG  PRO A 117      18.379  27.989  18.716  1.00  0.00           H  
ATOM   1759 2HG  PRO A 117      19.558  26.814  19.312  1.00  0.00           H  
ATOM   1760 1HD  PRO A 117      18.057  28.969  20.841  1.00  0.00           H  
ATOM   1761 2HD  PRO A 117      18.458  27.230  21.260  1.00  0.00           H  
ATOM   1762  N   TYR A 118      23.166  30.162  20.155  1.00  0.00           N  
ATOM   1763  CA  TYR A 118      24.060  31.305  20.193  1.00  0.00           C  
ATOM   1764  C   TYR A 118      23.835  32.458  19.208  1.00  0.00           C  
ATOM   1765  O   TYR A 118      23.741  32.276  17.991  1.00  0.00           O  
ATOM   1766  CB  TYR A 118      25.507  30.836  20.022  1.00  0.00           C  
ATOM   1767  CG  TYR A 118      26.523  31.956  19.982  1.00  0.00           C  
ATOM   1768  CD1 TYR A 118      27.063  32.478  21.149  1.00  0.00           C  
ATOM   1769  CD2 TYR A 118      26.930  32.477  18.763  1.00  0.00           C  
ATOM   1770  CE1 TYR A 118      27.990  33.501  21.096  1.00  0.00           C  
ATOM   1771  CE2 TYR A 118      27.857  33.500  18.717  1.00  0.00           C  
ATOM   1772  CZ  TYR A 118      28.385  34.010  19.885  1.00  0.00           C  
ATOM   1773  OH  TYR A 118      29.309  35.028  19.836  1.00  0.00           O  
ATOM   1774  H   TYR A 118      23.553  29.259  19.917  1.00  0.00           H  
ATOM   1775  HA  TYR A 118      23.924  31.750  21.178  1.00  0.00           H  
ATOM   1776 1HB  TYR A 118      25.770  30.170  20.845  1.00  0.00           H  
ATOM   1777 2HB  TYR A 118      25.597  30.268  19.096  1.00  0.00           H  
ATOM   1778  HD1 TYR A 118      26.750  32.076  22.113  1.00  0.00           H  
ATOM   1779  HD2 TYR A 118      26.516  32.080  17.836  1.00  0.00           H  
ATOM   1780  HE1 TYR A 118      28.411  33.908  22.015  1.00  0.00           H  
ATOM   1781  HE2 TYR A 118      28.173  33.906  17.756  1.00  0.00           H  
ATOM   1782  HH  TYR A 118      29.526  35.316  20.726  1.00  0.00           H  
ATOM   1783  N   GLY A 119      23.743  33.655  19.785  1.00  0.00           N  
ATOM   1784  CA  GLY A 119      23.609  34.906  19.062  1.00  0.00           C  
ATOM   1785  C   GLY A 119      22.213  35.141  18.508  1.00  0.00           C  
ATOM   1786  O   GLY A 119      21.970  36.098  17.764  1.00  0.00           O  
ATOM   1787  H   GLY A 119      23.770  33.684  20.793  1.00  0.00           H  
ATOM   1788 1HA  GLY A 119      23.866  35.726  19.734  1.00  0.00           H  
ATOM   1789 2HA  GLY A 119      24.321  34.916  18.237  1.00  0.00           H  
ATOM   1790  N   ARG A 120      21.258  34.286  18.859  1.00  0.00           N  
ATOM   1791  CA  ARG A 120      19.945  34.460  18.237  1.00  0.00           C  
ATOM   1792  C   ARG A 120      18.998  35.397  18.977  1.00  0.00           C  
ATOM   1793  O   ARG A 120      18.253  34.993  19.871  1.00  0.00           O  
ATOM   1794  CB  ARG A 120      19.253  33.110  18.105  1.00  0.00           C  
ATOM   1795  CG  ARG A 120      19.537  32.306  16.846  1.00  0.00           C  
ATOM   1796  CD  ARG A 120      20.931  31.803  16.757  1.00  0.00           C  
ATOM   1797  NE  ARG A 120      21.051  30.809  15.702  1.00  0.00           N  
ATOM   1798  CZ  ARG A 120      22.180  30.177  15.325  1.00  0.00           C  
ATOM   1799  NH1 ARG A 120      23.330  30.422  15.911  1.00  0.00           N  
ATOM   1800  NH2 ARG A 120      22.124  29.292  14.344  1.00  0.00           N  
ATOM   1801  H   ARG A 120      21.431  33.549  19.528  1.00  0.00           H  
ATOM   1802  HA  ARG A 120      20.095  34.896  17.250  1.00  0.00           H  
ATOM   1803 1HB  ARG A 120      19.537  32.483  18.948  1.00  0.00           H  
ATOM   1804 2HB  ARG A 120      18.174  33.252  18.143  1.00  0.00           H  
ATOM   1805 1HG  ARG A 120      18.875  31.439  16.822  1.00  0.00           H  
ATOM   1806 2HG  ARG A 120      19.358  32.932  15.972  1.00  0.00           H  
ATOM   1807 1HD  ARG A 120      21.604  32.631  16.535  1.00  0.00           H  
ATOM   1808 2HD  ARG A 120      21.226  31.345  17.700  1.00  0.00           H  
ATOM   1809  HE  ARG A 120      20.202  30.568  15.207  1.00  0.00           H  
ATOM   1810 1HH1 ARG A 120      23.396  31.094  16.663  1.00  0.00           H  
ATOM   1811 2HH1 ARG A 120      24.165  29.938  15.613  1.00  0.00           H  
ATOM   1812 1HH2 ARG A 120      21.244  29.098  13.887  1.00  0.00           H  
ATOM   1813 2HH2 ARG A 120      22.961  28.810  14.049  1.00  0.00           H  
ATOM   1814  N   GLU A 121      19.009  36.676  18.597  1.00  0.00           N  
ATOM   1815  CA  GLU A 121      18.127  37.618  19.261  1.00  0.00           C  
ATOM   1816  C   GLU A 121      16.687  37.171  19.110  1.00  0.00           C  
ATOM   1817  O   GLU A 121      15.867  37.387  20.009  1.00  0.00           O  
ATOM   1818  CB  GLU A 121      18.283  39.041  18.719  1.00  0.00           C  
ATOM   1819  CG  GLU A 121      19.575  39.747  19.105  1.00  0.00           C  
ATOM   1820  CD  GLU A 121      19.585  41.194  18.699  1.00  0.00           C  
ATOM   1821  OE1 GLU A 121      18.657  41.880  19.052  1.00  0.00           O  
ATOM   1822  OE2 GLU A 121      20.503  41.627  18.042  1.00  0.00           O  
ATOM   1823  H   GLU A 121      19.643  36.931  17.853  1.00  0.00           H  
ATOM   1824  HA  GLU A 121      18.372  37.648  20.323  1.00  0.00           H  
ATOM   1825 1HB  GLU A 121      18.234  39.017  17.630  1.00  0.00           H  
ATOM   1826 2HB  GLU A 121      17.461  39.664  19.066  1.00  0.00           H  
ATOM   1827 1HG  GLU A 121      19.704  39.680  20.185  1.00  0.00           H  
ATOM   1828 2HG  GLU A 121      20.412  39.232  18.636  1.00  0.00           H  
ATOM   1829  N   ASP A 122      16.362  36.526  17.990  1.00  0.00           N  
ATOM   1830  CA  ASP A 122      15.013  36.016  17.753  1.00  0.00           C  
ATOM   1831  C   ASP A 122      14.592  34.900  18.712  1.00  0.00           C  
ATOM   1832  O   ASP A 122      13.400  34.770  19.004  1.00  0.00           O  
ATOM   1833  CB  ASP A 122      14.885  35.483  16.323  1.00  0.00           C  
ATOM   1834  CG  ASP A 122      14.879  36.562  15.248  1.00  0.00           C  
ATOM   1835  OD1 ASP A 122      14.692  37.715  15.556  1.00  0.00           O  
ATOM   1836  OD2 ASP A 122      15.062  36.207  14.109  1.00  0.00           O  
ATOM   1837  H   ASP A 122      17.063  36.386  17.277  1.00  0.00           H  
ATOM   1838  HA  ASP A 122      14.312  36.838  17.900  1.00  0.00           H  
ATOM   1839 1HB  ASP A 122      15.714  34.808  16.117  1.00  0.00           H  
ATOM   1840 2HB  ASP A 122      13.961  34.912  16.234  1.00  0.00           H  
ATOM   1841  N   VAL A 123      15.517  34.099  19.220  1.00  0.00           N  
ATOM   1842  CA  VAL A 123      15.083  33.006  20.085  1.00  0.00           C  
ATOM   1843  C   VAL A 123      14.938  33.609  21.494  1.00  0.00           C  
ATOM   1844  O   VAL A 123      14.079  33.186  22.279  1.00  0.00           O  
ATOM   1845  CB  VAL A 123      16.070  31.823  20.118  1.00  0.00           C  
ATOM   1846  CG1 VAL A 123      17.318  32.083  20.948  1.00  0.00           C  
ATOM   1847  CG2 VAL A 123      15.307  30.625  20.660  1.00  0.00           C  
ATOM   1848  H   VAL A 123      16.499  34.223  19.024  1.00  0.00           H  
ATOM   1849  HA  VAL A 123      14.133  32.614  19.719  1.00  0.00           H  
ATOM   1850  HB  VAL A 123      16.433  31.626  19.109  1.00  0.00           H  
ATOM   1851 1HG1 VAL A 123      17.959  31.201  20.917  1.00  0.00           H  
ATOM   1852 2HG1 VAL A 123      17.887  32.934  20.572  1.00  0.00           H  
ATOM   1853 3HG1 VAL A 123      17.062  32.295  21.986  1.00  0.00           H  
ATOM   1854 1HG2 VAL A 123      15.962  29.756  20.704  1.00  0.00           H  
ATOM   1855 2HG2 VAL A 123      14.937  30.842  21.663  1.00  0.00           H  
ATOM   1856 3HG2 VAL A 123      14.462  30.404  20.007  1.00  0.00           H  
ATOM   1857  N   LEU A 124      15.771  34.598  21.798  1.00  0.00           N  
ATOM   1858  CA  LEU A 124      15.642  35.297  23.073  1.00  0.00           C  
ATOM   1859  C   LEU A 124      14.252  35.954  23.079  1.00  0.00           C  
ATOM   1860  O   LEU A 124      13.529  35.897  24.091  1.00  0.00           O  
ATOM   1861  CB  LEU A 124      16.762  36.335  23.221  1.00  0.00           C  
ATOM   1862  CG  LEU A 124      16.777  37.232  24.465  1.00  0.00           C  
ATOM   1863  CD1 LEU A 124      16.903  36.398  25.734  1.00  0.00           C  
ATOM   1864  CD2 LEU A 124      17.933  38.212  24.346  1.00  0.00           C  
ATOM   1865  H   LEU A 124      16.489  34.860  21.139  1.00  0.00           H  
ATOM   1866  HA  LEU A 124      15.732  34.569  23.878  1.00  0.00           H  
ATOM   1867 1HB  LEU A 124      17.714  35.806  23.211  1.00  0.00           H  
ATOM   1868 2HB  LEU A 124      16.721  37.003  22.361  1.00  0.00           H  
ATOM   1869  HG  LEU A 124      15.837  37.779  24.537  1.00  0.00           H  
ATOM   1870 1HD1 LEU A 124      16.911  37.058  26.602  1.00  0.00           H  
ATOM   1871 2HD1 LEU A 124      16.062  35.710  25.815  1.00  0.00           H  
ATOM   1872 3HD1 LEU A 124      17.833  35.831  25.697  1.00  0.00           H  
ATOM   1873 1HD2 LEU A 124      17.965  38.863  25.220  1.00  0.00           H  
ATOM   1874 2HD2 LEU A 124      18.874  37.664  24.277  1.00  0.00           H  
ATOM   1875 3HD2 LEU A 124      17.811  38.826  23.453  1.00  0.00           H  
ATOM   1876  N   LYS A 125      13.860  36.579  21.969  1.00  0.00           N  
ATOM   1877  CA  LYS A 125      12.555  37.242  21.887  1.00  0.00           C  
ATOM   1878  C   LYS A 125      11.412  36.255  22.176  1.00  0.00           C  
ATOM   1879  O   LYS A 125      10.500  36.572  22.962  1.00  0.00           O  
ATOM   1880  CB  LYS A 125      12.370  37.879  20.508  1.00  0.00           C  
ATOM   1881  CG  LYS A 125      11.117  38.731  20.356  1.00  0.00           C  
ATOM   1882  CD  LYS A 125      10.979  39.286  18.946  1.00  0.00           C  
ATOM   1883  CE  LYS A 125       9.698  40.093  18.795  1.00  0.00           C  
ATOM   1884  NZ  LYS A 125       9.514  40.595  17.406  1.00  0.00           N  
ATOM   1885  H   LYS A 125      14.478  36.597  21.169  1.00  0.00           H  
ATOM   1886  HA  LYS A 125      12.513  38.029  22.640  1.00  0.00           H  
ATOM   1887 1HB  LYS A 125      13.224  38.515  20.273  1.00  0.00           H  
ATOM   1888 2HB  LYS A 125      12.331  37.094  19.752  1.00  0.00           H  
ATOM   1889 1HG  LYS A 125      10.225  38.144  20.579  1.00  0.00           H  
ATOM   1890 2HG  LYS A 125      11.173  39.557  21.065  1.00  0.00           H  
ATOM   1891 1HD  LYS A 125      11.834  39.926  18.724  1.00  0.00           H  
ATOM   1892 2HD  LYS A 125      10.967  38.461  18.234  1.00  0.00           H  
ATOM   1893 1HE  LYS A 125       8.848  39.467  19.060  1.00  0.00           H  
ATOM   1894 2HE  LYS A 125       9.729  40.944  19.476  1.00  0.00           H  
ATOM   1895 1HZ  LYS A 125       8.655  41.124  17.354  1.00  0.00           H  
ATOM   1896 2HZ  LYS A 125      10.291  41.190  17.153  1.00  0.00           H  
ATOM   1897 3HZ  LYS A 125       9.469  39.815  16.767  1.00  0.00           H  
ATOM   1898  N   GLU A 126      11.449  35.080  21.553  1.00  0.00           N  
ATOM   1899  CA  GLU A 126      10.405  34.094  21.805  1.00  0.00           C  
ATOM   1900  C   GLU A 126      10.363  33.639  23.267  1.00  0.00           C  
ATOM   1901  O   GLU A 126       9.287  33.552  23.869  1.00  0.00           O  
ATOM   1902  CB  GLU A 126      10.582  32.866  20.909  1.00  0.00           C  
ATOM   1903  CG  GLU A 126       9.506  31.806  21.096  1.00  0.00           C  
ATOM   1904  CD  GLU A 126       9.608  30.659  20.130  1.00  0.00           C  
ATOM   1905  OE1 GLU A 126      10.484  30.676  19.298  1.00  0.00           O  
ATOM   1906  OE2 GLU A 126       8.806  29.760  20.223  1.00  0.00           O  
ATOM   1907  H   GLU A 126      12.198  34.872  20.909  1.00  0.00           H  
ATOM   1908  HA  GLU A 126       9.441  34.552  21.579  1.00  0.00           H  
ATOM   1909 1HB  GLU A 126      10.578  33.166  19.861  1.00  0.00           H  
ATOM   1910 2HB  GLU A 126      11.551  32.409  21.113  1.00  0.00           H  
ATOM   1911 1HG  GLU A 126       9.572  31.405  22.108  1.00  0.00           H  
ATOM   1912 2HG  GLU A 126       8.528  32.271  20.985  1.00  0.00           H  
ATOM   1913  N   ALA A 127      11.518  33.341  23.844  1.00  0.00           N  
ATOM   1914  CA  ALA A 127      11.525  32.889  25.236  1.00  0.00           C  
ATOM   1915  C   ALA A 127      11.084  33.991  26.220  1.00  0.00           C  
ATOM   1916  O   ALA A 127      10.339  33.705  27.151  1.00  0.00           O  
ATOM   1917  CB  ALA A 127      12.924  32.390  25.571  1.00  0.00           C  
ATOM   1918  H   ALA A 127      12.383  33.427  23.330  1.00  0.00           H  
ATOM   1919  HA  ALA A 127      10.810  32.072  25.338  1.00  0.00           H  
ATOM   1920 1HB  ALA A 127      12.943  32.043  26.603  1.00  0.00           H  
ATOM   1921 2HB  ALA A 127      13.168  31.572  24.895  1.00  0.00           H  
ATOM   1922 3HB  ALA A 127      13.628  33.211  25.442  1.00  0.00           H  
ATOM   1923  N   VAL A 128      11.538  35.225  26.021  1.00  0.00           N  
ATOM   1924  CA  VAL A 128      11.156  36.292  26.944  1.00  0.00           C  
ATOM   1925  C   VAL A 128       9.661  36.538  26.807  1.00  0.00           C  
ATOM   1926  O   VAL A 128       8.965  36.683  27.814  1.00  0.00           O  
ATOM   1927  CB  VAL A 128      11.922  37.598  26.658  1.00  0.00           C  
ATOM   1928  CG1 VAL A 128      11.367  38.747  27.487  1.00  0.00           C  
ATOM   1929  CG2 VAL A 128      13.401  37.392  26.945  1.00  0.00           C  
ATOM   1930  H   VAL A 128      12.142  35.425  25.237  1.00  0.00           H  
ATOM   1931  HA  VAL A 128      11.396  35.981  27.961  1.00  0.00           H  
ATOM   1932  HB  VAL A 128      11.788  37.873  25.612  1.00  0.00           H  
ATOM   1933 1HG1 VAL A 128      11.926  39.657  27.265  1.00  0.00           H  
ATOM   1934 2HG1 VAL A 128      10.315  38.915  27.257  1.00  0.00           H  
ATOM   1935 3HG1 VAL A 128      11.465  38.510  28.546  1.00  0.00           H  
ATOM   1936 1HG2 VAL A 128      13.940  38.317  26.742  1.00  0.00           H  
ATOM   1937 2HG2 VAL A 128      13.531  37.115  27.991  1.00  0.00           H  
ATOM   1938 3HG2 VAL A 128      13.806  36.599  26.316  1.00  0.00           H  
ATOM   1939  N   ALA A 129       9.136  36.588  25.591  1.00  0.00           N  
ATOM   1940  CA  ALA A 129       7.707  36.809  25.437  1.00  0.00           C  
ATOM   1941  C   ALA A 129       6.818  35.658  25.899  1.00  0.00           C  
ATOM   1942  O   ALA A 129       5.782  35.904  26.528  1.00  0.00           O  
ATOM   1943  CB  ALA A 129       7.400  37.119  23.980  1.00  0.00           C  
ATOM   1944  H   ALA A 129       9.715  36.474  24.770  1.00  0.00           H  
ATOM   1945  HA  ALA A 129       7.431  37.658  26.061  1.00  0.00           H  
ATOM   1946 1HB  ALA A 129       6.330  37.299  23.883  1.00  0.00           H  
ATOM   1947 2HB  ALA A 129       7.962  38.006  23.683  1.00  0.00           H  
ATOM   1948 3HB  ALA A 129       7.695  36.270  23.364  1.00  0.00           H  
ATOM   1949  N   ASN A 130       7.201  34.411  25.628  1.00  0.00           N  
ATOM   1950  CA  ASN A 130       6.322  33.300  25.980  1.00  0.00           C  
ATOM   1951  C   ASN A 130       6.575  32.546  27.278  1.00  0.00           C  
ATOM   1952  O   ASN A 130       5.624  31.995  27.835  1.00  0.00           O  
ATOM   1953  CB  ASN A 130       6.306  32.296  24.843  1.00  0.00           C  
ATOM   1954  CG  ASN A 130       5.690  32.842  23.585  1.00  0.00           C  
ATOM   1955  OD1 ASN A 130       4.846  33.747  23.572  1.00  0.00           O  
ATOM   1956  ND2 ASN A 130       6.115  32.281  22.484  1.00  0.00           N  
ATOM   1957  H   ASN A 130       8.087  34.218  25.183  1.00  0.00           H  
ATOM   1958  HA  ASN A 130       5.323  33.716  26.119  1.00  0.00           H  
ATOM   1959 1HB  ASN A 130       7.329  31.984  24.623  1.00  0.00           H  
ATOM   1960 2HB  ASN A 130       5.749  31.410  25.150  1.00  0.00           H  
ATOM   1961 1HD2 ASN A 130       5.761  32.580  21.598  1.00  0.00           H  
ATOM   1962 2HD2 ASN A 130       6.798  31.553  22.532  1.00  0.00           H  
ATOM   1963  N   LYS A 131       7.796  32.477  27.786  1.00  0.00           N  
ATOM   1964  CA  LYS A 131       8.004  31.703  28.996  1.00  0.00           C  
ATOM   1965  C   LYS A 131       8.289  32.575  30.196  1.00  0.00           C  
ATOM   1966  O   LYS A 131       7.836  32.274  31.307  1.00  0.00           O  
ATOM   1967  CB  LYS A 131       9.149  30.710  28.791  1.00  0.00           C  
ATOM   1968  CG  LYS A 131       8.920  29.665  27.708  1.00  0.00           C  
ATOM   1969  CD  LYS A 131       7.790  28.715  28.075  1.00  0.00           C  
ATOM   1970  CE  LYS A 131       7.693  27.545  27.107  1.00  0.00           C  
ATOM   1971  NZ  LYS A 131       6.552  26.648  27.438  1.00  0.00           N  
ATOM   1972  H   LYS A 131       8.598  32.933  27.378  1.00  0.00           H  
ATOM   1973  HA  LYS A 131       7.096  31.145  29.222  1.00  0.00           H  
ATOM   1974 1HB  LYS A 131      10.057  31.257  28.532  1.00  0.00           H  
ATOM   1975 2HB  LYS A 131       9.338  30.178  29.723  1.00  0.00           H  
ATOM   1976 1HG  LYS A 131       8.672  30.169  26.774  1.00  0.00           H  
ATOM   1977 2HG  LYS A 131       9.827  29.081  27.555  1.00  0.00           H  
ATOM   1978 1HD  LYS A 131       7.959  28.326  29.080  1.00  0.00           H  
ATOM   1979 2HD  LYS A 131       6.837  29.243  28.068  1.00  0.00           H  
ATOM   1980 1HE  LYS A 131       7.562  27.930  26.096  1.00  0.00           H  
ATOM   1981 2HE  LYS A 131       8.619  26.974  27.145  1.00  0.00           H  
ATOM   1982 1HZ  LYS A 131       6.518  25.886  26.777  1.00  0.00           H  
ATOM   1983 2HZ  LYS A 131       6.666  26.275  28.371  1.00  0.00           H  
ATOM   1984 3HZ  LYS A 131       5.690  27.173  27.393  1.00  0.00           H  
ATOM   1985  N   GLY A 132       9.063  33.642  29.996  1.00  0.00           N  
ATOM   1986  CA  GLY A 132       9.419  34.530  31.090  1.00  0.00           C  
ATOM   1987  C   GLY A 132      10.860  34.994  30.913  1.00  0.00           C  
ATOM   1988  O   GLY A 132      11.484  34.655  29.914  1.00  0.00           O  
ATOM   1989  H   GLY A 132       9.399  33.827  29.063  1.00  0.00           H  
ATOM   1990 1HA  GLY A 132       8.733  35.377  31.094  1.00  0.00           H  
ATOM   1991 2HA  GLY A 132       9.298  34.013  32.041  1.00  0.00           H  
ATOM   1992  N   PRO A 133      11.394  35.809  31.836  1.00  0.00           N  
ATOM   1993  CA  PRO A 133      12.737  36.404  31.781  1.00  0.00           C  
ATOM   1994  C   PRO A 133      13.825  35.351  31.552  1.00  0.00           C  
ATOM   1995  O   PRO A 133      13.762  34.248  32.109  1.00  0.00           O  
ATOM   1996  CB  PRO A 133      12.840  37.040  33.171  1.00  0.00           C  
ATOM   1997  CG  PRO A 133      11.430  37.361  33.529  1.00  0.00           C  
ATOM   1998  CD  PRO A 133      10.633  36.196  33.006  1.00  0.00           C  
ATOM   1999  HA  PRO A 133      12.735  37.156  30.978  1.00  0.00           H  
ATOM   2000 1HB  PRO A 133      13.312  36.338  33.875  1.00  0.00           H  
ATOM   2001 2HB  PRO A 133      13.485  37.930  33.120  1.00  0.00           H  
ATOM   2002 1HG  PRO A 133      11.349  37.478  34.621  1.00  0.00           H  
ATOM   2003 2HG  PRO A 133      11.143  38.317  33.070  1.00  0.00           H  
ATOM   2004 1HD  PRO A 133      10.607  35.369  33.730  1.00  0.00           H  
ATOM   2005 2HD  PRO A 133       9.609  36.530  32.783  1.00  0.00           H  
ATOM   2006  N   VAL A 134      14.797  35.726  30.732  1.00  0.00           N  
ATOM   2007  CA  VAL A 134      15.865  34.832  30.291  1.00  0.00           C  
ATOM   2008  C   VAL A 134      17.250  35.348  30.675  1.00  0.00           C  
ATOM   2009  O   VAL A 134      17.580  36.521  30.473  1.00  0.00           O  
ATOM   2010  CB  VAL A 134      15.775  34.670  28.762  1.00  0.00           C  
ATOM   2011  CG1 VAL A 134      16.862  33.743  28.238  1.00  0.00           C  
ATOM   2012  CG2 VAL A 134      14.398  34.142  28.388  1.00  0.00           C  
ATOM   2013  H   VAL A 134      14.763  36.686  30.419  1.00  0.00           H  
ATOM   2014  HA  VAL A 134      15.723  33.861  30.767  1.00  0.00           H  
ATOM   2015  HB  VAL A 134      15.937  35.640  28.291  1.00  0.00           H  
ATOM   2016 1HG1 VAL A 134      16.765  33.654  27.155  1.00  0.00           H  
ATOM   2017 2HG1 VAL A 134      17.850  34.136  28.474  1.00  0.00           H  
ATOM   2018 3HG1 VAL A 134      16.753  32.760  28.696  1.00  0.00           H  
ATOM   2019 1HG2 VAL A 134      14.361  34.038  27.304  1.00  0.00           H  
ATOM   2020 2HG2 VAL A 134      14.223  33.175  28.859  1.00  0.00           H  
ATOM   2021 3HG2 VAL A 134      13.622  34.833  28.717  1.00  0.00           H  
ATOM   2022  N   SER A 135      18.070  34.464  31.230  1.00  0.00           N  
ATOM   2023  CA  SER A 135      19.409  34.826  31.694  1.00  0.00           C  
ATOM   2024  C   SER A 135      20.423  34.864  30.563  1.00  0.00           C  
ATOM   2025  O   SER A 135      20.564  33.902  29.816  1.00  0.00           O  
ATOM   2026  CB  SER A 135      19.852  33.815  32.733  1.00  0.00           C  
ATOM   2027  OG  SER A 135      19.062  33.898  33.887  1.00  0.00           O  
ATOM   2028  H   SER A 135      17.776  33.505  31.345  1.00  0.00           H  
ATOM   2029  HA  SER A 135      19.367  35.818  32.144  1.00  0.00           H  
ATOM   2030 1HB  SER A 135      19.786  32.809  32.318  1.00  0.00           H  
ATOM   2031 2HB  SER A 135      20.896  34.008  32.977  1.00  0.00           H  
ATOM   2032  HG  SER A 135      19.348  34.710  34.312  1.00  0.00           H  
ATOM   2033  N   VAL A 136      21.124  35.989  30.433  1.00  0.00           N  
ATOM   2034  CA  VAL A 136      22.112  36.178  29.380  1.00  0.00           C  
ATOM   2035  C   VAL A 136      23.362  36.789  29.965  1.00  0.00           C  
ATOM   2036  O   VAL A 136      23.297  37.372  31.042  1.00  0.00           O  
ATOM   2037  CB  VAL A 136      21.549  37.092  28.275  1.00  0.00           C  
ATOM   2038  CG1 VAL A 136      20.273  36.514  27.683  1.00  0.00           C  
ATOM   2039  CG2 VAL A 136      21.299  38.476  28.855  1.00  0.00           C  
ATOM   2040  H   VAL A 136      20.957  36.733  31.094  1.00  0.00           H  
ATOM   2041  HA  VAL A 136      22.356  35.210  28.940  1.00  0.00           H  
ATOM   2042  HB  VAL A 136      22.267  37.162  27.458  1.00  0.00           H  
ATOM   2043 1HG1 VAL A 136      19.891  37.174  26.904  1.00  0.00           H  
ATOM   2044 2HG1 VAL A 136      20.496  35.537  27.255  1.00  0.00           H  
ATOM   2045 3HG1 VAL A 136      19.511  36.406  28.454  1.00  0.00           H  
ATOM   2046 1HG2 VAL A 136      20.902  39.114  28.066  1.00  0.00           H  
ATOM   2047 2HG2 VAL A 136      20.581  38.402  29.672  1.00  0.00           H  
ATOM   2048 3HG2 VAL A 136      22.234  38.891  29.232  1.00  0.00           H  
ATOM   2049  N   GLY A 137      24.504  36.699  29.287  1.00  0.00           N  
ATOM   2050  CA  GLY A 137      25.644  37.451  29.777  1.00  0.00           C  
ATOM   2051  C   GLY A 137      25.843  38.645  28.848  1.00  0.00           C  
ATOM   2052  O   GLY A 137      25.379  38.582  27.695  1.00  0.00           O  
ATOM   2053  H   GLY A 137      24.576  36.128  28.457  1.00  0.00           H  
ATOM   2054 1HA  GLY A 137      25.466  37.772  30.804  1.00  0.00           H  
ATOM   2055 2HA  GLY A 137      26.536  36.824  29.804  1.00  0.00           H  
ATOM   2056  N   VAL A 138      26.453  39.729  29.329  1.00  0.00           N  
ATOM   2057  CA  VAL A 138      26.757  40.885  28.495  1.00  0.00           C  
ATOM   2058  C   VAL A 138      28.166  41.443  28.639  1.00  0.00           C  
ATOM   2059  O   VAL A 138      28.906  41.208  29.606  1.00  0.00           O  
ATOM   2060  CB  VAL A 138      25.784  42.049  28.765  1.00  0.00           C  
ATOM   2061  CG1 VAL A 138      24.369  41.637  28.388  1.00  0.00           C  
ATOM   2062  CG2 VAL A 138      25.869  42.456  30.228  1.00  0.00           C  
ATOM   2063  H   VAL A 138      26.702  39.722  30.309  1.00  0.00           H  
ATOM   2064  HA  VAL A 138      26.647  40.572  27.456  1.00  0.00           H  
ATOM   2065  HB  VAL A 138      26.050  42.899  28.137  1.00  0.00           H  
ATOM   2066 1HG1 VAL A 138      23.681  42.460  28.579  1.00  0.00           H  
ATOM   2067 2HG1 VAL A 138      24.349  41.381  27.329  1.00  0.00           H  
ATOM   2068 3HG1 VAL A 138      24.060  40.774  28.978  1.00  0.00           H  
ATOM   2069 1HG2 VAL A 138      25.181  43.280  30.418  1.00  0.00           H  
ATOM   2070 2HG2 VAL A 138      25.602  41.610  30.862  1.00  0.00           H  
ATOM   2071 3HG2 VAL A 138      26.885  42.774  30.464  1.00  0.00           H  
ATOM   2072  N   ASP A 139      28.564  42.188  27.616  1.00  0.00           N  
ATOM   2073  CA  ASP A 139      29.832  42.904  27.600  1.00  0.00           C  
ATOM   2074  C   ASP A 139      29.684  44.253  28.317  1.00  0.00           C  
ATOM   2075  O   ASP A 139      29.469  45.307  27.702  1.00  0.00           O  
ATOM   2076  CB  ASP A 139      30.318  43.159  26.171  1.00  0.00           C  
ATOM   2077  CG  ASP A 139      31.680  43.841  26.152  1.00  0.00           C  
ATOM   2078  OD1 ASP A 139      32.305  43.832  27.185  1.00  0.00           O  
ATOM   2079  OD2 ASP A 139      32.086  44.358  25.139  1.00  0.00           O  
ATOM   2080  H   ASP A 139      27.953  42.255  26.815  1.00  0.00           H  
ATOM   2081  HA  ASP A 139      30.580  42.310  28.127  1.00  0.00           H  
ATOM   2082 1HB  ASP A 139      30.384  42.214  25.633  1.00  0.00           H  
ATOM   2083 2HB  ASP A 139      29.601  43.784  25.639  1.00  0.00           H  
ATOM   2084  N   ALA A 140      29.744  44.215  29.647  1.00  0.00           N  
ATOM   2085  CA  ALA A 140      29.526  45.396  30.464  1.00  0.00           C  
ATOM   2086  C   ALA A 140      30.786  46.207  30.746  1.00  0.00           C  
ATOM   2087  O   ALA A 140      30.711  47.255  31.371  1.00  0.00           O  
ATOM   2088  CB  ALA A 140      28.890  44.986  31.785  1.00  0.00           C  
ATOM   2089  H   ALA A 140      29.951  43.321  30.065  1.00  0.00           H  
ATOM   2090  HA  ALA A 140      28.851  46.062  29.928  1.00  0.00           H  
ATOM   2091 1HB  ALA A 140      28.724  45.870  32.402  1.00  0.00           H  
ATOM   2092 2HB  ALA A 140      27.937  44.497  31.584  1.00  0.00           H  
ATOM   2093 3HB  ALA A 140      29.548  44.297  32.313  1.00  0.00           H  
ATOM   2094  N   ARG A 141      31.965  45.789  30.288  1.00  0.00           N  
ATOM   2095  CA  ARG A 141      33.150  46.555  30.679  1.00  0.00           C  
ATOM   2096  C   ARG A 141      33.442  47.754  29.787  1.00  0.00           C  
ATOM   2097  O   ARG A 141      34.426  47.775  29.043  1.00  0.00           O  
ATOM   2098  CB  ARG A 141      34.395  45.682  30.696  1.00  0.00           C  
ATOM   2099  CG  ARG A 141      35.640  46.385  31.213  1.00  0.00           C  
ATOM   2100  CD  ARG A 141      36.750  45.473  31.591  1.00  0.00           C  
ATOM   2101  NE  ARG A 141      37.976  46.226  31.798  1.00  0.00           N  
ATOM   2102  CZ  ARG A 141      38.340  46.917  32.896  1.00  0.00           C  
ATOM   2103  NH1 ARG A 141      37.585  46.997  33.969  1.00  0.00           N  
ATOM   2104  NH2 ARG A 141      39.505  47.540  32.889  1.00  0.00           N  
ATOM   2105  H   ARG A 141      32.028  44.974  29.696  1.00  0.00           H  
ATOM   2106  HA  ARG A 141      32.976  46.935  31.686  1.00  0.00           H  
ATOM   2107 1HB  ARG A 141      34.237  44.801  31.317  1.00  0.00           H  
ATOM   2108 2HB  ARG A 141      34.600  45.328  29.686  1.00  0.00           H  
ATOM   2109 1HG  ARG A 141      36.072  47.068  30.482  1.00  0.00           H  
ATOM   2110 2HG  ARG A 141      35.361  46.955  32.100  1.00  0.00           H  
ATOM   2111 1HD  ARG A 141      36.497  44.949  32.513  1.00  0.00           H  
ATOM   2112 2HD  ARG A 141      36.915  44.744  30.798  1.00  0.00           H  
ATOM   2113  HE  ARG A 141      38.629  46.227  31.025  1.00  0.00           H  
ATOM   2114 1HH1 ARG A 141      36.686  46.541  34.030  1.00  0.00           H  
ATOM   2115 2HH1 ARG A 141      37.900  47.527  34.768  1.00  0.00           H  
ATOM   2116 1HH2 ARG A 141      40.100  47.492  32.073  1.00  0.00           H  
ATOM   2117 2HH2 ARG A 141      39.804  48.066  33.697  1.00  0.00           H  
ATOM   2118  N   HIS A 142      32.569  48.757  29.859  1.00  0.00           N  
ATOM   2119  CA  HIS A 142      32.691  49.973  29.066  1.00  0.00           C  
ATOM   2120  C   HIS A 142      32.278  51.200  29.855  1.00  0.00           C  
ATOM   2121  O   HIS A 142      31.335  51.108  30.648  1.00  0.00           O  
ATOM   2122  CB  HIS A 142      31.838  49.857  27.799  1.00  0.00           C  
ATOM   2123  CG  HIS A 142      32.333  48.804  26.856  1.00  0.00           C  
ATOM   2124  ND1 HIS A 142      33.322  49.055  25.928  1.00  0.00           N  
ATOM   2125  CD2 HIS A 142      31.982  47.513  26.698  1.00  0.00           C  
ATOM   2126  CE1 HIS A 142      33.556  47.953  25.236  1.00  0.00           C  
ATOM   2127  NE2 HIS A 142      32.756  47.004  25.684  1.00  0.00           N  
ATOM   2128  H   HIS A 142      31.807  48.614  30.508  1.00  0.00           H  
ATOM   2129  HA  HIS A 142      33.737  50.081  28.783  1.00  0.00           H  
ATOM   2130 1HB  HIS A 142      30.808  49.623  28.069  1.00  0.00           H  
ATOM   2131 2HB  HIS A 142      31.817  50.806  27.263  1.00  0.00           H  
ATOM   2132  HD2 HIS A 142      31.224  46.972  27.266  1.00  0.00           H  
ATOM   2133  HE1 HIS A 142      34.284  47.838  24.433  1.00  0.00           H  
ATOM   2134  HE2 HIS A 142      32.703  46.051  25.353  1.00  0.00           H  
ATOM   2135  N   PRO A 143      32.939  52.354  29.696  1.00  0.00           N  
ATOM   2136  CA  PRO A 143      32.634  53.605  30.396  1.00  0.00           C  
ATOM   2137  C   PRO A 143      31.222  54.092  30.099  1.00  0.00           C  
ATOM   2138  O   PRO A 143      30.611  54.810  30.891  1.00  0.00           O  
ATOM   2139  CB  PRO A 143      33.687  54.567  29.837  1.00  0.00           C  
ATOM   2140  CG  PRO A 143      34.110  53.987  28.531  1.00  0.00           C  
ATOM   2141  CD  PRO A 143      34.016  52.493  28.691  1.00  0.00           C  
ATOM   2142  HA  PRO A 143      32.763  53.456  31.478  1.00  0.00           H  
ATOM   2143 1HB  PRO A 143      33.248  55.570  29.726  1.00  0.00           H  
ATOM   2144 2HB  PRO A 143      34.535  54.668  30.530  1.00  0.00           H  
ATOM   2145 1HG  PRO A 143      33.459  54.352  27.722  1.00  0.00           H  
ATOM   2146 2HG  PRO A 143      35.132  54.314  28.292  1.00  0.00           H  
ATOM   2147 1HD  PRO A 143      33.764  52.054  27.715  1.00  0.00           H  
ATOM   2148 2HD  PRO A 143      34.975  52.106  29.067  1.00  0.00           H  
ATOM   2149  N   SER A 144      30.722  53.716  28.925  1.00  0.00           N  
ATOM   2150  CA  SER A 144      29.383  54.112  28.481  1.00  0.00           C  
ATOM   2151  C   SER A 144      28.297  53.258  29.156  1.00  0.00           C  
ATOM   2152  O   SER A 144      27.123  53.645  29.183  1.00  0.00           O  
ATOM   2153  CB  SER A 144      29.336  53.973  26.974  1.00  0.00           C  
ATOM   2154  OG  SER A 144      29.497  52.643  26.564  1.00  0.00           O  
ATOM   2155  H   SER A 144      31.246  53.137  28.282  1.00  0.00           H  
ATOM   2156  HA  SER A 144      29.218  55.153  28.762  1.00  0.00           H  
ATOM   2157 1HB  SER A 144      28.382  54.347  26.600  1.00  0.00           H  
ATOM   2158 2HB  SER A 144      30.123  54.584  26.530  1.00  0.00           H  
ATOM   2159  HG  SER A 144      29.723  52.705  25.633  1.00  0.00           H  
ATOM   2160  N   PHE A 145      28.672  52.103  29.693  1.00  0.00           N  
ATOM   2161  CA  PHE A 145      27.704  51.256  30.393  1.00  0.00           C  
ATOM   2162  C   PHE A 145      27.647  51.878  31.790  1.00  0.00           C  
ATOM   2163  O   PHE A 145      26.585  52.137  32.360  1.00  0.00           O  
ATOM   2164  CB  PHE A 145      28.180  49.802  30.413  1.00  0.00           C  
ATOM   2165  CG  PHE A 145      27.227  48.802  31.004  1.00  0.00           C  
ATOM   2166  CD1 PHE A 145      26.277  48.167  30.219  1.00  0.00           C  
ATOM   2167  CD2 PHE A 145      27.286  48.498  32.352  1.00  0.00           C  
ATOM   2168  CE1 PHE A 145      25.405  47.248  30.773  1.00  0.00           C  
ATOM   2169  CE2 PHE A 145      26.418  47.580  32.909  1.00  0.00           C  
ATOM   2170  CZ  PHE A 145      25.476  46.954  32.118  1.00  0.00           C  
ATOM   2171  H   PHE A 145      29.625  51.775  29.636  1.00  0.00           H  
ATOM   2172  HA  PHE A 145      26.738  51.290  29.887  1.00  0.00           H  
ATOM   2173 1HB  PHE A 145      28.391  49.482  29.394  1.00  0.00           H  
ATOM   2174 2HB  PHE A 145      29.107  49.732  30.981  1.00  0.00           H  
ATOM   2175  HD1 PHE A 145      26.221  48.398  29.154  1.00  0.00           H  
ATOM   2176  HD2 PHE A 145      28.029  48.992  32.979  1.00  0.00           H  
ATOM   2177  HE1 PHE A 145      24.661  46.755  30.149  1.00  0.00           H  
ATOM   2178  HE2 PHE A 145      26.490  47.362  33.975  1.00  0.00           H  
ATOM   2179  HZ  PHE A 145      24.785  46.230  32.549  1.00  0.00           H  
ATOM   2180  N   PHE A 146      28.840  52.127  32.329  1.00  0.00           N  
ATOM   2181  CA  PHE A 146      29.023  52.689  33.670  1.00  0.00           C  
ATOM   2182  C   PHE A 146      28.256  53.988  33.903  1.00  0.00           C  
ATOM   2183  O   PHE A 146      27.602  54.160  34.927  1.00  0.00           O  
ATOM   2184  CB  PHE A 146      30.512  52.936  33.919  1.00  0.00           C  
ATOM   2185  CG  PHE A 146      30.834  53.581  35.237  1.00  0.00           C  
ATOM   2186  CD1 PHE A 146      31.055  52.835  36.385  1.00  0.00           C  
ATOM   2187  CD2 PHE A 146      30.915  54.954  35.321  1.00  0.00           C  
ATOM   2188  CE1 PHE A 146      31.350  53.458  37.583  1.00  0.00           C  
ATOM   2189  CE2 PHE A 146      31.210  55.588  36.513  1.00  0.00           C  
ATOM   2190  CZ  PHE A 146      31.428  54.833  37.648  1.00  0.00           C  
ATOM   2191  H   PHE A 146      29.662  51.917  31.781  1.00  0.00           H  
ATOM   2192  HA  PHE A 146      28.645  51.955  34.385  1.00  0.00           H  
ATOM   2193 1HB  PHE A 146      31.035  51.982  33.871  1.00  0.00           H  
ATOM   2194 2HB  PHE A 146      30.911  53.576  33.133  1.00  0.00           H  
ATOM   2195  HD1 PHE A 146      30.999  51.746  36.353  1.00  0.00           H  
ATOM   2196  HD2 PHE A 146      30.743  55.549  34.423  1.00  0.00           H  
ATOM   2197  HE1 PHE A 146      31.520  52.856  38.475  1.00  0.00           H  
ATOM   2198  HE2 PHE A 146      31.270  56.675  36.556  1.00  0.00           H  
ATOM   2199  HZ  PHE A 146      31.659  55.322  38.594  1.00  0.00           H  
ATOM   2200  N   LEU A 147      28.342  54.906  32.950  1.00  0.00           N  
ATOM   2201  CA  LEU A 147      27.689  56.214  33.054  1.00  0.00           C  
ATOM   2202  C   LEU A 147      26.216  56.204  32.658  1.00  0.00           C  
ATOM   2203  O   LEU A 147      25.575  57.259  32.650  1.00  0.00           O  
ATOM   2204  CB  LEU A 147      28.431  57.224  32.168  1.00  0.00           C  
ATOM   2205  CG  LEU A 147      29.887  57.556  32.517  1.00  0.00           C  
ATOM   2206  CD1 LEU A 147      30.475  58.435  31.422  1.00  0.00           C  
ATOM   2207  CD2 LEU A 147      29.969  58.253  33.867  1.00  0.00           C  
ATOM   2208  H   LEU A 147      28.878  54.703  32.119  1.00  0.00           H  
ATOM   2209  HA  LEU A 147      27.738  56.531  34.096  1.00  0.00           H  
ATOM   2210 1HB  LEU A 147      28.428  56.838  31.150  1.00  0.00           H  
ATOM   2211 2HB  LEU A 147      27.881  58.165  32.190  1.00  0.00           H  
ATOM   2212  HG  LEU A 147      30.473  56.638  32.560  1.00  0.00           H  
ATOM   2213 1HD1 LEU A 147      31.511  58.675  31.665  1.00  0.00           H  
ATOM   2214 2HD1 LEU A 147      30.438  57.902  30.472  1.00  0.00           H  
ATOM   2215 3HD1 LEU A 147      29.900  59.357  31.345  1.00  0.00           H  
ATOM   2216 1HD2 LEU A 147      31.012  58.478  34.092  1.00  0.00           H  
ATOM   2217 2HD2 LEU A 147      29.394  59.179  33.832  1.00  0.00           H  
ATOM   2218 3HD2 LEU A 147      29.566  57.618  34.656  1.00  0.00           H  
ATOM   2219  N   TYR A 148      25.662  55.049  32.312  1.00  0.00           N  
ATOM   2220  CA  TYR A 148      24.272  54.981  31.879  1.00  0.00           C  
ATOM   2221  C   TYR A 148      23.260  55.356  32.960  1.00  0.00           C  
ATOM   2222  O   TYR A 148      23.309  54.868  34.098  1.00  0.00           O  
ATOM   2223  CB  TYR A 148      23.961  53.574  31.367  1.00  0.00           C  
ATOM   2224  CG  TYR A 148      22.514  53.384  30.967  1.00  0.00           C  
ATOM   2225  CD1 TYR A 148      22.022  53.775  29.730  1.00  0.00           C  
ATOM   2226  CD2 TYR A 148      21.678  52.790  31.901  1.00  0.00           C  
ATOM   2227  CE1 TYR A 148      20.689  53.571  29.428  1.00  0.00           C  
ATOM   2228  CE2 TYR A 148      20.347  52.589  31.600  1.00  0.00           C  
ATOM   2229  CZ  TYR A 148      19.845  52.973  30.373  1.00  0.00           C  
ATOM   2230  OH  TYR A 148      18.512  52.751  30.117  1.00  0.00           O  
ATOM   2231  H   TYR A 148      26.189  54.189  32.339  1.00  0.00           H  
ATOM   2232  HA  TYR A 148      24.139  55.702  31.073  1.00  0.00           H  
ATOM   2233 1HB  TYR A 148      24.587  53.353  30.501  1.00  0.00           H  
ATOM   2234 2HB  TYR A 148      24.200  52.843  32.138  1.00  0.00           H  
ATOM   2235  HD1 TYR A 148      22.682  54.241  28.999  1.00  0.00           H  
ATOM   2236  HD2 TYR A 148      22.076  52.487  32.871  1.00  0.00           H  
ATOM   2237  HE1 TYR A 148      20.297  53.878  28.458  1.00  0.00           H  
ATOM   2238  HE2 TYR A 148      19.683  52.123  32.328  1.00  0.00           H  
ATOM   2239  HH  TYR A 148      18.297  53.104  29.249  1.00  0.00           H  
ATOM   2240  N   ARG A 149      22.346  56.243  32.571  1.00  0.00           N  
ATOM   2241  CA  ARG A 149      21.266  56.726  33.432  1.00  0.00           C  
ATOM   2242  C   ARG A 149      19.868  56.487  32.855  1.00  0.00           C  
ATOM   2243  O   ARG A 149      18.938  56.169  33.609  1.00  0.00           O  
ATOM   2244  CB  ARG A 149      21.416  58.218  33.700  1.00  0.00           C  
ATOM   2245  CG  ARG A 149      22.689  58.636  34.415  1.00  0.00           C  
ATOM   2246  CD  ARG A 149      22.783  58.082  35.790  1.00  0.00           C  
ATOM   2247  NE  ARG A 149      23.930  58.604  36.516  1.00  0.00           N  
ATOM   2248  CZ  ARG A 149      24.340  58.158  37.720  1.00  0.00           C  
ATOM   2249  NH1 ARG A 149      23.690  57.184  38.322  1.00  0.00           N  
ATOM   2250  NH2 ARG A 149      25.397  58.706  38.294  1.00  0.00           N  
ATOM   2251  H   ARG A 149      22.417  56.595  31.627  1.00  0.00           H  
ATOM   2252  HA  ARG A 149      21.316  56.191  34.380  1.00  0.00           H  
ATOM   2253 1HB  ARG A 149      21.383  58.759  32.754  1.00  0.00           H  
ATOM   2254 2HB  ARG A 149      20.576  58.558  34.306  1.00  0.00           H  
ATOM   2255 1HG  ARG A 149      23.557  58.282  33.856  1.00  0.00           H  
ATOM   2256 2HG  ARG A 149      22.726  59.724  34.490  1.00  0.00           H  
ATOM   2257 1HD  ARG A 149      21.881  58.343  36.341  1.00  0.00           H  
ATOM   2258 2HD  ARG A 149      22.880  56.998  35.741  1.00  0.00           H  
ATOM   2259  HE  ARG A 149      24.452  59.353  36.084  1.00  0.00           H  
ATOM   2260 1HH1 ARG A 149      22.881  56.764  37.886  1.00  0.00           H  
ATOM   2261 2HH1 ARG A 149      23.992  56.844  39.224  1.00  0.00           H  
ATOM   2262 1HH2 ARG A 149      25.896  59.455  37.830  1.00  0.00           H  
ATOM   2263 2HH2 ARG A 149      25.709  58.376  39.195  1.00  0.00           H  
ATOM   2264  N   SER A 150      19.702  56.632  31.542  1.00  0.00           N  
ATOM   2265  CA  SER A 150      18.372  56.470  30.953  1.00  0.00           C  
ATOM   2266  C   SER A 150      18.390  56.270  29.441  1.00  0.00           C  
ATOM   2267  O   SER A 150      19.405  56.508  28.784  1.00  0.00           O  
ATOM   2268  CB  SER A 150      17.502  57.669  31.277  1.00  0.00           C  
ATOM   2269  OG  SER A 150      17.969  58.822  30.630  1.00  0.00           O  
ATOM   2270  H   SER A 150      20.479  56.854  30.937  1.00  0.00           H  
ATOM   2271  HA  SER A 150      17.919  55.576  31.384  1.00  0.00           H  
ATOM   2272 1HB  SER A 150      16.478  57.464  30.967  1.00  0.00           H  
ATOM   2273 2HB  SER A 150      17.491  57.838  32.352  1.00  0.00           H  
ATOM   2274  HG  SER A 150      17.376  59.529  30.892  1.00  0.00           H  
ATOM   2275  N   GLY A 151      17.253  55.836  28.898  1.00  0.00           N  
ATOM   2276  CA  GLY A 151      17.082  55.717  27.460  1.00  0.00           C  
ATOM   2277  C   GLY A 151      17.644  54.409  26.931  1.00  0.00           C  
ATOM   2278  O   GLY A 151      17.863  53.470  27.704  1.00  0.00           O  
ATOM   2279  H   GLY A 151      16.493  55.585  29.514  1.00  0.00           H  
ATOM   2280 1HA  GLY A 151      16.022  55.782  27.218  1.00  0.00           H  
ATOM   2281 2HA  GLY A 151      17.580  56.550  26.966  1.00  0.00           H  
ATOM   2282  N   VAL A 152      17.881  54.315  25.628  1.00  0.00           N  
ATOM   2283  CA  VAL A 152      18.368  53.053  25.095  1.00  0.00           C  
ATOM   2284  C   VAL A 152      19.851  53.140  24.796  1.00  0.00           C  
ATOM   2285  O   VAL A 152      20.311  54.018  24.063  1.00  0.00           O  
ATOM   2286  CB  VAL A 152      17.617  52.661  23.809  1.00  0.00           C  
ATOM   2287  CG1 VAL A 152      18.183  51.374  23.227  1.00  0.00           C  
ATOM   2288  CG2 VAL A 152      16.141  52.524  24.149  1.00  0.00           C  
ATOM   2289  H   VAL A 152      17.724  55.105  25.019  1.00  0.00           H  
ATOM   2290  HA  VAL A 152      18.201  52.272  25.837  1.00  0.00           H  
ATOM   2291  HB  VAL A 152      17.758  53.435  23.053  1.00  0.00           H  
ATOM   2292 1HG1 VAL A 152      17.638  51.116  22.319  1.00  0.00           H  
ATOM   2293 2HG1 VAL A 152      19.238  51.492  22.983  1.00  0.00           H  
ATOM   2294 3HG1 VAL A 152      18.076  50.570  23.955  1.00  0.00           H  
ATOM   2295 1HG2 VAL A 152      15.574  52.247  23.262  1.00  0.00           H  
ATOM   2296 2HG2 VAL A 152      16.014  51.753  24.909  1.00  0.00           H  
ATOM   2297 3HG2 VAL A 152      15.769  53.476  24.530  1.00  0.00           H  
ATOM   2298  N   TYR A 153      20.578  52.206  25.391  1.00  0.00           N  
ATOM   2299  CA  TYR A 153      22.024  52.074  25.345  1.00  0.00           C  
ATOM   2300  C   TYR A 153      22.578  51.433  24.089  1.00  0.00           C  
ATOM   2301  O   TYR A 153      22.125  50.379  23.634  1.00  0.00           O  
ATOM   2302  CB  TYR A 153      22.484  51.276  26.568  1.00  0.00           C  
ATOM   2303  CG  TYR A 153      23.966  50.972  26.586  1.00  0.00           C  
ATOM   2304  CD1 TYR A 153      24.872  52.004  26.784  1.00  0.00           C  
ATOM   2305  CD2 TYR A 153      24.422  49.674  26.407  1.00  0.00           C  
ATOM   2306  CE1 TYR A 153      26.224  51.722  26.800  1.00  0.00           C  
ATOM   2307  CE2 TYR A 153      25.778  49.412  26.427  1.00  0.00           C  
ATOM   2308  CZ  TYR A 153      26.676  50.442  26.623  1.00  0.00           C  
ATOM   2309  OH  TYR A 153      28.031  50.204  26.646  1.00  0.00           O  
ATOM   2310  H   TYR A 153      20.064  51.522  25.926  1.00  0.00           H  
ATOM   2311  HA  TYR A 153      22.446  53.079  25.372  1.00  0.00           H  
ATOM   2312 1HB  TYR A 153      22.241  51.834  27.474  1.00  0.00           H  
ATOM   2313 2HB  TYR A 153      21.948  50.329  26.612  1.00  0.00           H  
ATOM   2314  HD1 TYR A 153      24.527  53.028  26.926  1.00  0.00           H  
ATOM   2315  HD2 TYR A 153      23.712  48.862  26.251  1.00  0.00           H  
ATOM   2316  HE1 TYR A 153      26.934  52.535  26.955  1.00  0.00           H  
ATOM   2317  HE2 TYR A 153      26.146  48.396  26.286  1.00  0.00           H  
ATOM   2318  HH  TYR A 153      28.495  51.044  26.651  1.00  0.00           H  
ATOM   2319  N   TYR A 154      23.588  52.094  23.523  1.00  0.00           N  
ATOM   2320  CA  TYR A 154      24.291  51.588  22.347  1.00  0.00           C  
ATOM   2321  C   TYR A 154      25.762  51.972  22.460  1.00  0.00           C  
ATOM   2322  O   TYR A 154      26.082  53.108  22.805  1.00  0.00           O  
ATOM   2323  CB  TYR A 154      23.676  52.138  21.058  1.00  0.00           C  
ATOM   2324  CG  TYR A 154      24.316  51.596  19.799  1.00  0.00           C  
ATOM   2325  CD1 TYR A 154      23.837  50.424  19.233  1.00  0.00           C  
ATOM   2326  CD2 TYR A 154      25.378  52.261  19.202  1.00  0.00           C  
ATOM   2327  CE1 TYR A 154      24.415  49.922  18.083  1.00  0.00           C  
ATOM   2328  CE2 TYR A 154      25.950  51.752  18.053  1.00  0.00           C  
ATOM   2329  CZ  TYR A 154      25.468  50.585  17.496  1.00  0.00           C  
ATOM   2330  OH  TYR A 154      26.031  50.070  16.351  1.00  0.00           O  
ATOM   2331  H   TYR A 154      23.883  52.975  23.917  1.00  0.00           H  
ATOM   2332  HA  TYR A 154      24.207  50.501  22.326  1.00  0.00           H  
ATOM   2333 1HB  TYR A 154      22.613  51.896  21.033  1.00  0.00           H  
ATOM   2334 2HB  TYR A 154      23.767  53.223  21.046  1.00  0.00           H  
ATOM   2335  HD1 TYR A 154      23.004  49.895  19.695  1.00  0.00           H  
ATOM   2336  HD2 TYR A 154      25.760  53.182  19.641  1.00  0.00           H  
ATOM   2337  HE1 TYR A 154      24.038  49.000  17.640  1.00  0.00           H  
ATOM   2338  HE2 TYR A 154      26.785  52.272  17.582  1.00  0.00           H  
ATOM   2339  HH  TYR A 154      26.792  50.600  16.101  1.00  0.00           H  
ATOM   2340  N   GLU A 155      26.644  51.025  22.167  1.00  0.00           N  
ATOM   2341  CA  GLU A 155      28.085  51.260  22.210  1.00  0.00           C  
ATOM   2342  C   GLU A 155      28.806  50.455  21.122  1.00  0.00           C  
ATOM   2343  O   GLU A 155      28.862  49.229  21.211  1.00  0.00           O  
ATOM   2344  CB  GLU A 155      28.613  50.878  23.595  1.00  0.00           C  
ATOM   2345  CG  GLU A 155      30.126  50.755  23.707  1.00  0.00           C  
ATOM   2346  CD  GLU A 155      30.856  52.022  23.355  1.00  0.00           C  
ATOM   2347  OE1 GLU A 155      30.687  52.990  24.055  1.00  0.00           O  
ATOM   2348  OE2 GLU A 155      31.577  51.997  22.385  1.00  0.00           O  
ATOM   2349  H   GLU A 155      26.294  50.113  21.905  1.00  0.00           H  
ATOM   2350  HA  GLU A 155      28.265  52.319  22.022  1.00  0.00           H  
ATOM   2351 1HB  GLU A 155      28.286  51.624  24.318  1.00  0.00           H  
ATOM   2352 2HB  GLU A 155      28.181  49.918  23.883  1.00  0.00           H  
ATOM   2353 1HG  GLU A 155      30.377  50.480  24.731  1.00  0.00           H  
ATOM   2354 2HG  GLU A 155      30.489  49.962  23.056  1.00  0.00           H  
ATOM   2355  N   PRO A 156      29.374  51.086  20.070  1.00  0.00           N  
ATOM   2356  CA  PRO A 156      30.045  50.430  18.939  1.00  0.00           C  
ATOM   2357  C   PRO A 156      31.092  49.406  19.344  1.00  0.00           C  
ATOM   2358  O   PRO A 156      31.297  48.431  18.624  1.00  0.00           O  
ATOM   2359  CB  PRO A 156      30.687  51.620  18.220  1.00  0.00           C  
ATOM   2360  CG  PRO A 156      29.786  52.770  18.517  1.00  0.00           C  
ATOM   2361  CD  PRO A 156      29.339  52.563  19.939  1.00  0.00           C  
ATOM   2362  HA  PRO A 156      29.281  49.940  18.318  1.00  0.00           H  
ATOM   2363 1HB  PRO A 156      31.710  51.774  18.593  1.00  0.00           H  
ATOM   2364 2HB  PRO A 156      30.764  51.409  17.143  1.00  0.00           H  
ATOM   2365 1HG  PRO A 156      30.328  53.718  18.383  1.00  0.00           H  
ATOM   2366 2HG  PRO A 156      28.944  52.780  17.810  1.00  0.00           H  
ATOM   2367 1HD  PRO A 156      30.051  53.039  20.630  1.00  0.00           H  
ATOM   2368 2HD  PRO A 156      28.333  52.999  20.031  1.00  0.00           H  
ATOM   2369  N   SER A 157      31.757  49.596  20.472  1.00  0.00           N  
ATOM   2370  CA  SER A 157      32.759  48.648  20.931  1.00  0.00           C  
ATOM   2371  C   SER A 157      32.276  47.511  21.838  1.00  0.00           C  
ATOM   2372  O   SER A 157      33.116  46.727  22.298  1.00  0.00           O  
ATOM   2373  CB  SER A 157      33.856  49.389  21.670  1.00  0.00           C  
ATOM   2374  OG  SER A 157      34.550  50.266  20.826  1.00  0.00           O  
ATOM   2375  H   SER A 157      31.610  50.397  21.071  1.00  0.00           H  
ATOM   2376  HA  SER A 157      33.175  48.163  20.047  1.00  0.00           H  
ATOM   2377 1HB  SER A 157      33.414  49.949  22.493  1.00  0.00           H  
ATOM   2378 2HB  SER A 157      34.555  48.671  22.097  1.00  0.00           H  
ATOM   2379  HG  SER A 157      35.222  50.680  21.373  1.00  0.00           H  
ATOM   2380  N   CYS A 158      30.974  47.399  22.102  1.00  0.00           N  
ATOM   2381  CA  CYS A 158      30.348  46.432  23.009  1.00  0.00           C  
ATOM   2382  C   CYS A 158      30.034  45.165  22.227  1.00  0.00           C  
ATOM   2383  O   CYS A 158      29.102  45.098  21.430  1.00  0.00           O  
ATOM   2384  CB  CYS A 158      29.080  47.066  23.581  1.00  0.00           C  
ATOM   2385  SG  CYS A 158      28.328  46.235  24.999  1.00  0.00           S  
ATOM   2386  H   CYS A 158      30.366  48.050  21.625  1.00  0.00           H  
ATOM   2387  HA  CYS A 158      31.033  46.200  23.825  1.00  0.00           H  
ATOM   2388 1HB  CYS A 158      29.297  48.088  23.893  1.00  0.00           H  
ATOM   2389 2HB  CYS A 158      28.312  47.118  22.810  1.00  0.00           H  
ATOM   2390  N   THR A 159      30.875  44.154  22.452  1.00  0.00           N  
ATOM   2391  CA  THR A 159      30.936  42.914  21.666  1.00  0.00           C  
ATOM   2392  C   THR A 159      30.152  41.707  22.168  1.00  0.00           C  
ATOM   2393  O   THR A 159      29.421  41.787  23.165  1.00  0.00           O  
ATOM   2394  CB  THR A 159      32.397  42.457  21.499  1.00  0.00           C  
ATOM   2395  OG1 THR A 159      32.444  41.383  20.552  1.00  0.00           O  
ATOM   2396  CG2 THR A 159      32.993  41.983  22.816  1.00  0.00           C  
ATOM   2397  H   THR A 159      31.510  44.272  23.230  1.00  0.00           H  
ATOM   2398  HA  THR A 159      30.512  43.136  20.686  1.00  0.00           H  
ATOM   2399  HB  THR A 159      32.988  43.293  21.126  1.00  0.00           H  
ATOM   2400  HG1 THR A 159      33.357  41.237  20.292  1.00  0.00           H  
ATOM   2401 1HG2 THR A 159      34.024  41.671  22.651  1.00  0.00           H  
ATOM   2402 2HG2 THR A 159      32.969  42.797  23.540  1.00  0.00           H  
ATOM   2403 3HG2 THR A 159      32.442  41.141  23.232  1.00  0.00           H  
ATOM   2404  N   GLN A 160      30.296  40.587  21.457  1.00  0.00           N  
ATOM   2405  CA  GLN A 160      29.536  39.367  21.705  1.00  0.00           C  
ATOM   2406  C   GLN A 160      30.133  38.419  22.746  1.00  0.00           C  
ATOM   2407  O   GLN A 160      29.514  37.425  23.121  1.00  0.00           O  
ATOM   2408  CB  GLN A 160      29.362  38.580  20.402  1.00  0.00           C  
ATOM   2409  CG  GLN A 160      28.568  39.301  19.327  1.00  0.00           C  
ATOM   2410  CD  GLN A 160      28.340  38.434  18.104  1.00  0.00           C  
ATOM   2411  OE1 GLN A 160      27.508  37.521  18.137  1.00  0.00           O  
ATOM   2412  NE2 GLN A 160      29.068  38.706  17.029  1.00  0.00           N  
ATOM   2413  H   GLN A 160      30.976  40.610  20.709  1.00  0.00           H  
ATOM   2414  HA  GLN A 160      28.558  39.667  22.084  1.00  0.00           H  
ATOM   2415 1HB  GLN A 160      30.344  38.342  19.990  1.00  0.00           H  
ATOM   2416 2HB  GLN A 160      28.859  37.637  20.614  1.00  0.00           H  
ATOM   2417 1HG  GLN A 160      27.598  39.585  19.734  1.00  0.00           H  
ATOM   2418 2HG  GLN A 160      29.114  40.192  19.016  1.00  0.00           H  
ATOM   2419 1HE2 GLN A 160      28.954  38.161  16.199  1.00  0.00           H  
ATOM   2420 2HE2 GLN A 160      29.731  39.456  17.048  1.00  0.00           H  
ATOM   2421  N   ASN A 161      31.346  38.746  23.189  1.00  0.00           N  
ATOM   2422  CA  ASN A 161      32.110  38.015  24.201  1.00  0.00           C  
ATOM   2423  C   ASN A 161      31.675  38.608  25.530  1.00  0.00           C  
ATOM   2424  O   ASN A 161      31.859  39.809  25.753  1.00  0.00           O  
ATOM   2425  CB  ASN A 161      33.603  38.141  23.961  1.00  0.00           C  
ATOM   2426  CG  ASN A 161      34.024  37.519  22.659  1.00  0.00           C  
ATOM   2427  OD1 ASN A 161      33.519  36.464  22.258  1.00  0.00           O  
ATOM   2428  ND2 ASN A 161      34.946  38.156  21.985  1.00  0.00           N  
ATOM   2429  H   ASN A 161      31.755  39.571  22.776  1.00  0.00           H  
ATOM   2430  HA  ASN A 161      31.847  36.957  24.170  1.00  0.00           H  
ATOM   2431 1HB  ASN A 161      33.886  39.194  23.960  1.00  0.00           H  
ATOM   2432 2HB  ASN A 161      34.144  37.659  24.777  1.00  0.00           H  
ATOM   2433 1HD2 ASN A 161      35.267  37.790  21.110  1.00  0.00           H  
ATOM   2434 2HD2 ASN A 161      35.332  39.007  22.339  1.00  0.00           H  
ATOM   2435  N   VAL A 162      31.120  37.795  26.425  1.00  0.00           N  
ATOM   2436  CA  VAL A 162      30.534  38.388  27.620  1.00  0.00           C  
ATOM   2437  C   VAL A 162      31.181  37.986  28.943  1.00  0.00           C  
ATOM   2438  O   VAL A 162      31.723  36.894  29.074  1.00  0.00           O  
ATOM   2439  CB  VAL A 162      29.045  37.995  27.639  1.00  0.00           C  
ATOM   2440  CG1 VAL A 162      28.398  38.527  26.369  1.00  0.00           C  
ATOM   2441  CG2 VAL A 162      28.872  36.488  27.756  1.00  0.00           C  
ATOM   2442  H   VAL A 162      31.112  36.796  26.269  1.00  0.00           H  
ATOM   2443  HA  VAL A 162      30.643  39.471  27.556  1.00  0.00           H  
ATOM   2444  HB  VAL A 162      28.565  38.472  28.493  1.00  0.00           H  
ATOM   2445 1HG1 VAL A 162      27.339  38.269  26.344  1.00  0.00           H  
ATOM   2446 2HG1 VAL A 162      28.493  39.612  26.328  1.00  0.00           H  
ATOM   2447 3HG1 VAL A 162      28.879  38.098  25.490  1.00  0.00           H  
ATOM   2448 1HG2 VAL A 162      27.809  36.246  27.767  1.00  0.00           H  
ATOM   2449 2HG2 VAL A 162      29.346  35.994  26.909  1.00  0.00           H  
ATOM   2450 3HG2 VAL A 162      29.330  36.129  28.678  1.00  0.00           H  
ATOM   2451  N   ASN A 163      31.083  38.886  29.913  1.00  0.00           N  
ATOM   2452  CA  ASN A 163      31.647  38.672  31.239  1.00  0.00           C  
ATOM   2453  C   ASN A 163      30.658  38.861  32.378  1.00  0.00           C  
ATOM   2454  O   ASN A 163      30.861  38.360  33.474  1.00  0.00           O  
ATOM   2455  CB  ASN A 163      32.818  39.618  31.437  1.00  0.00           C  
ATOM   2456  CG  ASN A 163      33.926  39.386  30.449  1.00  0.00           C  
ATOM   2457  OD1 ASN A 163      34.567  38.329  30.391  1.00  0.00           O  
ATOM   2458  ND2 ASN A 163      34.168  40.389  29.645  1.00  0.00           N  
ATOM   2459  H   ASN A 163      30.596  39.750  29.717  1.00  0.00           H  
ATOM   2460  HA  ASN A 163      31.980  37.635  31.306  1.00  0.00           H  
ATOM   2461 1HB  ASN A 163      32.473  40.649  31.339  1.00  0.00           H  
ATOM   2462 2HB  ASN A 163      33.212  39.496  32.445  1.00  0.00           H  
ATOM   2463 1HD2 ASN A 163      34.891  40.320  28.956  1.00  0.00           H  
ATOM   2464 2HD2 ASN A 163      33.633  41.229  29.717  1.00  0.00           H  
ATOM   2465  N   HIS A 164      29.563  39.572  32.141  1.00  0.00           N  
ATOM   2466  CA  HIS A 164      28.627  39.877  33.227  1.00  0.00           C  
ATOM   2467  C   HIS A 164      27.240  39.259  33.069  1.00  0.00           C  
ATOM   2468  O   HIS A 164      26.603  39.389  32.033  1.00  0.00           O  
ATOM   2469  CB  HIS A 164      28.518  41.403  33.314  1.00  0.00           C  
ATOM   2470  CG  HIS A 164      27.459  41.915  34.240  1.00  0.00           C  
ATOM   2471  ND1 HIS A 164      27.183  41.333  35.459  1.00  0.00           N  
ATOM   2472  CD2 HIS A 164      26.619  42.952  34.111  1.00  0.00           C  
ATOM   2473  CE1 HIS A 164      26.205  42.001  36.046  1.00  0.00           C  
ATOM   2474  NE2 HIS A 164      25.847  42.989  35.246  1.00  0.00           N  
ATOM   2475  H   HIS A 164      29.339  39.924  31.221  1.00  0.00           H  
ATOM   2476  HA  HIS A 164      29.018  39.484  34.166  1.00  0.00           H  
ATOM   2477 1HB  HIS A 164      29.473  41.814  33.646  1.00  0.00           H  
ATOM   2478 2HB  HIS A 164      28.312  41.803  32.321  1.00  0.00           H  
ATOM   2479  HD2 HIS A 164      26.553  43.641  33.270  1.00  0.00           H  
ATOM   2480  HE1 HIS A 164      25.776  41.772  37.021  1.00  0.00           H  
ATOM   2481  HE2 HIS A 164      25.126  43.675  35.416  1.00  0.00           H  
ATOM   2482  N   GLY A 165      26.766  38.564  34.104  1.00  0.00           N  
ATOM   2483  CA  GLY A 165      25.463  37.906  34.066  1.00  0.00           C  
ATOM   2484  C   GLY A 165      24.323  38.838  34.427  1.00  0.00           C  
ATOM   2485  O   GLY A 165      24.311  39.426  35.501  1.00  0.00           O  
ATOM   2486  H   GLY A 165      27.344  38.505  34.931  1.00  0.00           H  
ATOM   2487 1HA  GLY A 165      25.280  37.500  33.071  1.00  0.00           H  
ATOM   2488 2HA  GLY A 165      25.464  37.064  34.758  1.00  0.00           H  
ATOM   2489  N   VAL A 166      23.373  38.977  33.509  1.00  0.00           N  
ATOM   2490  CA  VAL A 166      22.203  39.843  33.680  1.00  0.00           C  
ATOM   2491  C   VAL A 166      20.905  39.135  33.312  1.00  0.00           C  
ATOM   2492  O   VAL A 166      20.928  38.085  32.662  1.00  0.00           O  
ATOM   2493  CB  VAL A 166      22.338  41.112  32.818  1.00  0.00           C  
ATOM   2494  CG1 VAL A 166      23.566  41.911  33.231  1.00  0.00           C  
ATOM   2495  CG2 VAL A 166      22.412  40.719  31.351  1.00  0.00           C  
ATOM   2496  H   VAL A 166      23.465  38.456  32.649  1.00  0.00           H  
ATOM   2497  HA  VAL A 166      22.148  40.144  34.727  1.00  0.00           H  
ATOM   2498  HB  VAL A 166      21.467  41.745  32.991  1.00  0.00           H  
ATOM   2499 1HG1 VAL A 166      23.651  42.806  32.615  1.00  0.00           H  
ATOM   2500 2HG1 VAL A 166      23.454  42.192  34.278  1.00  0.00           H  
ATOM   2501 3HG1 VAL A 166      24.458  41.299  33.100  1.00  0.00           H  
ATOM   2502 1HG2 VAL A 166      22.507  41.611  30.731  1.00  0.00           H  
ATOM   2503 2HG2 VAL A 166      23.277  40.076  31.191  1.00  0.00           H  
ATOM   2504 3HG2 VAL A 166      21.502  40.185  31.076  1.00  0.00           H  
ATOM   2505  N   LEU A 167      19.761  39.694  33.701  1.00  0.00           N  
ATOM   2506  CA  LEU A 167      18.509  39.048  33.315  1.00  0.00           C  
ATOM   2507  C   LEU A 167      17.688  39.857  32.328  1.00  0.00           C  
ATOM   2508  O   LEU A 167      17.460  41.052  32.527  1.00  0.00           O  
ATOM   2509  CB  LEU A 167      17.672  38.784  34.573  1.00  0.00           C  
ATOM   2510  CG  LEU A 167      16.312  38.095  34.403  1.00  0.00           C  
ATOM   2511  CD1 LEU A 167      16.540  36.654  33.967  1.00  0.00           C  
ATOM   2512  CD2 LEU A 167      15.550  38.168  35.718  1.00  0.00           C  
ATOM   2513  H   LEU A 167      19.777  40.543  34.249  1.00  0.00           H  
ATOM   2514  HA  LEU A 167      18.748  38.104  32.828  1.00  0.00           H  
ATOM   2515 1HB  LEU A 167      18.261  38.158  35.243  1.00  0.00           H  
ATOM   2516 2HB  LEU A 167      17.476  39.735  35.068  1.00  0.00           H  
ATOM   2517  HG  LEU A 167      15.734  38.591  33.623  1.00  0.00           H  
ATOM   2518 1HD1 LEU A 167      15.588  36.139  33.838  1.00  0.00           H  
ATOM   2519 2HD1 LEU A 167      17.080  36.638  33.020  1.00  0.00           H  
ATOM   2520 3HD1 LEU A 167      17.125  36.140  34.729  1.00  0.00           H  
ATOM   2521 1HD2 LEU A 167      14.579  37.684  35.615  1.00  0.00           H  
ATOM   2522 2HD2 LEU A 167      16.139  37.659  36.481  1.00  0.00           H  
ATOM   2523 3HD2 LEU A 167      15.399  39.211  35.999  1.00  0.00           H  
ATOM   2524  N   VAL A 168      17.212  39.232  31.256  1.00  0.00           N  
ATOM   2525  CA  VAL A 168      16.373  39.978  30.325  1.00  0.00           C  
ATOM   2526  C   VAL A 168      14.946  39.813  30.807  1.00  0.00           C  
ATOM   2527  O   VAL A 168      14.438  38.677  30.862  1.00  0.00           O  
ATOM   2528  CB  VAL A 168      16.515  39.456  28.882  1.00  0.00           C  
ATOM   2529  CG1 VAL A 168      15.645  40.279  27.943  1.00  0.00           C  
ATOM   2530  CG2 VAL A 168      17.976  39.505  28.461  1.00  0.00           C  
ATOM   2531  H   VAL A 168      17.427  38.259  31.090  1.00  0.00           H  
ATOM   2532  HA  VAL A 168      16.662  41.029  30.323  1.00  0.00           H  
ATOM   2533  HB  VAL A 168      16.159  38.428  28.829  1.00  0.00           H  
ATOM   2534 1HG1 VAL A 168      15.762  39.892  26.931  1.00  0.00           H  
ATOM   2535 2HG1 VAL A 168      14.598  40.213  28.237  1.00  0.00           H  
ATOM   2536 3HG1 VAL A 168      15.956  41.324  27.976  1.00  0.00           H  
ATOM   2537 1HG2 VAL A 168      18.086  39.137  27.441  1.00  0.00           H  
ATOM   2538 2HG2 VAL A 168      18.347  40.529  28.505  1.00  0.00           H  
ATOM   2539 3HG2 VAL A 168      18.536  38.873  29.149  1.00  0.00           H  
ATOM   2540  N   VAL A 169      14.297  40.913  31.171  1.00  0.00           N  
ATOM   2541  CA  VAL A 169      12.961  40.874  31.751  1.00  0.00           C  
ATOM   2542  C   VAL A 169      11.921  41.481  30.822  1.00  0.00           C  
ATOM   2543  O   VAL A 169      10.744  41.552  31.159  1.00  0.00           O  
ATOM   2544  CB  VAL A 169      12.912  41.632  33.090  1.00  0.00           C  
ATOM   2545  CG1 VAL A 169      13.850  40.975  34.092  1.00  0.00           C  
ATOM   2546  CG2 VAL A 169      13.277  43.095  32.894  1.00  0.00           C  
ATOM   2547  H   VAL A 169      14.769  41.795  31.028  1.00  0.00           H  
ATOM   2548  HA  VAL A 169      12.690  39.832  31.930  1.00  0.00           H  
ATOM   2549  HB  VAL A 169      11.904  41.570  33.501  1.00  0.00           H  
ATOM   2550 1HG1 VAL A 169      13.814  41.513  35.040  1.00  0.00           H  
ATOM   2551 2HG1 VAL A 169      13.539  39.942  34.249  1.00  0.00           H  
ATOM   2552 3HG1 VAL A 169      14.870  40.994  33.709  1.00  0.00           H  
ATOM   2553 1HG2 VAL A 169      13.237  43.615  33.851  1.00  0.00           H  
ATOM   2554 2HG2 VAL A 169      14.285  43.176  32.486  1.00  0.00           H  
ATOM   2555 3HG2 VAL A 169      12.568  43.549  32.202  1.00  0.00           H  
ATOM   2556  N   GLY A 170      12.364  41.927  29.648  1.00  0.00           N  
ATOM   2557  CA  GLY A 170      11.426  42.457  28.672  1.00  0.00           C  
ATOM   2558  C   GLY A 170      12.102  42.939  27.402  1.00  0.00           C  
ATOM   2559  O   GLY A 170      13.284  42.688  27.164  1.00  0.00           O  
ATOM   2560  H   GLY A 170      13.355  41.889  29.460  1.00  0.00           H  
ATOM   2561 1HA  GLY A 170      10.703  41.683  28.419  1.00  0.00           H  
ATOM   2562 2HA  GLY A 170      10.878  43.287  29.118  1.00  0.00           H  
ATOM   2563  N   TYR A 171      11.332  43.635  26.573  1.00  0.00           N  
ATOM   2564  CA  TYR A 171      11.821  44.230  25.336  1.00  0.00           C  
ATOM   2565  C   TYR A 171      10.775  45.200  24.798  1.00  0.00           C  
ATOM   2566  O   TYR A 171       9.617  45.176  25.232  1.00  0.00           O  
ATOM   2567  CB  TYR A 171      12.162  43.202  24.255  1.00  0.00           C  
ATOM   2568  CG  TYR A 171      11.120  42.234  23.742  1.00  0.00           C  
ATOM   2569  CD1 TYR A 171      10.179  42.695  22.832  1.00  0.00           C  
ATOM   2570  CD2 TYR A 171      11.066  40.906  24.140  1.00  0.00           C  
ATOM   2571  CE1 TYR A 171       9.209  41.845  22.339  1.00  0.00           C  
ATOM   2572  CE2 TYR A 171      10.085  40.081  23.629  1.00  0.00           C  
ATOM   2573  CZ  TYR A 171       9.163  40.571  22.726  1.00  0.00           C  
ATOM   2574  OH  TYR A 171       8.164  39.794  22.184  1.00  0.00           O  
ATOM   2575  H   TYR A 171      10.363  43.740  26.840  1.00  0.00           H  
ATOM   2576  HA  TYR A 171      12.733  44.789  25.549  1.00  0.00           H  
ATOM   2577 1HB  TYR A 171      12.509  43.743  23.375  1.00  0.00           H  
ATOM   2578 2HB  TYR A 171      12.974  42.580  24.632  1.00  0.00           H  
ATOM   2579  HD1 TYR A 171      10.195  43.733  22.502  1.00  0.00           H  
ATOM   2580  HD2 TYR A 171      11.794  40.517  24.855  1.00  0.00           H  
ATOM   2581  HE1 TYR A 171       8.476  42.223  21.626  1.00  0.00           H  
ATOM   2582  HE2 TYR A 171      10.044  39.038  23.943  1.00  0.00           H  
ATOM   2583  HH  TYR A 171       7.683  40.302  21.526  1.00  0.00           H  
ATOM   2584  N   GLY A 172      11.162  46.075  23.892  1.00  0.00           N  
ATOM   2585  CA  GLY A 172      10.203  46.999  23.317  1.00  0.00           C  
ATOM   2586  C   GLY A 172      10.793  48.090  22.465  1.00  0.00           C  
ATOM   2587  O   GLY A 172      11.940  48.011  22.012  1.00  0.00           O  
ATOM   2588  H   GLY A 172      12.132  46.085  23.611  1.00  0.00           H  
ATOM   2589 1HA  GLY A 172       9.501  46.433  22.703  1.00  0.00           H  
ATOM   2590 2HA  GLY A 172       9.641  47.467  24.124  1.00  0.00           H  
ATOM   2591  N   ASP A 173       9.997  49.127  22.229  1.00  0.00           N  
ATOM   2592  CA  ASP A 173      10.341  50.276  21.412  1.00  0.00           C  
ATOM   2593  C   ASP A 173      10.095  51.566  22.158  1.00  0.00           C  
ATOM   2594  O   ASP A 173       8.950  51.897  22.493  1.00  0.00           O  
ATOM   2595  CB  ASP A 173       9.550  50.273  20.102  1.00  0.00           C  
ATOM   2596  CG  ASP A 173       9.839  51.454  19.185  1.00  0.00           C  
ATOM   2597  OD1 ASP A 173      10.048  51.257  18.011  1.00  0.00           O  
ATOM   2598  OD2 ASP A 173       9.849  52.554  19.681  1.00  0.00           O  
ATOM   2599  H   ASP A 173       9.078  49.125  22.647  1.00  0.00           H  
ATOM   2600  HA  ASP A 173      11.404  50.229  21.170  1.00  0.00           H  
ATOM   2601 1HB  ASP A 173       9.772  49.356  19.553  1.00  0.00           H  
ATOM   2602 2HB  ASP A 173       8.482  50.275  20.326  1.00  0.00           H  
ATOM   2603  N   LEU A 174      11.166  52.288  22.449  1.00  0.00           N  
ATOM   2604  CA  LEU A 174      11.057  53.538  23.190  1.00  0.00           C  
ATOM   2605  C   LEU A 174      11.298  54.703  22.252  1.00  0.00           C  
ATOM   2606  O   LEU A 174      12.442  55.018  21.912  1.00  0.00           O  
ATOM   2607  CB  LEU A 174      12.068  53.567  24.343  1.00  0.00           C  
ATOM   2608  CG  LEU A 174      12.146  54.838  25.199  1.00  0.00           C  
ATOM   2609  CD1 LEU A 174      10.799  55.127  25.847  1.00  0.00           C  
ATOM   2610  CD2 LEU A 174      13.229  54.644  26.250  1.00  0.00           C  
ATOM   2611  H   LEU A 174      12.073  51.961  22.152  1.00  0.00           H  
ATOM   2612  HA  LEU A 174      10.049  53.605  23.599  1.00  0.00           H  
ATOM   2613 1HB  LEU A 174      11.844  52.749  25.026  1.00  0.00           H  
ATOM   2614 2HB  LEU A 174      13.059  53.406  23.919  1.00  0.00           H  
ATOM   2615  HG  LEU A 174      12.391  55.694  24.570  1.00  0.00           H  
ATOM   2616 1HD1 LEU A 174      10.875  56.033  26.449  1.00  0.00           H  
ATOM   2617 2HD1 LEU A 174      10.030  55.273  25.088  1.00  0.00           H  
ATOM   2618 3HD1 LEU A 174      10.516  54.289  26.481  1.00  0.00           H  
ATOM   2619 1HD2 LEU A 174      13.302  55.538  26.871  1.00  0.00           H  
ATOM   2620 2HD2 LEU A 174      12.977  53.788  26.876  1.00  0.00           H  
ATOM   2621 3HD2 LEU A 174      14.188  54.466  25.763  1.00  0.00           H  
ATOM   2622  N   ASN A 175      10.216  55.334  21.798  1.00  0.00           N  
ATOM   2623  CA  ASN A 175      10.289  56.462  20.884  1.00  0.00           C  
ATOM   2624  C   ASN A 175      11.134  56.185  19.640  1.00  0.00           C  
ATOM   2625  O   ASN A 175      11.897  57.051  19.208  1.00  0.00           O  
ATOM   2626  CB  ASN A 175      10.831  57.669  21.628  1.00  0.00           C  
ATOM   2627  CG  ASN A 175       9.952  58.047  22.787  1.00  0.00           C  
ATOM   2628  OD1 ASN A 175       8.719  57.985  22.702  1.00  0.00           O  
ATOM   2629  ND2 ASN A 175      10.565  58.438  23.877  1.00  0.00           N  
ATOM   2630  H   ASN A 175       9.307  55.016  22.102  1.00  0.00           H  
ATOM   2631  HA  ASN A 175       9.280  56.672  20.525  1.00  0.00           H  
ATOM   2632 1HB  ASN A 175      11.837  57.462  21.998  1.00  0.00           H  
ATOM   2633 2HB  ASN A 175      10.909  58.515  20.946  1.00  0.00           H  
ATOM   2634 1HD2 ASN A 175      10.034  58.703  24.683  1.00  0.00           H  
ATOM   2635 2HD2 ASN A 175      11.564  58.471  23.903  1.00  0.00           H  
ATOM   2636  N   GLY A 176      11.028  54.987  19.061  1.00  0.00           N  
ATOM   2637  CA  GLY A 176      11.785  54.625  17.874  1.00  0.00           C  
ATOM   2638  C   GLY A 176      13.070  53.867  18.176  1.00  0.00           C  
ATOM   2639  O   GLY A 176      13.704  53.342  17.263  1.00  0.00           O  
ATOM   2640  H   GLY A 176      10.413  54.273  19.426  1.00  0.00           H  
ATOM   2641 1HA  GLY A 176      11.153  54.009  17.234  1.00  0.00           H  
ATOM   2642 2HA  GLY A 176      12.036  55.530  17.321  1.00  0.00           H  
ATOM   2643  N   LYS A 177      13.483  53.819  19.439  1.00  0.00           N  
ATOM   2644  CA  LYS A 177      14.692  53.088  19.797  1.00  0.00           C  
ATOM   2645  C   LYS A 177      14.329  51.692  20.298  1.00  0.00           C  
ATOM   2646  O   LYS A 177      13.705  51.530  21.352  1.00  0.00           O  
ATOM   2647  CB  LYS A 177      15.486  53.854  20.857  1.00  0.00           C  
ATOM   2648  CG  LYS A 177      15.889  55.274  20.479  1.00  0.00           C  
ATOM   2649  CD  LYS A 177      16.864  55.314  19.313  1.00  0.00           C  
ATOM   2650  CE  LYS A 177      17.342  56.733  19.039  1.00  0.00           C  
ATOM   2651  NZ  LYS A 177      18.254  56.798  17.865  1.00  0.00           N  
ATOM   2652  H   LYS A 177      12.957  54.292  20.160  1.00  0.00           H  
ATOM   2653  HA  LYS A 177      15.319  52.978  18.911  1.00  0.00           H  
ATOM   2654 1HB  LYS A 177      14.895  53.914  21.771  1.00  0.00           H  
ATOM   2655 2HB  LYS A 177      16.399  53.302  21.081  1.00  0.00           H  
ATOM   2656 1HG  LYS A 177      14.995  55.835  20.204  1.00  0.00           H  
ATOM   2657 2HG  LYS A 177      16.355  55.750  21.341  1.00  0.00           H  
ATOM   2658 1HD  LYS A 177      17.726  54.686  19.542  1.00  0.00           H  
ATOM   2659 2HD  LYS A 177      16.385  54.927  18.414  1.00  0.00           H  
ATOM   2660 1HE  LYS A 177      16.476  57.368  18.853  1.00  0.00           H  
ATOM   2661 2HE  LYS A 177      17.868  57.106  19.919  1.00  0.00           H  
ATOM   2662 1HZ  LYS A 177      18.547  57.753  17.718  1.00  0.00           H  
ATOM   2663 2HZ  LYS A 177      19.066  56.220  18.033  1.00  0.00           H  
ATOM   2664 3HZ  LYS A 177      17.769  56.465  17.044  1.00  0.00           H  
ATOM   2665  N   GLU A 178      14.722  50.679  19.537  1.00  0.00           N  
ATOM   2666  CA  GLU A 178      14.381  49.307  19.874  1.00  0.00           C  
ATOM   2667  C   GLU A 178      15.316  48.785  20.957  1.00  0.00           C  
ATOM   2668  O   GLU A 178      16.536  48.968  20.841  1.00  0.00           O  
ATOM   2669  CB  GLU A 178      14.465  48.445  18.613  1.00  0.00           C  
ATOM   2670  CG  GLU A 178      13.515  48.827  17.487  1.00  0.00           C  
ATOM   2671  CD  GLU A 178      13.658  47.859  16.346  1.00  0.00           C  
ATOM   2672  OE1 GLU A 178      13.472  46.695  16.606  1.00  0.00           O  
ATOM   2673  OE2 GLU A 178      13.944  48.259  15.241  1.00  0.00           O  
ATOM   2674  H   GLU A 178      15.269  50.871  18.710  1.00  0.00           H  
ATOM   2675  HA  GLU A 178      13.361  49.277  20.262  1.00  0.00           H  
ATOM   2676 1HB  GLU A 178      15.477  48.490  18.209  1.00  0.00           H  
ATOM   2677 2HB  GLU A 178      14.260  47.406  18.872  1.00  0.00           H  
ATOM   2678 1HG  GLU A 178      12.492  48.817  17.862  1.00  0.00           H  
ATOM   2679 2HG  GLU A 178      13.731  49.841  17.154  1.00  0.00           H  
ATOM   2680  N   TYR A 179      14.763  48.163  21.994  1.00  0.00           N  
ATOM   2681  CA  TYR A 179      15.552  47.692  23.123  1.00  0.00           C  
ATOM   2682  C   TYR A 179      15.166  46.385  23.797  1.00  0.00           C  
ATOM   2683  O   TYR A 179      14.048  45.897  23.692  1.00  0.00           O  
ATOM   2684  CB  TYR A 179      15.586  48.774  24.204  1.00  0.00           C  
ATOM   2685  CG  TYR A 179      14.225  48.933  24.845  1.00  0.00           C  
ATOM   2686  CD1 TYR A 179      13.895  48.194  25.972  1.00  0.00           C  
ATOM   2687  CD2 TYR A 179      13.289  49.814  24.324  1.00  0.00           C  
ATOM   2688  CE1 TYR A 179      12.656  48.330  26.568  1.00  0.00           C  
ATOM   2689  CE2 TYR A 179      12.053  49.941  24.928  1.00  0.00           C  
ATOM   2690  CZ  TYR A 179      11.741  49.198  26.049  1.00  0.00           C  
ATOM   2691  OH  TYR A 179      10.510  49.326  26.649  1.00  0.00           O  
ATOM   2692  H   TYR A 179      13.763  48.020  21.990  1.00  0.00           H  
ATOM   2693  HA  TYR A 179      16.556  47.507  22.740  1.00  0.00           H  
ATOM   2694 1HB  TYR A 179      16.322  48.511  24.966  1.00  0.00           H  
ATOM   2695 2HB  TYR A 179      15.900  49.716  23.757  1.00  0.00           H  
ATOM   2696  HD1 TYR A 179      14.617  47.497  26.397  1.00  0.00           H  
ATOM   2697  HD2 TYR A 179      13.528  50.403  23.439  1.00  0.00           H  
ATOM   2698  HE1 TYR A 179      12.398  47.748  27.452  1.00  0.00           H  
ATOM   2699  HE2 TYR A 179      11.309  50.629  24.527  1.00  0.00           H  
ATOM   2700  HH  TYR A 179       9.977  49.960  26.163  1.00  0.00           H  
ATOM   2701  N   TRP A 180      16.150  45.827  24.501  1.00  0.00           N  
ATOM   2702  CA  TRP A 180      16.013  44.697  25.421  1.00  0.00           C  
ATOM   2703  C   TRP A 180      15.927  45.281  26.841  1.00  0.00           C  
ATOM   2704  O   TRP A 180      16.709  46.180  27.170  1.00  0.00           O  
ATOM   2705  CB  TRP A 180      17.188  43.724  25.311  1.00  0.00           C  
ATOM   2706  CG  TRP A 180      17.210  42.965  24.019  1.00  0.00           C  
ATOM   2707  CD1 TRP A 180      18.019  43.160  22.940  1.00  0.00           C  
ATOM   2708  CD2 TRP A 180      16.354  41.877  23.706  1.00  0.00           C  
ATOM   2709  NE1 TRP A 180      17.709  42.246  21.964  1.00  0.00           N  
ATOM   2710  CE2 TRP A 180      16.688  41.453  22.426  1.00  0.00           C  
ATOM   2711  CE3 TRP A 180      15.331  41.230  24.410  1.00  0.00           C  
ATOM   2712  CZ2 TRP A 180      16.033  40.396  21.814  1.00  0.00           C  
ATOM   2713  CZ3 TRP A 180      14.666  40.168  23.809  1.00  0.00           C  
ATOM   2714  CH2 TRP A 180      15.021  39.774  22.544  1.00  0.00           C  
ATOM   2715  H   TRP A 180      17.073  46.221  24.390  1.00  0.00           H  
ATOM   2716  HA  TRP A 180      15.099  44.149  25.191  1.00  0.00           H  
ATOM   2717 1HB  TRP A 180      18.126  44.273  25.403  1.00  0.00           H  
ATOM   2718 2HB  TRP A 180      17.148  43.007  26.130  1.00  0.00           H  
ATOM   2719  HD1 TRP A 180      18.791  43.924  22.865  1.00  0.00           H  
ATOM   2720  HE1 TRP A 180      18.137  42.148  21.054  1.00  0.00           H  
ATOM   2721  HE3 TRP A 180      15.060  41.550  25.416  1.00  0.00           H  
ATOM   2722  HZ2 TRP A 180      16.279  40.048  20.810  1.00  0.00           H  
ATOM   2723  HZ3 TRP A 180      13.869  39.664  24.357  1.00  0.00           H  
ATOM   2724  HH2 TRP A 180      14.507  38.942  22.061  1.00  0.00           H  
ATOM   2725  N   LEU A 181      14.992  44.826  27.677  1.00  0.00           N  
ATOM   2726  CA  LEU A 181      14.946  45.397  29.031  1.00  0.00           C  
ATOM   2727  C   LEU A 181      15.692  44.428  29.966  1.00  0.00           C  
ATOM   2728  O   LEU A 181      15.266  43.299  30.187  1.00  0.00           O  
ATOM   2729  CB  LEU A 181      13.506  45.607  29.519  1.00  0.00           C  
ATOM   2730  CG  LEU A 181      13.321  46.187  30.927  1.00  0.00           C  
ATOM   2731  CD1 LEU A 181      13.916  47.586  31.022  1.00  0.00           C  
ATOM   2732  CD2 LEU A 181      11.830  46.203  31.234  1.00  0.00           C  
ATOM   2733  H   LEU A 181      14.346  44.111  27.374  1.00  0.00           H  
ATOM   2734  HA  LEU A 181      15.434  46.371  29.014  1.00  0.00           H  
ATOM   2735 1HB  LEU A 181      13.000  46.280  28.829  1.00  0.00           H  
ATOM   2736 2HB  LEU A 181      12.991  44.646  29.500  1.00  0.00           H  
ATOM   2737  HG  LEU A 181      13.846  45.571  31.657  1.00  0.00           H  
ATOM   2738 1HD1 LEU A 181      13.768  47.969  32.031  1.00  0.00           H  
ATOM   2739 2HD1 LEU A 181      14.984  47.576  30.803  1.00  0.00           H  
ATOM   2740 3HD1 LEU A 181      13.417  48.235  30.304  1.00  0.00           H  
ATOM   2741 1HD2 LEU A 181      11.659  46.609  32.230  1.00  0.00           H  
ATOM   2742 2HD2 LEU A 181      11.305  46.820  30.505  1.00  0.00           H  
ATOM   2743 3HD2 LEU A 181      11.422  45.192  31.194  1.00  0.00           H  
ATOM   2744  N   VAL A 182      16.795  44.917  30.520  1.00  0.00           N  
ATOM   2745  CA  VAL A 182      17.674  44.097  31.352  1.00  0.00           C  
ATOM   2746  C   VAL A 182      17.843  44.533  32.807  1.00  0.00           C  
ATOM   2747  O   VAL A 182      18.128  45.684  33.119  1.00  0.00           O  
ATOM   2748  CB  VAL A 182      19.047  44.091  30.654  1.00  0.00           C  
ATOM   2749  CG1 VAL A 182      20.063  43.291  31.454  1.00  0.00           C  
ATOM   2750  CG2 VAL A 182      18.893  43.522  29.252  1.00  0.00           C  
ATOM   2751  H   VAL A 182      17.045  45.885  30.367  1.00  0.00           H  
ATOM   2752  HA  VAL A 182      17.247  43.094  31.383  1.00  0.00           H  
ATOM   2753  HB  VAL A 182      19.425  45.112  30.597  1.00  0.00           H  
ATOM   2754 1HG1 VAL A 182      21.015  43.316  30.923  1.00  0.00           H  
ATOM   2755 2HG1 VAL A 182      20.192  43.719  32.448  1.00  0.00           H  
ATOM   2756 3HG1 VAL A 182      19.705  42.266  31.545  1.00  0.00           H  
ATOM   2757 1HG2 VAL A 182      19.868  43.522  28.765  1.00  0.00           H  
ATOM   2758 2HG2 VAL A 182      18.509  42.505  29.340  1.00  0.00           H  
ATOM   2759 3HG2 VAL A 182      18.199  44.124  28.665  1.00  0.00           H  
ATOM   2760  N   LYS A 183      17.654  43.565  33.705  1.00  0.00           N  
ATOM   2761  CA  LYS A 183      17.793  43.753  35.149  1.00  0.00           C  
ATOM   2762  C   LYS A 183      19.286  43.634  35.519  1.00  0.00           C  
ATOM   2763  O   LYS A 183      19.910  42.613  35.280  1.00  0.00           O  
ATOM   2764  CB  LYS A 183      16.966  42.732  35.932  1.00  0.00           C  
ATOM   2765  CG  LYS A 183      16.979  42.930  37.442  1.00  0.00           C  
ATOM   2766  CD  LYS A 183      16.329  41.777  38.192  1.00  0.00           C  
ATOM   2767  CE  LYS A 183      16.359  42.018  39.694  1.00  0.00           C  
ATOM   2768  NZ  LYS A 183      16.010  40.809  40.487  1.00  0.00           N  
ATOM   2769  H   LYS A 183      17.398  42.655  33.346  1.00  0.00           H  
ATOM   2770  HA  LYS A 183      17.447  44.751  35.420  1.00  0.00           H  
ATOM   2771 1HB  LYS A 183      15.926  42.770  35.602  1.00  0.00           H  
ATOM   2772 2HB  LYS A 183      17.345  41.732  35.717  1.00  0.00           H  
ATOM   2773 1HG  LYS A 183      18.007  43.026  37.793  1.00  0.00           H  
ATOM   2774 2HG  LYS A 183      16.442  43.850  37.675  1.00  0.00           H  
ATOM   2775 1HD  LYS A 183      15.293  41.673  37.864  1.00  0.00           H  
ATOM   2776 2HD  LYS A 183      16.859  40.853  37.969  1.00  0.00           H  
ATOM   2777 1HE  LYS A 183      17.356  42.343  39.980  1.00  0.00           H  
ATOM   2778 2HE  LYS A 183      15.647  42.807  39.938  1.00  0.00           H  
ATOM   2779 1HZ  LYS A 183      16.046  41.028  41.472  1.00  0.00           H  
ATOM   2780 2HZ  LYS A 183      15.083  40.458  40.284  1.00  0.00           H  
ATOM   2781 3HZ  LYS A 183      16.669  40.071  40.283  1.00  0.00           H  
ATOM   2782  N   ASN A 184      19.856  44.687  36.089  1.00  0.00           N  
ATOM   2783  CA  ASN A 184      21.273  44.624  36.423  1.00  0.00           C  
ATOM   2784  C   ASN A 184      21.492  44.261  37.895  1.00  0.00           C  
ATOM   2785  O   ASN A 184      20.543  44.048  38.651  1.00  0.00           O  
ATOM   2786  CB  ASN A 184      21.940  45.944  36.083  1.00  0.00           C  
ATOM   2787  CG  ASN A 184      23.375  45.738  35.682  1.00  0.00           C  
ATOM   2788  OD1 ASN A 184      23.844  44.605  35.840  1.00  0.00           O  
ATOM   2789  ND2 ASN A 184      24.065  46.736  35.192  1.00  0.00           N  
ATOM   2790  H   ASN A 184      19.343  45.530  36.300  1.00  0.00           H  
ATOM   2791  HA  ASN A 184      21.728  43.834  35.824  1.00  0.00           H  
ATOM   2792 1HB  ASN A 184      21.397  46.425  35.269  1.00  0.00           H  
ATOM   2793 2HB  ASN A 184      21.898  46.614  36.942  1.00  0.00           H  
ATOM   2794 1HD2 ASN A 184      25.019  46.602  34.924  1.00  0.00           H  
ATOM   2795 2HD2 ASN A 184      23.643  47.636  35.082  1.00  0.00           H  
ATOM   2796  N   SER A 185      22.765  44.180  38.266  1.00  0.00           N  
ATOM   2797  CA  SER A 185      23.270  43.922  39.608  1.00  0.00           C  
ATOM   2798  C   SER A 185      24.100  45.099  40.136  1.00  0.00           C  
ATOM   2799  O   SER A 185      25.031  44.936  40.921  1.00  0.00           O  
ATOM   2800  CB  SER A 185      24.126  42.670  39.640  1.00  0.00           C  
ATOM   2801  OG  SER A 185      23.399  41.521  39.305  1.00  0.00           O  
ATOM   2802  H   SER A 185      23.429  44.314  37.518  1.00  0.00           H  
ATOM   2803  HA  SER A 185      22.422  43.781  40.279  1.00  0.00           H  
ATOM   2804 1HB  SER A 185      24.957  42.780  38.943  1.00  0.00           H  
ATOM   2805 2HB  SER A 185      24.539  42.564  40.642  1.00  0.00           H  
ATOM   2806  HG  SER A 185      23.950  40.801  39.622  1.00  0.00           H  
ATOM   2807  N   TRP A 186      23.741  46.303  39.697  1.00  0.00           N  
ATOM   2808  CA  TRP A 186      24.429  47.526  40.095  1.00  0.00           C  
ATOM   2809  C   TRP A 186      23.646  48.390  41.084  1.00  0.00           C  
ATOM   2810  O   TRP A 186      23.915  49.590  41.220  1.00  0.00           O  
ATOM   2811  CB  TRP A 186      24.756  48.387  38.874  1.00  0.00           C  
ATOM   2812  CG  TRP A 186      25.863  47.892  37.995  1.00  0.00           C  
ATOM   2813  CD1 TRP A 186      26.151  46.615  37.615  1.00  0.00           C  
ATOM   2814  CD2 TRP A 186      26.862  48.733  37.368  1.00  0.00           C  
ATOM   2815  NE1 TRP A 186      27.257  46.616  36.803  1.00  0.00           N  
ATOM   2816  CE2 TRP A 186      27.699  47.906  36.644  1.00  0.00           C  
ATOM   2817  CE3 TRP A 186      27.102  50.112  37.371  1.00  0.00           C  
ATOM   2818  CZ2 TRP A 186      28.776  48.388  35.915  1.00  0.00           C  
ATOM   2819  CZ3 TRP A 186      28.178  50.607  36.643  1.00  0.00           C  
ATOM   2820  CH2 TRP A 186      28.995  49.765  35.931  1.00  0.00           C  
ATOM   2821  H   TRP A 186      22.958  46.371  39.062  1.00  0.00           H  
ATOM   2822  HA  TRP A 186      25.358  47.242  40.590  1.00  0.00           H  
ATOM   2823 1HB  TRP A 186      23.859  48.469  38.260  1.00  0.00           H  
ATOM   2824 2HB  TRP A 186      25.032  49.386  39.213  1.00  0.00           H  
ATOM   2825  HD1 TRP A 186      25.607  45.715  37.898  1.00  0.00           H  
ATOM   2826  HE1 TRP A 186      27.717  45.831  36.364  1.00  0.00           H  
ATOM   2827  HE3 TRP A 186      26.459  50.792  37.930  1.00  0.00           H  
ATOM   2828  HZ2 TRP A 186      29.429  47.726  35.347  1.00  0.00           H  
ATOM   2829  HZ3 TRP A 186      28.348  51.683  36.659  1.00  0.00           H  
ATOM   2830  HH2 TRP A 186      29.836  50.164  35.363  1.00  0.00           H  
ATOM   2831  N   GLY A 187      22.667  47.813  41.775  1.00  0.00           N  
ATOM   2832  CA  GLY A 187      21.879  48.608  42.704  1.00  0.00           C  
ATOM   2833  C   GLY A 187      20.802  49.433  42.005  1.00  0.00           C  
ATOM   2834  O   GLY A 187      20.713  49.498  40.774  1.00  0.00           O  
ATOM   2835  H   GLY A 187      22.469  46.827  41.655  1.00  0.00           H  
ATOM   2836 1HA  GLY A 187      21.403  47.953  43.433  1.00  0.00           H  
ATOM   2837 2HA  GLY A 187      22.538  49.279  43.254  1.00  0.00           H  
ATOM   2838  N   HIS A 188      19.978  50.106  42.806  1.00  0.00           N  
ATOM   2839  CA  HIS A 188      18.861  50.915  42.312  1.00  0.00           C  
ATOM   2840  C   HIS A 188      19.289  52.255  41.748  1.00  0.00           C  
ATOM   2841  O   HIS A 188      18.483  52.974  41.157  1.00  0.00           O  
ATOM   2842  CB  HIS A 188      17.882  51.136  43.468  1.00  0.00           C  
ATOM   2843  CG  HIS A 188      18.554  51.847  44.602  1.00  0.00           C  
ATOM   2844  ND1 HIS A 188      19.475  51.223  45.417  1.00  0.00           N  
ATOM   2845  CD2 HIS A 188      18.442  53.112  45.057  1.00  0.00           C  
ATOM   2846  CE1 HIS A 188      19.903  52.081  46.325  1.00  0.00           C  
ATOM   2847  NE2 HIS A 188      19.292  53.234  46.129  1.00  0.00           N  
ATOM   2848  H   HIS A 188      20.105  50.077  43.808  1.00  0.00           H  
ATOM   2849  HA  HIS A 188      18.358  50.386  41.503  1.00  0.00           H  
ATOM   2850 1HB  HIS A 188      17.029  51.720  43.123  1.00  0.00           H  
ATOM   2851 2HB  HIS A 188      17.498  50.176  43.814  1.00  0.00           H  
ATOM   2852  HD2 HIS A 188      17.797  53.891  44.649  1.00  0.00           H  
ATOM   2853  HE1 HIS A 188      20.636  51.873  47.105  1.00  0.00           H  
ATOM   2854  HE2 HIS A 188      19.419  54.075  46.673  1.00  0.00           H  
ATOM   2855  N   ASN A 189      20.561  52.601  41.908  1.00  0.00           N  
ATOM   2856  CA  ASN A 189      21.073  53.875  41.422  1.00  0.00           C  
ATOM   2857  C   ASN A 189      21.663  53.762  40.024  1.00  0.00           C  
ATOM   2858  O   ASN A 189      22.211  54.725  39.497  1.00  0.00           O  
ATOM   2859  CB  ASN A 189      22.110  54.421  42.387  1.00  0.00           C  
ATOM   2860  CG  ASN A 189      21.519  54.855  43.700  1.00  0.00           C  
ATOM   2861  OD1 ASN A 189      20.404  55.380  43.774  1.00  0.00           O  
ATOM   2862  ND2 ASN A 189      22.261  54.637  44.757  1.00  0.00           N  
ATOM   2863  H   ASN A 189      21.183  51.958  42.378  1.00  0.00           H  
ATOM   2864  HA  ASN A 189      20.242  54.578  41.356  1.00  0.00           H  
ATOM   2865 1HB  ASN A 189      22.863  53.655  42.577  1.00  0.00           H  
ATOM   2866 2HB  ASN A 189      22.614  55.275  41.935  1.00  0.00           H  
ATOM   2867 1HD2 ASN A 189      21.931  54.899  45.663  1.00  0.00           H  
ATOM   2868 2HD2 ASN A 189      23.159  54.209  44.661  1.00  0.00           H  
ATOM   2869  N   PHE A 190      21.573  52.580  39.423  1.00  0.00           N  
ATOM   2870  CA  PHE A 190      22.058  52.366  38.071  1.00  0.00           C  
ATOM   2871  C   PHE A 190      20.980  52.523  37.015  1.00  0.00           C  
ATOM   2872  O   PHE A 190      19.892  51.942  37.128  1.00  0.00           O  
ATOM   2873  CB  PHE A 190      22.671  50.969  37.952  1.00  0.00           C  
ATOM   2874  CG  PHE A 190      22.973  50.569  36.536  1.00  0.00           C  
ATOM   2875  CD1 PHE A 190      24.100  50.998  35.849  1.00  0.00           C  
ATOM   2876  CD2 PHE A 190      22.082  49.734  35.891  1.00  0.00           C  
ATOM   2877  CE1 PHE A 190      24.325  50.597  34.546  1.00  0.00           C  
ATOM   2878  CE2 PHE A 190      22.303  49.329  34.589  1.00  0.00           C  
ATOM   2879  CZ  PHE A 190      23.427  49.762  33.916  1.00  0.00           C  
ATOM   2880  H   PHE A 190      21.155  51.802  39.912  1.00  0.00           H  
ATOM   2881  HA  PHE A 190      22.828  53.110  37.863  1.00  0.00           H  
ATOM   2882 1HB  PHE A 190      23.593  50.954  38.532  1.00  0.00           H  
ATOM   2883 2HB  PHE A 190      21.990  50.235  38.378  1.00  0.00           H  
ATOM   2884  HD1 PHE A 190      24.814  51.658  36.344  1.00  0.00           H  
ATOM   2885  HD2 PHE A 190      21.193  49.391  36.420  1.00  0.00           H  
ATOM   2886  HE1 PHE A 190      25.213  50.940  34.017  1.00  0.00           H  
ATOM   2887  HE2 PHE A 190      21.578  48.669  34.113  1.00  0.00           H  
ATOM   2888  HZ  PHE A 190      23.607  49.448  32.888  1.00  0.00           H  
ATOM   2889  N   GLY A 191      21.240  53.274  35.944  1.00  0.00           N  
ATOM   2890  CA  GLY A 191      20.215  53.307  34.899  1.00  0.00           C  
ATOM   2891  C   GLY A 191      18.854  53.762  35.398  1.00  0.00           C  
ATOM   2892  O   GLY A 191      18.712  54.662  36.233  1.00  0.00           O  
ATOM   2893  H   GLY A 191      22.083  53.811  35.805  1.00  0.00           H  
ATOM   2894 1HA  GLY A 191      20.539  53.980  34.105  1.00  0.00           H  
ATOM   2895 2HA  GLY A 191      20.122  52.310  34.473  1.00  0.00           H  
ATOM   2896  N   GLU A 192      17.819  53.134  34.850  1.00  0.00           N  
ATOM   2897  CA  GLU A 192      16.448  53.497  35.198  1.00  0.00           C  
ATOM   2898  C   GLU A 192      16.042  52.608  36.367  1.00  0.00           C  
ATOM   2899  O   GLU A 192      15.449  51.530  36.185  1.00  0.00           O  
ATOM   2900  CB  GLU A 192      15.519  53.318  33.996  1.00  0.00           C  
ATOM   2901  CG  GLU A 192      15.868  54.207  32.809  1.00  0.00           C  
ATOM   2902  CD  GLU A 192      14.897  54.122  31.665  1.00  0.00           C  
ATOM   2903  OE1 GLU A 192      13.899  53.460  31.828  1.00  0.00           O  
ATOM   2904  OE2 GLU A 192      15.122  54.700  30.628  1.00  0.00           O  
ATOM   2905  H   GLU A 192      17.969  52.391  34.181  1.00  0.00           H  
ATOM   2906  HA  GLU A 192      16.416  54.548  35.489  1.00  0.00           H  
ATOM   2907 1HB  GLU A 192      15.551  52.281  33.666  1.00  0.00           H  
ATOM   2908 2HB  GLU A 192      14.494  53.538  34.295  1.00  0.00           H  
ATOM   2909 1HG  GLU A 192      15.906  55.242  33.147  1.00  0.00           H  
ATOM   2910 2HG  GLU A 192      16.859  53.919  32.461  1.00  0.00           H  
ATOM   2911  N   GLU A 193      16.389  53.062  37.567  1.00  0.00           N  
ATOM   2912  CA  GLU A 193      16.111  52.376  38.809  1.00  0.00           C  
ATOM   2913  C   GLU A 193      16.600  50.932  38.827  1.00  0.00           C  
ATOM   2914  O   GLU A 193      15.898  50.034  39.298  1.00  0.00           O  
ATOM   2915  CB  GLU A 193      14.611  52.387  39.111  1.00  0.00           C  
ATOM   2916  CG  GLU A 193      13.999  53.773  39.258  1.00  0.00           C  
ATOM   2917  CD  GLU A 193      12.557  53.759  39.684  1.00  0.00           C  
ATOM   2918  OE1 GLU A 193      11.959  52.710  39.705  1.00  0.00           O  
ATOM   2919  OE2 GLU A 193      12.048  54.810  39.989  1.00  0.00           O  
ATOM   2920  H   GLU A 193      16.876  53.946  37.577  1.00  0.00           H  
ATOM   2921  HA  GLU A 193      16.637  52.904  39.606  1.00  0.00           H  
ATOM   2922 1HB  GLU A 193      14.072  51.873  38.316  1.00  0.00           H  
ATOM   2923 2HB  GLU A 193      14.425  51.843  40.035  1.00  0.00           H  
ATOM   2924 1HG  GLU A 193      14.573  54.329  39.998  1.00  0.00           H  
ATOM   2925 2HG  GLU A 193      14.080  54.292  38.304  1.00  0.00           H  
ATOM   2926  N   GLY A 194      17.813  50.702  38.329  1.00  0.00           N  
ATOM   2927  CA  GLY A 194      18.442  49.388  38.280  1.00  0.00           C  
ATOM   2928  C   GLY A 194      18.331  48.683  36.941  1.00  0.00           C  
ATOM   2929  O   GLY A 194      18.962  47.636  36.741  1.00  0.00           O  
ATOM   2930  H   GLY A 194      18.356  51.466  37.955  1.00  0.00           H  
ATOM   2931 1HA  GLY A 194      19.497  49.502  38.525  1.00  0.00           H  
ATOM   2932 2HA  GLY A 194      17.978  48.765  39.044  1.00  0.00           H  
ATOM   2933  N   TYR A 195      17.529  49.223  36.021  1.00  0.00           N  
ATOM   2934  CA  TYR A 195      17.377  48.607  34.710  1.00  0.00           C  
ATOM   2935  C   TYR A 195      18.032  49.359  33.574  1.00  0.00           C  
ATOM   2936  O   TYR A 195      18.103  50.592  33.552  1.00  0.00           O  
ATOM   2937  CB  TYR A 195      15.884  48.435  34.421  1.00  0.00           C  
ATOM   2938  CG  TYR A 195      15.215  47.487  35.393  1.00  0.00           C  
ATOM   2939  CD1 TYR A 195      14.804  47.978  36.623  1.00  0.00           C  
ATOM   2940  CD2 TYR A 195      15.013  46.153  35.072  1.00  0.00           C  
ATOM   2941  CE1 TYR A 195      14.190  47.142  37.536  1.00  0.00           C  
ATOM   2942  CE2 TYR A 195      14.398  45.327  35.993  1.00  0.00           C  
ATOM   2943  CZ  TYR A 195      13.993  45.828  37.213  1.00  0.00           C  
ATOM   2944  OH  TYR A 195      13.381  45.002  38.128  1.00  0.00           O  
ATOM   2945  H   TYR A 195      17.019  50.069  36.226  1.00  0.00           H  
ATOM   2946  HA  TYR A 195      17.860  47.629  34.730  1.00  0.00           H  
ATOM   2947 1HB  TYR A 195      15.386  49.404  34.475  1.00  0.00           H  
ATOM   2948 2HB  TYR A 195      15.755  48.055  33.408  1.00  0.00           H  
ATOM   2949  HD1 TYR A 195      14.960  49.026  36.880  1.00  0.00           H  
ATOM   2950  HD2 TYR A 195      15.336  45.762  34.107  1.00  0.00           H  
ATOM   2951  HE1 TYR A 195      13.869  47.535  38.501  1.00  0.00           H  
ATOM   2952  HE2 TYR A 195      14.228  44.275  35.764  1.00  0.00           H  
ATOM   2953  HH  TYR A 195      13.256  45.471  38.956  1.00  0.00           H  
ATOM   2954  N   ILE A 196      18.528  48.601  32.599  1.00  0.00           N  
ATOM   2955  CA  ILE A 196      19.100  49.189  31.400  1.00  0.00           C  
ATOM   2956  C   ILE A 196      18.380  48.685  30.149  1.00  0.00           C  
ATOM   2957  O   ILE A 196      18.083  47.492  29.995  1.00  0.00           O  
ATOM   2958  CB  ILE A 196      20.605  48.889  31.279  1.00  0.00           C  
ATOM   2959  CG1 ILE A 196      21.178  49.532  30.014  1.00  0.00           C  
ATOM   2960  CG2 ILE A 196      20.889  47.395  31.272  1.00  0.00           C  
ATOM   2961  CD1 ILE A 196      22.686  49.632  29.970  1.00  0.00           C  
ATOM   2962  H   ILE A 196      18.494  47.600  32.721  1.00  0.00           H  
ATOM   2963  HA  ILE A 196      18.975  50.270  31.452  1.00  0.00           H  
ATOM   2964  HB  ILE A 196      21.120  49.337  32.129  1.00  0.00           H  
ATOM   2965 1HG1 ILE A 196      20.855  48.955  29.148  1.00  0.00           H  
ATOM   2966 2HG1 ILE A 196      20.782  50.542  29.903  1.00  0.00           H  
ATOM   2967 1HG2 ILE A 196      21.957  47.194  31.185  1.00  0.00           H  
ATOM   2968 2HG2 ILE A 196      20.530  46.949  32.198  1.00  0.00           H  
ATOM   2969 3HG2 ILE A 196      20.374  46.950  30.421  1.00  0.00           H  
ATOM   2970 1HD1 ILE A 196      23.003  50.100  29.038  1.00  0.00           H  
ATOM   2971 2HD1 ILE A 196      23.037  50.233  30.809  1.00  0.00           H  
ATOM   2972 3HD1 ILE A 196      23.133  48.641  30.033  1.00  0.00           H  
ATOM   2973  N   ARG A 197      18.052  49.632  29.269  1.00  0.00           N  
ATOM   2974  CA  ARG A 197      17.398  49.290  28.012  1.00  0.00           C  
ATOM   2975  C   ARG A 197      18.509  49.208  26.971  1.00  0.00           C  
ATOM   2976  O   ARG A 197      19.086  50.238  26.623  1.00  0.00           O  
ATOM   2977  CB  ARG A 197      16.375  50.361  27.667  1.00  0.00           C  
ATOM   2978  CG  ARG A 197      15.265  50.504  28.697  1.00  0.00           C  
ATOM   2979  CD  ARG A 197      14.311  51.590  28.361  1.00  0.00           C  
ATOM   2980  NE  ARG A 197      13.426  51.876  29.479  1.00  0.00           N  
ATOM   2981  CZ  ARG A 197      12.265  51.270  29.800  1.00  0.00           C  
ATOM   2982  NH1 ARG A 197      11.767  50.284  29.087  1.00  0.00           N  
ATOM   2983  NH2 ARG A 197      11.641  51.718  30.876  1.00  0.00           N  
ATOM   2984  H   ARG A 197      18.265  50.592  29.493  1.00  0.00           H  
ATOM   2985  HA  ARG A 197      16.885  48.333  28.111  1.00  0.00           H  
ATOM   2986 1HB  ARG A 197      16.873  51.325  27.570  1.00  0.00           H  
ATOM   2987 2HB  ARG A 197      15.910  50.140  26.706  1.00  0.00           H  
ATOM   2988 1HG  ARG A 197      14.714  49.565  28.749  1.00  0.00           H  
ATOM   2989 2HG  ARG A 197      15.695  50.732  29.674  1.00  0.00           H  
ATOM   2990 1HD  ARG A 197      14.865  52.495  28.114  1.00  0.00           H  
ATOM   2991 2HD  ARG A 197      13.702  51.297  27.507  1.00  0.00           H  
ATOM   2992  HE  ARG A 197      13.702  52.621  30.106  1.00  0.00           H  
ATOM   2993 1HH1 ARG A 197      12.268  49.966  28.270  1.00  0.00           H  
ATOM   2994 2HH1 ARG A 197      10.895  49.847  29.349  1.00  0.00           H  
ATOM   2995 1HH2 ARG A 197      12.081  52.478  31.376  1.00  0.00           H  
ATOM   2996 2HH2 ARG A 197      10.768  51.314  31.179  1.00  0.00           H  
ATOM   2997  N   MET A 198      18.845  48.003  26.507  1.00  0.00           N  
ATOM   2998  CA  MET A 198      19.981  47.839  25.599  1.00  0.00           C  
ATOM   2999  C   MET A 198      19.491  47.701  24.166  1.00  0.00           C  
ATOM   3000  O   MET A 198      18.513  47.004  23.912  1.00  0.00           O  
ATOM   3001  CB  MET A 198      20.792  46.614  26.021  1.00  0.00           C  
ATOM   3002  CG  MET A 198      21.313  46.730  27.446  1.00  0.00           C  
ATOM   3003  SD  MET A 198      22.319  45.353  28.034  1.00  0.00           S  
ATOM   3004  CE  MET A 198      23.905  45.695  27.274  1.00  0.00           C  
ATOM   3005  H   MET A 198      18.285  47.218  26.809  1.00  0.00           H  
ATOM   3006  HA  MET A 198      20.618  48.722  25.650  1.00  0.00           H  
ATOM   3007 1HB  MET A 198      20.174  45.721  25.945  1.00  0.00           H  
ATOM   3008 2HB  MET A 198      21.636  46.489  25.342  1.00  0.00           H  
ATOM   3009 1HG  MET A 198      21.922  47.631  27.516  1.00  0.00           H  
ATOM   3010 2HG  MET A 198      20.458  46.817  28.115  1.00  0.00           H  
ATOM   3011 1HE  MET A 198      24.622  44.922  27.555  1.00  0.00           H  
ATOM   3012 2HE  MET A 198      23.794  45.709  26.190  1.00  0.00           H  
ATOM   3013 3HE  MET A 198      24.276  46.665  27.612  1.00  0.00           H  
ATOM   3014  N   ALA A 199      20.152  48.345  23.201  1.00  0.00           N  
ATOM   3015  CA  ALA A 199      19.674  48.294  21.814  1.00  0.00           C  
ATOM   3016  C   ALA A 199      19.451  46.887  21.284  1.00  0.00           C  
ATOM   3017  O   ALA A 199      20.278  45.980  21.481  1.00  0.00           O  
ATOM   3018  CB  ALA A 199      20.658  49.028  20.914  1.00  0.00           C  
ATOM   3019  H   ALA A 199      20.986  48.874  23.412  1.00  0.00           H  
ATOM   3020  HA  ALA A 199      18.708  48.796  21.775  1.00  0.00           H  
ATOM   3021 1HB  ALA A 199      20.288  48.995  19.890  1.00  0.00           H  
ATOM   3022 2HB  ALA A 199      20.750  50.063  21.242  1.00  0.00           H  
ATOM   3023 3HB  ALA A 199      21.629  48.536  20.975  1.00  0.00           H  
ATOM   3024  N   ARG A 200      18.321  46.741  20.600  1.00  0.00           N  
ATOM   3025  CA  ARG A 200      17.802  45.540  19.958  1.00  0.00           C  
ATOM   3026  C   ARG A 200      17.973  45.572  18.437  1.00  0.00           C  
ATOM   3027  O   ARG A 200      17.970  46.653  17.832  1.00  0.00           O  
ATOM   3028  CB  ARG A 200      16.328  45.370  20.299  1.00  0.00           C  
ATOM   3029  CG  ARG A 200      15.609  44.128  19.798  1.00  0.00           C  
ATOM   3030  CD  ARG A 200      14.175  44.069  20.186  1.00  0.00           C  
ATOM   3031  NE  ARG A 200      13.344  44.929  19.359  1.00  0.00           N  
ATOM   3032  CZ  ARG A 200      12.017  45.127  19.484  1.00  0.00           C  
ATOM   3033  NH1 ARG A 200      11.303  44.530  20.413  1.00  0.00           N  
ATOM   3034  NH2 ARG A 200      11.444  45.953  18.629  1.00  0.00           N  
ATOM   3035  H   ARG A 200      17.766  47.583  20.526  1.00  0.00           H  
ATOM   3036  HA  ARG A 200      18.358  44.681  20.336  1.00  0.00           H  
ATOM   3037 1HB  ARG A 200      16.217  45.369  21.382  1.00  0.00           H  
ATOM   3038 2HB  ARG A 200      15.777  46.221  19.900  1.00  0.00           H  
ATOM   3039 1HG  ARG A 200      15.644  44.084  18.709  1.00  0.00           H  
ATOM   3040 2HG  ARG A 200      16.081  43.230  20.199  1.00  0.00           H  
ATOM   3041 1HD  ARG A 200      13.821  43.045  20.077  1.00  0.00           H  
ATOM   3042 2HD  ARG A 200      14.074  44.391  21.221  1.00  0.00           H  
ATOM   3043  HE  ARG A 200      13.770  45.449  18.604  1.00  0.00           H  
ATOM   3044 1HH1 ARG A 200      11.751  43.899  21.062  1.00  0.00           H  
ATOM   3045 2HH1 ARG A 200      10.309  44.690  20.491  1.00  0.00           H  
ATOM   3046 1HH2 ARG A 200      12.031  46.390  17.930  1.00  0.00           H  
ATOM   3047 2HH2 ARG A 200      10.453  46.142  18.670  1.00  0.00           H  
ATOM   3048  N   ASN A 201      18.098  44.400  17.825  1.00  0.00           N  
ATOM   3049  CA  ASN A 201      18.205  44.223  16.376  1.00  0.00           C  
ATOM   3050  C   ASN A 201      19.393  44.978  15.768  1.00  0.00           C  
ATOM   3051  O   ASN A 201      19.305  45.576  14.691  1.00  0.00           O  
ATOM   3052  CB  ASN A 201      16.932  44.637  15.663  1.00  0.00           C  
ATOM   3053  CG  ASN A 201      15.801  43.678  15.910  1.00  0.00           C  
ATOM   3054  OD1 ASN A 201      16.047  42.467  15.950  1.00  0.00           O  
ATOM   3055  ND2 ASN A 201      14.587  44.140  16.075  1.00  0.00           N  
ATOM   3056  H   ASN A 201      18.124  43.557  18.381  1.00  0.00           H  
ATOM   3057  HA  ASN A 201      18.380  43.164  16.184  1.00  0.00           H  
ATOM   3058 1HB  ASN A 201      16.619  45.630  15.988  1.00  0.00           H  
ATOM   3059 2HB  ASN A 201      17.112  44.698  14.589  1.00  0.00           H  
ATOM   3060 1HD2 ASN A 201      13.834  43.502  16.240  1.00  0.00           H  
ATOM   3061 2HD2 ASN A 201      14.375  45.116  16.045  1.00  0.00           H  
ATOM   3062  N   LYS A 202      20.514  44.916  16.484  1.00  0.00           N  
ATOM   3063  CA  LYS A 202      21.784  45.524  16.099  1.00  0.00           C  
ATOM   3064  C   LYS A 202      22.891  44.474  15.926  1.00  0.00           C  
ATOM   3065  O   LYS A 202      24.078  44.796  16.015  1.00  0.00           O  
ATOM   3066  CB  LYS A 202      22.209  46.564  17.137  1.00  0.00           C  
ATOM   3067  CG  LYS A 202      21.290  47.761  17.344  1.00  0.00           C  
ATOM   3068  CD  LYS A 202      21.184  48.658  16.119  1.00  0.00           C  
ATOM   3069  CE  LYS A 202      20.349  49.892  16.425  1.00  0.00           C  
ATOM   3070  NZ  LYS A 202      20.183  50.760  15.228  1.00  0.00           N  
ATOM   3071  H   LYS A 202      20.479  44.411  17.356  1.00  0.00           H  
ATOM   3072  HA  LYS A 202      21.654  46.017  15.135  1.00  0.00           H  
ATOM   3073 1HB  LYS A 202      22.308  46.074  18.106  1.00  0.00           H  
ATOM   3074 2HB  LYS A 202      23.184  46.964  16.859  1.00  0.00           H  
ATOM   3075 1HG  LYS A 202      20.288  47.408  17.592  1.00  0.00           H  
ATOM   3076 2HG  LYS A 202      21.676  48.352  18.174  1.00  0.00           H  
ATOM   3077 1HD  LYS A 202      22.182  48.966  15.806  1.00  0.00           H  
ATOM   3078 2HD  LYS A 202      20.721  48.110  15.298  1.00  0.00           H  
ATOM   3079 1HE  LYS A 202      19.367  49.576  16.776  1.00  0.00           H  
ATOM   3080 2HE  LYS A 202      20.837  50.464  17.214  1.00  0.00           H  
ATOM   3081 1HZ  LYS A 202      19.625  51.568  15.468  1.00  0.00           H  
ATOM   3082 2HZ  LYS A 202      21.089  51.066  14.902  1.00  0.00           H  
ATOM   3083 3HZ  LYS A 202      19.721  50.235  14.499  1.00  0.00           H  
ATOM   3084  N   GLY A 203      22.519  43.221  15.696  1.00  0.00           N  
ATOM   3085  CA  GLY A 203      23.510  42.172  15.506  1.00  0.00           C  
ATOM   3086  C   GLY A 203      24.090  41.583  16.791  1.00  0.00           C  
ATOM   3087  O   GLY A 203      25.312  41.453  16.903  1.00  0.00           O  
ATOM   3088  H   GLY A 203      21.534  43.007  15.655  1.00  0.00           H  
ATOM   3089 1HA  GLY A 203      23.056  41.360  14.938  1.00  0.00           H  
ATOM   3090 2HA  GLY A 203      24.335  42.572  14.917  1.00  0.00           H  
ATOM   3091  N   ASN A 204      23.244  41.204  17.749  1.00  0.00           N  
ATOM   3092  CA  ASN A 204      23.705  40.649  19.024  1.00  0.00           C  
ATOM   3093  C   ASN A 204      24.645  41.623  19.740  1.00  0.00           C  
ATOM   3094  O   ASN A 204      25.718  41.256  20.239  1.00  0.00           O  
ATOM   3095  CB  ASN A 204      24.392  39.307  18.848  1.00  0.00           C  
ATOM   3096  CG  ASN A 204      24.566  38.601  20.162  1.00  0.00           C  
ATOM   3097  OD1 ASN A 204      23.757  38.857  21.063  1.00  0.00           O  
ATOM   3098  ND2 ASN A 204      25.560  37.756  20.274  1.00  0.00           N  
ATOM   3099  H   ASN A 204      22.248  41.292  17.617  1.00  0.00           H  
ATOM   3100  HA  ASN A 204      22.829  40.502  19.659  1.00  0.00           H  
ATOM   3101 1HB  ASN A 204      23.808  38.681  18.174  1.00  0.00           H  
ATOM   3102 2HB  ASN A 204      25.373  39.440  18.388  1.00  0.00           H  
ATOM   3103 1HD2 ASN A 204      25.732  37.251  21.119  1.00  0.00           H  
ATOM   3104 2HD2 ASN A 204      26.173  37.602  19.500  1.00  0.00           H  
ATOM   3105  N   HIS A 205      24.207  42.876  19.797  1.00  0.00           N  
ATOM   3106  CA  HIS A 205      24.956  43.958  20.420  1.00  0.00           C  
ATOM   3107  C   HIS A 205      25.196  43.576  21.885  1.00  0.00           C  
ATOM   3108  O   HIS A 205      24.265  43.116  22.537  1.00  0.00           O  
ATOM   3109  CB  HIS A 205      24.150  45.250  20.254  1.00  0.00           C  
ATOM   3110  CG  HIS A 205      24.869  46.523  20.572  1.00  0.00           C  
ATOM   3111  ND1 HIS A 205      25.771  47.093  19.698  1.00  0.00           N  
ATOM   3112  CD2 HIS A 205      24.823  47.330  21.653  1.00  0.00           C  
ATOM   3113  CE1 HIS A 205      26.249  48.203  20.232  1.00  0.00           C  
ATOM   3114  NE2 HIS A 205      25.691  48.369  21.418  1.00  0.00           N  
ATOM   3115  H   HIS A 205      23.308  43.079  19.384  1.00  0.00           H  
ATOM   3116  HA  HIS A 205      25.914  44.078  19.913  1.00  0.00           H  
ATOM   3117 1HB  HIS A 205      23.830  45.278  19.211  1.00  0.00           H  
ATOM   3118 2HB  HIS A 205      23.269  45.216  20.893  1.00  0.00           H  
ATOM   3119  HD1 HIS A 205      26.001  46.806  18.768  1.00  0.00           H  
ATOM   3120  HD2 HIS A 205      24.260  47.286  22.586  1.00  0.00           H  
ATOM   3121  HE1 HIS A 205      26.980  48.791  19.679  1.00  0.00           H  
ATOM   3122  N   CYS A 206      26.413  43.768  22.386  1.00  0.00           N  
ATOM   3123  CA  CYS A 206      26.870  43.485  23.751  1.00  0.00           C  
ATOM   3124  C   CYS A 206      26.718  42.016  24.147  1.00  0.00           C  
ATOM   3125  O   CYS A 206      26.888  41.649  25.317  1.00  0.00           O  
ATOM   3126  CB  CYS A 206      26.120  44.331  24.779  1.00  0.00           C  
ATOM   3127  SG  CYS A 206      26.346  46.118  24.609  1.00  0.00           S  
ATOM   3128  H   CYS A 206      27.125  44.151  21.780  1.00  0.00           H  
ATOM   3129  HA  CYS A 206      27.930  43.737  23.792  1.00  0.00           H  
ATOM   3130 1HB  CYS A 206      25.047  44.140  24.724  1.00  0.00           H  
ATOM   3131 2HB  CYS A 206      26.421  44.075  25.794  1.00  0.00           H  
ATOM   3132  N   GLY A 207      26.409  41.155  23.176  1.00  0.00           N  
ATOM   3133  CA  GLY A 207      26.254  39.735  23.470  1.00  0.00           C  
ATOM   3134  C   GLY A 207      24.927  39.462  24.170  1.00  0.00           C  
ATOM   3135  O   GLY A 207      24.756  38.429  24.809  1.00  0.00           O  
ATOM   3136  H   GLY A 207      26.277  41.467  22.224  1.00  0.00           H  
ATOM   3137 1HA  GLY A 207      26.308  39.175  22.536  1.00  0.00           H  
ATOM   3138 2HA  GLY A 207      27.078  39.400  24.100  1.00  0.00           H  
ATOM   3139  N   ILE A 208      23.955  40.353  24.017  1.00  0.00           N  
ATOM   3140  CA  ILE A 208      22.684  40.183  24.707  1.00  0.00           C  
ATOM   3141  C   ILE A 208      22.046  38.809  24.438  1.00  0.00           C  
ATOM   3142  O   ILE A 208      21.371  38.260  25.308  1.00  0.00           O  
ATOM   3143  CB  ILE A 208      21.723  41.307  24.277  1.00  0.00           C  
ATOM   3144  CG1 ILE A 208      20.490  41.358  25.184  1.00  0.00           C  
ATOM   3145  CG2 ILE A 208      21.279  41.155  22.831  1.00  0.00           C  
ATOM   3146  CD1 ILE A 208      20.744  41.765  26.618  1.00  0.00           C  
ATOM   3147  H   ILE A 208      24.080  41.159  23.422  1.00  0.00           H  
ATOM   3148  HA  ILE A 208      22.887  40.255  25.775  1.00  0.00           H  
ATOM   3149  HB  ILE A 208      22.230  42.265  24.384  1.00  0.00           H  
ATOM   3150 1HG1 ILE A 208      19.781  42.064  24.755  1.00  0.00           H  
ATOM   3151 2HG1 ILE A 208      20.024  40.372  25.202  1.00  0.00           H  
ATOM   3152 1HG2 ILE A 208      20.602  41.968  22.570  1.00  0.00           H  
ATOM   3153 2HG2 ILE A 208      22.151  41.185  22.180  1.00  0.00           H  
ATOM   3154 3HG2 ILE A 208      20.759  40.210  22.669  1.00  0.00           H  
ATOM   3155 1HD1 ILE A 208      19.793  41.761  27.149  1.00  0.00           H  
ATOM   3156 2HD1 ILE A 208      21.431  41.080  27.116  1.00  0.00           H  
ATOM   3157 3HD1 ILE A 208      21.179  42.763  26.637  1.00  0.00           H  
ATOM   3158  N   ALA A 209      22.256  38.235  23.251  1.00  0.00           N  
ATOM   3159  CA  ALA A 209      21.692  36.924  22.940  1.00  0.00           C  
ATOM   3160  C   ALA A 209      22.820  35.917  22.709  1.00  0.00           C  
ATOM   3161  O   ALA A 209      22.602  34.890  22.065  1.00  0.00           O  
ATOM   3162  CB  ALA A 209      20.778  37.008  21.724  1.00  0.00           C  
ATOM   3163  H   ALA A 209      22.807  38.689  22.539  1.00  0.00           H  
ATOM   3164  HA  ALA A 209      21.100  36.590  23.793  1.00  0.00           H  
ATOM   3165 1HB  ALA A 209      20.366  36.023  21.510  1.00  0.00           H  
ATOM   3166 2HB  ALA A 209      19.972  37.708  21.942  1.00  0.00           H  
ATOM   3167 3HB  ALA A 209      21.346  37.356  20.863  1.00  0.00           H  
ATOM   3168  N   SER A 210      24.012  36.175  23.233  1.00  0.00           N  
ATOM   3169  CA  SER A 210      25.082  35.220  22.989  1.00  0.00           C  
ATOM   3170  C   SER A 210      24.753  33.872  23.631  1.00  0.00           C  
ATOM   3171  O   SER A 210      24.688  32.888  22.904  1.00  0.00           O  
ATOM   3172  CB  SER A 210      26.416  35.711  23.516  1.00  0.00           C  
ATOM   3173  OG  SER A 210      26.894  36.790  22.760  1.00  0.00           O  
ATOM   3174  H   SER A 210      24.180  37.004  23.783  1.00  0.00           H  
ATOM   3175  HA  SER A 210      25.185  35.078  21.913  1.00  0.00           H  
ATOM   3176 1HB  SER A 210      26.312  36.018  24.557  1.00  0.00           H  
ATOM   3177 2HB  SER A 210      27.139  34.897  23.488  1.00  0.00           H  
ATOM   3178  HG  SER A 210      27.825  36.891  22.970  1.00  0.00           H  
ATOM   3179  N   PHE A 211      24.521  33.793  24.941  1.00  0.00           N  
ATOM   3180  CA  PHE A 211      24.238  32.484  25.525  1.00  0.00           C  
ATOM   3181  C   PHE A 211      23.010  32.456  26.444  1.00  0.00           C  
ATOM   3182  O   PHE A 211      23.209  32.309  27.649  1.00  0.00           O  
ATOM   3183  CB  PHE A 211      25.458  32.008  26.316  1.00  0.00           C  
ATOM   3184  CG  PHE A 211      26.742  31.953  25.539  1.00  0.00           C  
ATOM   3185  CD1 PHE A 211      27.637  33.010  25.618  1.00  0.00           C  
ATOM   3186  CD2 PHE A 211      27.062  30.872  24.739  1.00  0.00           C  
ATOM   3187  CE1 PHE A 211      28.826  32.986  24.914  1.00  0.00           C  
ATOM   3188  CE2 PHE A 211      28.249  30.842  24.034  1.00  0.00           C  
ATOM   3189  CZ  PHE A 211      29.131  31.900  24.122  1.00  0.00           C  
ATOM   3190  H   PHE A 211      24.545  34.629  25.508  1.00  0.00           H  
ATOM   3191  HA  PHE A 211      24.029  31.780  24.718  1.00  0.00           H  
ATOM   3192 1HB  PHE A 211      25.617  32.669  27.166  1.00  0.00           H  
ATOM   3193 2HB  PHE A 211      25.264  31.009  26.704  1.00  0.00           H  
ATOM   3194  HD1 PHE A 211      27.394  33.867  26.246  1.00  0.00           H  
ATOM   3195  HD2 PHE A 211      26.365  30.035  24.669  1.00  0.00           H  
ATOM   3196  HE1 PHE A 211      29.520  33.824  24.986  1.00  0.00           H  
ATOM   3197  HE2 PHE A 211      28.490  29.984  23.408  1.00  0.00           H  
ATOM   3198  HZ  PHE A 211      30.066  31.877  23.564  1.00  0.00           H  
ATOM   3199  N   PRO A 212      21.768  32.627  25.970  1.00  0.00           N  
ATOM   3200  CA  PRO A 212      20.557  32.680  26.798  1.00  0.00           C  
ATOM   3201  C   PRO A 212      20.143  31.355  27.440  1.00  0.00           C  
ATOM   3202  O   PRO A 212      20.326  30.307  26.826  1.00  0.00           O  
ATOM   3203  CB  PRO A 212      19.497  33.148  25.796  1.00  0.00           C  
ATOM   3204  CG  PRO A 212      20.234  33.620  24.590  1.00  0.00           C  
ATOM   3205  CD  PRO A 212      21.476  32.771  24.536  1.00  0.00           C  
ATOM   3206  HA  PRO A 212      20.725  33.422  27.593  1.00  0.00           H  
ATOM   3207 1HB  PRO A 212      18.838  32.292  25.586  1.00  0.00           H  
ATOM   3208 2HB  PRO A 212      18.892  33.948  26.248  1.00  0.00           H  
ATOM   3209 1HG  PRO A 212      19.618  33.508  23.685  1.00  0.00           H  
ATOM   3210 2HG  PRO A 212      20.452  34.692  24.701  1.00  0.00           H  
ATOM   3211 1HD  PRO A 212      21.297  31.802  24.048  1.00  0.00           H  
ATOM   3212 2HD  PRO A 212      22.225  33.360  23.986  1.00  0.00           H  
ATOM   3213  N   SER A 213      19.584  31.420  28.646  1.00  0.00           N  
ATOM   3214  CA  SER A 213      18.948  30.265  29.257  1.00  0.00           C  
ATOM   3215  C   SER A 213      17.881  30.632  30.271  1.00  0.00           C  
ATOM   3216  O   SER A 213      17.862  31.737  30.830  1.00  0.00           O  
ATOM   3217  CB  SER A 213      20.021  29.422  29.919  1.00  0.00           C  
ATOM   3218  OG  SER A 213      20.655  30.118  30.956  1.00  0.00           O  
ATOM   3219  H   SER A 213      19.613  32.303  29.135  1.00  0.00           H  
ATOM   3220  HA  SER A 213      18.459  29.692  28.468  1.00  0.00           H  
ATOM   3221 1HB  SER A 213      19.572  28.511  30.314  1.00  0.00           H  
ATOM   3222 2HB  SER A 213      20.759  29.130  29.173  1.00  0.00           H  
ATOM   3223  HG  SER A 213      21.380  29.556  31.241  1.00  0.00           H  
ATOM   3224  N   TYR A 214      16.938  29.732  30.515  1.00  0.00           N  
ATOM   3225  CA  TYR A 214      15.897  30.019  31.497  1.00  0.00           C  
ATOM   3226  C   TYR A 214      15.337  28.762  32.146  1.00  0.00           C  
ATOM   3227  O   TYR A 214      15.382  27.688  31.527  1.00  0.00           O  
ATOM   3228  CB  TYR A 214      14.785  30.813  30.808  1.00  0.00           C  
ATOM   3229  CG  TYR A 214      14.086  30.069  29.691  1.00  0.00           C  
ATOM   3230  CD1 TYR A 214      12.946  29.325  29.956  1.00  0.00           C  
ATOM   3231  CD2 TYR A 214      14.583  30.127  28.398  1.00  0.00           C  
ATOM   3232  CE1 TYR A 214      12.302  28.641  28.943  1.00  0.00           C  
ATOM   3233  CE2 TYR A 214      13.929  29.439  27.395  1.00  0.00           C  
ATOM   3234  CZ  TYR A 214      12.795  28.700  27.664  1.00  0.00           C  
ATOM   3235  OH  TYR A 214      12.156  28.021  26.652  1.00  0.00           O  
ATOM   3236  H   TYR A 214      16.966  28.861  30.004  1.00  0.00           H  
ATOM   3237  HA  TYR A 214      16.361  30.620  32.280  1.00  0.00           H  
ATOM   3238 1HB  TYR A 214      14.014  31.113  31.520  1.00  0.00           H  
ATOM   3239 2HB  TYR A 214      15.206  31.729  30.394  1.00  0.00           H  
ATOM   3240  HD1 TYR A 214      12.552  29.276  30.972  1.00  0.00           H  
ATOM   3241  HD2 TYR A 214      15.478  30.706  28.170  1.00  0.00           H  
ATOM   3242  HE1 TYR A 214      11.407  28.059  29.160  1.00  0.00           H  
ATOM   3243  HE2 TYR A 214      14.306  29.473  26.372  1.00  0.00           H  
ATOM   3244  HH  TYR A 214      11.463  27.470  27.023  1.00  0.00           H  
ATOM   3245  N   PRO A 215      14.848  28.818  33.391  1.00  0.00           N  
ATOM   3246  CA  PRO A 215      14.199  27.746  34.144  1.00  0.00           C  
ATOM   3247  C   PRO A 215      12.748  27.568  33.729  1.00  0.00           C  
ATOM   3248  O   PRO A 215      12.135  28.515  33.225  1.00  0.00           O  
ATOM   3249  CB  PRO A 215      14.322  28.242  35.588  1.00  0.00           C  
ATOM   3250  CG  PRO A 215      14.217  29.723  35.456  1.00  0.00           C  
ATOM   3251  CD  PRO A 215      14.861  30.067  34.140  1.00  0.00           C  
ATOM   3252  HA  PRO A 215      14.748  26.803  34.001  1.00  0.00           H  
ATOM   3253 1HB  PRO A 215      13.522  27.803  36.202  1.00  0.00           H  
ATOM   3254 2HB  PRO A 215      15.278  27.912  36.020  1.00  0.00           H  
ATOM   3255 1HG  PRO A 215      13.168  30.051  35.489  1.00  0.00           H  
ATOM   3256 2HG  PRO A 215      14.725  30.202  36.306  1.00  0.00           H  
ATOM   3257 1HD  PRO A 215      14.260  30.856  33.664  1.00  0.00           H  
ATOM   3258 2HD  PRO A 215      15.890  30.392  34.352  1.00  0.00           H  
ATOM   3259  N   GLU A 216      12.213  26.372  33.937  1.00  0.00           N  
ATOM   3260  CA  GLU A 216      10.791  26.093  33.762  1.00  0.00           C  
ATOM   3261  C   GLU A 216      10.342  25.296  34.979  1.00  0.00           C  
ATOM   3262  O   GLU A 216      11.183  24.611  35.569  1.00  0.00           O  
ATOM   3263  CB  GLU A 216      10.559  25.308  32.469  1.00  0.00           C  
ATOM   3264  CG  GLU A 216      11.004  26.031  31.206  1.00  0.00           C  
ATOM   3265  CD  GLU A 216      10.703  25.270  29.945  1.00  0.00           C  
ATOM   3266  OE1 GLU A 216       9.557  24.971  29.708  1.00  0.00           O  
ATOM   3267  OE2 GLU A 216      11.622  24.988  29.212  1.00  0.00           O  
ATOM   3268  H   GLU A 216      12.807  25.609  34.229  1.00  0.00           H  
ATOM   3269  HA  GLU A 216      10.248  27.037  33.707  1.00  0.00           H  
ATOM   3270 1HB  GLU A 216      11.098  24.362  32.526  1.00  0.00           H  
ATOM   3271 2HB  GLU A 216       9.498  25.078  32.365  1.00  0.00           H  
ATOM   3272 1HG  GLU A 216      10.498  26.996  31.165  1.00  0.00           H  
ATOM   3273 2HG  GLU A 216      12.077  26.216  31.256  1.00  0.00           H  
ATOM   3274  N   ILE A 217       9.072  25.379  35.355  1.00  0.00           N  
ATOM   3275  CA  ILE A 217       8.499  24.673  36.491  1.00  0.00           C  
ATOM   3276  C   ILE A 217       7.318  23.859  35.955  1.00  0.00           C  
ATOM   3277  O   ILE A 217       7.136  22.675  36.310  1.00  0.00           O  
ATOM   3278  OXT ILE A 217       6.550  24.361  35.181  1.00  0.00           O  
ATOM   3279  CB  ILE A 217       8.044  25.612  37.623  1.00  0.00           C  
ATOM   3280  CG1 ILE A 217       9.156  26.549  38.097  1.00  0.00           C  
ATOM   3281  CG2 ILE A 217       7.526  24.805  38.805  1.00  0.00           C  
ATOM   3282  CD1 ILE A 217       8.759  27.667  39.035  1.00  0.00           C  
ATOM   3283  H   ILE A 217       8.447  25.970  34.827  1.00  0.00           H  
ATOM   3284  HA  ILE A 217       9.235  24.001  36.929  1.00  0.00           H  
ATOM   3285  HB  ILE A 217       7.247  26.256  37.254  1.00  0.00           H  
ATOM   3286 1HG1 ILE A 217       9.916  25.958  38.607  1.00  0.00           H  
ATOM   3287 2HG1 ILE A 217       9.632  27.028  37.240  1.00  0.00           H  
ATOM   3288 1HG2 ILE A 217       7.195  25.439  39.627  1.00  0.00           H  
ATOM   3289 2HG2 ILE A 217       6.678  24.182  38.527  1.00  0.00           H  
ATOM   3290 3HG2 ILE A 217       8.307  24.150  39.193  1.00  0.00           H  
ATOM   3291 1HD1 ILE A 217       9.634  28.262  39.297  1.00  0.00           H  
ATOM   3292 2HD1 ILE A 217       8.023  28.314  38.557  1.00  0.00           H  
ATOM   3293 3HD1 ILE A 217       8.322  27.288  39.957  1.00  0.00           H  
TER                                                                             
HETATM 3295  N   MCM B 218      37.145  31.713  35.881  1.00  0.00           N  
HETATM 3296  CA  MCM B 218      36.793  33.003  36.467  1.00  0.00           C  
HETATM 3297  C   MCM B 218      35.764  33.723  35.604  1.00  0.00           C  
HETATM 3298  O   MCM B 218      35.903  34.924  35.377  1.00  0.00           O  
HETATM 3299  CB  MCM B 218      38.091  33.776  36.711  1.00  0.00           C  
HETATM 3300  CG  MCM B 218      38.339  34.299  38.110  1.00  0.00           C  
HETATM 3301  CD1 MCM B 218      38.085  35.670  38.548  1.00  0.00           C  
HETATM 3302  CD2 MCM B 218      38.850  33.378  39.048  1.00  0.00           C  
HETATM 3303  CE1 MCM B 218      37.572  36.743  37.821  1.00  0.00           C  
HETATM 3304  CE2 MCM B 218      38.403  35.979  39.988  1.00  0.00           C  
HETATM 3305  CZ3 MCM B 218      37.376  37.988  38.379  1.00  0.00           C  
HETATM 3306  CE3 MCM B 218      39.154  33.741  40.430  1.00  0.00           C  
HETATM 3307  OZ1 MCM B 218      38.906  35.017  40.794  1.00  0.00           O  
HETATM 3308  OZ2 MCM B 218      39.600  32.988  41.229  1.00  0.00           O  
HETATM 3309  CZ4 MCM B 218      38.198  37.232  40.521  1.00  0.00           C  
HETATM 3310  CT  MCM B 218      37.686  38.238  39.716  1.00  0.00           C  
HETATM 3311  OI  MCM B 218      37.508  39.437  40.283  1.00  0.00           O  
HETATM 3312  CK  MCM B 218      36.392  39.766  41.067  1.00  0.00           C  
HETATM 3313 1H   MCM B 218      37.821  31.259  36.463  1.00  0.00           H  
HETATM 3314 2H   MCM B 218      36.330  31.138  35.809  1.00  0.00           H  
HETATM 3315 3H   MCM B 218      37.534  31.824  34.966  1.00  0.00           H  
HETATM 3316  HA  MCM B 218      36.366  32.885  37.449  1.00  0.00           H  
HETATM 3317 1HB  MCM B 218      38.959  33.201  36.420  1.00  0.00           H  
HETATM 3318 2HB  MCM B 218      38.132  34.654  36.076  1.00  0.00           H  
HETATM 3319 1HD2 MCM B 218      39.044  32.345  38.831  1.00  0.00           H  
HETATM 3320 1HE1 MCM B 218      37.323  36.624  36.785  1.00  0.00           H  
HETATM 3321 1HZ3 MCM B 218      36.986  38.780  37.771  1.00  0.00           H  
HETATM 3322 1HZ4 MCM B 218      38.435  37.423  41.549  1.00  0.00           H  
HETATM 3323 1HK  MCM B 218      36.522  40.795  41.364  1.00  0.00           H  
HETATM 3324 2HK  MCM B 218      35.460  39.680  40.520  1.00  0.00           H  
HETATM 3325 3HK  MCM B 218      36.324  39.154  41.959  1.00  0.00           H  
ATOM   3326  N   HIS B 219      34.725  33.061  35.102  1.00  0.00           N  
ATOM   3327  CA  HIS B 219      33.641  33.632  34.313  1.00  0.00           C  
ATOM   3328  C   HIS B 219      32.348  32.987  34.792  1.00  0.00           C  
ATOM   3329  O   HIS B 219      32.367  31.785  35.057  1.00  0.00           O  
ATOM   3330  CB  HIS B 219      33.768  33.355  32.811  1.00  0.00           C  
ATOM   3331  CG  HIS B 219      34.894  34.045  32.105  1.00  0.00           C  
ATOM   3332  ND1 HIS B 219      36.210  33.640  32.186  1.00  0.00           N  
ATOM   3333  CD2 HIS B 219      34.878  35.127  31.298  1.00  0.00           C  
ATOM   3334  CE1 HIS B 219      36.958  34.448  31.455  1.00  0.00           C  
ATOM   3335  NE2 HIS B 219      36.173  35.358  30.907  1.00  0.00           N  
ATOM   3336  H   HIS B 219      34.660  32.067  35.272  1.00  0.00           H  
ATOM   3337  HA  HIS B 219      33.568  34.705  34.489  1.00  0.00           H  
ATOM   3338 1HB  HIS B 219      33.899  32.283  32.661  1.00  0.00           H  
ATOM   3339 2HB  HIS B 219      32.843  33.657  32.321  1.00  0.00           H  
ATOM   3340  HD2 HIS B 219      34.003  35.710  31.010  1.00  0.00           H  
ATOM   3341  HE1 HIS B 219      38.038  34.375  31.327  1.00  0.00           H  
ATOM   3342  HE2 HIS B 219      36.479  36.103  30.297  1.00  0.00           H  
ATOM   3343  N   LEU B 220      31.259  33.739  34.904  1.00  0.00           N  
ATOM   3344  CA  LEU B 220      31.078  35.174  34.710  1.00  0.00           C  
ATOM   3345  C   LEU B 220      31.589  35.879  35.970  1.00  0.00           C  
ATOM   3346  O   LEU B 220      31.643  35.227  37.012  1.00  0.00           O  
ATOM   3347  CB  LEU B 220      29.607  35.475  34.395  1.00  0.00           C  
ATOM   3348  CG  LEU B 220      29.051  34.812  33.128  1.00  0.00           C  
ATOM   3349  CD1 LEU B 220      27.554  35.080  33.041  1.00  0.00           C  
ATOM   3350  CD2 LEU B 220      29.756  35.330  31.883  1.00  0.00           C  
ATOM   3351  H   LEU B 220      30.415  33.248  35.166  1.00  0.00           H  
ATOM   3352  HA  LEU B 220      31.687  35.512  33.873  1.00  0.00           H  
ATOM   3353 1HB  LEU B 220      29.006  35.144  35.241  1.00  0.00           H  
ATOM   3354 2HB  LEU B 220      29.477  36.551  34.284  1.00  0.00           H  
ATOM   3355  HG  LEU B 220      29.201  33.734  33.194  1.00  0.00           H  
ATOM   3356 1HD1 LEU B 220      27.148  34.613  32.144  1.00  0.00           H  
ATOM   3357 2HD1 LEU B 220      27.073  34.659  33.924  1.00  0.00           H  
ATOM   3358 3HD1 LEU B 220      27.383  36.155  33.000  1.00  0.00           H  
ATOM   3359 1HD2 LEU B 220      29.342  34.842  31.000  1.00  0.00           H  
ATOM   3360 2HD2 LEU B 220      29.607  36.407  31.808  1.00  0.00           H  
ATOM   3361 3HD2 LEU B 220      30.826  35.126  31.922  1.00  0.00           H  
ATOM   3362  N   PHE B 221      31.957  37.150  35.921  1.00  0.00           N  
ATOM   3363  CA  PHE B 221      32.559  37.816  37.070  1.00  0.00           C  
ATOM   3364  C   PHE B 221      32.301  39.313  37.181  1.00  0.00           C  
ATOM   3365  O   PHE B 221      31.902  39.892  36.171  1.00  0.00           O  
ATOM   3366  CB  PHE B 221      34.071  37.583  37.044  1.00  0.00           C  
ATOM   3367  CG  PHE B 221      34.747  38.167  35.837  1.00  0.00           C  
ATOM   3368  CD1 PHE B 221      35.387  39.398  35.856  1.00  0.00           C  
ATOM   3369  CD2 PHE B 221      34.771  37.515  34.640  1.00  0.00           C  
ATOM   3370  CE1 PHE B 221      36.013  39.948  34.754  1.00  0.00           C  
ATOM   3371  CE2 PHE B 221      35.386  38.029  33.515  1.00  0.00           C  
ATOM   3372  CZ  PHE B 221      36.016  39.257  33.561  1.00  0.00           C  
ATOM   3373  H   PHE B 221      31.813  37.663  35.062  1.00  0.00           H  
ATOM   3374  HA  PHE B 221      32.157  37.331  37.960  1.00  0.00           H  
ATOM   3375 1HB  PHE B 221      34.517  38.021  37.936  1.00  0.00           H  
ATOM   3376 2HB  PHE B 221      34.279  36.514  37.066  1.00  0.00           H  
ATOM   3377  HD1 PHE B 221      35.387  39.947  36.798  1.00  0.00           H  
ATOM   3378  HD2 PHE B 221      34.283  36.543  34.569  1.00  0.00           H  
ATOM   3379  HE1 PHE B 221      36.502  40.920  34.819  1.00  0.00           H  
ATOM   3380  HE2 PHE B 221      35.375  37.463  32.584  1.00  0.00           H  
ATOM   3381  HZ  PHE B 221      36.500  39.664  32.675  1.00  0.00           H  
ATOM   3382  N   ARG B 222      32.499  39.968  38.322  1.00  0.00           N  
ATOM   3383  CA  ARG B 222      32.326  41.412  38.218  1.00  0.00           C  
ATOM   3384  C   ARG B 222      31.145  42.127  37.580  1.00  0.00           C  
ATOM   3385  O   ARG B 222      31.142  42.465  36.396  1.00  0.00           O  
ATOM   3386  CB  ARG B 222      33.517  42.040  37.510  1.00  0.00           C  
ATOM   3387  CG  ARG B 222      34.756  41.884  38.378  1.00  0.00           C  
ATOM   3388  CD  ARG B 222      36.004  42.432  37.789  1.00  0.00           C  
ATOM   3389  NE  ARG B 222      37.145  41.866  38.490  1.00  0.00           N  
ATOM   3390  CZ  ARG B 222      38.448  42.140  38.280  1.00  0.00           C  
ATOM   3391  NH1 ARG B 222      38.829  43.000  37.361  1.00  0.00           N  
ATOM   3392  NH2 ARG B 222      39.328  41.507  39.036  1.00  0.00           N  
ATOM   3393  H   ARG B 222      32.747  39.510  39.187  1.00  0.00           H  
ATOM   3394  HA  ARG B 222      32.309  41.768  39.249  1.00  0.00           H  
ATOM   3395 1HB  ARG B 222      33.689  41.575  36.540  1.00  0.00           H  
ATOM   3396 2HB  ARG B 222      33.313  43.094  37.320  1.00  0.00           H  
ATOM   3397 1HG  ARG B 222      34.590  42.406  39.321  1.00  0.00           H  
ATOM   3398 2HG  ARG B 222      34.953  40.831  38.578  1.00  0.00           H  
ATOM   3399 1HD  ARG B 222      36.070  42.178  36.731  1.00  0.00           H  
ATOM   3400 2HD  ARG B 222      36.009  43.517  37.892  1.00  0.00           H  
ATOM   3401  HE  ARG B 222      36.959  41.191  39.219  1.00  0.00           H  
ATOM   3402 1HH1 ARG B 222      38.142  43.475  36.792  1.00  0.00           H  
ATOM   3403 2HH1 ARG B 222      39.811  43.189  37.223  1.00  0.00           H  
ATOM   3404 1HH2 ARG B 222      38.986  40.855  39.729  1.00  0.00           H  
ATOM   3405 2HH2 ARG B 222      40.318  41.670  38.926  1.00  0.00           H  
ATOM   3406  N   ALA B 223      30.127  42.352  38.404  1.00  0.00           N  
ATOM   3407  CA  ALA B 223      28.991  43.138  37.925  1.00  0.00           C  
ATOM   3408  C   ALA B 223      29.566  44.502  37.578  1.00  0.00           C  
ATOM   3409  O   ALA B 223      29.235  45.117  36.564  1.00  0.00           O  
ATOM   3410  CB  ALA B 223      27.898  43.219  38.980  1.00  0.00           C  
ATOM   3411  H   ALA B 223      30.147  41.981  39.343  1.00  0.00           H  
ATOM   3412  HA  ALA B 223      28.579  42.668  37.032  1.00  0.00           H  
ATOM   3413 1HB  ALA B 223      27.084  43.843  38.612  1.00  0.00           H  
ATOM   3414 2HB  ALA B 223      27.520  42.219  39.192  1.00  0.00           H  
ATOM   3415 3HB  ALA B 223      28.303  43.653  39.893  1.00  0.00           H  
ATOM   3416  N   ALA B 224      30.447  44.968  38.457  1.00  0.00           N  
ATOM   3417  CA  ALA B 224      31.144  46.238  38.273  1.00  0.00           C  
ATOM   3418  C   ALA B 224      32.327  45.944  37.358  1.00  0.00           C  
ATOM   3419  O   ALA B 224      33.493  46.028  37.746  1.00  0.00           O  
ATOM   3420  CB  ALA B 224      31.587  46.814  39.610  1.00  0.00           C  
ATOM   3421  H   ALA B 224      30.637  44.420  39.282  1.00  0.00           H  
ATOM   3422  HA  ALA B 224      30.485  46.959  37.790  1.00  0.00           H  
ATOM   3423 1HB  ALA B 224      32.142  47.736  39.436  1.00  0.00           H  
ATOM   3424 2HB  ALA B 224      30.707  47.020  40.219  1.00  0.00           H  
ATOM   3425 3HB  ALA B 224      32.226  46.094  40.120  1.00  0.00           H  
ATOM   3426  N   ALA B 225      31.985  45.596  36.123  1.00  0.00           N  
ATOM   3427  CA  ALA B 225      32.939  45.244  35.077  1.00  0.00           C  
ATOM   3428  C   ALA B 225      33.936  46.361  34.793  1.00  0.00           C  
ATOM   3429  O   ALA B 225      35.096  46.055  34.518  1.00  0.00           O  
ATOM   3430  CB  ALA B 225      32.159  44.871  33.825  1.00  0.00           C  
ATOM   3431  H   ALA B 225      30.994  45.582  35.925  1.00  0.00           H  
ATOM   3432  HA  ALA B 225      33.511  44.380  35.417  1.00  0.00           H  
ATOM   3433 1HB  ALA B 225      32.852  44.576  33.036  1.00  0.00           H  
ATOM   3434 2HB  ALA B 225      31.491  44.042  34.057  1.00  0.00           H  
ATOM   3435 3HB  ALA B 225      31.577  45.729  33.491  1.00  0.00           H  
HETATM 3436  N   MCM B 226      33.508  47.617  34.855  1.00  0.00           N  
HETATM 3437  CA  MCM B 226      34.129  48.928  34.703  1.00  0.00           C  
HETATM 3438  C   MCM B 226      33.683  49.658  35.963  1.00  0.00           C  
HETATM 3439  O   MCM B 226      32.558  49.441  36.412  1.00  0.00           O  
HETATM 3440  OXT MCM B 226      34.407  50.437  36.519  1.00  0.00           O  
HETATM 3441  CB  MCM B 226      33.676  49.599  33.405  1.00  0.00           C  
HETATM 3442  CG  MCM B 226      34.616  50.598  32.766  1.00  0.00           C  
HETATM 3443  CD1 MCM B 226      34.692  51.998  33.179  1.00  0.00           C  
HETATM 3444  CD2 MCM B 226      35.461  50.165  31.729  1.00  0.00           C  
HETATM 3445  CE1 MCM B 226      33.969  52.635  34.186  1.00  0.00           C  
HETATM 3446  CE2 MCM B 226      35.672  52.867  32.455  1.00  0.00           C  
HETATM 3447  CZ3 MCM B 226      34.137  53.967  34.494  1.00  0.00           C  
HETATM 3448  CE3 MCM B 226      36.389  51.060  31.043  1.00  0.00           C  
HETATM 3449  OZ1 MCM B 226      36.422  52.344  31.460  1.00  0.00           O  
HETATM 3450  OZ2 MCM B 226      37.101  50.731  30.155  1.00  0.00           O  
HETATM 3451  CZ4 MCM B 226      35.827  54.197  32.775  1.00  0.00           C  
HETATM 3452  CT  MCM B 226      35.059  54.745  33.791  1.00  0.00           C  
HETATM 3453  OI  MCM B 226      35.254  56.042  34.053  1.00  0.00           O  
HETATM 3454  CK  MCM B 226      34.313  57.026  33.712  1.00  0.00           C  
HETATM 3455  H   MCM B 226      32.519  47.648  35.054  1.00  0.00           H  
HETATM 3456  HA  MCM B 226      35.200  48.825  34.629  1.00  0.00           H  
HETATM 3457 1HB  MCM B 226      33.426  48.837  32.679  1.00  0.00           H  
HETATM 3458 2HB  MCM B 226      32.756  50.145  33.587  1.00  0.00           H  
HETATM 3459 1HD2 MCM B 226      35.502  49.155  31.370  1.00  0.00           H  
HETATM 3460 1HE1 MCM B 226      33.240  52.088  34.750  1.00  0.00           H  
HETATM 3461 1HZ3 MCM B 226      33.547  54.405  35.274  1.00  0.00           H  
HETATM 3462 1HZ4 MCM B 226      36.533  54.801  32.240  1.00  0.00           H  
HETATM 3463 1HK  MCM B 226      34.744  57.965  34.024  1.00  0.00           H  
HETATM 3464 2HK  MCM B 226      34.128  57.057  32.645  1.00  0.00           H  
HETATM 3465 3HK  MCM B 226      33.369  56.884  34.226  1.00  0.00           H  
TER                                                                             
CONECT 3295 3296 3313 3314 3315                                                 
CONECT 3296 3295 3297 3299 3316                                                 
CONECT 3297 3296 3298 3326                                                      
CONECT 3298 3297                                                                
CONECT 3299 3296 3300 3317 3318                                                 
CONECT 3300 3299 3301 3302                                                      
CONECT 3301 3300 3303 3304                                                      
CONECT 3302 3300 3306 3319                                                      
CONECT 3303 3301 3305 3320                                                      
CONECT 3304 3301 3307 3309                                                      
CONECT 3305 3303 3310 3321                                                      
CONECT 3306 3302 3307 3308                                                      
CONECT 3307 3304 3306                                                           
CONECT 3308 3306                                                                
CONECT 3309 3304 3310 3322                                                      
CONECT 3310 3305 3309 3311                                                      
CONECT 3311 3310 3312                                                           
CONECT 3312 3311 3323 3324 3325                                                 
CONECT 3313 3295                                                                
CONECT 3314 3295                                                                
CONECT 3315 3295                                                                
CONECT 3316 3296                                                                
CONECT 3317 3299                                                                
CONECT 3318 3299                                                                
CONECT 3319 3302                                                                
CONECT 3320 3303                                                                
CONECT 3321 3305                                                                
CONECT 3322 3309                                                                
CONECT 3323 3312                                                                
CONECT 3324 3312                                                                
CONECT 3325 3312                                                                
CONECT 3326 3297                                                                
CONECT 3428 3436                                                                
CONECT 3436 3428 3437 3455                                                      
CONECT 3437 3436 3438 3441 3456                                                 
CONECT 3438 3437 3439 3440                                                      
CONECT 3439 3438                                                                
CONECT 3440 3438                                                                
CONECT 3441 3437 3442 3457 3458                                                 
CONECT 3442 3441 3443 3444                                                      
CONECT 3443 3442 3445 3446                                                      
CONECT 3444 3442 3448 3459                                                      
CONECT 3445 3443 3447 3460                                                      
CONECT 3446 3443 3449 3451                                                      
CONECT 3447 3445 3452 3461                                                      
CONECT 3448 3444 3449 3450                                                      
CONECT 3449 3446 3448                                                           
CONECT 3450 3448                                                                
CONECT 3451 3446 3452 3462                                                      
CONECT 3452 3447 3451 3453                                                      
CONECT 3453 3452 3454                                                           
CONECT 3454 3453 3463 3464 3465                                                 
CONECT 3455 3436                                                                
CONECT 3456 3437                                                                
CONECT 3457 3441                                                                
CONECT 3458 3441                                                                
CONECT 3459 3444                                                                
CONECT 3460 3445                                                                
CONECT 3461 3447                                                                
CONECT 3462 3451                                                                
CONECT 3463 3454                                                                
CONECT 3464 3454                                                                
CONECT 3465 3454                                                                
