# Supplementary material for: Rational design of thioamide peptides as selective inhibitors of cysteine protease cathepsin L
Source: Chem Sci. 2021 Jul 19;12(32):10825–35. doi: 10.1039/d1sc00785h (PMC8901119; doi:10.1039/d1sc00785h)
Supplement: SC-012-D1SC00785H-s013 [file SC-012-D1SC00785H-s013.pdb]

HEADER                                            14-SEP-20   XXXX              
EXPDTA    THEORETICAL MODEL                                                     
REMARK 220                                                                      
REMARK 220 EXPERIMENTAL DETAILS                                                 
REMARK 220  EXPERIMENT TYPE                : THEORETICAL MODELLING              
REMARK 220  DATE OF DATA COLLECTION        : 14-SEP-20                          
REMARK 220                                                                      
REMARK 220 REMARK: MODEL GENERATED BY ROSETTA                                   
REMARK 220  VERSION 2020.28+release.8ecab77                                     
SSBOND     CYS A   15    CYS A   44                                       2.03  
SSBOND     CYS A   27    CYS A   72                                       2.04  
SSBOND     CYS A   63    CYS A  129                                       2.06  
SSBOND     CYS A   64    CYS A   68                                       2.02  
SSBOND     CYS A  101    CYS A  133                                       2.03  
SSBOND     CYS A  109    CYS A  120                                       2.03  
ATOM      1  N   LYS A   1       0.276  40.030  20.595  1.00  0.00           N  
ATOM      2  CA  LYS A   1       0.556  41.496  20.758  1.00  0.00           C  
ATOM      3  C   LYS A   1       1.112  41.775  22.157  1.00  0.00           C  
ATOM      4  O   LYS A   1       0.519  41.330  23.136  1.00  0.00           O  
ATOM      5  CB  LYS A   1      -0.707  42.311  20.476  1.00  0.00           C  
ATOM      6  CG  LYS A   1      -0.572  43.827  20.487  1.00  0.00           C  
ATOM      7  CD  LYS A   1      -1.854  44.562  20.130  1.00  0.00           C  
ATOM      8  CE  LYS A   1      -1.718  46.077  20.168  1.00  0.00           C  
ATOM      9  NZ  LYS A   1      -2.980  46.782  19.816  1.00  0.00           N  
ATOM     10 1H   LYS A   1      -0.087  39.856  19.679  1.00  0.00           H  
ATOM     11 2H   LYS A   1       1.120  39.507  20.718  1.00  0.00           H  
ATOM     12 3H   LYS A   1      -0.395  39.745  21.279  1.00  0.00           H  
ATOM     13  HA  LYS A   1       1.287  41.788  20.004  1.00  0.00           H  
ATOM     14 1HB  LYS A   1      -1.095  42.040  19.493  1.00  0.00           H  
ATOM     15 2HB  LYS A   1      -1.474  42.063  21.211  1.00  0.00           H  
ATOM     16 1HG  LYS A   1      -0.268  44.156  21.482  1.00  0.00           H  
ATOM     17 2HG  LYS A   1       0.195  44.121  19.772  1.00  0.00           H  
ATOM     18 1HD  LYS A   1      -2.164  44.280  19.123  1.00  0.00           H  
ATOM     19 2HD  LYS A   1      -2.639  44.279  20.830  1.00  0.00           H  
ATOM     20 1HE  LYS A   1      -1.420  46.388  21.171  1.00  0.00           H  
ATOM     21 2HE  LYS A   1      -0.942  46.389  19.469  1.00  0.00           H  
ATOM     22 1HZ  LYS A   1      -2.836  47.780  19.856  1.00  0.00           H  
ATOM     23 2HZ  LYS A   1      -3.262  46.523  18.880  1.00  0.00           H  
ATOM     24 3HZ  LYS A   1      -3.707  46.522  20.468  1.00  0.00           H  
ATOM     25  N   LEU A   2       2.227  42.487  22.237  1.00  0.00           N  
ATOM     26  CA  LEU A   2       2.910  42.880  23.465  1.00  0.00           C  
ATOM     27  C   LEU A   2       2.619  44.344  23.750  1.00  0.00           C  
ATOM     28  O   LEU A   2       2.479  45.114  22.803  1.00  0.00           O  
ATOM     29  CB  LEU A   2       4.414  42.610  23.337  1.00  0.00           C  
ATOM     30  CG  LEU A   2       4.794  41.155  23.034  1.00  0.00           C  
ATOM     31  CD1 LEU A   2       6.285  41.072  22.736  1.00  0.00           C  
ATOM     32  CD2 LEU A   2       4.427  40.264  24.211  1.00  0.00           C  
ATOM     33  H   LEU A   2       2.648  42.791  21.370  1.00  0.00           H  
ATOM     34  HA  LEU A   2       2.524  42.286  24.294  1.00  0.00           H  
ATOM     35 1HB  LEU A   2       4.811  43.234  22.538  1.00  0.00           H  
ATOM     36 2HB  LEU A   2       4.913  42.892  24.264  1.00  0.00           H  
ATOM     37  HG  LEU A   2       4.260  40.810  22.148  1.00  0.00           H  
ATOM     38 1HD1 LEU A   2       6.566  40.042  22.519  1.00  0.00           H  
ATOM     39 2HD1 LEU A   2       6.525  41.694  21.874  1.00  0.00           H  
ATOM     40 3HD1 LEU A   2       6.842  41.423  23.604  1.00  0.00           H  
ATOM     41 1HD2 LEU A   2       4.702  39.235  23.979  1.00  0.00           H  
ATOM     42 2HD2 LEU A   2       4.967  40.601  25.097  1.00  0.00           H  
ATOM     43 3HD2 LEU A   2       3.358  40.301  24.420  1.00  0.00           H  
ATOM     44  N   PRO A   3       2.526  44.764  25.026  1.00  0.00           N  
ATOM     45  CA  PRO A   3       2.299  46.142  25.478  1.00  0.00           C  
ATOM     46  C   PRO A   3       3.501  47.056  25.275  1.00  0.00           C  
ATOM     47  O   PRO A   3       4.642  46.572  25.197  1.00  0.00           O  
ATOM     48  CB  PRO A   3       1.979  45.951  26.964  1.00  0.00           C  
ATOM     49  CG  PRO A   3       2.682  44.694  27.351  1.00  0.00           C  
ATOM     50  CD  PRO A   3       2.611  43.802  26.141  1.00  0.00           C  
ATOM     51  HA  PRO A   3       1.423  46.549  24.952  1.00  0.00           H  
ATOM     52 1HB  PRO A   3       2.326  46.821  27.540  1.00  0.00           H  
ATOM     53 2HB  PRO A   3       0.890  45.885  27.110  1.00  0.00           H  
ATOM     54 1HG  PRO A   3       3.716  44.934  27.638  1.00  0.00           H  
ATOM     55 2HG  PRO A   3       2.191  44.246  28.227  1.00  0.00           H  
ATOM     56 1HD  PRO A   3       3.518  43.181  26.108  1.00  0.00           H  
ATOM     57 2HD  PRO A   3       1.706  43.179  26.197  1.00  0.00           H  
ATOM     58  N   ALA A   4       3.223  48.355  25.177  1.00  0.00           N  
ATOM     59  CA  ALA A   4       4.215  49.404  25.038  1.00  0.00           C  
ATOM     60  C   ALA A   4       5.188  49.489  26.212  1.00  0.00           C  
ATOM     61  O   ALA A   4       6.344  49.880  26.031  1.00  0.00           O  
ATOM     62  CB  ALA A   4       3.528  50.749  24.865  1.00  0.00           C  
ATOM     63  H   ALA A   4       2.251  48.631  25.201  1.00  0.00           H  
ATOM     64  HA  ALA A   4       4.812  49.185  24.152  1.00  0.00           H  
ATOM     65 1HB  ALA A   4       4.282  51.529  24.762  1.00  0.00           H  
ATOM     66 2HB  ALA A   4       2.902  50.727  23.973  1.00  0.00           H  
ATOM     67 3HB  ALA A   4       2.909  50.955  25.738  1.00  0.00           H  
ATOM     68  N   SER A   5       4.708  49.150  27.402  1.00  0.00           N  
ATOM     69  CA  SER A   5       5.522  49.151  28.599  1.00  0.00           C  
ATOM     70  C   SER A   5       5.068  47.996  29.477  1.00  0.00           C  
ATOM     71  O   SER A   5       3.931  47.529  29.387  1.00  0.00           O  
ATOM     72  CB  SER A   5       5.392  50.467  29.341  1.00  0.00           C  
ATOM     73  OG  SER A   5       4.094  50.651  29.834  1.00  0.00           O  
ATOM     74  H   SER A   5       3.742  48.879  27.507  1.00  0.00           H  
ATOM     75  HA  SER A   5       6.567  48.992  28.331  1.00  0.00           H  
ATOM     76 1HB  SER A   5       6.103  50.484  30.166  1.00  0.00           H  
ATOM     77 2HB  SER A   5       5.645  51.285  28.667  1.00  0.00           H  
ATOM     78  HG  SER A   5       4.100  51.501  30.282  1.00  0.00           H  
ATOM     79  N   PHE A   6       5.974  47.509  30.307  1.00  0.00           N  
ATOM     80  CA  PHE A   6       5.676  46.391  31.183  1.00  0.00           C  
ATOM     81  C   PHE A   6       6.517  46.399  32.449  1.00  0.00           C  
ATOM     82  O   PHE A   6       7.703  46.721  32.409  1.00  0.00           O  
ATOM     83  CB  PHE A   6       5.899  45.068  30.448  1.00  0.00           C  
ATOM     84  CG  PHE A   6       5.479  43.807  31.148  1.00  0.00           C  
ATOM     85  CD1 PHE A   6       4.170  43.360  31.037  1.00  0.00           C  
ATOM     86  CD2 PHE A   6       6.378  43.078  31.909  1.00  0.00           C  
ATOM     87  CE1 PHE A   6       3.772  42.201  31.677  1.00  0.00           C  
ATOM     88  CE2 PHE A   6       5.987  41.918  32.550  1.00  0.00           C  
ATOM     89  CZ  PHE A   6       4.681  41.488  32.429  1.00  0.00           C  
ATOM     90  H   PHE A   6       6.886  47.945  30.315  1.00  0.00           H  
ATOM     91  HA  PHE A   6       4.627  46.457  31.473  1.00  0.00           H  
ATOM     92 1HB  PHE A   6       5.350  45.119  29.509  1.00  0.00           H  
ATOM     93 2HB  PHE A   6       6.965  44.987  30.240  1.00  0.00           H  
ATOM     94  HD1 PHE A   6       3.458  43.929  30.440  1.00  0.00           H  
ATOM     95  HD2 PHE A   6       7.410  43.415  32.007  1.00  0.00           H  
ATOM     96  HE1 PHE A   6       2.743  41.854  31.587  1.00  0.00           H  
ATOM     97  HE2 PHE A   6       6.702  41.351  33.146  1.00  0.00           H  
ATOM     98  HZ  PHE A   6       4.362  40.576  32.932  1.00  0.00           H  
ATOM     99  N   ASP A   7       5.905  46.036  33.571  1.00  0.00           N  
ATOM    100  CA  ASP A   7       6.648  45.949  34.822  1.00  0.00           C  
ATOM    101  C   ASP A   7       6.099  44.793  35.662  1.00  0.00           C  
ATOM    102  O   ASP A   7       4.942  44.825  36.105  1.00  0.00           O  
ATOM    103  CB  ASP A   7       6.602  47.292  35.553  1.00  0.00           C  
ATOM    104  CG  ASP A   7       7.464  47.383  36.806  1.00  0.00           C  
ATOM    105  OD1 ASP A   7       7.791  46.404  37.432  1.00  0.00           O  
ATOM    106  OD2 ASP A   7       7.805  48.491  37.142  1.00  0.00           O  
ATOM    107  H   ASP A   7       4.917  45.818  33.558  1.00  0.00           H  
ATOM    108  HA  ASP A   7       7.694  45.730  34.605  1.00  0.00           H  
ATOM    109 1HB  ASP A   7       6.927  48.077  34.870  1.00  0.00           H  
ATOM    110 2HB  ASP A   7       5.575  47.507  35.846  1.00  0.00           H  
ATOM    111  N   ALA A   8       6.915  43.769  35.843  1.00  0.00           N  
ATOM    112  CA  ALA A   8       6.533  42.571  36.562  1.00  0.00           C  
ATOM    113  C   ALA A   8       6.055  42.876  37.984  1.00  0.00           C  
ATOM    114  O   ALA A   8       5.295  42.103  38.557  1.00  0.00           O  
ATOM    115  CB  ALA A   8       7.715  41.616  36.602  1.00  0.00           C  
ATOM    116  H   ALA A   8       7.850  43.827  35.465  1.00  0.00           H  
ATOM    117  HA  ALA A   8       5.702  42.114  36.022  1.00  0.00           H  
ATOM    118 1HB  ALA A   8       7.455  40.697  37.127  1.00  0.00           H  
ATOM    119 2HB  ALA A   8       8.013  41.366  35.582  1.00  0.00           H  
ATOM    120 3HB  ALA A   8       8.536  42.110  37.120  1.00  0.00           H  
ATOM    121  N   ARG A   9       6.480  44.001  38.555  1.00  0.00           N  
ATOM    122  CA  ARG A   9       6.103  44.346  39.925  1.00  0.00           C  
ATOM    123  C   ARG A   9       4.641  44.728  40.019  1.00  0.00           C  
ATOM    124  O   ARG A   9       4.065  44.729  41.103  1.00  0.00           O  
ATOM    125  CB  ARG A   9       6.927  45.513  40.449  1.00  0.00           C  
ATOM    126  CG  ARG A   9       8.406  45.216  40.634  1.00  0.00           C  
ATOM    127  CD  ARG A   9       9.219  46.398  41.018  1.00  0.00           C  
ATOM    128  NE  ARG A   9       9.276  47.379  39.944  1.00  0.00           N  
ATOM    129  CZ  ARG A   9       9.960  48.539  39.984  1.00  0.00           C  
ATOM    130  NH1 ARG A   9      10.655  48.878  41.046  1.00  0.00           N  
ATOM    131  NH2 ARG A   9       9.917  49.330  38.926  1.00  0.00           N  
ATOM    132  H   ARG A   9       7.073  44.637  38.043  1.00  0.00           H  
ATOM    133  HA  ARG A   9       6.277  43.478  40.563  1.00  0.00           H  
ATOM    134 1HB  ARG A   9       6.839  46.352  39.760  1.00  0.00           H  
ATOM    135 2HB  ARG A   9       6.532  45.836  41.413  1.00  0.00           H  
ATOM    136 1HG  ARG A   9       8.509  44.470  41.423  1.00  0.00           H  
ATOM    137 2HG  ARG A   9       8.803  44.832  39.692  1.00  0.00           H  
ATOM    138 1HD  ARG A   9       8.774  46.869  41.893  1.00  0.00           H  
ATOM    139 2HD  ARG A   9      10.236  46.082  41.248  1.00  0.00           H  
ATOM    140  HE  ARG A   9       8.759  47.170  39.102  1.00  0.00           H  
ATOM    141 1HH1 ARG A   9      10.684  48.267  41.849  1.00  0.00           H  
ATOM    142 2HH1 ARG A   9      11.164  49.750  41.062  1.00  0.00           H  
ATOM    143 1HH2 ARG A   9       9.370  49.033  38.129  1.00  0.00           H  
ATOM    144 2HH2 ARG A   9      10.413  50.208  38.912  1.00  0.00           H  
ATOM    145  N   GLU A  10       4.043  45.077  38.879  1.00  0.00           N  
ATOM    146  CA  GLU A  10       2.626  45.465  38.822  1.00  0.00           C  
ATOM    147  C   GLU A  10       1.821  44.351  38.166  1.00  0.00           C  
ATOM    148  O   GLU A  10       0.661  44.161  38.491  1.00  0.00           O  
ATOM    149  CB  GLU A  10       2.437  46.777  38.056  1.00  0.00           C  
ATOM    150  CG  GLU A  10       3.064  47.996  38.716  1.00  0.00           C  
ATOM    151  CD  GLU A  10       2.779  49.275  37.978  1.00  0.00           C  
ATOM    152  OE1 GLU A  10       2.188  49.211  36.927  1.00  0.00           O  
ATOM    153  OE2 GLU A  10       3.151  50.318  38.463  1.00  0.00           O  
ATOM    154  H   GLU A  10       4.569  45.078  38.015  1.00  0.00           H  
ATOM    155  HA  GLU A  10       2.249  45.608  39.835  1.00  0.00           H  
ATOM    156 1HB  GLU A  10       2.869  46.675  37.059  1.00  0.00           H  
ATOM    157 2HB  GLU A  10       1.372  46.975  37.934  1.00  0.00           H  
ATOM    158 1HG  GLU A  10       2.680  48.082  39.731  1.00  0.00           H  
ATOM    159 2HG  GLU A  10       4.141  47.846  38.773  1.00  0.00           H  
ATOM    160  N   GLN A  11       2.434  43.613  37.254  1.00  0.00           N  
ATOM    161  CA  GLN A  11       1.729  42.524  36.607  1.00  0.00           C  
ATOM    162  C   GLN A  11       1.424  41.387  37.580  1.00  0.00           C  
ATOM    163  O   GLN A  11       0.350  40.758  37.487  1.00  0.00           O  
ATOM    164  CB  GLN A  11       2.544  41.945  35.448  1.00  0.00           C  
ATOM    165  CG  GLN A  11       1.803  40.870  34.670  1.00  0.00           C  
ATOM    166  CD  GLN A  11       0.566  41.384  33.958  1.00  0.00           C  
ATOM    167  OE1 GLN A  11       0.627  42.347  33.188  1.00  0.00           O  
ATOM    168  NE2 GLN A  11      -0.570  40.745  34.209  1.00  0.00           N  
ATOM    169  H   GLN A  11       3.395  43.819  37.018  1.00  0.00           H  
ATOM    170  HA  GLN A  11       0.783  42.914  36.229  1.00  0.00           H  
ATOM    171 1HB  GLN A  11       2.817  42.742  34.757  1.00  0.00           H  
ATOM    172 2HB  GLN A  11       3.468  41.516  35.836  1.00  0.00           H  
ATOM    173 1HG  GLN A  11       2.454  40.440  33.909  1.00  0.00           H  
ATOM    174 2HG  GLN A  11       1.483  40.082  35.351  1.00  0.00           H  
ATOM    175 1HE2 GLN A  11      -1.421  41.036  33.770  1.00  0.00           H  
ATOM    176 2HE2 GLN A  11      -0.578  39.968  34.840  1.00  0.00           H  
ATOM    177  N   TRP A  12       2.340  41.111  38.502  1.00  0.00           N  
ATOM    178  CA  TRP A  12       2.135  40.040  39.471  1.00  0.00           C  
ATOM    179  C   TRP A  12       2.358  40.542  40.904  1.00  0.00           C  
ATOM    180  O   TRP A  12       3.350  40.166  41.534  1.00  0.00           O  
ATOM    181  CB  TRP A  12       3.086  38.875  39.190  1.00  0.00           C  
ATOM    182  CG  TRP A  12       2.921  38.255  37.836  1.00  0.00           C  
ATOM    183  CD1 TRP A  12       1.930  37.403  37.448  1.00  0.00           C  
ATOM    184  CD2 TRP A  12       3.770  38.431  36.675  1.00  0.00           C  
ATOM    185  NE1 TRP A  12       2.102  37.038  36.136  1.00  0.00           N  
ATOM    186  CE2 TRP A  12       3.222  37.659  35.645  1.00  0.00           C  
ATOM    187  CE3 TRP A  12       4.933  39.172  36.430  1.00  0.00           C  
ATOM    188  CZ2 TRP A  12       3.795  37.599  34.385  1.00  0.00           C  
ATOM    189  CZ3 TRP A  12       5.508  39.114  35.166  1.00  0.00           C  
ATOM    190  CH2 TRP A  12       4.952  38.349  34.172  1.00  0.00           C  
ATOM    191  H   TRP A  12       3.197  41.646  38.541  1.00  0.00           H  
ATOM    192  HA  TRP A  12       1.109  39.690  39.356  1.00  0.00           H  
ATOM    193 1HB  TRP A  12       4.115  39.224  39.279  1.00  0.00           H  
ATOM    194 2HB  TRP A  12       2.937  38.095  39.936  1.00  0.00           H  
ATOM    195  HD1 TRP A  12       1.119  37.062  38.088  1.00  0.00           H  
ATOM    196  HE1 TRP A  12       1.503  36.414  35.615  1.00  0.00           H  
ATOM    197  HE3 TRP A  12       5.365  39.779  37.225  1.00  0.00           H  
ATOM    198  HZ2 TRP A  12       3.377  37.000  33.575  1.00  0.00           H  
ATOM    199  HZ3 TRP A  12       6.414  39.689  34.972  1.00  0.00           H  
ATOM    200  HH2 TRP A  12       5.423  38.322  33.189  1.00  0.00           H  
ATOM    201  N   PRO A  13       1.469  41.382  41.453  1.00  0.00           N  
ATOM    202  CA  PRO A  13       1.602  42.059  42.744  1.00  0.00           C  
ATOM    203  C   PRO A  13       1.632  41.078  43.919  1.00  0.00           C  
ATOM    204  O   PRO A  13       2.075  41.417  45.015  1.00  0.00           O  
ATOM    205  CB  PRO A  13       0.355  42.948  42.784  1.00  0.00           C  
ATOM    206  CG  PRO A  13      -0.633  42.289  41.884  1.00  0.00           C  
ATOM    207  CD  PRO A  13       0.182  41.677  40.776  1.00  0.00           C  
ATOM    208  HA  PRO A  13       2.510  42.679  42.734  1.00  0.00           H  
ATOM    209 1HB  PRO A  13      -0.010  43.028  43.819  1.00  0.00           H  
ATOM    210 2HB  PRO A  13       0.615  43.963  42.449  1.00  0.00           H  
ATOM    211 1HG  PRO A  13      -1.212  41.534  42.436  1.00  0.00           H  
ATOM    212 2HG  PRO A  13      -1.356  43.028  41.507  1.00  0.00           H  
ATOM    213 1HD  PRO A  13      -0.350  40.781  40.424  1.00  0.00           H  
ATOM    214 2HD  PRO A  13       0.316  42.410  39.967  1.00  0.00           H  
ATOM    215  N   GLN A  14       1.179  39.851  43.672  1.00  0.00           N  
ATOM    216  CA  GLN A  14       1.177  38.793  44.672  1.00  0.00           C  
ATOM    217  C   GLN A  14       2.532  38.101  44.888  1.00  0.00           C  
ATOM    218  O   GLN A  14       2.623  37.280  45.785  1.00  0.00           O  
ATOM    219  CB  GLN A  14       0.146  37.724  44.298  1.00  0.00           C  
ATOM    220  CG  GLN A  14       0.475  36.867  43.087  1.00  0.00           C  
ATOM    221  CD  GLN A  14      -0.021  37.466  41.784  1.00  0.00           C  
ATOM    222  OE1 GLN A  14      -0.133  38.691  41.676  1.00  0.00           O  
ATOM    223  NE2 GLN A  14      -0.317  36.622  40.801  1.00  0.00           N  
ATOM    224  H   GLN A  14       0.820  39.629  42.754  1.00  0.00           H  
ATOM    225  HA  GLN A  14       0.889  39.250  45.619  1.00  0.00           H  
ATOM    226 1HB  GLN A  14       0.009  37.048  45.142  1.00  0.00           H  
ATOM    227 2HB  GLN A  14      -0.812  38.208  44.097  1.00  0.00           H  
ATOM    228 1HG  GLN A  14       1.553  36.744  42.998  1.00  0.00           H  
ATOM    229 2HG  GLN A  14       0.004  35.892  43.213  1.00  0.00           H  
ATOM    230 1HE2 GLN A  14      -0.647  36.970  39.924  1.00  0.00           H  
ATOM    231 2HE2 GLN A  14      -0.209  35.637  40.937  1.00  0.00           H  
ATOM    232  N   CYS A  15       3.547  38.425  44.095  1.00  0.00           N  
ATOM    233  CA  CYS A  15       4.884  37.852  44.121  1.00  0.00           C  
ATOM    234  C   CYS A  15       5.894  38.897  44.594  1.00  0.00           C  
ATOM    235  O   CYS A  15       6.504  39.603  43.794  1.00  0.00           O  
ATOM    236  CB  CYS A  15       5.250  37.317  42.736  1.00  0.00           C  
ATOM    237  SG  CYS A  15       4.222  35.940  42.169  1.00  0.00           S  
ATOM    238  H   CYS A  15       3.361  39.144  43.411  1.00  0.00           H  
ATOM    239  HA  CYS A  15       4.889  37.004  44.807  1.00  0.00           H  
ATOM    240 1HB  CYS A  15       5.171  38.114  41.997  1.00  0.00           H  
ATOM    241 2HB  CYS A  15       6.286  36.976  42.727  1.00  0.00           H  
ATOM    242  N   PRO A  16       6.098  39.033  45.912  1.00  0.00           N  
ATOM    243  CA  PRO A  16       6.848  40.099  46.591  1.00  0.00           C  
ATOM    244  C   PRO A  16       8.342  40.083  46.318  1.00  0.00           C  
ATOM    245  O   PRO A  16       9.043  41.043  46.629  1.00  0.00           O  
ATOM    246  CB  PRO A  16       6.572  39.814  48.070  1.00  0.00           C  
ATOM    247  CG  PRO A  16       6.313  38.348  48.143  1.00  0.00           C  
ATOM    248  CD  PRO A  16       5.604  37.997  46.863  1.00  0.00           C  
ATOM    249  HA  PRO A  16       6.417  41.066  46.286  1.00  0.00           H  
ATOM    250 1HB  PRO A  16       7.438  40.118  48.676  1.00  0.00           H  
ATOM    251 2HB  PRO A  16       5.712  40.410  48.410  1.00  0.00           H  
ATOM    252 1HG  PRO A  16       7.261  37.800  48.253  1.00  0.00           H  
ATOM    253 2HG  PRO A  16       5.706  38.115  49.030  1.00  0.00           H  
ATOM    254 1HD  PRO A  16       5.918  36.973  46.610  1.00  0.00           H  
ATOM    255 2HD  PRO A  16       4.518  38.078  47.018  1.00  0.00           H  
ATOM    256  N   THR A  17       8.839  38.993  45.741  1.00  0.00           N  
ATOM    257  CA  THR A  17      10.265  38.865  45.463  1.00  0.00           C  
ATOM    258  C   THR A  17      10.670  39.685  44.245  1.00  0.00           C  
ATOM    259  O   THR A  17      11.846  39.994  44.071  1.00  0.00           O  
ATOM    260  CB  THR A  17      10.632  37.387  45.229  1.00  0.00           C  
ATOM    261  OG1 THR A  17       9.898  36.888  44.104  1.00  0.00           O  
ATOM    262  CG2 THR A  17      10.299  36.560  46.462  1.00  0.00           C  
ATOM    263  H   THR A  17       8.246  38.218  45.478  1.00  0.00           H  
ATOM    264  HA  THR A  17      10.816  39.242  46.325  1.00  0.00           H  
ATOM    265  HB  THR A  17      11.696  37.304  45.018  1.00  0.00           H  
ATOM    266  HG1 THR A  17      10.339  37.138  43.288  1.00  0.00           H  
ATOM    267 1HG2 THR A  17      10.565  35.518  46.281  1.00  0.00           H  
ATOM    268 2HG2 THR A  17      10.862  36.936  47.315  1.00  0.00           H  
ATOM    269 3HG2 THR A  17       9.233  36.627  46.676  1.00  0.00           H  
ATOM    270  N   ILE A  18       9.708  40.046  43.402  1.00  0.00           N  
ATOM    271  CA  ILE A  18      10.031  40.721  42.143  1.00  0.00           C  
ATOM    272  C   ILE A  18      10.679  42.077  42.374  1.00  0.00           C  
ATOM    273  O   ILE A  18      11.618  42.479  41.685  1.00  0.00           O  
ATOM    274  CB  ILE A  18       8.769  40.908  41.282  1.00  0.00           C  
ATOM    275  CG1 ILE A  18       8.210  39.554  40.837  1.00  0.00           C  
ATOM    276  CG2 ILE A  18       9.116  41.783  40.087  1.00  0.00           C  
ATOM    277  CD1 ILE A  18       6.826  39.597  40.231  1.00  0.00           C  
ATOM    278  H   ILE A  18       8.745  39.851  43.639  1.00  0.00           H  
ATOM    279  HA  ILE A  18      10.734  40.094  41.595  1.00  0.00           H  
ATOM    280  HB  ILE A  18       7.988  41.387  41.872  1.00  0.00           H  
ATOM    281 1HG1 ILE A  18       8.892  39.129  40.101  1.00  0.00           H  
ATOM    282 2HG1 ILE A  18       8.178  38.889  41.700  1.00  0.00           H  
ATOM    283 1HG2 ILE A  18       8.233  41.925  39.465  1.00  0.00           H  
ATOM    284 2HG2 ILE A  18       9.476  42.762  40.399  1.00  0.00           H  
ATOM    285 3HG2 ILE A  18       9.898  41.292  39.506  1.00  0.00           H  
ATOM    286 1HD1 ILE A  18       6.525  38.587  39.951  1.00  0.00           H  
ATOM    287 2HD1 ILE A  18       6.120  39.999  40.959  1.00  0.00           H  
ATOM    288 3HD1 ILE A  18       6.807  40.228  39.344  1.00  0.00           H  
ATOM    289  N   LYS A  19      10.170  42.779  43.381  1.00  0.00           N  
ATOM    290  CA  LYS A  19      10.621  44.114  43.749  1.00  0.00           C  
ATOM    291  C   LYS A  19      11.845  44.158  44.671  1.00  0.00           C  
ATOM    292  O   LYS A  19      12.334  45.250  44.952  1.00  0.00           O  
ATOM    293  CB  LYS A  19       9.480  44.875  44.424  1.00  0.00           C  
ATOM    294  CG  LYS A  19       9.121  44.352  45.809  1.00  0.00           C  
ATOM    295  CD  LYS A  19       7.954  45.103  46.431  1.00  0.00           C  
ATOM    296  CE  LYS A  19       7.556  44.514  47.777  1.00  0.00           C  
ATOM    297  NZ  LYS A  19       8.540  44.787  48.859  1.00  0.00           N  
ATOM    298  H   LYS A  19       9.426  42.359  43.917  1.00  0.00           H  
ATOM    299  HA  LYS A  19      10.891  44.628  42.826  1.00  0.00           H  
ATOM    300 1HB  LYS A  19       9.753  45.926  44.517  1.00  0.00           H  
ATOM    301 2HB  LYS A  19       8.585  44.824  43.804  1.00  0.00           H  
ATOM    302 1HG  LYS A  19       8.856  43.297  45.732  1.00  0.00           H  
ATOM    303 2HG  LYS A  19       9.980  44.448  46.473  1.00  0.00           H  
ATOM    304 1HD  LYS A  19       8.232  46.149  46.570  1.00  0.00           H  
ATOM    305 2HD  LYS A  19       7.094  45.057  45.762  1.00  0.00           H  
ATOM    306 1HE  LYS A  19       6.595  44.934  48.071  1.00  0.00           H  
ATOM    307 2HE  LYS A  19       7.455  43.435  47.667  1.00  0.00           H  
ATOM    308 1HZ  LYS A  19       8.214  44.369  49.719  1.00  0.00           H  
ATOM    309 2HZ  LYS A  19       9.461  44.417  48.671  1.00  0.00           H  
ATOM    310 3HZ  LYS A  19       8.635  45.786  48.983  1.00  0.00           H  
ATOM    311  N   GLU A  20      12.356  43.013  45.108  1.00  0.00           N  
ATOM    312  CA  GLU A  20      13.479  43.038  46.050  1.00  0.00           C  
ATOM    313  C   GLU A  20      14.825  42.888  45.347  1.00  0.00           C  
ATOM    314  O   GLU A  20      14.968  42.139  44.373  1.00  0.00           O  
ATOM    315  CB  GLU A  20      13.291  41.947  47.106  1.00  0.00           C  
ATOM    316  CG  GLU A  20      12.063  42.160  47.979  1.00  0.00           C  
ATOM    317  CD  GLU A  20      12.215  43.347  48.888  1.00  0.00           C  
ATOM    318  OE1 GLU A  20      13.304  43.546  49.369  1.00  0.00           O  
ATOM    319  OE2 GLU A  20      11.261  44.057  49.107  1.00  0.00           O  
ATOM    320  H   GLU A  20      11.987  42.124  44.803  1.00  0.00           H  
ATOM    321  HA  GLU A  20      13.477  44.001  46.561  1.00  0.00           H  
ATOM    322 1HB  GLU A  20      13.202  40.978  46.614  1.00  0.00           H  
ATOM    323 2HB  GLU A  20      14.170  41.908  47.751  1.00  0.00           H  
ATOM    324 1HG  GLU A  20      11.194  42.307  47.338  1.00  0.00           H  
ATOM    325 2HG  GLU A  20      11.890  41.264  48.575  1.00  0.00           H  
ATOM    326  N   ILE A  21      15.815  43.600  45.869  1.00  0.00           N  
ATOM    327  CA  ILE A  21      17.167  43.584  45.331  1.00  0.00           C  
ATOM    328  C   ILE A  21      18.200  43.024  46.305  1.00  0.00           C  
ATOM    329  O   ILE A  21      18.342  43.492  47.429  1.00  0.00           O  
ATOM    330  CB  ILE A  21      17.564  45.008  44.897  1.00  0.00           C  
ATOM    331  CG1 ILE A  21      16.582  45.510  43.835  1.00  0.00           C  
ATOM    332  CG2 ILE A  21      18.991  45.043  44.370  1.00  0.00           C  
ATOM    333  CD1 ILE A  21      16.544  44.758  42.525  1.00  0.00           C  
ATOM    334  H   ILE A  21      15.610  44.175  46.672  1.00  0.00           H  
ATOM    335  HA  ILE A  21      17.198  42.931  44.461  1.00  0.00           H  
ATOM    336  HB  ILE A  21      17.496  45.691  45.742  1.00  0.00           H  
ATOM    337 1HG1 ILE A  21      15.576  45.479  44.254  1.00  0.00           H  
ATOM    338 2HG1 ILE A  21      16.808  46.547  43.590  1.00  0.00           H  
ATOM    339 1HG2 ILE A  21      19.262  46.053  44.064  1.00  0.00           H  
ATOM    340 2HG2 ILE A  21      19.688  44.717  45.140  1.00  0.00           H  
ATOM    341 3HG2 ILE A  21      19.083  44.380  43.509  1.00  0.00           H  
ATOM    342 1HD1 ILE A  21      15.808  45.216  41.863  1.00  0.00           H  
ATOM    343 2HD1 ILE A  21      17.519  44.783  42.036  1.00  0.00           H  
ATOM    344 3HD1 ILE A  21      16.271  43.716  42.686  1.00  0.00           H  
ATOM    345  N   ARG A  22      18.912  41.999  45.840  1.00  0.00           N  
ATOM    346  CA  ARG A  22      19.969  41.342  46.607  1.00  0.00           C  
ATOM    347  C   ARG A  22      21.311  42.076  46.491  1.00  0.00           C  
ATOM    348  O   ARG A  22      21.479  42.893  45.577  1.00  0.00           O  
ATOM    349  CB  ARG A  22      20.143  39.902  46.149  1.00  0.00           C  
ATOM    350  CG  ARG A  22      19.010  38.943  46.480  1.00  0.00           C  
ATOM    351  CD  ARG A  22      19.303  37.576  45.980  1.00  0.00           C  
ATOM    352  NE  ARG A  22      18.244  36.617  46.247  1.00  0.00           N  
ATOM    353  CZ  ARG A  22      18.158  35.779  47.299  1.00  0.00           C  
ATOM    354  NH1 ARG A  22      19.039  35.697  48.270  1.00  0.00           N  
ATOM    355  NH2 ARG A  22      17.126  34.960  47.404  1.00  0.00           N  
ATOM    356  H   ARG A  22      18.710  41.657  44.910  1.00  0.00           H  
ATOM    357  HA  ARG A  22      19.663  41.328  47.654  1.00  0.00           H  
ATOM    358 1HB  ARG A  22      20.269  39.887  45.067  1.00  0.00           H  
ATOM    359 2HB  ARG A  22      21.053  39.520  46.612  1.00  0.00           H  
ATOM    360 1HG  ARG A  22      18.860  38.884  47.559  1.00  0.00           H  
ATOM    361 2HG  ARG A  22      18.092  39.299  46.012  1.00  0.00           H  
ATOM    362 1HD  ARG A  22      19.447  37.617  44.900  1.00  0.00           H  
ATOM    363 2HD  ARG A  22      20.209  37.200  46.456  1.00  0.00           H  
ATOM    364  HE  ARG A  22      17.494  36.576  45.570  1.00  0.00           H  
ATOM    365 1HH1 ARG A  22      19.867  36.276  48.292  1.00  0.00           H  
ATOM    366 2HH1 ARG A  22      18.832  35.019  48.989  1.00  0.00           H  
ATOM    367 1HH2 ARG A  22      16.394  34.947  46.707  1.00  0.00           H  
ATOM    368 2HH2 ARG A  22      17.103  34.351  48.208  1.00  0.00           H  
ATOM    369  N   ASP A  23      22.226  41.795  47.413  1.00  0.00           N  
ATOM    370  CA  ASP A  23      23.599  42.293  47.394  1.00  0.00           C  
ATOM    371  C   ASP A  23      24.545  41.123  47.573  1.00  0.00           C  
ATOM    372  O   ASP A  23      24.650  40.548  48.660  1.00  0.00           O  
ATOM    373  CB  ASP A  23      23.897  43.291  48.516  1.00  0.00           C  
ATOM    374  CG  ASP A  23      25.308  43.851  48.410  1.00  0.00           C  
ATOM    375  OD1 ASP A  23      26.109  43.327  47.674  1.00  0.00           O  
ATOM    376  OD2 ASP A  23      25.595  44.820  49.074  1.00  0.00           O  
ATOM    377  H   ASP A  23      21.961  41.195  48.181  1.00  0.00           H  
ATOM    378  HA  ASP A  23      23.798  42.771  46.435  1.00  0.00           H  
ATOM    379 1HB  ASP A  23      23.178  44.108  48.472  1.00  0.00           H  
ATOM    380 2HB  ASP A  23      23.776  42.800  49.483  1.00  0.00           H  
ATOM    381  N   GLN A  24      25.217  40.760  46.484  1.00  0.00           N  
ATOM    382  CA  GLN A  24      26.137  39.623  46.461  1.00  0.00           C  
ATOM    383  C   GLN A  24      27.469  39.809  47.196  1.00  0.00           C  
ATOM    384  O   GLN A  24      28.168  38.825  47.493  1.00  0.00           O  
ATOM    385  CB  GLN A  24      26.395  39.264  44.995  1.00  0.00           C  
ATOM    386  CG  GLN A  24      27.180  40.281  44.185  1.00  0.00           C  
ATOM    387  CD  GLN A  24      27.329  39.787  42.758  1.00  0.00           C  
ATOM    388  OE1 GLN A  24      26.457  39.923  41.895  1.00  0.00           O  
ATOM    389  NE2 GLN A  24      28.488  39.190  42.506  1.00  0.00           N  
ATOM    390  H   GLN A  24      25.062  41.316  45.655  1.00  0.00           H  
ATOM    391  HA  GLN A  24      25.640  38.786  46.950  1.00  0.00           H  
ATOM    392 1HB  GLN A  24      26.943  38.323  44.945  1.00  0.00           H  
ATOM    393 2HB  GLN A  24      25.440  39.118  44.490  1.00  0.00           H  
ATOM    394 1HG  GLN A  24      26.652  41.234  44.184  1.00  0.00           H  
ATOM    395 2HG  GLN A  24      28.168  40.414  44.626  1.00  0.00           H  
ATOM    396 1HE2 GLN A  24      28.673  38.832  41.589  1.00  0.00           H  
ATOM    397 2HE2 GLN A  24      29.182  39.089  43.218  1.00  0.00           H  
ATOM    398  N   GLY A  25      27.857  41.036  47.518  1.00  0.00           N  
ATOM    399  CA  GLY A  25      29.121  41.203  48.228  1.00  0.00           C  
ATOM    400  C   GLY A  25      30.353  40.855  47.403  1.00  0.00           C  
ATOM    401  O   GLY A  25      30.319  40.748  46.174  1.00  0.00           O  
ATOM    402  H   GLY A  25      27.300  41.847  47.287  1.00  0.00           H  
ATOM    403 1HA  GLY A  25      29.176  42.236  48.573  1.00  0.00           H  
ATOM    404 2HA  GLY A  25      29.100  40.580  49.121  1.00  0.00           H  
ATOM    405  N   SER A  26      31.486  40.684  48.089  1.00  0.00           N  
ATOM    406  CA  SER A  26      32.763  40.367  47.444  1.00  0.00           C  
ATOM    407  C   SER A  26      32.973  38.880  47.197  1.00  0.00           C  
ATOM    408  O   SER A  26      33.842  38.236  47.822  1.00  0.00           O  
ATOM    409  CB  SER A  26      33.866  40.940  48.312  1.00  0.00           C  
ATOM    410  OG  SER A  26      33.772  42.338  48.357  1.00  0.00           O  
ATOM    411  H   SER A  26      31.453  40.780  49.094  1.00  0.00           H  
ATOM    412  HA  SER A  26      32.772  40.890  46.486  1.00  0.00           H  
ATOM    413 1HB  SER A  26      33.794  40.531  49.319  1.00  0.00           H  
ATOM    414 2HB  SER A  26      34.834  40.644  47.909  1.00  0.00           H  
ATOM    415  HG  SER A  26      32.991  42.538  48.879  1.00  0.00           H  
ATOM    416  N   CYS A  27      32.184  38.339  46.289  1.00  0.00           N  
ATOM    417  CA  CYS A  27      32.133  36.963  45.816  1.00  0.00           C  
ATOM    418  C   CYS A  27      31.743  36.988  44.332  1.00  0.00           C  
ATOM    419  O   CYS A  27      30.870  37.741  43.917  1.00  0.00           O  
ATOM    420  CB  CYS A  27      31.139  36.128  46.623  1.00  0.00           C  
ATOM    421  SG  CYS A  27      30.882  34.423  46.074  1.00  0.00           S  
ATOM    422  H   CYS A  27      31.538  39.003  45.889  1.00  0.00           H  
ATOM    423  HA  CYS A  27      33.113  36.497  45.916  1.00  0.00           H  
ATOM    424 1HB  CYS A  27      31.468  36.080  47.661  1.00  0.00           H  
ATOM    425 2HB  CYS A  27      30.163  36.612  46.607  1.00  0.00           H  
ATOM    426  N   GLY A  28      32.412  36.187  43.512  1.00  0.00           N  
ATOM    427  CA  GLY A  28      32.165  36.117  42.083  1.00  0.00           C  
ATOM    428  C   GLY A  28      30.990  35.184  41.805  1.00  0.00           C  
ATOM    429  O   GLY A  28      31.089  34.240  41.041  1.00  0.00           O  
ATOM    430  H   GLY A  28      33.141  35.576  43.854  1.00  0.00           H  
ATOM    431 1HA  GLY A  28      31.951  37.111  41.691  1.00  0.00           H  
ATOM    432 2HA  GLY A  28      33.049  35.750  41.563  1.00  0.00           H  
ATOM    433  N   SER A  29      29.878  35.528  42.444  1.00  0.00           N  
ATOM    434  CA  SER A  29      28.602  34.814  42.444  1.00  0.00           C  
ATOM    435  C   SER A  29      27.623  35.563  41.518  1.00  0.00           C  
ATOM    436  O   SER A  29      26.428  35.294  41.536  1.00  0.00           O  
ATOM    437  CB  SER A  29      28.041  34.717  43.849  1.00  0.00           C  
ATOM    438  OG  SER A  29      27.828  35.993  44.388  1.00  0.00           O  
ATOM    439  H   SER A  29      29.938  36.377  42.986  1.00  0.00           H  
ATOM    440  HA  SER A  29      28.751  33.803  42.062  1.00  0.00           H  
ATOM    441 1HB  SER A  29      27.101  34.166  43.840  1.00  0.00           H  
ATOM    442 2HB  SER A  29      28.735  34.162  44.479  1.00  0.00           H  
ATOM    443  HG  SER A  29      27.745  35.875  45.337  1.00  0.00           H  
ATOM    444  N   CYS A  30      28.152  36.481  40.714  1.00  0.00           N  
ATOM    445  CA  CYS A  30      27.349  37.275  39.780  1.00  0.00           C  
ATOM    446  C   CYS A  30      26.340  36.332  39.105  1.00  0.00           C  
ATOM    447  O   CYS A  30      25.143  36.640  39.016  1.00  0.00           O  
ATOM    448  CB  CYS A  30      28.312  37.919  38.783  1.00  0.00           C  
ATOM    449  SG  CYS A  30      29.552  39.096  39.375  1.00  0.00           S  
ATOM    450  H   CYS A  30      29.150  36.627  40.759  1.00  0.00           H  
ATOM    451  HA  CYS A  30      26.811  38.054  40.321  1.00  0.00           H  
ATOM    452 1HB  CYS A  30      28.871  37.130  38.280  1.00  0.00           H  
ATOM    453 2HB  CYS A  30      27.727  38.456  38.036  1.00  0.00           H  
ATOM    454  HG  CYS A  30      30.306  39.156  38.281  1.00  0.00           H  
ATOM    455  N   TRP A  31      26.829  35.189  38.636  1.00  0.00           N  
ATOM    456  CA  TRP A  31      26.048  34.144  37.967  1.00  0.00           C  
ATOM    457  C   TRP A  31      24.965  33.485  38.825  1.00  0.00           C  
ATOM    458  O   TRP A  31      23.925  33.042  38.299  1.00  0.00           O  
ATOM    459  CB  TRP A  31      27.016  33.071  37.467  1.00  0.00           C  
ATOM    460  CG  TRP A  31      27.721  32.330  38.562  1.00  0.00           C  
ATOM    461  CD1 TRP A  31      28.931  32.620  39.119  1.00  0.00           C  
ATOM    462  CD2 TRP A  31      27.244  31.151  39.246  1.00  0.00           C  
ATOM    463  NE1 TRP A  31      29.233  31.703  40.095  1.00  0.00           N  
ATOM    464  CE2 TRP A  31      28.207  30.797  40.185  1.00  0.00           C  
ATOM    465  CE3 TRP A  31      26.083  30.376  39.135  1.00  0.00           C  
ATOM    466  CZ2 TRP A  31      28.058  29.698  41.017  1.00  0.00           C  
ATOM    467  CZ3 TRP A  31      25.930  29.274  39.968  1.00  0.00           C  
ATOM    468  CH2 TRP A  31      26.892  28.942  40.888  1.00  0.00           C  
ATOM    469  H   TRP A  31      27.821  35.031  38.750  1.00  0.00           H  
ATOM    470  HA  TRP A  31      25.539  34.601  37.119  1.00  0.00           H  
ATOM    471 1HB  TRP A  31      26.472  32.346  36.861  1.00  0.00           H  
ATOM    472 2HB  TRP A  31      27.781  33.509  36.825  1.00  0.00           H  
ATOM    473  HD1 TRP A  31      29.575  33.452  38.841  1.00  0.00           H  
ATOM    474  HE1 TRP A  31      30.065  31.674  40.668  1.00  0.00           H  
ATOM    475  HE3 TRP A  31      25.323  30.649  38.404  1.00  0.00           H  
ATOM    476  HZ2 TRP A  31      28.815  29.424  41.751  1.00  0.00           H  
ATOM    477  HZ3 TRP A  31      25.022  28.677  39.872  1.00  0.00           H  
ATOM    478  HH2 TRP A  31      26.740  28.072  41.526  1.00  0.00           H  
ATOM    479  N   ALA A  32      25.164  33.414  40.135  1.00  0.00           N  
ATOM    480  CA  ALA A  32      24.218  32.742  41.008  1.00  0.00           C  
ATOM    481  C   ALA A  32      23.075  33.689  41.366  1.00  0.00           C  
ATOM    482  O   ALA A  32      21.932  33.266  41.527  1.00  0.00           O  
ATOM    483  CB  ALA A  32      24.904  32.229  42.266  1.00  0.00           C  
ATOM    484  H   ALA A  32      25.977  33.828  40.566  1.00  0.00           H  
ATOM    485  HA  ALA A  32      23.809  31.882  40.475  1.00  0.00           H  
ATOM    486 1HB  ALA A  32      24.182  31.730  42.912  1.00  0.00           H  
ATOM    487 2HB  ALA A  32      25.687  31.521  41.997  1.00  0.00           H  
ATOM    488 3HB  ALA A  32      25.343  33.072  42.798  1.00  0.00           H  
ATOM    489  N   PHE A  33      23.397  34.972  41.501  1.00  0.00           N  
ATOM    490  CA  PHE A  33      22.379  35.937  41.884  1.00  0.00           C  
ATOM    491  C   PHE A  33      21.404  36.183  40.729  1.00  0.00           C  
ATOM    492  O   PHE A  33      20.186  36.258  40.945  1.00  0.00           O  
ATOM    493  CB  PHE A  33      23.032  37.253  42.310  1.00  0.00           C  
ATOM    494  CG  PHE A  33      23.405  37.097  43.757  1.00  0.00           C  
ATOM    495  CD1 PHE A  33      24.543  36.391  44.120  1.00  0.00           C  
ATOM    496  CD2 PHE A  33      22.617  37.654  44.729  1.00  0.00           C  
ATOM    497  CE1 PHE A  33      24.879  36.251  45.454  1.00  0.00           C  
ATOM    498  CE2 PHE A  33      22.946  37.521  46.064  1.00  0.00           C  
ATOM    499  CZ  PHE A  33      24.078  36.818  46.422  1.00  0.00           C  
ATOM    500  H   PHE A  33      24.352  35.252  41.333  1.00  0.00           H  
ATOM    501  HA  PHE A  33      21.816  35.533  42.726  1.00  0.00           H  
ATOM    502 1HB  PHE A  33      23.906  37.468  41.696  1.00  0.00           H  
ATOM    503 2HB  PHE A  33      22.341  38.082  42.162  1.00  0.00           H  
ATOM    504  HD1 PHE A  33      25.178  35.944  43.355  1.00  0.00           H  
ATOM    505  HD2 PHE A  33      21.727  38.204  44.419  1.00  0.00           H  
ATOM    506  HE1 PHE A  33      25.776  35.694  45.724  1.00  0.00           H  
ATOM    507  HE2 PHE A  33      22.349  37.947  46.870  1.00  0.00           H  
ATOM    508  HZ  PHE A  33      24.312  36.727  47.482  1.00  0.00           H  
ATOM    509  N   GLY A  34      21.913  36.284  39.504  1.00  0.00           N  
ATOM    510  CA  GLY A  34      20.982  36.483  38.402  1.00  0.00           C  
ATOM    511  C   GLY A  34      19.995  35.323  38.372  1.00  0.00           C  
ATOM    512  O   GLY A  34      18.768  35.529  38.322  1.00  0.00           O  
ATOM    513  H   GLY A  34      22.907  36.229  39.342  1.00  0.00           H  
ATOM    514 1HA  GLY A  34      20.457  37.431  38.526  1.00  0.00           H  
ATOM    515 2HA  GLY A  34      21.533  36.546  37.464  1.00  0.00           H  
ATOM    516  N   ALA A  35      20.515  34.094  38.406  1.00  0.00           N  
ATOM    517  CA  ALA A  35      19.642  32.928  38.353  1.00  0.00           C  
ATOM    518  C   ALA A  35      18.694  32.794  39.549  1.00  0.00           C  
ATOM    519  O   ALA A  35      17.517  32.447  39.341  1.00  0.00           O  
ATOM    520  CB  ALA A  35      20.489  31.670  38.234  1.00  0.00           C  
ATOM    521  H   ALA A  35      21.513  33.959  38.467  1.00  0.00           H  
ATOM    522  HA  ALA A  35      19.007  33.025  37.471  1.00  0.00           H  
ATOM    523 1HB  ALA A  35      19.845  30.794  38.178  1.00  0.00           H  
ATOM    524 2HB  ALA A  35      21.097  31.733  37.332  1.00  0.00           H  
ATOM    525 3HB  ALA A  35      21.127  31.604  39.115  1.00  0.00           H  
ATOM    526  N   VAL A  36      19.112  33.039  40.790  1.00  0.00           N  
ATOM    527  CA  VAL A  36      18.107  32.807  41.821  1.00  0.00           C  
ATOM    528  C   VAL A  36      17.043  33.889  41.862  1.00  0.00           C  
ATOM    529  O   VAL A  36      15.892  33.582  42.185  1.00  0.00           O  
ATOM    530  CB  VAL A  36      18.672  32.703  43.251  1.00  0.00           C  
ATOM    531  CG1 VAL A  36      19.625  31.519  43.298  1.00  0.00           C  
ATOM    532  CG2 VAL A  36      19.376  33.977  43.694  1.00  0.00           C  
ATOM    533  H   VAL A  36      20.048  33.360  40.992  1.00  0.00           H  
ATOM    534  HA  VAL A  36      17.617  31.857  41.600  1.00  0.00           H  
ATOM    535  HB  VAL A  36      17.862  32.510  43.954  1.00  0.00           H  
ATOM    536 1HG1 VAL A  36      20.040  31.422  44.302  1.00  0.00           H  
ATOM    537 2HG1 VAL A  36      19.096  30.601  43.043  1.00  0.00           H  
ATOM    538 3HG1 VAL A  36      20.424  31.700  42.579  1.00  0.00           H  
ATOM    539 1HG2 VAL A  36      19.747  33.833  44.708  1.00  0.00           H  
ATOM    540 2HG2 VAL A  36      20.201  34.164  43.006  1.00  0.00           H  
ATOM    541 3HG2 VAL A  36      18.709  34.839  43.687  1.00  0.00           H  
ATOM    542  N   GLU A  37      17.343  35.137  41.542  1.00  0.00           N  
ATOM    543  CA  GLU A  37      16.211  36.047  41.600  1.00  0.00           C  
ATOM    544  C   GLU A  37      15.217  35.730  40.476  1.00  0.00           C  
ATOM    545  O   GLU A  37      14.007  35.769  40.701  1.00  0.00           O  
ATOM    546  CB  GLU A  37      16.626  37.517  41.494  1.00  0.00           C  
ATOM    547  CG  GLU A  37      17.418  38.081  42.663  1.00  0.00           C  
ATOM    548  CD  GLU A  37      17.637  39.566  42.562  1.00  0.00           C  
ATOM    549  OE1 GLU A  37      17.204  40.129  41.585  1.00  0.00           O  
ATOM    550  OE2 GLU A  37      18.228  40.138  43.446  1.00  0.00           O  
ATOM    551  H   GLU A  37      18.274  35.431  41.282  1.00  0.00           H  
ATOM    552  HA  GLU A  37      15.709  35.919  42.560  1.00  0.00           H  
ATOM    553 1HB  GLU A  37      17.237  37.651  40.600  1.00  0.00           H  
ATOM    554 2HB  GLU A  37      15.722  38.113  41.385  1.00  0.00           H  
ATOM    555 1HG  GLU A  37      16.883  37.868  43.588  1.00  0.00           H  
ATOM    556 2HG  GLU A  37      18.381  37.573  42.700  1.00  0.00           H  
ATOM    557  N   ALA A  38      15.697  35.405  39.273  1.00  0.00           N  
ATOM    558  CA  ALA A  38      14.785  35.085  38.174  1.00  0.00           C  
ATOM    559  C   ALA A  38      13.991  33.823  38.477  1.00  0.00           C  
ATOM    560  O   ALA A  38      12.799  33.732  38.158  1.00  0.00           O  
ATOM    561  CB  ALA A  38      15.581  34.930  36.886  1.00  0.00           C  
ATOM    562  H   ALA A  38      16.695  35.375  39.115  1.00  0.00           H  
ATOM    563  HA  ALA A  38      14.075  35.902  38.050  1.00  0.00           H  
ATOM    564 1HB  ALA A  38      14.903  34.683  36.068  1.00  0.00           H  
ATOM    565 2HB  ALA A  38      16.096  35.863  36.657  1.00  0.00           H  
ATOM    566 3HB  ALA A  38      16.306  34.130  37.025  1.00  0.00           H  
ATOM    567  N   ILE A  39      14.639  32.834  39.100  1.00  0.00           N  
ATOM    568  CA  ILE A  39      13.963  31.599  39.485  1.00  0.00           C  
ATOM    569  C   ILE A  39      12.922  31.888  40.580  1.00  0.00           C  
ATOM    570  O   ILE A  39      11.772  31.401  40.495  1.00  0.00           O  
ATOM    571  CB  ILE A  39      14.963  30.542  39.989  1.00  0.00           C  
ATOM    572  CG1 ILE A  39      15.814  30.052  38.814  1.00  0.00           C  
ATOM    573  CG2 ILE A  39      14.204  29.402  40.650  1.00  0.00           C  
ATOM    574  CD1 ILE A  39      17.048  29.258  39.181  1.00  0.00           C  
ATOM    575  H   ILE A  39      15.620  32.928  39.317  1.00  0.00           H  
ATOM    576  HA  ILE A  39      13.447  31.199  38.614  1.00  0.00           H  
ATOM    577  HB  ILE A  39      15.639  30.997  40.712  1.00  0.00           H  
ATOM    578 1HG1 ILE A  39      15.186  29.427  38.181  1.00  0.00           H  
ATOM    579 2HG1 ILE A  39      16.141  30.913  38.230  1.00  0.00           H  
ATOM    580 1HG2 ILE A  39      14.896  28.643  41.014  1.00  0.00           H  
ATOM    581 2HG2 ILE A  39      13.618  29.756  41.497  1.00  0.00           H  
ATOM    582 3HG2 ILE A  39      13.543  28.979  39.893  1.00  0.00           H  
ATOM    583 1HD1 ILE A  39      17.567  28.967  38.268  1.00  0.00           H  
ATOM    584 2HD1 ILE A  39      17.707  29.870  39.798  1.00  0.00           H  
ATOM    585 3HD1 ILE A  39      16.772  28.364  39.737  1.00  0.00           H  
ATOM    586  N   SER A  40      13.276  32.686  41.584  1.00  0.00           N  
ATOM    587  CA  SER A  40      12.321  32.987  42.656  1.00  0.00           C  
ATOM    588  C   SER A  40      11.027  33.570  42.100  1.00  0.00           C  
ATOM    589  O   SER A  40       9.915  33.191  42.517  1.00  0.00           O  
ATOM    590  CB  SER A  40      12.944  33.957  43.641  1.00  0.00           C  
ATOM    591  OG  SER A  40      14.075  33.419  44.270  1.00  0.00           O  
ATOM    592  H   SER A  40      14.200  33.091  41.620  1.00  0.00           H  
ATOM    593  HA  SER A  40      12.083  32.061  43.182  1.00  0.00           H  
ATOM    594 1HB  SER A  40      13.227  34.870  43.118  1.00  0.00           H  
ATOM    595 2HB  SER A  40      12.204  34.221  44.395  1.00  0.00           H  
ATOM    596  HG  SER A  40      14.744  33.357  43.584  1.00  0.00           H  
ATOM    597  N   ASP A  41      11.162  34.497  41.158  1.00  0.00           N  
ATOM    598  CA  ASP A  41       9.973  35.117  40.594  1.00  0.00           C  
ATOM    599  C   ASP A  41       9.151  34.114  39.788  1.00  0.00           C  
ATOM    600  O   ASP A  41       7.912  34.110  39.895  1.00  0.00           O  
ATOM    601  CB  ASP A  41      10.366  36.297  39.702  1.00  0.00           C  
ATOM    602  CG  ASP A  41      10.983  37.470  40.453  1.00  0.00           C  
ATOM    603  OD1 ASP A  41      10.968  37.519  41.660  1.00  0.00           O  
ATOM    604  OD2 ASP A  41      11.477  38.330  39.764  1.00  0.00           O  
ATOM    605  H   ASP A  41      12.084  34.760  40.840  1.00  0.00           H  
ATOM    606  HA  ASP A  41       9.354  35.484  41.413  1.00  0.00           H  
ATOM    607 1HB  ASP A  41      11.084  35.956  38.956  1.00  0.00           H  
ATOM    608 2HB  ASP A  41       9.482  36.657  39.176  1.00  0.00           H  
ATOM    609  N   ARG A  42       9.807  33.294  38.973  1.00  0.00           N  
ATOM    610  CA  ARG A  42       9.114  32.287  38.163  1.00  0.00           C  
ATOM    611  C   ARG A  42       8.430  31.209  38.991  1.00  0.00           C  
ATOM    612  O   ARG A  42       7.369  30.718  38.585  1.00  0.00           O  
ATOM    613  CB  ARG A  42      10.134  31.656  37.227  1.00  0.00           C  
ATOM    614  CG  ARG A  42      10.335  32.631  36.077  1.00  0.00           C  
ATOM    615  CD  ARG A  42      11.506  32.450  35.181  1.00  0.00           C  
ATOM    616  NE  ARG A  42      11.294  33.341  34.052  1.00  0.00           N  
ATOM    617  CZ  ARG A  42      10.850  32.966  32.836  1.00  0.00           C  
ATOM    618  NH1 ARG A  42      10.553  31.723  32.523  1.00  0.00           N  
ATOM    619  NH2 ARG A  42      10.688  33.849  31.865  1.00  0.00           N  
ATOM    620  H   ARG A  42      10.812  33.359  38.904  1.00  0.00           H  
ATOM    621  HA  ARG A  42       8.342  32.794  37.584  1.00  0.00           H  
ATOM    622 1HB  ARG A  42      11.066  31.468  37.758  1.00  0.00           H  
ATOM    623 2HB  ARG A  42       9.777  30.689  36.870  1.00  0.00           H  
ATOM    624 1HG  ARG A  42       9.464  32.577  35.426  1.00  0.00           H  
ATOM    625 2HG  ARG A  42      10.445  33.636  36.484  1.00  0.00           H  
ATOM    626 1HD  ARG A  42      12.415  32.708  35.720  1.00  0.00           H  
ATOM    627 2HD  ARG A  42      11.580  31.418  34.841  1.00  0.00           H  
ATOM    628  HE  ARG A  42      11.499  34.319  34.208  1.00  0.00           H  
ATOM    629 1HH1 ARG A  42      10.638  30.965  33.184  1.00  0.00           H  
ATOM    630 2HH1 ARG A  42      10.231  31.563  31.580  1.00  0.00           H  
ATOM    631 1HH2 ARG A  42      10.891  34.827  32.009  1.00  0.00           H  
ATOM    632 2HH2 ARG A  42      10.354  33.507  30.977  1.00  0.00           H  
ATOM    633  N   ILE A  43       8.993  30.802  40.118  1.00  0.00           N  
ATOM    634  CA  ILE A  43       8.264  29.808  40.902  1.00  0.00           C  
ATOM    635  C   ILE A  43       6.908  30.382  41.316  1.00  0.00           C  
ATOM    636  O   ILE A  43       5.892  29.679  41.150  1.00  0.00           O  
ATOM    637  CB  ILE A  43       9.055  29.400  42.158  1.00  0.00           C  
ATOM    638  CG1 ILE A  43      10.307  28.629  41.729  1.00  0.00           C  
ATOM    639  CG2 ILE A  43       8.184  28.568  43.087  1.00  0.00           C  
ATOM    640  CD1 ILE A  43      11.346  28.438  42.810  1.00  0.00           C  
ATOM    641  H   ILE A  43       9.884  31.176  40.406  1.00  0.00           H  
ATOM    642  HA  ILE A  43       8.101  28.910  40.308  1.00  0.00           H  
ATOM    643  HB  ILE A  43       9.384  30.294  42.685  1.00  0.00           H  
ATOM    644 1HG1 ILE A  43       9.998  27.647  41.373  1.00  0.00           H  
ATOM    645 2HG1 ILE A  43      10.779  29.160  40.901  1.00  0.00           H  
ATOM    646 1HG2 ILE A  43       8.749  28.280  43.974  1.00  0.00           H  
ATOM    647 2HG2 ILE A  43       7.311  29.137  43.400  1.00  0.00           H  
ATOM    648 3HG2 ILE A  43       7.853  27.667  42.568  1.00  0.00           H  
ATOM    649 1HD1 ILE A  43      12.186  27.882  42.393  1.00  0.00           H  
ATOM    650 2HD1 ILE A  43      11.682  29.414  43.162  1.00  0.00           H  
ATOM    651 3HD1 ILE A  43      10.937  27.883  43.654  1.00  0.00           H  
ATOM    652  N   CYS A  44       6.856  31.607  41.817  1.00  0.00           N  
ATOM    653  CA  CYS A  44       5.638  32.304  42.223  1.00  0.00           C  
ATOM    654  C   CYS A  44       4.736  32.609  41.021  1.00  0.00           C  
ATOM    655  O   CYS A  44       3.531  32.376  41.053  1.00  0.00           O  
ATOM    656  CB  CYS A  44       5.994  33.606  42.941  1.00  0.00           C  
ATOM    657  SG  CYS A  44       4.587  34.537  43.594  1.00  0.00           S  
ATOM    658  H   CYS A  44       7.740  32.086  41.921  1.00  0.00           H  
ATOM    659  HA  CYS A  44       5.090  31.657  42.909  1.00  0.00           H  
ATOM    660 1HB  CYS A  44       6.659  33.398  43.779  1.00  0.00           H  
ATOM    661 2HB  CYS A  44       6.533  34.274  42.269  1.00  0.00           H  
ATOM    662  N   ILE A  45       5.290  33.137  39.941  1.00  0.00           N  
ATOM    663  CA  ILE A  45       4.442  33.473  38.805  1.00  0.00           C  
ATOM    664  C   ILE A  45       3.815  32.232  38.170  1.00  0.00           C  
ATOM    665  O   ILE A  45       2.586  32.196  37.957  1.00  0.00           O  
ATOM    666  CB  ILE A  45       5.265  34.244  37.757  1.00  0.00           C  
ATOM    667  CG1 ILE A  45       5.617  35.611  38.347  1.00  0.00           C  
ATOM    668  CG2 ILE A  45       4.505  34.382  36.447  1.00  0.00           C  
ATOM    669  CD1 ILE A  45       6.679  36.373  37.587  1.00  0.00           C  
ATOM    670  H   ILE A  45       6.284  33.307  39.901  1.00  0.00           H  
ATOM    671  HA  ILE A  45       3.632  34.107  39.163  1.00  0.00           H  
ATOM    672  HB  ILE A  45       6.194  33.710  37.563  1.00  0.00           H  
ATOM    673 1HG1 ILE A  45       4.711  36.217  38.375  1.00  0.00           H  
ATOM    674 2HG1 ILE A  45       5.967  35.478  39.371  1.00  0.00           H  
ATOM    675 1HG2 ILE A  45       5.099  34.931  35.714  1.00  0.00           H  
ATOM    676 2HG2 ILE A  45       4.269  33.405  36.027  1.00  0.00           H  
ATOM    677 3HG2 ILE A  45       3.579  34.924  36.637  1.00  0.00           H  
ATOM    678 1HD1 ILE A  45       6.867  37.330  38.074  1.00  0.00           H  
ATOM    679 2HD1 ILE A  45       7.595  35.781  37.575  1.00  0.00           H  
ATOM    680 3HD1 ILE A  45       6.347  36.554  36.565  1.00  0.00           H  
ATOM    681  N   HIS A  46       4.602  31.201  37.899  1.00  0.00           N  
ATOM    682  CA  HIS A  46       4.096  30.003  37.280  1.00  0.00           C  
ATOM    683  C   HIS A  46       3.004  29.332  38.096  1.00  0.00           C  
ATOM    684  O   HIS A  46       2.006  28.859  37.546  1.00  0.00           O  
ATOM    685  CB  HIS A  46       5.215  28.988  37.029  1.00  0.00           C  
ATOM    686  CG  HIS A  46       4.784  27.735  36.332  1.00  0.00           C  
ATOM    687  ND1 HIS A  46       4.487  27.694  34.986  1.00  0.00           N  
ATOM    688  CD2 HIS A  46       4.597  26.468  36.794  1.00  0.00           C  
ATOM    689  CE1 HIS A  46       4.138  26.464  34.650  1.00  0.00           C  
ATOM    690  NE2 HIS A  46       4.196  25.702  35.727  1.00  0.00           N  
ATOM    691  H   HIS A  46       5.586  31.235  38.124  1.00  0.00           H  
ATOM    692  HA  HIS A  46       3.656  30.262  36.317  1.00  0.00           H  
ATOM    693 1HB  HIS A  46       5.996  29.452  36.424  1.00  0.00           H  
ATOM    694 2HB  HIS A  46       5.644  28.720  37.994  1.00  0.00           H  
ATOM    695  HD2 HIS A  46       4.737  26.120  37.818  1.00  0.00           H  
ATOM    696  HE1 HIS A  46       3.851  26.131  33.653  1.00  0.00           H  
ATOM    697  HE2 HIS A  46       3.983  24.716  35.771  1.00  0.00           H  
ATOM    698  N   THR A  47       3.188  29.292  39.408  1.00  0.00           N  
ATOM    699  CA  THR A  47       2.224  28.606  40.270  1.00  0.00           C  
ATOM    700  C   THR A  47       1.148  29.520  40.851  1.00  0.00           C  
ATOM    701  O   THR A  47       0.415  29.106  41.757  1.00  0.00           O  
ATOM    702  CB  THR A  47       2.936  27.893  41.434  1.00  0.00           C  
ATOM    703  OG1 THR A  47       3.584  28.843  42.290  1.00  0.00           O  
ATOM    704  CG2 THR A  47       3.983  26.917  40.920  1.00  0.00           C  
ATOM    705  H   THR A  47       3.992  29.729  39.837  1.00  0.00           H  
ATOM    706  HA  THR A  47       1.714  27.866  39.651  1.00  0.00           H  
ATOM    707  HB  THR A  47       2.201  27.346  42.024  1.00  0.00           H  
ATOM    708  HG1 THR A  47       4.371  29.183  41.857  1.00  0.00           H  
ATOM    709 1HG2 THR A  47       4.465  26.433  41.770  1.00  0.00           H  
ATOM    710 2HG2 THR A  47       3.500  26.168  40.293  1.00  0.00           H  
ATOM    711 3HG2 THR A  47       4.731  27.450  40.334  1.00  0.00           H  
ATOM    712  N   ASN A  48       1.038  30.751  40.364  1.00  0.00           N  
ATOM    713  CA  ASN A  48       0.048  31.721  40.843  1.00  0.00           C  
ATOM    714  C   ASN A  48       0.152  31.969  42.342  1.00  0.00           C  
ATOM    715  O   ASN A  48      -0.855  32.038  43.054  1.00  0.00           O  
ATOM    716  CB  ASN A  48      -1.357  31.264  40.492  1.00  0.00           C  
ATOM    717  CG  ASN A  48      -1.587  31.141  39.012  1.00  0.00           C  
ATOM    718  OD1 ASN A  48      -1.362  32.072  38.230  1.00  0.00           O  
ATOM    719  ND2 ASN A  48      -2.039  29.979  38.616  1.00  0.00           N  
ATOM    720  H   ASN A  48       1.660  31.051  39.625  1.00  0.00           H  
ATOM    721  HA  ASN A  48       0.249  32.672  40.348  1.00  0.00           H  
ATOM    722 1HB  ASN A  48      -1.569  30.296  40.947  1.00  0.00           H  
ATOM    723 2HB  ASN A  48      -2.078  31.975  40.899  1.00  0.00           H  
ATOM    724 1HD2 ASN A  48      -2.220  29.813  37.647  1.00  0.00           H  
ATOM    725 2HD2 ASN A  48      -2.204  29.261  39.293  1.00  0.00           H  
ATOM    726  N   ALA A  49       1.392  32.071  42.811  1.00  0.00           N  
ATOM    727  CA  ALA A  49       1.811  32.279  44.187  1.00  0.00           C  
ATOM    728  C   ALA A  49       1.376  31.153  45.120  1.00  0.00           C  
ATOM    729  O   ALA A  49       1.334  31.353  46.329  1.00  0.00           O  
ATOM    730  CB  ALA A  49       1.288  33.612  44.705  1.00  0.00           C  
ATOM    731  H   ALA A  49       2.146  31.992  42.143  1.00  0.00           H  
ATOM    732  HA  ALA A  49       2.901  32.299  44.199  1.00  0.00           H  
ATOM    733 1HB  ALA A  49       1.639  33.771  45.725  1.00  0.00           H  
ATOM    734 2HB  ALA A  49       1.656  34.413  44.063  1.00  0.00           H  
ATOM    735 3HB  ALA A  49       0.199  33.614  44.698  1.00  0.00           H  
ATOM    736  N   HIS A  50       1.056  29.983  44.577  1.00  0.00           N  
ATOM    737  CA  HIS A  50       0.790  28.804  45.404  1.00  0.00           C  
ATOM    738  C   HIS A  50       2.100  28.468  46.080  1.00  0.00           C  
ATOM    739  O   HIS A  50       2.142  28.138  47.270  1.00  0.00           O  
ATOM    740  CB  HIS A  50       0.288  27.625  44.563  1.00  0.00           C  
ATOM    741  CG  HIS A  50      -0.034  26.393  45.349  1.00  0.00           C  
ATOM    742  ND1 HIS A  50      -1.115  26.300  46.199  1.00  0.00           N  
ATOM    743  CD2 HIS A  50       0.592  25.205  45.406  1.00  0.00           C  
ATOM    744  CE1 HIS A  50      -1.133  25.096  46.745  1.00  0.00           C  
ATOM    745  NE2 HIS A  50      -0.105  24.409  46.281  1.00  0.00           N  
ATOM    746  H   HIS A  50       0.992  29.882  43.574  1.00  0.00           H  
ATOM    747  HA  HIS A  50       0.021  29.025  46.144  1.00  0.00           H  
ATOM    748 1HB  HIS A  50      -0.611  27.926  44.025  1.00  0.00           H  
ATOM    749 2HB  HIS A  50       1.045  27.363  43.824  1.00  0.00           H  
ATOM    750  HD1 HIS A  50      -1.831  26.986  46.333  1.00  0.00           H  
ATOM    751  HD2 HIS A  50       1.485  24.824  44.909  1.00  0.00           H  
ATOM    752  HE1 HIS A  50      -1.916  24.820  47.452  1.00  0.00           H  
ATOM    753  N   VAL A  51       3.183  28.536  45.311  1.00  0.00           N  
ATOM    754  CA  VAL A  51       4.501  28.278  45.866  1.00  0.00           C  
ATOM    755  C   VAL A  51       5.295  29.575  45.737  1.00  0.00           C  
ATOM    756  O   VAL A  51       5.502  30.066  44.637  1.00  0.00           O  
ATOM    757  CB  VAL A  51       5.223  27.136  45.126  1.00  0.00           C  
ATOM    758  CG1 VAL A  51       6.587  26.907  45.760  1.00  0.00           C  
ATOM    759  CG2 VAL A  51       4.367  25.879  45.173  1.00  0.00           C  
ATOM    760  H   VAL A  51       3.103  28.769  44.331  1.00  0.00           H  
ATOM    761  HA  VAL A  51       4.406  27.986  46.912  1.00  0.00           H  
ATOM    762  HB  VAL A  51       5.390  27.420  44.087  1.00  0.00           H  
ATOM    763 1HG1 VAL A  51       7.098  26.098  45.235  1.00  0.00           H  
ATOM    764 2HG1 VAL A  51       7.191  27.812  45.694  1.00  0.00           H  
ATOM    765 3HG1 VAL A  51       6.462  26.638  46.808  1.00  0.00           H  
ATOM    766 1HG2 VAL A  51       4.875  25.069  44.650  1.00  0.00           H  
ATOM    767 2HG2 VAL A  51       4.199  25.588  46.211  1.00  0.00           H  
ATOM    768 3HG2 VAL A  51       3.412  26.087  44.690  1.00  0.00           H  
ATOM    769  N   SER A  52       5.726  30.145  46.854  1.00  0.00           N  
ATOM    770  CA  SER A  52       6.469  31.385  46.769  1.00  0.00           C  
ATOM    771  C   SER A  52       7.632  31.295  47.726  1.00  0.00           C  
ATOM    772  O   SER A  52       7.457  31.267  48.952  1.00  0.00           O  
ATOM    773  CB  SER A  52       5.573  32.558  47.114  1.00  0.00           C  
ATOM    774  OG  SER A  52       6.291  33.761  47.095  1.00  0.00           O  
ATOM    775  H   SER A  52       5.538  29.717  47.750  1.00  0.00           H  
ATOM    776  HA  SER A  52       6.833  31.525  45.750  1.00  0.00           H  
ATOM    777 1HB  SER A  52       4.752  32.608  46.399  1.00  0.00           H  
ATOM    778 2HB  SER A  52       5.139  32.408  48.102  1.00  0.00           H  
ATOM    779  HG  SER A  52       5.632  34.447  47.229  1.00  0.00           H  
ATOM    780  N   VAL A  53       8.830  31.266  47.150  1.00  0.00           N  
ATOM    781  CA  VAL A  53      10.040  31.110  47.932  1.00  0.00           C  
ATOM    782  C   VAL A  53      11.107  32.111  47.516  1.00  0.00           C  
ATOM    783  O   VAL A  53      11.122  32.582  46.357  1.00  0.00           O  
ATOM    784  CB  VAL A  53      10.578  29.676  47.766  1.00  0.00           C  
ATOM    785  CG1 VAL A  53       9.562  28.664  48.270  1.00  0.00           C  
ATOM    786  CG2 VAL A  53      10.918  29.425  46.305  1.00  0.00           C  
ATOM    787  H   VAL A  53       8.881  31.357  46.145  1.00  0.00           H  
ATOM    788  HA  VAL A  53       9.800  31.280  48.983  1.00  0.00           H  
ATOM    789  HB  VAL A  53      11.477  29.550  48.371  1.00  0.00           H  
ATOM    790 1HG1 VAL A  53       9.958  27.656  48.145  1.00  0.00           H  
ATOM    791 2HG1 VAL A  53       9.361  28.850  49.325  1.00  0.00           H  
ATOM    792 3HG1 VAL A  53       8.629  28.749  47.711  1.00  0.00           H  
ATOM    793 1HG2 VAL A  53      11.299  28.411  46.189  1.00  0.00           H  
ATOM    794 2HG2 VAL A  53      10.026  29.545  45.691  1.00  0.00           H  
ATOM    795 3HG2 VAL A  53      11.678  30.132  45.971  1.00  0.00           H  
ATOM    796  N   GLU A  54      11.976  32.451  48.458  1.00  0.00           N  
ATOM    797  CA  GLU A  54      13.107  33.307  48.202  1.00  0.00           C  
ATOM    798  C   GLU A  54      14.292  32.377  48.014  1.00  0.00           C  
ATOM    799  O   GLU A  54      14.832  31.874  48.998  1.00  0.00           O  
ATOM    800  CB  GLU A  54      13.259  34.261  49.388  1.00  0.00           C  
ATOM    801  CG  GLU A  54      14.380  35.289  49.319  1.00  0.00           C  
ATOM    802  CD  GLU A  54      14.396  36.228  50.492  1.00  0.00           C  
ATOM    803  OE1 GLU A  54      13.484  36.178  51.282  1.00  0.00           O  
ATOM    804  OE2 GLU A  54      15.323  36.997  50.601  1.00  0.00           O  
ATOM    805  H   GLU A  54      11.835  32.092  49.392  1.00  0.00           H  
ATOM    806  HA  GLU A  54      12.932  33.893  47.300  1.00  0.00           H  
ATOM    807 1HB  GLU A  54      12.331  34.818  49.513  1.00  0.00           H  
ATOM    808 2HB  GLU A  54      13.426  33.680  50.295  1.00  0.00           H  
ATOM    809 1HG  GLU A  54      15.326  34.746  49.280  1.00  0.00           H  
ATOM    810 2HG  GLU A  54      14.275  35.868  48.403  1.00  0.00           H  
ATOM    811  N   VAL A  55      14.671  32.111  46.782  1.00  0.00           N  
ATOM    812  CA  VAL A  55      15.658  31.102  46.471  1.00  0.00           C  
ATOM    813  C   VAL A  55      17.063  31.545  46.860  1.00  0.00           C  
ATOM    814  O   VAL A  55      17.481  32.651  46.520  1.00  0.00           O  
ATOM    815  CB  VAL A  55      15.614  30.785  44.964  1.00  0.00           C  
ATOM    816  CG1 VAL A  55      16.675  29.757  44.600  1.00  0.00           C  
ATOM    817  CG2 VAL A  55      14.221  30.289  44.609  1.00  0.00           C  
ATOM    818  H   VAL A  55      14.255  32.633  46.024  1.00  0.00           H  
ATOM    819  HA  VAL A  55      15.418  30.196  47.029  1.00  0.00           H  
ATOM    820  HB  VAL A  55      15.841  31.684  44.391  1.00  0.00           H  
ATOM    821 1HG1 VAL A  55      16.613  29.561  43.529  1.00  0.00           H  
ATOM    822 2HG1 VAL A  55      17.671  30.128  44.840  1.00  0.00           H  
ATOM    823 3HG1 VAL A  55      16.498  28.837  45.156  1.00  0.00           H  
ATOM    824 1HG2 VAL A  55      14.184  30.064  43.544  1.00  0.00           H  
ATOM    825 2HG2 VAL A  55      14.002  29.390  45.185  1.00  0.00           H  
ATOM    826 3HG2 VAL A  55      13.479  31.053  44.841  1.00  0.00           H  
ATOM    827  N   SER A  56      17.790  30.691  47.566  1.00  0.00           N  
ATOM    828  CA  SER A  56      19.120  31.043  48.045  1.00  0.00           C  
ATOM    829  C   SER A  56      20.291  31.007  47.068  1.00  0.00           C  
ATOM    830  O   SER A  56      20.566  29.992  46.418  1.00  0.00           O  
ATOM    831  CB  SER A  56      19.506  30.157  49.213  1.00  0.00           C  
ATOM    832  OG  SER A  56      20.837  30.388  49.584  1.00  0.00           O  
ATOM    833  H   SER A  56      17.434  29.771  47.785  1.00  0.00           H  
ATOM    834  HA  SER A  56      19.069  32.082  48.372  1.00  0.00           H  
ATOM    835 1HB  SER A  56      18.852  30.349  50.063  1.00  0.00           H  
ATOM    836 2HB  SER A  56      19.376  29.110  48.942  1.00  0.00           H  
ATOM    837  HG  SER A  56      20.872  30.228  50.530  1.00  0.00           H  
ATOM    838  N   ALA A  57      20.969  32.147  46.985  1.00  0.00           N  
ATOM    839  CA  ALA A  57      22.158  32.329  46.171  1.00  0.00           C  
ATOM    840  C   ALA A  57      23.280  31.460  46.763  1.00  0.00           C  
ATOM    841  O   ALA A  57      24.127  30.975  46.028  1.00  0.00           O  
ATOM    842  CB  ALA A  57      22.582  33.789  46.109  1.00  0.00           C  
ATOM    843  H   ALA A  57      20.628  32.925  47.530  1.00  0.00           H  
ATOM    844  HA  ALA A  57      21.964  32.001  45.149  1.00  0.00           H  
ATOM    845 1HB  ALA A  57      23.496  33.855  45.519  1.00  0.00           H  
ATOM    846 2HB  ALA A  57      21.802  34.393  45.648  1.00  0.00           H  
ATOM    847 3HB  ALA A  57      22.765  34.158  47.119  1.00  0.00           H  
ATOM    848  N   GLU A  58      23.256  31.289  48.078  1.00  0.00           N  
ATOM    849  CA  GLU A  58      24.226  30.501  48.845  1.00  0.00           C  
ATOM    850  C   GLU A  58      24.169  29.025  48.458  1.00  0.00           C  
ATOM    851  O   GLU A  58      25.185  28.334  48.306  1.00  0.00           O  
ATOM    852  CB  GLU A  58      23.940  30.680  50.337  1.00  0.00           C  
ATOM    853  CG  GLU A  58      24.966  30.175  51.341  1.00  0.00           C  
ATOM    854  CD  GLU A  58      26.214  31.008  51.451  1.00  0.00           C  
ATOM    855  OE1 GLU A  58      26.261  32.092  50.923  1.00  0.00           O  
ATOM    856  OE2 GLU A  58      27.142  30.552  52.077  1.00  0.00           O  
ATOM    857  H   GLU A  58      22.521  31.728  48.613  1.00  0.00           H  
ATOM    858  HA  GLU A  58      25.229  30.870  48.621  1.00  0.00           H  
ATOM    859 1HB  GLU A  58      23.819  31.752  50.503  1.00  0.00           H  
ATOM    860 2HB  GLU A  58      23.011  30.179  50.606  1.00  0.00           H  
ATOM    861 1HG  GLU A  58      24.492  30.140  52.322  1.00  0.00           H  
ATOM    862 2HG  GLU A  58      25.255  29.161  51.059  1.00  0.00           H  
ATOM    863  N   ASP A  59      22.937  28.546  48.274  1.00  0.00           N  
ATOM    864  CA  ASP A  59      22.765  27.135  47.955  1.00  0.00           C  
ATOM    865  C   ASP A  59      23.214  26.901  46.523  1.00  0.00           C  
ATOM    866  O   ASP A  59      23.932  25.932  46.236  1.00  0.00           O  
ATOM    867  CB  ASP A  59      21.289  26.794  48.170  1.00  0.00           C  
ATOM    868  CG  ASP A  59      20.929  25.316  48.250  1.00  0.00           C  
ATOM    869  OD1 ASP A  59      21.549  24.563  48.963  1.00  0.00           O  
ATOM    870  OD2 ASP A  59      20.004  24.952  47.566  1.00  0.00           O  
ATOM    871  H   ASP A  59      22.145  29.167  48.361  1.00  0.00           H  
ATOM    872  HA  ASP A  59      23.378  26.538  48.632  1.00  0.00           H  
ATOM    873 1HB  ASP A  59      20.956  27.254  49.102  1.00  0.00           H  
ATOM    874 2HB  ASP A  59      20.709  27.221  47.352  1.00  0.00           H  
ATOM    875  N   LEU A  60      22.817  27.780  45.608  1.00  0.00           N  
ATOM    876  CA  LEU A  60      23.263  27.590  44.225  1.00  0.00           C  
ATOM    877  C   LEU A  60      24.788  27.760  44.143  1.00  0.00           C  
ATOM    878  O   LEU A  60      25.495  26.961  43.491  1.00  0.00           O  
ATOM    879  CB  LEU A  60      22.522  28.628  43.374  1.00  0.00           C  
ATOM    880  CG  LEU A  60      22.848  28.696  41.877  1.00  0.00           C  
ATOM    881  CD1 LEU A  60      22.577  27.357  41.203  1.00  0.00           C  
ATOM    882  CD2 LEU A  60      21.985  29.811  41.306  1.00  0.00           C  
ATOM    883  H   LEU A  60      22.223  28.557  45.858  1.00  0.00           H  
ATOM    884  HA  LEU A  60      22.994  26.581  43.915  1.00  0.00           H  
ATOM    885 1HB  LEU A  60      21.452  28.443  43.447  1.00  0.00           H  
ATOM    886 2HB  LEU A  60      22.733  29.614  43.789  1.00  0.00           H  
ATOM    887  HG  LEU A  60      23.909  28.913  41.746  1.00  0.00           H  
ATOM    888 1HD1 LEU A  60      22.812  27.414  40.140  1.00  0.00           H  
ATOM    889 2HD1 LEU A  60      23.191  26.577  41.654  1.00  0.00           H  
ATOM    890 3HD1 LEU A  60      21.526  27.096  41.321  1.00  0.00           H  
ATOM    891 1HD2 LEU A  60      22.150  29.936  40.236  1.00  0.00           H  
ATOM    892 2HD2 LEU A  60      20.934  29.572  41.470  1.00  0.00           H  
ATOM    893 3HD2 LEU A  60      22.244  30.738  41.819  1.00  0.00           H  
ATOM    894  N   LEU A  61      25.315  28.797  44.780  1.00  0.00           N  
ATOM    895  CA  LEU A  61      26.746  29.096  44.800  1.00  0.00           C  
ATOM    896  C   LEU A  61      27.627  27.983  45.331  1.00  0.00           C  
ATOM    897  O   LEU A  61      28.619  27.582  44.683  1.00  0.00           O  
ATOM    898  CB  LEU A  61      26.980  30.356  45.643  1.00  0.00           C  
ATOM    899  CG  LEU A  61      28.424  30.768  45.954  1.00  0.00           C  
ATOM    900  CD1 LEU A  61      29.148  31.129  44.664  1.00  0.00           C  
ATOM    901  CD2 LEU A  61      28.392  31.943  46.920  1.00  0.00           C  
ATOM    902  H   LEU A  61      24.716  29.434  45.289  1.00  0.00           H  
ATOM    903  HA  LEU A  61      27.052  29.272  43.769  1.00  0.00           H  
ATOM    904 1HB  LEU A  61      26.519  31.196  45.126  1.00  0.00           H  
ATOM    905 2HB  LEU A  61      26.481  30.215  46.602  1.00  0.00           H  
ATOM    906  HG  LEU A  61      28.964  29.936  46.407  1.00  0.00           H  
ATOM    907 1HD1 LEU A  61      30.170  31.418  44.910  1.00  0.00           H  
ATOM    908 2HD1 LEU A  61      29.165  30.274  43.988  1.00  0.00           H  
ATOM    909 3HD1 LEU A  61      28.644  31.957  44.169  1.00  0.00           H  
ATOM    910 1HD2 LEU A  61      29.410  32.254  47.157  1.00  0.00           H  
ATOM    911 2HD2 LEU A  61      27.857  32.773  46.457  1.00  0.00           H  
ATOM    912 3HD2 LEU A  61      27.885  31.651  47.840  1.00  0.00           H  
ATOM    913  N   THR A  62      27.261  27.445  46.484  1.00  0.00           N  
ATOM    914  CA  THR A  62      28.098  26.431  47.087  1.00  0.00           C  
ATOM    915  C   THR A  62      27.860  25.005  46.685  1.00  0.00           C  
ATOM    916  O   THR A  62      28.802  24.213  46.802  1.00  0.00           O  
ATOM    917  CB  THR A  62      27.962  26.515  48.619  1.00  0.00           C  
ATOM    918  OG1 THR A  62      26.626  26.195  49.030  1.00  0.00           O  
ATOM    919  CG2 THR A  62      28.299  27.915  49.110  1.00  0.00           C  
ATOM    920  H   THR A  62      26.409  27.728  46.947  1.00  0.00           H  
ATOM    921  HA  THR A  62      29.126  26.639  46.791  1.00  0.00           H  
ATOM    922  HB  THR A  62      28.643  25.798  49.076  1.00  0.00           H  
ATOM    923  HG1 THR A  62      26.030  26.867  48.691  1.00  0.00           H  
ATOM    924 1HG2 THR A  62      28.182  27.897  50.193  1.00  0.00           H  
ATOM    925 2HG2 THR A  62      29.325  28.156  48.829  1.00  0.00           H  
ATOM    926 3HG2 THR A  62      27.634  28.658  48.672  1.00  0.00           H  
ATOM    927  N   CYS A  63      26.667  24.633  46.230  1.00  0.00           N  
ATOM    928  CA  CYS A  63      26.343  23.269  45.862  1.00  0.00           C  
ATOM    929  C   CYS A  63      26.499  23.042  44.377  1.00  0.00           C  
ATOM    930  O   CYS A  63      26.749  21.931  43.960  1.00  0.00           O  
ATOM    931  CB  CYS A  63      24.962  22.895  46.354  1.00  0.00           C  
ATOM    932  SG  CYS A  63      24.752  22.992  48.140  1.00  0.00           S  
ATOM    933  H   CYS A  63      25.943  25.331  46.131  1.00  0.00           H  
ATOM    934  HA  CYS A  63      27.026  22.596  46.380  1.00  0.00           H  
ATOM    935 1HB  CYS A  63      24.213  23.546  45.904  1.00  0.00           H  
ATOM    936 2HB  CYS A  63      24.722  21.876  46.052  1.00  0.00           H  
ATOM    937  N   CYS A  64      26.365  24.057  43.539  1.00  0.00           N  
ATOM    938  CA  CYS A  64      26.606  23.769  42.139  1.00  0.00           C  
ATOM    939  C   CYS A  64      28.115  23.476  42.008  1.00  0.00           C  
ATOM    940  O   CYS A  64      28.528  22.514  41.374  1.00  0.00           O  
ATOM    941  CB  CYS A  64      26.210  24.942  41.243  1.00  0.00           C  
ATOM    942  SG  CYS A  64      26.230  24.554  39.476  1.00  0.00           S  
ATOM    943  H   CYS A  64      26.112  24.997  43.811  1.00  0.00           H  
ATOM    944  HA  CYS A  64      26.022  22.897  41.840  1.00  0.00           H  
ATOM    945 1HB  CYS A  64      25.207  25.283  41.502  1.00  0.00           H  
ATOM    946 2HB  CYS A  64      26.883  25.783  41.405  1.00  0.00           H  
ATOM    947  N   GLY A  65      28.921  24.333  42.631  1.00  0.00           N  
ATOM    948  CA  GLY A  65      30.365  24.155  42.649  1.00  0.00           C  
ATOM    949  C   GLY A  65      30.930  24.176  41.237  1.00  0.00           C  
ATOM    950  O   GLY A  65      30.638  25.096  40.456  1.00  0.00           O  
ATOM    951  H   GLY A  65      28.523  25.130  43.104  1.00  0.00           H  
ATOM    952 1HA  GLY A  65      30.819  24.948  43.243  1.00  0.00           H  
ATOM    953 2HA  GLY A  65      30.608  23.210  43.132  1.00  0.00           H  
ATOM    954  N   SER A  66      31.703  23.142  40.918  1.00  0.00           N  
ATOM    955  CA  SER A  66      32.356  23.022  39.628  1.00  0.00           C  
ATOM    956  C   SER A  66      31.364  22.929  38.478  1.00  0.00           C  
ATOM    957  O   SER A  66      31.690  23.256  37.335  1.00  0.00           O  
ATOM    958  CB  SER A  66      33.263  21.808  39.610  1.00  0.00           C  
ATOM    959  OG  SER A  66      32.517  20.624  39.688  1.00  0.00           O  
ATOM    960  H   SER A  66      31.848  22.407  41.596  1.00  0.00           H  
ATOM    961  HA  SER A  66      32.956  23.920  39.474  1.00  0.00           H  
ATOM    962 1HB  SER A  66      33.855  21.809  38.696  1.00  0.00           H  
ATOM    963 2HB  SER A  66      33.955  21.862  40.449  1.00  0.00           H  
ATOM    964  HG  SER A  66      33.157  19.914  39.781  1.00  0.00           H  
ATOM    965  N   MET A  67      30.141  22.481  38.727  1.00  0.00           N  
ATOM    966  CA  MET A  67      29.204  22.383  37.609  1.00  0.00           C  
ATOM    967  C   MET A  67      28.895  23.712  36.928  1.00  0.00           C  
ATOM    968  O   MET A  67      28.627  23.701  35.729  1.00  0.00           O  
ATOM    969  CB  MET A  67      27.892  21.755  38.076  1.00  0.00           C  
ATOM    970  CG  MET A  67      26.770  21.793  37.048  1.00  0.00           C  
ATOM    971  SD  MET A  67      25.259  20.973  37.594  1.00  0.00           S  
ATOM    972  CE  MET A  67      24.156  21.524  36.295  1.00  0.00           C  
ATOM    973  H   MET A  67      29.841  22.211  39.652  1.00  0.00           H  
ATOM    974  HA  MET A  67      29.657  21.744  36.851  1.00  0.00           H  
ATOM    975 1HB  MET A  67      28.067  20.713  38.342  1.00  0.00           H  
ATOM    976 2HB  MET A  67      27.537  22.265  38.972  1.00  0.00           H  
ATOM    977 1HG  MET A  67      26.515  22.825  36.808  1.00  0.00           H  
ATOM    978 2HG  MET A  67      27.107  21.308  36.133  1.00  0.00           H  
ATOM    979 1HE  MET A  67      23.161  21.112  36.465  1.00  0.00           H  
ATOM    980 2HE  MET A  67      24.106  22.613  36.300  1.00  0.00           H  
ATOM    981 3HE  MET A  67      24.525  21.185  35.327  1.00  0.00           H  
ATOM    982  N   CYS A  68      28.935  24.835  37.635  1.00  0.00           N  
ATOM    983  CA  CYS A  68      28.617  26.166  37.145  1.00  0.00           C  
ATOM    984  C   CYS A  68      29.873  26.966  36.920  1.00  0.00           C  
ATOM    985  O   CYS A  68      29.806  28.144  36.564  1.00  0.00           O  
ATOM    986  CB  CYS A  68      27.723  26.911  38.137  1.00  0.00           C  
ATOM    987  SG  CYS A  68      26.057  26.257  38.395  1.00  0.00           S  
ATOM    988  H   CYS A  68      29.210  24.783  38.605  1.00  0.00           H  
ATOM    989  HA  CYS A  68      28.094  26.088  36.191  1.00  0.00           H  
ATOM    990 1HB  CYS A  68      28.194  26.934  39.120  1.00  0.00           H  
ATOM    991 2HB  CYS A  68      27.590  27.948  37.829  1.00  0.00           H  
ATOM    992  N   GLY A  69      31.040  26.372  37.140  1.00  0.00           N  
ATOM    993  CA  GLY A  69      32.278  27.117  37.074  1.00  0.00           C  
ATOM    994  C   GLY A  69      33.194  26.815  38.235  1.00  0.00           C  
ATOM    995  O   GLY A  69      33.778  25.731  38.298  1.00  0.00           O  
ATOM    996  H   GLY A  69      31.076  25.385  37.357  1.00  0.00           H  
ATOM    997 1HA  GLY A  69      32.789  26.880  36.141  1.00  0.00           H  
ATOM    998 2HA  GLY A  69      32.066  28.185  37.061  1.00  0.00           H  
ATOM    999  N   ASP A  70      33.296  27.741  39.185  1.00  0.00           N  
ATOM   1000  CA  ASP A  70      34.084  27.504  40.379  1.00  0.00           C  
ATOM   1001  C   ASP A  70      33.638  28.317  41.586  1.00  0.00           C  
ATOM   1002  O   ASP A  70      34.434  29.029  42.191  1.00  0.00           O  
ATOM   1003  CB  ASP A  70      35.557  27.789  40.077  1.00  0.00           C  
ATOM   1004  CG  ASP A  70      36.513  27.343  41.175  1.00  0.00           C  
ATOM   1005  OD1 ASP A  70      36.114  26.541  41.986  1.00  0.00           O  
ATOM   1006  OD2 ASP A  70      37.631  27.800  41.203  1.00  0.00           O  
ATOM   1007  H   ASP A  70      32.817  28.625  39.074  1.00  0.00           H  
ATOM   1008  HA  ASP A  70      33.968  26.454  40.651  1.00  0.00           H  
ATOM   1009 1HB  ASP A  70      35.842  27.283  39.153  1.00  0.00           H  
ATOM   1010 2HB  ASP A  70      35.681  28.862  39.924  1.00  0.00           H  
ATOM   1011  N   GLY A  71      32.365  28.224  41.969  1.00  0.00           N  
ATOM   1012  CA  GLY A  71      31.894  28.925  43.157  1.00  0.00           C  
ATOM   1013  C   GLY A  71      32.071  30.423  43.051  1.00  0.00           C  
ATOM   1014  O   GLY A  71      31.606  31.027  42.087  1.00  0.00           O  
ATOM   1015  H   GLY A  71      31.728  27.660  41.424  1.00  0.00           H  
ATOM   1016 1HA  GLY A  71      30.839  28.700  43.315  1.00  0.00           H  
ATOM   1017 2HA  GLY A  71      32.452  28.544  44.011  1.00  0.00           H  
ATOM   1018  N   CYS A  72      32.731  31.034  44.034  1.00  0.00           N  
ATOM   1019  CA  CYS A  72      32.997  32.463  44.131  1.00  0.00           C  
ATOM   1020  C   CYS A  72      34.064  32.895  43.130  1.00  0.00           C  
ATOM   1021  O   CYS A  72      34.309  34.086  42.985  1.00  0.00           O  
ATOM   1022  CB  CYS A  72      33.452  32.936  45.511  1.00  0.00           C  
ATOM   1023  SG  CYS A  72      32.213  33.072  46.821  1.00  0.00           S  
ATOM   1024  H   CYS A  72      33.081  30.449  44.779  1.00  0.00           H  
ATOM   1025  HA  CYS A  72      32.069  32.988  43.897  1.00  0.00           H  
ATOM   1026 1HB  CYS A  72      34.218  32.263  45.898  1.00  0.00           H  
ATOM   1027 2HB  CYS A  72      33.912  33.926  45.477  1.00  0.00           H  
ATOM   1028  N   ASN A  73      34.719  31.961  42.439  1.00  0.00           N  
ATOM   1029  CA  ASN A  73      35.757  32.391  41.500  1.00  0.00           C  
ATOM   1030  C   ASN A  73      35.197  32.645  40.114  1.00  0.00           C  
ATOM   1031  O   ASN A  73      35.946  32.982  39.210  1.00  0.00           O  
ATOM   1032  CB  ASN A  73      36.879  31.373  41.435  1.00  0.00           C  
ATOM   1033  CG  ASN A  73      37.705  31.289  42.690  1.00  0.00           C  
ATOM   1034  OD1 ASN A  73      37.943  32.279  43.391  1.00  0.00           O  
ATOM   1035  ND2 ASN A  73      38.155  30.096  42.985  1.00  0.00           N  
ATOM   1036  H   ASN A  73      34.516  30.978  42.551  1.00  0.00           H  
ATOM   1037  HA  ASN A  73      36.174  33.334  41.857  1.00  0.00           H  
ATOM   1038 1HB  ASN A  73      36.458  30.386  41.239  1.00  0.00           H  
ATOM   1039 2HB  ASN A  73      37.544  31.621  40.608  1.00  0.00           H  
ATOM   1040 1HD2 ASN A  73      38.714  29.953  43.802  1.00  0.00           H  
ATOM   1041 2HD2 ASN A  73      37.946  29.317  42.396  1.00  0.00           H  
ATOM   1042  N   GLY A  74      33.891  32.494  39.949  1.00  0.00           N  
ATOM   1043  CA  GLY A  74      33.240  32.751  38.675  1.00  0.00           C  
ATOM   1044  C   GLY A  74      32.422  31.593  38.146  1.00  0.00           C  
ATOM   1045  O   GLY A  74      32.520  30.452  38.630  1.00  0.00           O  
ATOM   1046  H   GLY A  74      33.310  32.196  40.717  1.00  0.00           H  
ATOM   1047 1HA  GLY A  74      32.591  33.615  38.800  1.00  0.00           H  
ATOM   1048 2HA  GLY A  74      33.990  33.001  37.926  1.00  0.00           H  
ATOM   1049  N   GLY A  75      31.602  31.892  37.146  1.00  0.00           N  
ATOM   1050  CA  GLY A  75      30.724  30.895  36.570  1.00  0.00           C  
ATOM   1051  C   GLY A  75      29.811  31.372  35.458  1.00  0.00           C  
ATOM   1052  O   GLY A  75      29.907  32.511  34.978  1.00  0.00           O  
ATOM   1053  H   GLY A  75      31.629  32.847  36.817  1.00  0.00           H  
ATOM   1054 1HA  GLY A  75      31.335  30.084  36.172  1.00  0.00           H  
ATOM   1055 2HA  GLY A  75      30.095  30.486  37.361  1.00  0.00           H  
ATOM   1056  N   TYR A  76      28.895  30.492  35.048  1.00  0.00           N  
ATOM   1057  CA  TYR A  76      27.995  30.813  33.954  1.00  0.00           C  
ATOM   1058  C   TYR A  76      26.585  30.308  34.216  1.00  0.00           C  
ATOM   1059  O   TYR A  76      26.374  29.114  34.465  1.00  0.00           O  
ATOM   1060  CB  TYR A  76      28.568  30.212  32.669  1.00  0.00           C  
ATOM   1061  CG  TYR A  76      27.825  30.547  31.394  1.00  0.00           C  
ATOM   1062  CD1 TYR A  76      27.927  31.816  30.844  1.00  0.00           C  
ATOM   1063  CD2 TYR A  76      27.041  29.585  30.774  1.00  0.00           C  
ATOM   1064  CE1 TYR A  76      27.252  32.132  29.681  1.00  0.00           C  
ATOM   1065  CE2 TYR A  76      26.368  29.905  29.611  1.00  0.00           C  
ATOM   1066  CZ  TYR A  76      26.468  31.167  29.063  1.00  0.00           C  
ATOM   1067  OH  TYR A  76      25.781  31.444  27.903  1.00  0.00           O  
ATOM   1068  H   TYR A  76      28.866  29.608  35.535  1.00  0.00           H  
ATOM   1069  HA  TYR A  76      27.966  31.901  33.897  1.00  0.00           H  
ATOM   1070 1HB  TYR A  76      29.597  30.553  32.546  1.00  0.00           H  
ATOM   1071 2HB  TYR A  76      28.583  29.126  32.761  1.00  0.00           H  
ATOM   1072  HD1 TYR A  76      28.544  32.570  31.333  1.00  0.00           H  
ATOM   1073  HD2 TYR A  76      26.956  28.586  31.202  1.00  0.00           H  
ATOM   1074  HE1 TYR A  76      27.331  33.129  29.248  1.00  0.00           H  
ATOM   1075  HE2 TYR A  76      25.746  29.162  29.111  1.00  0.00           H  
ATOM   1076  HH  TYR A  76      25.928  32.350  27.621  1.00  0.00           H  
ATOM   1077  N   PRO A  77      25.581  31.196  34.197  1.00  0.00           N  
ATOM   1078  CA  PRO A  77      24.194  30.928  34.598  1.00  0.00           C  
ATOM   1079  C   PRO A  77      23.449  29.845  33.817  1.00  0.00           C  
ATOM   1080  O   PRO A  77      22.513  29.268  34.356  1.00  0.00           O  
ATOM   1081  CB  PRO A  77      23.512  32.283  34.386  1.00  0.00           C  
ATOM   1082  CG  PRO A  77      24.356  33.018  33.402  1.00  0.00           C  
ATOM   1083  CD  PRO A  77      25.764  32.573  33.697  1.00  0.00           C  
ATOM   1084  HA  PRO A  77      24.220  30.650  35.662  1.00  0.00           H  
ATOM   1085 1HB  PRO A  77      22.486  32.140  34.016  1.00  0.00           H  
ATOM   1086 2HB  PRO A  77      23.443  32.804  35.352  1.00  0.00           H  
ATOM   1087 1HG  PRO A  77      24.047  32.776  32.375  1.00  0.00           H  
ATOM   1088 2HG  PRO A  77      24.212  34.100  33.539  1.00  0.00           H  
ATOM   1089 1HD  PRO A  77      26.309  32.639  32.744  1.00  0.00           H  
ATOM   1090 2HD  PRO A  77      26.198  33.219  34.474  1.00  0.00           H  
ATOM   1091  N   ALA A  78      23.811  29.528  32.575  1.00  0.00           N  
ATOM   1092  CA  ALA A  78      23.011  28.476  31.937  1.00  0.00           C  
ATOM   1093  C   ALA A  78      23.107  27.190  32.768  1.00  0.00           C  
ATOM   1094  O   ALA A  78      22.145  26.426  32.854  1.00  0.00           O  
ATOM   1095  CB  ALA A  78      23.455  28.225  30.501  1.00  0.00           C  
ATOM   1096  H   ALA A  78      24.579  29.959  32.077  1.00  0.00           H  
ATOM   1097  HA  ALA A  78      21.971  28.801  31.910  1.00  0.00           H  
ATOM   1098 1HB  ALA A  78      22.837  27.445  30.060  1.00  0.00           H  
ATOM   1099 2HB  ALA A  78      23.350  29.144  29.924  1.00  0.00           H  
ATOM   1100 3HB  ALA A  78      24.498  27.909  30.506  1.00  0.00           H  
ATOM   1101  N   GLU A  79      24.260  26.952  33.371  1.00  0.00           N  
ATOM   1102  CA  GLU A  79      24.403  25.720  34.128  1.00  0.00           C  
ATOM   1103  C   GLU A  79      23.688  25.917  35.455  1.00  0.00           C  
ATOM   1104  O   GLU A  79      23.183  24.963  36.042  1.00  0.00           O  
ATOM   1105  CB  GLU A  79      25.873  25.349  34.341  1.00  0.00           C  
ATOM   1106  CG  GLU A  79      26.589  24.989  33.048  1.00  0.00           C  
ATOM   1107  CD  GLU A  79      25.918  23.894  32.266  1.00  0.00           C  
ATOM   1108  OE1 GLU A  79      25.272  23.050  32.837  1.00  0.00           O  
ATOM   1109  OE2 GLU A  79      26.058  23.904  31.065  1.00  0.00           O  
ATOM   1110  H   GLU A  79      25.036  27.599  33.318  1.00  0.00           H  
ATOM   1111  HA  GLU A  79      23.942  24.909  33.564  1.00  0.00           H  
ATOM   1112 1HB  GLU A  79      26.381  26.194  34.807  1.00  0.00           H  
ATOM   1113 2HB  GLU A  79      25.946  24.501  35.022  1.00  0.00           H  
ATOM   1114 1HG  GLU A  79      26.641  25.878  32.421  1.00  0.00           H  
ATOM   1115 2HG  GLU A  79      27.604  24.679  33.293  1.00  0.00           H  
ATOM   1116  N   ALA A  80      23.643  27.149  35.941  1.00  0.00           N  
ATOM   1117  CA  ALA A  80      22.902  27.394  37.165  1.00  0.00           C  
ATOM   1118  C   ALA A  80      21.427  26.996  37.007  1.00  0.00           C  
ATOM   1119  O   ALA A  80      20.823  26.441  37.921  1.00  0.00           O  
ATOM   1120  CB  ALA A  80      23.012  28.860  37.555  1.00  0.00           C  
ATOM   1121  H   ALA A  80      24.127  27.882  35.444  1.00  0.00           H  
ATOM   1122  HA  ALA A  80      23.320  26.784  37.965  1.00  0.00           H  
ATOM   1123 1HB  ALA A  80      22.426  29.011  38.462  1.00  0.00           H  
ATOM   1124 2HB  ALA A  80      24.066  29.073  37.729  1.00  0.00           H  
ATOM   1125 3HB  ALA A  80      22.629  29.498  36.759  1.00  0.00           H  
ATOM   1126  N   TRP A  81      20.864  27.271  35.833  1.00  0.00           N  
ATOM   1127  CA  TRP A  81      19.470  26.882  35.558  1.00  0.00           C  
ATOM   1128  C   TRP A  81      19.390  25.372  35.440  1.00  0.00           C  
ATOM   1129  O   TRP A  81      18.387  24.770  35.861  1.00  0.00           O  
ATOM   1130  CB  TRP A  81      18.995  27.553  34.269  1.00  0.00           C  
ATOM   1131  CG  TRP A  81      18.597  28.981  34.490  1.00  0.00           C  
ATOM   1132  CD1 TRP A  81      19.424  30.060  34.416  1.00  0.00           C  
ATOM   1133  CD2 TRP A  81      17.279  29.520  34.821  1.00  0.00           C  
ATOM   1134  NE1 TRP A  81      18.737  31.221  34.674  1.00  0.00           N  
ATOM   1135  CE2 TRP A  81      17.424  30.915  34.922  1.00  0.00           C  
ATOM   1136  CE3 TRP A  81      16.018  28.950  35.034  1.00  0.00           C  
ATOM   1137  CZ2 TRP A  81      16.398  31.729  35.218  1.00  0.00           C  
ATOM   1138  CZ3 TRP A  81      14.957  29.795  35.339  1.00  0.00           C  
ATOM   1139  CH2 TRP A  81      15.147  31.151  35.429  1.00  0.00           C  
ATOM   1140  H   TRP A  81      21.422  27.752  35.142  1.00  0.00           H  
ATOM   1141  HA  TRP A  81      18.840  27.219  36.382  1.00  0.00           H  
ATOM   1142 1HB  TRP A  81      19.789  27.515  33.524  1.00  0.00           H  
ATOM   1143 2HB  TRP A  81      18.143  27.006  33.865  1.00  0.00           H  
ATOM   1144  HD1 TRP A  81      20.488  30.040  34.188  1.00  0.00           H  
ATOM   1145  HE1 TRP A  81      19.162  32.136  34.673  1.00  0.00           H  
ATOM   1146  HE3 TRP A  81      15.873  27.872  34.959  1.00  0.00           H  
ATOM   1147  HZ2 TRP A  81      16.539  32.808  35.292  1.00  0.00           H  
ATOM   1148  HZ3 TRP A  81      13.969  29.366  35.510  1.00  0.00           H  
ATOM   1149  HH2 TRP A  81      14.305  31.799  35.668  1.00  0.00           H  
ATOM   1150  N   ASN A  82      20.418  24.741  34.872  1.00  0.00           N  
ATOM   1151  CA  ASN A  82      20.427  23.279  34.795  1.00  0.00           C  
ATOM   1152  C   ASN A  82      20.559  22.666  36.194  1.00  0.00           C  
ATOM   1153  O   ASN A  82      19.994  21.600  36.465  1.00  0.00           O  
ATOM   1154  CB  ASN A  82      21.547  22.791  33.891  1.00  0.00           C  
ATOM   1155  CG  ASN A  82      21.323  23.110  32.438  1.00  0.00           C  
ATOM   1156  OD1 ASN A  82      20.208  23.361  31.969  1.00  0.00           O  
ATOM   1157  ND2 ASN A  82      22.405  23.100  31.703  1.00  0.00           N  
ATOM   1158  H   ASN A  82      21.188  25.279  34.499  1.00  0.00           H  
ATOM   1159  HA  ASN A  82      19.476  22.947  34.377  1.00  0.00           H  
ATOM   1160 1HB  ASN A  82      22.489  23.243  34.199  1.00  0.00           H  
ATOM   1161 2HB  ASN A  82      21.650  21.712  33.995  1.00  0.00           H  
ATOM   1162 1HD2 ASN A  82      22.351  23.301  30.723  1.00  0.00           H  
ATOM   1163 2HD2 ASN A  82      23.295  22.893  32.109  1.00  0.00           H  
ATOM   1164  N   PHE A  83      21.313  23.307  37.080  1.00  0.00           N  
ATOM   1165  CA  PHE A  83      21.464  22.835  38.454  1.00  0.00           C  
ATOM   1166  C   PHE A  83      20.087  22.814  39.111  1.00  0.00           C  
ATOM   1167  O   PHE A  83      19.691  21.851  39.764  1.00  0.00           O  
ATOM   1168  CB  PHE A  83      22.416  23.718  39.263  1.00  0.00           C  
ATOM   1169  CG  PHE A  83      22.599  23.221  40.669  1.00  0.00           C  
ATOM   1170  CD1 PHE A  83      23.542  22.239  40.935  1.00  0.00           C  
ATOM   1171  CD2 PHE A  83      21.846  23.720  41.723  1.00  0.00           C  
ATOM   1172  CE1 PHE A  83      23.732  21.763  42.219  1.00  0.00           C  
ATOM   1173  CE2 PHE A  83      22.037  23.245  43.006  1.00  0.00           C  
ATOM   1174  CZ  PHE A  83      22.978  22.267  43.257  1.00  0.00           C  
ATOM   1175  H   PHE A  83      21.791  24.147  36.786  1.00  0.00           H  
ATOM   1176  HA  PHE A  83      21.879  21.826  38.439  1.00  0.00           H  
ATOM   1177 1HB  PHE A  83      23.386  23.752  38.769  1.00  0.00           H  
ATOM   1178 2HB  PHE A  83      22.038  24.739  39.302  1.00  0.00           H  
ATOM   1179  HD1 PHE A  83      24.140  21.839  40.116  1.00  0.00           H  
ATOM   1180  HD2 PHE A  83      21.099  24.492  41.535  1.00  0.00           H  
ATOM   1181  HE1 PHE A  83      24.476  20.991  42.412  1.00  0.00           H  
ATOM   1182  HE2 PHE A  83      21.450  23.631  43.839  1.00  0.00           H  
ATOM   1183  HZ  PHE A  83      23.121  21.896  44.271  1.00  0.00           H  
ATOM   1184  N   TRP A  84      19.346  23.898  38.947  1.00  0.00           N  
ATOM   1185  CA  TRP A  84      18.001  23.972  39.502  1.00  0.00           C  
ATOM   1186  C   TRP A  84      17.117  22.812  38.996  1.00  0.00           C  
ATOM   1187  O   TRP A  84      16.416  22.177  39.797  1.00  0.00           O  
ATOM   1188  CB  TRP A  84      17.377  25.317  39.129  1.00  0.00           C  
ATOM   1189  CG  TRP A  84      16.004  25.534  39.691  1.00  0.00           C  
ATOM   1190  CD1 TRP A  84      15.569  25.266  40.954  1.00  0.00           C  
ATOM   1191  CD2 TRP A  84      14.891  26.072  38.981  1.00  0.00           C  
ATOM   1192  NE1 TRP A  84      14.244  25.606  41.075  1.00  0.00           N  
ATOM   1193  CE2 TRP A  84      13.815  26.104  39.870  1.00  0.00           C  
ATOM   1194  CE3 TRP A  84      14.720  26.528  37.667  1.00  0.00           C  
ATOM   1195  CZ2 TRP A  84      12.570  26.575  39.488  1.00  0.00           C  
ATOM   1196  CZ3 TRP A  84      13.473  27.004  37.282  1.00  0.00           C  
ATOM   1197  CH2 TRP A  84      12.431  27.024  38.174  1.00  0.00           C  
ATOM   1198  H   TRP A  84      19.722  24.680  38.432  1.00  0.00           H  
ATOM   1199  HA  TRP A  84      18.075  23.896  40.587  1.00  0.00           H  
ATOM   1200 1HB  TRP A  84      18.021  26.122  39.484  1.00  0.00           H  
ATOM   1201 2HB  TRP A  84      17.314  25.396  38.043  1.00  0.00           H  
ATOM   1202  HD1 TRP A  84      16.172  24.846  41.757  1.00  0.00           H  
ATOM   1203  HE1 TRP A  84      13.710  25.492  41.924  1.00  0.00           H  
ATOM   1204  HE3 TRP A  84      15.549  26.515  36.960  1.00  0.00           H  
ATOM   1205  HZ2 TRP A  84      11.734  26.596  40.188  1.00  0.00           H  
ATOM   1206  HZ3 TRP A  84      13.340  27.359  36.260  1.00  0.00           H  
ATOM   1207  HH2 TRP A  84      11.469  27.406  37.831  1.00  0.00           H  
ATOM   1208  N   THR A  85      17.128  22.516  37.689  1.00  0.00           N  
ATOM   1209  CA  THR A  85      16.324  21.401  37.193  1.00  0.00           C  
ATOM   1210  C   THR A  85      16.863  20.022  37.552  1.00  0.00           C  
ATOM   1211  O   THR A  85      16.085  19.094  37.753  1.00  0.00           O  
ATOM   1212  CB  THR A  85      16.160  21.465  35.663  1.00  0.00           C  
ATOM   1213  OG1 THR A  85      17.434  21.342  35.018  1.00  0.00           O  
ATOM   1214  CG2 THR A  85      15.526  22.772  35.213  1.00  0.00           C  
ATOM   1215  H   THR A  85      17.687  23.060  37.049  1.00  0.00           H  
ATOM   1216  HA  THR A  85      15.334  21.464  37.643  1.00  0.00           H  
ATOM   1217  HB  THR A  85      15.526  20.638  35.344  1.00  0.00           H  
ATOM   1218  HG1 THR A  85      17.287  21.196  34.080  1.00  0.00           H  
ATOM   1219 1HG2 THR A  85      15.443  22.742  34.127  1.00  0.00           H  
ATOM   1220 2HG2 THR A  85      14.537  22.894  35.655  1.00  0.00           H  
ATOM   1221 3HG2 THR A  85      16.146  23.613  35.517  1.00  0.00           H  
ATOM   1222  N   ARG A  86      18.181  19.871  37.642  1.00  0.00           N  
ATOM   1223  CA  ARG A  86      18.802  18.585  37.928  1.00  0.00           C  
ATOM   1224  C   ARG A  86      19.068  18.212  39.390  1.00  0.00           C  
ATOM   1225  O   ARG A  86      18.884  17.063  39.768  1.00  0.00           O  
ATOM   1226  CB  ARG A  86      20.130  18.512  37.188  1.00  0.00           C  
ATOM   1227  CG  ARG A  86      20.025  18.486  35.672  1.00  0.00           C  
ATOM   1228  CD  ARG A  86      21.362  18.580  35.033  1.00  0.00           C  
ATOM   1229  NE  ARG A  86      21.259  18.657  33.584  1.00  0.00           N  
ATOM   1230  CZ  ARG A  86      22.284  18.888  32.741  1.00  0.00           C  
ATOM   1231  NH1 ARG A  86      23.502  19.069  33.202  1.00  0.00           N  
ATOM   1232  NH2 ARG A  86      22.060  18.934  31.440  1.00  0.00           N  
ATOM   1233  H   ARG A  86      18.770  20.678  37.505  1.00  0.00           H  
ATOM   1234  HA  ARG A  86      18.122  17.816  37.560  1.00  0.00           H  
ATOM   1235 1HB  ARG A  86      20.741  19.372  37.461  1.00  0.00           H  
ATOM   1236 2HB  ARG A  86      20.666  17.614  37.496  1.00  0.00           H  
ATOM   1237 1HG  ARG A  86      19.557  17.553  35.357  1.00  0.00           H  
ATOM   1238 2HG  ARG A  86      19.421  19.328  35.333  1.00  0.00           H  
ATOM   1239 1HD  ARG A  86      21.862  19.478  35.396  1.00  0.00           H  
ATOM   1240 2HD  ARG A  86      21.950  17.700  35.291  1.00  0.00           H  
ATOM   1241  HE  ARG A  86      20.342  18.524  33.179  1.00  0.00           H  
ATOM   1242 1HH1 ARG A  86      23.682  19.035  34.196  1.00  0.00           H  
ATOM   1243 2HH1 ARG A  86      24.265  19.242  32.564  1.00  0.00           H  
ATOM   1244 1HH2 ARG A  86      21.125  18.796  31.082  1.00  0.00           H  
ATOM   1245 2HH2 ARG A  86      22.822  19.107  30.800  1.00  0.00           H  
ATOM   1246  N   LYS A  87      19.488  19.164  40.214  1.00  0.00           N  
ATOM   1247  CA  LYS A  87      19.854  18.888  41.595  1.00  0.00           C  
ATOM   1248  C   LYS A  87      18.924  19.532  42.604  1.00  0.00           C  
ATOM   1249  O   LYS A  87      18.660  18.937  43.657  1.00  0.00           O  
ATOM   1250  CB  LYS A  87      21.291  19.360  41.826  1.00  0.00           C  
ATOM   1251  CG  LYS A  87      22.336  18.719  40.923  1.00  0.00           C  
ATOM   1252  CD  LYS A  87      22.466  17.216  41.127  1.00  0.00           C  
ATOM   1253  CE  LYS A  87      23.602  16.645  40.292  1.00  0.00           C  
ATOM   1254  NZ  LYS A  87      23.736  15.172  40.459  1.00  0.00           N  
ATOM   1255  H   LYS A  87      19.562  20.115  39.883  1.00  0.00           H  
ATOM   1256  HA  LYS A  87      19.790  17.812  41.763  1.00  0.00           H  
ATOM   1257 1HB  LYS A  87      21.315  20.439  41.672  1.00  0.00           H  
ATOM   1258 2HB  LYS A  87      21.582  19.158  42.857  1.00  0.00           H  
ATOM   1259 1HG  LYS A  87      22.064  18.900  39.883  1.00  0.00           H  
ATOM   1260 2HG  LYS A  87      23.311  19.165  41.111  1.00  0.00           H  
ATOM   1261 1HD  LYS A  87      22.657  17.010  42.181  1.00  0.00           H  
ATOM   1262 2HD  LYS A  87      21.541  16.713  40.844  1.00  0.00           H  
ATOM   1263 1HE  LYS A  87      23.414  16.867  39.242  1.00  0.00           H  
ATOM   1264 2HE  LYS A  87      24.536  17.121  40.590  1.00  0.00           H  
ATOM   1265 1HZ  LYS A  87      24.499  14.835  39.889  1.00  0.00           H  
ATOM   1266 2HZ  LYS A  87      23.921  14.955  41.428  1.00  0.00           H  
ATOM   1267 3HZ  LYS A  87      22.879  14.720  40.173  1.00  0.00           H  
ATOM   1268  N   GLY A  88      18.440  20.729  42.298  1.00  0.00           N  
ATOM   1269  CA  GLY A  88      17.499  21.450  43.139  1.00  0.00           C  
ATOM   1270  C   GLY A  88      18.113  22.436  44.108  1.00  0.00           C  
ATOM   1271  O   GLY A  88      19.299  22.368  44.425  1.00  0.00           O  
ATOM   1272  H   GLY A  88      18.746  21.153  41.434  1.00  0.00           H  
ATOM   1273 1HA  GLY A  88      16.808  21.996  42.497  1.00  0.00           H  
ATOM   1274 2HA  GLY A  88      16.919  20.735  43.721  1.00  0.00           H  
ATOM   1275  N   LEU A  89      17.271  23.361  44.562  1.00  0.00           N  
ATOM   1276  CA  LEU A  89      17.597  24.463  45.452  1.00  0.00           C  
ATOM   1277  C   LEU A  89      16.697  24.634  46.646  1.00  0.00           C  
ATOM   1278  O   LEU A  89      15.553  24.165  46.658  1.00  0.00           O  
ATOM   1279  CB  LEU A  89      17.588  25.773  44.654  1.00  0.00           C  
ATOM   1280  CG  LEU A  89      18.608  25.905  43.517  1.00  0.00           C  
ATOM   1281  CD1 LEU A  89      18.293  27.111  42.642  1.00  0.00           C  
ATOM   1282  CD2 LEU A  89      20.001  26.025  44.118  1.00  0.00           C  
ATOM   1283  H   LEU A  89      16.318  23.262  44.242  1.00  0.00           H  
ATOM   1284  HA  LEU A  89      18.597  24.278  45.846  1.00  0.00           H  
ATOM   1285 1HB  LEU A  89      16.599  25.896  44.217  1.00  0.00           H  
ATOM   1286 2HB  LEU A  89      17.769  26.592  45.349  1.00  0.00           H  
ATOM   1287  HG  LEU A  89      18.560  25.025  42.876  1.00  0.00           H  
ATOM   1288 1HD1 LEU A  89      19.030  27.184  41.842  1.00  0.00           H  
ATOM   1289 2HD1 LEU A  89      17.302  27.015  42.199  1.00  0.00           H  
ATOM   1290 3HD1 LEU A  89      18.327  28.011  43.254  1.00  0.00           H  
ATOM   1291 1HD2 LEU A  89      20.729  26.119  43.312  1.00  0.00           H  
ATOM   1292 2HD2 LEU A  89      20.044  26.908  44.757  1.00  0.00           H  
ATOM   1293 3HD2 LEU A  89      20.244  25.147  44.716  1.00  0.00           H  
ATOM   1294  N   VAL A  90      17.206  25.270  47.688  1.00  0.00           N  
ATOM   1295  CA  VAL A  90      16.401  25.638  48.846  1.00  0.00           C  
ATOM   1296  C   VAL A  90      16.385  27.155  49.019  1.00  0.00           C  
ATOM   1297  O   VAL A  90      17.115  27.875  48.326  1.00  0.00           O  
ATOM   1298  CB  VAL A  90      16.849  25.042  50.194  1.00  0.00           C  
ATOM   1299  CG1 VAL A  90      16.825  23.523  50.115  1.00  0.00           C  
ATOM   1300  CG2 VAL A  90      18.235  25.533  50.580  1.00  0.00           C  
ATOM   1301  H   VAL A  90      18.191  25.493  47.643  1.00  0.00           H  
ATOM   1302  HA  VAL A  90      15.380  25.288  48.684  1.00  0.00           H  
ATOM   1303  HB  VAL A  90      16.148  25.335  50.976  1.00  0.00           H  
ATOM   1304 1HG1 VAL A  90      17.142  23.101  51.069  1.00  0.00           H  
ATOM   1305 2HG1 VAL A  90      15.812  23.188  49.890  1.00  0.00           H  
ATOM   1306 3HG1 VAL A  90      17.503  23.187  49.330  1.00  0.00           H  
ATOM   1307 1HG2 VAL A  90      18.526  25.097  51.535  1.00  0.00           H  
ATOM   1308 2HG2 VAL A  90      18.931  25.225  49.799  1.00  0.00           H  
ATOM   1309 3HG2 VAL A  90      18.250  26.619  50.673  1.00  0.00           H  
ATOM   1310  N   SER A  91      15.531  27.630  49.924  1.00  0.00           N  
ATOM   1311  CA  SER A  91      15.350  29.044  50.241  1.00  0.00           C  
ATOM   1312  C   SER A  91      16.452  29.670  51.093  1.00  0.00           C  
ATOM   1313  O   SER A  91      17.231  28.969  51.731  1.00  0.00           O  
ATOM   1314  CB  SER A  91      14.035  29.221  50.970  1.00  0.00           C  
ATOM   1315  OG  SER A  91      14.082  28.623  52.238  1.00  0.00           O  
ATOM   1316  H   SER A  91      14.959  26.977  50.440  1.00  0.00           H  
ATOM   1317  HA  SER A  91      15.339  29.590  49.297  1.00  0.00           H  
ATOM   1318 1HB  SER A  91      13.817  30.284  51.073  1.00  0.00           H  
ATOM   1319 2HB  SER A  91      13.233  28.775  50.384  1.00  0.00           H  
ATOM   1320  HG  SER A  91      13.197  28.708  52.601  1.00  0.00           H  
ATOM   1321  N   GLY A  92      16.497  30.990  51.081  1.00  0.00           N  
ATOM   1322  CA  GLY A  92      17.398  31.808  51.865  1.00  0.00           C  
ATOM   1323  C   GLY A  92      17.635  33.170  51.270  1.00  0.00           C  
ATOM   1324  O   GLY A  92      17.742  33.345  50.039  1.00  0.00           O  
ATOM   1325  H   GLY A  92      15.839  31.450  50.469  1.00  0.00           H  
ATOM   1326 1HA  GLY A  92      17.003  31.938  52.872  1.00  0.00           H  
ATOM   1327 2HA  GLY A  92      18.359  31.305  51.966  1.00  0.00           H  
ATOM   1328  N   GLY A  93      17.690  34.163  52.157  1.00  0.00           N  
ATOM   1329  CA  GLY A  93      17.883  35.562  51.831  1.00  0.00           C  
ATOM   1330  C   GLY A  93      19.322  36.032  51.971  1.00  0.00           C  
ATOM   1331  O   GLY A  93      20.274  35.286  51.703  1.00  0.00           O  
ATOM   1332  H   GLY A  93      17.591  33.915  53.131  1.00  0.00           H  
ATOM   1333 1HA  GLY A  93      17.560  35.739  50.804  1.00  0.00           H  
ATOM   1334 2HA  GLY A  93      17.252  36.166  52.482  1.00  0.00           H  
ATOM   1335  N   LEU A  94      19.472  37.278  52.399  1.00  0.00           N  
ATOM   1336  CA  LEU A  94      20.763  37.942  52.545  1.00  0.00           C  
ATOM   1337  C   LEU A  94      21.438  37.792  53.910  1.00  0.00           C  
ATOM   1338  O   LEU A  94      20.821  37.381  54.887  1.00  0.00           O  
ATOM   1339  CB  LEU A  94      20.629  39.443  52.260  1.00  0.00           C  
ATOM   1340  CG  LEU A  94      20.120  39.839  50.868  1.00  0.00           C  
ATOM   1341  CD1 LEU A  94      20.016  41.357  50.804  1.00  0.00           C  
ATOM   1342  CD2 LEU A  94      21.060  39.303  49.799  1.00  0.00           C  
ATOM   1343  H   LEU A  94      18.631  37.786  52.634  1.00  0.00           H  
ATOM   1344  HA  LEU A  94      21.447  37.505  51.818  1.00  0.00           H  
ATOM   1345 1HB  LEU A  94      19.943  39.867  52.991  1.00  0.00           H  
ATOM   1346 2HB  LEU A  94      21.604  39.914  52.389  1.00  0.00           H  
ATOM   1347  HG  LEU A  94      19.124  39.425  50.705  1.00  0.00           H  
ATOM   1348 1HD1 LEU A  94      19.656  41.674  49.826  1.00  0.00           H  
ATOM   1349 2HD1 LEU A  94      19.321  41.708  51.567  1.00  0.00           H  
ATOM   1350 3HD1 LEU A  94      20.997  41.797  50.979  1.00  0.00           H  
ATOM   1351 1HD2 LEU A  94      20.678  39.595  48.820  1.00  0.00           H  
ATOM   1352 2HD2 LEU A  94      22.057  39.718  49.944  1.00  0.00           H  
ATOM   1353 3HD2 LEU A  94      21.132  38.216  49.839  1.00  0.00           H  
ATOM   1354  N   TYR A  95      22.713  38.165  53.927  1.00  0.00           N  
ATOM   1355  CA  TYR A  95      23.582  38.123  55.097  1.00  0.00           C  
ATOM   1356  C   TYR A  95      22.969  38.843  56.301  1.00  0.00           C  
ATOM   1357  O   TYR A  95      22.568  39.997  56.212  1.00  0.00           O  
ATOM   1358  CB  TYR A  95      24.917  38.741  54.675  1.00  0.00           C  
ATOM   1359  CG  TYR A  95      25.992  38.825  55.736  1.00  0.00           C  
ATOM   1360  CD1 TYR A  95      26.738  37.701  56.060  1.00  0.00           C  
ATOM   1361  CD2 TYR A  95      26.228  40.029  56.383  1.00  0.00           C  
ATOM   1362  CE1 TYR A  95      27.719  37.780  57.029  1.00  0.00           C  
ATOM   1363  CE2 TYR A  95      27.210  40.107  57.351  1.00  0.00           C  
ATOM   1364  CZ  TYR A  95      27.952  38.989  57.674  1.00  0.00           C  
ATOM   1365  OH  TYR A  95      28.928  39.072  58.640  1.00  0.00           O  
ATOM   1366  H   TYR A  95      23.128  38.507  53.074  1.00  0.00           H  
ATOM   1367  HA  TYR A  95      23.720  37.084  55.394  1.00  0.00           H  
ATOM   1368 1HB  TYR A  95      25.330  38.161  53.849  1.00  0.00           H  
ATOM   1369 2HB  TYR A  95      24.736  39.755  54.320  1.00  0.00           H  
ATOM   1370  HD1 TYR A  95      26.543  36.760  55.545  1.00  0.00           H  
ATOM   1371  HD2 TYR A  95      25.642  40.912  56.129  1.00  0.00           H  
ATOM   1372  HE1 TYR A  95      28.304  36.896  57.282  1.00  0.00           H  
ATOM   1373  HE2 TYR A  95      27.398  41.052  57.862  1.00  0.00           H  
ATOM   1374  HH  TYR A  95      28.921  39.953  59.022  1.00  0.00           H  
ATOM   1375  N   GLU A  96      22.898  38.106  57.406  1.00  0.00           N  
ATOM   1376  CA  GLU A  96      22.340  38.505  58.696  1.00  0.00           C  
ATOM   1377  C   GLU A  96      20.863  38.868  58.660  1.00  0.00           C  
ATOM   1378  O   GLU A  96      20.357  39.485  59.597  1.00  0.00           O  
ATOM   1379  CB  GLU A  96      23.100  39.696  59.284  1.00  0.00           C  
ATOM   1380  CG  GLU A  96      24.552  39.414  59.645  1.00  0.00           C  
ATOM   1381  CD  GLU A  96      25.247  40.637  60.176  1.00  0.00           C  
ATOM   1382  OE1 GLU A  96      24.701  41.702  60.010  1.00  0.00           O  
ATOM   1383  OE2 GLU A  96      26.307  40.516  60.742  1.00  0.00           O  
ATOM   1384  H   GLU A  96      23.272  37.172  57.337  1.00  0.00           H  
ATOM   1385  HA  GLU A  96      22.435  37.660  59.377  1.00  0.00           H  
ATOM   1386 1HB  GLU A  96      23.097  40.528  58.580  1.00  0.00           H  
ATOM   1387 2HB  GLU A  96      22.597  40.038  60.190  1.00  0.00           H  
ATOM   1388 1HG  GLU A  96      24.586  38.626  60.396  1.00  0.00           H  
ATOM   1389 2HG  GLU A  96      25.066  39.054  58.755  1.00  0.00           H  
ATOM   1390  N   SER A  97      20.138  38.452  57.631  1.00  0.00           N  
ATOM   1391  CA  SER A  97      18.704  38.695  57.629  1.00  0.00           C  
ATOM   1392  C   SER A  97      17.949  37.629  58.394  1.00  0.00           C  
ATOM   1393  O   SER A  97      16.830  37.865  58.854  1.00  0.00           O  
ATOM   1394  CB  SER A  97      18.172  38.754  56.210  1.00  0.00           C  
ATOM   1395  OG  SER A  97      18.254  37.497  55.591  1.00  0.00           O  
ATOM   1396  H   SER A  97      20.566  37.972  56.854  1.00  0.00           H  
ATOM   1397  HA  SER A  97      18.517  39.651  58.118  1.00  0.00           H  
ATOM   1398 1HB  SER A  97      17.136  39.091  56.227  1.00  0.00           H  
ATOM   1399 2HB  SER A  97      18.746  39.482  55.636  1.00  0.00           H  
ATOM   1400  HG  SER A  97      19.170  37.405  55.313  1.00  0.00           H  
ATOM   1401  N   HIS A  98      18.555  36.450  58.513  1.00  0.00           N  
ATOM   1402  CA  HIS A  98      17.991  35.259  59.150  1.00  0.00           C  
ATOM   1403  C   HIS A  98      16.680  34.831  58.506  1.00  0.00           C  
ATOM   1404  O   HIS A  98      15.737  34.439  59.190  1.00  0.00           O  
ATOM   1405  CB  HIS A  98      17.756  35.535  60.638  1.00  0.00           C  
ATOM   1406  CG  HIS A  98      19.005  35.959  61.346  1.00  0.00           C  
ATOM   1407  ND1 HIS A  98      20.013  35.085  61.694  1.00  0.00           N  
ATOM   1408  CD2 HIS A  98      19.404  37.183  61.774  1.00  0.00           C  
ATOM   1409  CE1 HIS A  98      20.978  35.753  62.303  1.00  0.00           C  
ATOM   1410  NE2 HIS A  98      20.634  37.027  62.364  1.00  0.00           N  
ATOM   1411  H   HIS A  98      19.486  36.372  58.130  1.00  0.00           H  
ATOM   1412  HA  HIS A  98      18.685  34.426  59.053  1.00  0.00           H  
ATOM   1413 1HB  HIS A  98      17.006  36.319  60.765  1.00  0.00           H  
ATOM   1414 2HB  HIS A  98      17.364  34.638  61.119  1.00  0.00           H  
ATOM   1415  HD1 HIS A  98      20.112  34.111  61.483  1.00  0.00           H  
ATOM   1416  HD2 HIS A  98      18.943  38.169  61.723  1.00  0.00           H  
ATOM   1417  HE1 HIS A  98      21.867  35.229  62.653  1.00  0.00           H  
ATOM   1418  N   VAL A  99      16.619  34.910  57.181  1.00  0.00           N  
ATOM   1419  CA  VAL A  99      15.446  34.525  56.432  1.00  0.00           C  
ATOM   1420  C   VAL A  99      15.695  33.343  55.511  1.00  0.00           C  
ATOM   1421  O   VAL A  99      16.596  33.377  54.660  1.00  0.00           O  
ATOM   1422  CB  VAL A  99      14.927  35.706  55.591  1.00  0.00           C  
ATOM   1423  CG1 VAL A  99      13.721  35.290  54.761  1.00  0.00           C  
ATOM   1424  CG2 VAL A  99      14.577  36.865  56.512  1.00  0.00           C  
ATOM   1425  H   VAL A  99      17.427  35.253  56.682  1.00  0.00           H  
ATOM   1426  HA  VAL A  99      14.671  34.234  57.141  1.00  0.00           H  
ATOM   1427  HB  VAL A  99      15.698  36.020  54.887  1.00  0.00           H  
ATOM   1428 1HG1 VAL A  99      13.373  36.141  54.175  1.00  0.00           H  
ATOM   1429 2HG1 VAL A  99      13.980  34.479  54.080  1.00  0.00           H  
ATOM   1430 3HG1 VAL A  99      12.924  34.954  55.423  1.00  0.00           H  
ATOM   1431 1HG2 VAL A  99      14.210  37.703  55.921  1.00  0.00           H  
ATOM   1432 2HG2 VAL A  99      13.805  36.553  57.216  1.00  0.00           H  
ATOM   1433 3HG2 VAL A  99      15.466  37.172  57.063  1.00  0.00           H  
ATOM   1434  N   GLY A 100      14.905  32.291  55.710  1.00  0.00           N  
ATOM   1435  CA  GLY A 100      14.959  31.073  54.925  1.00  0.00           C  
ATOM   1436  C   GLY A 100      15.975  30.090  55.471  1.00  0.00           C  
ATOM   1437  O   GLY A 100      16.629  30.374  56.480  1.00  0.00           O  
ATOM   1438  H   GLY A 100      14.231  32.366  56.461  1.00  0.00           H  
ATOM   1439 1HA  GLY A 100      13.973  30.610  54.915  1.00  0.00           H  
ATOM   1440 2HA  GLY A 100      15.213  31.318  53.894  1.00  0.00           H  
ATOM   1441  N   CYS A 101      16.099  28.954  54.812  1.00  0.00           N  
ATOM   1442  CA  CYS A 101      16.945  27.844  55.160  1.00  0.00           C  
ATOM   1443  C   CYS A 101      18.420  28.207  55.130  1.00  0.00           C  
ATOM   1444  O   CYS A 101      19.146  27.993  56.105  1.00  0.00           O  
ATOM   1445  CB  CYS A 101      16.696  26.680  54.201  1.00  0.00           C  
ATOM   1446  SG  CYS A 101      17.642  25.172  54.523  1.00  0.00           S  
ATOM   1447  H   CYS A 101      15.532  28.875  53.979  1.00  0.00           H  
ATOM   1448  HA  CYS A 101      16.696  27.540  56.178  1.00  0.00           H  
ATOM   1449 1HB  CYS A 101      15.641  26.407  54.226  1.00  0.00           H  
ATOM   1450 2HB  CYS A 101      16.926  26.980  53.179  1.00  0.00           H  
ATOM   1451  N   ARG A 102      18.906  28.764  54.019  1.00  0.00           N  
ATOM   1452  CA  ARG A 102      20.314  29.088  53.913  1.00  0.00           C  
ATOM   1453  C   ARG A 102      20.608  30.505  53.438  1.00  0.00           C  
ATOM   1454  O   ARG A 102      20.829  30.694  52.237  1.00  0.00           O  
ATOM   1455  CB  ARG A 102      21.044  28.139  52.973  1.00  0.00           C  
ATOM   1456  CG  ARG A 102      21.139  26.699  53.455  1.00  0.00           C  
ATOM   1457  CD  ARG A 102      21.962  25.862  52.547  1.00  0.00           C  
ATOM   1458  NE  ARG A 102      23.355  26.283  52.525  1.00  0.00           N  
ATOM   1459  CZ  ARG A 102      24.251  25.949  51.577  1.00  0.00           C  
ATOM   1460  NH1 ARG A 102      23.898  25.186  50.567  1.00  0.00           N  
ATOM   1461  NH2 ARG A 102      25.501  26.373  51.629  1.00  0.00           N  
ATOM   1462  H   ARG A 102      18.285  28.960  53.248  1.00  0.00           H  
ATOM   1463  HA  ARG A 102      20.759  29.001  54.905  1.00  0.00           H  
ATOM   1464 1HB  ARG A 102      20.543  28.130  52.008  1.00  0.00           H  
ATOM   1465 2HB  ARG A 102      22.060  28.501  52.816  1.00  0.00           H  
ATOM   1466 1HG  ARG A 102      21.595  26.669  54.446  1.00  0.00           H  
ATOM   1467 2HG  ARG A 102      20.141  26.265  53.505  1.00  0.00           H  
ATOM   1468 1HD  ARG A 102      21.920  24.828  52.886  1.00  0.00           H  
ATOM   1469 2HD  ARG A 102      21.561  25.943  51.537  1.00  0.00           H  
ATOM   1470  HE  ARG A 102      23.674  26.872  53.283  1.00  0.00           H  
ATOM   1471 1HH1 ARG A 102      22.962  24.818  50.449  1.00  0.00           H  
ATOM   1472 2HH1 ARG A 102      24.564  24.934  49.852  1.00  0.00           H  
ATOM   1473 1HH2 ARG A 102      25.838  26.963  52.379  1.00  0.00           H  
ATOM   1474 2HH2 ARG A 102      26.141  26.102  50.898  1.00  0.00           H  
ATOM   1475  N   PRO A 103      20.568  31.505  54.333  1.00  0.00           N  
ATOM   1476  CA  PRO A 103      20.889  32.918  54.088  1.00  0.00           C  
ATOM   1477  C   PRO A 103      22.353  33.018  53.618  1.00  0.00           C  
ATOM   1478  O   PRO A 103      23.199  32.237  54.074  1.00  0.00           O  
ATOM   1479  CB  PRO A 103      20.669  33.570  55.456  1.00  0.00           C  
ATOM   1480  CG  PRO A 103      19.737  32.654  56.172  1.00  0.00           C  
ATOM   1481  CD  PRO A 103      20.112  31.268  55.720  1.00  0.00           C  
ATOM   1482  HA  PRO A 103      20.194  33.332  53.341  1.00  0.00           H  
ATOM   1483 1HB  PRO A 103      21.632  33.682  55.977  1.00  0.00           H  
ATOM   1484 2HB  PRO A 103      20.252  34.579  55.321  1.00  0.00           H  
ATOM   1485 1HG  PRO A 103      19.838  32.773  57.261  1.00  0.00           H  
ATOM   1486 2HG  PRO A 103      18.690  32.892  55.933  1.00  0.00           H  
ATOM   1487 1HD  PRO A 103      20.916  30.861  56.351  1.00  0.00           H  
ATOM   1488 2HD  PRO A 103      19.189  30.674  55.790  1.00  0.00           H  
ATOM   1489  N   TYR A 104      22.614  33.964  52.717  1.00  0.00           N  
ATOM   1490  CA  TYR A 104      23.921  34.203  52.122  1.00  0.00           C  
ATOM   1491  C   TYR A 104      24.972  34.624  53.148  1.00  0.00           C  
ATOM   1492  O   TYR A 104      24.732  35.501  53.979  1.00  0.00           O  
ATOM   1493  CB  TYR A 104      23.663  35.277  51.062  1.00  0.00           C  
ATOM   1494  CG  TYR A 104      24.789  35.542  50.087  1.00  0.00           C  
ATOM   1495  CD1 TYR A 104      25.125  34.554  49.172  1.00  0.00           C  
ATOM   1496  CD2 TYR A 104      25.462  36.753  50.116  1.00  0.00           C  
ATOM   1497  CE1 TYR A 104      26.148  34.772  48.272  1.00  0.00           C  
ATOM   1498  CE2 TYR A 104      26.482  36.954  49.207  1.00  0.00           C  
ATOM   1499  CZ  TYR A 104      26.821  35.977  48.296  1.00  0.00           C  
ATOM   1500  OH  TYR A 104      27.842  36.201  47.400  1.00  0.00           O  
ATOM   1501  H   TYR A 104      21.849  34.557  52.428  1.00  0.00           H  
ATOM   1502  HA  TYR A 104      24.299  33.284  51.672  1.00  0.00           H  
ATOM   1503 1HB  TYR A 104      22.788  34.994  50.478  1.00  0.00           H  
ATOM   1504 2HB  TYR A 104      23.444  36.220  51.567  1.00  0.00           H  
ATOM   1505  HD1 TYR A 104      24.587  33.606  49.162  1.00  0.00           H  
ATOM   1506  HD2 TYR A 104      25.200  37.530  50.834  1.00  0.00           H  
ATOM   1507  HE1 TYR A 104      26.412  33.997  47.553  1.00  0.00           H  
ATOM   1508  HE2 TYR A 104      27.004  37.911  49.239  1.00  0.00           H  
ATOM   1509  HH  TYR A 104      28.083  37.130  47.449  1.00  0.00           H  
ATOM   1510  N   SER A 105      26.142  33.995  53.087  1.00  0.00           N  
ATOM   1511  CA  SER A 105      27.210  34.235  54.059  1.00  0.00           C  
ATOM   1512  C   SER A 105      28.247  35.298  53.750  1.00  0.00           C  
ATOM   1513  O   SER A 105      29.082  35.597  54.616  1.00  0.00           O  
ATOM   1514  CB  SER A 105      27.980  32.957  54.334  1.00  0.00           C  
ATOM   1515  OG  SER A 105      28.715  32.529  53.220  1.00  0.00           O  
ATOM   1516  H   SER A 105      26.303  33.329  52.344  1.00  0.00           H  
ATOM   1517  HA  SER A 105      26.727  34.572  54.977  1.00  0.00           H  
ATOM   1518 1HB  SER A 105      28.658  33.129  55.169  1.00  0.00           H  
ATOM   1519 2HB  SER A 105      27.287  32.169  54.624  1.00  0.00           H  
ATOM   1520  HG  SER A 105      28.170  31.870  52.784  1.00  0.00           H  
ATOM   1521  N   ILE A 106      28.238  35.887  52.561  1.00  0.00           N  
ATOM   1522  CA  ILE A 106      29.258  36.871  52.236  1.00  0.00           C  
ATOM   1523  C   ILE A 106      28.695  38.252  52.484  1.00  0.00           C  
ATOM   1524  O   ILE A 106      27.661  38.601  51.910  1.00  0.00           O  
ATOM   1525  CB  ILE A 106      29.730  36.744  50.775  1.00  0.00           C  
ATOM   1526  CG1 ILE A 106      30.438  35.402  50.572  1.00  0.00           C  
ATOM   1527  CG2 ILE A 106      30.650  37.884  50.368  1.00  0.00           C  
ATOM   1528  CD1 ILE A 106      29.583  34.318  49.955  1.00  0.00           C  
ATOM   1529  H   ILE A 106      27.522  35.646  51.891  1.00  0.00           H  
ATOM   1530  HA  ILE A 106      30.114  36.696  52.888  1.00  0.00           H  
ATOM   1531  HB  ILE A 106      28.869  36.753  50.108  1.00  0.00           H  
ATOM   1532 1HG1 ILE A 106      31.304  35.556  49.929  1.00  0.00           H  
ATOM   1533 2HG1 ILE A 106      30.792  35.046  51.540  1.00  0.00           H  
ATOM   1534 1HG2 ILE A 106      30.958  37.753  49.331  1.00  0.00           H  
ATOM   1535 2HG2 ILE A 106      30.130  38.836  50.469  1.00  0.00           H  
ATOM   1536 3HG2 ILE A 106      31.532  37.890  51.008  1.00  0.00           H  
ATOM   1537 1HD1 ILE A 106      30.173  33.408  49.853  1.00  0.00           H  
ATOM   1538 2HD1 ILE A 106      28.715  34.108  50.581  1.00  0.00           H  
ATOM   1539 3HD1 ILE A 106      29.238  34.641  48.975  1.00  0.00           H  
ATOM   1540  N   PRO A 107      29.319  39.090  53.301  1.00  0.00           N  
ATOM   1541  CA  PRO A 107      28.867  40.435  53.649  1.00  0.00           C  
ATOM   1542  C   PRO A 107      28.676  41.352  52.438  1.00  0.00           C  
ATOM   1543  O   PRO A 107      29.386  41.191  51.435  1.00  0.00           O  
ATOM   1544  CB  PRO A 107      29.993  40.949  54.552  1.00  0.00           C  
ATOM   1545  CG  PRO A 107      30.632  39.730  55.124  1.00  0.00           C  
ATOM   1546  CD  PRO A 107      30.556  38.692  54.036  1.00  0.00           C  
ATOM   1547  HA  PRO A 107      27.922  40.301  54.197  1.00  0.00           H  
ATOM   1548 1HB  PRO A 107      30.698  41.552  53.960  1.00  0.00           H  
ATOM   1549 2HB  PRO A 107      29.591  41.609  55.335  1.00  0.00           H  
ATOM   1550 1HG  PRO A 107      31.669  39.950  55.418  1.00  0.00           H  
ATOM   1551 2HG  PRO A 107      30.109  39.407  56.037  1.00  0.00           H  
ATOM   1552 1HD  PRO A 107      31.437  38.744  53.379  1.00  0.00           H  
ATOM   1553 2HD  PRO A 107      30.488  37.743  54.588  1.00  0.00           H  
ATOM   1554  N   PRO A 108      27.747  42.314  52.513  1.00  0.00           N  
ATOM   1555  CA  PRO A 108      27.401  43.330  51.509  1.00  0.00           C  
ATOM   1556  C   PRO A 108      28.534  44.353  51.421  1.00  0.00           C  
ATOM   1557  O   PRO A 108      29.326  44.434  52.366  1.00  0.00           O  
ATOM   1558  CB  PRO A 108      26.112  43.929  52.080  1.00  0.00           C  
ATOM   1559  CG  PRO A 108      26.225  43.751  53.556  1.00  0.00           C  
ATOM   1560  CD  PRO A 108      26.934  42.436  53.740  1.00  0.00           C  
ATOM   1561  HA  PRO A 108      27.221  42.841  50.540  1.00  0.00           H  
ATOM   1562 1HB  PRO A 108      26.035  44.987  51.786  1.00  0.00           H  
ATOM   1563 2HB  PRO A 108      25.241  43.408  51.658  1.00  0.00           H  
ATOM   1564 1HG  PRO A 108      26.782  44.593  53.993  1.00  0.00           H  
ATOM   1565 2HG  PRO A 108      25.226  43.755  54.015  1.00  0.00           H  
ATOM   1566 1HD  PRO A 108      27.548  42.507  54.650  1.00  0.00           H  
ATOM   1567 2HD  PRO A 108      26.185  41.634  53.814  1.00  0.00           H  
ATOM   1568  N   CYS A 109      28.603  45.108  50.340  1.00  0.00           N  
ATOM   1569  CA  CYS A 109      29.628  46.101  50.097  1.00  0.00           C  
ATOM   1570  C   CYS A 109      29.182  47.123  49.085  1.00  0.00           C  
ATOM   1571  O   CYS A 109      28.136  46.962  48.443  1.00  0.00           O  
ATOM   1572  CB  CYS A 109      30.916  45.439  49.607  1.00  0.00           C  
ATOM   1573  SG  CYS A 109      30.813  44.462  48.089  1.00  0.00           S  
ATOM   1574  H   CYS A 109      27.883  44.969  49.646  1.00  0.00           H  
ATOM   1575  HA  CYS A 109      29.841  46.620  51.032  1.00  0.00           H  
ATOM   1576 1HB  CYS A 109      31.673  46.204  49.434  1.00  0.00           H  
ATOM   1577 2HB  CYS A 109      31.293  44.772  50.382  1.00  0.00           H  
ATOM   1578  N   GLU A 110      29.946  48.201  48.948  1.00  0.00           N  
ATOM   1579  CA  GLU A 110      29.610  49.213  47.957  1.00  0.00           C  
ATOM   1580  C   GLU A 110      30.296  48.957  46.638  1.00  0.00           C  
ATOM   1581  O   GLU A 110      31.525  48.860  46.520  1.00  0.00           O  
ATOM   1582  CB  GLU A 110      29.957  50.634  48.405  1.00  0.00           C  
ATOM   1583  CG  GLU A 110      29.333  51.132  49.700  1.00  0.00           C  
ATOM   1584  CD  GLU A 110      27.832  51.174  49.782  1.00  0.00           C  
ATOM   1585  OE1 GLU A 110      27.162  50.850  48.831  1.00  0.00           O  
ATOM   1586  OE2 GLU A 110      27.337  51.537  50.822  1.00  0.00           O  
ATOM   1587  H   GLU A 110      30.758  48.294  49.542  1.00  0.00           H  
ATOM   1588  HA  GLU A 110      28.533  49.178  47.786  1.00  0.00           H  
ATOM   1589 1HB  GLU A 110      31.036  50.722  48.532  1.00  0.00           H  
ATOM   1590 2HB  GLU A 110      29.658  51.338  47.627  1.00  0.00           H  
ATOM   1591 1HG  GLU A 110      29.698  50.465  50.481  1.00  0.00           H  
ATOM   1592 2HG  GLU A 110      29.691  52.144  49.884  1.00  0.00           H  
ATOM   1593  N   HIS A 111      29.474  48.804  45.600  1.00  0.00           N  
ATOM   1594  CA  HIS A 111      29.935  48.433  44.258  1.00  0.00           C  
ATOM   1595  C   HIS A 111      30.430  49.651  43.460  1.00  0.00           C  
ATOM   1596  O   HIS A 111      29.802  50.100  42.499  1.00  0.00           O  
ATOM   1597  CB  HIS A 111      28.765  47.738  43.552  1.00  0.00           C  
ATOM   1598  CG  HIS A 111      28.431  46.469  44.270  1.00  0.00           C  
ATOM   1599  ND1 HIS A 111      28.904  45.232  43.882  1.00  0.00           N  
ATOM   1600  CD2 HIS A 111      27.661  46.250  45.361  1.00  0.00           C  
ATOM   1601  CE1 HIS A 111      28.437  44.310  44.706  1.00  0.00           C  
ATOM   1602  NE2 HIS A 111      27.679  44.901  45.612  1.00  0.00           N  
ATOM   1603  H   HIS A 111      28.489  48.955  45.760  1.00  0.00           H  
ATOM   1604  HA  HIS A 111      30.775  47.744  44.335  1.00  0.00           H  
ATOM   1605 1HB  HIS A 111      27.896  48.398  43.531  1.00  0.00           H  
ATOM   1606 2HB  HIS A 111      29.016  47.522  42.513  1.00  0.00           H  
ATOM   1607  HD2 HIS A 111      27.118  46.996  45.941  1.00  0.00           H  
ATOM   1608  HE1 HIS A 111      28.639  43.241  44.654  1.00  0.00           H  
ATOM   1609  HE2 HIS A 111      27.182  44.469  46.377  1.00  0.00           H  
ATOM   1610  N   HIS A 112      31.574  50.172  43.908  1.00  0.00           N  
ATOM   1611  CA  HIS A 112      32.221  51.362  43.362  1.00  0.00           C  
ATOM   1612  C   HIS A 112      31.356  52.633  43.431  1.00  0.00           C  
ATOM   1613  O   HIS A 112      31.347  53.446  42.507  1.00  0.00           O  
ATOM   1614  CB  HIS A 112      32.630  51.118  41.906  1.00  0.00           C  
ATOM   1615  CG  HIS A 112      33.700  52.005  41.348  1.00  0.00           C  
ATOM   1616  ND1 HIS A 112      35.042  51.874  41.637  1.00  0.00           N  
ATOM   1617  CD2 HIS A 112      33.595  53.047  40.505  1.00  0.00           C  
ATOM   1618  CE1 HIS A 112      35.717  52.807  40.988  1.00  0.00           C  
ATOM   1619  NE2 HIS A 112      34.863  53.534  40.293  1.00  0.00           N  
ATOM   1620  H   HIS A 112      31.994  49.682  44.683  1.00  0.00           H  
ATOM   1621  HA  HIS A 112      33.118  51.576  43.944  1.00  0.00           H  
ATOM   1622 1HB  HIS A 112      32.981  50.089  41.821  1.00  0.00           H  
ATOM   1623 2HB  HIS A 112      31.748  51.240  41.279  1.00  0.00           H  
ATOM   1624  HD1 HIS A 112      35.491  51.160  42.173  1.00  0.00           H  
ATOM   1625  HD2 HIS A 112      32.729  53.503  40.025  1.00  0.00           H  
ATOM   1626  HE1 HIS A 112      36.801  52.865  41.089  1.00  0.00           H  
ATOM   1627  N   VAL A 113      30.628  52.786  44.532  1.00  0.00           N  
ATOM   1628  CA  VAL A 113      29.787  53.952  44.773  1.00  0.00           C  
ATOM   1629  C   VAL A 113      30.028  54.449  46.196  1.00  0.00           C  
ATOM   1630  O   VAL A 113      30.583  53.722  47.019  1.00  0.00           O  
ATOM   1631  CB  VAL A 113      28.295  53.621  44.583  1.00  0.00           C  
ATOM   1632  CG1 VAL A 113      28.045  53.213  43.138  1.00  0.00           C  
ATOM   1633  CG2 VAL A 113      27.881  52.520  45.547  1.00  0.00           C  
ATOM   1634  H   VAL A 113      30.659  52.057  45.231  1.00  0.00           H  
ATOM   1635  HA  VAL A 113      30.050  54.732  44.058  1.00  0.00           H  
ATOM   1636  HB  VAL A 113      27.695  54.511  44.776  1.00  0.00           H  
ATOM   1637 1HG1 VAL A 113      26.989  52.979  43.002  1.00  0.00           H  
ATOM   1638 2HG1 VAL A 113      28.319  54.028  42.470  1.00  0.00           H  
ATOM   1639 3HG1 VAL A 113      28.634  52.334  42.878  1.00  0.00           H  
ATOM   1640 1HG2 VAL A 113      26.825  52.290  45.408  1.00  0.00           H  
ATOM   1641 2HG2 VAL A 113      28.474  51.626  45.354  1.00  0.00           H  
ATOM   1642 3HG2 VAL A 113      28.042  52.839  46.577  1.00  0.00           H  
ATOM   1643  N   ASN A 114      29.621  55.678  46.481  1.00  0.00           N  
ATOM   1644  CA  ASN A 114      29.745  56.192  47.833  1.00  0.00           C  
ATOM   1645  C   ASN A 114      28.601  55.663  48.678  1.00  0.00           C  
ATOM   1646  O   ASN A 114      27.472  55.542  48.191  1.00  0.00           O  
ATOM   1647  CB  ASN A 114      29.750  57.710  47.827  1.00  0.00           C  
ATOM   1648  CG  ASN A 114      30.977  58.266  47.158  1.00  0.00           C  
ATOM   1649  OD1 ASN A 114      32.090  57.754  47.327  1.00  0.00           O  
ATOM   1650  ND2 ASN A 114      30.793  59.314  46.396  1.00  0.00           N  
ATOM   1651  H   ASN A 114      29.227  56.254  45.751  1.00  0.00           H  
ATOM   1652  HA  ASN A 114      30.678  55.833  48.268  1.00  0.00           H  
ATOM   1653 1HB  ASN A 114      28.864  58.075  47.307  1.00  0.00           H  
ATOM   1654 2HB  ASN A 114      29.703  58.078  48.852  1.00  0.00           H  
ATOM   1655 1HD2 ASN A 114      31.571  59.730  45.924  1.00  0.00           H  
ATOM   1656 2HD2 ASN A 114      29.878  59.700  46.284  1.00  0.00           H  
ATOM   1657  N   GLY A 115      28.886  55.347  49.933  1.00  0.00           N  
ATOM   1658  CA  GLY A 115      27.870  54.848  50.843  1.00  0.00           C  
ATOM   1659  C   GLY A 115      28.474  54.548  52.195  1.00  0.00           C  
ATOM   1660  O   GLY A 115      29.657  54.802  52.420  1.00  0.00           O  
ATOM   1661  H   GLY A 115      29.831  55.453  50.270  1.00  0.00           H  
ATOM   1662 1HA  GLY A 115      27.074  55.585  50.946  1.00  0.00           H  
ATOM   1663 2HA  GLY A 115      27.419  53.948  50.426  1.00  0.00           H  
ATOM   1664  N   SER A 116      27.662  53.988  53.092  1.00  0.00           N  
ATOM   1665  CA  SER A 116      28.075  53.670  54.455  1.00  0.00           C  
ATOM   1666  C   SER A 116      28.726  52.300  54.624  1.00  0.00           C  
ATOM   1667  O   SER A 116      29.313  52.015  55.674  1.00  0.00           O  
ATOM   1668  CB  SER A 116      26.875  53.761  55.379  1.00  0.00           C  
ATOM   1669  OG  SER A 116      25.942  52.752  55.104  1.00  0.00           O  
ATOM   1670  H   SER A 116      26.712  53.771  52.822  1.00  0.00           H  
ATOM   1671  HA  SER A 116      28.823  54.405  54.757  1.00  0.00           H  
ATOM   1672 1HB  SER A 116      27.209  53.677  56.413  1.00  0.00           H  
ATOM   1673 2HB  SER A 116      26.403  54.736  55.263  1.00  0.00           H  
ATOM   1674  HG  SER A 116      25.194  52.924  55.680  1.00  0.00           H  
ATOM   1675  N   ARG A 117      28.625  51.434  53.616  1.00  0.00           N  
ATOM   1676  CA  ARG A 117      29.171  50.084  53.725  1.00  0.00           C  
ATOM   1677  C   ARG A 117      30.626  50.181  53.282  1.00  0.00           C  
ATOM   1678  O   ARG A 117      30.996  51.161  52.654  1.00  0.00           O  
ATOM   1679  CB  ARG A 117      28.345  49.153  52.850  1.00  0.00           C  
ATOM   1680  CG  ARG A 117      26.872  49.115  53.229  1.00  0.00           C  
ATOM   1681  CD  ARG A 117      26.091  48.354  52.222  1.00  0.00           C  
ATOM   1682  NE  ARG A 117      24.670  48.367  52.536  1.00  0.00           N  
ATOM   1683  CZ  ARG A 117      23.822  49.350  52.174  1.00  0.00           C  
ATOM   1684  NH1 ARG A 117      24.217  50.402  51.492  1.00  0.00           N  
ATOM   1685  NH2 ARG A 117      22.543  49.288  52.501  1.00  0.00           N  
ATOM   1686  H   ARG A 117      28.169  51.689  52.752  1.00  0.00           H  
ATOM   1687  HA  ARG A 117      29.088  49.748  54.759  1.00  0.00           H  
ATOM   1688 1HB  ARG A 117      28.402  49.438  51.802  1.00  0.00           H  
ATOM   1689 2HB  ARG A 117      28.701  48.123  52.883  1.00  0.00           H  
ATOM   1690 1HG  ARG A 117      26.758  48.633  54.201  1.00  0.00           H  
ATOM   1691 2HG  ARG A 117      26.481  50.131  53.283  1.00  0.00           H  
ATOM   1692 1HD  ARG A 117      26.227  48.796  51.235  1.00  0.00           H  
ATOM   1693 2HD  ARG A 117      26.432  47.321  52.205  1.00  0.00           H  
ATOM   1694  HE  ARG A 117      24.298  47.588  53.062  1.00  0.00           H  
ATOM   1695 1HH1 ARG A 117      25.174  50.537  51.198  1.00  0.00           H  
ATOM   1696 2HH1 ARG A 117      23.519  51.093  51.259  1.00  0.00           H  
ATOM   1697 1HH2 ARG A 117      22.173  48.509  53.025  1.00  0.00           H  
ATOM   1698 2HH2 ARG A 117      21.948  50.050  52.207  1.00  0.00           H  
ATOM   1699  N   PRO A 118      31.492  49.200  53.570  1.00  0.00           N  
ATOM   1700  CA  PRO A 118      32.859  49.175  53.056  1.00  0.00           C  
ATOM   1701  C   PRO A 118      32.776  48.929  51.559  1.00  0.00           C  
ATOM   1702  O   PRO A 118      31.762  48.398  51.104  1.00  0.00           O  
ATOM   1703  CB  PRO A 118      33.470  48.001  53.829  1.00  0.00           C  
ATOM   1704  CG  PRO A 118      32.311  47.142  54.210  1.00  0.00           C  
ATOM   1705  CD  PRO A 118      31.171  48.090  54.476  1.00  0.00           C  
ATOM   1706  HA  PRO A 118      33.344  50.127  53.317  1.00  0.00           H  
ATOM   1707 1HB  PRO A 118      34.195  47.470  53.195  1.00  0.00           H  
ATOM   1708 2HB  PRO A 118      34.021  48.374  54.706  1.00  0.00           H  
ATOM   1709 1HG  PRO A 118      32.082  46.437  53.399  1.00  0.00           H  
ATOM   1710 2HG  PRO A 118      32.560  46.539  55.096  1.00  0.00           H  
ATOM   1711 1HD  PRO A 118      30.244  47.558  54.217  1.00  0.00           H  
ATOM   1712 2HD  PRO A 118      31.163  48.412  55.526  1.00  0.00           H  
ATOM   1713  N   PRO A 119      33.793  49.324  50.785  1.00  0.00           N  
ATOM   1714  CA  PRO A 119      33.925  49.103  49.346  1.00  0.00           C  
ATOM   1715  C   PRO A 119      34.168  47.621  49.080  1.00  0.00           C  
ATOM   1716  O   PRO A 119      34.710  46.932  49.951  1.00  0.00           O  
ATOM   1717  CB  PRO A 119      35.142  49.966  48.999  1.00  0.00           C  
ATOM   1718  CG  PRO A 119      35.934  50.041  50.260  1.00  0.00           C  
ATOM   1719  CD  PRO A 119      34.922  50.050  51.374  1.00  0.00           C  
ATOM   1720  HA  PRO A 119      33.015  49.459  48.841  1.00  0.00           H  
ATOM   1721 1HB  PRO A 119      35.702  49.500  48.176  1.00  0.00           H  
ATOM   1722 2HB  PRO A 119      34.812  50.956  48.651  1.00  0.00           H  
ATOM   1723 1HG  PRO A 119      36.615  49.178  50.324  1.00  0.00           H  
ATOM   1724 2HG  PRO A 119      36.560  50.944  50.260  1.00  0.00           H  
ATOM   1725 1HD  PRO A 119      35.354  49.532  52.241  1.00  0.00           H  
ATOM   1726 2HD  PRO A 119      34.651  51.085  51.629  1.00  0.00           H  
ATOM   1727  N   CYS A 120      33.747  47.157  47.907  1.00  0.00           N  
ATOM   1728  CA  CYS A 120      33.922  45.806  47.414  1.00  0.00           C  
ATOM   1729  C   CYS A 120      35.356  45.551  47.016  1.00  0.00           C  
ATOM   1730  O   CYS A 120      36.076  46.431  46.531  1.00  0.00           O  
ATOM   1731  CB  CYS A 120      33.018  45.539  46.210  1.00  0.00           C  
ATOM   1732  SG  CYS A 120      31.241  45.676  46.522  1.00  0.00           S  
ATOM   1733  H   CYS A 120      33.263  47.808  47.307  1.00  0.00           H  
ATOM   1734  HA  CYS A 120      33.651  45.111  48.210  1.00  0.00           H  
ATOM   1735 1HB  CYS A 120      33.247  46.232  45.399  1.00  0.00           H  
ATOM   1736 2HB  CYS A 120      33.188  44.537  45.815  1.00  0.00           H  
ATOM   1737  N   THR A 121      35.775  44.306  47.205  1.00  0.00           N  
ATOM   1738  CA  THR A 121      37.121  43.865  46.881  1.00  0.00           C  
ATOM   1739  C   THR A 121      37.111  42.555  46.106  1.00  0.00           C  
ATOM   1740  O   THR A 121      36.065  42.127  45.613  1.00  0.00           O  
ATOM   1741  CB  THR A 121      37.962  43.707  48.162  1.00  0.00           C  
ATOM   1742  OG1 THR A 121      39.327  43.474  47.790  1.00  0.00           O  
ATOM   1743  CG2 THR A 121      37.473  42.549  49.017  1.00  0.00           C  
ATOM   1744  H   THR A 121      35.124  43.636  47.591  1.00  0.00           H  
ATOM   1745  HA  THR A 121      37.589  44.621  46.249  1.00  0.00           H  
ATOM   1746  HB  THR A 121      37.899  44.625  48.746  1.00  0.00           H  
ATOM   1747  HG1 THR A 121      39.717  44.305  47.507  1.00  0.00           H  
ATOM   1748 1HG2 THR A 121      38.096  42.476  49.909  1.00  0.00           H  
ATOM   1749 2HG2 THR A 121      36.437  42.730  49.303  1.00  0.00           H  
ATOM   1750 3HG2 THR A 121      37.521  41.598  48.489  1.00  0.00           H  
ATOM   1751  N   GLY A 122      38.268  41.917  46.007  1.00  0.00           N  
ATOM   1752  CA  GLY A 122      38.418  40.694  45.236  1.00  0.00           C  
ATOM   1753  C   GLY A 122      37.622  39.571  45.867  1.00  0.00           C  
ATOM   1754  O   GLY A 122      37.323  39.599  47.062  1.00  0.00           O  
ATOM   1755  H   GLY A 122      39.056  42.318  46.493  1.00  0.00           H  
ATOM   1756 1HA  GLY A 122      38.083  40.857  44.213  1.00  0.00           H  
ATOM   1757 2HA  GLY A 122      39.472  40.419  45.185  1.00  0.00           H  
ATOM   1758  N   GLU A 123      37.278  38.563  45.062  1.00  0.00           N  
ATOM   1759  CA  GLU A 123      36.471  37.443  45.547  1.00  0.00           C  
ATOM   1760  C   GLU A 123      37.079  36.663  46.703  1.00  0.00           C  
ATOM   1761  O   GLU A 123      38.269  36.338  46.699  1.00  0.00           O  
ATOM   1762  CB  GLU A 123      36.220  36.488  44.378  1.00  0.00           C  
ATOM   1763  CG  GLU A 123      35.435  37.082  43.217  1.00  0.00           C  
ATOM   1764  CD  GLU A 123      36.221  37.789  42.148  1.00  0.00           C  
ATOM   1765  OE1 GLU A 123      37.351  38.144  42.389  1.00  0.00           O  
ATOM   1766  OE2 GLU A 123      35.679  37.970  41.084  1.00  0.00           O  
ATOM   1767  H   GLU A 123      37.566  38.545  44.094  1.00  0.00           H  
ATOM   1768  HA  GLU A 123      35.523  37.847  45.903  1.00  0.00           H  
ATOM   1769 1HB  GLU A 123      37.173  36.137  43.981  1.00  0.00           H  
ATOM   1770 2HB  GLU A 123      35.672  35.617  44.736  1.00  0.00           H  
ATOM   1771 1HG  GLU A 123      34.881  36.287  42.719  1.00  0.00           H  
ATOM   1772 2HG  GLU A 123      34.724  37.792  43.636  1.00  0.00           H  
ATOM   1773  N   GLY A 124      36.247  36.363  47.693  1.00  0.00           N  
ATOM   1774  CA  GLY A 124      36.663  35.552  48.819  1.00  0.00           C  
ATOM   1775  C   GLY A 124      36.443  34.080  48.518  1.00  0.00           C  
ATOM   1776  O   GLY A 124      36.062  33.720  47.395  1.00  0.00           O  
ATOM   1777  H   GLY A 124      35.301  36.714  47.650  1.00  0.00           H  
ATOM   1778 1HA  GLY A 124      37.714  35.738  49.036  1.00  0.00           H  
ATOM   1779 2HA  GLY A 124      36.097  35.843  49.704  1.00  0.00           H  
ATOM   1780  N   ASP A 125      36.694  33.231  49.506  1.00  0.00           N  
ATOM   1781  CA  ASP A 125      36.540  31.795  49.361  1.00  0.00           C  
ATOM   1782  C   ASP A 125      35.086  31.376  49.221  1.00  0.00           C  
ATOM   1783  O   ASP A 125      34.202  31.977  49.837  1.00  0.00           O  
ATOM   1784  CB  ASP A 125      37.137  31.066  50.565  1.00  0.00           C  
ATOM   1785  CG  ASP A 125      38.657  31.112  50.622  1.00  0.00           C  
ATOM   1786  OD1 ASP A 125      39.288  31.442  49.646  1.00  0.00           O  
ATOM   1787  OD2 ASP A 125      39.179  30.806  51.669  1.00  0.00           O  
ATOM   1788  H   ASP A 125      37.007  33.600  50.393  1.00  0.00           H  
ATOM   1789  HA  ASP A 125      37.057  31.486  48.452  1.00  0.00           H  
ATOM   1790 1HB  ASP A 125      36.749  31.508  51.484  1.00  0.00           H  
ATOM   1791 2HB  ASP A 125      36.825  30.021  50.541  1.00  0.00           H  
ATOM   1792  N   THR A 126      34.851  30.327  48.450  1.00  0.00           N  
ATOM   1793  CA  THR A 126      33.527  29.763  48.297  1.00  0.00           C  
ATOM   1794  C   THR A 126      33.183  29.094  49.619  1.00  0.00           C  
ATOM   1795  O   THR A 126      34.011  28.330  50.109  1.00  0.00           O  
ATOM   1796  CB  THR A 126      33.460  28.753  47.137  1.00  0.00           C  
ATOM   1797  OG1 THR A 126      33.953  29.336  45.923  1.00  0.00           O  
ATOM   1798  CG2 THR A 126      32.023  28.305  46.923  1.00  0.00           C  
ATOM   1799  H   THR A 126      35.620  29.905  47.950  1.00  0.00           H  
ATOM   1800  HA  THR A 126      32.826  30.571  48.085  1.00  0.00           H  
ATOM   1801  HB  THR A 126      34.081  27.890  47.379  1.00  0.00           H  
ATOM   1802  HG1 THR A 126      34.269  28.619  45.368  1.00  0.00           H  
ATOM   1803 1HG2 THR A 126      31.974  27.590  46.104  1.00  0.00           H  
ATOM   1804 2HG2 THR A 126      31.635  27.833  47.826  1.00  0.00           H  
ATOM   1805 3HG2 THR A 126      31.407  29.171  46.683  1.00  0.00           H  
ATOM   1806  N   PRO A 127      32.017  29.336  50.240  1.00  0.00           N  
ATOM   1807  CA  PRO A 127      31.547  28.656  51.445  1.00  0.00           C  
ATOM   1808  C   PRO A 127      31.239  27.198  51.096  1.00  0.00           C  
ATOM   1809  O   PRO A 127      31.108  26.865  49.910  1.00  0.00           O  
ATOM   1810  CB  PRO A 127      30.281  29.436  51.816  1.00  0.00           C  
ATOM   1811  CG  PRO A 127      30.382  30.730  51.087  1.00  0.00           C  
ATOM   1812  CD  PRO A 127      31.144  30.447  49.819  1.00  0.00           C  
ATOM   1813  HA  PRO A 127      32.306  28.737  52.237  1.00  0.00           H  
ATOM   1814 1HB  PRO A 127      29.371  28.887  51.537  1.00  0.00           H  
ATOM   1815 2HB  PRO A 127      30.228  29.578  52.906  1.00  0.00           H  
ATOM   1816 1HG  PRO A 127      29.373  31.119  50.882  1.00  0.00           H  
ATOM   1817 2HG  PRO A 127      30.895  31.480  51.708  1.00  0.00           H  
ATOM   1818 1HD  PRO A 127      30.471  30.143  49.003  1.00  0.00           H  
ATOM   1819 2HD  PRO A 127      31.672  31.382  49.589  1.00  0.00           H  
ATOM   1820  N   LYS A 128      31.147  26.324  52.091  1.00  0.00           N  
ATOM   1821  CA  LYS A 128      30.855  24.916  51.839  1.00  0.00           C  
ATOM   1822  C   LYS A 128      29.372  24.604  51.722  1.00  0.00           C  
ATOM   1823  O   LYS A 128      28.535  25.328  52.292  1.00  0.00           O  
ATOM   1824  CB  LYS A 128      31.471  24.063  52.949  1.00  0.00           C  
ATOM   1825  CG  LYS A 128      32.993  24.089  52.984  1.00  0.00           C  
ATOM   1826  CD  LYS A 128      33.537  23.196  54.089  1.00  0.00           C  
ATOM   1827  CE  LYS A 128      35.058  23.215  54.126  1.00  0.00           C  
ATOM   1828  NZ  LYS A 128      35.600  22.356  55.213  1.00  0.00           N  
ATOM   1829  H   LYS A 128      31.282  26.638  53.041  1.00  0.00           H  
ATOM   1830  HA  LYS A 128      31.312  24.666  50.881  1.00  0.00           H  
ATOM   1831 1HB  LYS A 128      31.105  24.410  53.916  1.00  0.00           H  
ATOM   1832 2HB  LYS A 128      31.156  23.026  52.833  1.00  0.00           H  
ATOM   1833 1HG  LYS A 128      33.382  23.746  52.025  1.00  0.00           H  
ATOM   1834 2HG  LYS A 128      33.336  25.110  53.152  1.00  0.00           H  
ATOM   1835 1HD  LYS A 128      33.155  23.537  55.053  1.00  0.00           H  
ATOM   1836 2HD  LYS A 128      33.201  22.172  53.927  1.00  0.00           H  
ATOM   1837 1HE  LYS A 128      35.440  22.862  53.169  1.00  0.00           H  
ATOM   1838 2HE  LYS A 128      35.396  24.239  54.281  1.00  0.00           H  
ATOM   1839 1HZ  LYS A 128      36.610  22.396  55.203  1.00  0.00           H  
ATOM   1840 2HZ  LYS A 128      35.260  22.684  56.106  1.00  0.00           H  
ATOM   1841 3HZ  LYS A 128      35.302  21.401  55.071  1.00  0.00           H  
ATOM   1842  N   CYS A 129      29.042  23.546  50.990  1.00  0.00           N  
ATOM   1843  CA  CYS A 129      27.718  22.996  50.777  1.00  0.00           C  
ATOM   1844  C   CYS A 129      27.432  21.928  51.827  1.00  0.00           C  
ATOM   1845  O   CYS A 129      28.212  21.010  52.045  1.00  0.00           O  
ATOM   1846  CB  CYS A 129      27.576  22.359  49.387  1.00  0.00           C  
ATOM   1847  SG  CYS A 129      25.981  21.566  48.980  1.00  0.00           S  
ATOM   1848  H   CYS A 129      29.805  23.071  50.530  1.00  0.00           H  
ATOM   1849  HA  CYS A 129      26.981  23.793  50.875  1.00  0.00           H  
ATOM   1850 1HB  CYS A 129      27.748  23.130  48.635  1.00  0.00           H  
ATOM   1851 2HB  CYS A 129      28.333  21.588  49.246  1.00  0.00           H  
ATOM   1852  N   SER A 130      26.304  22.088  52.495  1.00  0.00           N  
ATOM   1853  CA  SER A 130      25.838  21.159  53.513  1.00  0.00           C  
ATOM   1854  C   SER A 130      24.312  21.180  53.502  1.00  0.00           C  
ATOM   1855  O   SER A 130      23.691  22.256  53.449  1.00  0.00           O  
ATOM   1856  CB  SER A 130      26.371  21.545  54.878  1.00  0.00           C  
ATOM   1857  OG  SER A 130      25.907  20.659  55.859  1.00  0.00           O  
ATOM   1858  H   SER A 130      25.742  22.899  52.285  1.00  0.00           H  
ATOM   1859  HA  SER A 130      26.203  20.159  53.278  1.00  0.00           H  
ATOM   1860 1HB  SER A 130      27.461  21.537  54.858  1.00  0.00           H  
ATOM   1861 2HB  SER A 130      26.056  22.560  55.118  1.00  0.00           H  
ATOM   1862  HG  SER A 130      26.293  20.956  56.687  1.00  0.00           H  
ATOM   1863  N   LYS A 131      23.675  20.003  53.541  1.00  0.00           N  
ATOM   1864  CA  LYS A 131      22.213  19.943  53.470  1.00  0.00           C  
ATOM   1865  C   LYS A 131      21.565  20.204  54.823  1.00  0.00           C  
ATOM   1866  O   LYS A 131      20.911  19.337  55.399  1.00  0.00           O  
ATOM   1867  CB  LYS A 131      21.786  18.583  52.916  1.00  0.00           C  
ATOM   1868  CG  LYS A 131      22.244  18.324  51.487  1.00  0.00           C  
ATOM   1869  CD  LYS A 131      21.825  16.938  51.022  1.00  0.00           C  
ATOM   1870  CE  LYS A 131      22.317  16.651  49.611  1.00  0.00           C  
ATOM   1871  NZ  LYS A 131      21.976  15.271  49.171  1.00  0.00           N  
ATOM   1872  H   LYS A 131      24.218  19.155  53.622  1.00  0.00           H  
ATOM   1873  HA  LYS A 131      21.872  20.723  52.789  1.00  0.00           H  
ATOM   1874 1HB  LYS A 131      22.189  17.792  53.549  1.00  0.00           H  
ATOM   1875 2HB  LYS A 131      20.700  18.505  52.942  1.00  0.00           H  
ATOM   1876 1HG  LYS A 131      21.810  19.072  50.822  1.00  0.00           H  
ATOM   1877 2HG  LYS A 131      23.330  18.405  51.430  1.00  0.00           H  
ATOM   1878 1HD  LYS A 131      22.234  16.188  51.699  1.00  0.00           H  
ATOM   1879 2HD  LYS A 131      20.736  16.867  51.040  1.00  0.00           H  
ATOM   1880 1HE  LYS A 131      21.862  17.364  48.926  1.00  0.00           H  
ATOM   1881 2HE  LYS A 131      23.398  16.777  49.579  1.00  0.00           H  
ATOM   1882 1HZ  LYS A 131      22.320  15.121  48.233  1.00  0.00           H  
ATOM   1883 2HZ  LYS A 131      22.405  14.602  49.796  1.00  0.00           H  
ATOM   1884 3HZ  LYS A 131      20.976  15.146  49.184  1.00  0.00           H  
ATOM   1885  N   ILE A 132      21.737  21.425  55.298  1.00  0.00           N  
ATOM   1886  CA  ILE A 132      21.240  21.837  56.597  1.00  0.00           C  
ATOM   1887  C   ILE A 132      20.844  23.307  56.572  1.00  0.00           C  
ATOM   1888  O   ILE A 132      21.463  24.089  55.848  1.00  0.00           O  
ATOM   1889  CB  ILE A 132      22.347  21.569  57.634  1.00  0.00           C  
ATOM   1890  CG1 ILE A 132      21.814  21.760  59.056  1.00  0.00           C  
ATOM   1891  CG2 ILE A 132      23.526  22.492  57.365  1.00  0.00           C  
ATOM   1892  CD1 ILE A 132      22.690  21.188  60.148  1.00  0.00           C  
ATOM   1893  H   ILE A 132      22.240  22.064  54.698  1.00  0.00           H  
ATOM   1894  HA  ILE A 132      20.360  21.237  56.824  1.00  0.00           H  
ATOM   1895  HB  ILE A 132      22.672  20.533  57.557  1.00  0.00           H  
ATOM   1896 1HG1 ILE A 132      21.691  22.825  59.245  1.00  0.00           H  
ATOM   1897 2HG1 ILE A 132      20.834  21.287  59.126  1.00  0.00           H  
ATOM   1898 1HG2 ILE A 132      24.321  22.319  58.088  1.00  0.00           H  
ATOM   1899 2HG2 ILE A 132      23.904  22.298  56.362  1.00  0.00           H  
ATOM   1900 3HG2 ILE A 132      23.222  23.537  57.435  1.00  0.00           H  
ATOM   1901 1HD1 ILE A 132      22.225  21.374  61.116  1.00  0.00           H  
ATOM   1902 2HD1 ILE A 132      22.802  20.114  59.995  1.00  0.00           H  
ATOM   1903 3HD1 ILE A 132      23.675  21.653  60.133  1.00  0.00           H  
ATOM   1904  N   CYS A 133      19.815  23.667  57.334  1.00  0.00           N  
ATOM   1905  CA  CYS A 133      19.290  25.020  57.491  1.00  0.00           C  
ATOM   1906  C   CYS A 133      19.882  25.671  58.730  1.00  0.00           C  
ATOM   1907  O   CYS A 133      20.316  25.001  59.681  1.00  0.00           O  
ATOM   1908  CB  CYS A 133      17.767  25.027  57.618  1.00  0.00           C  
ATOM   1909  SG  CYS A 133      16.834  24.380  56.210  1.00  0.00           S  
ATOM   1910  H   CYS A 133      19.351  22.935  57.853  1.00  0.00           H  
ATOM   1911  HA  CYS A 133      19.566  25.614  56.619  1.00  0.00           H  
ATOM   1912 1HB  CYS A 133      17.453  24.443  58.483  1.00  0.00           H  
ATOM   1913 2HB  CYS A 133      17.416  26.046  57.780  1.00  0.00           H  
ATOM   1914  N   GLU A 134      19.912  27.000  58.720  1.00  0.00           N  
ATOM   1915  CA  GLU A 134      20.400  27.738  59.863  1.00  0.00           C  
ATOM   1916  C   GLU A 134      19.675  27.204  61.104  1.00  0.00           C  
ATOM   1917  O   GLU A 134      18.444  27.107  61.082  1.00  0.00           O  
ATOM   1918  CB  GLU A 134      20.163  29.241  59.698  1.00  0.00           C  
ATOM   1919  CG  GLU A 134      20.672  30.086  60.857  1.00  0.00           C  
ATOM   1920  CD  GLU A 134      20.523  31.566  60.641  1.00  0.00           C  
ATOM   1921  OE1 GLU A 134      20.210  31.962  59.545  1.00  0.00           O  
ATOM   1922  OE2 GLU A 134      20.717  32.312  61.573  1.00  0.00           O  
ATOM   1923  H   GLU A 134      19.584  27.468  57.888  1.00  0.00           H  
ATOM   1924  HA  GLU A 134      21.473  27.560  59.941  1.00  0.00           H  
ATOM   1925 1HB  GLU A 134      20.653  29.588  58.788  1.00  0.00           H  
ATOM   1926 2HB  GLU A 134      19.094  29.429  59.587  1.00  0.00           H  
ATOM   1927 1HG  GLU A 134      20.124  29.813  61.758  1.00  0.00           H  
ATOM   1928 2HG  GLU A 134      21.724  29.858  61.020  1.00  0.00           H  
ATOM   1929  N   PRO A 135      20.365  26.854  62.196  1.00  0.00           N  
ATOM   1930  CA  PRO A 135      19.750  26.296  63.404  1.00  0.00           C  
ATOM   1931  C   PRO A 135      18.612  27.181  63.881  1.00  0.00           C  
ATOM   1932  O   PRO A 135      18.742  28.412  63.948  1.00  0.00           O  
ATOM   1933  CB  PRO A 135      20.927  26.286  64.384  1.00  0.00           C  
ATOM   1934  CG  PRO A 135      22.126  26.129  63.513  1.00  0.00           C  
ATOM   1935  CD  PRO A 135      21.836  26.959  62.290  1.00  0.00           C  
ATOM   1936  HA  PRO A 135      19.395  25.277  63.189  1.00  0.00           H  
ATOM   1937 1HB  PRO A 135      20.940  27.220  64.966  1.00  0.00           H  
ATOM   1938 2HB  PRO A 135      20.811  25.461  65.103  1.00  0.00           H  
ATOM   1939 1HG  PRO A 135      23.027  26.469  64.044  1.00  0.00           H  
ATOM   1940 2HG  PRO A 135      22.281  25.067  63.269  1.00  0.00           H  
ATOM   1941 1HD  PRO A 135      22.147  28.001  62.455  1.00  0.00           H  
ATOM   1942 2HD  PRO A 135      22.391  26.490  61.464  1.00  0.00           H  
ATOM   1943  N   GLY A 136      17.494  26.534  64.198  1.00  0.00           N  
ATOM   1944  CA  GLY A 136      16.282  27.188  64.641  1.00  0.00           C  
ATOM   1945  C   GLY A 136      15.296  27.332  63.511  1.00  0.00           C  
ATOM   1946  O   GLY A 136      14.110  27.605  63.744  1.00  0.00           O  
ATOM   1947  H   GLY A 136      17.486  25.527  64.127  1.00  0.00           H  
ATOM   1948 1HA  GLY A 136      15.832  26.612  65.450  1.00  0.00           H  
ATOM   1949 2HA  GLY A 136      16.525  28.172  65.043  1.00  0.00           H  
ATOM   1950  N   TYR A 137      15.760  27.184  62.276  1.00  0.00           N  
ATOM   1951  CA  TYR A 137      14.879  27.281  61.130  1.00  0.00           C  
ATOM   1952  C   TYR A 137      14.104  25.990  60.939  1.00  0.00           C  
ATOM   1953  O   TYR A 137      14.647  24.897  61.082  1.00  0.00           O  
ATOM   1954  CB  TYR A 137      15.632  27.618  59.841  1.00  0.00           C  
ATOM   1955  CG  TYR A 137      14.696  27.804  58.668  1.00  0.00           C  
ATOM   1956  CD1 TYR A 137      14.049  29.016  58.477  1.00  0.00           C  
ATOM   1957  CD2 TYR A 137      14.476  26.767  57.773  1.00  0.00           C  
ATOM   1958  CE1 TYR A 137      13.194  29.186  57.406  1.00  0.00           C  
ATOM   1959  CE2 TYR A 137      13.621  26.938  56.702  1.00  0.00           C  
ATOM   1960  CZ  TYR A 137      12.978  28.145  56.514  1.00  0.00           C  
ATOM   1961  OH  TYR A 137      12.126  28.316  55.448  1.00  0.00           O  
ATOM   1962  H   TYR A 137      16.739  27.002  62.103  1.00  0.00           H  
ATOM   1963  HA  TYR A 137      14.159  28.078  61.315  1.00  0.00           H  
ATOM   1964 1HB  TYR A 137      16.213  28.532  59.976  1.00  0.00           H  
ATOM   1965 2HB  TYR A 137      16.336  26.817  59.616  1.00  0.00           H  
ATOM   1966  HD1 TYR A 137      14.215  29.837  59.175  1.00  0.00           H  
ATOM   1967  HD2 TYR A 137      14.979  25.810  57.914  1.00  0.00           H  
ATOM   1968  HE1 TYR A 137      12.688  30.141  57.262  1.00  0.00           H  
ATOM   1969  HE2 TYR A 137      13.450  26.120  56.001  1.00  0.00           H  
ATOM   1970  HH  TYR A 137      11.998  27.478  54.997  1.00  0.00           H  
ATOM   1971  N   SER A 138      12.828  26.134  60.597  1.00  0.00           N  
ATOM   1972  CA  SER A 138      11.930  25.034  60.283  1.00  0.00           C  
ATOM   1973  C   SER A 138      10.981  25.580  59.221  1.00  0.00           C  
ATOM   1974  O   SER A 138      10.506  26.713  59.383  1.00  0.00           O  
ATOM   1975  CB  SER A 138      11.198  24.589  61.534  1.00  0.00           C  
ATOM   1976  OG  SER A 138      10.269  23.574  61.262  1.00  0.00           O  
ATOM   1977  H   SER A 138      12.451  27.070  60.552  1.00  0.00           H  
ATOM   1978  HA  SER A 138      12.515  24.195  59.904  1.00  0.00           H  
ATOM   1979 1HB  SER A 138      11.924  24.229  62.264  1.00  0.00           H  
ATOM   1980 2HB  SER A 138      10.681  25.442  61.972  1.00  0.00           H  
ATOM   1981  HG  SER A 138       9.865  23.355  62.106  1.00  0.00           H  
ATOM   1982  N   PRO A 139      10.651  24.833  58.150  1.00  0.00           N  
ATOM   1983  CA  PRO A 139      10.915  23.452  57.719  1.00  0.00           C  
ATOM   1984  C   PRO A 139      12.394  23.151  57.455  1.00  0.00           C  
ATOM   1985  O   PRO A 139      13.203  24.075  57.358  1.00  0.00           O  
ATOM   1986  CB  PRO A 139      10.102  23.341  56.427  1.00  0.00           C  
ATOM   1987  CG  PRO A 139       9.106  24.450  56.472  1.00  0.00           C  
ATOM   1988  CD  PRO A 139       9.825  25.558  57.197  1.00  0.00           C  
ATOM   1989  HA  PRO A 139      10.542  22.763  58.491  1.00  0.00           H  
ATOM   1990 1HB  PRO A 139      10.769  23.423  55.555  1.00  0.00           H  
ATOM   1991 2HB  PRO A 139       9.619  22.354  56.374  1.00  0.00           H  
ATOM   1992 1HG  PRO A 139       8.814  24.723  55.448  1.00  0.00           H  
ATOM   1993 2HG  PRO A 139       8.193  24.126  56.991  1.00  0.00           H  
ATOM   1994 1HD  PRO A 139      10.427  26.143  56.488  1.00  0.00           H  
ATOM   1995 2HD  PRO A 139       9.092  26.204  57.703  1.00  0.00           H  
ATOM   1996  N   THR A 140      12.760  21.870  57.373  1.00  0.00           N  
ATOM   1997  CA  THR A 140      14.174  21.539  57.126  1.00  0.00           C  
ATOM   1998  C   THR A 140      14.575  21.642  55.656  1.00  0.00           C  
ATOM   1999  O   THR A 140      13.768  21.945  54.778  1.00  0.00           O  
ATOM   2000  CB  THR A 140      14.544  20.126  57.614  1.00  0.00           C  
ATOM   2001  OG1 THR A 140      15.968  19.969  57.561  1.00  0.00           O  
ATOM   2002  CG2 THR A 140      13.895  19.048  56.761  1.00  0.00           C  
ATOM   2003  H   THR A 140      12.066  21.144  57.480  1.00  0.00           H  
ATOM   2004  HA  THR A 140      14.787  22.255  57.674  1.00  0.00           H  
ATOM   2005  HB  THR A 140      14.208  20.010  58.645  1.00  0.00           H  
ATOM   2006  HG1 THR A 140      16.220  19.232  58.121  1.00  0.00           H  
ATOM   2007 1HG2 THR A 140      14.180  18.066  57.138  1.00  0.00           H  
ATOM   2008 2HG2 THR A 140      12.813  19.167  56.815  1.00  0.00           H  
ATOM   2009 3HG2 THR A 140      14.209  19.125  55.721  1.00  0.00           H  
ATOM   2010  N   TYR A 141      15.842  21.360  55.406  1.00  0.00           N  
ATOM   2011  CA  TYR A 141      16.449  21.536  54.092  1.00  0.00           C  
ATOM   2012  C   TYR A 141      15.672  20.808  52.992  1.00  0.00           C  
ATOM   2013  O   TYR A 141      15.347  21.385  51.960  1.00  0.00           O  
ATOM   2014  CB  TYR A 141      17.900  21.051  54.126  1.00  0.00           C  
ATOM   2015  CG  TYR A 141      18.652  21.267  52.831  1.00  0.00           C  
ATOM   2016  CD1 TYR A 141      19.377  22.437  52.656  1.00  0.00           C  
ATOM   2017  CD2 TYR A 141      18.625  20.317  51.822  1.00  0.00           C  
ATOM   2018  CE1 TYR A 141      20.069  22.651  51.480  1.00  0.00           C  
ATOM   2019  CE2 TYR A 141      19.320  20.541  50.649  1.00  0.00           C  
ATOM   2020  CZ  TYR A 141      20.042  21.705  50.479  1.00  0.00           C  
ATOM   2021  OH  TYR A 141      20.735  21.930  49.312  1.00  0.00           O  
ATOM   2022  H   TYR A 141      16.388  21.010  56.180  1.00  0.00           H  
ATOM   2023  HA  TYR A 141      16.441  22.599  53.847  1.00  0.00           H  
ATOM   2024 1HB  TYR A 141      18.437  21.572  54.921  1.00  0.00           H  
ATOM   2025 2HB  TYR A 141      17.928  19.987  54.356  1.00  0.00           H  
ATOM   2026  HD1 TYR A 141      19.403  23.189  53.446  1.00  0.00           H  
ATOM   2027  HD2 TYR A 141      18.057  19.396  51.947  1.00  0.00           H  
ATOM   2028  HE1 TYR A 141      20.643  23.567  51.334  1.00  0.00           H  
ATOM   2029  HE2 TYR A 141      19.299  19.793  49.855  1.00  0.00           H  
ATOM   2030  HH  TYR A 141      21.074  22.829  49.298  1.00  0.00           H  
ATOM   2031  N   LYS A 142      15.348  19.542  53.216  1.00  0.00           N  
ATOM   2032  CA  LYS A 142      14.598  18.789  52.216  1.00  0.00           C  
ATOM   2033  C   LYS A 142      13.153  19.302  52.040  1.00  0.00           C  
ATOM   2034  O   LYS A 142      12.637  19.363  50.924  1.00  0.00           O  
ATOM   2035  CB  LYS A 142      14.572  17.307  52.595  1.00  0.00           C  
ATOM   2036  CG  LYS A 142      15.922  16.615  52.456  1.00  0.00           C  
ATOM   2037  CD  LYS A 142      15.840  15.152  52.865  1.00  0.00           C  
ATOM   2038  CE  LYS A 142      17.188  14.457  52.730  1.00  0.00           C  
ATOM   2039  NZ  LYS A 142      17.127  13.035  53.165  1.00  0.00           N  
ATOM   2040  H   LYS A 142      15.633  19.120  54.088  1.00  0.00           H  
ATOM   2041  HA  LYS A 142      15.097  18.910  51.254  1.00  0.00           H  
ATOM   2042 1HB  LYS A 142      14.241  17.203  53.627  1.00  0.00           H  
ATOM   2043 2HB  LYS A 142      13.855  16.783  51.963  1.00  0.00           H  
ATOM   2044 1HG  LYS A 142      16.253  16.679  51.419  1.00  0.00           H  
ATOM   2045 2HG  LYS A 142      16.654  17.121  53.086  1.00  0.00           H  
ATOM   2046 1HD  LYS A 142      15.508  15.082  53.900  1.00  0.00           H  
ATOM   2047 2HD  LYS A 142      15.116  14.639  52.233  1.00  0.00           H  
ATOM   2048 1HE  LYS A 142      17.505  14.497  51.690  1.00  0.00           H  
ATOM   2049 2HE  LYS A 142      17.921  14.983  53.340  1.00  0.00           H  
ATOM   2050 1HZ  LYS A 142      18.039  12.612  53.062  1.00  0.00           H  
ATOM   2051 2HZ  LYS A 142      16.845  12.989  54.134  1.00  0.00           H  
ATOM   2052 3HZ  LYS A 142      16.458  12.535  52.598  1.00  0.00           H  
ATOM   2053  N   GLN A 143      12.508  19.715  53.122  1.00  0.00           N  
ATOM   2054  CA  GLN A 143      11.116  20.142  53.052  1.00  0.00           C  
ATOM   2055  C   GLN A 143      10.897  21.404  52.201  1.00  0.00           C  
ATOM   2056  O   GLN A 143       9.883  21.507  51.508  1.00  0.00           O  
ATOM   2057  CB  GLN A 143      10.566  20.384  54.460  1.00  0.00           C  
ATOM   2058  CG  GLN A 143      10.354  19.106  55.255  1.00  0.00           C  
ATOM   2059  CD  GLN A 143       9.945  19.337  56.697  1.00  0.00           C  
ATOM   2060  OE1 GLN A 143      10.565  20.074  57.468  1.00  0.00           O  
ATOM   2061  NE2 GLN A 143       8.855  18.682  57.081  1.00  0.00           N  
ATOM   2062  H   GLN A 143      13.007  19.729  54.001  1.00  0.00           H  
ATOM   2063  HA  GLN A 143      10.544  19.342  52.580  1.00  0.00           H  
ATOM   2064 1HB  GLN A 143      11.262  21.023  55.004  1.00  0.00           H  
ATOM   2065 2HB  GLN A 143       9.614  20.909  54.389  1.00  0.00           H  
ATOM   2066 1HG  GLN A 143       9.565  18.528  54.774  1.00  0.00           H  
ATOM   2067 2HG  GLN A 143      11.286  18.541  55.264  1.00  0.00           H  
ATOM   2068 1HE2 GLN A 143       8.516  18.778  58.018  1.00  0.00           H  
ATOM   2069 2HE2 GLN A 143       8.368  18.090  56.439  1.00  0.00           H  
ATOM   2070  N   ASP A 144      11.830  22.355  52.244  1.00  0.00           N  
ATOM   2071  CA  ASP A 144      11.699  23.559  51.415  1.00  0.00           C  
ATOM   2072  C   ASP A 144      12.441  23.447  50.087  1.00  0.00           C  
ATOM   2073  O   ASP A 144      12.605  24.447  49.383  1.00  0.00           O  
ATOM   2074  CB  ASP A 144      12.190  24.830  52.114  1.00  0.00           C  
ATOM   2075  CG  ASP A 144      11.281  25.366  53.211  1.00  0.00           C  
ATOM   2076  OD1 ASP A 144      10.103  25.094  53.194  1.00  0.00           O  
ATOM   2077  OD2 ASP A 144      11.785  26.052  54.066  1.00  0.00           O  
ATOM   2078  H   ASP A 144      12.623  22.231  52.856  1.00  0.00           H  
ATOM   2079  HA  ASP A 144      10.642  23.694  51.185  1.00  0.00           H  
ATOM   2080 1HB  ASP A 144      13.165  24.630  52.558  1.00  0.00           H  
ATOM   2081 2HB  ASP A 144      12.315  25.623  51.376  1.00  0.00           H  
ATOM   2082  N   LYS A 145      12.903  22.254  49.738  1.00  0.00           N  
ATOM   2083  CA  LYS A 145      13.643  22.078  48.495  1.00  0.00           C  
ATOM   2084  C   LYS A 145      12.710  21.981  47.271  1.00  0.00           C  
ATOM   2085  O   LYS A 145      11.628  21.402  47.320  1.00  0.00           O  
ATOM   2086  CB  LYS A 145      14.523  20.829  48.572  1.00  0.00           C  
ATOM   2087  CG  LYS A 145      15.435  20.646  47.366  1.00  0.00           C  
ATOM   2088  CD  LYS A 145      16.411  19.491  47.540  1.00  0.00           C  
ATOM   2089  CE  LYS A 145      17.185  19.342  46.239  1.00  0.00           C  
ATOM   2090  NZ  LYS A 145      18.161  18.219  46.230  1.00  0.00           N  
ATOM   2091  H   LYS A 145      12.755  21.441  50.321  1.00  0.00           H  
ATOM   2092  HA  LYS A 145      14.288  22.944  48.345  1.00  0.00           H  
ATOM   2093 1HB  LYS A 145      15.147  20.873  49.465  1.00  0.00           H  
ATOM   2094 2HB  LYS A 145      13.889  19.945  48.659  1.00  0.00           H  
ATOM   2095 1HG  LYS A 145      14.844  20.452  46.470  1.00  0.00           H  
ATOM   2096 2HG  LYS A 145      16.004  21.561  47.210  1.00  0.00           H  
ATOM   2097 1HD  LYS A 145      17.085  19.701  48.370  1.00  0.00           H  
ATOM   2098 2HD  LYS A 145      15.866  18.575  47.769  1.00  0.00           H  
ATOM   2099 1HE  LYS A 145      16.472  19.179  45.432  1.00  0.00           H  
ATOM   2100 2HE  LYS A 145      17.731  20.268  46.057  1.00  0.00           H  
ATOM   2101 1HZ  LYS A 145      18.587  18.254  45.314  1.00  0.00           H  
ATOM   2102 2HZ  LYS A 145      18.851  18.340  46.958  1.00  0.00           H  
ATOM   2103 3HZ  LYS A 145      17.687  17.341  46.382  1.00  0.00           H  
ATOM   2104  N   HIS A 146      13.166  22.568  46.172  1.00  0.00           N  
ATOM   2105  CA  HIS A 146      12.440  22.547  44.912  1.00  0.00           C  
ATOM   2106  C   HIS A 146      13.336  22.336  43.702  1.00  0.00           C  
ATOM   2107  O   HIS A 146      14.556  22.550  43.721  1.00  0.00           O  
ATOM   2108  CB  HIS A 146      11.671  23.864  44.763  1.00  0.00           C  
ATOM   2109  CG  HIS A 146      12.560  25.060  44.909  1.00  0.00           C  
ATOM   2110  ND1 HIS A 146      13.246  25.641  43.863  1.00  0.00           N  
ATOM   2111  CD2 HIS A 146      12.860  25.774  46.006  1.00  0.00           C  
ATOM   2112  CE1 HIS A 146      13.935  26.672  44.322  1.00  0.00           C  
ATOM   2113  NE2 HIS A 146      13.718  26.775  45.620  1.00  0.00           N  
ATOM   2114  H   HIS A 146      14.052  23.047  46.222  1.00  0.00           H  
ATOM   2115  HA  HIS A 146      11.723  21.727  44.926  1.00  0.00           H  
ATOM   2116 1HB  HIS A 146      11.188  23.901  43.787  1.00  0.00           H  
ATOM   2117 2HB  HIS A 146      10.886  23.913  45.517  1.00  0.00           H  
ATOM   2118  HD2 HIS A 146      12.491  25.594  47.015  1.00  0.00           H  
ATOM   2119  HE1 HIS A 146      14.573  27.325  43.726  1.00  0.00           H  
ATOM   2120  HE2 HIS A 146      14.093  27.453  46.269  1.00  0.00           H  
ATOM   2121  N   TYR A 147      12.694  21.890  42.634  1.00  0.00           N  
ATOM   2122  CA  TYR A 147      13.313  21.632  41.341  1.00  0.00           C  
ATOM   2123  C   TYR A 147      12.694  22.421  40.216  1.00  0.00           C  
ATOM   2124  O   TYR A 147      11.508  22.765  40.247  1.00  0.00           O  
ATOM   2125  CB  TYR A 147      13.268  20.148  40.978  1.00  0.00           C  
ATOM   2126  CG  TYR A 147      14.123  19.207  41.798  1.00  0.00           C  
ATOM   2127  CD1 TYR A 147      13.713  18.778  43.052  1.00  0.00           C  
ATOM   2128  CD2 TYR A 147      15.331  18.782  41.267  1.00  0.00           C  
ATOM   2129  CE1 TYR A 147      14.516  17.918  43.776  1.00  0.00           C  
ATOM   2130  CE2 TYR A 147      16.134  17.924  41.994  1.00  0.00           C  
ATOM   2131  CZ  TYR A 147      15.729  17.493  43.242  1.00  0.00           C  
ATOM   2132  OH  TYR A 147      16.536  16.638  43.958  1.00  0.00           O  
ATOM   2133  H   TYR A 147      11.703  21.713  42.717  1.00  0.00           H  
ATOM   2134  HA  TYR A 147      14.359  21.935  41.396  1.00  0.00           H  
ATOM   2135 1HB  TYR A 147      12.238  19.798  41.068  1.00  0.00           H  
ATOM   2136 2HB  TYR A 147      13.579  20.035  39.940  1.00  0.00           H  
ATOM   2137  HD1 TYR A 147      12.761  19.113  43.466  1.00  0.00           H  
ATOM   2138  HD2 TYR A 147      15.651  19.123  40.283  1.00  0.00           H  
ATOM   2139  HE1 TYR A 147      14.199  17.577  44.763  1.00  0.00           H  
ATOM   2140  HE2 TYR A 147      17.085  17.590  41.582  1.00  0.00           H  
ATOM   2141  HH  TYR A 147      17.307  16.419  43.429  1.00  0.00           H  
ATOM   2142  N   GLY A 148      13.512  22.675  39.208  1.00  0.00           N  
ATOM   2143  CA  GLY A 148      12.982  23.273  38.006  1.00  0.00           C  
ATOM   2144  C   GLY A 148      12.378  22.164  37.158  1.00  0.00           C  
ATOM   2145  O   GLY A 148      12.532  20.969  37.484  1.00  0.00           O  
ATOM   2146  H   GLY A 148      14.490  22.443  39.307  1.00  0.00           H  
ATOM   2147 1HA  GLY A 148      12.236  24.020  38.279  1.00  0.00           H  
ATOM   2148 2HA  GLY A 148      13.775  23.792  37.470  1.00  0.00           H  
ATOM   2149  N   TYR A 149      11.663  22.523  36.111  1.00  0.00           N  
ATOM   2150  CA  TYR A 149      11.080  21.528  35.210  1.00  0.00           C  
ATOM   2151  C   TYR A 149      12.022  21.375  33.991  1.00  0.00           C  
ATOM   2152  O   TYR A 149      12.429  20.263  33.628  1.00  0.00           O  
ATOM   2153  CB  TYR A 149       9.668  21.909  34.757  1.00  0.00           C  
ATOM   2154  CG  TYR A 149       8.985  20.842  33.931  1.00  0.00           C  
ATOM   2155  CD1 TYR A 149       8.327  19.801  34.569  1.00  0.00           C  
ATOM   2156  CD2 TYR A 149       9.010  20.895  32.546  1.00  0.00           C  
ATOM   2157  CE1 TYR A 149       7.698  18.818  33.830  1.00  0.00           C  
ATOM   2158  CE2 TYR A 149       8.381  19.912  31.808  1.00  0.00           C  
ATOM   2159  CZ  TYR A 149       7.728  18.879  32.448  1.00  0.00           C  
ATOM   2160  OH  TYR A 149       7.101  17.900  31.713  1.00  0.00           O  
ATOM   2161  H   TYR A 149      11.505  23.502  35.915  1.00  0.00           H  
ATOM   2162  HA  TYR A 149      11.006  20.570  35.726  1.00  0.00           H  
ATOM   2163 1HB  TYR A 149       9.044  22.117  35.627  1.00  0.00           H  
ATOM   2164 2HB  TYR A 149       9.703  22.823  34.163  1.00  0.00           H  
ATOM   2165  HD1 TYR A 149       8.308  19.760  35.659  1.00  0.00           H  
ATOM   2166  HD2 TYR A 149       9.528  21.713  32.044  1.00  0.00           H  
ATOM   2167  HE1 TYR A 149       7.181  18.002  34.334  1.00  0.00           H  
ATOM   2168  HE2 TYR A 149       8.402  19.952  30.718  1.00  0.00           H  
ATOM   2169  HH  TYR A 149       7.191  18.095  30.777  1.00  0.00           H  
ATOM   2170  N   ASN A 150      12.326  22.523  33.402  1.00  0.00           N  
ATOM   2171  CA  ASN A 150      13.167  22.619  32.220  1.00  0.00           C  
ATOM   2172  C   ASN A 150      13.994  23.898  32.209  1.00  0.00           C  
ATOM   2173  O   ASN A 150      13.927  24.715  33.132  1.00  0.00           O  
ATOM   2174  CB  ASN A 150      12.321  22.541  30.962  1.00  0.00           C  
ATOM   2175  CG  ASN A 150      11.326  23.665  30.886  1.00  0.00           C  
ATOM   2176  OD1 ASN A 150      11.469  24.718  31.517  1.00  0.00           O  
ATOM   2177  ND2 ASN A 150      10.295  23.456  30.108  1.00  0.00           N  
ATOM   2178  H   ASN A 150      11.945  23.365  33.812  1.00  0.00           H  
ATOM   2179  HA  ASN A 150      13.870  21.785  32.225  1.00  0.00           H  
ATOM   2180 1HB  ASN A 150      12.959  22.574  30.078  1.00  0.00           H  
ATOM   2181 2HB  ASN A 150      11.791  21.590  30.941  1.00  0.00           H  
ATOM   2182 1HD2 ASN A 150       9.590  24.160  30.008  1.00  0.00           H  
ATOM   2183 2HD2 ASN A 150      10.207  22.592  29.613  1.00  0.00           H  
ATOM   2184  N   SER A 151      14.811  24.026  31.173  1.00  0.00           N  
ATOM   2185  CA  SER A 151      15.640  25.203  30.959  1.00  0.00           C  
ATOM   2186  C   SER A 151      15.784  25.388  29.449  1.00  0.00           C  
ATOM   2187  O   SER A 151      15.755  24.418  28.688  1.00  0.00           O  
ATOM   2188  CB  SER A 151      16.994  25.026  31.619  1.00  0.00           C  
ATOM   2189  OG  SER A 151      17.705  23.969  31.036  1.00  0.00           O  
ATOM   2190  H   SER A 151      14.872  23.282  30.492  1.00  0.00           H  
ATOM   2191  HA  SER A 151      15.158  26.076  31.398  1.00  0.00           H  
ATOM   2192 1HB  SER A 151      17.566  25.948  31.526  1.00  0.00           H  
ATOM   2193 2HB  SER A 151      16.859  24.832  32.683  1.00  0.00           H  
ATOM   2194  HG  SER A 151      18.575  23.945  31.442  1.00  0.00           H  
ATOM   2195  N   TYR A 152      15.891  26.636  29.023  1.00  0.00           N  
ATOM   2196  CA  TYR A 152      16.076  26.960  27.620  1.00  0.00           C  
ATOM   2197  C   TYR A 152      16.665  28.325  27.386  1.00  0.00           C  
ATOM   2198  O   TYR A 152      16.614  29.207  28.238  1.00  0.00           O  
ATOM   2199  CB  TYR A 152      14.731  26.857  26.896  1.00  0.00           C  
ATOM   2200  CG  TYR A 152      13.606  27.622  27.556  1.00  0.00           C  
ATOM   2201  CD1 TYR A 152      13.358  28.963  27.297  1.00  0.00           C  
ATOM   2202  CD2 TYR A 152      12.799  26.935  28.451  1.00  0.00           C  
ATOM   2203  CE1 TYR A 152      12.313  29.608  27.932  1.00  0.00           C  
ATOM   2204  CE2 TYR A 152      11.756  27.576  29.086  1.00  0.00           C  
ATOM   2205  CZ  TYR A 152      11.504  28.909  28.833  1.00  0.00           C  
ATOM   2206  OH  TYR A 152      10.455  29.520  29.483  1.00  0.00           O  
ATOM   2207  H   TYR A 152      15.843  27.390  29.693  1.00  0.00           H  
ATOM   2208  HA  TYR A 152      16.783  26.249  27.196  1.00  0.00           H  
ATOM   2209 1HB  TYR A 152      14.840  27.231  25.876  1.00  0.00           H  
ATOM   2210 2HB  TYR A 152      14.432  25.812  26.832  1.00  0.00           H  
ATOM   2211  HD1 TYR A 152      13.986  29.511  26.595  1.00  0.00           H  
ATOM   2212  HD2 TYR A 152      12.989  25.880  28.659  1.00  0.00           H  
ATOM   2213  HE1 TYR A 152      12.122  30.661  27.728  1.00  0.00           H  
ATOM   2214  HE2 TYR A 152      11.136  27.016  29.786  1.00  0.00           H  
ATOM   2215  HH  TYR A 152      10.364  30.437  29.216  1.00  0.00           H  
ATOM   2216  N   SER A 153      17.241  28.502  26.214  1.00  0.00           N  
ATOM   2217  CA  SER A 153      17.753  29.791  25.845  1.00  0.00           C  
ATOM   2218  C   SER A 153      16.657  30.627  25.140  1.00  0.00           C  
ATOM   2219  O   SER A 153      15.622  30.098  24.698  1.00  0.00           O  
ATOM   2220  CB  SER A 153      18.956  29.631  24.935  1.00  0.00           C  
ATOM   2221  OG  SER A 153      18.594  29.033  23.721  1.00  0.00           O  
ATOM   2222  H   SER A 153      17.333  27.736  25.561  1.00  0.00           H  
ATOM   2223  HA  SER A 153      18.067  30.323  26.744  1.00  0.00           H  
ATOM   2224 1HB  SER A 153      19.397  30.610  24.746  1.00  0.00           H  
ATOM   2225 2HB  SER A 153      19.709  29.021  25.432  1.00  0.00           H  
ATOM   2226  HG  SER A 153      19.393  29.004  23.190  1.00  0.00           H  
ATOM   2227  N   VAL A 154      16.883  31.937  25.117  1.00  0.00           N  
ATOM   2228  CA  VAL A 154      16.033  32.910  24.460  1.00  0.00           C  
ATOM   2229  C   VAL A 154      16.895  33.509  23.363  1.00  0.00           C  
ATOM   2230  O   VAL A 154      18.072  33.798  23.605  1.00  0.00           O  
ATOM   2231  CB  VAL A 154      15.584  33.960  25.492  1.00  0.00           C  
ATOM   2232  CG1 VAL A 154      14.723  35.030  24.839  1.00  0.00           C  
ATOM   2233  CG2 VAL A 154      14.826  33.262  26.613  1.00  0.00           C  
ATOM   2234  H   VAL A 154      17.700  32.290  25.591  1.00  0.00           H  
ATOM   2235  HA  VAL A 154      15.147  32.422  24.053  1.00  0.00           H  
ATOM   2236  HB  VAL A 154      16.465  34.462  25.894  1.00  0.00           H  
ATOM   2237 1HG1 VAL A 154      14.435  35.745  25.611  1.00  0.00           H  
ATOM   2238 2HG1 VAL A 154      15.284  35.541  24.054  1.00  0.00           H  
ATOM   2239 3HG1 VAL A 154      13.837  34.574  24.400  1.00  0.00           H  
ATOM   2240 1HG2 VAL A 154      14.502  33.993  27.352  1.00  0.00           H  
ATOM   2241 2HG2 VAL A 154      13.955  32.755  26.198  1.00  0.00           H  
ATOM   2242 3HG2 VAL A 154      15.471  32.530  27.099  1.00  0.00           H  
ATOM   2243  N   SER A 155      16.363  33.674  22.160  1.00  0.00           N  
ATOM   2244  CA  SER A 155      17.192  34.166  21.054  1.00  0.00           C  
ATOM   2245  C   SER A 155      17.548  35.655  21.200  1.00  0.00           C  
ATOM   2246  O   SER A 155      16.939  36.401  21.976  1.00  0.00           O  
ATOM   2247  CB  SER A 155      16.487  33.951  19.729  1.00  0.00           C  
ATOM   2248  OG  SER A 155      15.370  34.789  19.617  1.00  0.00           O  
ATOM   2249  H   SER A 155      15.389  33.467  21.994  1.00  0.00           H  
ATOM   2250  HA  SER A 155      18.127  33.603  21.054  1.00  0.00           H  
ATOM   2251 1HB  SER A 155      17.181  34.150  18.912  1.00  0.00           H  
ATOM   2252 2HB  SER A 155      16.175  32.912  19.646  1.00  0.00           H  
ATOM   2253  HG  SER A 155      14.724  34.443  20.237  1.00  0.00           H  
ATOM   2254  N   ASN A 156      18.526  36.106  20.426  1.00  0.00           N  
ATOM   2255  CA  ASN A 156      18.930  37.506  20.497  1.00  0.00           C  
ATOM   2256  C   ASN A 156      18.007  38.351  19.611  1.00  0.00           C  
ATOM   2257  O   ASN A 156      18.386  38.855  18.565  1.00  0.00           O  
ATOM   2258  CB  ASN A 156      20.381  37.675  20.085  1.00  0.00           C  
ATOM   2259  CG  ASN A 156      20.908  39.045  20.412  1.00  0.00           C  
ATOM   2260  OD1 ASN A 156      20.153  39.885  20.914  1.00  0.00           O  
ATOM   2261  ND2 ASN A 156      22.166  39.285  20.143  1.00  0.00           N  
ATOM   2262  H   ASN A 156      18.990  35.478  19.785  1.00  0.00           H  
ATOM   2263  HA  ASN A 156      18.814  37.855  21.524  1.00  0.00           H  
ATOM   2264 1HB  ASN A 156      20.993  36.928  20.593  1.00  0.00           H  
ATOM   2265 2HB  ASN A 156      20.481  37.504  19.013  1.00  0.00           H  
ATOM   2266 1HD2 ASN A 156      22.566  40.181  20.341  1.00  0.00           H  
ATOM   2267 2HD2 ASN A 156      22.741  38.575  19.736  1.00  0.00           H  
ATOM   2268  N   SER A 157      16.787  38.476  20.106  1.00  0.00           N  
ATOM   2269  CA  SER A 157      15.705  39.202  19.482  1.00  0.00           C  
ATOM   2270  C   SER A 157      14.865  39.886  20.542  1.00  0.00           C  
ATOM   2271  O   SER A 157      14.369  39.265  21.479  1.00  0.00           O  
ATOM   2272  CB  SER A 157      14.846  38.265  18.654  1.00  0.00           C  
ATOM   2273  OG  SER A 157      13.753  38.947  18.106  1.00  0.00           O  
ATOM   2274  H   SER A 157      16.647  38.010  20.991  1.00  0.00           H  
ATOM   2275  HA  SER A 157      16.130  39.960  18.822  1.00  0.00           H  
ATOM   2276 1HB  SER A 157      15.449  37.831  17.858  1.00  0.00           H  
ATOM   2277 2HB  SER A 157      14.494  37.446  19.281  1.00  0.00           H  
ATOM   2278  HG  SER A 157      13.328  38.321  17.515  1.00  0.00           H  
ATOM   2279  N   GLU A 158      14.721  41.196  20.409  1.00  0.00           N  
ATOM   2280  CA  GLU A 158      14.006  41.989  21.396  1.00  0.00           C  
ATOM   2281  C   GLU A 158      12.621  41.436  21.691  1.00  0.00           C  
ATOM   2282  O   GLU A 158      12.199  41.413  22.844  1.00  0.00           O  
ATOM   2283  CB  GLU A 158      13.892  43.437  20.914  1.00  0.00           C  
ATOM   2284  CG  GLU A 158      13.210  44.378  21.896  1.00  0.00           C  
ATOM   2285  CD  GLU A 158      13.143  45.790  21.382  1.00  0.00           C  
ATOM   2286  OE1 GLU A 158      13.568  46.023  20.276  1.00  0.00           O  
ATOM   2287  OE2 GLU A 158      12.665  46.635  22.101  1.00  0.00           O  
ATOM   2288  H   GLU A 158      15.120  41.649  19.598  1.00  0.00           H  
ATOM   2289  HA  GLU A 158      14.575  41.964  22.326  1.00  0.00           H  
ATOM   2290 1HB  GLU A 158      14.889  43.828  20.712  1.00  0.00           H  
ATOM   2291 2HB  GLU A 158      13.331  43.465  19.980  1.00  0.00           H  
ATOM   2292 1HG  GLU A 158      12.199  44.017  22.083  1.00  0.00           H  
ATOM   2293 2HG  GLU A 158      13.750  44.364  22.841  1.00  0.00           H  
ATOM   2294  N   LYS A 159      11.922  40.966  20.659  1.00  0.00           N  
ATOM   2295  CA  LYS A 159      10.578  40.429  20.832  1.00  0.00           C  
ATOM   2296  C   LYS A 159      10.550  39.038  21.454  1.00  0.00           C  
ATOM   2297  O   LYS A 159       9.515  38.639  21.975  1.00  0.00           O  
ATOM   2298  CB  LYS A 159       9.839  40.380  19.493  1.00  0.00           C  
ATOM   2299  CG  LYS A 159       9.496  41.754  18.931  1.00  0.00           C  
ATOM   2300  CD  LYS A 159       8.767  41.642  17.602  1.00  0.00           C  
ATOM   2301  CE  LYS A 159       8.410  43.011  17.042  1.00  0.00           C  
ATOM   2302  NZ  LYS A 159       7.726  42.914  15.723  1.00  0.00           N  
ATOM   2303  H   LYS A 159      12.337  40.984  19.736  1.00  0.00           H  
ATOM   2304  HA  LYS A 159      10.040  41.087  21.514  1.00  0.00           H  
ATOM   2305 1HB  LYS A 159      10.453  39.855  18.762  1.00  0.00           H  
ATOM   2306 2HB  LYS A 159       8.912  39.818  19.611  1.00  0.00           H  
ATOM   2307 1HG  LYS A 159       8.862  42.284  19.645  1.00  0.00           H  
ATOM   2308 2HG  LYS A 159      10.412  42.326  18.788  1.00  0.00           H  
ATOM   2309 1HD  LYS A 159       9.399  41.121  16.884  1.00  0.00           H  
ATOM   2310 2HD  LYS A 159       7.851  41.067  17.739  1.00  0.00           H  
ATOM   2311 1HE  LYS A 159       7.753  43.522  17.745  1.00  0.00           H  
ATOM   2312 2HE  LYS A 159       9.322  43.596  16.927  1.00  0.00           H  
ATOM   2313 1HZ  LYS A 159       7.508  43.840  15.387  1.00  0.00           H  
ATOM   2314 2HZ  LYS A 159       8.332  42.451  15.061  1.00  0.00           H  
ATOM   2315 3HZ  LYS A 159       6.872  42.383  15.823  1.00  0.00           H  
ATOM   2316  N   ASP A 160      11.642  38.296  21.426  1.00  0.00           N  
ATOM   2317  CA  ASP A 160      11.636  36.975  22.019  1.00  0.00           C  
ATOM   2318  C   ASP A 160      11.802  37.194  23.526  1.00  0.00           C  
ATOM   2319  O   ASP A 160      11.150  36.568  24.341  1.00  0.00           O  
ATOM   2320  CB  ASP A 160      12.757  36.113  21.433  1.00  0.00           C  
ATOM   2321  CG  ASP A 160      12.682  34.633  21.788  1.00  0.00           C  
ATOM   2322  OD1 ASP A 160      11.678  34.222  22.321  1.00  0.00           O  
ATOM   2323  OD2 ASP A 160      13.619  33.917  21.529  1.00  0.00           O  
ATOM   2324  H   ASP A 160      12.497  38.618  20.998  1.00  0.00           H  
ATOM   2325  HA  ASP A 160      10.689  36.481  21.802  1.00  0.00           H  
ATOM   2326 1HB  ASP A 160      12.738  36.196  20.346  1.00  0.00           H  
ATOM   2327 2HB  ASP A 160      13.718  36.489  21.781  1.00  0.00           H  
ATOM   2328  N   ILE A 161      12.693  38.108  23.881  1.00  0.00           N  
ATOM   2329  CA  ILE A 161      12.938  38.395  25.293  1.00  0.00           C  
ATOM   2330  C   ILE A 161      11.681  39.029  25.897  1.00  0.00           C  
ATOM   2331  O   ILE A 161      11.239  38.649  26.970  1.00  0.00           O  
ATOM   2332  CB  ILE A 161      14.147  39.333  25.466  1.00  0.00           C  
ATOM   2333  CG1 ILE A 161      15.416  38.610  25.007  1.00  0.00           C  
ATOM   2334  CG2 ILE A 161      14.249  39.778  26.916  1.00  0.00           C  
ATOM   2335  CD1 ILE A 161      16.603  39.524  24.808  1.00  0.00           C  
ATOM   2336  H   ILE A 161      13.198  38.598  23.156  1.00  0.00           H  
ATOM   2337  HA  ILE A 161      13.155  37.467  25.819  1.00  0.00           H  
ATOM   2338  HB  ILE A 161      14.022  40.207  24.828  1.00  0.00           H  
ATOM   2339 1HG1 ILE A 161      15.678  37.856  25.749  1.00  0.00           H  
ATOM   2340 2HG1 ILE A 161      15.215  38.097  24.066  1.00  0.00           H  
ATOM   2341 1HG2 ILE A 161      15.101  40.442  27.059  1.00  0.00           H  
ATOM   2342 2HG2 ILE A 161      13.350  40.310  27.220  1.00  0.00           H  
ATOM   2343 3HG2 ILE A 161      14.374  38.898  27.548  1.00  0.00           H  
ATOM   2344 1HD1 ILE A 161      17.452  38.919  24.484  1.00  0.00           H  
ATOM   2345 2HD1 ILE A 161      16.364  40.268  24.048  1.00  0.00           H  
ATOM   2346 3HD1 ILE A 161      16.863  40.038  25.732  1.00  0.00           H  
ATOM   2347  N   MET A 162      11.119  39.997  25.177  1.00  0.00           N  
ATOM   2348  CA  MET A 162       9.923  40.701  25.624  1.00  0.00           C  
ATOM   2349  C   MET A 162       8.728  39.745  25.755  1.00  0.00           C  
ATOM   2350  O   MET A 162       8.018  39.788  26.751  1.00  0.00           O  
ATOM   2351  CB  MET A 162       9.666  41.817  24.614  1.00  0.00           C  
ATOM   2352  CG  MET A 162       8.701  42.910  25.051  1.00  0.00           C  
ATOM   2353  SD  MET A 162       8.544  44.219  23.819  1.00  0.00           S  
ATOM   2354  CE  MET A 162      10.076  45.091  24.129  1.00  0.00           C  
ATOM   2355  H   MET A 162      11.523  40.264  24.290  1.00  0.00           H  
ATOM   2356  HA  MET A 162      10.116  41.124  26.610  1.00  0.00           H  
ATOM   2357 1HB  MET A 162      10.608  42.306  24.368  1.00  0.00           H  
ATOM   2358 2HB  MET A 162       9.267  41.381  23.698  1.00  0.00           H  
ATOM   2359 1HG  MET A 162       7.709  42.497  25.231  1.00  0.00           H  
ATOM   2360 2HG  MET A 162       9.091  43.318  25.983  1.00  0.00           H  
ATOM   2361 1HE  MET A 162      10.150  45.941  23.450  1.00  0.00           H  
ATOM   2362 2HE  MET A 162      10.094  45.447  25.161  1.00  0.00           H  
ATOM   2363 3HE  MET A 162      10.934  44.437  23.970  1.00  0.00           H  
ATOM   2364  N   ALA A 163       8.519  38.872  24.776  1.00  0.00           N  
ATOM   2365  CA  ALA A 163       7.421  37.909  24.866  1.00  0.00           C  
ATOM   2366  C   ALA A 163       7.631  36.924  26.007  1.00  0.00           C  
ATOM   2367  O   ALA A 163       6.667  36.563  26.685  1.00  0.00           O  
ATOM   2368  CB  ALA A 163       7.265  37.157  23.553  1.00  0.00           C  
ATOM   2369  H   ALA A 163       9.102  38.839  23.952  1.00  0.00           H  
ATOM   2370  HA  ALA A 163       6.499  38.453  25.072  1.00  0.00           H  
ATOM   2371 1HB  ALA A 163       6.451  36.440  23.643  1.00  0.00           H  
ATOM   2372 2HB  ALA A 163       7.042  37.854  22.744  1.00  0.00           H  
ATOM   2373 3HB  ALA A 163       8.194  36.636  23.331  1.00  0.00           H  
ATOM   2374  N   GLU A 164       8.868  36.473  26.222  1.00  0.00           N  
ATOM   2375  CA  GLU A 164       9.118  35.523  27.314  1.00  0.00           C  
ATOM   2376  C   GLU A 164       8.841  36.187  28.661  1.00  0.00           C  
ATOM   2377  O   GLU A 164       8.279  35.541  29.564  1.00  0.00           O  
ATOM   2378  CB  GLU A 164      10.562  35.017  27.244  1.00  0.00           C  
ATOM   2379  CG  GLU A 164      10.952  34.024  28.330  1.00  0.00           C  
ATOM   2380  CD  GLU A 164      10.180  32.735  28.288  1.00  0.00           C  
ATOM   2381  OE1 GLU A 164       9.769  32.331  27.227  1.00  0.00           O  
ATOM   2382  OE2 GLU A 164       9.998  32.145  29.327  1.00  0.00           O  
ATOM   2383  H   GLU A 164       9.641  36.773  25.647  1.00  0.00           H  
ATOM   2384  HA  GLU A 164       8.444  34.673  27.194  1.00  0.00           H  
ATOM   2385 1HB  GLU A 164      10.732  34.536  26.281  1.00  0.00           H  
ATOM   2386 2HB  GLU A 164      11.246  35.865  27.313  1.00  0.00           H  
ATOM   2387 1HG  GLU A 164      12.012  33.791  28.229  1.00  0.00           H  
ATOM   2388 2HG  GLU A 164      10.795  34.505  29.294  1.00  0.00           H  
ATOM   2389  N   ILE A 165       9.245  37.438  28.828  1.00  0.00           N  
ATOM   2390  CA  ILE A 165       8.972  38.105  30.103  1.00  0.00           C  
ATOM   2391  C   ILE A 165       7.464  38.276  30.272  1.00  0.00           C  
ATOM   2392  O   ILE A 165       6.907  38.003  31.328  1.00  0.00           O  
ATOM   2393  CB  ILE A 165       9.665  39.478  30.195  1.00  0.00           C  
ATOM   2394  CG1 ILE A 165      11.186  39.302  30.222  1.00  0.00           C  
ATOM   2395  CG2 ILE A 165       9.168  40.205  31.436  1.00  0.00           C  
ATOM   2396  CD1 ILE A 165      11.931  40.591  29.972  1.00  0.00           C  
ATOM   2397  H   ILE A 165       9.734  37.918  28.086  1.00  0.00           H  
ATOM   2398  HA  ILE A 165       9.358  37.478  30.906  1.00  0.00           H  
ATOM   2399  HB  ILE A 165       9.420  40.053  29.304  1.00  0.00           H  
ATOM   2400 1HG1 ILE A 165      11.476  38.902  31.194  1.00  0.00           H  
ATOM   2401 2HG1 ILE A 165      11.475  38.575  29.462  1.00  0.00           H  
ATOM   2402 1HG2 ILE A 165       9.640  41.183  31.532  1.00  0.00           H  
ATOM   2403 2HG2 ILE A 165       8.091  40.351  31.382  1.00  0.00           H  
ATOM   2404 3HG2 ILE A 165       9.405  39.612  32.319  1.00  0.00           H  
ATOM   2405 1HD1 ILE A 165      13.003  40.392  30.004  1.00  0.00           H  
ATOM   2406 2HD1 ILE A 165      11.658  40.983  28.991  1.00  0.00           H  
ATOM   2407 3HD1 ILE A 165      11.678  41.326  30.735  1.00  0.00           H  
ATOM   2408  N   TYR A 166       6.802  38.752  29.224  1.00  0.00           N  
ATOM   2409  CA  TYR A 166       5.362  38.982  29.278  1.00  0.00           C  
ATOM   2410  C   TYR A 166       4.597  37.740  29.738  1.00  0.00           C  
ATOM   2411  O   TYR A 166       3.731  37.821  30.622  1.00  0.00           O  
ATOM   2412  CB  TYR A 166       4.854  39.436  27.907  1.00  0.00           C  
ATOM   2413  CG  TYR A 166       3.373  39.741  27.881  1.00  0.00           C  
ATOM   2414  CD1 TYR A 166       2.930  40.950  28.398  1.00  0.00           C  
ATOM   2415  CD2 TYR A 166       2.472  38.829  27.352  1.00  0.00           C  
ATOM   2416  CE1 TYR A 166       1.581  41.246  28.383  1.00  0.00           C  
ATOM   2417  CE2 TYR A 166       1.125  39.132  27.340  1.00  0.00           C  
ATOM   2418  CZ  TYR A 166       0.684  40.335  27.854  1.00  0.00           C  
ATOM   2419  OH  TYR A 166      -0.658  40.639  27.843  1.00  0.00           O  
ATOM   2420  H   TYR A 166       7.291  38.963  28.365  1.00  0.00           H  
ATOM   2421  HA  TYR A 166       5.171  39.769  30.008  1.00  0.00           H  
ATOM   2422 1HB  TYR A 166       5.376  40.332  27.570  1.00  0.00           H  
ATOM   2423 2HB  TYR A 166       5.059  38.657  27.173  1.00  0.00           H  
ATOM   2424  HD1 TYR A 166       3.647  41.659  28.812  1.00  0.00           H  
ATOM   2425  HD2 TYR A 166       2.824  37.879  26.948  1.00  0.00           H  
ATOM   2426  HE1 TYR A 166       1.222  42.193  28.786  1.00  0.00           H  
ATOM   2427  HE2 TYR A 166       0.410  38.420  26.926  1.00  0.00           H  
ATOM   2428  HH  TYR A 166      -1.145  39.923  27.429  1.00  0.00           H  
ATOM   2429  N   LYS A 167       4.922  36.598  29.130  1.00  0.00           N  
ATOM   2430  CA  LYS A 167       4.263  35.333  29.424  1.00  0.00           C  
ATOM   2431  C   LYS A 167       4.673  34.600  30.680  1.00  0.00           C  
ATOM   2432  O   LYS A 167       3.800  34.123  31.408  1.00  0.00           O  
ATOM   2433  CB  LYS A 167       4.476  34.396  28.234  1.00  0.00           C  
ATOM   2434  CG  LYS A 167       3.741  34.821  26.969  1.00  0.00           C  
ATOM   2435  CD  LYS A 167       4.038  33.874  25.815  1.00  0.00           C  
ATOM   2436  CE  LYS A 167       3.335  34.316  24.541  1.00  0.00           C  
ATOM   2437  NZ  LYS A 167       3.639  33.416  23.396  1.00  0.00           N  
ATOM   2438  H   LYS A 167       5.657  36.609  28.438  1.00  0.00           H  
ATOM   2439  HA  LYS A 167       3.203  35.547  29.561  1.00  0.00           H  
ATOM   2440 1HB  LYS A 167       5.541  34.340  28.008  1.00  0.00           H  
ATOM   2441 2HB  LYS A 167       4.140  33.393  28.500  1.00  0.00           H  
ATOM   2442 1HG  LYS A 167       2.667  34.827  27.160  1.00  0.00           H  
ATOM   2443 2HG  LYS A 167       4.054  35.827  26.697  1.00  0.00           H  
ATOM   2444 1HD  LYS A 167       5.114  33.849  25.641  1.00  0.00           H  
ATOM   2445 2HD  LYS A 167       3.704  32.869  26.073  1.00  0.00           H  
ATOM   2446 1HE  LYS A 167       2.259  34.319  24.713  1.00  0.00           H  
ATOM   2447 2HE  LYS A 167       3.653  35.328  24.294  1.00  0.00           H  
ATOM   2448 1HZ  LYS A 167       3.156  33.742  22.571  1.00  0.00           H  
ATOM   2449 2HZ  LYS A 167       4.636  33.418  23.224  1.00  0.00           H  
ATOM   2450 3HZ  LYS A 167       3.338  32.477  23.612  1.00  0.00           H  
ATOM   2451  N   ASN A 168       5.968  34.491  30.964  1.00  0.00           N  
ATOM   2452  CA  ASN A 168       6.393  33.700  32.107  1.00  0.00           C  
ATOM   2453  C   ASN A 168       7.158  34.407  33.220  1.00  0.00           C  
ATOM   2454  O   ASN A 168       7.575  33.747  34.163  1.00  0.00           O  
ATOM   2455  CB  ASN A 168       7.221  32.523  31.624  1.00  0.00           C  
ATOM   2456  CG  ASN A 168       6.472  31.560  30.745  1.00  0.00           C  
ATOM   2457  OD1 ASN A 168       5.322  31.183  31.000  1.00  0.00           O  
ATOM   2458  ND2 ASN A 168       7.125  31.147  29.688  1.00  0.00           N  
ATOM   2459  H   ASN A 168       6.668  34.948  30.398  1.00  0.00           H  
ATOM   2460  HA  ASN A 168       5.493  33.334  32.605  1.00  0.00           H  
ATOM   2461 1HB  ASN A 168       8.078  32.901  31.066  1.00  0.00           H  
ATOM   2462 2HB  ASN A 168       7.600  31.968  32.483  1.00  0.00           H  
ATOM   2463 1HD2 ASN A 168       6.701  30.505  29.051  1.00  0.00           H  
ATOM   2464 2HD2 ASN A 168       8.054  31.475  29.517  1.00  0.00           H  
ATOM   2465  N   GLY A 169       7.353  35.712  33.155  1.00  0.00           N  
ATOM   2466  CA  GLY A 169       8.085  36.396  34.201  1.00  0.00           C  
ATOM   2467  C   GLY A 169       9.518  36.695  33.833  1.00  0.00           C  
ATOM   2468  O   GLY A 169      10.010  36.306  32.758  1.00  0.00           O  
ATOM   2469  H   GLY A 169       7.010  36.284  32.399  1.00  0.00           H  
ATOM   2470 1HA  GLY A 169       7.552  37.326  34.408  1.00  0.00           H  
ATOM   2471 2HA  GLY A 169       8.071  35.780  35.100  1.00  0.00           H  
ATOM   2472  N   PRO A 170      10.238  37.421  34.700  1.00  0.00           N  
ATOM   2473  CA  PRO A 170      11.577  37.963  34.496  1.00  0.00           C  
ATOM   2474  C   PRO A 170      12.593  36.905  34.064  1.00  0.00           C  
ATOM   2475  O   PRO A 170      12.516  35.757  34.476  1.00  0.00           O  
ATOM   2476  CB  PRO A 170      11.907  38.526  35.882  1.00  0.00           C  
ATOM   2477  CG  PRO A 170      10.585  38.846  36.492  1.00  0.00           C  
ATOM   2478  CD  PRO A 170       9.671  37.743  36.029  1.00  0.00           C  
ATOM   2479  HA  PRO A 170      11.519  38.756  33.736  1.00  0.00           H  
ATOM   2480 1HB  PRO A 170      12.469  37.779  36.461  1.00  0.00           H  
ATOM   2481 2HB  PRO A 170      12.550  39.412  35.772  1.00  0.00           H  
ATOM   2482 1HG  PRO A 170      10.669  38.889  37.588  1.00  0.00           H  
ATOM   2483 2HG  PRO A 170      10.240  39.839  36.165  1.00  0.00           H  
ATOM   2484 1HD  PRO A 170       9.732  36.880  36.708  1.00  0.00           H  
ATOM   2485 2HD  PRO A 170       8.657  38.167  36.001  1.00  0.00           H  
ATOM   2486  N   VAL A 171      13.544  37.332  33.234  1.00  0.00           N  
ATOM   2487  CA  VAL A 171      14.548  36.446  32.685  1.00  0.00           C  
ATOM   2488  C   VAL A 171      15.948  36.859  33.076  1.00  0.00           C  
ATOM   2489  O   VAL A 171      16.181  37.991  33.481  1.00  0.00           O  
ATOM   2490  CB  VAL A 171      14.458  36.403  31.148  1.00  0.00           C  
ATOM   2491  CG1 VAL A 171      13.097  35.884  30.707  1.00  0.00           C  
ATOM   2492  CG2 VAL A 171      14.719  37.792  30.586  1.00  0.00           C  
ATOM   2493  H   VAL A 171      13.531  38.315  33.004  1.00  0.00           H  
ATOM   2494  HA  VAL A 171      14.371  35.440  33.066  1.00  0.00           H  
ATOM   2495  HB  VAL A 171      15.203  35.707  30.761  1.00  0.00           H  
ATOM   2496 1HG1 VAL A 171      13.049  35.859  29.618  1.00  0.00           H  
ATOM   2497 2HG1 VAL A 171      12.968  34.879  31.108  1.00  0.00           H  
ATOM   2498 3HG1 VAL A 171      12.305  36.534  31.081  1.00  0.00           H  
ATOM   2499 1HG2 VAL A 171      14.656  37.761  29.499  1.00  0.00           H  
ATOM   2500 2HG2 VAL A 171      13.973  38.484  30.977  1.00  0.00           H  
ATOM   2501 3HG2 VAL A 171      15.712  38.137  30.875  1.00  0.00           H  
ATOM   2502  N   GLU A 172      16.888  35.934  32.975  1.00  0.00           N  
ATOM   2503  CA  GLU A 172      18.260  36.259  33.333  1.00  0.00           C  
ATOM   2504  C   GLU A 172      19.123  36.473  32.105  1.00  0.00           C  
ATOM   2505  O   GLU A 172      19.163  35.606  31.223  1.00  0.00           O  
ATOM   2506  CB  GLU A 172      18.893  35.155  34.182  1.00  0.00           C  
ATOM   2507  CG  GLU A 172      20.333  35.472  34.561  1.00  0.00           C  
ATOM   2508  CD  GLU A 172      20.996  34.355  35.318  1.00  0.00           C  
ATOM   2509  OE1 GLU A 172      20.507  33.251  35.285  1.00  0.00           O  
ATOM   2510  OE2 GLU A 172      22.001  34.624  35.930  1.00  0.00           O  
ATOM   2511  H   GLU A 172      16.679  35.000  32.651  1.00  0.00           H  
ATOM   2512  HA  GLU A 172      18.265  37.185  33.909  1.00  0.00           H  
ATOM   2513 1HB  GLU A 172      18.314  35.010  35.094  1.00  0.00           H  
ATOM   2514 2HB  GLU A 172      18.872  34.214  33.632  1.00  0.00           H  
ATOM   2515 1HG  GLU A 172      20.926  35.675  33.671  1.00  0.00           H  
ATOM   2516 2HG  GLU A 172      20.337  36.377  35.168  1.00  0.00           H  
ATOM   2517  N   GLY A 173      19.784  37.625  32.026  1.00  0.00           N  
ATOM   2518  CA  GLY A 173      20.655  37.933  30.911  1.00  0.00           C  
ATOM   2519  C   GLY A 173      22.045  38.288  31.434  1.00  0.00           C  
ATOM   2520  O   GLY A 173      22.326  38.106  32.614  1.00  0.00           O  
ATOM   2521  H   GLY A 173      19.664  38.288  32.778  1.00  0.00           H  
ATOM   2522 1HA  GLY A 173      20.718  37.086  30.228  1.00  0.00           H  
ATOM   2523 2HA  GLY A 173      20.239  38.763  30.340  1.00  0.00           H  
ATOM   2524  N   ALA A 174      22.917  38.786  30.568  1.00  0.00           N  
ATOM   2525  CA  ALA A 174      24.238  39.196  31.033  1.00  0.00           C  
ATOM   2526  C   ALA A 174      24.812  40.207  30.047  1.00  0.00           C  
ATOM   2527  O   ALA A 174      24.496  40.140  28.855  1.00  0.00           O  
ATOM   2528  CB  ALA A 174      25.173  38.004  31.185  1.00  0.00           C  
ATOM   2529  H   ALA A 174      22.666  38.883  29.594  1.00  0.00           H  
ATOM   2530  HA  ALA A 174      24.123  39.668  32.008  1.00  0.00           H  
ATOM   2531 1HB  ALA A 174      26.149  38.359  31.515  1.00  0.00           H  
ATOM   2532 2HB  ALA A 174      24.768  37.313  31.924  1.00  0.00           H  
ATOM   2533 3HB  ALA A 174      25.277  37.489  30.232  1.00  0.00           H  
ATOM   2534  N   PHE A 175      25.620  41.146  30.524  1.00  0.00           N  
ATOM   2535  CA  PHE A 175      26.225  42.104  29.628  1.00  0.00           C  
ATOM   2536  C   PHE A 175      27.553  42.616  30.152  1.00  0.00           C  
ATOM   2537  O   PHE A 175      27.936  42.332  31.307  1.00  0.00           O  
ATOM   2538  CB  PHE A 175      25.316  43.306  29.364  1.00  0.00           C  
ATOM   2539  CG  PHE A 175      25.047  44.249  30.502  1.00  0.00           C  
ATOM   2540  CD1 PHE A 175      25.787  45.407  30.686  1.00  0.00           C  
ATOM   2541  CD2 PHE A 175      24.076  43.963  31.349  1.00  0.00           C  
ATOM   2542  CE1 PHE A 175      25.532  46.269  31.736  1.00  0.00           C  
ATOM   2543  CE2 PHE A 175      23.785  44.796  32.411  1.00  0.00           C  
ATOM   2544  CZ  PHE A 175      24.513  45.953  32.609  1.00  0.00           C  
ATOM   2545  H   PHE A 175      25.788  41.163  31.518  1.00  0.00           H  
ATOM   2546  HA  PHE A 175      26.406  41.614  28.670  1.00  0.00           H  
ATOM   2547 1HB  PHE A 175      25.751  43.905  28.565  1.00  0.00           H  
ATOM   2548 2HB  PHE A 175      24.350  42.932  29.029  1.00  0.00           H  
ATOM   2549  HD1 PHE A 175      26.588  45.637  29.982  1.00  0.00           H  
ATOM   2550  HD2 PHE A 175      23.511  43.046  31.179  1.00  0.00           H  
ATOM   2551  HE1 PHE A 175      26.123  47.175  31.867  1.00  0.00           H  
ATOM   2552  HE2 PHE A 175      22.976  44.528  33.090  1.00  0.00           H  
ATOM   2553  HZ  PHE A 175      24.277  46.602  33.451  1.00  0.00           H  
ATOM   2554  N   SER A 176      28.286  43.341  29.310  1.00  0.00           N  
ATOM   2555  CA  SER A 176      29.571  43.911  29.738  1.00  0.00           C  
ATOM   2556  C   SER A 176      29.428  45.171  30.599  1.00  0.00           C  
ATOM   2557  O   SER A 176      28.802  46.156  30.214  1.00  0.00           O  
ATOM   2558  CB  SER A 176      30.410  44.250  28.521  1.00  0.00           C  
ATOM   2559  OG  SER A 176      30.773  43.098  27.811  1.00  0.00           O  
ATOM   2560  H   SER A 176      27.953  43.504  28.370  1.00  0.00           H  
ATOM   2561  HA  SER A 176      30.098  43.173  30.346  1.00  0.00           H  
ATOM   2562 1HB  SER A 176      29.848  44.917  27.868  1.00  0.00           H  
ATOM   2563 2HB  SER A 176      31.307  44.779  28.838  1.00  0.00           H  
ATOM   2564  HG  SER A 176      31.277  43.405  27.054  1.00  0.00           H  
ATOM   2565  N   VAL A 177      30.023  45.119  31.783  1.00  0.00           N  
ATOM   2566  CA  VAL A 177      30.033  46.213  32.748  1.00  0.00           C  
ATOM   2567  C   VAL A 177      31.352  46.973  32.666  1.00  0.00           C  
ATOM   2568  O   VAL A 177      32.434  46.387  32.636  1.00  0.00           O  
ATOM   2569  CB  VAL A 177      29.849  45.692  34.186  1.00  0.00           C  
ATOM   2570  CG1 VAL A 177      30.045  46.788  35.223  1.00  0.00           C  
ATOM   2571  CG2 VAL A 177      28.457  45.088  34.285  1.00  0.00           C  
ATOM   2572  H   VAL A 177      30.506  44.273  32.050  1.00  0.00           H  
ATOM   2573  HA  VAL A 177      29.216  46.896  32.511  1.00  0.00           H  
ATOM   2574  HB  VAL A 177      30.605  44.937  34.401  1.00  0.00           H  
ATOM   2575 1HG1 VAL A 177      29.905  46.370  36.220  1.00  0.00           H  
ATOM   2576 2HG1 VAL A 177      31.047  47.213  35.159  1.00  0.00           H  
ATOM   2577 3HG1 VAL A 177      29.322  47.587  35.065  1.00  0.00           H  
ATOM   2578 1HG2 VAL A 177      28.305  44.712  35.296  1.00  0.00           H  
ATOM   2579 2HG2 VAL A 177      27.705  45.846  34.062  1.00  0.00           H  
ATOM   2580 3HG2 VAL A 177      28.374  44.272  33.567  1.00  0.00           H  
ATOM   2581  N   TYR A 178      31.195  48.297  32.617  1.00  0.00           N  
ATOM   2582  CA  TYR A 178      32.254  49.312  32.542  1.00  0.00           C  
ATOM   2583  C   TYR A 178      32.083  50.228  33.737  1.00  0.00           C  
ATOM   2584  O   TYR A 178      30.995  50.316  34.278  1.00  0.00           O  
ATOM   2585  CB  TYR A 178      32.135  50.066  31.217  1.00  0.00           C  
ATOM   2586  CG  TYR A 178      32.220  49.175  29.997  1.00  0.00           C  
ATOM   2587  CD1 TYR A 178      31.066  48.570  29.521  1.00  0.00           C  
ATOM   2588  CD2 TYR A 178      33.427  48.956  29.352  1.00  0.00           C  
ATOM   2589  CE1 TYR A 178      31.115  47.752  28.409  1.00  0.00           C  
ATOM   2590  CE2 TYR A 178      33.469  48.136  28.241  1.00  0.00           C  
ATOM   2591  CZ  TYR A 178      32.318  47.538  27.772  1.00  0.00           C  
ATOM   2592  OH  TYR A 178      32.367  46.723  26.665  1.00  0.00           O  
ATOM   2593  H   TYR A 178      30.241  48.629  32.633  1.00  0.00           H  
ATOM   2594  HA  TYR A 178      33.232  48.831  32.589  1.00  0.00           H  
ATOM   2595 1HB  TYR A 178      31.184  50.599  31.183  1.00  0.00           H  
ATOM   2596 2HB  TYR A 178      32.929  50.810  31.152  1.00  0.00           H  
ATOM   2597  HD1 TYR A 178      30.112  48.737  30.021  1.00  0.00           H  
ATOM   2598  HD2 TYR A 178      34.338  49.427  29.722  1.00  0.00           H  
ATOM   2599  HE1 TYR A 178      30.203  47.282  28.043  1.00  0.00           H  
ATOM   2600  HE2 TYR A 178      34.416  47.959  27.730  1.00  0.00           H  
ATOM   2601  HH  TYR A 178      33.272  46.676  26.346  1.00  0.00           H  
ATOM   2602  N   SER A 179      33.117  50.947  34.125  1.00  0.00           N  
ATOM   2603  CA  SER A 179      32.978  51.828  35.259  1.00  0.00           C  
ATOM   2604  C   SER A 179      31.912  52.894  35.076  1.00  0.00           C  
ATOM   2605  O   SER A 179      31.392  53.380  36.068  1.00  0.00           O  
ATOM   2606  CB  SER A 179      34.298  52.511  35.560  1.00  0.00           C  
ATOM   2607  OG  SER A 179      34.667  53.412  34.553  1.00  0.00           O  
ATOM   2608  H   SER A 179      33.996  50.878  33.631  1.00  0.00           H  
ATOM   2609  HA  SER A 179      32.682  51.223  36.117  1.00  0.00           H  
ATOM   2610 1HB  SER A 179      34.225  53.046  36.507  1.00  0.00           H  
ATOM   2611 2HB  SER A 179      35.079  51.760  35.669  1.00  0.00           H  
ATOM   2612  HG  SER A 179      35.619  53.510  34.636  1.00  0.00           H  
ATOM   2613  N   ASP A 180      31.527  53.280  33.862  1.00  0.00           N  
ATOM   2614  CA  ASP A 180      30.477  54.300  33.803  1.00  0.00           C  
ATOM   2615  C   ASP A 180      29.091  53.682  34.027  1.00  0.00           C  
ATOM   2616  O   ASP A 180      28.092  54.394  34.058  1.00  0.00           O  
ATOM   2617  CB  ASP A 180      30.454  55.073  32.482  1.00  0.00           C  
ATOM   2618  CG  ASP A 180      30.100  54.340  31.196  1.00  0.00           C  
ATOM   2619  OD1 ASP A 180      29.883  53.151  31.198  1.00  0.00           O  
ATOM   2620  OD2 ASP A 180      30.048  55.011  30.193  1.00  0.00           O  
ATOM   2621  H   ASP A 180      31.924  52.906  33.013  1.00  0.00           H  
ATOM   2622  HA  ASP A 180      30.661  55.026  34.595  1.00  0.00           H  
ATOM   2623 1HB  ASP A 180      29.734  55.887  32.572  1.00  0.00           H  
ATOM   2624 2HB  ASP A 180      31.445  55.501  32.321  1.00  0.00           H  
ATOM   2625  N   PHE A 181      29.034  52.369  34.231  1.00  0.00           N  
ATOM   2626  CA  PHE A 181      27.793  51.681  34.583  1.00  0.00           C  
ATOM   2627  C   PHE A 181      27.758  51.576  36.113  1.00  0.00           C  
ATOM   2628  O   PHE A 181      26.725  51.794  36.750  1.00  0.00           O  
ATOM   2629  CB  PHE A 181      27.649  50.284  33.975  1.00  0.00           C  
ATOM   2630  CG  PHE A 181      26.360  49.659  34.426  1.00  0.00           C  
ATOM   2631  CD1 PHE A 181      25.140  50.230  34.095  1.00  0.00           C  
ATOM   2632  CD2 PHE A 181      26.370  48.529  35.162  1.00  0.00           C  
ATOM   2633  CE1 PHE A 181      23.948  49.663  34.504  1.00  0.00           C  
ATOM   2634  CE2 PHE A 181      25.198  47.933  35.587  1.00  0.00           C  
ATOM   2635  CZ  PHE A 181      23.988  48.507  35.254  1.00  0.00           C  
ATOM   2636  H   PHE A 181      29.881  51.824  34.142  1.00  0.00           H  
ATOM   2637  HA  PHE A 181      26.952  52.271  34.218  1.00  0.00           H  
ATOM   2638 1HB  PHE A 181      27.670  50.328  32.887  1.00  0.00           H  
ATOM   2639 2HB  PHE A 181      28.491  49.663  34.278  1.00  0.00           H  
ATOM   2640  HD1 PHE A 181      25.120  51.143  33.499  1.00  0.00           H  
ATOM   2641  HD2 PHE A 181      27.332  48.086  35.419  1.00  0.00           H  
ATOM   2642  HE1 PHE A 181      22.998  50.124  34.235  1.00  0.00           H  
ATOM   2643  HE2 PHE A 181      25.216  47.020  36.182  1.00  0.00           H  
ATOM   2644  HZ  PHE A 181      23.067  48.034  35.594  1.00  0.00           H  
ATOM   2645  N   LEU A 182      28.900  51.250  36.712  1.00  0.00           N  
ATOM   2646  CA  LEU A 182      28.934  51.129  38.179  1.00  0.00           C  
ATOM   2647  C   LEU A 182      28.519  52.438  38.829  1.00  0.00           C  
ATOM   2648  O   LEU A 182      27.860  52.443  39.876  1.00  0.00           O  
ATOM   2649  CB  LEU A 182      30.334  50.739  38.671  1.00  0.00           C  
ATOM   2650  CG  LEU A 182      30.845  49.322  38.384  1.00  0.00           C  
ATOM   2651  CD1 LEU A 182      32.330  49.242  38.709  1.00  0.00           C  
ATOM   2652  CD2 LEU A 182      30.054  48.314  39.206  1.00  0.00           C  
ATOM   2653  H   LEU A 182      29.719  51.094  36.137  1.00  0.00           H  
ATOM   2654  HA  LEU A 182      28.234  50.347  38.473  1.00  0.00           H  
ATOM   2655 1HB  LEU A 182      31.054  51.422  38.222  1.00  0.00           H  
ATOM   2656 2HB  LEU A 182      30.324  50.875  39.752  1.00  0.00           H  
ATOM   2657  HG  LEU A 182      30.724  49.095  37.324  1.00  0.00           H  
ATOM   2658 1HD1 LEU A 182      32.699  48.236  38.508  1.00  0.00           H  
ATOM   2659 2HD1 LEU A 182      32.887  49.952  38.097  1.00  0.00           H  
ATOM   2660 3HD1 LEU A 182      32.505  49.474  39.759  1.00  0.00           H  
ATOM   2661 1HD2 LEU A 182      30.413  47.305  39.004  1.00  0.00           H  
ATOM   2662 2HD2 LEU A 182      30.173  48.532  40.267  1.00  0.00           H  
ATOM   2663 3HD2 LEU A 182      28.999  48.381  38.938  1.00  0.00           H  
ATOM   2664  N   LEU A 183      28.888  53.550  38.203  1.00  0.00           N  
ATOM   2665  CA  LEU A 183      28.555  54.884  38.687  1.00  0.00           C  
ATOM   2666  C   LEU A 183      27.174  55.385  38.269  1.00  0.00           C  
ATOM   2667  O   LEU A 183      26.842  56.555  38.518  1.00  0.00           O  
ATOM   2668  CB  LEU A 183      29.610  55.876  38.181  1.00  0.00           C  
ATOM   2669  CG  LEU A 183      31.044  55.677  38.688  1.00  0.00           C  
ATOM   2670  CD1 LEU A 183      31.978  56.632  37.957  1.00  0.00           C  
ATOM   2671  CD2 LEU A 183      31.110  55.908  40.191  1.00  0.00           C  
ATOM   2672  H   LEU A 183      29.423  53.482  37.350  1.00  0.00           H  
ATOM   2673  HA  LEU A 183      28.562  54.855  39.775  1.00  0.00           H  
ATOM   2674 1HB  LEU A 183      29.635  55.815  37.094  1.00  0.00           H  
ATOM   2675 2HB  LEU A 183      29.303  56.881  38.467  1.00  0.00           H  
ATOM   2676  HG  LEU A 183      31.369  54.660  38.470  1.00  0.00           H  
ATOM   2677 1HD1 LEU A 183      32.996  56.490  38.318  1.00  0.00           H  
ATOM   2678 2HD1 LEU A 183      31.937  56.426  36.887  1.00  0.00           H  
ATOM   2679 3HD1 LEU A 183      31.667  57.659  38.142  1.00  0.00           H  
ATOM   2680 1HD2 LEU A 183      32.133  55.763  40.540  1.00  0.00           H  
ATOM   2681 2HD2 LEU A 183      30.792  56.926  40.415  1.00  0.00           H  
ATOM   2682 3HD2 LEU A 183      30.461  55.214  40.726  1.00  0.00           H  
ATOM   2683  N   TYR A 184      26.365  54.538  37.648  1.00  0.00           N  
ATOM   2684  CA  TYR A 184      25.016  54.865  37.220  1.00  0.00           C  
ATOM   2685  C   TYR A 184      24.084  55.292  38.364  1.00  0.00           C  
ATOM   2686  O   TYR A 184      24.014  54.618  39.414  1.00  0.00           O  
ATOM   2687  CB  TYR A 184      24.416  53.665  36.486  1.00  0.00           C  
ATOM   2688  CG  TYR A 184      22.945  53.772  36.145  1.00  0.00           C  
ATOM   2689  CD1 TYR A 184      22.487  54.374  34.983  1.00  0.00           C  
ATOM   2690  CD2 TYR A 184      22.051  53.232  37.058  1.00  0.00           C  
ATOM   2691  CE1 TYR A 184      21.130  54.432  34.741  1.00  0.00           C  
ATOM   2692  CE2 TYR A 184      20.690  53.287  36.822  1.00  0.00           C  
ATOM   2693  CZ  TYR A 184      20.226  53.885  35.669  1.00  0.00           C  
ATOM   2694  OH  TYR A 184      18.870  53.936  35.444  1.00  0.00           O  
ATOM   2695  H   TYR A 184      26.679  53.599  37.450  1.00  0.00           H  
ATOM   2696  HA  TYR A 184      25.077  55.718  36.543  1.00  0.00           H  
ATOM   2697 1HB  TYR A 184      24.957  53.511  35.551  1.00  0.00           H  
ATOM   2698 2HB  TYR A 184      24.545  52.773  37.098  1.00  0.00           H  
ATOM   2699  HD1 TYR A 184      23.193  54.797  34.266  1.00  0.00           H  
ATOM   2700  HD2 TYR A 184      22.424  52.763  37.969  1.00  0.00           H  
ATOM   2701  HE1 TYR A 184      20.763  54.905  33.830  1.00  0.00           H  
ATOM   2702  HE2 TYR A 184      19.994  52.862  37.546  1.00  0.00           H  
ATOM   2703  HH  TYR A 184      18.697  54.481  34.673  1.00  0.00           H  
ATOM   2704  N   LYS A 185      23.359  56.383  38.150  1.00  0.00           N  
ATOM   2705  CA  LYS A 185      22.388  56.866  39.121  1.00  0.00           C  
ATOM   2706  C   LYS A 185      20.962  56.976  38.589  1.00  0.00           C  
ATOM   2707  O   LYS A 185      20.011  56.713  39.317  1.00  0.00           O  
ATOM   2708  CB  LYS A 185      22.814  58.227  39.673  1.00  0.00           C  
ATOM   2709  CG  LYS A 185      24.096  58.190  40.494  1.00  0.00           C  
ATOM   2710  CD  LYS A 185      24.439  59.566  41.048  1.00  0.00           C  
ATOM   2711  CE  LYS A 185      25.718  59.528  41.870  1.00  0.00           C  
ATOM   2712  NZ  LYS A 185      26.088  60.873  42.388  1.00  0.00           N  
ATOM   2713  H   LYS A 185      23.496  56.880  37.283  1.00  0.00           H  
ATOM   2714  HA  LYS A 185      22.348  56.151  39.945  1.00  0.00           H  
ATOM   2715 1HB  LYS A 185      22.960  58.924  38.846  1.00  0.00           H  
ATOM   2716 2HB  LYS A 185      22.017  58.625  40.302  1.00  0.00           H  
ATOM   2717 1HG  LYS A 185      23.970  57.494  41.324  1.00  0.00           H  
ATOM   2718 2HG  LYS A 185      24.919  57.845  39.870  1.00  0.00           H  
ATOM   2719 1HD  LYS A 185      24.568  60.268  40.222  1.00  0.00           H  
ATOM   2720 2HD  LYS A 185      23.623  59.918  41.678  1.00  0.00           H  
ATOM   2721 1HE  LYS A 185      25.580  58.848  42.710  1.00  0.00           H  
ATOM   2722 2HE  LYS A 185      26.529  59.152  41.245  1.00  0.00           H  
ATOM   2723 1HZ  LYS A 185      26.941  60.804  42.926  1.00  0.00           H  
ATOM   2724 2HZ  LYS A 185      26.230  61.506  41.614  1.00  0.00           H  
ATOM   2725 3HZ  LYS A 185      25.347  61.224  42.977  1.00  0.00           H  
ATOM   2726  N   SER A 186      20.807  57.354  37.330  1.00  0.00           N  
ATOM   2727  CA  SER A 186      19.482  57.571  36.764  1.00  0.00           C  
ATOM   2728  C   SER A 186      19.484  57.585  35.243  1.00  0.00           C  
ATOM   2729  O   SER A 186      20.541  57.637  34.611  1.00  0.00           O  
ATOM   2730  CB  SER A 186      18.900  58.876  37.271  1.00  0.00           C  
ATOM   2731  OG  SER A 186      19.600  59.973  36.754  1.00  0.00           O  
ATOM   2732  H   SER A 186      21.609  57.501  36.736  1.00  0.00           H  
ATOM   2733  HA  SER A 186      18.840  56.748  37.082  1.00  0.00           H  
ATOM   2734 1HB  SER A 186      17.851  58.944  36.985  1.00  0.00           H  
ATOM   2735 2HB  SER A 186      18.941  58.899  38.360  1.00  0.00           H  
ATOM   2736  HG  SER A 186      19.188  60.753  37.134  1.00  0.00           H  
ATOM   2737  N   GLY A 187      18.292  57.551  34.658  1.00  0.00           N  
ATOM   2738  CA  GLY A 187      18.113  57.643  33.224  1.00  0.00           C  
ATOM   2739  C   GLY A 187      18.343  56.301  32.558  1.00  0.00           C  
ATOM   2740  O   GLY A 187      18.344  55.266  33.235  1.00  0.00           O  
ATOM   2741  H   GLY A 187      17.459  57.456  35.223  1.00  0.00           H  
ATOM   2742 1HA  GLY A 187      17.104  57.995  33.010  1.00  0.00           H  
ATOM   2743 2HA  GLY A 187      18.804  58.379  32.814  1.00  0.00           H  
ATOM   2744  N   VAL A 188      18.526  56.298  31.241  1.00  0.00           N  
ATOM   2745  CA  VAL A 188      18.729  55.041  30.538  1.00  0.00           C  
ATOM   2746  C   VAL A 188      20.208  54.884  30.221  1.00  0.00           C  
ATOM   2747  O   VAL A 188      20.802  55.718  29.541  1.00  0.00           O  
ATOM   2748  CB  VAL A 188      17.909  54.978  29.236  1.00  0.00           C  
ATOM   2749  CG1 VAL A 188      18.194  53.663  28.525  1.00  0.00           C  
ATOM   2750  CG2 VAL A 188      16.433  55.132  29.566  1.00  0.00           C  
ATOM   2751  H   VAL A 188      18.522  57.175  30.740  1.00  0.00           H  
ATOM   2752  HA  VAL A 188      18.403  54.217  31.174  1.00  0.00           H  
ATOM   2753  HB  VAL A 188      18.217  55.781  28.566  1.00  0.00           H  
ATOM   2754 1HG1 VAL A 188      17.621  53.605  27.599  1.00  0.00           H  
ATOM   2755 2HG1 VAL A 188      19.254  53.583  28.282  1.00  0.00           H  
ATOM   2756 3HG1 VAL A 188      17.909  52.841  29.181  1.00  0.00           H  
ATOM   2757 1HG2 VAL A 188      15.849  55.089  28.647  1.00  0.00           H  
ATOM   2758 2HG2 VAL A 188      16.116  54.329  30.232  1.00  0.00           H  
ATOM   2759 3HG2 VAL A 188      16.261  56.090  30.057  1.00  0.00           H  
ATOM   2760  N   TYR A 189      20.799  53.808  30.731  1.00  0.00           N  
ATOM   2761  CA  TYR A 189      22.223  53.579  30.541  1.00  0.00           C  
ATOM   2762  C   TYR A 189      22.621  53.233  29.125  1.00  0.00           C  
ATOM   2763  O   TYR A 189      22.027  52.387  28.447  1.00  0.00           O  
ATOM   2764  CB  TYR A 189      22.746  52.469  31.456  1.00  0.00           C  
ATOM   2765  CG  TYR A 189      24.202  52.158  31.185  1.00  0.00           C  
ATOM   2766  CD1 TYR A 189      25.197  53.040  31.583  1.00  0.00           C  
ATOM   2767  CD2 TYR A 189      24.546  50.983  30.533  1.00  0.00           C  
ATOM   2768  CE1 TYR A 189      26.522  52.743  31.329  1.00  0.00           C  
ATOM   2769  CE2 TYR A 189      25.870  50.687  30.280  1.00  0.00           C  
ATOM   2770  CZ  TYR A 189      26.855  51.569  30.678  1.00  0.00           C  
ATOM   2771  OH  TYR A 189      28.177  51.280  30.430  1.00  0.00           O  
ATOM   2772  H   TYR A 189      20.252  53.139  31.256  1.00  0.00           H  
ATOM   2773  HA  TYR A 189      22.739  54.507  30.786  1.00  0.00           H  
ATOM   2774 1HB  TYR A 189      22.633  52.761  32.499  1.00  0.00           H  
ATOM   2775 2HB  TYR A 189      22.158  51.563  31.312  1.00  0.00           H  
ATOM   2776  HD1 TYR A 189      24.939  53.967  32.096  1.00  0.00           H  
ATOM   2777  HD2 TYR A 189      23.767  50.289  30.219  1.00  0.00           H  
ATOM   2778  HE1 TYR A 189      27.304  53.435  31.642  1.00  0.00           H  
ATOM   2779  HE2 TYR A 189      26.135  49.762  29.767  1.00  0.00           H  
ATOM   2780  HH  TYR A 189      28.723  52.039  30.656  1.00  0.00           H  
ATOM   2781  N   GLN A 190      23.661  53.950  28.702  1.00  0.00           N  
ATOM   2782  CA  GLN A 190      24.345  53.740  27.435  1.00  0.00           C  
ATOM   2783  C   GLN A 190      25.816  53.847  27.793  1.00  0.00           C  
ATOM   2784  O   GLN A 190      26.190  54.720  28.583  1.00  0.00           O  
ATOM   2785  CB  GLN A 190      23.911  54.779  26.396  1.00  0.00           C  
ATOM   2786  CG  GLN A 190      22.425  54.730  26.085  1.00  0.00           C  
ATOM   2787  CD  GLN A 190      22.001  55.669  24.973  1.00  0.00           C  
ATOM   2788  OE1 GLN A 190      22.411  55.497  23.822  1.00  0.00           O  
ATOM   2789  NE2 GLN A 190      21.183  56.665  25.297  1.00  0.00           N  
ATOM   2790  H   GLN A 190      24.003  54.692  29.298  1.00  0.00           H  
ATOM   2791  HA  GLN A 190      24.095  52.754  27.047  1.00  0.00           H  
ATOM   2792 1HB  GLN A 190      24.156  55.780  26.754  1.00  0.00           H  
ATOM   2793 2HB  GLN A 190      24.466  54.619  25.472  1.00  0.00           H  
ATOM   2794 1HG  GLN A 190      22.192  53.709  25.782  1.00  0.00           H  
ATOM   2795 2HG  GLN A 190      21.858  55.005  26.975  1.00  0.00           H  
ATOM   2796 1HE2 GLN A 190      20.877  57.308  24.594  1.00  0.00           H  
ATOM   2797 2HE2 GLN A 190      20.863  56.782  26.237  1.00  0.00           H  
ATOM   2798  N   HIS A 191      26.644  52.963  27.254  1.00  0.00           N  
ATOM   2799  CA  HIS A 191      28.069  53.025  27.517  1.00  0.00           C  
ATOM   2800  C   HIS A 191      28.739  54.129  26.709  1.00  0.00           C  
ATOM   2801  O   HIS A 191      28.558  54.225  25.488  1.00  0.00           O  
ATOM   2802  CB  HIS A 191      28.743  51.686  27.203  1.00  0.00           C  
ATOM   2803  CG  HIS A 191      30.236  51.737  27.316  1.00  0.00           C  
ATOM   2804  ND1 HIS A 191      30.902  52.044  28.483  1.00  0.00           N  
ATOM   2805  CD2 HIS A 191      31.183  51.513  26.384  1.00  0.00           C  
ATOM   2806  CE1 HIS A 191      32.203  52.006  28.256  1.00  0.00           C  
ATOM   2807  NE2 HIS A 191      32.402  51.686  26.992  1.00  0.00           N  
ATOM   2808  H   HIS A 191      26.270  52.242  26.654  1.00  0.00           H  
ATOM   2809  HA  HIS A 191      28.240  53.255  28.568  1.00  0.00           H  
ATOM   2810 1HB  HIS A 191      28.372  50.918  27.883  1.00  0.00           H  
ATOM   2811 2HB  HIS A 191      28.484  51.377  26.191  1.00  0.00           H  
ATOM   2812  HD1 HIS A 191      30.502  52.193  29.389  1.00  0.00           H  
ATOM   2813  HD2 HIS A 191      31.132  51.243  25.329  1.00  0.00           H  
ATOM   2814  HE1 HIS A 191      32.914  52.219  29.055  1.00  0.00           H  
ATOM   2815  N   VAL A 192      29.523  54.945  27.406  1.00  0.00           N  
ATOM   2816  CA  VAL A 192      30.254  56.027  26.781  1.00  0.00           C  
ATOM   2817  C   VAL A 192      31.755  55.865  27.008  1.00  0.00           C  
ATOM   2818  O   VAL A 192      32.534  55.856  26.068  1.00  0.00           O  
ATOM   2819  CB  VAL A 192      29.789  57.387  27.333  1.00  0.00           C  
ATOM   2820  CG1 VAL A 192      30.611  58.514  26.724  1.00  0.00           C  
ATOM   2821  CG2 VAL A 192      28.307  57.557  27.036  1.00  0.00           C  
ATOM   2822  H   VAL A 192      29.609  54.803  28.403  1.00  0.00           H  
ATOM   2823  HA  VAL A 192      30.061  56.003  25.707  1.00  0.00           H  
ATOM   2824  HB  VAL A 192      29.955  57.420  28.410  1.00  0.00           H  
ATOM   2825 1HG1 VAL A 192      30.270  59.468  27.125  1.00  0.00           H  
ATOM   2826 2HG1 VAL A 192      31.668  58.388  26.960  1.00  0.00           H  
ATOM   2827 3HG1 VAL A 192      30.485  58.507  25.641  1.00  0.00           H  
ATOM   2828 1HG2 VAL A 192      27.965  58.517  27.422  1.00  0.00           H  
ATOM   2829 2HG2 VAL A 192      28.148  57.521  25.958  1.00  0.00           H  
ATOM   2830 3HG2 VAL A 192      27.738  56.756  27.510  1.00  0.00           H  
ATOM   2831  N   THR A 193      32.143  55.687  28.263  1.00  0.00           N  
ATOM   2832  CA  THR A 193      33.556  55.580  28.575  1.00  0.00           C  
ATOM   2833  C   THR A 193      33.868  54.822  29.841  1.00  0.00           C  
ATOM   2834  O   THR A 193      33.007  54.238  30.503  1.00  0.00           O  
ATOM   2835  CB  THR A 193      34.200  56.972  28.691  1.00  0.00           C  
ATOM   2836  OG1 THR A 193      35.622  56.814  28.774  1.00  0.00           O  
ATOM   2837  CG2 THR A 193      33.692  57.701  29.927  1.00  0.00           C  
ATOM   2838  H   THR A 193      31.451  55.627  28.994  1.00  0.00           H  
ATOM   2839  HA  THR A 193      34.036  55.034  27.762  1.00  0.00           H  
ATOM   2840  HB  THR A 193      33.954  57.557  27.806  1.00  0.00           H  
ATOM   2841  HG1 THR A 193      36.040  57.673  28.672  1.00  0.00           H  
ATOM   2842 1HG2 THR A 193      34.164  58.682  29.983  1.00  0.00           H  
ATOM   2843 2HG2 THR A 193      32.611  57.813  29.853  1.00  0.00           H  
ATOM   2844 3HG2 THR A 193      33.926  57.150  30.838  1.00  0.00           H  
ATOM   2845  N   GLY A 194      35.150  54.801  30.188  1.00  0.00           N  
ATOM   2846  CA  GLY A 194      35.567  54.107  31.390  1.00  0.00           C  
ATOM   2847  C   GLY A 194      36.158  52.749  31.119  1.00  0.00           C  
ATOM   2848  O   GLY A 194      35.990  52.160  30.058  1.00  0.00           O  
ATOM   2849  H   GLY A 194      35.815  55.279  29.597  1.00  0.00           H  
ATOM   2850 1HA  GLY A 194      36.307  54.711  31.917  1.00  0.00           H  
ATOM   2851 2HA  GLY A 194      34.712  53.989  32.053  1.00  0.00           H  
ATOM   2852  N   GLU A 195      36.877  52.267  32.124  1.00  0.00           N  
ATOM   2853  CA  GLU A 195      37.558  50.988  32.146  1.00  0.00           C  
ATOM   2854  C   GLU A 195      36.550  49.853  32.115  1.00  0.00           C  
ATOM   2855  O   GLU A 195      35.487  49.965  32.702  1.00  0.00           O  
ATOM   2856  CB  GLU A 195      38.423  50.928  33.408  1.00  0.00           C  
ATOM   2857  CG  GLU A 195      39.403  52.082  33.552  1.00  0.00           C  
ATOM   2858  CD  GLU A 195      38.789  53.278  34.224  1.00  0.00           C  
ATOM   2859  OE1 GLU A 195      37.599  53.282  34.424  1.00  0.00           O  
ATOM   2860  OE2 GLU A 195      39.513  54.193  34.541  1.00  0.00           O  
ATOM   2861  H   GLU A 195      36.960  52.841  32.951  1.00  0.00           H  
ATOM   2862  HA  GLU A 195      38.194  50.911  31.266  1.00  0.00           H  
ATOM   2863 1HB  GLU A 195      37.781  50.921  34.290  1.00  0.00           H  
ATOM   2864 2HB  GLU A 195      38.993  49.999  33.412  1.00  0.00           H  
ATOM   2865 1HG  GLU A 195      40.261  51.748  34.137  1.00  0.00           H  
ATOM   2866 2HG  GLU A 195      39.762  52.366  32.564  1.00  0.00           H  
ATOM   2867  N   MET A 196      36.870  48.758  31.420  1.00  0.00           N  
ATOM   2868  CA  MET A 196      35.964  47.608  31.449  1.00  0.00           C  
ATOM   2869  C   MET A 196      36.193  46.838  32.756  1.00  0.00           C  
ATOM   2870  O   MET A 196      37.339  46.671  33.194  1.00  0.00           O  
ATOM   2871  CB  MET A 196      36.150  46.674  30.255  1.00  0.00           C  
ATOM   2872  CG  MET A 196      35.150  45.526  30.286  1.00  0.00           C  
ATOM   2873  SD  MET A 196      35.083  44.517  28.792  1.00  0.00           S  
ATOM   2874  CE  MET A 196      34.083  43.205  29.487  1.00  0.00           C  
ATOM   2875  H   MET A 196      37.726  48.731  30.886  1.00  0.00           H  
ATOM   2876  HA  MET A 196      34.932  47.960  31.436  1.00  0.00           H  
ATOM   2877 1HB  MET A 196      36.027  47.231  29.328  1.00  0.00           H  
ATOM   2878 2HB  MET A 196      37.164  46.271  30.260  1.00  0.00           H  
ATOM   2879 1HG  MET A 196      35.391  44.857  31.111  1.00  0.00           H  
ATOM   2880 2HG  MET A 196      34.151  45.929  30.449  1.00  0.00           H  
ATOM   2881 1HE  MET A 196      33.902  42.441  28.732  1.00  0.00           H  
ATOM   2882 2HE  MET A 196      34.619  42.770  30.332  1.00  0.00           H  
ATOM   2883 3HE  MET A 196      33.127  43.606  29.826  1.00  0.00           H  
ATOM   2884  N   MET A 197      35.101  46.390  33.377  1.00  0.00           N  
ATOM   2885  CA  MET A 197      35.167  45.659  34.630  1.00  0.00           C  
ATOM   2886  C   MET A 197      35.112  44.139  34.442  1.00  0.00           C  
ATOM   2887  O   MET A 197      35.925  43.403  34.993  1.00  0.00           O  
ATOM   2888  CB  MET A 197      34.014  46.138  35.511  1.00  0.00           C  
ATOM   2889  CG  MET A 197      34.035  47.609  35.902  1.00  0.00           C  
ATOM   2890  SD  MET A 197      35.403  48.105  36.968  1.00  0.00           S  
ATOM   2891  CE  MET A 197      36.542  48.883  35.827  1.00  0.00           C  
ATOM   2892  H   MET A 197      34.191  46.558  32.972  1.00  0.00           H  
ATOM   2893  HA  MET A 197      36.119  45.881  35.114  1.00  0.00           H  
ATOM   2894 1HB  MET A 197      33.067  45.960  35.002  1.00  0.00           H  
ATOM   2895 2HB  MET A 197      34.014  45.553  36.431  1.00  0.00           H  
ATOM   2896 1HG  MET A 197      34.090  48.212  34.997  1.00  0.00           H  
ATOM   2897 2HG  MET A 197      33.104  47.825  36.426  1.00  0.00           H  
ATOM   2898 1HE  MET A 197      37.425  49.230  36.366  1.00  0.00           H  
ATOM   2899 2HE  MET A 197      36.855  48.176  35.057  1.00  0.00           H  
ATOM   2900 3HE  MET A 197      36.051  49.733  35.352  1.00  0.00           H  
ATOM   2901  N   GLY A 198      34.126  43.703  33.658  1.00  0.00           N  
ATOM   2902  CA  GLY A 198      33.859  42.296  33.408  1.00  0.00           C  
ATOM   2903  C   GLY A 198      32.395  42.109  33.020  1.00  0.00           C  
ATOM   2904  O   GLY A 198      31.644  43.091  32.995  1.00  0.00           O  
ATOM   2905  H   GLY A 198      33.545  44.406  33.221  1.00  0.00           H  
ATOM   2906 1HA  GLY A 198      34.514  41.942  32.612  1.00  0.00           H  
ATOM   2907 2HA  GLY A 198      34.091  41.713  34.299  1.00  0.00           H  
ATOM   2908  N   GLY A 199      31.968  40.892  32.682  1.00  0.00           N  
ATOM   2909  CA  GLY A 199      30.571  40.673  32.337  1.00  0.00           C  
ATOM   2910  C   GLY A 199      29.752  40.514  33.606  1.00  0.00           C  
ATOM   2911  O   GLY A 199      30.309  40.151  34.649  1.00  0.00           O  
ATOM   2912  H   GLY A 199      32.590  40.098  32.656  1.00  0.00           H  
ATOM   2913 1HA  GLY A 199      30.193  41.508  31.746  1.00  0.00           H  
ATOM   2914 2HA  GLY A 199      30.481  39.784  31.713  1.00  0.00           H  
ATOM   2915  N   HIS A 200      28.449  40.758  33.532  1.00  0.00           N  
ATOM   2916  CA  HIS A 200      27.593  40.624  34.698  1.00  0.00           C  
ATOM   2917  C   HIS A 200      26.169  40.132  34.436  1.00  0.00           C  
ATOM   2918  O   HIS A 200      25.536  40.589  33.488  1.00  0.00           O  
ATOM   2919  CB  HIS A 200      27.529  42.004  35.361  1.00  0.00           C  
ATOM   2920  CG  HIS A 200      26.747  42.076  36.635  1.00  0.00           C  
ATOM   2921  ND1 HIS A 200      26.925  41.188  37.675  1.00  0.00           N  
ATOM   2922  CD2 HIS A 200      25.795  42.929  37.012  1.00  0.00           C  
ATOM   2923  CE1 HIS A 200      26.096  41.506  38.654  1.00  0.00           C  
ATOM   2924  NE2 HIS A 200      25.398  42.561  38.274  1.00  0.00           N  
ATOM   2925  H   HIS A 200      28.065  41.041  32.642  1.00  0.00           H  
ATOM   2926  HA  HIS A 200      28.020  39.887  35.377  1.00  0.00           H  
ATOM   2927 1HB  HIS A 200      28.549  42.327  35.574  1.00  0.00           H  
ATOM   2928 2HB  HIS A 200      27.084  42.702  34.653  1.00  0.00           H  
ATOM   2929  HD2 HIS A 200      25.404  43.763  36.427  1.00  0.00           H  
ATOM   2930  HE1 HIS A 200      26.011  40.983  39.606  1.00  0.00           H  
ATOM   2931  HE2 HIS A 200      24.684  43.048  38.794  1.00  0.00           H  
ATOM   2932  N   ALA A 201      25.695  39.195  35.257  1.00  0.00           N  
ATOM   2933  CA  ALA A 201      24.327  38.671  35.141  1.00  0.00           C  
ATOM   2934  C   ALA A 201      23.358  39.546  35.926  1.00  0.00           C  
ATOM   2935  O   ALA A 201      23.598  39.899  37.100  1.00  0.00           O  
ATOM   2936  CB  ALA A 201      24.215  37.233  35.626  1.00  0.00           C  
ATOM   2937  H   ALA A 201      26.295  38.832  35.985  1.00  0.00           H  
ATOM   2938  HA  ALA A 201      24.028  38.698  34.094  1.00  0.00           H  
ATOM   2939 1HB  ALA A 201      23.178  36.905  35.549  1.00  0.00           H  
ATOM   2940 2HB  ALA A 201      24.841  36.578  35.023  1.00  0.00           H  
ATOM   2941 3HB  ALA A 201      24.537  37.177  36.664  1.00  0.00           H  
ATOM   2942  N   ILE A 202      22.248  39.868  35.256  1.00  0.00           N  
ATOM   2943  CA  ILE A 202      21.167  40.712  35.763  1.00  0.00           C  
ATOM   2944  C   ILE A 202      19.770  40.166  35.397  1.00  0.00           C  
ATOM   2945  O   ILE A 202      19.633  39.331  34.508  1.00  0.00           O  
ATOM   2946  CB  ILE A 202      21.307  42.149  35.228  1.00  0.00           C  
ATOM   2947  CG1 ILE A 202      21.065  42.248  33.720  1.00  0.00           C  
ATOM   2948  CG2 ILE A 202      22.685  42.708  35.552  1.00  0.00           C  
ATOM   2949  CD1 ILE A 202      21.934  41.475  32.754  1.00  0.00           C  
ATOM   2950  H   ILE A 202      22.192  39.476  34.327  1.00  0.00           H  
ATOM   2951  HA  ILE A 202      21.226  40.729  36.850  1.00  0.00           H  
ATOM   2952  HB  ILE A 202      20.545  42.770  35.698  1.00  0.00           H  
ATOM   2953 1HG1 ILE A 202      20.043  41.923  33.527  1.00  0.00           H  
ATOM   2954 2HG1 ILE A 202      21.163  43.292  33.424  1.00  0.00           H  
ATOM   2955 1HG2 ILE A 202      22.778  43.725  35.171  1.00  0.00           H  
ATOM   2956 2HG2 ILE A 202      22.814  42.712  36.633  1.00  0.00           H  
ATOM   2957 3HG2 ILE A 202      23.473  42.104  35.103  1.00  0.00           H  
ATOM   2958 1HD1 ILE A 202      21.607  41.676  31.734  1.00  0.00           H  
ATOM   2959 2HD1 ILE A 202      22.976  41.779  32.866  1.00  0.00           H  
ATOM   2960 3HD1 ILE A 202      21.867  40.404  32.939  1.00  0.00           H  
ATOM   2961  N   ARG A 203      18.739  40.603  36.118  1.00  0.00           N  
ATOM   2962  CA  ARG A 203      17.361  40.157  35.869  1.00  0.00           C  
ATOM   2963  C   ARG A 203      16.477  41.171  35.139  1.00  0.00           C  
ATOM   2964  O   ARG A 203      16.265  42.287  35.606  1.00  0.00           O  
ATOM   2965  CB  ARG A 203      16.702  39.828  37.201  1.00  0.00           C  
ATOM   2966  CG  ARG A 203      15.231  39.454  37.139  1.00  0.00           C  
ATOM   2967  CD  ARG A 203      14.810  38.851  38.432  1.00  0.00           C  
ATOM   2968  NE  ARG A 203      14.947  39.736  39.578  1.00  0.00           N  
ATOM   2969  CZ  ARG A 203      14.033  40.597  40.061  1.00  0.00           C  
ATOM   2970  NH1 ARG A 203      12.839  40.762  39.534  1.00  0.00           N  
ATOM   2971  NH2 ARG A 203      14.338  41.324  41.123  1.00  0.00           N  
ATOM   2972  H   ARG A 203      18.893  41.264  36.867  1.00  0.00           H  
ATOM   2973  HA  ARG A 203      17.401  39.263  35.246  1.00  0.00           H  
ATOM   2974 1HB  ARG A 203      17.226  38.995  37.667  1.00  0.00           H  
ATOM   2975 2HB  ARG A 203      16.792  40.689  37.864  1.00  0.00           H  
ATOM   2976 1HG  ARG A 203      14.631  40.344  36.947  1.00  0.00           H  
ATOM   2977 2HG  ARG A 203      15.070  38.733  36.338  1.00  0.00           H  
ATOM   2978 1HD  ARG A 203      13.761  38.565  38.380  1.00  0.00           H  
ATOM   2979 2HD  ARG A 203      15.428  37.974  38.613  1.00  0.00           H  
ATOM   2980  HE  ARG A 203      15.823  39.713  40.083  1.00  0.00           H  
ATOM   2981 1HH1 ARG A 203      12.547  40.238  38.723  1.00  0.00           H  
ATOM   2982 2HH1 ARG A 203      12.238  41.437  39.982  1.00  0.00           H  
ATOM   2983 1HH2 ARG A 203      15.250  41.216  41.546  1.00  0.00           H  
ATOM   2984 2HH2 ARG A 203      13.641  41.965  41.471  1.00  0.00           H  
ATOM   2985  N   ILE A 204      15.955  40.777  33.976  1.00  0.00           N  
ATOM   2986  CA  ILE A 204      15.169  41.706  33.172  1.00  0.00           C  
ATOM   2987  C   ILE A 204      13.686  41.456  33.455  1.00  0.00           C  
ATOM   2988  O   ILE A 204      13.162  40.371  33.178  1.00  0.00           O  
ATOM   2989  CB  ILE A 204      15.459  41.546  31.669  1.00  0.00           C  
ATOM   2990  CG1 ILE A 204      16.955  41.680  31.375  1.00  0.00           C  
ATOM   2991  CG2 ILE A 204      14.641  42.597  30.934  1.00  0.00           C  
ATOM   2992  CD1 ILE A 204      17.358  41.270  29.976  1.00  0.00           C  
ATOM   2993  H   ILE A 204      16.126  39.826  33.684  1.00  0.00           H  
ATOM   2994  HA  ILE A 204      15.425  42.729  33.448  1.00  0.00           H  
ATOM   2995  HB  ILE A 204      15.173  40.547  31.342  1.00  0.00           H  
ATOM   2996 1HG1 ILE A 204      17.256  42.716  31.524  1.00  0.00           H  
ATOM   2997 2HG1 ILE A 204      17.511  41.064  32.082  1.00  0.00           H  
ATOM   2998 1HG2 ILE A 204      14.810  42.527  29.860  1.00  0.00           H  
ATOM   2999 2HG2 ILE A 204      13.575  42.467  31.118  1.00  0.00           H  
ATOM   3000 3HG2 ILE A 204      14.947  43.581  31.289  1.00  0.00           H  
ATOM   3001 1HD1 ILE A 204      18.435  41.400  29.864  1.00  0.00           H  
ATOM   3002 2HD1 ILE A 204      17.096  40.225  29.812  1.00  0.00           H  
ATOM   3003 3HD1 ILE A 204      16.849  41.879  29.230  1.00  0.00           H  
ATOM   3004  N   LEU A 205      13.008  42.460  34.010  1.00  0.00           N  
ATOM   3005  CA  LEU A 205      11.625  42.331  34.452  1.00  0.00           C  
ATOM   3006  C   LEU A 205      10.640  43.297  33.821  1.00  0.00           C  
ATOM   3007  O   LEU A 205       9.536  43.506  34.338  1.00  0.00           O  
ATOM   3008  CB  LEU A 205      11.544  42.499  35.975  1.00  0.00           C  
ATOM   3009  CG  LEU A 205      11.800  43.902  36.537  1.00  0.00           C  
ATOM   3010  CD1 LEU A 205      10.970  44.107  37.796  1.00  0.00           C  
ATOM   3011  CD2 LEU A 205      13.284  44.075  36.832  1.00  0.00           C  
ATOM   3012  H   LEU A 205      13.484  43.343  34.122  1.00  0.00           H  
ATOM   3013  HA  LEU A 205      11.283  41.333  34.182  1.00  0.00           H  
ATOM   3014 1HB  LEU A 205      10.548  42.200  36.299  1.00  0.00           H  
ATOM   3015 2HB  LEU A 205      12.274  41.831  36.433  1.00  0.00           H  
ATOM   3016  HG  LEU A 205      11.491  44.653  35.811  1.00  0.00           H  
ATOM   3017 1HD1 LEU A 205      11.150  45.104  38.199  1.00  0.00           H  
ATOM   3018 2HD1 LEU A 205       9.912  44.000  37.555  1.00  0.00           H  
ATOM   3019 3HD1 LEU A 205      11.246  43.364  38.544  1.00  0.00           H  
ATOM   3020 1HD2 LEU A 205      13.466  45.074  37.229  1.00  0.00           H  
ATOM   3021 2HD2 LEU A 205      13.585  43.325  37.564  1.00  0.00           H  
ATOM   3022 3HD2 LEU A 205      13.886  43.949  35.931  1.00  0.00           H  
ATOM   3023  N   GLY A 206      11.004  43.902  32.706  1.00  0.00           N  
ATOM   3024  CA  GLY A 206      10.099  44.856  32.097  1.00  0.00           C  
ATOM   3025  C   GLY A 206      10.732  45.726  31.047  1.00  0.00           C  
ATOM   3026  O   GLY A 206      11.886  45.527  30.664  1.00  0.00           O  
ATOM   3027  H   GLY A 206      11.904  43.693  32.298  1.00  0.00           H  
ATOM   3028 1HA  GLY A 206       9.266  44.321  31.638  1.00  0.00           H  
ATOM   3029 2HA  GLY A 206       9.691  45.495  32.879  1.00  0.00           H  
ATOM   3030  N   TRP A 207       9.974  46.707  30.575  1.00  0.00           N  
ATOM   3031  CA  TRP A 207      10.429  47.630  29.545  1.00  0.00           C  
ATOM   3032  C   TRP A 207       9.591  48.882  29.462  1.00  0.00           C  
ATOM   3033  O   TRP A 207       8.461  48.939  29.958  1.00  0.00           O  
ATOM   3034  CB  TRP A 207      10.434  46.963  28.168  1.00  0.00           C  
ATOM   3035  CG  TRP A 207       9.118  46.422  27.696  1.00  0.00           C  
ATOM   3036  CD1 TRP A 207       8.179  47.050  26.934  1.00  0.00           C  
ATOM   3037  CD2 TRP A 207       8.599  45.108  27.969  1.00  0.00           C  
ATOM   3038  NE1 TRP A 207       7.110  46.217  26.716  1.00  0.00           N  
ATOM   3039  CE2 TRP A 207       7.351  45.021  27.343  1.00  0.00           C  
ATOM   3040  CE3 TRP A 207       9.083  44.007  28.687  1.00  0.00           C  
ATOM   3041  CZ2 TRP A 207       6.573  43.876  27.410  1.00  0.00           C  
ATOM   3042  CZ3 TRP A 207       8.305  42.857  28.755  1.00  0.00           C  
ATOM   3043  CH2 TRP A 207       7.084  42.797  28.132  1.00  0.00           C  
ATOM   3044  H   TRP A 207       9.050  46.789  30.969  1.00  0.00           H  
ATOM   3045  HA  TRP A 207      11.447  47.934  29.785  1.00  0.00           H  
ATOM   3046 1HB  TRP A 207      10.773  47.688  27.428  1.00  0.00           H  
ATOM   3047 2HB  TRP A 207      11.139  46.132  28.169  1.00  0.00           H  
ATOM   3048  HD1 TRP A 207       8.260  48.066  26.551  1.00  0.00           H  
ATOM   3049  HE1 TRP A 207       6.274  46.424  26.188  1.00  0.00           H  
ATOM   3050  HE3 TRP A 207      10.051  44.034  29.187  1.00  0.00           H  
ATOM   3051  HZ2 TRP A 207       5.601  43.811  26.921  1.00  0.00           H  
ATOM   3052  HZ3 TRP A 207       8.689  42.005  29.316  1.00  0.00           H  
ATOM   3053  HH2 TRP A 207       6.514  41.871  28.215  1.00  0.00           H  
ATOM   3054  N   GLY A 208      10.136  49.905  28.813  1.00  0.00           N  
ATOM   3055  CA  GLY A 208       9.402  51.129  28.552  1.00  0.00           C  
ATOM   3056  C   GLY A 208      10.254  52.101  27.758  1.00  0.00           C  
ATOM   3057  O   GLY A 208      11.341  51.728  27.317  1.00  0.00           O  
ATOM   3058  H   GLY A 208      11.092  49.802  28.503  1.00  0.00           H  
ATOM   3059 1HA  GLY A 208       8.489  50.897  28.002  1.00  0.00           H  
ATOM   3060 2HA  GLY A 208       9.100  51.582  29.496  1.00  0.00           H  
ATOM   3061  N   VAL A 209       9.778  53.321  27.553  1.00  0.00           N  
ATOM   3062  CA  VAL A 209      10.537  54.314  26.814  1.00  0.00           C  
ATOM   3063  C   VAL A 209      10.665  55.581  27.635  1.00  0.00           C  
ATOM   3064  O   VAL A 209       9.661  56.092  28.129  1.00  0.00           O  
ATOM   3065  CB  VAL A 209       9.848  54.630  25.473  1.00  0.00           C  
ATOM   3066  CG1 VAL A 209      10.653  55.663  24.698  1.00  0.00           C  
ATOM   3067  CG2 VAL A 209       9.679  53.356  24.658  1.00  0.00           C  
ATOM   3068  H   VAL A 209       8.868  53.562  27.917  1.00  0.00           H  
ATOM   3069  HA  VAL A 209      11.533  53.923  26.602  1.00  0.00           H  
ATOM   3070  HB  VAL A 209       8.867  55.066  25.662  1.00  0.00           H  
ATOM   3071 1HG1 VAL A 209      10.155  55.878  23.752  1.00  0.00           H  
ATOM   3072 2HG1 VAL A 209      10.734  56.583  25.275  1.00  0.00           H  
ATOM   3073 3HG1 VAL A 209      11.651  55.272  24.502  1.00  0.00           H  
ATOM   3074 1HG2 VAL A 209       9.190  53.594  23.714  1.00  0.00           H  
ATOM   3075 2HG2 VAL A 209      10.651  52.906  24.455  1.00  0.00           H  
ATOM   3076 3HG2 VAL A 209       9.068  52.642  25.211  1.00  0.00           H  
ATOM   3077  N   GLU A 210      11.881  56.067  27.838  1.00  0.00           N  
ATOM   3078  CA  GLU A 210      12.066  57.263  28.638  1.00  0.00           C  
ATOM   3079  C   GLU A 210      12.535  58.440  27.806  1.00  0.00           C  
ATOM   3080  O   GLU A 210      13.630  58.411  27.237  1.00  0.00           O  
ATOM   3081  CB  GLU A 210      13.069  57.047  29.774  1.00  0.00           C  
ATOM   3082  CG  GLU A 210      13.278  58.292  30.624  1.00  0.00           C  
ATOM   3083  CD  GLU A 210      14.264  58.134  31.748  1.00  0.00           C  
ATOM   3084  OE1 GLU A 210      15.365  58.602  31.581  1.00  0.00           O  
ATOM   3085  OE2 GLU A 210      13.932  57.558  32.757  1.00  0.00           O  
ATOM   3086  H   GLU A 210      12.681  55.600  27.436  1.00  0.00           H  
ATOM   3087  HA  GLU A 210      11.109  57.535  29.084  1.00  0.00           H  
ATOM   3088 1HB  GLU A 210      12.730  56.242  30.426  1.00  0.00           H  
ATOM   3089 2HB  GLU A 210      14.026  56.743  29.352  1.00  0.00           H  
ATOM   3090 1HG  GLU A 210      13.629  59.105  29.989  1.00  0.00           H  
ATOM   3091 2HG  GLU A 210      12.317  58.586  31.047  1.00  0.00           H  
ATOM   3092  N   ASN A 211      11.703  59.470  27.682  1.00  0.00           N  
ATOM   3093  CA  ASN A 211      12.055  60.645  26.904  1.00  0.00           C  
ATOM   3094  C   ASN A 211      12.524  60.275  25.510  1.00  0.00           C  
ATOM   3095  O   ASN A 211      13.491  60.830  24.994  1.00  0.00           O  
ATOM   3096  CB  ASN A 211      13.121  61.453  27.623  1.00  0.00           C  
ATOM   3097  CG  ASN A 211      12.638  61.982  28.945  1.00  0.00           C  
ATOM   3098  OD1 ASN A 211      11.489  62.421  29.075  1.00  0.00           O  
ATOM   3099  ND2 ASN A 211      13.494  61.947  29.934  1.00  0.00           N  
ATOM   3100  H   ASN A 211      10.804  59.425  28.142  1.00  0.00           H  
ATOM   3101  HA  ASN A 211      11.165  61.265  26.789  1.00  0.00           H  
ATOM   3102 1HB  ASN A 211      14.006  60.840  27.795  1.00  0.00           H  
ATOM   3103 2HB  ASN A 211      13.428  62.290  26.997  1.00  0.00           H  
ATOM   3104 1HD2 ASN A 211      13.232  62.284  30.839  1.00  0.00           H  
ATOM   3105 2HD2 ASN A 211      14.413  61.583  29.787  1.00  0.00           H  
ATOM   3106  N   GLY A 212      11.839  59.313  24.899  1.00  0.00           N  
ATOM   3107  CA  GLY A 212      12.174  58.848  23.573  1.00  0.00           C  
ATOM   3108  C   GLY A 212      13.230  57.768  23.487  1.00  0.00           C  
ATOM   3109  O   GLY A 212      13.495  57.292  22.381  1.00  0.00           O  
ATOM   3110  H   GLY A 212      11.063  58.915  25.408  1.00  0.00           H  
ATOM   3111 1HA  GLY A 212      11.268  58.460  23.105  1.00  0.00           H  
ATOM   3112 2HA  GLY A 212      12.522  59.696  22.986  1.00  0.00           H  
ATOM   3113  N   THR A 213      13.834  57.354  24.597  1.00  0.00           N  
ATOM   3114  CA  THR A 213      14.856  56.316  24.587  1.00  0.00           C  
ATOM   3115  C   THR A 213      14.374  54.991  25.170  1.00  0.00           C  
ATOM   3116  O   THR A 213      14.236  54.880  26.388  1.00  0.00           O  
ATOM   3117  CB  THR A 213      16.112  56.775  25.351  1.00  0.00           C  
ATOM   3118  OG1 THR A 213      16.646  57.952  24.732  1.00  0.00           O  
ATOM   3119  CG2 THR A 213      17.166  55.680  25.347  1.00  0.00           C  
ATOM   3120  H   THR A 213      13.580  57.770  25.482  1.00  0.00           H  
ATOM   3121  HA  THR A 213      15.136  56.129  23.549  1.00  0.00           H  
ATOM   3122  HB  THR A 213      15.839  57.012  26.378  1.00  0.00           H  
ATOM   3123  HG1 THR A 213      16.029  58.677  24.857  1.00  0.00           H  
ATOM   3124 1HG2 THR A 213      18.046  56.018  25.891  1.00  0.00           H  
ATOM   3125 2HG2 THR A 213      16.782  54.778  25.823  1.00  0.00           H  
ATOM   3126 3HG2 THR A 213      17.437  55.452  24.316  1.00  0.00           H  
ATOM   3127  N   PRO A 214      14.094  53.963  24.359  1.00  0.00           N  
ATOM   3128  CA  PRO A 214      13.624  52.637  24.789  1.00  0.00           C  
ATOM   3129  C   PRO A 214      14.604  51.950  25.737  1.00  0.00           C  
ATOM   3130  O   PRO A 214      15.809  51.944  25.477  1.00  0.00           O  
ATOM   3131  CB  PRO A 214      13.515  51.879  23.462  1.00  0.00           C  
ATOM   3132  CG  PRO A 214      13.320  52.935  22.428  1.00  0.00           C  
ATOM   3133  CD  PRO A 214      14.172  54.086  22.890  1.00  0.00           C  
ATOM   3134  HA  PRO A 214      12.642  52.714  25.277  1.00  0.00           H  
ATOM   3135 1HB  PRO A 214      14.426  51.287  23.288  1.00  0.00           H  
ATOM   3136 2HB  PRO A 214      12.675  51.169  23.498  1.00  0.00           H  
ATOM   3137 1HG  PRO A 214      13.622  52.557  21.440  1.00  0.00           H  
ATOM   3138 2HG  PRO A 214      12.256  53.204  22.353  1.00  0.00           H  
ATOM   3139 1HD  PRO A 214      15.207  53.982  22.530  1.00  0.00           H  
ATOM   3140 2HD  PRO A 214      13.678  54.982  22.486  1.00  0.00           H  
ATOM   3141  N   TYR A 215      14.078  51.393  26.829  1.00  0.00           N  
ATOM   3142  CA  TYR A 215      14.902  50.699  27.819  1.00  0.00           C  
ATOM   3143  C   TYR A 215      14.321  49.399  28.369  1.00  0.00           C  
ATOM   3144  O   TYR A 215      13.096  49.182  28.381  1.00  0.00           O  
ATOM   3145  CB  TYR A 215      15.200  51.643  28.985  1.00  0.00           C  
ATOM   3146  CG  TYR A 215      13.969  51.990  29.793  1.00  0.00           C  
ATOM   3147  CD1 TYR A 215      13.578  51.180  30.849  1.00  0.00           C  
ATOM   3148  CD2 TYR A 215      13.215  53.114  29.493  1.00  0.00           C  
ATOM   3149  CE1 TYR A 215      12.458  51.476  31.601  1.00  0.00           C  
ATOM   3150  CE2 TYR A 215      12.095  53.408  30.246  1.00  0.00           C  
ATOM   3151  CZ  TYR A 215      11.718  52.593  31.295  1.00  0.00           C  
ATOM   3152  OH  TYR A 215      10.600  52.899  32.036  1.00  0.00           O  
ATOM   3153  H   TYR A 215      13.081  51.451  26.980  1.00  0.00           H  
ATOM   3154  HA  TYR A 215      15.828  50.416  27.318  1.00  0.00           H  
ATOM   3155 1HB  TYR A 215      15.934  51.182  29.648  1.00  0.00           H  
ATOM   3156 2HB  TYR A 215      15.637  52.559  28.588  1.00  0.00           H  
ATOM   3157  HD1 TYR A 215      14.162  50.293  31.096  1.00  0.00           H  
ATOM   3158  HD2 TYR A 215      13.506  53.762  28.665  1.00  0.00           H  
ATOM   3159  HE1 TYR A 215      12.166  50.828  32.427  1.00  0.00           H  
ATOM   3160  HE2 TYR A 215      11.497  54.290  30.015  1.00  0.00           H  
ATOM   3161  HH  TYR A 215      10.198  53.700  31.691  1.00  0.00           H  
ATOM   3162  N   TRP A 216      15.221  48.511  28.816  1.00  0.00           N  
ATOM   3163  CA  TRP A 216      14.825  47.325  29.573  1.00  0.00           C  
ATOM   3164  C   TRP A 216      14.793  47.719  31.044  1.00  0.00           C  
ATOM   3165  O   TRP A 216      15.672  48.480  31.499  1.00  0.00           O  
ATOM   3166  CB  TRP A 216      15.736  46.106  29.418  1.00  0.00           C  
ATOM   3167  CG  TRP A 216      15.765  45.391  28.101  1.00  0.00           C  
ATOM   3168  CD1 TRP A 216      16.799  45.386  27.213  1.00  0.00           C  
ATOM   3169  CD2 TRP A 216      14.718  44.571  27.509  1.00  0.00           C  
ATOM   3170  NE1 TRP A 216      16.469  44.626  26.118  1.00  0.00           N  
ATOM   3171  CE2 TRP A 216      15.203  44.122  26.286  1.00  0.00           C  
ATOM   3172  CE3 TRP A 216      13.433  44.192  27.917  1.00  0.00           C  
ATOM   3173  CZ2 TRP A 216      14.453  43.309  25.451  1.00  0.00           C  
ATOM   3174  CZ3 TRP A 216      12.674  43.375  27.087  1.00  0.00           C  
ATOM   3175  CH2 TRP A 216      13.178  42.947  25.885  1.00  0.00           C  
ATOM   3176  H   TRP A 216      16.196  48.684  28.615  1.00  0.00           H  
ATOM   3177  HA  TRP A 216      13.837  47.004  29.242  1.00  0.00           H  
ATOM   3178 1HB  TRP A 216      16.765  46.405  29.617  1.00  0.00           H  
ATOM   3179 2HB  TRP A 216      15.443  45.366  30.162  1.00  0.00           H  
ATOM   3180  HD1 TRP A 216      17.746  45.905  27.348  1.00  0.00           H  
ATOM   3181  HE1 TRP A 216      17.038  44.447  25.304  1.00  0.00           H  
ATOM   3182  HE3 TRP A 216      13.035  44.530  28.873  1.00  0.00           H  
ATOM   3183  HZ2 TRP A 216      14.836  42.959  24.492  1.00  0.00           H  
ATOM   3184  HZ3 TRP A 216      11.674  43.084  27.410  1.00  0.00           H  
ATOM   3185  HH2 TRP A 216      12.577  42.306  25.239  1.00  0.00           H  
ATOM   3186  N   LEU A 217      13.812  47.214  31.797  1.00  0.00           N  
ATOM   3187  CA  LEU A 217      13.777  47.454  33.245  1.00  0.00           C  
ATOM   3188  C   LEU A 217      14.539  46.314  33.862  1.00  0.00           C  
ATOM   3189  O   LEU A 217      14.141  45.152  33.755  1.00  0.00           O  
ATOM   3190  CB  LEU A 217      12.344  47.508  33.789  1.00  0.00           C  
ATOM   3191  CG  LEU A 217      12.193  47.633  35.311  1.00  0.00           C  
ATOM   3192  CD1 LEU A 217      12.766  48.952  35.811  1.00  0.00           C  
ATOM   3193  CD2 LEU A 217      10.713  47.516  35.644  1.00  0.00           C  
ATOM   3194  H   LEU A 217      13.093  46.664  31.345  1.00  0.00           H  
ATOM   3195  HA  LEU A 217      14.244  48.417  33.452  1.00  0.00           H  
ATOM   3196 1HB  LEU A 217      11.840  48.362  33.340  1.00  0.00           H  
ATOM   3197 2HB  LEU A 217      11.827  46.599  33.483  1.00  0.00           H  
ATOM   3198  HG  LEU A 217      12.752  46.838  35.806  1.00  0.00           H  
ATOM   3199 1HD1 LEU A 217      12.643  49.007  36.892  1.00  0.00           H  
ATOM   3200 2HD1 LEU A 217      13.827  49.030  35.571  1.00  0.00           H  
ATOM   3201 3HD1 LEU A 217      12.236  49.778  35.338  1.00  0.00           H  
ATOM   3202 1HD2 LEU A 217      10.571  47.600  36.722  1.00  0.00           H  
ATOM   3203 2HD2 LEU A 217      10.155  48.310  35.148  1.00  0.00           H  
ATOM   3204 3HD2 LEU A 217      10.327  46.553  35.309  1.00  0.00           H  
ATOM   3205  N   VAL A 218      15.628  46.639  34.547  1.00  0.00           N  
ATOM   3206  CA  VAL A 218      16.446  45.546  35.060  1.00  0.00           C  
ATOM   3207  C   VAL A 218      16.789  45.671  36.522  1.00  0.00           C  
ATOM   3208  O   VAL A 218      17.092  46.743  37.046  1.00  0.00           O  
ATOM   3209  CB  VAL A 218      17.736  45.513  34.219  1.00  0.00           C  
ATOM   3210  CG1 VAL A 218      18.571  44.301  34.602  1.00  0.00           C  
ATOM   3211  CG2 VAL A 218      17.413  45.493  32.732  1.00  0.00           C  
ATOM   3212  H   VAL A 218      15.890  47.599  34.712  1.00  0.00           H  
ATOM   3213  HA  VAL A 218      15.898  44.611  34.945  1.00  0.00           H  
ATOM   3214  HB  VAL A 218      18.325  46.402  34.442  1.00  0.00           H  
ATOM   3215 1HG1 VAL A 218      19.458  44.346  33.971  1.00  0.00           H  
ATOM   3216 2HG1 VAL A 218      18.847  44.333  35.656  1.00  0.00           H  
ATOM   3217 3HG1 VAL A 218      18.007  43.386  34.422  1.00  0.00           H  
ATOM   3218 1HG2 VAL A 218      18.341  45.471  32.161  1.00  0.00           H  
ATOM   3219 2HG2 VAL A 218      16.822  44.603  32.513  1.00  0.00           H  
ATOM   3220 3HG2 VAL A 218      16.845  46.380  32.451  1.00  0.00           H  
ATOM   3221  N   ALA A 219      16.735  44.536  37.206  1.00  0.00           N  
ATOM   3222  CA  ALA A 219      17.062  44.403  38.621  1.00  0.00           C  
ATOM   3223  C   ALA A 219      18.507  43.922  38.787  1.00  0.00           C  
ATOM   3224  O   ALA A 219      18.925  42.907  38.213  1.00  0.00           O  
ATOM   3225  CB  ALA A 219      16.091  43.434  39.278  1.00  0.00           C  
ATOM   3226  H   ALA A 219      16.445  43.721  36.686  1.00  0.00           H  
ATOM   3227  HA  ALA A 219      16.975  45.372  39.113  1.00  0.00           H  
ATOM   3228 1HB  ALA A 219      16.355  43.300  40.328  1.00  0.00           H  
ATOM   3229 2HB  ALA A 219      15.075  43.821  39.214  1.00  0.00           H  
ATOM   3230 3HB  ALA A 219      16.143  42.472  38.769  1.00  0.00           H  
ATOM   3231  N   ASN A 220      19.296  44.665  39.569  1.00  0.00           N  
ATOM   3232  CA  ASN A 220      20.694  44.298  39.788  1.00  0.00           C  
ATOM   3233  C   ASN A 220      20.836  43.452  41.060  1.00  0.00           C  
ATOM   3234  O   ASN A 220      19.841  43.172  41.745  1.00  0.00           O  
ATOM   3235  CB  ASN A 220      21.530  45.564  39.860  1.00  0.00           C  
ATOM   3236  CG  ASN A 220      22.868  45.350  39.209  1.00  0.00           C  
ATOM   3237  OD1 ASN A 220      23.471  44.293  39.427  1.00  0.00           O  
ATOM   3238  ND2 ASN A 220      23.308  46.313  38.442  1.00  0.00           N  
ATOM   3239  H   ASN A 220      18.953  45.494  40.028  1.00  0.00           H  
ATOM   3240  HA  ASN A 220      21.038  43.695  38.946  1.00  0.00           H  
ATOM   3241 1HB  ASN A 220      21.005  46.381  39.365  1.00  0.00           H  
ATOM   3242 2HB  ASN A 220      21.672  45.858  40.900  1.00  0.00           H  
ATOM   3243 1HD2 ASN A 220      24.191  46.236  37.978  1.00  0.00           H  
ATOM   3244 2HD2 ASN A 220      22.757  47.137  38.317  1.00  0.00           H  
ATOM   3245  N   SER A 221      22.069  43.054  41.368  1.00  0.00           N  
ATOM   3246  CA  SER A 221      22.486  42.310  42.543  1.00  0.00           C  
ATOM   3247  C   SER A 221      23.478  43.124  43.381  1.00  0.00           C  
ATOM   3248  O   SER A 221      24.266  42.579  44.158  1.00  0.00           O  
ATOM   3249  CB  SER A 221      23.124  40.988  42.163  1.00  0.00           C  
ATOM   3250  OG  SER A 221      24.228  41.238  41.338  1.00  0.00           O  
ATOM   3251  H   SER A 221      22.793  43.300  40.707  1.00  0.00           H  
ATOM   3252  HA  SER A 221      21.605  42.103  43.152  1.00  0.00           H  
ATOM   3253 1HB  SER A 221      23.429  40.454  43.063  1.00  0.00           H  
ATOM   3254 2HB  SER A 221      22.396  40.362  41.649  1.00  0.00           H  
ATOM   3255  HG  SER A 221      24.830  40.497  41.441  1.00  0.00           H  
ATOM   3256  N   TRP A 222      23.409  44.446  43.234  1.00  0.00           N  
ATOM   3257  CA  TRP A 222      24.313  45.374  43.913  1.00  0.00           C  
ATOM   3258  C   TRP A 222      23.713  46.208  45.032  1.00  0.00           C  
ATOM   3259  O   TRP A 222      24.201  47.308  45.267  1.00  0.00           O  
ATOM   3260  CB  TRP A 222      24.920  46.329  42.885  1.00  0.00           C  
ATOM   3261  CG  TRP A 222      25.755  45.625  41.858  1.00  0.00           C  
ATOM   3262  CD1 TRP A 222      26.284  44.371  41.904  1.00  0.00           C  
ATOM   3263  CD2 TRP A 222      26.146  46.178  40.612  1.00  0.00           C  
ATOM   3264  NE1 TRP A 222      26.985  44.117  40.751  1.00  0.00           N  
ATOM   3265  CE2 TRP A 222      26.904  45.227  39.949  1.00  0.00           C  
ATOM   3266  CE3 TRP A 222      25.911  47.417  40.002  1.00  0.00           C  
ATOM   3267  CZ2 TRP A 222      27.437  45.472  38.693  1.00  0.00           C  
ATOM   3268  CZ3 TRP A 222      26.441  47.671  38.743  1.00  0.00           C  
ATOM   3269  CH2 TRP A 222      27.188  46.712  38.106  1.00  0.00           C  
ATOM   3270  H   TRP A 222      22.697  44.819  42.622  1.00  0.00           H  
ATOM   3271  HA  TRP A 222      25.103  44.786  44.379  1.00  0.00           H  
ATOM   3272 1HB  TRP A 222      24.122  46.870  42.376  1.00  0.00           H  
ATOM   3273 2HB  TRP A 222      25.544  47.070  43.384  1.00  0.00           H  
ATOM   3274  HD1 TRP A 222      26.178  43.661  42.723  1.00  0.00           H  
ATOM   3275  HE1 TRP A 222      27.467  43.250  40.561  1.00  0.00           H  
ATOM   3276  HE3 TRP A 222      25.311  48.154  40.536  1.00  0.00           H  
ATOM   3277  HZ2 TRP A 222      28.038  44.752  38.137  1.00  0.00           H  
ATOM   3278  HZ3 TRP A 222      26.254  48.638  38.275  1.00  0.00           H  
ATOM   3279  HH2 TRP A 222      27.606  46.907  37.118  1.00  0.00           H  
ATOM   3280  N   ASN A 223      22.699  45.689  45.710  1.00  0.00           N  
ATOM   3281  CA  ASN A 223      22.035  46.303  46.855  1.00  0.00           C  
ATOM   3282  C   ASN A 223      20.911  47.277  46.500  1.00  0.00           C  
ATOM   3283  O   ASN A 223      20.860  47.836  45.404  1.00  0.00           O  
ATOM   3284  CB  ASN A 223      23.073  47.002  47.715  1.00  0.00           C  
ATOM   3285  CG  ASN A 223      22.639  47.321  49.120  1.00  0.00           C  
ATOM   3286  OD1 ASN A 223      21.746  48.145  49.347  1.00  0.00           O  
ATOM   3287  ND2 ASN A 223      23.282  46.661  50.049  1.00  0.00           N  
ATOM   3288  H   ASN A 223      22.348  44.789  45.420  1.00  0.00           H  
ATOM   3289  HA  ASN A 223      21.560  45.503  47.427  1.00  0.00           H  
ATOM   3290 1HB  ASN A 223      23.962  46.373  47.779  1.00  0.00           H  
ATOM   3291 2HB  ASN A 223      23.383  47.947  47.269  1.00  0.00           H  
ATOM   3292 1HD2 ASN A 223      23.063  46.807  51.015  1.00  0.00           H  
ATOM   3293 2HD2 ASN A 223      23.993  46.010  49.784  1.00  0.00           H  
ATOM   3294  N   THR A 224      19.995  47.475  47.438  1.00  0.00           N  
ATOM   3295  CA  THR A 224      18.837  48.330  47.266  1.00  0.00           C  
ATOM   3296  C   THR A 224      19.192  49.798  47.171  1.00  0.00           C  
ATOM   3297  O   THR A 224      18.402  50.609  46.688  1.00  0.00           O  
ATOM   3298  CB  THR A 224      17.836  48.138  48.421  1.00  0.00           C  
ATOM   3299  OG1 THR A 224      18.475  48.442  49.668  1.00  0.00           O  
ATOM   3300  CG2 THR A 224      17.310  46.712  48.477  1.00  0.00           C  
ATOM   3301  H   THR A 224      20.084  47.019  48.334  1.00  0.00           H  
ATOM   3302  HA  THR A 224      18.349  48.062  46.329  1.00  0.00           H  
ATOM   3303  HB  THR A 224      16.996  48.818  48.280  1.00  0.00           H  
ATOM   3304  HG1 THR A 224      18.563  49.393  49.771  1.00  0.00           H  
ATOM   3305 1HG2 THR A 224      16.607  46.615  49.304  1.00  0.00           H  
ATOM   3306 2HG2 THR A 224      16.805  46.475  47.541  1.00  0.00           H  
ATOM   3307 3HG2 THR A 224      18.135  46.016  48.626  1.00  0.00           H  
ATOM   3308  N   ASP A 225      20.385  50.163  47.635  1.00  0.00           N  
ATOM   3309  CA  ASP A 225      20.801  51.549  47.560  1.00  0.00           C  
ATOM   3310  C   ASP A 225      21.551  51.885  46.289  1.00  0.00           C  
ATOM   3311  O   ASP A 225      21.959  53.030  46.105  1.00  0.00           O  
ATOM   3312  CB  ASP A 225      21.693  51.914  48.750  1.00  0.00           C  
ATOM   3313  CG  ASP A 225      20.984  51.916  50.097  1.00  0.00           C  
ATOM   3314  OD1 ASP A 225      19.788  52.077  50.163  1.00  0.00           O  
ATOM   3315  OD2 ASP A 225      21.672  51.751  51.077  1.00  0.00           O  
ATOM   3316  H   ASP A 225      20.979  49.451  48.033  1.00  0.00           H  
ATOM   3317  HA  ASP A 225      19.909  52.175  47.577  1.00  0.00           H  
ATOM   3318 1HB  ASP A 225      22.519  51.204  48.803  1.00  0.00           H  
ATOM   3319 2HB  ASP A 225      22.115  52.906  48.592  1.00  0.00           H  
ATOM   3320  N   TRP A 226      21.753  50.920  45.387  1.00  0.00           N  
ATOM   3321  CA  TRP A 226      22.509  51.227  44.171  1.00  0.00           C  
ATOM   3322  C   TRP A 226      21.661  51.761  43.025  1.00  0.00           C  
ATOM   3323  O   TRP A 226      20.560  51.283  42.759  1.00  0.00           O  
ATOM   3324  CB  TRP A 226      23.258  49.989  43.674  1.00  0.00           C  
ATOM   3325  CG  TRP A 226      23.958  50.290  42.382  1.00  0.00           C  
ATOM   3326  CD1 TRP A 226      25.213  50.797  42.229  1.00  0.00           C  
ATOM   3327  CD2 TRP A 226      23.431  50.098  41.062  1.00  0.00           C  
ATOM   3328  NE1 TRP A 226      25.501  50.934  40.893  1.00  0.00           N  
ATOM   3329  CE2 TRP A 226      24.421  50.508  40.163  1.00  0.00           C  
ATOM   3330  CE3 TRP A 226      22.212  49.613  40.573  1.00  0.00           C  
ATOM   3331  CZ2 TRP A 226      24.229  50.453  38.792  1.00  0.00           C  
ATOM   3332  CZ3 TRP A 226      22.022  49.556  39.197  1.00  0.00           C  
ATOM   3333  CH2 TRP A 226      23.005  49.965  38.332  1.00  0.00           C  
ATOM   3334  H   TRP A 226      21.395  49.986  45.525  1.00  0.00           H  
ATOM   3335  HA  TRP A 226      23.237  52.001  44.415  1.00  0.00           H  
ATOM   3336 1HB  TRP A 226      23.983  49.671  44.422  1.00  0.00           H  
ATOM   3337 2HB  TRP A 226      22.562  49.163  43.531  1.00  0.00           H  
ATOM   3338  HD1 TRP A 226      25.880  51.053  43.049  1.00  0.00           H  
ATOM   3339  HE1 TRP A 226      26.370  51.292  40.522  1.00  0.00           H  
ATOM   3340  HE3 TRP A 226      21.427  49.284  41.252  1.00  0.00           H  
ATOM   3341  HZ2 TRP A 226      24.998  50.773  38.088  1.00  0.00           H  
ATOM   3342  HZ3 TRP A 226      21.060  49.174  38.856  1.00  0.00           H  
ATOM   3343  HH2 TRP A 226      22.825  49.908  37.258  1.00  0.00           H  
ATOM   3344  N   GLY A 227      22.140  52.762  42.293  1.00  0.00           N  
ATOM   3345  CA  GLY A 227      21.400  53.199  41.115  1.00  0.00           C  
ATOM   3346  C   GLY A 227      19.983  53.654  41.430  1.00  0.00           C  
ATOM   3347  O   GLY A 227      19.740  54.416  42.377  1.00  0.00           O  
ATOM   3348  H   GLY A 227      23.006  53.216  42.546  1.00  0.00           H  
ATOM   3349 1HA  GLY A 227      21.937  54.023  40.641  1.00  0.00           H  
ATOM   3350 2HA  GLY A 227      21.352  52.386  40.393  1.00  0.00           H  
ATOM   3351  N   ASP A 228      19.012  53.186  40.651  1.00  0.00           N  
ATOM   3352  CA  ASP A 228      17.624  53.590  40.841  1.00  0.00           C  
ATOM   3353  C   ASP A 228      16.990  52.618  41.835  1.00  0.00           C  
ATOM   3354  O   ASP A 228      16.191  51.752  41.483  1.00  0.00           O  
ATOM   3355  CB  ASP A 228      16.898  53.573  39.494  1.00  0.00           C  
ATOM   3356  CG  ASP A 228      15.536  54.252  39.466  1.00  0.00           C  
ATOM   3357  OD1 ASP A 228      15.153  54.835  40.453  1.00  0.00           O  
ATOM   3358  OD2 ASP A 228      14.883  54.182  38.452  1.00  0.00           O  
ATOM   3359  H   ASP A 228      19.198  52.534  39.901  1.00  0.00           H  
ATOM   3360  HA  ASP A 228      17.593  54.602  41.244  1.00  0.00           H  
ATOM   3361 1HB  ASP A 228      17.527  54.067  38.752  1.00  0.00           H  
ATOM   3362 2HB  ASP A 228      16.753  52.539  39.179  1.00  0.00           H  
ATOM   3363  N   ASN A 229      17.380  52.752  43.102  1.00  0.00           N  
ATOM   3364  CA  ASN A 229      16.911  51.916  44.200  1.00  0.00           C  
ATOM   3365  C   ASN A 229      17.129  50.426  43.972  1.00  0.00           C  
ATOM   3366  O   ASN A 229      16.268  49.594  44.309  1.00  0.00           O  
ATOM   3367  CB  ASN A 229      15.442  52.178  44.470  1.00  0.00           C  
ATOM   3368  CG  ASN A 229      15.178  53.601  44.881  1.00  0.00           C  
ATOM   3369  OD1 ASN A 229      15.921  54.202  45.665  1.00  0.00           O  
ATOM   3370  ND2 ASN A 229      14.116  54.158  44.357  1.00  0.00           N  
ATOM   3371  H   ASN A 229      18.046  53.493  43.268  1.00  0.00           H  
ATOM   3372  HA  ASN A 229      17.494  52.175  45.084  1.00  0.00           H  
ATOM   3373 1HB  ASN A 229      14.850  51.959  43.580  1.00  0.00           H  
ATOM   3374 2HB  ASN A 229      15.094  51.511  45.261  1.00  0.00           H  
ATOM   3375 1HD2 ASN A 229      13.880  55.103  44.586  1.00  0.00           H  
ATOM   3376 2HD2 ASN A 229      13.539  53.639  43.727  1.00  0.00           H  
ATOM   3377  N   GLY A 230      18.279  50.079  43.411  1.00  0.00           N  
ATOM   3378  CA  GLY A 230      18.712  48.728  43.132  1.00  0.00           C  
ATOM   3379  C   GLY A 230      18.411  48.275  41.728  1.00  0.00           C  
ATOM   3380  O   GLY A 230      18.827  47.208  41.312  1.00  0.00           O  
ATOM   3381  H   GLY A 230      18.930  50.807  43.147  1.00  0.00           H  
ATOM   3382 1HA  GLY A 230      19.787  48.664  43.299  1.00  0.00           H  
ATOM   3383 2HA  GLY A 230      18.215  48.067  43.840  1.00  0.00           H  
ATOM   3384  N   PHE A 231      17.680  49.107  41.001  1.00  0.00           N  
ATOM   3385  CA  PHE A 231      17.276  48.897  39.619  1.00  0.00           C  
ATOM   3386  C   PHE A 231      17.998  49.824  38.652  1.00  0.00           C  
ATOM   3387  O   PHE A 231      18.604  50.824  39.027  1.00  0.00           O  
ATOM   3388  CB  PHE A 231      15.768  49.087  39.443  1.00  0.00           C  
ATOM   3389  CG  PHE A 231      14.895  48.067  40.117  1.00  0.00           C  
ATOM   3390  CD1 PHE A 231      14.590  48.174  41.466  1.00  0.00           C  
ATOM   3391  CD2 PHE A 231      14.383  47.003  39.393  1.00  0.00           C  
ATOM   3392  CE1 PHE A 231      13.786  47.231  42.079  1.00  0.00           C  
ATOM   3393  CE2 PHE A 231      13.579  46.062  40.006  1.00  0.00           C  
ATOM   3394  CZ  PHE A 231      13.281  46.177  41.349  1.00  0.00           C  
ATOM   3395  H   PHE A 231      17.365  49.971  41.422  1.00  0.00           H  
ATOM   3396  HA  PHE A 231      17.522  47.872  39.341  1.00  0.00           H  
ATOM   3397 1HB  PHE A 231      15.484  50.064  39.831  1.00  0.00           H  
ATOM   3398 2HB  PHE A 231      15.533  49.067  38.380  1.00  0.00           H  
ATOM   3399  HD1 PHE A 231      14.988  49.008  42.044  1.00  0.00           H  
ATOM   3400  HD2 PHE A 231      14.623  46.918  38.333  1.00  0.00           H  
ATOM   3401  HE1 PHE A 231      13.549  47.319  43.139  1.00  0.00           H  
ATOM   3402  HE2 PHE A 231      13.172  45.222  39.442  1.00  0.00           H  
ATOM   3403  HZ  PHE A 231      12.648  45.431  41.828  1.00  0.00           H  
ATOM   3404  N   PHE A 232      17.932  49.467  37.377  1.00  0.00           N  
ATOM   3405  CA  PHE A 232      18.430  50.356  36.357  1.00  0.00           C  
ATOM   3406  C   PHE A 232      17.668  50.200  35.044  1.00  0.00           C  
ATOM   3407  O   PHE A 232      16.906  49.250  34.825  1.00  0.00           O  
ATOM   3408  CB  PHE A 232      19.921  50.125  36.101  1.00  0.00           C  
ATOM   3409  CG  PHE A 232      20.339  48.787  35.560  1.00  0.00           C  
ATOM   3410  CD1 PHE A 232      20.586  48.631  34.204  1.00  0.00           C  
ATOM   3411  CD2 PHE A 232      20.483  47.691  36.408  1.00  0.00           C  
ATOM   3412  CE1 PHE A 232      20.971  47.403  33.699  1.00  0.00           C  
ATOM   3413  CE2 PHE A 232      20.868  46.462  35.909  1.00  0.00           C  
ATOM   3414  CZ  PHE A 232      21.109  46.332  34.555  1.00  0.00           C  
ATOM   3415  H   PHE A 232      17.530  48.575  37.126  1.00  0.00           H  
ATOM   3416  HA  PHE A 232      18.298  51.382  36.701  1.00  0.00           H  
ATOM   3417 1HB  PHE A 232      20.277  50.869  35.390  1.00  0.00           H  
ATOM   3418 2HB  PHE A 232      20.448  50.267  37.043  1.00  0.00           H  
ATOM   3419  HD1 PHE A 232      20.474  49.488  33.539  1.00  0.00           H  
ATOM   3420  HD2 PHE A 232      20.291  47.798  37.476  1.00  0.00           H  
ATOM   3421  HE1 PHE A 232      21.169  47.265  32.636  1.00  0.00           H  
ATOM   3422  HE2 PHE A 232      20.981  45.605  36.573  1.00  0.00           H  
ATOM   3423  HZ  PHE A 232      21.411  45.363  34.159  1.00  0.00           H  
ATOM   3424  N   LYS A 233      17.818  51.219  34.207  1.00  0.00           N  
ATOM   3425  CA  LYS A 233      17.213  51.218  32.884  1.00  0.00           C  
ATOM   3426  C   LYS A 233      18.357  51.137  31.898  1.00  0.00           C  
ATOM   3427  O   LYS A 233      19.316  51.894  32.025  1.00  0.00           O  
ATOM   3428  CB  LYS A 233      16.373  52.489  32.741  1.00  0.00           C  
ATOM   3429  CG  LYS A 233      15.246  52.573  33.762  1.00  0.00           C  
ATOM   3430  CD  LYS A 233      14.483  53.883  33.660  1.00  0.00           C  
ATOM   3431  CE  LYS A 233      13.411  53.983  34.734  1.00  0.00           C  
ATOM   3432  NZ  LYS A 233      13.981  54.159  36.098  1.00  0.00           N  
ATOM   3433  H   LYS A 233      18.369  52.011  34.509  1.00  0.00           H  
ATOM   3434  HA  LYS A 233      16.560  50.352  32.776  1.00  0.00           H  
ATOM   3435 1HB  LYS A 233      17.011  53.365  32.857  1.00  0.00           H  
ATOM   3436 2HB  LYS A 233      15.940  52.532  31.742  1.00  0.00           H  
ATOM   3437 1HG  LYS A 233      14.550  51.748  33.600  1.00  0.00           H  
ATOM   3438 2HG  LYS A 233      15.665  52.485  34.764  1.00  0.00           H  
ATOM   3439 1HD  LYS A 233      15.175  54.719  33.771  1.00  0.00           H  
ATOM   3440 2HD  LYS A 233      14.007  53.963  32.683  1.00  0.00           H  
ATOM   3441 1HE  LYS A 233      12.767  54.833  34.507  1.00  0.00           H  
ATOM   3442 2HE  LYS A 233      12.812  53.071  34.718  1.00  0.00           H  
ATOM   3443 1HZ  LYS A 233      13.254  54.222  36.797  1.00  0.00           H  
ATOM   3444 2HZ  LYS A 233      14.575  53.377  36.340  1.00  0.00           H  
ATOM   3445 3HZ  LYS A 233      14.530  55.005  36.134  1.00  0.00           H  
ATOM   3446  N   ILE A 234      18.288  50.216  30.941  1.00  0.00           N  
ATOM   3447  CA  ILE A 234      19.348  50.092  29.960  1.00  0.00           C  
ATOM   3448  C   ILE A 234      18.795  50.078  28.551  1.00  0.00           C  
ATOM   3449  O   ILE A 234      17.728  49.507  28.291  1.00  0.00           O  
ATOM   3450  CB  ILE A 234      20.169  48.815  30.217  1.00  0.00           C  
ATOM   3451  CG1 ILE A 234      21.351  48.736  29.248  1.00  0.00           C  
ATOM   3452  CG2 ILE A 234      19.282  47.586  30.088  1.00  0.00           C  
ATOM   3453  CD1 ILE A 234      22.434  47.747  29.614  1.00  0.00           C  
ATOM   3454  H   ILE A 234      17.473  49.619  30.934  1.00  0.00           H  
ATOM   3455  HA  ILE A 234      20.012  50.950  30.042  1.00  0.00           H  
ATOM   3456  HB  ILE A 234      20.583  48.861  31.224  1.00  0.00           H  
ATOM   3457 1HG1 ILE A 234      20.976  48.467  28.261  1.00  0.00           H  
ATOM   3458 2HG1 ILE A 234      21.809  49.723  29.182  1.00  0.00           H  
ATOM   3459 1HG2 ILE A 234      19.871  46.688  30.271  1.00  0.00           H  
ATOM   3460 2HG2 ILE A 234      18.478  47.652  30.820  1.00  0.00           H  
ATOM   3461 3HG2 ILE A 234      18.852  47.527  29.088  1.00  0.00           H  
ATOM   3462 1HD1 ILE A 234      23.220  47.775  28.859  1.00  0.00           H  
ATOM   3463 2HD1 ILE A 234      22.854  48.007  30.585  1.00  0.00           H  
ATOM   3464 3HD1 ILE A 234      22.034  46.735  29.666  1.00  0.00           H  
ATOM   3465  N   LEU A 235      19.492  50.730  27.623  1.00  0.00           N  
ATOM   3466  CA  LEU A 235      19.015  50.803  26.239  1.00  0.00           C  
ATOM   3467  C   LEU A 235      18.660  49.448  25.631  1.00  0.00           C  
ATOM   3468  O   LEU A 235      19.463  48.511  25.664  1.00  0.00           O  
ATOM   3469  CB  LEU A 235      20.102  51.475  25.390  1.00  0.00           C  
ATOM   3470  CG  LEU A 235      19.819  51.716  23.902  1.00  0.00           C  
ATOM   3471  CD1 LEU A 235      18.758  52.795  23.733  1.00  0.00           C  
ATOM   3472  CD2 LEU A 235      21.118  52.113  23.217  1.00  0.00           C  
ATOM   3473  H   LEU A 235      20.359  51.177  27.879  1.00  0.00           H  
ATOM   3474  HA  LEU A 235      18.106  51.402  26.237  1.00  0.00           H  
ATOM   3475 1HB  LEU A 235      20.309  52.445  25.838  1.00  0.00           H  
ATOM   3476 2HB  LEU A 235      21.000  50.859  25.440  1.00  0.00           H  
ATOM   3477  HG  LEU A 235      19.427  50.807  23.443  1.00  0.00           H  
ATOM   3478 1HD1 LEU A 235      18.567  52.954  22.672  1.00  0.00           H  
ATOM   3479 2HD1 LEU A 235      17.828  52.496  24.218  1.00  0.00           H  
ATOM   3480 3HD1 LEU A 235      19.119  53.718  24.186  1.00  0.00           H  
ATOM   3481 1HD2 LEU A 235      20.938  52.289  22.156  1.00  0.00           H  
ATOM   3482 2HD2 LEU A 235      21.514  53.025  23.665  1.00  0.00           H  
ATOM   3483 3HD2 LEU A 235      21.848  51.312  23.332  1.00  0.00           H  
ATOM   3484  N   ARG A 236      17.471  49.359  25.036  1.00  0.00           N  
ATOM   3485  CA  ARG A 236      17.012  48.123  24.403  1.00  0.00           C  
ATOM   3486  C   ARG A 236      16.842  48.236  22.889  1.00  0.00           C  
ATOM   3487  O   ARG A 236      16.761  49.328  22.347  1.00  0.00           O  
ATOM   3488  CB  ARG A 236      15.686  47.620  24.955  1.00  0.00           C  
ATOM   3489  CG  ARG A 236      14.439  48.455  24.707  1.00  0.00           C  
ATOM   3490  CD  ARG A 236      13.239  47.818  25.306  1.00  0.00           C  
ATOM   3491  NE  ARG A 236      12.131  48.753  25.420  1.00  0.00           N  
ATOM   3492  CZ  ARG A 236      11.184  49.058  24.514  1.00  0.00           C  
ATOM   3493  NH1 ARG A 236      11.139  48.506  23.322  1.00  0.00           N  
ATOM   3494  NH2 ARG A 236      10.267  49.950  24.846  1.00  0.00           N  
ATOM   3495  H   ARG A 236      16.890  50.185  25.033  1.00  0.00           H  
ATOM   3496  HA  ARG A 236      17.759  47.352  24.589  1.00  0.00           H  
ATOM   3497 1HB  ARG A 236      15.475  46.637  24.541  1.00  0.00           H  
ATOM   3498 2HB  ARG A 236      15.770  47.517  26.037  1.00  0.00           H  
ATOM   3499 1HG  ARG A 236      14.589  49.436  25.159  1.00  0.00           H  
ATOM   3500 2HG  ARG A 236      14.269  48.566  23.636  1.00  0.00           H  
ATOM   3501 1HD  ARG A 236      12.919  46.985  24.678  1.00  0.00           H  
ATOM   3502 2HD  ARG A 236      13.474  47.446  26.302  1.00  0.00           H  
ATOM   3503  HE  ARG A 236      12.073  49.238  26.308  1.00  0.00           H  
ATOM   3504 1HH1 ARG A 236      11.823  47.820  23.034  1.00  0.00           H  
ATOM   3505 2HH1 ARG A 236      10.411  48.761  22.668  1.00  0.00           H  
ATOM   3506 1HH2 ARG A 236      10.297  50.378  25.761  1.00  0.00           H  
ATOM   3507 2HH2 ARG A 236       9.542  50.203  24.192  1.00  0.00           H  
ATOM   3508  N   GLY A 237      16.826  47.083  22.220  1.00  0.00           N  
ATOM   3509  CA  GLY A 237      16.593  46.997  20.791  1.00  0.00           C  
ATOM   3510  C   GLY A 237      17.865  47.089  19.981  1.00  0.00           C  
ATOM   3511  O   GLY A 237      17.854  46.969  18.753  1.00  0.00           O  
ATOM   3512  H   GLY A 237      16.979  46.211  22.705  1.00  0.00           H  
ATOM   3513 1HA  GLY A 237      16.096  46.052  20.568  1.00  0.00           H  
ATOM   3514 2HA  GLY A 237      15.921  47.799  20.487  1.00  0.00           H  
ATOM   3515  N   GLN A 238      18.978  47.321  20.671  1.00  0.00           N  
ATOM   3516  CA  GLN A 238      20.289  47.445  20.039  1.00  0.00           C  
ATOM   3517  C   GLN A 238      21.284  46.486  20.670  1.00  0.00           C  
ATOM   3518  O   GLN A 238      22.485  46.564  20.400  1.00  0.00           O  
ATOM   3519  CB  GLN A 238      20.779  48.890  20.162  1.00  0.00           C  
ATOM   3520  CG  GLN A 238      19.874  49.885  19.456  1.00  0.00           C  
ATOM   3521  CD  GLN A 238      20.335  51.325  19.578  1.00  0.00           C  
ATOM   3522  OE1 GLN A 238      21.531  51.624  19.636  1.00  0.00           O  
ATOM   3523  NE2 GLN A 238      19.365  52.231  19.618  1.00  0.00           N  
ATOM   3524  H   GLN A 238      18.909  47.417  21.675  1.00  0.00           H  
ATOM   3525  HA  GLN A 238      20.199  47.185  18.984  1.00  0.00           H  
ATOM   3526 1HB  GLN A 238      20.843  49.166  21.215  1.00  0.00           H  
ATOM   3527 2HB  GLN A 238      21.781  48.974  19.742  1.00  0.00           H  
ATOM   3528 1HG  GLN A 238      19.844  49.632  18.396  1.00  0.00           H  
ATOM   3529 2HG  GLN A 238      18.874  49.822  19.887  1.00  0.00           H  
ATOM   3530 1HE2 GLN A 238      19.585  53.205  19.698  1.00  0.00           H  
ATOM   3531 2HE2 GLN A 238      18.414  51.927  19.567  1.00  0.00           H  
ATOM   3532  N   ASP A 239      20.787  45.562  21.492  1.00  0.00           N  
ATOM   3533  CA  ASP A 239      21.642  44.604  22.200  1.00  0.00           C  
ATOM   3534  C   ASP A 239      22.788  45.366  22.862  1.00  0.00           C  
ATOM   3535  O   ASP A 239      23.967  45.018  22.724  1.00  0.00           O  
ATOM   3536  CB  ASP A 239      22.199  43.535  21.256  1.00  0.00           C  
ATOM   3537  CG  ASP A 239      22.827  42.380  22.025  1.00  0.00           C  
ATOM   3538  OD1 ASP A 239      22.629  42.340  23.215  1.00  0.00           O  
ATOM   3539  OD2 ASP A 239      23.493  41.555  21.446  1.00  0.00           O  
ATOM   3540  H   ASP A 239      19.787  45.527  21.625  1.00  0.00           H  
ATOM   3541  HA  ASP A 239      21.044  44.101  22.961  1.00  0.00           H  
ATOM   3542 1HB  ASP A 239      21.393  43.155  20.626  1.00  0.00           H  
ATOM   3543 2HB  ASP A 239      22.946  43.977  20.598  1.00  0.00           H  
ATOM   3544  N   HIS A 240      22.445  46.401  23.622  1.00  0.00           N  
ATOM   3545  CA  HIS A 240      23.502  47.223  24.209  1.00  0.00           C  
ATOM   3546  C   HIS A 240      24.332  46.381  25.157  1.00  0.00           C  
ATOM   3547  O   HIS A 240      23.809  45.723  26.035  1.00  0.00           O  
ATOM   3548  CB  HIS A 240      22.909  48.425  24.951  1.00  0.00           C  
ATOM   3549  CG  HIS A 240      23.963  49.471  25.146  1.00  0.00           C  
ATOM   3550  ND1 HIS A 240      24.444  50.214  24.088  1.00  0.00           N  
ATOM   3551  CD2 HIS A 240      24.617  49.893  26.239  1.00  0.00           C  
ATOM   3552  CE1 HIS A 240      25.359  51.059  24.529  1.00  0.00           C  
ATOM   3553  NE2 HIS A 240      25.480  50.881  25.832  1.00  0.00           N  
ATOM   3554  H   HIS A 240      21.469  46.606  23.783  1.00  0.00           H  
ATOM   3555  HA  HIS A 240      24.151  47.603  23.421  1.00  0.00           H  
ATOM   3556 1HB  HIS A 240      22.073  48.838  24.385  1.00  0.00           H  
ATOM   3557 2HB  HIS A 240      22.512  48.115  25.918  1.00  0.00           H  
ATOM   3558  HD1 HIS A 240      24.110  50.196  23.146  1.00  0.00           H  
ATOM   3559  HD2 HIS A 240      24.571  49.600  27.288  1.00  0.00           H  
ATOM   3560  HE1 HIS A 240      25.865  51.743  23.847  1.00  0.00           H  
ATOM   3561  N   CYS A 241      25.648  46.453  24.979  1.00  0.00           N  
ATOM   3562  CA  CYS A 241      26.658  45.736  25.745  1.00  0.00           C  
ATOM   3563  C   CYS A 241      26.461  44.215  25.713  1.00  0.00           C  
ATOM   3564  O   CYS A 241      27.035  43.494  26.530  1.00  0.00           O  
ATOM   3565  CB  CYS A 241      26.681  46.170  27.212  1.00  0.00           C  
ATOM   3566  SG  CYS A 241      27.156  47.887  27.528  1.00  0.00           S  
ATOM   3567  H   CYS A 241      25.972  47.062  24.241  1.00  0.00           H  
ATOM   3568  HA  CYS A 241      27.632  45.953  25.308  1.00  0.00           H  
ATOM   3569 1HB  CYS A 241      25.692  46.030  27.648  1.00  0.00           H  
ATOM   3570 2HB  CYS A 241      27.377  45.538  27.761  1.00  0.00           H  
ATOM   3571  HG  CYS A 241      27.587  47.658  28.765  1.00  0.00           H  
ATOM   3572  N   GLY A 242      25.653  43.715  24.776  1.00  0.00           N  
ATOM   3573  CA  GLY A 242      25.394  42.285  24.643  1.00  0.00           C  
ATOM   3574  C   GLY A 242      24.299  41.766  25.575  1.00  0.00           C  
ATOM   3575  O   GLY A 242      24.134  40.524  25.709  1.00  0.00           O  
ATOM   3576  H   GLY A 242      25.192  44.332  24.123  1.00  0.00           H  
ATOM   3577 1HA  GLY A 242      25.106  42.075  23.614  1.00  0.00           H  
ATOM   3578 2HA  GLY A 242      26.312  41.734  24.848  1.00  0.00           H  
ATOM   3579  N   ILE A 243      23.522  42.640  26.206  1.00  0.00           N  
ATOM   3580  CA  ILE A 243      22.496  42.193  27.160  1.00  0.00           C  
ATOM   3581  C   ILE A 243      21.414  41.269  26.564  1.00  0.00           C  
ATOM   3582  O   ILE A 243      20.858  40.458  27.295  1.00  0.00           O  
ATOM   3583  CB  ILE A 243      21.791  43.395  27.813  1.00  0.00           C  
ATOM   3584  CG1 ILE A 243      21.048  42.882  29.050  1.00  0.00           C  
ATOM   3585  CG2 ILE A 243      20.832  44.121  26.881  1.00  0.00           C  
ATOM   3586  CD1 ILE A 243      20.535  43.927  30.013  1.00  0.00           C  
ATOM   3587  H   ILE A 243      23.632  43.631  26.033  1.00  0.00           H  
ATOM   3588  HA  ILE A 243      22.989  41.613  27.939  1.00  0.00           H  
ATOM   3589  HB  ILE A 243      22.542  44.114  28.138  1.00  0.00           H  
ATOM   3590 1HG1 ILE A 243      20.194  42.295  28.717  1.00  0.00           H  
ATOM   3591 2HG1 ILE A 243      21.734  42.231  29.594  1.00  0.00           H  
ATOM   3592 1HG2 ILE A 243      20.357  44.962  27.386  1.00  0.00           H  
ATOM   3593 2HG2 ILE A 243      21.383  44.496  26.019  1.00  0.00           H  
ATOM   3594 3HG2 ILE A 243      20.060  43.427  26.550  1.00  0.00           H  
ATOM   3595 1HD1 ILE A 243      20.028  43.440  30.848  1.00  0.00           H  
ATOM   3596 2HD1 ILE A 243      21.370  44.516  30.392  1.00  0.00           H  
ATOM   3597 3HD1 ILE A 243      19.832  44.585  29.503  1.00  0.00           H  
ATOM   3598  N   GLU A 244      21.137  41.348  25.274  1.00  0.00           N  
ATOM   3599  CA  GLU A 244      20.108  40.500  24.673  1.00  0.00           C  
ATOM   3600  C   GLU A 244      20.690  39.189  24.156  1.00  0.00           C  
ATOM   3601  O   GLU A 244      19.962  38.291  23.749  1.00  0.00           O  
ATOM   3602  CB  GLU A 244      19.430  41.270  23.537  1.00  0.00           C  
ATOM   3603  CG  GLU A 244      18.685  42.509  24.008  1.00  0.00           C  
ATOM   3604  CD  GLU A 244      18.070  43.385  22.951  1.00  0.00           C  
ATOM   3605  OE1 GLU A 244      18.163  43.069  21.789  1.00  0.00           O  
ATOM   3606  OE2 GLU A 244      17.502  44.378  23.337  1.00  0.00           O  
ATOM   3607  H   GLU A 244      21.620  41.991  24.662  1.00  0.00           H  
ATOM   3608  HA  GLU A 244      19.370  40.262  25.440  1.00  0.00           H  
ATOM   3609 1HB  GLU A 244      20.180  41.575  22.807  1.00  0.00           H  
ATOM   3610 2HB  GLU A 244      18.723  40.621  23.022  1.00  0.00           H  
ATOM   3611 1HG  GLU A 244      17.879  42.191  24.668  1.00  0.00           H  
ATOM   3612 2HG  GLU A 244      19.382  43.124  24.578  1.00  0.00           H  
ATOM   3613  N   SER A 245      22.013  39.033  24.195  1.00  0.00           N  
ATOM   3614  CA  SER A 245      22.649  37.845  23.647  1.00  0.00           C  
ATOM   3615  C   SER A 245      22.823  36.665  24.600  1.00  0.00           C  
ATOM   3616  O   SER A 245      23.058  35.545  24.143  1.00  0.00           O  
ATOM   3617  CB  SER A 245      24.027  38.180  23.108  1.00  0.00           C  
ATOM   3618  OG  SER A 245      23.978  38.963  21.948  1.00  0.00           O  
ATOM   3619  H   SER A 245      22.603  39.739  24.610  1.00  0.00           H  
ATOM   3620  HA  SER A 245      22.017  37.483  22.836  1.00  0.00           H  
ATOM   3621 1HB  SER A 245      24.590  38.714  23.872  1.00  0.00           H  
ATOM   3622 2HB  SER A 245      24.555  37.253  22.888  1.00  0.00           H  
ATOM   3623  HG  SER A 245      23.756  39.868  22.181  1.00  0.00           H  
ATOM   3624  N   GLU A 246      22.707  36.881  25.913  1.00  0.00           N  
ATOM   3625  CA  GLU A 246      22.921  35.830  26.916  1.00  0.00           C  
ATOM   3626  C   GLU A 246      21.684  35.555  27.770  1.00  0.00           C  
ATOM   3627  O   GLU A 246      21.825  35.232  28.943  1.00  0.00           O  
ATOM   3628  CB  GLU A 246      24.091  36.191  27.833  1.00  0.00           C  
ATOM   3629  CG  GLU A 246      25.462  36.305  27.182  1.00  0.00           C  
ATOM   3630  CD  GLU A 246      26.021  34.994  26.701  1.00  0.00           C  
ATOM   3631  OE1 GLU A 246      25.553  33.971  27.140  1.00  0.00           O  
ATOM   3632  OE2 GLU A 246      26.918  35.015  25.892  1.00  0.00           O  
ATOM   3633  H   GLU A 246      22.462  37.797  26.265  1.00  0.00           H  
ATOM   3634  HA  GLU A 246      23.152  34.900  26.395  1.00  0.00           H  
ATOM   3635 1HB  GLU A 246      23.882  37.150  28.307  1.00  0.00           H  
ATOM   3636 2HB  GLU A 246      24.182  35.443  28.621  1.00  0.00           H  
ATOM   3637 1HG  GLU A 246      25.389  36.980  26.330  1.00  0.00           H  
ATOM   3638 2HG  GLU A 246      26.153  36.739  27.903  1.00  0.00           H  
ATOM   3639  N   VAL A 247      20.495  35.655  27.206  1.00  0.00           N  
ATOM   3640  CA  VAL A 247      19.305  35.449  28.007  1.00  0.00           C  
ATOM   3641  C   VAL A 247      18.864  33.997  28.047  1.00  0.00           C  
ATOM   3642  O   VAL A 247      18.739  33.338  27.010  1.00  0.00           O  
ATOM   3643  CB  VAL A 247      18.145  36.308  27.466  1.00  0.00           C  
ATOM   3644  CG1 VAL A 247      16.873  36.048  28.259  1.00  0.00           C  
ATOM   3645  CG2 VAL A 247      18.553  37.771  27.535  1.00  0.00           C  
ATOM   3646  H   VAL A 247      20.425  35.874  26.222  1.00  0.00           H  
ATOM   3647  HA  VAL A 247      19.533  35.752  29.029  1.00  0.00           H  
ATOM   3648  HB  VAL A 247      17.934  36.031  26.433  1.00  0.00           H  
ATOM   3649 1HG1 VAL A 247      16.067  36.665  27.861  1.00  0.00           H  
ATOM   3650 2HG1 VAL A 247      16.571  35.003  28.197  1.00  0.00           H  
ATOM   3651 3HG1 VAL A 247      17.052  36.304  29.303  1.00  0.00           H  
ATOM   3652 1HG2 VAL A 247      17.745  38.397  27.156  1.00  0.00           H  
ATOM   3653 2HG2 VAL A 247      18.764  38.039  28.570  1.00  0.00           H  
ATOM   3654 3HG2 VAL A 247      19.445  37.940  26.931  1.00  0.00           H  
ATOM   3655  N   VAL A 248      18.635  33.538  29.274  1.00  0.00           N  
ATOM   3656  CA  VAL A 248      18.203  32.211  29.659  1.00  0.00           C  
ATOM   3657  C   VAL A 248      16.975  32.275  30.549  1.00  0.00           C  
ATOM   3658  O   VAL A 248      16.799  33.182  31.362  1.00  0.00           O  
ATOM   3659  CB  VAL A 248      19.358  31.504  30.394  1.00  0.00           C  
ATOM   3660  CG1 VAL A 248      19.781  32.297  31.622  1.00  0.00           C  
ATOM   3661  CG2 VAL A 248      18.975  30.090  30.801  1.00  0.00           C  
ATOM   3662  H   VAL A 248      18.788  34.212  30.009  1.00  0.00           H  
ATOM   3663  HA  VAL A 248      17.948  31.649  28.759  1.00  0.00           H  
ATOM   3664  HB  VAL A 248      20.225  31.454  29.735  1.00  0.00           H  
ATOM   3665 1HG1 VAL A 248      20.598  31.784  32.130  1.00  0.00           H  
ATOM   3666 2HG1 VAL A 248      20.115  33.291  31.328  1.00  0.00           H  
ATOM   3667 3HG1 VAL A 248      18.936  32.388  32.303  1.00  0.00           H  
ATOM   3668 1HG2 VAL A 248      19.812  29.621  31.316  1.00  0.00           H  
ATOM   3669 2HG2 VAL A 248      18.112  30.085  31.468  1.00  0.00           H  
ATOM   3670 3HG2 VAL A 248      18.726  29.514  29.909  1.00  0.00           H  
ATOM   3671  N   ALA A 249      16.107  31.290  30.395  1.00  0.00           N  
ATOM   3672  CA  ALA A 249      14.875  31.197  31.154  1.00  0.00           C  
ATOM   3673  C   ALA A 249      14.493  29.746  31.393  1.00  0.00           C  
ATOM   3674  O   ALA A 249      15.068  28.827  30.805  1.00  0.00           O  
ATOM   3675  CB  ALA A 249      13.772  31.933  30.407  1.00  0.00           C  
ATOM   3676  H   ALA A 249      16.309  30.569  29.717  1.00  0.00           H  
ATOM   3677  HA  ALA A 249      15.022  31.657  32.132  1.00  0.00           H  
ATOM   3678 1HB  ALA A 249      12.833  31.856  30.954  1.00  0.00           H  
ATOM   3679 2HB  ALA A 249      14.047  32.982  30.306  1.00  0.00           H  
ATOM   3680 3HB  ALA A 249      13.647  31.492  29.419  1.00  0.00           H  
ATOM   3681  N   GLY A 250      13.507  29.525  32.248  1.00  0.00           N  
ATOM   3682  CA  GLY A 250      13.018  28.183  32.500  1.00  0.00           C  
ATOM   3683  C   GLY A 250      11.731  28.179  33.282  1.00  0.00           C  
ATOM   3684  O   GLY A 250      11.295  29.203  33.808  1.00  0.00           O  
ATOM   3685  H   GLY A 250      13.088  30.304  32.733  1.00  0.00           H  
ATOM   3686 1HA  GLY A 250      12.858  27.663  31.554  1.00  0.00           H  
ATOM   3687 2HA  GLY A 250      13.769  27.616  33.049  1.00  0.00           H  
ATOM   3688  N   ILE A 251      11.112  27.001  33.360  1.00  0.00           N  
ATOM   3689  CA  ILE A 251       9.848  26.778  34.058  1.00  0.00           C  
ATOM   3690  C   ILE A 251      10.067  25.861  35.244  1.00  0.00           C  
ATOM   3691  O   ILE A 251      10.793  24.873  35.097  1.00  0.00           O  
ATOM   3692  CB  ILE A 251       8.831  26.168  33.077  1.00  0.00           C  
ATOM   3693  CG1 ILE A 251       8.674  27.075  31.854  1.00  0.00           C  
ATOM   3694  CG2 ILE A 251       7.465  25.924  33.701  1.00  0.00           C  
ATOM   3695  CD1 ILE A 251       8.153  28.475  32.083  1.00  0.00           C  
ATOM   3696  H   ILE A 251      11.542  26.205  32.905  1.00  0.00           H  
ATOM   3697  HA  ILE A 251       9.501  27.749  34.407  1.00  0.00           H  
ATOM   3698  HB  ILE A 251       9.214  25.210  32.724  1.00  0.00           H  
ATOM   3699 1HG1 ILE A 251       9.649  27.170  31.376  1.00  0.00           H  
ATOM   3700 2HG1 ILE A 251       7.990  26.588  31.159  1.00  0.00           H  
ATOM   3701 1HG2 ILE A 251       6.801  25.493  32.951  1.00  0.00           H  
ATOM   3702 2HG2 ILE A 251       7.555  25.235  34.540  1.00  0.00           H  
ATOM   3703 3HG2 ILE A 251       7.027  26.853  34.065  1.00  0.00           H  
ATOM   3704 1HD1 ILE A 251       8.102  28.986  31.121  1.00  0.00           H  
ATOM   3705 2HD1 ILE A 251       7.161  28.453  32.533  1.00  0.00           H  
ATOM   3706 3HD1 ILE A 251       8.812  29.031  32.749  1.00  0.00           H  
ATOM   3707  N   PRO A 252       9.479  26.140  36.427  1.00  0.00           N  
ATOM   3708  CA  PRO A 252       9.514  25.357  37.669  1.00  0.00           C  
ATOM   3709  C   PRO A 252       8.709  24.065  37.613  1.00  0.00           C  
ATOM   3710  O   PRO A 252       7.756  23.972  36.835  1.00  0.00           O  
ATOM   3711  CB  PRO A 252       8.918  26.317  38.703  1.00  0.00           C  
ATOM   3712  CG  PRO A 252       8.031  27.208  37.902  1.00  0.00           C  
ATOM   3713  CD  PRO A 252       8.733  27.405  36.585  1.00  0.00           C  
ATOM   3714  HA  PRO A 252      10.562  25.119  37.907  1.00  0.00           H  
ATOM   3715 1HB  PRO A 252       8.373  25.752  39.473  1.00  0.00           H  
ATOM   3716 2HB  PRO A 252       9.708  26.875  39.228  1.00  0.00           H  
ATOM   3717 1HG  PRO A 252       7.062  26.696  37.810  1.00  0.00           H  
ATOM   3718 2HG  PRO A 252       7.835  28.178  38.382  1.00  0.00           H  
ATOM   3719 1HD  PRO A 252       7.923  27.534  35.852  1.00  0.00           H  
ATOM   3720 2HD  PRO A 252       9.404  28.276  36.625  1.00  0.00           H  
ATOM   3721  N   ARG A 253       9.058  23.103  38.460  1.00  0.00           N  
ATOM   3722  CA  ARG A 253       8.333  21.848  38.555  1.00  0.00           C  
ATOM   3723  C   ARG A 253       7.417  21.726  39.770  1.00  0.00           C  
ATOM   3724  O   ARG A 253       7.859  21.374  40.863  1.00  0.00           O  
ATOM   3725  CB  ARG A 253       9.355  20.720  38.580  1.00  0.00           C  
ATOM   3726  CG  ARG A 253       8.885  19.276  38.616  1.00  0.00           C  
ATOM   3727  CD  ARG A 253      10.077  18.392  38.556  1.00  0.00           C  
ATOM   3728  NE  ARG A 253      10.740  18.475  37.264  1.00  0.00           N  
ATOM   3729  CZ  ARG A 253      10.481  17.697  36.195  1.00  0.00           C  
ATOM   3730  NH1 ARG A 253       9.559  16.763  36.264  1.00  0.00           N  
ATOM   3731  NH2 ARG A 253      11.139  17.847  35.059  1.00  0.00           N  
ATOM   3732  H   ARG A 253       9.854  23.216  39.075  1.00  0.00           H  
ATOM   3733  HA  ARG A 253       7.691  21.760  37.679  1.00  0.00           H  
ATOM   3734 1HB  ARG A 253       9.978  20.809  37.689  1.00  0.00           H  
ATOM   3735 2HB  ARG A 253       9.993  20.838  39.457  1.00  0.00           H  
ATOM   3736 1HG  ARG A 253       8.334  19.087  39.537  1.00  0.00           H  
ATOM   3737 2HG  ARG A 253       8.233  19.069  37.766  1.00  0.00           H  
ATOM   3738 1HD  ARG A 253      10.788  18.687  39.326  1.00  0.00           H  
ATOM   3739 2HD  ARG A 253       9.775  17.358  38.720  1.00  0.00           H  
ATOM   3740  HE  ARG A 253      11.456  19.184  37.180  1.00  0.00           H  
ATOM   3741 1HH1 ARG A 253       9.035  16.619  37.115  1.00  0.00           H  
ATOM   3742 2HH1 ARG A 253       9.370  16.182  35.461  1.00  0.00           H  
ATOM   3743 1HH2 ARG A 253      11.860  18.544  34.938  1.00  0.00           H  
ATOM   3744 2HH2 ARG A 253      10.924  17.250  34.274  1.00  0.00           H  
ATOM   3745  N   THR A 254       6.137  22.020  39.575  1.00  0.00           N  
ATOM   3746  CA  THR A 254       5.131  21.924  40.627  1.00  0.00           C  
ATOM   3747  C   THR A 254       4.023  20.986  40.165  1.00  0.00           C  
ATOM   3748  O   THR A 254       3.393  21.223  39.134  1.00  0.00           O  
ATOM   3749  CB  THR A 254       4.572  23.320  40.959  1.00  0.00           C  
ATOM   3750  OG1 THR A 254       5.647  24.153  41.414  1.00  0.00           O  
ATOM   3751  CG2 THR A 254       3.502  23.253  42.038  1.00  0.00           C  
ATOM   3752  H   THR A 254       5.846  22.325  38.657  1.00  0.00           H  
ATOM   3753  HA  THR A 254       5.592  21.514  41.527  1.00  0.00           H  
ATOM   3754  HB  THR A 254       4.139  23.752  40.057  1.00  0.00           H  
ATOM   3755  HG1 THR A 254       6.314  24.200  40.726  1.00  0.00           H  
ATOM   3756 1HG2 THR A 254       3.124  24.252  42.252  1.00  0.00           H  
ATOM   3757 2HG2 THR A 254       2.684  22.623  41.686  1.00  0.00           H  
ATOM   3758 3HG2 THR A 254       3.927  22.828  42.946  1.00  0.00           H  
ATOM   3759  N   ASP A 255       3.787  19.921  40.923  1.00  0.00           N  
ATOM   3760  CA  ASP A 255       2.832  18.882  40.551  1.00  0.00           C  
ATOM   3761  C   ASP A 255       1.415  19.417  40.384  1.00  0.00           C  
ATOM   3762  O   ASP A 255       0.657  18.979  39.517  1.00  0.00           O  
ATOM   3763  CB  ASP A 255       2.826  17.771  41.605  1.00  0.00           C  
ATOM   3764  CG  ASP A 255       4.095  16.928  41.619  1.00  0.00           C  
ATOM   3765  OD1 ASP A 255       4.858  16.985  40.685  1.00  0.00           O  
ATOM   3766  OD2 ASP A 255       4.289  16.223  42.581  1.00  0.00           O  
ATOM   3767  H   ASP A 255       4.289  19.828  41.793  1.00  0.00           H  
ATOM   3768  HA  ASP A 255       3.138  18.463  39.592  1.00  0.00           H  
ATOM   3769 1HB  ASP A 255       2.699  18.214  42.593  1.00  0.00           H  
ATOM   3770 2HB  ASP A 255       1.979  17.111  41.427  1.00  0.00           H  
ATOM   3771  N   GLN A 256       1.055  20.378  41.226  1.00  0.00           N  
ATOM   3772  CA  GLN A 256      -0.268  20.992  41.234  1.00  0.00           C  
ATOM   3773  C   GLN A 256      -0.654  21.541  39.868  1.00  0.00           C  
ATOM   3774  O   GLN A 256      -1.839  21.710  39.577  1.00  0.00           O  
ATOM   3775  CB  GLN A 256      -0.336  22.122  42.267  1.00  0.00           C  
ATOM   3776  CG  GLN A 256      -0.220  21.706  43.723  1.00  0.00           C  
ATOM   3777  CD  GLN A 256       1.203  21.511  44.212  1.00  0.00           C  
ATOM   3778  OE1 GLN A 256       2.016  20.835  43.574  1.00  0.00           O  
ATOM   3779  NE2 GLN A 256       1.519  22.105  45.357  1.00  0.00           N  
ATOM   3780  H   GLN A 256       1.735  20.704  41.898  1.00  0.00           H  
ATOM   3781  HA  GLN A 256      -0.997  20.226  41.499  1.00  0.00           H  
ATOM   3782 1HB  GLN A 256       0.464  22.840  42.081  1.00  0.00           H  
ATOM   3783 2HB  GLN A 256      -1.282  22.649  42.158  1.00  0.00           H  
ATOM   3784 1HG  GLN A 256      -0.675  22.482  44.339  1.00  0.00           H  
ATOM   3785 2HG  GLN A 256      -0.743  20.759  43.856  1.00  0.00           H  
ATOM   3786 1HE2 GLN A 256       2.442  22.017  45.736  1.00  0.00           H  
ATOM   3787 2HE2 GLN A 256       0.838  22.646  45.849  1.00  0.00           H  
ATOM   3788  N   TYR A 257       0.336  21.815  39.027  1.00  0.00           N  
ATOM   3789  CA  TYR A 257       0.090  22.349  37.693  1.00  0.00           C  
ATOM   3790  C   TYR A 257       0.487  21.328  36.633  1.00  0.00           C  
ATOM   3791  O   TYR A 257      -0.265  21.097  35.686  1.00  0.00           O  
ATOM   3792  CB  TYR A 257       0.873  23.657  37.549  1.00  0.00           C  
ATOM   3793  CG  TYR A 257       0.267  24.709  38.453  1.00  0.00           C  
ATOM   3794  CD1 TYR A 257       0.685  24.880  39.766  1.00  0.00           C  
ATOM   3795  CD2 TYR A 257      -0.730  25.514  37.926  1.00  0.00           C  
ATOM   3796  CE1 TYR A 257       0.098  25.856  40.549  1.00  0.00           C  
ATOM   3797  CE2 TYR A 257      -1.319  26.493  38.702  1.00  0.00           C  
ATOM   3798  CZ  TYR A 257      -0.912  26.671  40.008  1.00  0.00           C  
ATOM   3799  OH  TYR A 257      -1.520  27.655  40.756  1.00  0.00           O  
ATOM   3800  H   TYR A 257       1.294  21.658  39.307  1.00  0.00           H  
ATOM   3801  HA  TYR A 257      -0.976  22.547  37.579  1.00  0.00           H  
ATOM   3802 1HB  TYR A 257       1.920  23.497  37.809  1.00  0.00           H  
ATOM   3803 2HB  TYR A 257       0.854  24.000  36.515  1.00  0.00           H  
ATOM   3804  HD1 TYR A 257       1.469  24.245  40.178  1.00  0.00           H  
ATOM   3805  HD2 TYR A 257      -1.052  25.374  36.894  1.00  0.00           H  
ATOM   3806  HE1 TYR A 257       0.419  25.997  41.580  1.00  0.00           H  
ATOM   3807  HE2 TYR A 257      -2.106  27.123  38.282  1.00  0.00           H  
ATOM   3808  HH  TYR A 257      -0.948  27.915  41.481  1.00  0.00           H  
ATOM   3809  N   TRP A 258       1.653  20.702  36.756  1.00  0.00           N  
ATOM   3810  CA  TRP A 258       2.087  19.819  35.680  1.00  0.00           C  
ATOM   3811  C   TRP A 258       1.211  18.586  35.493  1.00  0.00           C  
ATOM   3812  O   TRP A 258       1.175  18.033  34.394  1.00  0.00           O  
ATOM   3813  CB  TRP A 258       3.525  19.347  35.900  1.00  0.00           C  
ATOM   3814  CG  TRP A 258       4.460  20.442  35.485  1.00  0.00           C  
ATOM   3815  CD1 TRP A 258       5.223  21.231  36.293  1.00  0.00           C  
ATOM   3816  CD2 TRP A 258       4.728  20.866  34.140  1.00  0.00           C  
ATOM   3817  NE1 TRP A 258       5.947  22.120  35.538  1.00  0.00           N  
ATOM   3818  CE2 TRP A 258       5.654  21.905  34.215  1.00  0.00           C  
ATOM   3819  CE3 TRP A 258       4.261  20.450  32.887  1.00  0.00           C  
ATOM   3820  CZ2 TRP A 258       6.125  22.542  33.078  1.00  0.00           C  
ATOM   3821  CZ3 TRP A 258       4.735  21.088  31.747  1.00  0.00           C  
ATOM   3822  CH2 TRP A 258       5.646  22.110  31.841  1.00  0.00           C  
ATOM   3823  H   TRP A 258       2.227  20.832  37.576  1.00  0.00           H  
ATOM   3824  HA  TRP A 258       2.045  20.385  34.750  1.00  0.00           H  
ATOM   3825 1HB  TRP A 258       3.675  19.091  36.949  1.00  0.00           H  
ATOM   3826 2HB  TRP A 258       3.720  18.443  35.323  1.00  0.00           H  
ATOM   3827  HD1 TRP A 258       5.232  21.143  37.378  1.00  0.00           H  
ATOM   3828  HE1 TRP A 258       6.587  22.814  35.898  1.00  0.00           H  
ATOM   3829  HE3 TRP A 258       3.540  19.637  32.805  1.00  0.00           H  
ATOM   3830  HZ2 TRP A 258       6.848  23.355  33.136  1.00  0.00           H  
ATOM   3831  HZ3 TRP A 258       4.363  20.755  30.778  1.00  0.00           H  
ATOM   3832  HH2 TRP A 258       6.002  22.593  30.931  1.00  0.00           H  
ATOM   3833  N   GLU A 259       0.503  18.133  36.521  1.00  0.00           N  
ATOM   3834  CA  GLU A 259      -0.382  16.987  36.347  1.00  0.00           C  
ATOM   3835  C   GLU A 259      -1.487  17.290  35.343  1.00  0.00           C  
ATOM   3836  O   GLU A 259      -2.106  16.372  34.802  1.00  0.00           O  
ATOM   3837  CB  GLU A 259      -1.009  16.561  37.676  1.00  0.00           C  
ATOM   3838  CG  GLU A 259      -0.054  15.913  38.668  1.00  0.00           C  
ATOM   3839  CD  GLU A 259      -0.722  15.575  39.972  1.00  0.00           C  
ATOM   3840  OE1 GLU A 259      -1.874  15.899  40.133  1.00  0.00           O  
ATOM   3841  OE2 GLU A 259      -0.078  14.990  40.811  1.00  0.00           O  
ATOM   3842  H   GLU A 259       0.559  18.563  37.433  1.00  0.00           H  
ATOM   3843  HA  GLU A 259       0.207  16.154  35.961  1.00  0.00           H  
ATOM   3844 1HB  GLU A 259      -1.445  17.434  38.161  1.00  0.00           H  
ATOM   3845 2HB  GLU A 259      -1.813  15.850  37.485  1.00  0.00           H  
ATOM   3846 1HG  GLU A 259       0.347  15.001  38.226  1.00  0.00           H  
ATOM   3847 2HG  GLU A 259       0.782  16.584  38.859  1.00  0.00           H  
ATOM   3848  N   LYS A 260      -1.739  18.569  35.092  1.00  0.00           N  
ATOM   3849  CA  LYS A 260      -2.766  19.042  34.171  1.00  0.00           C  
ATOM   3850  C   LYS A 260      -2.273  19.739  32.910  1.00  0.00           C  
ATOM   3851  O   LYS A 260      -3.095  20.379  32.254  1.00  0.00           O  
ATOM   3852  CB  LYS A 260      -3.690  20.001  34.926  1.00  0.00           C  
ATOM   3853  CG  LYS A 260      -4.448  19.341  36.069  1.00  0.00           C  
ATOM   3854  CD  LYS A 260      -5.363  20.331  36.776  1.00  0.00           C  
ATOM   3855  CE  LYS A 260      -6.104  19.675  37.931  1.00  0.00           C  
ATOM   3856  NZ  LYS A 260      -6.956  20.646  38.669  1.00  0.00           N  
ATOM   3857  H   LYS A 260      -1.195  19.279  35.559  1.00  0.00           H  
ATOM   3858  HA  LYS A 260      -3.326  18.172  33.824  1.00  0.00           H  
ATOM   3859 1HB  LYS A 260      -3.096  20.820  35.332  1.00  0.00           H  
ATOM   3860 2HB  LYS A 260      -4.418  20.431  34.238  1.00  0.00           H  
ATOM   3861 1HG  LYS A 260      -5.049  18.521  35.674  1.00  0.00           H  
ATOM   3862 2HG  LYS A 260      -3.739  18.938  36.791  1.00  0.00           H  
ATOM   3863 1HD  LYS A 260      -4.769  21.161  37.159  1.00  0.00           H  
ATOM   3864 2HD  LYS A 260      -6.091  20.723  36.065  1.00  0.00           H  
ATOM   3865 1HE  LYS A 260      -6.732  18.874  37.541  1.00  0.00           H  
ATOM   3866 2HE  LYS A 260      -5.377  19.245  38.620  1.00  0.00           H  
ATOM   3867 1HZ  LYS A 260      -7.430  20.174  39.426  1.00  0.00           H  
ATOM   3868 2HZ  LYS A 260      -6.376  21.384  39.041  1.00  0.00           H  
ATOM   3869 3HZ  LYS A 260      -7.641  21.042  38.040  1.00  0.00           H  
ATOM   3870  N   ILE A 261      -0.995  19.654  32.564  1.00  0.00           N  
ATOM   3871  CA  ILE A 261      -0.366  20.284  31.410  1.00  0.00           C  
ATOM   3872  C   ILE A 261       0.159  19.164  30.518  1.00  0.00           C  
ATOM   3873  O   ILE A 261       0.522  18.086  30.991  1.00  0.00           O  
ATOM   3874  OXT ILE A 261       0.220  19.330  29.332  1.00  0.00           O  
ATOM   3875  CB  ILE A 261       0.764  21.244  31.823  1.00  0.00           C  
ATOM   3876  CG1 ILE A 261       0.248  22.387  32.701  1.00  0.00           C  
ATOM   3877  CG2 ILE A 261       1.487  21.840  30.624  1.00  0.00           C  
ATOM   3878  CD1 ILE A 261       1.276  23.213  33.442  1.00  0.00           C  
ATOM   3879  H   ILE A 261      -0.390  19.073  33.127  1.00  0.00           H  
ATOM   3880  HA  ILE A 261      -1.100  20.869  30.858  1.00  0.00           H  
ATOM   3881  HB  ILE A 261       1.484  20.689  32.421  1.00  0.00           H  
ATOM   3882 1HG1 ILE A 261      -0.322  23.081  32.085  1.00  0.00           H  
ATOM   3883 2HG1 ILE A 261      -0.427  21.995  33.462  1.00  0.00           H  
ATOM   3884 1HG2 ILE A 261       2.285  22.520  30.920  1.00  0.00           H  
ATOM   3885 2HG2 ILE A 261       1.941  21.064  30.008  1.00  0.00           H  
ATOM   3886 3HG2 ILE A 261       0.793  22.401  29.996  1.00  0.00           H  
ATOM   3887 1HD1 ILE A 261       0.774  23.985  34.025  1.00  0.00           H  
ATOM   3888 2HD1 ILE A 261       1.857  22.583  34.118  1.00  0.00           H  
ATOM   3889 3HD1 ILE A 261       1.972  23.700  32.762  1.00  0.00           H  
TER                                                                             
HETATM 3891  N   MCM B 262      37.062  33.346  32.282  1.00  0.00           N  
HETATM 3892  CA  MCM B 262      37.098  34.630  32.979  1.00  0.00           C  
HETATM 3893  C   MCM B 262      35.666  34.986  33.354  1.00  0.00           C  
HETATM 3894  O   MCM B 262      35.390  34.939  34.553  1.00  0.00           O  
HETATM 3895  CB  MCM B 262      37.842  35.642  32.104  1.00  0.00           C  
HETATM 3896  CG  MCM B 262      38.224  36.981  32.698  1.00  0.00           C  
HETATM 3897  CD1 MCM B 262      37.936  38.276  32.085  1.00  0.00           C  
HETATM 3898  CD2 MCM B 262      38.907  36.980  33.942  1.00  0.00           C  
HETATM 3899  CE1 MCM B 262      37.271  38.556  30.892  1.00  0.00           C  
HETATM 3900  CE2 MCM B 262      38.400  39.495  32.839  1.00  0.00           C  
HETATM 3901  CZ3 MCM B 262      37.058  39.838  30.434  1.00  0.00           C  
HETATM 3902  CE3 MCM B 262      39.348  38.196  34.620  1.00  0.00           C  
HETATM 3903  OZ1 MCM B 262      39.059  39.366  34.012  1.00  0.00           O  
HETATM 3904  OZ2 MCM B 262      39.934  38.198  35.650  1.00  0.00           O  
HETATM 3905  CZ4 MCM B 262      38.178  40.768  32.365  1.00  0.00           C  
HETATM 3906  CT  MCM B 262      37.509  40.939  31.162  1.00  0.00           C  
HETATM 3907  OI  MCM B 262      37.334  42.206  30.769  1.00  0.00           O  
HETATM 3908  CK  MCM B 262      38.292  42.972  30.086  1.00  0.00           C  
HETATM 3909 1H   MCM B 262      37.989  33.080  32.019  1.00  0.00           H  
HETATM 3910 2H   MCM B 262      36.676  32.649  32.887  1.00  0.00           H  
HETATM 3911 3H   MCM B 262      36.500  33.397  31.456  1.00  0.00           H  
HETATM 3912  HA  MCM B 262      37.699  34.569  33.871  1.00  0.00           H  
HETATM 3913 1HB  MCM B 262      38.738  35.185  31.706  1.00  0.00           H  
HETATM 3914 2HB  MCM B 262      37.204  35.862  31.255  1.00  0.00           H  
HETATM 3915 1HD2 MCM B 262      39.148  36.093  34.498  1.00  0.00           H  
HETATM 3916 1HE1 MCM B 262      36.907  37.760  30.274  1.00  0.00           H  
HETATM 3917 1HZ3 MCM B 262      36.546  39.986  29.504  1.00  0.00           H  
HETATM 3918 1HZ4 MCM B 262      38.518  41.625  32.914  1.00  0.00           H  
HETATM 3919 1HK  MCM B 262      37.844  43.943  29.939  1.00  0.00           H  
HETATM 3920 2HK  MCM B 262      39.203  43.087  30.662  1.00  0.00           H  
HETATM 3921 3HK  MCM B 262      38.535  42.544  29.120  1.00  0.00           H  
ATOM   3922  N   HIS B 263      34.748  35.331  32.454  1.00  0.00           N  
ATOM   3923  CA  HIS B 263      33.369  35.687  32.758  1.00  0.00           C  
ATOM   3924  C   HIS B 263      32.522  34.515  33.231  1.00  0.00           C  
ATOM   3925  O   HIS B 263      32.727  33.422  32.702  1.00  0.00           O  
ATOM   3926  CB  HIS B 263      32.633  36.231  31.529  1.00  0.00           C  
ATOM   3927  CG  HIS B 263      33.185  37.466  30.887  1.00  0.00           C  
ATOM   3928  ND1 HIS B 263      33.402  38.653  31.554  1.00  0.00           N  
ATOM   3929  CD2 HIS B 263      33.559  37.664  29.607  1.00  0.00           C  
ATOM   3930  CE1 HIS B 263      33.892  39.531  30.696  1.00  0.00           C  
ATOM   3931  NE2 HIS B 263      33.998  38.961  29.509  1.00  0.00           N  
ATOM   3932  H   HIS B 263      35.003  35.355  31.477  1.00  0.00           H  
ATOM   3933  HA  HIS B 263      33.407  36.455  33.531  1.00  0.00           H  
ATOM   3934 1HB  HIS B 263      32.618  35.457  30.761  1.00  0.00           H  
ATOM   3935 2HB  HIS B 263      31.602  36.458  31.798  1.00  0.00           H  
ATOM   3936  HD2 HIS B 263      33.521  36.932  28.800  1.00  0.00           H  
ATOM   3937  HE1 HIS B 263      34.173  40.563  30.904  1.00  0.00           H  
ATOM   3938  HE2 HIS B 263      34.344  39.402  28.669  1.00  0.00           H  
ATOM   3939  N   LEU B 264      31.605  34.679  34.176  1.00  0.00           N  
ATOM   3940  CA  LEU B 264      31.278  35.873  34.954  1.00  0.00           C  
ATOM   3941  C   LEU B 264      32.084  35.824  36.255  1.00  0.00           C  
ATOM   3942  O   LEU B 264      32.332  34.738  36.779  1.00  0.00           O  
ATOM   3943  CB  LEU B 264      29.784  35.934  35.298  1.00  0.00           C  
ATOM   3944  CG  LEU B 264      28.787  35.958  34.132  1.00  0.00           C  
ATOM   3945  CD1 LEU B 264      27.377  35.858  34.698  1.00  0.00           C  
ATOM   3946  CD2 LEU B 264      28.949  37.225  33.305  1.00  0.00           C  
ATOM   3947  H   LEU B 264      31.047  33.866  34.394  1.00  0.00           H  
ATOM   3948  HA  LEU B 264      31.577  36.756  34.391  1.00  0.00           H  
ATOM   3949 1HB  LEU B 264      29.545  35.064  35.906  1.00  0.00           H  
ATOM   3950 2HB  LEU B 264      29.610  36.835  35.886  1.00  0.00           H  
ATOM   3951  HG  LEU B 264      28.957  35.096  33.486  1.00  0.00           H  
ATOM   3952 1HD1 LEU B 264      26.666  35.874  33.872  1.00  0.00           H  
ATOM   3953 2HD1 LEU B 264      27.275  34.926  35.254  1.00  0.00           H  
ATOM   3954 3HD1 LEU B 264      27.197  36.703  35.361  1.00  0.00           H  
ATOM   3955 1HD2 LEU B 264      28.234  37.225  32.482  1.00  0.00           H  
ATOM   3956 2HD2 LEU B 264      28.763  38.066  33.974  1.00  0.00           H  
ATOM   3957 3HD2 LEU B 264      29.953  37.299  32.888  1.00  0.00           H  
ATOM   3958  N   PHE B 265      32.491  36.978  36.773  1.00  0.00           N  
ATOM   3959  CA  PHE B 265      33.254  37.099  38.010  1.00  0.00           C  
ATOM   3960  C   PHE B 265      32.789  38.418  38.615  1.00  0.00           C  
ATOM   3961  O   PHE B 265      32.090  39.139  37.902  1.00  0.00           O  
ATOM   3962  CB  PHE B 265      34.759  37.048  37.743  1.00  0.00           C  
ATOM   3963  CG  PHE B 265      35.268  38.175  36.890  1.00  0.00           C  
ATOM   3964  CD1 PHE B 265      35.819  39.317  37.451  1.00  0.00           C  
ATOM   3965  CD2 PHE B 265      35.189  38.084  35.520  1.00  0.00           C  
ATOM   3966  CE1 PHE B 265      36.282  40.346  36.652  1.00  0.00           C  
ATOM   3967  CE2 PHE B 265      35.648  39.102  34.708  1.00  0.00           C  
ATOM   3968  CZ  PHE B 265      36.195  40.233  35.281  1.00  0.00           C  
ATOM   3969  H   PHE B 265      32.267  37.839  36.294  1.00  0.00           H  
ATOM   3970  HA  PHE B 265      32.992  36.289  38.692  1.00  0.00           H  
ATOM   3971 1HB  PHE B 265      35.297  37.071  38.690  1.00  0.00           H  
ATOM   3972 2HB  PHE B 265      35.006  36.109  37.249  1.00  0.00           H  
ATOM   3973  HD1 PHE B 265      35.884  39.394  38.537  1.00  0.00           H  
ATOM   3974  HD2 PHE B 265      34.754  37.185  35.081  1.00  0.00           H  
ATOM   3975  HE1 PHE B 265      36.715  41.242  37.096  1.00  0.00           H  
ATOM   3976  HE2 PHE B 265      35.580  39.016  33.624  1.00  0.00           H  
ATOM   3977  HZ  PHE B 265      36.559  41.045  34.653  1.00  0.00           H  
ATOM   3978  N   ARG B 266      33.151  38.726  39.858  1.00  0.00           N  
ATOM   3979  CA  ARG B 266      32.687  39.943  40.511  1.00  0.00           C  
ATOM   3980  C   ARG B 266      32.507  41.019  39.451  1.00  0.00           C  
ATOM   3981  O   ARG B 266      33.435  41.243  38.674  1.00  0.00           O  
ATOM   3982  CB  ARG B 266      33.653  40.442  41.576  1.00  0.00           C  
ATOM   3983  CG  ARG B 266      34.977  41.017  41.100  1.00  0.00           C  
ATOM   3984  CD  ARG B 266      35.910  41.370  42.200  1.00  0.00           C  
ATOM   3985  NE  ARG B 266      37.093  42.058  41.706  1.00  0.00           N  
ATOM   3986  CZ  ARG B 266      38.256  41.573  41.233  1.00  0.00           C  
ATOM   3987  NH1 ARG B 266      38.557  40.298  41.123  1.00  0.00           N  
ATOM   3988  NH2 ARG B 266      39.133  42.490  40.860  1.00  0.00           N  
ATOM   3989  H   ARG B 266      33.762  38.112  40.377  1.00  0.00           H  
ATOM   3990  HA  ARG B 266      31.731  39.750  40.999  1.00  0.00           H  
ATOM   3991 1HB  ARG B 266      33.168  41.222  42.162  1.00  0.00           H  
ATOM   3992 2HB  ARG B 266      33.894  39.619  42.250  1.00  0.00           H  
ATOM   3993 1HG  ARG B 266      35.494  40.295  40.467  1.00  0.00           H  
ATOM   3994 2HG  ARG B 266      34.766  41.925  40.534  1.00  0.00           H  
ATOM   3995 1HD  ARG B 266      35.406  42.024  42.910  1.00  0.00           H  
ATOM   3996 2HD  ARG B 266      36.240  40.469  42.717  1.00  0.00           H  
ATOM   3997  HE  ARG B 266      37.064  43.069  41.706  1.00  0.00           H  
ATOM   3998 1HH1 ARG B 266      37.915  39.567  41.396  1.00  0.00           H  
ATOM   3999 2HH1 ARG B 266      39.456  40.024  40.757  1.00  0.00           H  
ATOM   4000 1HH2 ARG B 266      38.861  43.457  40.961  1.00  0.00           H  
ATOM   4001 2HH2 ARG B 266      40.038  42.238  40.491  1.00  0.00           H  
ATOM   4002  N   ALA B 267      31.366  41.697  39.377  1.00  0.00           N  
ATOM   4003  CA  ALA B 267      31.249  42.724  38.346  1.00  0.00           C  
ATOM   4004  C   ALA B 267      31.845  44.049  38.794  1.00  0.00           C  
ATOM   4005  O   ALA B 267      32.350  44.825  37.983  1.00  0.00           O  
ATOM   4006  CB  ALA B 267      29.783  42.893  37.974  1.00  0.00           C  
ATOM   4007  H   ALA B 267      30.607  41.505  40.014  1.00  0.00           H  
ATOM   4008  HA  ALA B 267      31.807  42.400  37.467  1.00  0.00           H  
ATOM   4009 1HB  ALA B 267      29.700  43.658  37.203  1.00  0.00           H  
ATOM   4010 2HB  ALA B 267      29.434  41.929  37.605  1.00  0.00           H  
ATOM   4011 3HB  ALA B 267      29.236  43.194  38.866  1.00  0.00           H  
ATOM   4012  N   ALA B 268      31.800  44.340  40.090  1.00  0.00           N  
ATOM   4013  CA  ALA B 268      32.378  45.591  40.572  1.00  0.00           C  
ATOM   4014  C   ALA B 268      33.855  45.288  40.779  1.00  0.00           C  
ATOM   4015  O   ALA B 268      34.362  45.261  41.900  1.00  0.00           O  
ATOM   4016  CB  ALA B 268      31.704  46.066  41.851  1.00  0.00           C  
ATOM   4017  H   ALA B 268      31.367  43.696  40.736  1.00  0.00           H  
ATOM   4018  HA  ALA B 268      32.263  46.373  39.822  1.00  0.00           H  
ATOM   4019 1HB  ALA B 268      32.193  46.975  42.204  1.00  0.00           H  
ATOM   4020 2HB  ALA B 268      30.655  46.269  41.637  1.00  0.00           H  
ATOM   4021 3HB  ALA B 268      31.776  45.301  42.622  1.00  0.00           H  
ATOM   4022  N   ALA B 269      34.533  45.060  39.660  1.00  0.00           N  
ATOM   4023  CA  ALA B 269      35.915  44.596  39.659  1.00  0.00           C  
ATOM   4024  C   ALA B 269      36.899  45.522  40.359  1.00  0.00           C  
ATOM   4025  O   ALA B 269      37.806  45.003  41.009  1.00  0.00           O  
ATOM   4026  CB  ALA B 269      36.364  44.376  38.222  1.00  0.00           C  
ATOM   4027  H   ALA B 269      34.031  45.227  38.800  1.00  0.00           H  
ATOM   4028  HA  ALA B 269      35.947  43.649  40.198  1.00  0.00           H  
ATOM   4029 1HB  ALA B 269      37.392  44.013  38.220  1.00  0.00           H  
ATOM   4030 2HB  ALA B 269      35.715  43.640  37.746  1.00  0.00           H  
ATOM   4031 3HB  ALA B 269      36.310  45.311  37.666  1.00  0.00           H  
HETATM 4032  N   MCM B 270      36.750  46.838  40.249  1.00  0.00           N  
HETATM 4033  CA  MCM B 270      37.539  47.953  40.761  1.00  0.00           C  
HETATM 4034  C   MCM B 270      36.510  49.027  41.090  1.00  0.00           C  
HETATM 4035  O   MCM B 270      35.519  49.146  40.370  1.00  0.00           O  
HETATM 4036  OXT MCM B 270      36.659  49.749  42.037  1.00  0.00           O  
HETATM 4037  CB  MCM B 270      38.563  48.414  39.721  1.00  0.00           C  
HETATM 4038  CG  MCM B 270      39.695  47.433  39.501  1.00  0.00           C  
HETATM 4039  CD1 MCM B 270      39.764  46.511  38.369  1.00  0.00           C  
HETATM 4040  CD2 MCM B 270      40.740  47.420  40.442  1.00  0.00           C  
HETATM 4041  CE1 MCM B 270      38.866  46.359  37.314  1.00  0.00           C  
HETATM 4042  CE2 MCM B 270      40.961  45.613  38.311  1.00  0.00           C  
HETATM 4043  CZ3 MCM B 270      39.054  45.452  36.294  1.00  0.00           C  
HETATM 4044  CE3 MCM B 270      41.877  46.509  40.343  1.00  0.00           C  
HETATM 4045  OZ1 MCM B 270      41.899  45.673  39.282  1.00  0.00           O  
HETATM 4046  OZ2 MCM B 270      42.761  46.463  41.130  1.00  0.00           O  
HETATM 4047  CZ4 MCM B 270      41.137  44.710  37.287  1.00  0.00           C  
HETATM 4048  CT  MCM B 270      40.182  44.631  36.283  1.00  0.00           C  
HETATM 4049  OI  MCM B 270      40.431  43.727  35.329  1.00  0.00           O  
HETATM 4050  CK  MCM B 270      39.746  42.504  35.248  1.00  0.00           C  
HETATM 4051  H   MCM B 270      35.935  47.089  39.708  1.00  0.00           H  
HETATM 4052  HA  MCM B 270      38.105  47.653  41.628  1.00  0.00           H  
HETATM 4053 1HB  MCM B 270      38.046  48.633  38.796  1.00  0.00           H  
HETATM 4054 2HB  MCM B 270      38.999  49.350  40.052  1.00  0.00           H  
HETATM 4055 1HD2 MCM B 270      40.790  48.077  41.289  1.00  0.00           H  
HETATM 4056 1HE1 MCM B 270      37.978  46.957  37.281  1.00  0.00           H  
HETATM 4057 1HZ3 MCM B 270      38.324  45.374  35.513  1.00  0.00           H  
HETATM 4058 1HZ4 MCM B 270      42.001  44.076  37.268  1.00  0.00           H  
HETATM 4059 1HK  MCM B 270      40.168  41.985  34.402  1.00  0.00           H  
HETATM 4060 2HK  MCM B 270      39.880  41.897  36.136  1.00  0.00           H  
HETATM 4061 3HK  MCM B 270      38.684  42.643  35.082  1.00  0.00           H  
TER                                                                             
CONECT 3891 3892 3909 3910 3911                                                 
CONECT 3892 3891 3893 3895 3912                                                 
CONECT 3893 3892 3894 3922                                                      
CONECT 3894 3893                                                                
CONECT 3895 3892 3896 3913 3914                                                 
CONECT 3896 3895 3897 3898                                                      
CONECT 3897 3896 3899 3900                                                      
CONECT 3898 3896 3902 3915                                                      
CONECT 3899 3897 3901 3916                                                      
CONECT 3900 3897 3903 3905                                                      
CONECT 3901 3899 3906 3917                                                      
CONECT 3902 3898 3903 3904                                                      
CONECT 3903 3900 3902                                                           
CONECT 3904 3902                                                                
CONECT 3905 3900 3906 3918                                                      
CONECT 3906 3901 3905 3907                                                      
CONECT 3907 3906 3908                                                           
CONECT 3908 3907 3919 3920 3921                                                 
CONECT 3909 3891                                                                
CONECT 3910 3891                                                                
CONECT 3911 3891                                                                
CONECT 3912 3892                                                                
CONECT 3913 3895                                                                
CONECT 3914 3895                                                                
CONECT 3915 3898                                                                
CONECT 3916 3899                                                                
CONECT 3917 3901                                                                
CONECT 3918 3905                                                                
CONECT 3919 3908                                                                
CONECT 3920 3908                                                                
CONECT 3921 3908                                                                
CONECT 3922 3893                                                                
CONECT 4024 4032                                                                
CONECT 4032 4024 4033 4051                                                      
CONECT 4033 4032 4034 4037 4052                                                 
CONECT 4034 4033 4035 4036                                                      
CONECT 4035 4034                                                                
CONECT 4036 4034                                                                
CONECT 4037 4033 4038 4053 4054                                                 
CONECT 4038 4037 4039 4040                                                      
CONECT 4039 4038 4041 4042                                                      
CONECT 4040 4038 4044 4055                                                      
CONECT 4041 4039 4043 4056                                                      
CONECT 4042 4039 4045 4047                                                      
CONECT 4043 4041 4048 4057                                                      
CONECT 4044 4040 4045 4046                                                      
CONECT 4045 4042 4044                                                           
CONECT 4046 4044                                                                
CONECT 4047 4042 4048 4058                                                      
CONECT 4048 4043 4047 4049                                                      
CONECT 4049 4048 4050                                                           
CONECT 4050 4049 4059 4060 4061                                                 
CONECT 4051 4032                                                                
CONECT 4052 4033                                                                
CONECT 4053 4037                                                                
CONECT 4054 4037                                                                
CONECT 4055 4040                                                                
CONECT 4056 4041                                                                
CONECT 4057 4043                                                                
CONECT 4058 4047                                                                
CONECT 4059 4050                                                                
CONECT 4060 4050                                                                
CONECT 4061 4050
