# Supplementary material for: Rational design of thioamide peptides as selective inhibitors of cysteine protease cathepsin L
Source: Chem Sci. 2021 Jul 19;12(32):10825–35. doi: 10.1039/d1sc00785h (PMC8901119; doi:10.1039/d1sc00785h)
Supplement: SC-012-D1SC00785H-s014 [file SC-012-D1SC00785H-s014.pdb]

HEADER                                            14-SEP-20   XXXX              
EXPDTA    THEORETICAL MODEL                                                     
REMARK 220                                                                      
REMARK 220 EXPERIMENTAL DETAILS                                                 
REMARK 220  EXPERIMENT TYPE                : THEORETICAL MODELLING              
REMARK 220  DATE OF DATA COLLECTION        : 14-SEP-20                          
REMARK 220                                                                      
REMARK 220 REMARK: MODEL GENERATED BY ROSETTA                                   
REMARK 220  VERSION 2019.22+release.d8f9b4a                                     
SSBOND     CYS A   22    CYS A   65                                       2.03  
SSBOND     CYS A   56    CYS A   98                                       2.04  
SSBOND     CYS A  156    CYS A  209                                       2.02  
ATOM      1  N   ALA A   1       4.263  40.416  21.636  1.00  0.00           N  
ATOM      2  CA  ALA A   1       3.417  41.460  20.913  1.00  0.00           C  
ATOM      3  C   ALA A   1       3.196  42.809  21.596  1.00  0.00           C  
ATOM      4  O   ALA A   1       3.166  43.784  20.847  1.00  0.00           O  
ATOM      5  CB  ALA A   1       2.061  40.841  20.598  1.00  0.00           C  
ATOM      6 1H   ALA A   1       4.321  39.589  21.074  1.00  0.00           H  
ATOM      7 2H   ALA A   1       5.184  40.769  21.797  1.00  0.00           H  
ATOM      8 3H   ALA A   1       3.846  40.190  22.515  1.00  0.00           H  
ATOM      9  HA  ALA A   1       3.924  41.672  19.972  1.00  0.00           H  
ATOM     10 1HB  ALA A   1       1.440  41.537  20.036  1.00  0.00           H  
ATOM     11 2HB  ALA A   1       2.185  39.934  20.005  1.00  0.00           H  
ATOM     12 3HB  ALA A   1       1.515  40.572  21.501  1.00  0.00           H  
ATOM     13  N   PRO A   2       3.048  42.981  22.920  1.00  0.00           N  
ATOM     14  CA  PRO A   2       2.886  44.266  23.602  1.00  0.00           C  
ATOM     15  C   PRO A   2       4.106  45.164  23.422  1.00  0.00           C  
ATOM     16  O   PRO A   2       5.227  44.680  23.275  1.00  0.00           O  
ATOM     17  CB  PRO A   2       2.750  43.883  25.080  1.00  0.00           C  
ATOM     18  CG  PRO A   2       2.293  42.465  25.104  1.00  0.00           C  
ATOM     19  CD  PRO A   2       2.965  41.830  23.916  1.00  0.00           C  
ATOM     20  HA  PRO A   2       1.980  44.761  23.222  1.00  0.00           H  
ATOM     21 1HB  PRO A   2       3.717  44.012  25.586  1.00  0.00           H  
ATOM     22 2HB  PRO A   2       2.032  44.550  25.581  1.00  0.00           H  
ATOM     23 1HG  PRO A   2       2.581  41.992  26.056  1.00  0.00           H  
ATOM     24 2HG  PRO A   2       1.195  42.418  25.044  1.00  0.00           H  
ATOM     25 1HD  PRO A   2       3.966  41.490  24.218  1.00  0.00           H  
ATOM     26 2HD  PRO A   2       2.323  41.000  23.587  1.00  0.00           H  
ATOM     27  N   ARG A   3       3.888  46.480  23.433  1.00  0.00           N  
ATOM     28  CA  ARG A   3       4.996  47.422  23.320  1.00  0.00           C  
ATOM     29  C   ARG A   3       5.682  47.650  24.669  1.00  0.00           C  
ATOM     30  O   ARG A   3       6.788  48.185  24.737  1.00  0.00           O  
ATOM     31  CB  ARG A   3       4.544  48.774  22.789  1.00  0.00           C  
ATOM     32  CG  ARG A   3       4.062  48.820  21.347  1.00  0.00           C  
ATOM     33  CD  ARG A   3       3.668  50.210  21.008  1.00  0.00           C  
ATOM     34  NE  ARG A   3       4.828  51.087  21.030  1.00  0.00           N  
ATOM     35  CZ  ARG A   3       4.824  52.405  21.316  1.00  0.00           C  
ATOM     36  NH1 ARG A   3       3.725  53.062  21.616  1.00  0.00           N  
ATOM     37  NH2 ARG A   3       5.952  53.091  21.303  1.00  0.00           N  
ATOM     38  H   ARG A   3       2.944  46.826  23.517  1.00  0.00           H  
ATOM     39  HA  ARG A   3       5.728  47.009  22.627  1.00  0.00           H  
ATOM     40 1HB  ARG A   3       3.725  49.146  23.403  1.00  0.00           H  
ATOM     41 2HB  ARG A   3       5.373  49.475  22.871  1.00  0.00           H  
ATOM     42 1HG  ARG A   3       4.864  48.496  20.682  1.00  0.00           H  
ATOM     43 2HG  ARG A   3       3.204  48.157  21.222  1.00  0.00           H  
ATOM     44 1HD  ARG A   3       3.228  50.235  20.011  1.00  0.00           H  
ATOM     45 2HD  ARG A   3       2.939  50.562  21.737  1.00  0.00           H  
ATOM     46  HE  ARG A   3       5.723  50.670  20.811  1.00  0.00           H  
ATOM     47 1HH1 ARG A   3       2.828  52.601  21.647  1.00  0.00           H  
ATOM     48 2HH1 ARG A   3       3.821  54.048  21.817  1.00  0.00           H  
ATOM     49 1HH2 ARG A   3       6.832  52.647  21.079  1.00  0.00           H  
ATOM     50 2HH2 ARG A   3       5.895  54.073  21.523  1.00  0.00           H  
ATOM     51  N   SER A   4       4.988  47.262  25.739  1.00  0.00           N  
ATOM     52  CA  SER A   4       5.461  47.441  27.113  1.00  0.00           C  
ATOM     53  C   SER A   4       5.056  46.234  27.948  1.00  0.00           C  
ATOM     54  O   SER A   4       3.878  45.903  28.062  1.00  0.00           O  
ATOM     55  CB  SER A   4       4.897  48.717  27.705  1.00  0.00           C  
ATOM     56  OG  SER A   4       5.283  48.879  29.043  1.00  0.00           O  
ATOM     57  H   SER A   4       4.093  46.822  25.588  1.00  0.00           H  
ATOM     58  HA  SER A   4       6.550  47.505  27.110  1.00  0.00           H  
ATOM     59 1HB  SER A   4       5.246  49.567  27.119  1.00  0.00           H  
ATOM     60 2HB  SER A   4       3.810  48.696  27.641  1.00  0.00           H  
ATOM     61  HG  SER A   4       4.961  49.743  29.306  1.00  0.00           H  
ATOM     62  N   VAL A   5       6.055  45.634  28.590  1.00  0.00           N  
ATOM     63  CA  VAL A   5       5.886  44.465  29.450  1.00  0.00           C  
ATOM     64  C   VAL A   5       6.626  44.694  30.765  1.00  0.00           C  
ATOM     65  O   VAL A   5       7.786  45.087  30.752  1.00  0.00           O  
ATOM     66  CB  VAL A   5       6.437  43.195  28.774  1.00  0.00           C  
ATOM     67  CG1 VAL A   5       6.335  41.987  29.692  1.00  0.00           C  
ATOM     68  CG2 VAL A   5       5.672  42.961  27.479  1.00  0.00           C  
ATOM     69  H   VAL A   5       6.976  46.027  28.461  1.00  0.00           H  
ATOM     70  HA  VAL A   5       4.825  44.326  29.660  1.00  0.00           H  
ATOM     71  HB  VAL A   5       7.497  43.329  28.556  1.00  0.00           H  
ATOM     72 1HG1 VAL A   5       6.733  41.109  29.184  1.00  0.00           H  
ATOM     73 2HG1 VAL A   5       6.902  42.150  30.607  1.00  0.00           H  
ATOM     74 3HG1 VAL A   5       5.292  41.808  29.956  1.00  0.00           H  
ATOM     75 1HG2 VAL A   5       6.054  42.065  26.992  1.00  0.00           H  
ATOM     76 2HG2 VAL A   5       4.612  42.831  27.703  1.00  0.00           H  
ATOM     77 3HG2 VAL A   5       5.796  43.813  26.813  1.00  0.00           H  
ATOM     78  N   ASP A   6       5.957  44.483  31.895  1.00  0.00           N  
ATOM     79  CA  ASP A   6       6.643  44.629  33.175  1.00  0.00           C  
ATOM     80  C   ASP A   6       6.114  43.601  34.176  1.00  0.00           C  
ATOM     81  O   ASP A   6       5.047  43.762  34.766  1.00  0.00           O  
ATOM     82  CB  ASP A   6       6.515  46.052  33.728  1.00  0.00           C  
ATOM     83  CG  ASP A   6       7.386  46.174  34.970  1.00  0.00           C  
ATOM     84  OD1 ASP A   6       7.921  45.153  35.335  1.00  0.00           O  
ATOM     85  OD2 ASP A   6       7.512  47.237  35.526  1.00  0.00           O  
ATOM     86  H   ASP A   6       4.980  44.224  31.866  1.00  0.00           H  
ATOM     87  HA  ASP A   6       7.706  44.431  33.033  1.00  0.00           H  
ATOM     88 1HB  ASP A   6       6.823  46.769  32.967  1.00  0.00           H  
ATOM     89 2HB  ASP A   6       5.474  46.267  33.968  1.00  0.00           H  
ATOM     90  N   TRP A   7       6.893  42.544  34.354  1.00  0.00           N  
ATOM     91  CA  TRP A   7       6.503  41.392  35.150  1.00  0.00           C  
ATOM     92  C   TRP A   7       6.533  41.606  36.658  1.00  0.00           C  
ATOM     93  O   TRP A   7       5.936  40.826  37.403  1.00  0.00           O  
ATOM     94  CB  TRP A   7       7.400  40.219  34.751  1.00  0.00           C  
ATOM     95  CG  TRP A   7       7.139  39.700  33.370  1.00  0.00           C  
ATOM     96  CD1 TRP A   7       7.993  39.687  32.307  1.00  0.00           C  
ATOM     97  CD2 TRP A   7       5.906  39.103  32.897  1.00  0.00           C  
ATOM     98  NE1 TRP A   7       7.372  39.126  31.218  1.00  0.00           N  
ATOM     99  CE2 TRP A   7       6.096  38.764  31.568  1.00  0.00           C  
ATOM    100  CE3 TRP A   7       4.668  38.834  33.496  1.00  0.00           C  
ATOM    101  CZ2 TRP A   7       5.102  38.169  30.807  1.00  0.00           C  
ATOM    102  CZ3 TRP A   7       3.667  38.235  32.741  1.00  0.00           C  
ATOM    103  CH2 TRP A   7       3.879  37.909  31.425  1.00  0.00           C  
ATOM    104  H   TRP A   7       7.804  42.544  33.911  1.00  0.00           H  
ATOM    105  HA  TRP A   7       5.481  41.136  34.874  1.00  0.00           H  
ATOM    106 1HB  TRP A   7       8.445  40.527  34.807  1.00  0.00           H  
ATOM    107 2HB  TRP A   7       7.275  39.387  35.443  1.00  0.00           H  
ATOM    108  HD1 TRP A   7       9.015  40.062  32.314  1.00  0.00           H  
ATOM    109  HE1 TRP A   7       7.753  38.985  30.294  1.00  0.00           H  
ATOM    110  HE3 TRP A   7       4.497  39.088  34.541  1.00  0.00           H  
ATOM    111  HZ2 TRP A   7       5.260  37.906  29.761  1.00  0.00           H  
ATOM    112  HZ3 TRP A   7       2.708  38.031  33.218  1.00  0.00           H  
ATOM    113  HH2 TRP A   7       3.079  37.440  30.851  1.00  0.00           H  
ATOM    114  N   ARG A   8       7.155  42.684  37.126  1.00  0.00           N  
ATOM    115  CA  ARG A   8       7.222  42.861  38.575  1.00  0.00           C  
ATOM    116  C   ARG A   8       5.883  43.347  39.113  1.00  0.00           C  
ATOM    117  O   ARG A   8       5.650  43.315  40.321  1.00  0.00           O  
ATOM    118  CB  ARG A   8       8.335  43.824  38.959  1.00  0.00           C  
ATOM    119  CG  ARG A   8       8.104  45.275  38.568  1.00  0.00           C  
ATOM    120  CD  ARG A   8       9.285  46.149  38.784  1.00  0.00           C  
ATOM    121  NE  ARG A   8       9.093  47.421  38.106  1.00  0.00           N  
ATOM    122  CZ  ARG A   8       9.723  48.585  38.357  1.00  0.00           C  
ATOM    123  NH1 ARG A   8      10.635  48.694  39.298  1.00  0.00           N  
ATOM    124  NH2 ARG A   8       9.397  49.635  37.621  1.00  0.00           N  
ATOM    125  H   ARG A   8       7.564  43.354  36.493  1.00  0.00           H  
ATOM    126  HA  ARG A   8       7.432  41.899  39.045  1.00  0.00           H  
ATOM    127 1HB  ARG A   8       8.482  43.797  40.037  1.00  0.00           H  
ATOM    128 2HB  ARG A   8       9.268  43.505  38.492  1.00  0.00           H  
ATOM    129 1HG  ARG A   8       7.849  45.341  37.510  1.00  0.00           H  
ATOM    130 2HG  ARG A   8       7.284  45.688  39.158  1.00  0.00           H  
ATOM    131 1HD  ARG A   8       9.412  46.326  39.853  1.00  0.00           H  
ATOM    132 2HD  ARG A   8      10.177  45.666  38.389  1.00  0.00           H  
ATOM    133  HE  ARG A   8       8.406  47.430  37.366  1.00  0.00           H  
ATOM    134 1HH1 ARG A   8      10.886  47.896  39.865  1.00  0.00           H  
ATOM    135 2HH1 ARG A   8      11.090  49.579  39.462  1.00  0.00           H  
ATOM    136 1HH2 ARG A   8       8.695  49.532  36.901  1.00  0.00           H  
ATOM    137 2HH2 ARG A   8       9.842  50.529  37.768  1.00  0.00           H  
ATOM    138  N   GLU A   9       4.987  43.802  38.238  1.00  0.00           N  
ATOM    139  CA  GLU A   9       3.688  44.283  38.711  1.00  0.00           C  
ATOM    140  C   GLU A   9       2.668  43.147  38.676  1.00  0.00           C  
ATOM    141  O   GLU A   9       1.499  43.348  39.002  1.00  0.00           O  
ATOM    142  CB  GLU A   9       3.179  45.462  37.878  1.00  0.00           C  
ATOM    143  CG  GLU A   9       4.022  46.725  37.979  1.00  0.00           C  
ATOM    144  CD  GLU A   9       3.438  47.887  37.226  1.00  0.00           C  
ATOM    145  OE1 GLU A   9       2.404  47.730  36.621  1.00  0.00           O  
ATOM    146  OE2 GLU A   9       4.029  48.941  37.256  1.00  0.00           O  
ATOM    147  H   GLU A   9       5.181  43.827  37.248  1.00  0.00           H  
ATOM    148  HA  GLU A   9       3.790  44.617  39.745  1.00  0.00           H  
ATOM    149 1HB  GLU A   9       3.144  45.171  36.828  1.00  0.00           H  
ATOM    150 2HB  GLU A   9       2.166  45.716  38.187  1.00  0.00           H  
ATOM    151 1HG  GLU A   9       4.117  47.001  39.030  1.00  0.00           H  
ATOM    152 2HG  GLU A   9       5.019  46.514  37.594  1.00  0.00           H  
ATOM    153  N   LYS A  10       3.079  41.988  38.168  1.00  0.00           N  
ATOM    154  CA  LYS A  10       2.165  40.867  37.987  1.00  0.00           C  
ATOM    155  C   LYS A  10       2.474  39.691  38.905  1.00  0.00           C  
ATOM    156  O   LYS A  10       1.908  38.609  38.743  1.00  0.00           O  
ATOM    157  CB  LYS A  10       2.176  40.462  36.512  1.00  0.00           C  
ATOM    158  CG  LYS A  10       1.655  41.549  35.581  1.00  0.00           C  
ATOM    159  CD  LYS A  10       1.631  41.093  34.130  1.00  0.00           C  
ATOM    160  CE  LYS A  10       1.013  42.157  33.235  1.00  0.00           C  
ATOM    161  NZ  LYS A  10       0.978  41.740  31.807  1.00  0.00           N  
ATOM    162  H   LYS A  10       4.040  41.856  37.889  1.00  0.00           H  
ATOM    163  HA  LYS A  10       1.157  41.206  38.229  1.00  0.00           H  
ATOM    164 1HB  LYS A  10       3.194  40.211  36.215  1.00  0.00           H  
ATOM    165 2HB  LYS A  10       1.563  39.570  36.379  1.00  0.00           H  
ATOM    166 1HG  LYS A  10       0.643  41.822  35.881  1.00  0.00           H  
ATOM    167 2HG  LYS A  10       2.294  42.428  35.663  1.00  0.00           H  
ATOM    168 1HD  LYS A  10       2.651  40.891  33.801  1.00  0.00           H  
ATOM    169 2HD  LYS A  10       1.051  40.174  34.046  1.00  0.00           H  
ATOM    170 1HE  LYS A  10      -0.004  42.354  33.570  1.00  0.00           H  
ATOM    171 2HE  LYS A  10       1.596  43.073  33.323  1.00  0.00           H  
ATOM    172 1HZ  LYS A  10       0.562  42.473  31.251  1.00  0.00           H  
ATOM    173 2HZ  LYS A  10       1.919  41.566  31.485  1.00  0.00           H  
ATOM    174 3HZ  LYS A  10       0.430  40.897  31.713  1.00  0.00           H  
ATOM    175  N   GLY A  11       3.397  39.889  39.840  1.00  0.00           N  
ATOM    176  CA  GLY A  11       3.792  38.848  40.783  1.00  0.00           C  
ATOM    177  C   GLY A  11       4.857  37.865  40.349  1.00  0.00           C  
ATOM    178  O   GLY A  11       4.964  36.792  40.945  1.00  0.00           O  
ATOM    179  H   GLY A  11       3.833  40.800  39.888  1.00  0.00           H  
ATOM    180 1HA  GLY A  11       4.126  39.331  41.703  1.00  0.00           H  
ATOM    181 2HA  GLY A  11       2.902  38.284  41.061  1.00  0.00           H  
ATOM    182  N   TYR A  12       5.659  38.175  39.334  1.00  0.00           N  
ATOM    183  CA  TYR A  12       6.678  37.230  38.877  1.00  0.00           C  
ATOM    184  C   TYR A  12       8.091  37.566  39.348  1.00  0.00           C  
ATOM    185  O   TYR A  12       9.033  36.821  39.088  1.00  0.00           O  
ATOM    186  CB  TYR A  12       6.734  37.162  37.349  1.00  0.00           C  
ATOM    187  CG  TYR A  12       5.507  36.677  36.610  1.00  0.00           C  
ATOM    188  CD1 TYR A  12       4.330  37.410  36.663  1.00  0.00           C  
ATOM    189  CD2 TYR A  12       5.539  35.501  35.875  1.00  0.00           C  
ATOM    190  CE1 TYR A  12       3.201  36.981  35.994  1.00  0.00           C  
ATOM    191  CE2 TYR A  12       4.396  35.093  35.215  1.00  0.00           C  
ATOM    192  CZ  TYR A  12       3.233  35.834  35.277  1.00  0.00           C  
ATOM    193  OH  TYR A  12       2.108  35.406  34.612  1.00  0.00           O  
ATOM    194  H   TYR A  12       5.594  39.060  38.850  1.00  0.00           H  
ATOM    195  HA  TYR A  12       6.425  36.248  39.276  1.00  0.00           H  
ATOM    196 1HB  TYR A  12       6.952  38.177  37.011  1.00  0.00           H  
ATOM    197 2HB  TYR A  12       7.550  36.499  37.066  1.00  0.00           H  
ATOM    198  HD1 TYR A  12       4.279  38.337  37.234  1.00  0.00           H  
ATOM    199  HD2 TYR A  12       6.450  34.906  35.818  1.00  0.00           H  
ATOM    200  HE1 TYR A  12       2.280  37.561  36.039  1.00  0.00           H  
ATOM    201  HE2 TYR A  12       4.380  34.175  34.627  1.00  0.00           H  
ATOM    202  HH  TYR A  12       1.405  36.051  34.729  1.00  0.00           H  
ATOM    203  N   VAL A  13       8.242  38.669  40.079  1.00  0.00           N  
ATOM    204  CA  VAL A  13       9.574  39.113  40.479  1.00  0.00           C  
ATOM    205  C   VAL A  13       9.748  39.295  41.985  1.00  0.00           C  
ATOM    206  O   VAL A  13       9.010  40.045  42.623  1.00  0.00           O  
ATOM    207  CB  VAL A  13       9.888  40.417  39.722  1.00  0.00           C  
ATOM    208  CG1 VAL A  13      11.286  40.928  40.035  1.00  0.00           C  
ATOM    209  CG2 VAL A  13       9.733  40.187  38.227  1.00  0.00           C  
ATOM    210  H   VAL A  13       7.424  39.193  40.352  1.00  0.00           H  
ATOM    211  HA  VAL A  13      10.295  38.361  40.154  1.00  0.00           H  
ATOM    212  HB  VAL A  13       9.194  41.191  40.049  1.00  0.00           H  
ATOM    213 1HG1 VAL A  13      11.465  41.850  39.480  1.00  0.00           H  
ATOM    214 2HG1 VAL A  13      11.382  41.127  41.102  1.00  0.00           H  
ATOM    215 3HG1 VAL A  13      12.023  40.180  39.744  1.00  0.00           H  
ATOM    216 1HG2 VAL A  13       9.956  41.114  37.699  1.00  0.00           H  
ATOM    217 2HG2 VAL A  13      10.426  39.405  37.913  1.00  0.00           H  
ATOM    218 3HG2 VAL A  13       8.717  39.877  37.982  1.00  0.00           H  
ATOM    219  N   THR A  14      10.787  38.656  42.509  1.00  0.00           N  
ATOM    220  CA  THR A  14      11.196  38.675  43.906  1.00  0.00           C  
ATOM    221  C   THR A  14      11.932  39.974  44.241  1.00  0.00           C  
ATOM    222  O   THR A  14      12.297  40.704  43.324  1.00  0.00           O  
ATOM    223  CB  THR A  14      12.069  37.430  44.152  1.00  0.00           C  
ATOM    224  OG1 THR A  14      13.188  37.475  43.258  1.00  0.00           O  
ATOM    225  CG2 THR A  14      11.229  36.187  43.903  1.00  0.00           C  
ATOM    226  H   THR A  14      11.348  38.102  41.879  1.00  0.00           H  
ATOM    227  HA  THR A  14      10.297  38.581  44.515  1.00  0.00           H  
ATOM    228  HB  THR A  14      12.451  37.397  45.173  1.00  0.00           H  
ATOM    229  HG1 THR A  14      13.701  36.669  43.352  1.00  0.00           H  
ATOM    230 1HG2 THR A  14      11.821  35.288  44.069  1.00  0.00           H  
ATOM    231 2HG2 THR A  14      10.378  36.186  44.583  1.00  0.00           H  
ATOM    232 3HG2 THR A  14      10.881  36.203  42.871  1.00  0.00           H  
ATOM    233  N   PRO A  15      12.161  40.300  45.525  1.00  0.00           N  
ATOM    234  CA  PRO A  15      12.914  41.444  46.024  1.00  0.00           C  
ATOM    235  C   PRO A  15      14.370  41.449  45.584  1.00  0.00           C  
ATOM    236  O   PRO A  15      14.908  40.432  45.146  1.00  0.00           O  
ATOM    237  CB  PRO A  15      12.830  41.277  47.545  1.00  0.00           C  
ATOM    238  CG  PRO A  15      11.610  40.458  47.795  1.00  0.00           C  
ATOM    239  CD  PRO A  15      11.543  39.500  46.634  1.00  0.00           C  
ATOM    240  HA  PRO A  15      12.411  42.365  45.696  1.00  0.00           H  
ATOM    241 1HB  PRO A  15      13.743  40.787  47.914  1.00  0.00           H  
ATOM    242 2HB  PRO A  15      12.773  42.263  48.028  1.00  0.00           H  
ATOM    243 1HG  PRO A  15      11.694  39.940  48.762  1.00  0.00           H  
ATOM    244 2HG  PRO A  15      10.723  41.107  47.856  1.00  0.00           H  
ATOM    245 1HD  PRO A  15      12.149  38.621  46.897  1.00  0.00           H  
ATOM    246 2HD  PRO A  15      10.482  39.259  46.479  1.00  0.00           H  
ATOM    247  N   VAL A  16      14.940  42.647  45.581  1.00  0.00           N  
ATOM    248  CA  VAL A  16      16.316  42.904  45.187  1.00  0.00           C  
ATOM    249  C   VAL A  16      17.297  42.534  46.299  1.00  0.00           C  
ATOM    250  O   VAL A  16      17.105  42.882  47.458  1.00  0.00           O  
ATOM    251  CB  VAL A  16      16.491  44.389  44.818  1.00  0.00           C  
ATOM    252  CG1 VAL A  16      17.952  44.664  44.493  1.00  0.00           C  
ATOM    253  CG2 VAL A  16      15.584  44.727  43.645  1.00  0.00           C  
ATOM    254  H   VAL A  16      14.377  43.434  45.869  1.00  0.00           H  
ATOM    255  HA  VAL A  16      16.553  42.289  44.317  1.00  0.00           H  
ATOM    256  HB  VAL A  16      16.227  45.012  45.672  1.00  0.00           H  
ATOM    257 1HG1 VAL A  16      18.085  45.714  44.231  1.00  0.00           H  
ATOM    258 2HG1 VAL A  16      18.588  44.439  45.349  1.00  0.00           H  
ATOM    259 3HG1 VAL A  16      18.266  44.046  43.652  1.00  0.00           H  
ATOM    260 1HG2 VAL A  16      15.702  45.777  43.376  1.00  0.00           H  
ATOM    261 2HG2 VAL A  16      15.844  44.110  42.784  1.00  0.00           H  
ATOM    262 3HG2 VAL A  16      14.544  44.543  43.912  1.00  0.00           H  
ATOM    263  N   LYS A  17      18.338  41.803  45.911  1.00  0.00           N  
ATOM    264  CA  LYS A  17      19.392  41.317  46.789  1.00  0.00           C  
ATOM    265  C   LYS A  17      20.743  41.959  46.486  1.00  0.00           C  
ATOM    266  O   LYS A  17      20.929  42.526  45.409  1.00  0.00           O  
ATOM    267  CB  LYS A  17      19.502  39.795  46.685  1.00  0.00           C  
ATOM    268  CG  LYS A  17      18.270  39.024  47.144  1.00  0.00           C  
ATOM    269  CD  LYS A  17      18.459  37.541  46.860  1.00  0.00           C  
ATOM    270  CE  LYS A  17      17.199  36.744  47.163  1.00  0.00           C  
ATOM    271  NZ  LYS A  17      17.319  35.335  46.699  1.00  0.00           N  
ATOM    272  H   LYS A  17      18.396  41.567  44.930  1.00  0.00           H  
ATOM    273  HA  LYS A  17      19.127  41.577  47.815  1.00  0.00           H  
ATOM    274 1HB  LYS A  17      19.695  39.526  45.645  1.00  0.00           H  
ATOM    275 2HB  LYS A  17      20.345  39.451  47.282  1.00  0.00           H  
ATOM    276 1HG  LYS A  17      18.117  39.177  48.213  1.00  0.00           H  
ATOM    277 2HG  LYS A  17      17.390  39.391  46.617  1.00  0.00           H  
ATOM    278 1HD  LYS A  17      18.721  37.391  45.812  1.00  0.00           H  
ATOM    279 2HD  LYS A  17      19.272  37.147  47.470  1.00  0.00           H  
ATOM    280 1HE  LYS A  17      17.019  36.756  48.236  1.00  0.00           H  
ATOM    281 2HE  LYS A  17      16.348  37.211  46.664  1.00  0.00           H  
ATOM    282 1HZ  LYS A  17      16.468  34.834  46.914  1.00  0.00           H  
ATOM    283 2HZ  LYS A  17      17.475  35.286  45.703  1.00  0.00           H  
ATOM    284 3HZ  LYS A  17      18.080  34.831  47.132  1.00  0.00           H  
ATOM    285  N   ASN A  18      21.643  41.925  47.465  1.00  0.00           N  
ATOM    286  CA  ASN A  18      23.015  42.393  47.320  1.00  0.00           C  
ATOM    287  C   ASN A  18      23.946  41.206  47.085  1.00  0.00           C  
ATOM    288  O   ASN A  18      23.966  40.257  47.867  1.00  0.00           O  
ATOM    289  CB  ASN A  18      23.446  43.193  48.536  1.00  0.00           C  
ATOM    290  CG  ASN A  18      24.772  43.872  48.334  1.00  0.00           C  
ATOM    291  OD1 ASN A  18      25.745  43.360  47.767  1.00  0.00           O  
ATOM    292  ND2 ASN A  18      24.831  45.086  48.817  1.00  0.00           N  
ATOM    293  H   ASN A  18      21.360  41.554  48.360  1.00  0.00           H  
ATOM    294  HA  ASN A  18      23.080  43.032  46.438  1.00  0.00           H  
ATOM    295 1HB  ASN A  18      22.691  43.948  48.756  1.00  0.00           H  
ATOM    296 2HB  ASN A  18      23.513  42.534  49.400  1.00  0.00           H  
ATOM    297 1HD2 ASN A  18      25.672  45.622  48.733  1.00  0.00           H  
ATOM    298 2HD2 ASN A  18      24.036  45.488  49.272  1.00  0.00           H  
ATOM    299  N   GLN A  19      24.671  41.253  45.970  1.00  0.00           N  
ATOM    300  CA  GLN A  19      25.606  40.232  45.501  1.00  0.00           C  
ATOM    301  C   GLN A  19      26.655  39.807  46.526  1.00  0.00           C  
ATOM    302  O   GLN A  19      27.111  38.665  46.542  1.00  0.00           O  
ATOM    303  CB  GLN A  19      26.312  40.732  44.237  1.00  0.00           C  
ATOM    304  CG  GLN A  19      27.145  39.726  43.462  1.00  0.00           C  
ATOM    305  CD  GLN A  19      26.250  38.700  42.793  1.00  0.00           C  
ATOM    306  OE1 GLN A  19      25.376  39.048  41.995  1.00  0.00           O  
ATOM    307  NE2 GLN A  19      26.476  37.434  43.130  1.00  0.00           N  
ATOM    308  H   GLN A  19      24.566  42.073  45.393  1.00  0.00           H  
ATOM    309  HA  GLN A  19      25.025  39.350  45.235  1.00  0.00           H  
ATOM    310 1HB  GLN A  19      25.569  41.119  43.539  1.00  0.00           H  
ATOM    311 2HB  GLN A  19      26.979  41.551  44.504  1.00  0.00           H  
ATOM    312 1HG  GLN A  19      27.720  40.248  42.699  1.00  0.00           H  
ATOM    313 2HG  GLN A  19      27.828  39.207  44.136  1.00  0.00           H  
ATOM    314 1HE2 GLN A  19      25.922  36.704  42.726  1.00  0.00           H  
ATOM    315 2HE2 GLN A  19      27.197  37.204  43.782  1.00  0.00           H  
ATOM    316  N   GLY A  20      27.148  40.775  47.295  1.00  0.00           N  
ATOM    317  CA  GLY A  20      28.187  40.496  48.273  1.00  0.00           C  
ATOM    318  C   GLY A  20      29.519  40.329  47.570  1.00  0.00           C  
ATOM    319  O   GLY A  20      29.623  40.456  46.349  1.00  0.00           O  
ATOM    320  H   GLY A  20      26.797  41.718  47.201  1.00  0.00           H  
ATOM    321 1HA  GLY A  20      28.234  41.323  48.981  1.00  0.00           H  
ATOM    322 2HA  GLY A  20      27.926  39.587  48.812  1.00  0.00           H  
ATOM    323  N   GLN A  21      30.578  40.077  48.328  1.00  0.00           N  
ATOM    324  CA  GLN A  21      31.874  39.907  47.691  1.00  0.00           C  
ATOM    325  C   GLN A  21      32.094  38.440  47.311  1.00  0.00           C  
ATOM    326  O   GLN A  21      32.925  37.767  47.918  1.00  0.00           O  
ATOM    327  CB  GLN A  21      32.995  40.390  48.615  1.00  0.00           C  
ATOM    328  CG  GLN A  21      32.891  41.854  49.007  1.00  0.00           C  
ATOM    329  CD  GLN A  21      33.019  42.783  47.814  1.00  0.00           C  
ATOM    330  OE1 GLN A  21      33.996  42.721  47.063  1.00  0.00           O  
ATOM    331  NE2 GLN A  21      32.031  43.652  47.633  1.00  0.00           N  
ATOM    332  H   GLN A  21      30.483  40.005  49.331  1.00  0.00           H  
ATOM    333  HA  GLN A  21      31.892  40.508  46.783  1.00  0.00           H  
ATOM    334 1HB  GLN A  21      32.994  39.797  49.529  1.00  0.00           H  
ATOM    335 2HB  GLN A  21      33.958  40.240  48.128  1.00  0.00           H  
ATOM    336 1HG  GLN A  21      31.921  42.027  49.472  1.00  0.00           H  
ATOM    337 2HG  GLN A  21      33.690  42.089  49.710  1.00  0.00           H  
ATOM    338 1HE2 GLN A  21      32.060  44.290  46.863  1.00  0.00           H  
ATOM    339 2HE2 GLN A  21      31.257  43.668  48.266  1.00  0.00           H  
ATOM    340  N   CYS A  22      31.329  37.975  46.331  1.00  0.00           N  
ATOM    341  CA  CYS A  22      31.272  36.611  45.828  1.00  0.00           C  
ATOM    342  C   CYS A  22      30.943  36.622  44.340  1.00  0.00           C  
ATOM    343  O   CYS A  22      30.066  37.349  43.873  1.00  0.00           O  
ATOM    344  CB  CYS A  22      30.222  35.794  46.582  1.00  0.00           C  
ATOM    345  SG  CYS A  22      30.005  34.111  45.955  1.00  0.00           S  
ATOM    346  H   CYS A  22      30.733  38.676  45.910  1.00  0.00           H  
ATOM    347  HA  CYS A  22      32.242  36.133  45.966  1.00  0.00           H  
ATOM    348 1HB  CYS A  22      30.498  35.729  47.634  1.00  0.00           H  
ATOM    349 2HB  CYS A  22      29.259  36.301  46.527  1.00  0.00           H  
ATOM    350  N   GLY A  23      31.764  35.945  43.545  1.00  0.00           N  
ATOM    351  CA  GLY A  23      31.631  35.903  42.091  1.00  0.00           C  
ATOM    352  C   GLY A  23      30.550  34.938  41.647  1.00  0.00           C  
ATOM    353  O   GLY A  23      30.810  34.012  40.873  1.00  0.00           O  
ATOM    354  H   GLY A  23      32.535  35.417  43.927  1.00  0.00           H  
ATOM    355 1HA  GLY A  23      31.403  36.905  41.724  1.00  0.00           H  
ATOM    356 2HA  GLY A  23      32.578  35.602  41.647  1.00  0.00           H  
ATOM    357  N   SER A  24      29.344  35.200  42.145  1.00  0.00           N  
ATOM    358  CA  SER A  24      28.127  34.421  41.990  1.00  0.00           C  
ATOM    359  C   SER A  24      27.080  35.087  41.100  1.00  0.00           C  
ATOM    360  O   SER A  24      25.930  34.642  41.081  1.00  0.00           O  
ATOM    361  CB  SER A  24      27.519  34.158  43.354  1.00  0.00           C  
ATOM    362  OG  SER A  24      27.205  35.373  43.977  1.00  0.00           O  
ATOM    363  H   SER A  24      29.303  36.048  42.691  1.00  0.00           H  
ATOM    364  HA  SER A  24      28.413  33.465  41.552  1.00  0.00           H  
ATOM    365 1HB  SER A  24      26.621  33.549  43.257  1.00  0.00           H  
ATOM    366 2HB  SER A  24      28.232  33.594  43.954  1.00  0.00           H  
ATOM    367  HG  SER A  24      27.029  35.178  44.901  1.00  0.00           H  
ATOM    368  N   CYS A  25      27.465  36.128  40.356  1.00  0.00           N  
ATOM    369  CA  CYS A  25      26.605  36.881  39.446  1.00  0.00           C  
ATOM    370  C   CYS A  25      25.595  35.965  38.794  1.00  0.00           C  
ATOM    371  O   CYS A  25      24.391  36.219  38.768  1.00  0.00           O  
ATOM    372  CB  CYS A  25      27.429  37.575  38.362  1.00  0.00           C  
ATOM    373  SG  CYS A  25      27.824  39.302  38.726  1.00  0.00           S  
ATOM    374  H   CYS A  25      28.434  36.404  40.440  1.00  0.00           H  
ATOM    375  HA  CYS A  25      26.068  37.641  40.012  1.00  0.00           H  
ATOM    376 1HB  CYS A  25      28.367  37.038  38.217  1.00  0.00           H  
ATOM    377 2HB  CYS A  25      26.886  37.546  37.417  1.00  0.00           H  
ATOM    378  HG  CYS A  25      28.850  39.391  37.886  1.00  0.00           H  
ATOM    379  N   TRP A  26      26.129  34.875  38.250  1.00  0.00           N  
ATOM    380  CA  TRP A  26      25.440  33.822  37.517  1.00  0.00           C  
ATOM    381  C   TRP A  26      24.391  33.034  38.301  1.00  0.00           C  
ATOM    382  O   TRP A  26      23.420  32.555  37.713  1.00  0.00           O  
ATOM    383  CB  TRP A  26      26.519  32.863  37.010  1.00  0.00           C  
ATOM    384  CG  TRP A  26      27.333  32.291  38.130  1.00  0.00           C  
ATOM    385  CD1 TRP A  26      28.476  32.844  38.622  1.00  0.00           C  
ATOM    386  CD2 TRP A  26      27.103  31.085  38.900  1.00  0.00           C  
ATOM    387  NE1 TRP A  26      28.972  32.068  39.641  1.00  0.00           N  
ATOM    388  CE2 TRP A  26      28.144  30.991  39.824  1.00  0.00           C  
ATOM    389  CE3 TRP A  26      26.112  30.098  38.878  1.00  0.00           C  
ATOM    390  CZ2 TRP A  26      28.234  29.949  40.724  1.00  0.00           C  
ATOM    391  CZ3 TRP A  26      26.200  29.046  39.785  1.00  0.00           C  
ATOM    392  CH2 TRP A  26      27.232  28.976  40.683  1.00  0.00           C  
ATOM    393  H   TRP A  26      27.126  34.771  38.359  1.00  0.00           H  
ATOM    394  HA  TRP A  26      24.910  34.286  36.684  1.00  0.00           H  
ATOM    395 1HB  TRP A  26      26.025  32.062  36.460  1.00  0.00           H  
ATOM    396 2HB  TRP A  26      27.203  33.352  36.316  1.00  0.00           H  
ATOM    397  HD1 TRP A  26      28.943  33.764  38.273  1.00  0.00           H  
ATOM    398  HE1 TRP A  26      29.814  32.277  40.157  1.00  0.00           H  
ATOM    399  HE3 TRP A  26      25.290  30.157  38.163  1.00  0.00           H  
ATOM    400  HZ2 TRP A  26      29.048  29.880  41.443  1.00  0.00           H  
ATOM    401  HZ3 TRP A  26      25.428  28.274  39.768  1.00  0.00           H  
ATOM    402  HH2 TRP A  26      27.279  28.142  41.384  1.00  0.00           H  
ATOM    403  N   ALA A  27      24.555  32.937  39.617  1.00  0.00           N  
ATOM    404  CA  ALA A  27      23.628  32.209  40.476  1.00  0.00           C  
ATOM    405  C   ALA A  27      22.387  33.076  40.651  1.00  0.00           C  
ATOM    406  O   ALA A  27      21.267  32.567  40.701  1.00  0.00           O  
ATOM    407  CB  ALA A  27      24.271  31.882  41.814  1.00  0.00           C  
ATOM    408  H   ALA A  27      25.344  33.373  40.070  1.00  0.00           H  
ATOM    409  HA  ALA A  27      23.356  31.269  40.000  1.00  0.00           H  
ATOM    410 1HB  ALA A  27      23.555  31.370  42.458  1.00  0.00           H  
ATOM    411 2HB  ALA A  27      25.135  31.236  41.659  1.00  0.00           H  
ATOM    412 3HB  ALA A  27      24.590  32.807  42.293  1.00  0.00           H  
ATOM    413  N   PHE A  28      22.600  34.387  40.733  1.00  0.00           N  
ATOM    414  CA  PHE A  28      21.492  35.325  40.916  1.00  0.00           C  
ATOM    415  C   PHE A  28      20.627  35.343  39.665  1.00  0.00           C  
ATOM    416  O   PHE A  28      19.395  35.341  39.733  1.00  0.00           O  
ATOM    417  CB  PHE A  28      22.015  36.731  41.213  1.00  0.00           C  
ATOM    418  CG  PHE A  28      22.441  36.947  42.638  1.00  0.00           C  
ATOM    419  CD1 PHE A  28      23.457  36.194  43.206  1.00  0.00           C  
ATOM    420  CD2 PHE A  28      21.812  37.918  43.415  1.00  0.00           C  
ATOM    421  CE1 PHE A  28      23.836  36.405  44.517  1.00  0.00           C  
ATOM    422  CE2 PHE A  28      22.195  38.127  44.725  1.00  0.00           C  
ATOM    423  CZ  PHE A  28      23.208  37.368  45.278  1.00  0.00           C  
ATOM    424  H   PHE A  28      23.551  34.715  40.664  1.00  0.00           H  
ATOM    425  HA  PHE A  28      20.884  34.998  41.760  1.00  0.00           H  
ATOM    426 1HB  PHE A  28      22.871  36.948  40.575  1.00  0.00           H  
ATOM    427 2HB  PHE A  28      21.240  37.460  40.980  1.00  0.00           H  
ATOM    428  HD1 PHE A  28      23.973  35.425  42.627  1.00  0.00           H  
ATOM    429  HD2 PHE A  28      21.011  38.518  42.982  1.00  0.00           H  
ATOM    430  HE1 PHE A  28      24.639  35.795  44.932  1.00  0.00           H  
ATOM    431  HE2 PHE A  28      21.709  38.884  45.340  1.00  0.00           H  
ATOM    432  HZ  PHE A  28      23.495  37.547  46.314  1.00  0.00           H  
ATOM    433  N   SER A  29      21.293  35.325  38.517  1.00  0.00           N  
ATOM    434  CA  SER A  29      20.594  35.322  37.242  1.00  0.00           C  
ATOM    435  C   SER A  29      19.787  34.041  37.043  1.00  0.00           C  
ATOM    436  O   SER A  29      18.572  34.095  36.858  1.00  0.00           O  
ATOM    437  CB  SER A  29      21.622  35.485  36.139  1.00  0.00           C  
ATOM    438  OG  SER A  29      21.016  35.490  34.875  1.00  0.00           O  
ATOM    439  H   SER A  29      22.304  35.311  38.540  1.00  0.00           H  
ATOM    440  HA  SER A  29      19.899  36.163  37.226  1.00  0.00           H  
ATOM    441 1HB  SER A  29      22.157  36.419  36.298  1.00  0.00           H  
ATOM    442 2HB  SER A  29      22.345  34.673  36.190  1.00  0.00           H  
ATOM    443  HG  SER A  29      21.733  35.595  34.245  1.00  0.00           H  
ATOM    444  N   ALA A  30      20.407  32.888  37.270  1.00  0.00           N  
ATOM    445  CA  ALA A  30      19.689  31.624  37.144  1.00  0.00           C  
ATOM    446  C   ALA A  30      18.593  31.458  38.191  1.00  0.00           C  
ATOM    447  O   ALA A  30      17.520  30.934  37.898  1.00  0.00           O  
ATOM    448  CB  ALA A  30      20.668  30.463  37.231  1.00  0.00           C  
ATOM    449  H   ALA A  30      21.382  32.876  37.530  1.00  0.00           H  
ATOM    450  HA  ALA A  30      19.201  31.610  36.169  1.00  0.00           H  
ATOM    451 1HB  ALA A  30      20.130  29.520  37.126  1.00  0.00           H  
ATOM    452 2HB  ALA A  30      21.402  30.555  36.429  1.00  0.00           H  
ATOM    453 3HB  ALA A  30      21.169  30.493  38.196  1.00  0.00           H  
ATOM    454  N   THR A  31      18.859  31.902  39.414  1.00  0.00           N  
ATOM    455  CA  THR A  31      17.876  31.743  40.488  1.00  0.00           C  
ATOM    456  C   THR A  31      16.650  32.612  40.203  1.00  0.00           C  
ATOM    457  O   THR A  31      15.524  32.162  40.402  1.00  0.00           O  
ATOM    458  CB  THR A  31      18.493  32.118  41.849  1.00  0.00           C  
ATOM    459  OG1 THR A  31      19.622  31.273  42.109  1.00  0.00           O  
ATOM    460  CG2 THR A  31      17.483  31.958  42.974  1.00  0.00           C  
ATOM    461  H   THR A  31      19.733  32.357  39.631  1.00  0.00           H  
ATOM    462  HA  THR A  31      17.569  30.699  40.529  1.00  0.00           H  
ATOM    463  HB  THR A  31      18.828  33.155  41.818  1.00  0.00           H  
ATOM    464  HG1 THR A  31      20.309  31.488  41.473  1.00  0.00           H  
ATOM    465 1HG2 THR A  31      17.937  32.227  43.929  1.00  0.00           H  
ATOM    466 2HG2 THR A  31      16.616  32.598  42.813  1.00  0.00           H  
ATOM    467 3HG2 THR A  31      17.203  30.906  42.952  1.00  0.00           H  
ATOM    468  N   GLY A  32      16.872  33.864  39.816  1.00  0.00           N  
ATOM    469  CA  GLY A  32      15.763  34.775  39.555  1.00  0.00           C  
ATOM    470  C   GLY A  32      14.863  34.280  38.438  1.00  0.00           C  
ATOM    471  O   GLY A  32      13.638  34.376  38.547  1.00  0.00           O  
ATOM    472  H   GLY A  32      17.816  34.208  39.690  1.00  0.00           H  
ATOM    473 1HA  GLY A  32      15.174  34.893  40.466  1.00  0.00           H  
ATOM    474 2HA  GLY A  32      16.170  35.752  39.293  1.00  0.00           H  
ATOM    475  N   ALA A  33      15.434  33.722  37.375  1.00  0.00           N  
ATOM    476  CA  ALA A  33      14.572  33.210  36.319  1.00  0.00           C  
ATOM    477  C   ALA A  33      13.769  32.014  36.807  1.00  0.00           C  
ATOM    478  O   ALA A  33      12.604  31.890  36.430  1.00  0.00           O  
ATOM    479  CB  ALA A  33      15.369  32.821  35.084  1.00  0.00           C  
ATOM    480  H   ALA A  33      16.439  33.662  37.312  1.00  0.00           H  
ATOM    481  HA  ALA A  33      13.866  33.988  36.033  1.00  0.00           H  
ATOM    482 1HB  ALA A  33      14.699  32.430  34.318  1.00  0.00           H  
ATOM    483 2HB  ALA A  33      15.876  33.714  34.720  1.00  0.00           H  
ATOM    484 3HB  ALA A  33      16.091  32.056  35.363  1.00  0.00           H  
ATOM    485  N   LEU A  34      14.346  31.146  37.631  1.00  0.00           N  
ATOM    486  CA  LEU A  34      13.544  30.026  38.112  1.00  0.00           C  
ATOM    487  C   LEU A  34      12.471  30.553  39.064  1.00  0.00           C  
ATOM    488  O   LEU A  34      11.333  30.087  38.998  1.00  0.00           O  
ATOM    489  CB  LEU A  34      14.406  28.977  38.825  1.00  0.00           C  
ATOM    490  CG  LEU A  34      13.705  27.706  39.322  1.00  0.00           C  
ATOM    491  CD1 LEU A  34      12.971  26.993  38.193  1.00  0.00           C  
ATOM    492  CD2 LEU A  34      14.733  26.771  39.944  1.00  0.00           C  
ATOM    493  H   LEU A  34      15.309  31.254  37.914  1.00  0.00           H  
ATOM    494  HA  LEU A  34      13.075  29.559  37.246  1.00  0.00           H  
ATOM    495 1HB  LEU A  34      15.192  28.662  38.143  1.00  0.00           H  
ATOM    496 2HB  LEU A  34      14.862  29.453  39.693  1.00  0.00           H  
ATOM    497  HG  LEU A  34      12.955  27.969  40.068  1.00  0.00           H  
ATOM    498 1HD1 LEU A  34      12.488  26.098  38.584  1.00  0.00           H  
ATOM    499 2HD1 LEU A  34      12.210  27.639  37.755  1.00  0.00           H  
ATOM    500 3HD1 LEU A  34      13.684  26.716  37.419  1.00  0.00           H  
ATOM    501 1HD2 LEU A  34      14.238  25.867  40.299  1.00  0.00           H  
ATOM    502 2HD2 LEU A  34      15.483  26.504  39.200  1.00  0.00           H  
ATOM    503 3HD2 LEU A  34      15.221  27.265  40.785  1.00  0.00           H  
ATOM    504  N   GLU A  35      12.759  31.549  39.899  1.00  0.00           N  
ATOM    505  CA  GLU A  35      11.702  32.076  40.763  1.00  0.00           C  
ATOM    506  C   GLU A  35      10.522  32.552  39.926  1.00  0.00           C  
ATOM    507  O   GLU A  35       9.364  32.283  40.250  1.00  0.00           O  
ATOM    508  CB  GLU A  35      12.254  33.227  41.607  1.00  0.00           C  
ATOM    509  CG  GLU A  35      13.220  32.827  42.715  1.00  0.00           C  
ATOM    510  CD  GLU A  35      14.001  33.951  43.335  1.00  0.00           C  
ATOM    511  OE1 GLU A  35      13.990  35.032  42.799  1.00  0.00           O  
ATOM    512  OE2 GLU A  35      14.615  33.733  44.352  1.00  0.00           O  
ATOM    513  H   GLU A  35      13.692  31.937  39.935  1.00  0.00           H  
ATOM    514  HA  GLU A  35      11.362  31.280  41.426  1.00  0.00           H  
ATOM    515 1HB  GLU A  35      12.774  33.933  40.959  1.00  0.00           H  
ATOM    516 2HB  GLU A  35      11.421  33.756  42.074  1.00  0.00           H  
ATOM    517 1HG  GLU A  35      12.624  32.345  43.488  1.00  0.00           H  
ATOM    518 2HG  GLU A  35      13.933  32.108  42.317  1.00  0.00           H  
ATOM    519  N   GLY A  36      10.826  33.266  38.846  1.00  0.00           N  
ATOM    520  CA  GLY A  36       9.832  33.784  37.909  1.00  0.00           C  
ATOM    521  C   GLY A  36       9.029  32.699  37.224  1.00  0.00           C  
ATOM    522  O   GLY A  36       7.796  32.757  37.206  1.00  0.00           O  
ATOM    523  H   GLY A  36      11.801  33.461  38.661  1.00  0.00           H  
ATOM    524 1HA  GLY A  36       9.149  34.443  38.445  1.00  0.00           H  
ATOM    525 2HA  GLY A  36      10.349  34.378  37.156  1.00  0.00           H  
ATOM    526  N   GLN A  37       9.713  31.697  36.684  1.00  0.00           N  
ATOM    527  CA  GLN A  37       9.029  30.606  35.993  1.00  0.00           C  
ATOM    528  C   GLN A  37       8.247  29.724  36.962  1.00  0.00           C  
ATOM    529  O   GLN A  37       7.179  29.235  36.608  1.00  0.00           O  
ATOM    530  CB  GLN A  37      10.035  29.756  35.213  1.00  0.00           C  
ATOM    531  CG  GLN A  37      10.715  30.511  34.083  1.00  0.00           C  
ATOM    532  CD  GLN A  37       9.699  31.167  33.171  1.00  0.00           C  
ATOM    533  OE1 GLN A  37       8.756  30.486  32.757  1.00  0.00           O  
ATOM    534  NE2 GLN A  37       9.873  32.446  32.862  1.00  0.00           N  
ATOM    535  H   GLN A  37      10.721  31.692  36.756  1.00  0.00           H  
ATOM    536  HA  GLN A  37       8.316  31.039  35.291  1.00  0.00           H  
ATOM    537 1HB  GLN A  37      10.801  29.393  35.899  1.00  0.00           H  
ATOM    538 2HB  GLN A  37       9.533  28.887  34.791  1.00  0.00           H  
ATOM    539 1HG  GLN A  37      11.363  31.292  34.485  1.00  0.00           H  
ATOM    540 2HG  GLN A  37      11.314  29.814  33.499  1.00  0.00           H  
ATOM    541 1HE2 GLN A  37       9.200  32.877  32.257  1.00  0.00           H  
ATOM    542 2HE2 GLN A  37      10.643  32.983  33.207  1.00  0.00           H  
ATOM    543  N   MET A  38       8.712  29.572  38.199  1.00  0.00           N  
ATOM    544  CA  MET A  38       7.919  28.825  39.170  1.00  0.00           C  
ATOM    545  C   MET A  38       6.586  29.527  39.394  1.00  0.00           C  
ATOM    546  O   MET A  38       5.536  28.879  39.369  1.00  0.00           O  
ATOM    547  CB  MET A  38       8.656  28.660  40.497  1.00  0.00           C  
ATOM    548  CG  MET A  38       9.801  27.656  40.498  1.00  0.00           C  
ATOM    549  SD  MET A  38       9.286  25.957  40.182  1.00  0.00           S  
ATOM    550  CE  MET A  38       8.244  25.558  41.582  1.00  0.00           C  
ATOM    551  H   MET A  38       9.601  29.967  38.464  1.00  0.00           H  
ATOM    552  HA  MET A  38       7.729  27.827  38.776  1.00  0.00           H  
ATOM    553 1HB  MET A  38       9.067  29.622  40.799  1.00  0.00           H  
ATOM    554 2HB  MET A  38       7.950  28.345  41.267  1.00  0.00           H  
ATOM    555 1HG  MET A  38      10.527  27.931  39.734  1.00  0.00           H  
ATOM    556 2HG  MET A  38      10.281  27.699  41.475  1.00  0.00           H  
ATOM    557 1HE  MET A  38       7.878  24.536  41.481  1.00  0.00           H  
ATOM    558 2HE  MET A  38       8.813  25.648  42.508  1.00  0.00           H  
ATOM    559 3HE  MET A  38       7.393  26.238  41.626  1.00  0.00           H  
ATOM    560  N   PHE A  39       6.600  30.845  39.554  1.00  0.00           N  
ATOM    561  CA  PHE A  39       5.331  31.545  39.710  1.00  0.00           C  
ATOM    562  C   PHE A  39       4.437  31.339  38.489  1.00  0.00           C  
ATOM    563  O   PHE A  39       3.267  30.977  38.619  1.00  0.00           O  
ATOM    564  CB  PHE A  39       5.508  33.048  39.935  1.00  0.00           C  
ATOM    565  CG  PHE A  39       4.191  33.768  40.015  1.00  0.00           C  
ATOM    566  CD1 PHE A  39       3.426  33.714  41.170  1.00  0.00           C  
ATOM    567  CD2 PHE A  39       3.711  34.490  38.961  1.00  0.00           C  
ATOM    568  CE1 PHE A  39       2.212  34.367  41.270  1.00  0.00           C  
ATOM    569  CE2 PHE A  39       2.501  35.152  39.038  1.00  0.00           C  
ATOM    570  CZ  PHE A  39       1.746  35.092  40.194  1.00  0.00           C  
ATOM    571  H   PHE A  39       7.474  31.349  39.564  1.00  0.00           H  
ATOM    572  HA  PHE A  39       4.824  31.135  40.585  1.00  0.00           H  
ATOM    573 1HB  PHE A  39       6.062  33.208  40.859  1.00  0.00           H  
ATOM    574 2HB  PHE A  39       6.095  33.480  39.124  1.00  0.00           H  
ATOM    575  HD1 PHE A  39       3.797  33.141  42.019  1.00  0.00           H  
ATOM    576  HD2 PHE A  39       4.303  34.540  38.047  1.00  0.00           H  
ATOM    577  HE1 PHE A  39       1.630  34.306  42.190  1.00  0.00           H  
ATOM    578  HE2 PHE A  39       2.128  35.726  38.191  1.00  0.00           H  
ATOM    579  HZ  PHE A  39       0.792  35.614  40.248  1.00  0.00           H  
ATOM    580  N   ARG A  40       4.988  31.524  37.293  1.00  0.00           N  
ATOM    581  CA  ARG A  40       4.166  31.370  36.095  1.00  0.00           C  
ATOM    582  C   ARG A  40       3.464  30.018  36.012  1.00  0.00           C  
ATOM    583  O   ARG A  40       2.279  29.954  35.683  1.00  0.00           O  
ATOM    584  CB  ARG A  40       4.978  31.544  34.821  1.00  0.00           C  
ATOM    585  CG  ARG A  40       4.115  31.532  33.571  1.00  0.00           C  
ATOM    586  CD  ARG A  40       4.849  31.925  32.339  1.00  0.00           C  
ATOM    587  NE  ARG A  40       5.940  31.020  32.016  1.00  0.00           N  
ATOM    588  CZ  ARG A  40       5.830  29.825  31.403  1.00  0.00           C  
ATOM    589  NH1 ARG A  40       4.666  29.342  31.025  1.00  0.00           N  
ATOM    590  NH2 ARG A  40       6.940  29.140  31.191  1.00  0.00           N  
ATOM    591  H   ARG A  40       5.965  31.765  37.217  1.00  0.00           H  
ATOM    592  HA  ARG A  40       3.398  32.144  36.120  1.00  0.00           H  
ATOM    593 1HB  ARG A  40       5.533  32.482  34.839  1.00  0.00           H  
ATOM    594 2HB  ARG A  40       5.716  30.743  34.749  1.00  0.00           H  
ATOM    595 1HG  ARG A  40       3.725  30.523  33.415  1.00  0.00           H  
ATOM    596 2HG  ARG A  40       3.287  32.229  33.695  1.00  0.00           H  
ATOM    597 1HD  ARG A  40       4.169  31.934  31.489  1.00  0.00           H  
ATOM    598 2HD  ARG A  40       5.262  32.921  32.491  1.00  0.00           H  
ATOM    599  HE  ARG A  40       6.875  31.311  32.270  1.00  0.00           H  
ATOM    600 1HH1 ARG A  40       3.821  29.869  31.190  1.00  0.00           H  
ATOM    601 2HH1 ARG A  40       4.617  28.442  30.569  1.00  0.00           H  
ATOM    602 1HH2 ARG A  40       7.810  29.552  31.500  1.00  0.00           H  
ATOM    603 2HH2 ARG A  40       6.921  28.239  30.736  1.00  0.00           H  
ATOM    604  N   LYS A  41       4.164  28.951  36.383  1.00  0.00           N  
ATOM    605  CA  LYS A  41       3.570  27.620  36.329  1.00  0.00           C  
ATOM    606  C   LYS A  41       2.762  27.208  37.557  1.00  0.00           C  
ATOM    607  O   LYS A  41       1.805  26.449  37.422  1.00  0.00           O  
ATOM    608  CB  LYS A  41       4.681  26.594  36.087  1.00  0.00           C  
ATOM    609  CG  LYS A  41       4.230  25.176  35.766  1.00  0.00           C  
ATOM    610  CD  LYS A  41       3.612  25.137  34.374  1.00  0.00           C  
ATOM    611  CE  LYS A  41       3.426  23.731  33.823  1.00  0.00           C  
ATOM    612  NZ  LYS A  41       4.722  23.042  33.581  1.00  0.00           N  
ATOM    613  H   LYS A  41       5.115  29.071  36.701  1.00  0.00           H  
ATOM    614  HA  LYS A  41       2.870  27.615  35.493  1.00  0.00           H  
ATOM    615 1HB  LYS A  41       5.302  26.923  35.254  1.00  0.00           H  
ATOM    616 2HB  LYS A  41       5.308  26.543  36.975  1.00  0.00           H  
ATOM    617 1HG  LYS A  41       5.086  24.502  35.808  1.00  0.00           H  
ATOM    618 2HG  LYS A  41       3.496  24.834  36.496  1.00  0.00           H  
ATOM    619 1HD  LYS A  41       2.631  25.617  34.397  1.00  0.00           H  
ATOM    620 2HD  LYS A  41       4.256  25.685  33.685  1.00  0.00           H  
ATOM    621 1HE  LYS A  41       2.842  23.148  34.533  1.00  0.00           H  
ATOM    622 2HE  LYS A  41       2.876  23.790  32.884  1.00  0.00           H  
ATOM    623 1HZ  LYS A  41       4.539  22.118  33.216  1.00  0.00           H  
ATOM    624 2HZ  LYS A  41       5.304  23.534  32.919  1.00  0.00           H  
ATOM    625 3HZ  LYS A  41       5.287  22.935  34.411  1.00  0.00           H  
ATOM    626  N   THR A  42       3.114  27.692  38.747  1.00  0.00           N  
ATOM    627  CA  THR A  42       2.428  27.248  39.958  1.00  0.00           C  
ATOM    628  C   THR A  42       1.464  28.223  40.627  1.00  0.00           C  
ATOM    629  O   THR A  42       0.670  27.808  41.473  1.00  0.00           O  
ATOM    630  CB  THR A  42       3.449  26.816  41.028  1.00  0.00           C  
ATOM    631  OG1 THR A  42       4.205  27.969  41.420  1.00  0.00           O  
ATOM    632  CG2 THR A  42       4.392  25.745  40.503  1.00  0.00           C  
ATOM    633  H   THR A  42       3.857  28.371  38.821  1.00  0.00           H  
ATOM    634  HA  THR A  42       1.810  26.392  39.685  1.00  0.00           H  
ATOM    635  HB  THR A  42       2.914  26.422  41.891  1.00  0.00           H  
ATOM    636  HG1 THR A  42       4.831  28.178  40.723  1.00  0.00           H  
ATOM    637 1HG2 THR A  42       5.097  25.467  41.287  1.00  0.00           H  
ATOM    638 2HG2 THR A  42       3.813  24.869  40.202  1.00  0.00           H  
ATOM    639 3HG2 THR A  42       4.940  26.131  39.644  1.00  0.00           H  
ATOM    640  N   GLY A  43       1.577  29.520  40.368  1.00  0.00           N  
ATOM    641  CA  GLY A  43       0.745  30.511  41.047  1.00  0.00           C  
ATOM    642  C   GLY A  43       1.323  31.000  42.360  1.00  0.00           C  
ATOM    643  O   GLY A  43       0.718  31.835  43.032  1.00  0.00           O  
ATOM    644  H   GLY A  43       2.241  29.863  39.690  1.00  0.00           H  
ATOM    645 1HA  GLY A  43       0.608  31.364  40.381  1.00  0.00           H  
ATOM    646 2HA  GLY A  43      -0.237  30.078  41.237  1.00  0.00           H  
ATOM    647  N   ARG A  44       2.505  30.518  42.731  1.00  0.00           N  
ATOM    648  CA  ARG A  44       3.144  30.949  43.971  1.00  0.00           C  
ATOM    649  C   ARG A  44       4.601  31.326  43.712  1.00  0.00           C  
ATOM    650  O   ARG A  44       5.364  30.551  43.130  1.00  0.00           O  
ATOM    651  CB  ARG A  44       3.076  29.851  45.023  1.00  0.00           C  
ATOM    652  CG  ARG A  44       1.671  29.460  45.454  1.00  0.00           C  
ATOM    653  CD  ARG A  44       1.003  30.521  46.249  1.00  0.00           C  
ATOM    654  NE  ARG A  44      -0.323  30.114  46.689  1.00  0.00           N  
ATOM    655  CZ  ARG A  44      -1.460  30.267  45.984  1.00  0.00           C  
ATOM    656  NH1 ARG A  44      -1.469  30.819  44.791  1.00  0.00           N  
ATOM    657  NH2 ARG A  44      -2.598  29.847  46.509  1.00  0.00           N  
ATOM    658  H   ARG A  44       2.970  29.837  42.146  1.00  0.00           H  
ATOM    659  HA  ARG A  44       2.619  31.823  44.355  1.00  0.00           H  
ATOM    660 1HB  ARG A  44       3.565  28.956  44.641  1.00  0.00           H  
ATOM    661 2HB  ARG A  44       3.618  30.169  45.913  1.00  0.00           H  
ATOM    662 1HG  ARG A  44       1.056  29.267  44.575  1.00  0.00           H  
ATOM    663 2HG  ARG A  44       1.719  28.560  46.066  1.00  0.00           H  
ATOM    664 1HD  ARG A  44       1.603  30.742  47.131  1.00  0.00           H  
ATOM    665 2HD  ARG A  44       0.888  31.433  45.664  1.00  0.00           H  
ATOM    666  HE  ARG A  44      -0.393  29.680  47.599  1.00  0.00           H  
ATOM    667 1HH1 ARG A  44      -0.626  31.155  44.347  1.00  0.00           H  
ATOM    668 2HH1 ARG A  44      -2.341  30.919  44.290  1.00  0.00           H  
ATOM    669 1HH2 ARG A  44      -2.605  29.422  47.427  1.00  0.00           H  
ATOM    670 2HH2 ARG A  44      -3.463  29.953  45.998  1.00  0.00           H  
ATOM    671  N   LEU A  45       4.990  32.502  44.196  1.00  0.00           N  
ATOM    672  CA  LEU A  45       6.364  32.962  44.009  1.00  0.00           C  
ATOM    673  C   LEU A  45       7.154  32.673  45.274  1.00  0.00           C  
ATOM    674  O   LEU A  45       6.897  33.261  46.330  1.00  0.00           O  
ATOM    675  CB  LEU A  45       6.358  34.462  43.687  1.00  0.00           C  
ATOM    676  CG  LEU A  45       7.704  35.149  43.416  1.00  0.00           C  
ATOM    677  CD1 LEU A  45       8.322  34.596  42.139  1.00  0.00           C  
ATOM    678  CD2 LEU A  45       7.490  36.650  43.310  1.00  0.00           C  
ATOM    679  H   LEU A  45       4.335  33.082  44.697  1.00  0.00           H  
ATOM    680  HA  LEU A  45       6.799  32.418  43.172  1.00  0.00           H  
ATOM    681 1HB  LEU A  45       5.747  34.627  42.801  1.00  0.00           H  
ATOM    682 2HB  LEU A  45       5.902  34.987  44.526  1.00  0.00           H  
ATOM    683  HG  LEU A  45       8.395  34.936  44.233  1.00  0.00           H  
ATOM    684 1HD1 LEU A  45       9.281  35.073  41.932  1.00  0.00           H  
ATOM    685 2HD1 LEU A  45       8.490  33.524  42.235  1.00  0.00           H  
ATOM    686 3HD1 LEU A  45       7.652  34.782  41.302  1.00  0.00           H  
ATOM    687 1HD2 LEU A  45       8.445  37.140  43.118  1.00  0.00           H  
ATOM    688 2HD2 LEU A  45       6.802  36.869  42.492  1.00  0.00           H  
ATOM    689 3HD2 LEU A  45       7.071  37.028  44.241  1.00  0.00           H  
ATOM    690  N   ILE A  46       8.100  31.745  45.178  1.00  0.00           N  
ATOM    691  CA  ILE A  46       8.882  31.327  46.328  1.00  0.00           C  
ATOM    692  C   ILE A  46      10.342  31.708  46.114  1.00  0.00           C  
ATOM    693  O   ILE A  46      10.938  31.295  45.119  1.00  0.00           O  
ATOM    694  CB  ILE A  46       8.747  29.810  46.540  1.00  0.00           C  
ATOM    695  CG1 ILE A  46       7.274  29.474  46.781  1.00  0.00           C  
ATOM    696  CG2 ILE A  46       9.619  29.358  47.703  1.00  0.00           C  
ATOM    697  CD1 ILE A  46       6.937  28.001  46.763  1.00  0.00           C  
ATOM    698  H   ILE A  46       8.272  31.322  44.279  1.00  0.00           H  
ATOM    699  HA  ILE A  46       8.510  31.834  47.217  1.00  0.00           H  
ATOM    700  HB  ILE A  46       9.062  29.286  45.639  1.00  0.00           H  
ATOM    701 1HG1 ILE A  46       6.983  29.878  47.751  1.00  0.00           H  
ATOM    702 2HG1 ILE A  46       6.669  29.961  46.015  1.00  0.00           H  
ATOM    703 1HG2 ILE A  46       9.523  28.283  47.854  1.00  0.00           H  
ATOM    704 2HG2 ILE A  46      10.664  29.589  47.502  1.00  0.00           H  
ATOM    705 3HG2 ILE A  46       9.309  29.873  48.613  1.00  0.00           H  
ATOM    706 1HD1 ILE A  46       5.868  27.877  46.943  1.00  0.00           H  
ATOM    707 2HD1 ILE A  46       7.196  27.583  45.790  1.00  0.00           H  
ATOM    708 3HD1 ILE A  46       7.487  27.466  47.535  1.00  0.00           H  
ATOM    709  N   SER A  47      10.922  32.455  47.048  1.00  0.00           N  
ATOM    710  CA  SER A  47      12.326  32.824  46.900  1.00  0.00           C  
ATOM    711  C   SER A  47      13.190  31.570  46.995  1.00  0.00           C  
ATOM    712  O   SER A  47      12.951  30.711  47.844  1.00  0.00           O  
ATOM    713  CB  SER A  47      12.723  33.824  47.967  1.00  0.00           C  
ATOM    714  OG  SER A  47      12.008  35.024  47.844  1.00  0.00           O  
ATOM    715  H   SER A  47      10.393  32.760  47.851  1.00  0.00           H  
ATOM    716  HA  SER A  47      12.472  33.292  45.925  1.00  0.00           H  
ATOM    717 1HB  SER A  47      12.541  33.398  48.953  1.00  0.00           H  
ATOM    718 2HB  SER A  47      13.790  34.024  47.883  1.00  0.00           H  
ATOM    719  HG  SER A  47      12.329  35.583  48.555  1.00  0.00           H  
ATOM    720  N   LEU A  48      14.197  31.478  46.133  1.00  0.00           N  
ATOM    721  CA  LEU A  48      15.092  30.335  46.064  1.00  0.00           C  
ATOM    722  C   LEU A  48      16.511  30.732  46.462  1.00  0.00           C  
ATOM    723  O   LEU A  48      16.856  31.912  46.403  1.00  0.00           O  
ATOM    724  CB  LEU A  48      15.031  29.812  44.624  1.00  0.00           C  
ATOM    725  CG  LEU A  48      13.616  29.488  44.124  1.00  0.00           C  
ATOM    726  CD1 LEU A  48      13.639  29.077  42.658  1.00  0.00           C  
ATOM    727  CD2 LEU A  48      13.015  28.376  44.971  1.00  0.00           C  
ATOM    728  H   LEU A  48      14.349  32.243  45.491  1.00  0.00           H  
ATOM    729  HA  LEU A  48      14.757  29.562  46.755  1.00  0.00           H  
ATOM    730 1HB  LEU A  48      15.464  30.565  43.968  1.00  0.00           H  
ATOM    731 2HB  LEU A  48      15.637  28.908  44.569  1.00  0.00           H  
ATOM    732  HG  LEU A  48      12.986  30.374  44.197  1.00  0.00           H  
ATOM    733 1HD1 LEU A  48      12.624  28.852  42.330  1.00  0.00           H  
ATOM    734 2HD1 LEU A  48      14.041  29.885  42.048  1.00  0.00           H  
ATOM    735 3HD1 LEU A  48      14.266  28.192  42.548  1.00  0.00           H  
ATOM    736 1HD2 LEU A  48      12.012  28.167  44.596  1.00  0.00           H  
ATOM    737 2HD2 LEU A  48      13.638  27.485  44.895  1.00  0.00           H  
ATOM    738 3HD2 LEU A  48      12.957  28.681  46.016  1.00  0.00           H  
ATOM    739  N   SER A  49      17.337  29.767  46.852  1.00  0.00           N  
ATOM    740  CA  SER A  49      18.707  30.075  47.261  1.00  0.00           C  
ATOM    741  C   SER A  49      19.839  30.083  46.229  1.00  0.00           C  
ATOM    742  O   SER A  49      20.252  29.048  45.701  1.00  0.00           O  
ATOM    743  CB  SER A  49      19.126  29.109  48.351  1.00  0.00           C  
ATOM    744  OG  SER A  49      20.483  29.278  48.654  1.00  0.00           O  
ATOM    745  H   SER A  49      17.029  28.805  46.865  1.00  0.00           H  
ATOM    746  HA  SER A  49      18.694  31.098  47.640  1.00  0.00           H  
ATOM    747 1HB  SER A  49      18.524  29.274  49.244  1.00  0.00           H  
ATOM    748 2HB  SER A  49      18.946  28.083  48.031  1.00  0.00           H  
ATOM    749  HG  SER A  49      20.546  29.055  49.585  1.00  0.00           H  
ATOM    750  N   GLU A  50      20.459  31.251  46.104  1.00  0.00           N  
ATOM    751  CA  GLU A  50      21.637  31.469  45.262  1.00  0.00           C  
ATOM    752  C   GLU A  50      22.841  30.714  45.819  1.00  0.00           C  
ATOM    753  O   GLU A  50      23.637  30.152  45.065  1.00  0.00           O  
ATOM    754  CB  GLU A  50      21.960  32.961  45.156  1.00  0.00           C  
ATOM    755  CG  GLU A  50      20.919  33.774  44.401  1.00  0.00           C  
ATOM    756  CD  GLU A  50      19.701  34.124  45.211  1.00  0.00           C  
ATOM    757  OE1 GLU A  50      19.643  33.852  46.386  1.00  0.00           O  
ATOM    758  OE2 GLU A  50      18.793  34.683  44.643  1.00  0.00           O  
ATOM    759  H   GLU A  50      20.098  32.043  46.619  1.00  0.00           H  
ATOM    760  HA  GLU A  50      21.418  31.091  44.264  1.00  0.00           H  
ATOM    761 1HB  GLU A  50      22.058  33.388  46.154  1.00  0.00           H  
ATOM    762 2HB  GLU A  50      22.917  33.095  44.651  1.00  0.00           H  
ATOM    763 1HG  GLU A  50      21.371  34.704  44.056  1.00  0.00           H  
ATOM    764 2HG  GLU A  50      20.611  33.201  43.528  1.00  0.00           H  
ATOM    765  N   GLN A  51      22.927  30.662  47.142  1.00  0.00           N  
ATOM    766  CA  GLN A  51      24.015  30.002  47.845  1.00  0.00           C  
ATOM    767  C   GLN A  51      24.019  28.516  47.507  1.00  0.00           C  
ATOM    768  O   GLN A  51      25.089  27.916  47.383  1.00  0.00           O  
ATOM    769  CB  GLN A  51      23.852  30.221  49.352  1.00  0.00           C  
ATOM    770  CG  GLN A  51      25.002  29.844  50.268  1.00  0.00           C  
ATOM    771  CD  GLN A  51      26.270  30.670  50.155  1.00  0.00           C  
ATOM    772  OE1 GLN A  51      26.384  31.878  50.383  1.00  0.00           O  
ATOM    773  NE2 GLN A  51      27.298  29.927  49.765  1.00  0.00           N  
ATOM    774  H   GLN A  51      22.198  31.103  47.688  1.00  0.00           H  
ATOM    775  HA  GLN A  51      24.958  30.438  47.518  1.00  0.00           H  
ATOM    776 1HB  GLN A  51      23.658  31.288  49.486  1.00  0.00           H  
ATOM    777 2HB  GLN A  51      22.992  29.658  49.714  1.00  0.00           H  
ATOM    778 1HG  GLN A  51      24.650  29.942  51.295  1.00  0.00           H  
ATOM    779 2HG  GLN A  51      25.303  28.816  50.065  1.00  0.00           H  
ATOM    780 1HE2 GLN A  51      28.215  30.308  49.637  1.00  0.00           H  
ATOM    781 2HE2 GLN A  51      27.175  28.949  49.588  1.00  0.00           H  
ATOM    782  N   ASN A  52      22.844  27.918  47.332  1.00  0.00           N  
ATOM    783  CA  ASN A  52      22.816  26.500  46.978  1.00  0.00           C  
ATOM    784  C   ASN A  52      23.464  26.325  45.610  1.00  0.00           C  
ATOM    785  O   ASN A  52      24.267  25.417  45.409  1.00  0.00           O  
ATOM    786  CB  ASN A  52      21.399  25.956  46.986  1.00  0.00           C  
ATOM    787  CG  ASN A  52      21.349  24.468  46.776  1.00  0.00           C  
ATOM    788  OD1 ASN A  52      21.125  24.012  45.649  1.00  0.00           O  
ATOM    789  ND2 ASN A  52      21.549  23.716  47.829  1.00  0.00           N  
ATOM    790  H   ASN A  52      21.983  28.438  47.444  1.00  0.00           H  
ATOM    791  HA  ASN A  52      23.395  25.934  47.710  1.00  0.00           H  
ATOM    792 1HB  ASN A  52      20.910  26.185  47.933  1.00  0.00           H  
ATOM    793 2HB  ASN A  52      20.830  26.448  46.197  1.00  0.00           H  
ATOM    794 1HD2 ASN A  52      21.526  22.720  47.739  1.00  0.00           H  
ATOM    795 2HD2 ASN A  52      21.727  24.131  48.721  1.00  0.00           H  
ATOM    796  N   LEU A  53      23.213  27.247  44.689  1.00  0.00           N  
ATOM    797  CA  LEU A  53      23.899  27.104  43.410  1.00  0.00           C  
ATOM    798  C   LEU A  53      25.404  27.298  43.569  1.00  0.00           C  
ATOM    799  O   LEU A  53      26.200  26.618  42.918  1.00  0.00           O  
ATOM    800  CB  LEU A  53      23.352  28.116  42.395  1.00  0.00           C  
ATOM    801  CG  LEU A  53      21.893  27.963  41.945  1.00  0.00           C  
ATOM    802  CD1 LEU A  53      21.533  29.170  41.090  1.00  0.00           C  
ATOM    803  CD2 LEU A  53      21.707  26.666  41.171  1.00  0.00           C  
ATOM    804  H   LEU A  53      22.571  28.001  44.890  1.00  0.00           H  
ATOM    805  HA  LEU A  53      23.718  26.097  43.037  1.00  0.00           H  
ATOM    806 1HB  LEU A  53      23.449  29.110  42.828  1.00  0.00           H  
ATOM    807 2HB  LEU A  53      23.969  28.062  41.497  1.00  0.00           H  
ATOM    808  HG  LEU A  53      21.240  27.949  42.815  1.00  0.00           H  
ATOM    809 1HD1 LEU A  53      20.498  29.085  40.757  1.00  0.00           H  
ATOM    810 2HD1 LEU A  53      21.654  30.067  41.698  1.00  0.00           H  
ATOM    811 3HD1 LEU A  53      22.182  29.226  40.217  1.00  0.00           H  
ATOM    812 1HD2 LEU A  53      20.664  26.574  40.861  1.00  0.00           H  
ATOM    813 2HD2 LEU A  53      22.340  26.649  40.285  1.00  0.00           H  
ATOM    814 3HD2 LEU A  53      21.972  25.826  41.815  1.00  0.00           H  
ATOM    815  N   VAL A  54      25.811  28.261  44.389  1.00  0.00           N  
ATOM    816  CA  VAL A  54      27.226  28.534  44.587  1.00  0.00           C  
ATOM    817  C   VAL A  54      27.971  27.321  45.157  1.00  0.00           C  
ATOM    818  O   VAL A  54      29.055  26.988  44.676  1.00  0.00           O  
ATOM    819  CB  VAL A  54      27.430  29.731  45.533  1.00  0.00           C  
ATOM    820  CG1 VAL A  54      28.885  29.892  45.949  1.00  0.00           C  
ATOM    821  CG2 VAL A  54      26.928  30.988  44.843  1.00  0.00           C  
ATOM    822  H   VAL A  54      25.105  28.796  44.872  1.00  0.00           H  
ATOM    823  HA  VAL A  54      27.665  28.780  43.619  1.00  0.00           H  
ATOM    824  HB  VAL A  54      26.871  29.564  46.454  1.00  0.00           H  
ATOM    825 1HG1 VAL A  54      28.983  30.748  46.617  1.00  0.00           H  
ATOM    826 2HG1 VAL A  54      29.245  29.005  46.468  1.00  0.00           H  
ATOM    827 3HG1 VAL A  54      29.497  30.053  45.062  1.00  0.00           H  
ATOM    828 1HG2 VAL A  54      27.069  31.841  45.506  1.00  0.00           H  
ATOM    829 2HG2 VAL A  54      27.494  31.137  43.923  1.00  0.00           H  
ATOM    830 3HG2 VAL A  54      25.869  30.891  44.601  1.00  0.00           H  
ATOM    831  N   ASP A  55      27.387  26.628  46.128  1.00  0.00           N  
ATOM    832  CA  ASP A  55      28.053  25.456  46.694  1.00  0.00           C  
ATOM    833  C   ASP A  55      27.837  24.109  46.004  1.00  0.00           C  
ATOM    834  O   ASP A  55      28.696  23.241  46.134  1.00  0.00           O  
ATOM    835  CB  ASP A  55      27.622  25.305  48.155  1.00  0.00           C  
ATOM    836  CG  ASP A  55      28.032  26.503  49.001  1.00  0.00           C  
ATOM    837  OD1 ASP A  55      29.165  26.917  48.951  1.00  0.00           O  
ATOM    838  OD2 ASP A  55      27.191  27.008  49.705  1.00  0.00           O  
ATOM    839  H   ASP A  55      26.483  26.921  46.467  1.00  0.00           H  
ATOM    840  HA  ASP A  55      29.127  25.632  46.633  1.00  0.00           H  
ATOM    841 1HB  ASP A  55      26.540  25.188  48.200  1.00  0.00           H  
ATOM    842 2HB  ASP A  55      28.069  24.405  48.576  1.00  0.00           H  
ATOM    843  N   CYS A  56      26.671  23.860  45.411  1.00  0.00           N  
ATOM    844  CA  CYS A  56      26.297  22.567  44.842  1.00  0.00           C  
ATOM    845  C   CYS A  56      26.395  22.501  43.318  1.00  0.00           C  
ATOM    846  O   CYS A  56      26.395  21.406  42.760  1.00  0.00           O  
ATOM    847  CB  CYS A  56      24.867  22.218  45.253  1.00  0.00           C  
ATOM    848  SG  CYS A  56      24.589  22.056  47.033  1.00  0.00           S  
ATOM    849  H   CYS A  56      25.997  24.609  45.343  1.00  0.00           H  
ATOM    850  HA  CYS A  56      26.969  21.803  45.233  1.00  0.00           H  
ATOM    851 1HB  CYS A  56      24.181  22.985  44.890  1.00  0.00           H  
ATOM    852 2HB  CYS A  56      24.566  21.276  44.793  1.00  0.00           H  
ATOM    853  N   SER A  57      26.403  23.610  42.584  1.00  0.00           N  
ATOM    854  CA  SER A  57      26.401  23.512  41.128  1.00  0.00           C  
ATOM    855  C   SER A  57      27.786  23.251  40.540  1.00  0.00           C  
ATOM    856  O   SER A  57      27.914  22.858  39.378  1.00  0.00           O  
ATOM    857  CB  SER A  57      25.854  24.756  40.457  1.00  0.00           C  
ATOM    858  OG  SER A  57      26.770  25.811  40.554  1.00  0.00           O  
ATOM    859  H   SER A  57      26.410  24.535  42.988  1.00  0.00           H  
ATOM    860  HA  SER A  57      25.763  22.674  40.843  1.00  0.00           H  
ATOM    861 1HB  SER A  57      25.646  24.541  39.409  1.00  0.00           H  
ATOM    862 2HB  SER A  57      24.913  25.044  40.922  1.00  0.00           H  
ATOM    863  HG  SER A  57      26.686  26.157  41.445  1.00  0.00           H  
ATOM    864  N   GLY A  58      28.810  23.288  41.387  1.00  0.00           N  
ATOM    865  CA  GLY A  58      30.208  23.074  41.024  1.00  0.00           C  
ATOM    866  C   GLY A  58      30.445  22.023  39.954  1.00  0.00           C  
ATOM    867  O   GLY A  58      31.109  22.324  38.963  1.00  0.00           O  
ATOM    868  H   GLY A  58      28.587  23.477  42.356  1.00  0.00           H  
ATOM    869 1HA  GLY A  58      30.624  24.018  40.670  1.00  0.00           H  
ATOM    870 2HA  GLY A  58      30.763  22.779  41.913  1.00  0.00           H  
ATOM    871  N   PRO A  59      29.976  20.774  40.101  1.00  0.00           N  
ATOM    872  CA  PRO A  59      30.176  19.657  39.182  1.00  0.00           C  
ATOM    873  C   PRO A  59      29.747  19.943  37.745  1.00  0.00           C  
ATOM    874  O   PRO A  59      30.260  19.317  36.818  1.00  0.00           O  
ATOM    875  CB  PRO A  59      29.309  18.556  39.800  1.00  0.00           C  
ATOM    876  CG  PRO A  59      29.263  18.882  41.253  1.00  0.00           C  
ATOM    877  CD  PRO A  59      29.224  20.386  41.315  1.00  0.00           C  
ATOM    878  HA  PRO A  59      31.242  19.385  39.190  1.00  0.00           H  
ATOM    879 1HB  PRO A  59      28.314  18.559  39.331  1.00  0.00           H  
ATOM    880 2HB  PRO A  59      29.758  17.571  39.601  1.00  0.00           H  
ATOM    881 1HG  PRO A  59      28.377  18.421  41.717  1.00  0.00           H  
ATOM    882 2HG  PRO A  59      30.141  18.465  41.766  1.00  0.00           H  
ATOM    883 1HD  PRO A  59      28.163  20.669  41.243  1.00  0.00           H  
ATOM    884 2HD  PRO A  59      29.682  20.744  42.248  1.00  0.00           H  
ATOM    885  N   GLN A  60      28.954  20.985  37.525  1.00  0.00           N  
ATOM    886  CA  GLN A  60      28.533  21.346  36.181  1.00  0.00           C  
ATOM    887  C   GLN A  60      29.573  22.201  35.453  1.00  0.00           C  
ATOM    888  O   GLN A  60      29.459  22.401  34.243  1.00  0.00           O  
ATOM    889  CB  GLN A  60      27.194  22.089  36.211  1.00  0.00           C  
ATOM    890  CG  GLN A  60      25.992  21.323  36.737  1.00  0.00           C  
ATOM    891  CD  GLN A  60      25.607  20.126  35.888  1.00  0.00           C  
ATOM    892  OE1 GLN A  60      25.784  20.149  34.668  1.00  0.00           O  
ATOM    893  NE2 GLN A  60      25.084  19.086  36.526  1.00  0.00           N  
ATOM    894  H   GLN A  60      28.623  21.560  38.286  1.00  0.00           H  
ATOM    895  HA  GLN A  60      28.404  20.430  35.606  1.00  0.00           H  
ATOM    896 1HB  GLN A  60      27.296  22.979  36.831  1.00  0.00           H  
ATOM    897 2HB  GLN A  60      26.940  22.413  35.202  1.00  0.00           H  
ATOM    898 1HG  GLN A  60      26.223  20.961  37.738  1.00  0.00           H  
ATOM    899 2HG  GLN A  60      25.148  22.013  36.758  1.00  0.00           H  
ATOM    900 1HE2 GLN A  60      24.812  18.270  36.013  1.00  0.00           H  
ATOM    901 2HE2 GLN A  60      24.956  19.105  37.518  1.00  0.00           H  
ATOM    902  N   GLY A  61      30.625  22.618  36.150  1.00  0.00           N  
ATOM    903  CA  GLY A  61      31.650  23.471  35.560  1.00  0.00           C  
ATOM    904  C   GLY A  61      31.763  24.842  36.200  1.00  0.00           C  
ATOM    905  O   GLY A  61      32.282  25.769  35.582  1.00  0.00           O  
ATOM    906  H   GLY A  61      30.720  22.341  37.115  1.00  0.00           H  
ATOM    907 1HA  GLY A  61      32.615  22.968  35.645  1.00  0.00           H  
ATOM    908 2HA  GLY A  61      31.437  23.602  34.501  1.00  0.00           H  
ATOM    909  N   ASN A  62      31.260  24.992  37.422  1.00  0.00           N  
ATOM    910  CA  ASN A  62      31.313  26.256  38.145  1.00  0.00           C  
ATOM    911  C   ASN A  62      32.375  26.210  39.238  1.00  0.00           C  
ATOM    912  O   ASN A  62      32.646  25.154  39.799  1.00  0.00           O  
ATOM    913  CB  ASN A  62      29.967  26.625  38.743  1.00  0.00           C  
ATOM    914  CG  ASN A  62      28.970  27.051  37.702  1.00  0.00           C  
ATOM    915  OD1 ASN A  62      29.358  27.626  36.679  1.00  0.00           O  
ATOM    916  ND2 ASN A  62      27.707  26.790  37.923  1.00  0.00           N  
ATOM    917  H   ASN A  62      30.830  24.185  37.855  1.00  0.00           H  
ATOM    918  HA  ASN A  62      31.596  27.046  37.448  1.00  0.00           H  
ATOM    919 1HB  ASN A  62      29.560  25.774  39.290  1.00  0.00           H  
ATOM    920 2HB  ASN A  62      30.095  27.439  39.458  1.00  0.00           H  
ATOM    921 1HD2 ASN A  62      27.022  27.063  37.246  1.00  0.00           H  
ATOM    922 2HD2 ASN A  62      27.420  26.324  38.759  1.00  0.00           H  
ATOM    923  N   GLU A  63      32.903  27.373  39.602  1.00  0.00           N  
ATOM    924  CA  GLU A  63      33.894  27.495  40.665  1.00  0.00           C  
ATOM    925  C   GLU A  63      33.342  28.194  41.907  1.00  0.00           C  
ATOM    926  O   GLU A  63      34.086  28.806  42.672  1.00  0.00           O  
ATOM    927  CB  GLU A  63      35.123  28.256  40.157  1.00  0.00           C  
ATOM    928  CG  GLU A  63      35.854  27.623  38.981  1.00  0.00           C  
ATOM    929  CD  GLU A  63      36.514  26.316  39.321  1.00  0.00           C  
ATOM    930  OE1 GLU A  63      36.911  26.151  40.449  1.00  0.00           O  
ATOM    931  OE2 GLU A  63      36.623  25.480  38.454  1.00  0.00           O  
ATOM    932  H   GLU A  63      32.629  28.227  39.140  1.00  0.00           H  
ATOM    933  HA  GLU A  63      34.202  26.493  40.966  1.00  0.00           H  
ATOM    934 1HB  GLU A  63      34.824  29.257  39.851  1.00  0.00           H  
ATOM    935 2HB  GLU A  63      35.839  28.356  40.973  1.00  0.00           H  
ATOM    936 1HG  GLU A  63      35.141  27.453  38.175  1.00  0.00           H  
ATOM    937 2HG  GLU A  63      36.609  28.321  38.626  1.00  0.00           H  
ATOM    938  N   GLY A  64      32.026  28.180  42.086  1.00  0.00           N  
ATOM    939  CA  GLY A  64      31.430  28.848  43.239  1.00  0.00           C  
ATOM    940  C   GLY A  64      31.623  30.350  43.164  1.00  0.00           C  
ATOM    941  O   GLY A  64      31.238  30.953  42.164  1.00  0.00           O  
ATOM    942  H   GLY A  64      31.443  27.702  41.412  1.00  0.00           H  
ATOM    943 1HA  GLY A  64      30.367  28.615  43.281  1.00  0.00           H  
ATOM    944 2HA  GLY A  64      31.889  28.456  44.145  1.00  0.00           H  
ATOM    945  N   CYS A  65      32.212  30.964  44.183  1.00  0.00           N  
ATOM    946  CA  CYS A  65      32.430  32.404  44.272  1.00  0.00           C  
ATOM    947  C   CYS A  65      33.588  32.847  43.386  1.00  0.00           C  
ATOM    948  O   CYS A  65      33.872  34.039  43.296  1.00  0.00           O  
ATOM    949  CB  CYS A  65      32.717  32.878  45.700  1.00  0.00           C  
ATOM    950  SG  CYS A  65      31.327  32.863  46.858  1.00  0.00           S  
ATOM    951  H   CYS A  65      32.536  30.399  44.957  1.00  0.00           H  
ATOM    952  HA  CYS A  65      31.521  32.902  43.933  1.00  0.00           H  
ATOM    953 1HB  CYS A  65      33.496  32.261  46.145  1.00  0.00           H  
ATOM    954 2HB  CYS A  65      33.093  33.900  45.717  1.00  0.00           H  
ATOM    955  N   ASN A  66      34.277  31.901  42.755  1.00  0.00           N  
ATOM    956  CA  ASN A  66      35.389  32.251  41.882  1.00  0.00           C  
ATOM    957  C   ASN A  66      34.941  32.303  40.425  1.00  0.00           C  
ATOM    958  O   ASN A  66      35.776  32.376  39.524  1.00  0.00           O  
ATOM    959  CB  ASN A  66      36.526  31.262  42.060  1.00  0.00           C  
ATOM    960  CG  ASN A  66      37.166  31.370  43.416  1.00  0.00           C  
ATOM    961  OD1 ASN A  66      37.433  32.465  43.926  1.00  0.00           O  
ATOM    962  ND2 ASN A  66      37.419  30.233  44.013  1.00  0.00           N  
ATOM    963  H   ASN A  66      34.038  30.924  42.874  1.00  0.00           H  
ATOM    964  HA  ASN A  66      35.745  33.248  42.150  1.00  0.00           H  
ATOM    965 1HB  ASN A  66      36.145  30.249  41.924  1.00  0.00           H  
ATOM    966 2HB  ASN A  66      37.286  31.434  41.298  1.00  0.00           H  
ATOM    967 1HD2 ASN A  66      37.843  30.210  44.917  1.00  0.00           H  
ATOM    968 2HD2 ASN A  66      37.189  29.368  43.568  1.00  0.00           H  
ATOM    969  N   GLY A  67      33.634  32.243  40.189  1.00  0.00           N  
ATOM    970  CA  GLY A  67      33.054  32.378  38.850  1.00  0.00           C  
ATOM    971  C   GLY A  67      32.303  31.171  38.312  1.00  0.00           C  
ATOM    972  O   GLY A  67      32.579  30.027  38.671  1.00  0.00           O  
ATOM    973  H   GLY A  67      32.982  32.100  40.947  1.00  0.00           H  
ATOM    974 1HA  GLY A  67      32.370  33.225  38.891  1.00  0.00           H  
ATOM    975 2HA  GLY A  67      33.847  32.604  38.139  1.00  0.00           H  
ATOM    976  N   GLY A  68      31.364  31.449  37.414  1.00  0.00           N  
ATOM    977  CA  GLY A  68      30.545  30.407  36.807  1.00  0.00           C  
ATOM    978  C   GLY A  68      29.469  30.891  35.851  1.00  0.00           C  
ATOM    979  O   GLY A  68      29.377  32.071  35.520  1.00  0.00           O  
ATOM    980  H   GLY A  68      31.248  32.426  37.177  1.00  0.00           H  
ATOM    981 1HA  GLY A  68      31.191  29.721  36.259  1.00  0.00           H  
ATOM    982 2HA  GLY A  68      30.062  29.849  37.609  1.00  0.00           H  
ATOM    983  N   LEU A  69      28.652  29.956  35.373  1.00  0.00           N  
ATOM    984  CA  LEU A  69      27.596  30.278  34.411  1.00  0.00           C  
ATOM    985  C   LEU A  69      26.181  29.958  34.893  1.00  0.00           C  
ATOM    986  O   LEU A  69      25.920  28.935  35.523  1.00  0.00           O  
ATOM    987  CB  LEU A  69      27.811  29.540  33.083  1.00  0.00           C  
ATOM    988  CG  LEU A  69      29.132  29.790  32.347  1.00  0.00           C  
ATOM    989  CD1 LEU A  69      29.156  28.895  31.114  1.00  0.00           C  
ATOM    990  CD2 LEU A  69      29.273  31.256  31.964  1.00  0.00           C  
ATOM    991  H   LEU A  69      28.787  29.010  35.700  1.00  0.00           H  
ATOM    992  HA  LEU A  69      27.628  31.351  34.221  1.00  0.00           H  
ATOM    993 1HB  LEU A  69      27.748  28.470  33.274  1.00  0.00           H  
ATOM    994 2HB  LEU A  69      27.007  29.818  32.400  1.00  0.00           H  
ATOM    995  HG  LEU A  69      29.969  29.516  32.989  1.00  0.00           H  
ATOM    996 1HD1 LEU A  69      30.086  29.052  30.569  1.00  0.00           H  
ATOM    997 2HD1 LEU A  69      29.086  27.851  31.420  1.00  0.00           H  
ATOM    998 3HD1 LEU A  69      28.313  29.138  30.468  1.00  0.00           H  
ATOM    999 1HD2 LEU A  69      30.219  31.406  31.444  1.00  0.00           H  
ATOM   1000 2HD2 LEU A  69      28.450  31.546  31.312  1.00  0.00           H  
ATOM   1001 3HD2 LEU A  69      29.254  31.890  32.851  1.00  0.00           H  
ATOM   1002  N   MET A  70      25.245  30.751  34.386  1.00  0.00           N  
ATOM   1003  CA  MET A  70      23.823  30.588  34.652  1.00  0.00           C  
ATOM   1004  C   MET A  70      23.240  29.366  33.949  1.00  0.00           C  
ATOM   1005  O   MET A  70      22.288  28.757  34.432  1.00  0.00           O  
ATOM   1006  CB  MET A  70      23.123  31.873  34.213  1.00  0.00           C  
ATOM   1007  CG  MET A  70      23.040  32.080  32.707  1.00  0.00           C  
ATOM   1008  SD  MET A  70      22.404  33.709  32.266  1.00  0.00           S  
ATOM   1009  CE  MET A  70      22.110  33.459  30.518  1.00  0.00           C  
ATOM   1010  H   MET A  70      25.543  31.500  33.781  1.00  0.00           H  
ATOM   1011  HA  MET A  70      23.691  30.438  35.723  1.00  0.00           H  
ATOM   1012 1HB  MET A  70      22.106  31.891  34.600  1.00  0.00           H  
ATOM   1013 2HB  MET A  70      23.649  32.730  34.637  1.00  0.00           H  
ATOM   1014 1HG  MET A  70      24.026  31.967  32.256  1.00  0.00           H  
ATOM   1015 2HG  MET A  70      22.388  31.328  32.263  1.00  0.00           H  
ATOM   1016 1HE  MET A  70      21.712  34.381  30.092  1.00  0.00           H  
ATOM   1017 2HE  MET A  70      23.044  33.198  30.018  1.00  0.00           H  
ATOM   1018 3HE  MET A  70      21.392  32.650  30.377  1.00  0.00           H  
ATOM   1019  N   ASP A  71      23.822  28.976  32.820  1.00  0.00           N  
ATOM   1020  CA  ASP A  71      23.335  27.799  32.112  1.00  0.00           C  
ATOM   1021  C   ASP A  71      23.764  26.530  32.847  1.00  0.00           C  
ATOM   1022  O   ASP A  71      23.054  25.520  32.829  1.00  0.00           O  
ATOM   1023  CB  ASP A  71      23.881  27.808  30.681  1.00  0.00           C  
ATOM   1024  CG  ASP A  71      23.203  28.877  29.834  1.00  0.00           C  
ATOM   1025  OD1 ASP A  71      22.094  29.253  30.126  1.00  0.00           O  
ATOM   1026  OD2 ASP A  71      23.824  29.306  28.890  1.00  0.00           O  
ATOM   1027  H   ASP A  71      24.602  29.491  32.438  1.00  0.00           H  
ATOM   1028  HA  ASP A  71      22.247  27.833  32.073  1.00  0.00           H  
ATOM   1029 1HB  ASP A  71      24.956  27.989  30.699  1.00  0.00           H  
ATOM   1030 2HB  ASP A  71      23.725  26.831  30.222  1.00  0.00           H  
ATOM   1031  N   TYR A  72      24.908  26.586  33.517  1.00  0.00           N  
ATOM   1032  CA  TYR A  72      25.355  25.434  34.283  1.00  0.00           C  
ATOM   1033  C   TYR A  72      24.457  25.329  35.516  1.00  0.00           C  
ATOM   1034  O   TYR A  72      24.101  24.228  35.941  1.00  0.00           O  
ATOM   1035  CB  TYR A  72      26.830  25.559  34.675  1.00  0.00           C  
ATOM   1036  CG  TYR A  72      27.848  25.417  33.566  1.00  0.00           C  
ATOM   1037  CD1 TYR A  72      29.156  25.793  33.839  1.00  0.00           C  
ATOM   1038  CD2 TYR A  72      27.539  24.935  32.303  1.00  0.00           C  
ATOM   1039  CE1 TYR A  72      30.141  25.691  32.874  1.00  0.00           C  
ATOM   1040  CE2 TYR A  72      28.524  24.833  31.340  1.00  0.00           C  
ATOM   1041  CZ  TYR A  72      29.821  25.211  31.624  1.00  0.00           C  
ATOM   1042  OH  TYR A  72      30.801  25.109  30.662  1.00  0.00           O  
ATOM   1043  H   TYR A  72      25.469  27.426  33.498  1.00  0.00           H  
ATOM   1044  HA  TYR A  72      25.255  24.527  33.684  1.00  0.00           H  
ATOM   1045 1HB  TYR A  72      26.989  26.536  35.131  1.00  0.00           H  
ATOM   1046 2HB  TYR A  72      27.072  24.797  35.416  1.00  0.00           H  
ATOM   1047  HD1 TYR A  72      29.420  26.175  34.826  1.00  0.00           H  
ATOM   1048  HD2 TYR A  72      26.529  24.625  32.033  1.00  0.00           H  
ATOM   1049  HE1 TYR A  72      31.161  25.992  33.109  1.00  0.00           H  
ATOM   1050  HE2 TYR A  72      28.276  24.455  30.349  1.00  0.00           H  
ATOM   1051  HH  TYR A  72      31.642  25.375  31.041  1.00  0.00           H  
ATOM   1052  N   ALA A  73      24.071  26.474  36.067  1.00  0.00           N  
ATOM   1053  CA  ALA A  73      23.150  26.494  37.204  1.00  0.00           C  
ATOM   1054  C   ALA A  73      21.821  25.850  36.839  1.00  0.00           C  
ATOM   1055  O   ALA A  73      21.248  25.103  37.634  1.00  0.00           O  
ATOM   1056  CB  ALA A  73      22.947  27.931  37.662  1.00  0.00           C  
ATOM   1057  H   ALA A  73      24.424  27.341  35.687  1.00  0.00           H  
ATOM   1058  HA  ALA A  73      23.583  25.915  38.021  1.00  0.00           H  
ATOM   1059 1HB  ALA A  73      22.251  27.940  38.503  1.00  0.00           H  
ATOM   1060 2HB  ALA A  73      23.905  28.351  37.972  1.00  0.00           H  
ATOM   1061 3HB  ALA A  73      22.542  28.507  36.832  1.00  0.00           H  
ATOM   1062  N   PHE A  74      21.335  26.106  35.631  1.00  0.00           N  
ATOM   1063  CA  PHE A  74      20.097  25.469  35.203  1.00  0.00           C  
ATOM   1064  C   PHE A  74      20.265  23.967  35.019  1.00  0.00           C  
ATOM   1065  O   PHE A  74      19.457  23.183  35.517  1.00  0.00           O  
ATOM   1066  CB  PHE A  74      19.592  26.080  33.894  1.00  0.00           C  
ATOM   1067  CG  PHE A  74      19.055  27.481  33.969  1.00  0.00           C  
ATOM   1068  CD1 PHE A  74      19.375  28.375  32.958  1.00  0.00           C  
ATOM   1069  CD2 PHE A  74      18.243  27.918  35.020  1.00  0.00           C  
ATOM   1070  CE1 PHE A  74      18.904  29.674  32.983  1.00  0.00           C  
ATOM   1071  CE2 PHE A  74      17.770  29.216  35.046  1.00  0.00           C  
ATOM   1072  CZ  PHE A  74      18.104  30.086  34.029  1.00  0.00           C  
ATOM   1073  H   PHE A  74      21.828  26.745  35.023  1.00  0.00           H  
ATOM   1074  HA  PHE A  74      19.346  25.632  35.975  1.00  0.00           H  
ATOM   1075 1HB  PHE A  74      20.414  26.084  33.178  1.00  0.00           H  
ATOM   1076 2HB  PHE A  74      18.796  25.448  33.503  1.00  0.00           H  
ATOM   1077  HD1 PHE A  74      20.006  28.055  32.129  1.00  0.00           H  
ATOM   1078  HD2 PHE A  74      17.970  27.243  35.832  1.00  0.00           H  
ATOM   1079  HE1 PHE A  74      19.158  30.375  32.188  1.00  0.00           H  
ATOM   1080  HE2 PHE A  74      17.138  29.555  35.867  1.00  0.00           H  
ATOM   1081  HZ  PHE A  74      17.736  31.110  34.047  1.00  0.00           H  
ATOM   1082  N   GLN A  75      21.377  23.541  34.436  1.00  0.00           N  
ATOM   1083  CA  GLN A  75      21.579  22.102  34.303  1.00  0.00           C  
ATOM   1084  C   GLN A  75      21.707  21.466  35.692  1.00  0.00           C  
ATOM   1085  O   GLN A  75      21.179  20.371  35.914  1.00  0.00           O  
ATOM   1086  CB  GLN A  75      22.831  21.790  33.477  1.00  0.00           C  
ATOM   1087  CG  GLN A  75      22.983  20.328  33.099  1.00  0.00           C  
ATOM   1088  CD  GLN A  75      21.902  19.857  32.145  1.00  0.00           C  
ATOM   1089  OE1 GLN A  75      21.594  20.589  31.200  1.00  0.00           O  
ATOM   1090  NE2 GLN A  75      21.322  18.682  32.354  1.00  0.00           N  
ATOM   1091  H   GLN A  75      22.065  24.196  34.093  1.00  0.00           H  
ATOM   1092  HA  GLN A  75      20.713  21.675  33.797  1.00  0.00           H  
ATOM   1093 1HB  GLN A  75      22.811  22.376  32.557  1.00  0.00           H  
ATOM   1094 2HB  GLN A  75      23.716  22.088  34.039  1.00  0.00           H  
ATOM   1095 1HG  GLN A  75      23.950  20.189  32.613  1.00  0.00           H  
ATOM   1096 2HG  GLN A  75      22.929  19.712  33.997  1.00  0.00           H  
ATOM   1097 1HE2 GLN A  75      20.608  18.362  31.730  1.00  0.00           H  
ATOM   1098 2HE2 GLN A  75      21.574  18.092  33.122  1.00  0.00           H  
ATOM   1099  N   TYR A  76      22.347  22.159  36.634  1.00  0.00           N  
ATOM   1100  CA  TYR A  76      22.450  21.650  38.002  1.00  0.00           C  
ATOM   1101  C   TYR A  76      21.095  21.341  38.627  1.00  0.00           C  
ATOM   1102  O   TYR A  76      20.932  20.294  39.250  1.00  0.00           O  
ATOM   1103  CB  TYR A  76      23.190  22.615  38.933  1.00  0.00           C  
ATOM   1104  CG  TYR A  76      22.905  22.334  40.391  1.00  0.00           C  
ATOM   1105  CD1 TYR A  76      23.481  21.285  41.092  1.00  0.00           C  
ATOM   1106  CD2 TYR A  76      22.019  23.183  41.040  1.00  0.00           C  
ATOM   1107  CE1 TYR A  76      23.163  21.101  42.423  1.00  0.00           C  
ATOM   1108  CE2 TYR A  76      21.694  23.008  42.372  1.00  0.00           C  
ATOM   1109  CZ  TYR A  76      22.266  21.965  43.072  1.00  0.00           C  
ATOM   1110  OH  TYR A  76      21.957  21.772  44.398  1.00  0.00           O  
ATOM   1111  H   TYR A  76      22.771  23.047  36.399  1.00  0.00           H  
ATOM   1112  HA  TYR A  76      23.009  20.716  37.967  1.00  0.00           H  
ATOM   1113 1HB  TYR A  76      24.267  22.543  38.770  1.00  0.00           H  
ATOM   1114 2HB  TYR A  76      22.905  23.642  38.712  1.00  0.00           H  
ATOM   1115  HD1 TYR A  76      24.179  20.607  40.599  1.00  0.00           H  
ATOM   1116  HD2 TYR A  76      21.574  24.002  40.475  1.00  0.00           H  
ATOM   1117  HE1 TYR A  76      23.619  20.275  42.969  1.00  0.00           H  
ATOM   1118  HE2 TYR A  76      20.996  23.684  42.867  1.00  0.00           H  
ATOM   1119  HH  TYR A  76      21.456  22.518  44.736  1.00  0.00           H  
ATOM   1120  N   VAL A  77      20.162  22.285  38.566  1.00  0.00           N  
ATOM   1121  CA  VAL A  77      18.888  22.043  39.242  1.00  0.00           C  
ATOM   1122  C   VAL A  77      18.225  20.817  38.612  1.00  0.00           C  
ATOM   1123  O   VAL A  77      17.724  19.955  39.336  1.00  0.00           O  
ATOM   1124  CB  VAL A  77      17.987  23.283  39.102  1.00  0.00           C  
ATOM   1125  CG1 VAL A  77      16.589  23.007  39.635  1.00  0.00           C  
ATOM   1126  CG2 VAL A  77      18.639  24.441  39.844  1.00  0.00           C  
ATOM   1127  H   VAL A  77      20.344  23.139  38.062  1.00  0.00           H  
ATOM   1128  HA  VAL A  77      19.078  21.861  40.301  1.00  0.00           H  
ATOM   1129  HB  VAL A  77      17.874  23.535  38.048  1.00  0.00           H  
ATOM   1130 1HG1 VAL A  77      15.977  23.902  39.520  1.00  0.00           H  
ATOM   1131 2HG1 VAL A  77      16.145  22.185  39.071  1.00  0.00           H  
ATOM   1132 3HG1 VAL A  77      16.647  22.738  40.688  1.00  0.00           H  
ATOM   1133 1HG2 VAL A  77      18.013  25.327  39.753  1.00  0.00           H  
ATOM   1134 2HG2 VAL A  77      18.751  24.178  40.895  1.00  0.00           H  
ATOM   1135 3HG2 VAL A  77      19.620  24.647  39.417  1.00  0.00           H  
ATOM   1136  N   GLN A  78      18.260  20.721  37.286  1.00  0.00           N  
ATOM   1137  CA  GLN A  78      17.687  19.563  36.599  1.00  0.00           C  
ATOM   1138  C   GLN A  78      18.360  18.235  36.941  1.00  0.00           C  
ATOM   1139  O   GLN A  78      17.681  17.266  37.269  1.00  0.00           O  
ATOM   1140  CB  GLN A  78      17.730  19.751  35.080  1.00  0.00           C  
ATOM   1141  CG  GLN A  78      17.109  18.599  34.308  1.00  0.00           C  
ATOM   1142  CD  GLN A  78      17.269  18.752  32.808  1.00  0.00           C  
ATOM   1143  OE1 GLN A  78      17.950  19.671  32.343  1.00  0.00           O  
ATOM   1144  NE2 GLN A  78      16.645  17.858  32.050  1.00  0.00           N  
ATOM   1145  H   GLN A  78      18.689  21.454  36.744  1.00  0.00           H  
ATOM   1146  HA  GLN A  78      16.647  19.480  36.912  1.00  0.00           H  
ATOM   1147 1HB  GLN A  78      17.202  20.667  34.817  1.00  0.00           H  
ATOM   1148 2HB  GLN A  78      18.765  19.861  34.758  1.00  0.00           H  
ATOM   1149 1HG  GLN A  78      17.582  17.659  34.597  1.00  0.00           H  
ATOM   1150 2HG  GLN A  78      16.046  18.563  34.543  1.00  0.00           H  
ATOM   1151 1HE2 GLN A  78      16.717  17.913  31.053  1.00  0.00           H  
ATOM   1152 2HE2 GLN A  78      16.104  17.131  32.471  1.00  0.00           H  
ATOM   1153  N   ASP A  79      19.688  18.204  36.971  1.00  0.00           N  
ATOM   1154  CA  ASP A  79      20.420  16.981  37.302  1.00  0.00           C  
ATOM   1155  C   ASP A  79      20.329  16.605  38.781  1.00  0.00           C  
ATOM   1156  O   ASP A  79      20.344  15.429  39.142  1.00  0.00           O  
ATOM   1157  CB  ASP A  79      21.902  17.074  36.935  1.00  0.00           C  
ATOM   1158  CG  ASP A  79      22.270  17.069  35.458  1.00  0.00           C  
ATOM   1159  OD1 ASP A  79      21.451  16.808  34.609  1.00  0.00           O  
ATOM   1160  OD2 ASP A  79      23.415  17.336  35.178  1.00  0.00           O  
ATOM   1161  H   ASP A  79      20.208  19.043  36.765  1.00  0.00           H  
ATOM   1162  HA  ASP A  79      19.980  16.166  36.729  1.00  0.00           H  
ATOM   1163 1HB  ASP A  79      22.299  17.997  37.358  1.00  0.00           H  
ATOM   1164 2HB  ASP A  79      22.425  16.232  37.392  1.00  0.00           H  
ATOM   1165  N   ASN A  80      20.307  17.623  39.639  1.00  0.00           N  
ATOM   1166  CA  ASN A  80      20.269  17.454  41.090  1.00  0.00           C  
ATOM   1167  C   ASN A  80      18.900  17.032  41.607  1.00  0.00           C  
ATOM   1168  O   ASN A  80      18.795  16.473  42.698  1.00  0.00           O  
ATOM   1169  CB  ASN A  80      20.719  18.745  41.747  1.00  0.00           C  
ATOM   1170  CG  ASN A  80      20.980  18.646  43.225  1.00  0.00           C  
ATOM   1171  OD1 ASN A  80      21.847  17.887  43.675  1.00  0.00           O  
ATOM   1172  ND2 ASN A  80      20.242  19.405  43.993  1.00  0.00           N  
ATOM   1173  H   ASN A  80      20.314  18.567  39.289  1.00  0.00           H  
ATOM   1174  HA  ASN A  80      20.960  16.652  41.356  1.00  0.00           H  
ATOM   1175 1HB  ASN A  80      21.635  19.073  41.256  1.00  0.00           H  
ATOM   1176 2HB  ASN A  80      19.958  19.511  41.597  1.00  0.00           H  
ATOM   1177 1HD2 ASN A  80      20.389  19.365  44.981  1.00  0.00           H  
ATOM   1178 2HD2 ASN A  80      19.543  20.018  43.625  1.00  0.00           H  
ATOM   1179  N   GLY A  81      17.829  17.428  40.921  1.00  0.00           N  
ATOM   1180  CA  GLY A  81      16.508  17.088  41.442  1.00  0.00           C  
ATOM   1181  C   GLY A  81      15.890  18.213  42.252  1.00  0.00           C  
ATOM   1182  O   GLY A  81      15.043  17.948  43.108  1.00  0.00           O  
ATOM   1183  H   GLY A  81      17.894  17.951  40.060  1.00  0.00           H  
ATOM   1184 1HA  GLY A  81      15.852  16.843  40.607  1.00  0.00           H  
ATOM   1185 2HA  GLY A  81      16.585  16.200  42.070  1.00  0.00           H  
ATOM   1186  N   GLY A  82      16.295  19.454  41.990  1.00  0.00           N  
ATOM   1187  CA  GLY A  82      15.727  20.583  42.721  1.00  0.00           C  
ATOM   1188  C   GLY A  82      16.713  21.545  43.358  1.00  0.00           C  
ATOM   1189  O   GLY A  82      17.907  21.284  43.500  1.00  0.00           O  
ATOM   1190  H   GLY A  82      16.996  19.622  41.285  1.00  0.00           H  
ATOM   1191 1HA  GLY A  82      15.106  21.157  42.031  1.00  0.00           H  
ATOM   1192 2HA  GLY A  82      15.086  20.207  43.518  1.00  0.00           H  
ATOM   1193  N   LEU A  83      16.158  22.696  43.721  1.00  0.00           N  
ATOM   1194  CA  LEU A  83      16.846  23.810  44.361  1.00  0.00           C  
ATOM   1195  C   LEU A  83      16.143  24.188  45.659  1.00  0.00           C  
ATOM   1196  O   LEU A  83      14.916  24.243  45.734  1.00  0.00           O  
ATOM   1197  CB  LEU A  83      16.881  24.999  43.394  1.00  0.00           C  
ATOM   1198  CG  LEU A  83      17.612  26.278  43.825  1.00  0.00           C  
ATOM   1199  CD1 LEU A  83      19.103  26.011  43.969  1.00  0.00           C  
ATOM   1200  CD2 LEU A  83      17.372  27.391  42.814  1.00  0.00           C  
ATOM   1201  H   LEU A  83      15.171  22.791  43.526  1.00  0.00           H  
ATOM   1202  HA  LEU A  83      17.864  23.494  44.587  1.00  0.00           H  
ATOM   1203 1HB  LEU A  83      17.355  24.667  42.472  1.00  0.00           H  
ATOM   1204 2HB  LEU A  83      15.852  25.288  43.178  1.00  0.00           H  
ATOM   1205  HG  LEU A  83      17.243  26.601  44.799  1.00  0.00           H  
ATOM   1206 1HD1 LEU A  83      19.604  26.931  44.275  1.00  0.00           H  
ATOM   1207 2HD1 LEU A  83      19.261  25.240  44.723  1.00  0.00           H  
ATOM   1208 3HD1 LEU A  83      19.512  25.676  43.017  1.00  0.00           H  
ATOM   1209 1HD2 LEU A  83      17.896  28.293  43.130  1.00  0.00           H  
ATOM   1210 2HD2 LEU A  83      17.744  27.085  41.835  1.00  0.00           H  
ATOM   1211 3HD2 LEU A  83      16.301  27.587  42.755  1.00  0.00           H  
ATOM   1212  N   ASP A  84      16.939  24.305  46.719  1.00  0.00           N  
ATOM   1213  CA  ASP A  84      16.494  24.666  48.057  1.00  0.00           C  
ATOM   1214  C   ASP A  84      16.012  26.108  48.138  1.00  0.00           C  
ATOM   1215  O   ASP A  84      16.488  26.951  47.376  1.00  0.00           O  
ATOM   1216  CB  ASP A  84      17.608  24.451  49.086  1.00  0.00           C  
ATOM   1217  CG  ASP A  84      17.747  22.979  49.452  1.00  0.00           C  
ATOM   1218  OD1 ASP A  84      16.837  22.245  49.146  1.00  0.00           O  
ATOM   1219  OD2 ASP A  84      18.729  22.570  50.027  1.00  0.00           O  
ATOM   1220  H   ASP A  84      17.925  24.134  46.592  1.00  0.00           H  
ATOM   1221  HA  ASP A  84      15.650  24.040  48.347  1.00  0.00           H  
ATOM   1222 1HB  ASP A  84      18.553  24.815  48.687  1.00  0.00           H  
ATOM   1223 2HB  ASP A  84      17.389  25.029  49.984  1.00  0.00           H  
ATOM   1224  N   SER A  85      15.030  26.334  49.002  1.00  0.00           N  
ATOM   1225  CA  SER A  85      14.442  27.652  49.195  1.00  0.00           C  
ATOM   1226  C   SER A  85      15.404  28.635  49.855  1.00  0.00           C  
ATOM   1227  O   SER A  85      16.418  28.236  50.434  1.00  0.00           O  
ATOM   1228  CB  SER A  85      13.181  27.587  50.032  1.00  0.00           C  
ATOM   1229  OG  SER A  85      13.475  27.289  51.370  1.00  0.00           O  
ATOM   1230  H   SER A  85      14.677  25.560  49.550  1.00  0.00           H  
ATOM   1231  HA  SER A  85      14.182  28.053  48.214  1.00  0.00           H  
ATOM   1232 1HB  SER A  85      12.660  28.543  49.978  1.00  0.00           H  
ATOM   1233 2HB  SER A  85      12.517  26.826  49.626  1.00  0.00           H  
ATOM   1234  HG  SER A  85      12.627  27.198  51.810  1.00  0.00           H  
ATOM   1235  N   GLU A  86      15.100  29.924  49.738  1.00  0.00           N  
ATOM   1236  CA  GLU A  86      15.962  30.932  50.352  1.00  0.00           C  
ATOM   1237  C   GLU A  86      16.020  30.799  51.868  1.00  0.00           C  
ATOM   1238  O   GLU A  86      17.085  30.957  52.467  1.00  0.00           O  
ATOM   1239  CB  GLU A  86      15.525  32.361  50.019  1.00  0.00           C  
ATOM   1240  CG  GLU A  86      16.465  33.406  50.601  1.00  0.00           C  
ATOM   1241  CD  GLU A  86      16.144  34.832  50.251  1.00  0.00           C  
ATOM   1242  OE1 GLU A  86      15.161  35.083  49.596  1.00  0.00           O  
ATOM   1243  OE2 GLU A  86      16.900  35.687  50.649  1.00  0.00           O  
ATOM   1244  H   GLU A  86      14.274  30.187  49.221  1.00  0.00           H  
ATOM   1245  HA  GLU A  86      16.972  30.796  49.963  1.00  0.00           H  
ATOM   1246 1HB  GLU A  86      15.483  32.484  48.937  1.00  0.00           H  
ATOM   1247 2HB  GLU A  86      14.520  32.534  50.406  1.00  0.00           H  
ATOM   1248 1HG  GLU A  86      16.458  33.331  51.689  1.00  0.00           H  
ATOM   1249 2HG  GLU A  86      17.472  33.184  50.253  1.00  0.00           H  
ATOM   1250  N   GLU A  87      14.880  30.536  52.495  1.00  0.00           N  
ATOM   1251  CA  GLU A  87      14.824  30.413  53.946  1.00  0.00           C  
ATOM   1252  C   GLU A  87      15.597  29.186  54.426  1.00  0.00           C  
ATOM   1253  O   GLU A  87      16.250  29.229  55.465  1.00  0.00           O  
ATOM   1254  CB  GLU A  87      13.370  30.326  54.415  1.00  0.00           C  
ATOM   1255  CG  GLU A  87      12.546  31.579  54.155  1.00  0.00           C  
ATOM   1256  CD  GLU A  87      12.031  31.655  52.745  1.00  0.00           C  
ATOM   1257  OE1 GLU A  87      12.302  30.748  51.996  1.00  0.00           O  
ATOM   1258  OE2 GLU A  87      11.369  32.611  52.417  1.00  0.00           O  
ATOM   1259  H   GLU A  87      14.029  30.422  51.962  1.00  0.00           H  
ATOM   1260  HA  GLU A  87      15.282  31.301  54.382  1.00  0.00           H  
ATOM   1261 1HB  GLU A  87      12.878  29.492  53.912  1.00  0.00           H  
ATOM   1262 2HB  GLU A  87      13.346  30.124  55.485  1.00  0.00           H  
ATOM   1263 1HG  GLU A  87      11.700  31.595  54.843  1.00  0.00           H  
ATOM   1264 2HG  GLU A  87      13.162  32.453  54.362  1.00  0.00           H  
ATOM   1265  N   SER A  88      15.512  28.107  53.658  1.00  0.00           N  
ATOM   1266  CA  SER A  88      16.202  26.863  53.976  1.00  0.00           C  
ATOM   1267  C   SER A  88      17.718  27.000  53.877  1.00  0.00           C  
ATOM   1268  O   SER A  88      18.449  26.417  54.678  1.00  0.00           O  
ATOM   1269  CB  SER A  88      15.725  25.765  53.046  1.00  0.00           C  
ATOM   1270  OG  SER A  88      14.376  25.459  53.271  1.00  0.00           O  
ATOM   1271  H   SER A  88      14.948  28.137  52.821  1.00  0.00           H  
ATOM   1272  HA  SER A  88      15.959  26.591  55.005  1.00  0.00           H  
ATOM   1273 1HB  SER A  88      15.860  26.084  52.012  1.00  0.00           H  
ATOM   1274 2HB  SER A  88      16.331  24.872  53.197  1.00  0.00           H  
ATOM   1275  HG  SER A  88      14.126  24.858  52.565  1.00  0.00           H  
ATOM   1276  N   TYR A  89      18.203  27.775  52.912  1.00  0.00           N  
ATOM   1277  CA  TYR A  89      19.645  27.945  52.765  1.00  0.00           C  
ATOM   1278  C   TYR A  89      20.020  29.365  52.358  1.00  0.00           C  
ATOM   1279  O   TYR A  89      20.249  29.621  51.175  1.00  0.00           O  
ATOM   1280  CB  TYR A  89      20.132  26.927  51.732  1.00  0.00           C  
ATOM   1281  CG  TYR A  89      21.625  26.687  51.731  1.00  0.00           C  
ATOM   1282  CD1 TYR A  89      22.255  26.274  52.896  1.00  0.00           C  
ATOM   1283  CD2 TYR A  89      22.365  26.879  50.575  1.00  0.00           C  
ATOM   1284  CE1 TYR A  89      23.619  26.053  52.899  1.00  0.00           C  
ATOM   1285  CE2 TYR A  89      23.729  26.657  50.582  1.00  0.00           C  
ATOM   1286  CZ  TYR A  89      24.359  26.245  51.739  1.00  0.00           C  
ATOM   1287  OH  TYR A  89      25.717  26.025  51.746  1.00  0.00           O  
ATOM   1288  H   TYR A  89      17.570  28.241  52.282  1.00  0.00           H  
ATOM   1289  HA  TYR A  89      20.121  27.757  53.728  1.00  0.00           H  
ATOM   1290 1HB  TYR A  89      19.641  25.969  51.911  1.00  0.00           H  
ATOM   1291 2HB  TYR A  89      19.849  27.260  50.734  1.00  0.00           H  
ATOM   1292  HD1 TYR A  89      21.683  26.119  53.811  1.00  0.00           H  
ATOM   1293  HD2 TYR A  89      21.858  27.205  49.667  1.00  0.00           H  
ATOM   1294  HE1 TYR A  89      24.103  25.729  53.818  1.00  0.00           H  
ATOM   1295  HE2 TYR A  89      24.325  26.804  49.681  1.00  0.00           H  
ATOM   1296  HH  TYR A  89      26.118  26.335  50.931  1.00  0.00           H  
ATOM   1297  N   PRO A  90      20.014  30.333  53.286  1.00  0.00           N  
ATOM   1298  CA  PRO A  90      20.216  31.764  53.074  1.00  0.00           C  
ATOM   1299  C   PRO A  90      21.567  32.102  52.445  1.00  0.00           C  
ATOM   1300  O   PRO A  90      22.569  31.448  52.733  1.00  0.00           O  
ATOM   1301  CB  PRO A  90      20.115  32.341  54.490  1.00  0.00           C  
ATOM   1302  CG  PRO A  90      19.328  31.337  55.261  1.00  0.00           C  
ATOM   1303  CD  PRO A  90      19.740  30.001  54.701  1.00  0.00           C  
ATOM   1304  HA  PRO A  90      19.404  32.139  52.435  1.00  0.00           H  
ATOM   1305 1HB  PRO A  90      21.124  32.492  54.901  1.00  0.00           H  
ATOM   1306 2HB  PRO A  90      19.626  33.326  54.457  1.00  0.00           H  
ATOM   1307 1HG  PRO A  90      19.548  31.423  56.335  1.00  0.00           H  
ATOM   1308 2HG  PRO A  90      18.250  31.521  55.145  1.00  0.00           H  
ATOM   1309 1HD  PRO A  90      20.637  29.614  55.205  1.00  0.00           H  
ATOM   1310 2HD  PRO A  90      18.873  29.340  54.844  1.00  0.00           H  
ATOM   1311  N   TYR A  91      21.608  33.194  51.687  1.00  0.00           N  
ATOM   1312  CA  TYR A  91      22.840  33.638  51.047  1.00  0.00           C  
ATOM   1313  C   TYR A  91      23.739  34.474  51.947  1.00  0.00           C  
ATOM   1314  O   TYR A  91      23.334  35.511  52.463  1.00  0.00           O  
ATOM   1315  CB  TYR A  91      22.479  34.438  49.793  1.00  0.00           C  
ATOM   1316  CG  TYR A  91      23.633  34.884  48.925  1.00  0.00           C  
ATOM   1317  CD1 TYR A  91      24.266  33.965  48.101  1.00  0.00           C  
ATOM   1318  CD2 TYR A  91      24.068  36.200  48.943  1.00  0.00           C  
ATOM   1319  CE1 TYR A  91      25.323  34.349  47.300  1.00  0.00           C  
ATOM   1320  CE2 TYR A  91      25.125  36.584  48.138  1.00  0.00           C  
ATOM   1321  CZ  TYR A  91      25.744  35.659  47.324  1.00  0.00           C  
ATOM   1322  OH  TYR A  91      26.799  36.028  46.520  1.00  0.00           O  
ATOM   1323  H   TYR A  91      20.763  33.730  51.550  1.00  0.00           H  
ATOM   1324  HA  TYR A  91      23.427  32.760  50.774  1.00  0.00           H  
ATOM   1325 1HB  TYR A  91      21.818  33.837  49.166  1.00  0.00           H  
ATOM   1326 2HB  TYR A  91      21.935  35.335  50.090  1.00  0.00           H  
ATOM   1327  HD1 TYR A  91      23.932  32.927  48.082  1.00  0.00           H  
ATOM   1328  HD2 TYR A  91      23.579  36.933  49.585  1.00  0.00           H  
ATOM   1329  HE1 TYR A  91      25.815  33.621  46.654  1.00  0.00           H  
ATOM   1330  HE2 TYR A  91      25.467  37.619  48.153  1.00  0.00           H  
ATOM   1331  HH  TYR A  91      26.950  36.971  46.608  1.00  0.00           H  
ATOM   1332  N   GLU A  92      24.984  34.031  52.066  1.00  0.00           N  
ATOM   1333  CA  GLU A  92      25.977  34.717  52.871  1.00  0.00           C  
ATOM   1334  C   GLU A  92      27.195  35.097  52.041  1.00  0.00           C  
ATOM   1335  O   GLU A  92      28.167  35.639  52.564  1.00  0.00           O  
ATOM   1336  CB  GLU A  92      26.408  33.847  54.053  1.00  0.00           C  
ATOM   1337  CG  GLU A  92      25.308  33.535  55.058  1.00  0.00           C  
ATOM   1338  CD  GLU A  92      25.793  32.719  56.223  1.00  0.00           C  
ATOM   1339  OE1 GLU A  92      26.928  32.308  56.203  1.00  0.00           O  
ATOM   1340  OE2 GLU A  92      25.032  32.506  57.137  1.00  0.00           O  
ATOM   1341  H   GLU A  92      25.266  33.188  51.586  1.00  0.00           H  
ATOM   1342  HA  GLU A  92      25.536  35.636  53.256  1.00  0.00           H  
ATOM   1343 1HB  GLU A  92      26.794  32.898  53.683  1.00  0.00           H  
ATOM   1344 2HB  GLU A  92      27.216  34.343  54.593  1.00  0.00           H  
ATOM   1345 1HG  GLU A  92      24.897  34.473  55.431  1.00  0.00           H  
ATOM   1346 2HG  GLU A  92      24.509  32.996  54.550  1.00  0.00           H  
ATOM   1347  N   ALA A  93      27.090  34.918  50.728  1.00  0.00           N  
ATOM   1348  CA  ALA A  93      28.177  35.215  49.797  1.00  0.00           C  
ATOM   1349  C   ALA A  93      29.426  34.463  50.246  1.00  0.00           C  
ATOM   1350  O   ALA A  93      30.539  34.989  50.215  1.00  0.00           O  
ATOM   1351  CB  ALA A  93      28.433  36.714  49.721  1.00  0.00           C  
ATOM   1352  H   ALA A  93      26.208  34.560  50.392  1.00  0.00           H  
ATOM   1353  HA  ALA A  93      27.904  34.868  48.799  1.00  0.00           H  
ATOM   1354 1HB  ALA A  93      29.250  36.923  49.031  1.00  0.00           H  
ATOM   1355 2HB  ALA A  93      27.536  37.225  49.373  1.00  0.00           H  
ATOM   1356 3HB  ALA A  93      28.700  37.100  50.704  1.00  0.00           H  
ATOM   1357  N   THR A  94      29.252  33.187  50.567  1.00  0.00           N  
ATOM   1358  CA  THR A  94      30.379  32.380  51.018  1.00  0.00           C  
ATOM   1359  C   THR A  94      30.478  31.027  50.321  1.00  0.00           C  
ATOM   1360  O   THR A  94      29.821  30.790  49.312  1.00  0.00           O  
ATOM   1361  CB  THR A  94      30.333  32.139  52.538  1.00  0.00           C  
ATOM   1362  OG1 THR A  94      31.588  31.572  52.935  1.00  0.00           O  
ATOM   1363  CG2 THR A  94      29.195  31.195  52.898  1.00  0.00           C  
ATOM   1364  H   THR A  94      28.330  32.781  50.496  1.00  0.00           H  
ATOM   1365  HA  THR A  94      31.298  32.919  50.785  1.00  0.00           H  
ATOM   1366  HB  THR A  94      30.183  33.092  53.048  1.00  0.00           H  
ATOM   1367  HG1 THR A  94      31.661  31.607  53.892  1.00  0.00           H  
ATOM   1368 1HG2 THR A  94      29.180  31.040  53.977  1.00  0.00           H  
ATOM   1369 2HG2 THR A  94      28.252  31.637  52.576  1.00  0.00           H  
ATOM   1370 3HG2 THR A  94      29.308  30.227  52.412  1.00  0.00           H  
ATOM   1371  N   GLU A  95      31.442  30.226  50.759  1.00  0.00           N  
ATOM   1372  CA  GLU A  95      31.665  28.906  50.171  1.00  0.00           C  
ATOM   1373  C   GLU A  95      31.803  27.806  51.209  1.00  0.00           C  
ATOM   1374  O   GLU A  95      32.552  27.939  52.172  1.00  0.00           O  
ATOM   1375  CB  GLU A  95      32.912  28.890  49.283  1.00  0.00           C  
ATOM   1376  CG  GLU A  95      32.858  29.802  48.066  1.00  0.00           C  
ATOM   1377  CD  GLU A  95      34.091  29.667  47.217  1.00  0.00           C  
ATOM   1378  OE1 GLU A  95      35.160  29.539  47.763  1.00  0.00           O  
ATOM   1379  OE2 GLU A  95      33.956  29.691  46.017  1.00  0.00           O  
ATOM   1380  H   GLU A  95      32.019  30.562  51.515  1.00  0.00           H  
ATOM   1381  HA  GLU A  95      30.802  28.658  49.550  1.00  0.00           H  
ATOM   1382 1HB  GLU A  95      33.778  29.185  49.876  1.00  0.00           H  
ATOM   1383 2HB  GLU A  95      33.084  27.875  48.926  1.00  0.00           H  
ATOM   1384 1HG  GLU A  95      31.980  29.554  47.471  1.00  0.00           H  
ATOM   1385 2HG  GLU A  95      32.751  30.830  48.410  1.00  0.00           H  
ATOM   1386  N   GLU A  96      31.045  26.732  50.996  1.00  0.00           N  
ATOM   1387  CA  GLU A  96      31.014  25.539  51.837  1.00  0.00           C  
ATOM   1388  C   GLU A  96      30.808  24.313  50.955  1.00  0.00           C  
ATOM   1389  O   GLU A  96      30.705  24.432  49.733  1.00  0.00           O  
ATOM   1390  CB  GLU A  96      29.908  25.609  52.893  1.00  0.00           C  
ATOM   1391  CG  GLU A  96      30.055  26.719  53.924  1.00  0.00           C  
ATOM   1392  CD  GLU A  96      29.070  26.616  55.054  1.00  0.00           C  
ATOM   1393  OE1 GLU A  96      27.899  26.445  54.812  1.00  0.00           O  
ATOM   1394  OE2 GLU A  96      29.485  26.708  56.186  1.00  0.00           O  
ATOM   1395  H   GLU A  96      30.445  26.751  50.185  1.00  0.00           H  
ATOM   1396  HA  GLU A  96      31.967  25.451  52.359  1.00  0.00           H  
ATOM   1397 1HB  GLU A  96      28.949  25.749  52.395  1.00  0.00           H  
ATOM   1398 2HB  GLU A  96      29.860  24.668  53.440  1.00  0.00           H  
ATOM   1399 1HG  GLU A  96      31.063  26.684  54.335  1.00  0.00           H  
ATOM   1400 2HG  GLU A  96      29.926  27.681  53.429  1.00  0.00           H  
ATOM   1401  N   SER A  97      30.773  23.127  51.552  1.00  0.00           N  
ATOM   1402  CA  SER A  97      30.498  21.922  50.780  1.00  0.00           C  
ATOM   1403  C   SER A  97      28.990  21.924  50.515  1.00  0.00           C  
ATOM   1404  O   SER A  97      28.297  22.768  51.083  1.00  0.00           O  
ATOM   1405  CB  SER A  97      30.942  20.699  51.558  1.00  0.00           C  
ATOM   1406  OG  SER A  97      30.163  20.513  52.707  1.00  0.00           O  
ATOM   1407  H   SER A  97      30.934  23.045  52.546  1.00  0.00           H  
ATOM   1408  HA  SER A  97      31.056  21.961  49.844  1.00  0.00           H  
ATOM   1409 1HB  SER A  97      30.866  19.817  50.921  1.00  0.00           H  
ATOM   1410 2HB  SER A  97      31.987  20.810  51.841  1.00  0.00           H  
ATOM   1411  HG  SER A  97      30.497  19.717  53.128  1.00  0.00           H  
ATOM   1412  N   CYS A  98      28.494  21.112  49.583  1.00  0.00           N  
ATOM   1413  CA  CYS A  98      27.082  21.078  49.225  1.00  0.00           C  
ATOM   1414  C   CYS A  98      26.239  20.539  50.380  1.00  0.00           C  
ATOM   1415  O   CYS A  98      26.437  19.431  50.880  1.00  0.00           O  
ATOM   1416  CB  CYS A  98      26.838  20.214  47.989  1.00  0.00           C  
ATOM   1417  SG  CYS A  98      25.125  20.129  47.413  1.00  0.00           S  
ATOM   1418  H   CYS A  98      29.131  20.488  49.106  1.00  0.00           H  
ATOM   1419  HA  CYS A  98      26.770  22.100  49.006  1.00  0.00           H  
ATOM   1420 1HB  CYS A  98      27.437  20.588  47.158  1.00  0.00           H  
ATOM   1421 2HB  CYS A  98      27.155  19.188  48.173  1.00  0.00           H  
ATOM   1422  N   LYS A  99      25.218  21.314  50.721  1.00  0.00           N  
ATOM   1423  CA  LYS A  99      24.278  20.998  51.788  1.00  0.00           C  
ATOM   1424  C   LYS A  99      22.839  20.813  51.306  1.00  0.00           C  
ATOM   1425  O   LYS A  99      21.904  20.968  52.088  1.00  0.00           O  
ATOM   1426  CB  LYS A  99      24.329  22.095  52.852  1.00  0.00           C  
ATOM   1427  CG  LYS A  99      25.669  22.155  53.574  1.00  0.00           C  
ATOM   1428  CD  LYS A  99      25.717  23.261  54.618  1.00  0.00           C  
ATOM   1429  CE  LYS A  99      27.017  23.241  55.410  1.00  0.00           C  
ATOM   1430  NZ  LYS A  99      27.089  24.367  56.380  1.00  0.00           N  
ATOM   1431  H   LYS A  99      25.089  22.173  50.204  1.00  0.00           H  
ATOM   1432  HA  LYS A  99      24.578  20.048  52.232  1.00  0.00           H  
ATOM   1433 1HB  LYS A  99      24.138  23.063  52.386  1.00  0.00           H  
ATOM   1434 2HB  LYS A  99      23.545  21.931  53.592  1.00  0.00           H  
ATOM   1435 1HG  LYS A  99      25.851  21.201  54.069  1.00  0.00           H  
ATOM   1436 2HG  LYS A  99      26.465  22.330  52.851  1.00  0.00           H  
ATOM   1437 1HD  LYS A  99      25.623  24.227  54.120  1.00  0.00           H  
ATOM   1438 2HD  LYS A  99      24.885  23.142  55.312  1.00  0.00           H  
ATOM   1439 1HE  LYS A  99      27.090  22.299  55.951  1.00  0.00           H  
ATOM   1440 2HE  LYS A  99      27.854  23.312  54.717  1.00  0.00           H  
ATOM   1441 1HZ  LYS A  99      27.961  24.328  56.890  1.00  0.00           H  
ATOM   1442 2HZ  LYS A  99      27.034  25.239  55.872  1.00  0.00           H  
ATOM   1443 3HZ  LYS A  99      26.324  24.310  57.037  1.00  0.00           H  
ATOM   1444  N   TYR A 100      22.653  20.510  50.028  1.00  0.00           N  
ATOM   1445  CA  TYR A 100      21.308  20.333  49.495  1.00  0.00           C  
ATOM   1446  C   TYR A 100      20.564  19.233  50.244  1.00  0.00           C  
ATOM   1447  O   TYR A 100      21.029  18.094  50.314  1.00  0.00           O  
ATOM   1448  CB  TYR A 100      21.344  20.020  47.998  1.00  0.00           C  
ATOM   1449  CG  TYR A 100      19.991  19.739  47.381  1.00  0.00           C  
ATOM   1450  CD1 TYR A 100      19.068  20.756  47.190  1.00  0.00           C  
ATOM   1451  CD2 TYR A 100      19.662  18.447  46.996  1.00  0.00           C  
ATOM   1452  CE1 TYR A 100      17.834  20.493  46.627  1.00  0.00           C  
ATOM   1453  CE2 TYR A 100      18.428  18.187  46.432  1.00  0.00           C  
ATOM   1454  CZ  TYR A 100      17.514  19.204  46.246  1.00  0.00           C  
ATOM   1455  OH  TYR A 100      16.287  18.936  45.683  1.00  0.00           O  
ATOM   1456  H   TYR A 100      23.457  20.401  49.427  1.00  0.00           H  
ATOM   1457  HA  TYR A 100      20.756  21.263  49.634  1.00  0.00           H  
ATOM   1458 1HB  TYR A 100      21.786  20.855  47.453  1.00  0.00           H  
ATOM   1459 2HB  TYR A 100      21.977  19.149  47.828  1.00  0.00           H  
ATOM   1460  HD1 TYR A 100      19.316  21.775  47.490  1.00  0.00           H  
ATOM   1461  HD2 TYR A 100      20.377  17.636  47.140  1.00  0.00           H  
ATOM   1462  HE1 TYR A 100      17.119  21.302  46.483  1.00  0.00           H  
ATOM   1463  HE2 TYR A 100      18.172  17.171  46.132  1.00  0.00           H  
ATOM   1464  HH  TYR A 100      16.268  18.032  45.362  1.00  0.00           H  
ATOM   1465  N   ASN A 101      19.323  19.526  50.616  1.00  0.00           N  
ATOM   1466  CA  ASN A 101      18.501  18.520  51.271  1.00  0.00           C  
ATOM   1467  C   ASN A 101      17.095  18.506  50.679  1.00  0.00           C  
ATOM   1468  O   ASN A 101      16.378  19.487  50.859  1.00  0.00           O  
ATOM   1469  CB  ASN A 101      18.442  18.736  52.772  1.00  0.00           C  
ATOM   1470  CG  ASN A 101      17.695  17.644  53.489  1.00  0.00           C  
ATOM   1471  OD1 ASN A 101      16.701  17.068  53.030  1.00  0.00           O  
ATOM   1472  ND2 ASN A 101      18.187  17.337  54.662  1.00  0.00           N  
ATOM   1473  H   ASN A 101      18.974  20.456  50.433  1.00  0.00           H  
ATOM   1474  HA  ASN A 101      18.949  17.543  51.084  1.00  0.00           H  
ATOM   1475 1HB  ASN A 101      19.456  18.787  53.168  1.00  0.00           H  
ATOM   1476 2HB  ASN A 101      17.956  19.690  52.976  1.00  0.00           H  
ATOM   1477 1HD2 ASN A 101      17.759  16.623  55.218  1.00  0.00           H  
ATOM   1478 2HD2 ASN A 101      18.990  17.820  55.006  1.00  0.00           H  
ATOM   1479  N   PRO A 102      16.706  17.494  49.889  1.00  0.00           N  
ATOM   1480  CA  PRO A 102      15.440  17.397  49.167  1.00  0.00           C  
ATOM   1481  C   PRO A 102      14.210  17.695  50.015  1.00  0.00           C  
ATOM   1482  O   PRO A 102      13.247  18.271  49.508  1.00  0.00           O  
ATOM   1483  CB  PRO A 102      15.439  15.937  48.699  1.00  0.00           C  
ATOM   1484  CG  PRO A 102      16.879  15.583  48.544  1.00  0.00           C  
ATOM   1485  CD  PRO A 102      17.584  16.309  49.658  1.00  0.00           C  
ATOM   1486  HA  PRO A 102      15.474  18.091  48.316  1.00  0.00           H  
ATOM   1487 1HB  PRO A 102      14.928  15.305  49.441  1.00  0.00           H  
ATOM   1488 2HB  PRO A 102      14.878  15.848  47.758  1.00  0.00           H  
ATOM   1489 1HG  PRO A 102      17.011  14.493  48.606  1.00  0.00           H  
ATOM   1490 2HG  PRO A 102      17.236  15.893  47.550  1.00  0.00           H  
ATOM   1491 1HD  PRO A 102      17.619  15.675  50.556  1.00  0.00           H  
ATOM   1492 2HD  PRO A 102      18.592  16.551  49.288  1.00  0.00           H  
ATOM   1493  N   LYS A 103      14.264  17.436  51.318  1.00  0.00           N  
ATOM   1494  CA  LYS A 103      13.113  17.678  52.181  1.00  0.00           C  
ATOM   1495  C   LYS A 103      12.772  19.158  52.311  1.00  0.00           C  
ATOM   1496  O   LYS A 103      11.684  19.514  52.770  1.00  0.00           O  
ATOM   1497  CB  LYS A 103      13.352  17.094  53.574  1.00  0.00           C  
ATOM   1498  CG  LYS A 103      13.380  15.573  53.628  1.00  0.00           C  
ATOM   1499  CD  LYS A 103      13.630  15.081  55.045  1.00  0.00           C  
ATOM   1500  CE  LYS A 103      13.639  13.561  55.114  1.00  0.00           C  
ATOM   1501  NZ  LYS A 103      13.906  13.066  56.491  1.00  0.00           N  
ATOM   1502  H   LYS A 103      15.094  17.065  51.754  1.00  0.00           H  
ATOM   1503  HA  LYS A 103      12.247  17.184  51.738  1.00  0.00           H  
ATOM   1504 1HB  LYS A 103      14.302  17.460  53.963  1.00  0.00           H  
ATOM   1505 2HB  LYS A 103      12.567  17.438  54.249  1.00  0.00           H  
ATOM   1506 1HG  LYS A 103      12.427  15.181  53.273  1.00  0.00           H  
ATOM   1507 2HG  LYS A 103      14.174  15.206  52.975  1.00  0.00           H  
ATOM   1508 1HD  LYS A 103      14.592  15.459  55.393  1.00  0.00           H  
ATOM   1509 2HD  LYS A 103      12.848  15.460  55.703  1.00  0.00           H  
ATOM   1510 1HE  LYS A 103      12.673  13.186  54.782  1.00  0.00           H  
ATOM   1511 2HE  LYS A 103      14.412  13.181  54.444  1.00  0.00           H  
ATOM   1512 1HZ  LYS A 103      13.903  12.055  56.492  1.00  0.00           H  
ATOM   1513 2HZ  LYS A 103      14.806  13.399  56.806  1.00  0.00           H  
ATOM   1514 3HZ  LYS A 103      13.187  13.403  57.118  1.00  0.00           H  
ATOM   1515  N   TYR A 104      13.728  20.014  51.963  1.00  0.00           N  
ATOM   1516  CA  TYR A 104      13.611  21.462  52.082  1.00  0.00           C  
ATOM   1517  C   TYR A 104      13.654  22.130  50.721  1.00  0.00           C  
ATOM   1518  O   TYR A 104      13.721  23.357  50.631  1.00  0.00           O  
ATOM   1519  CB  TYR A 104      14.752  21.936  52.990  1.00  0.00           C  
ATOM   1520  CG  TYR A 104      14.648  21.313  54.365  1.00  0.00           C  
ATOM   1521  CD1 TYR A 104      15.328  20.133  54.624  1.00  0.00           C  
ATOM   1522  CD2 TYR A 104      13.887  21.905  55.361  1.00  0.00           C  
ATOM   1523  CE1 TYR A 104      15.253  19.542  55.869  1.00  0.00           C  
ATOM   1524  CE2 TYR A 104      13.813  21.313  56.605  1.00  0.00           C  
ATOM   1525  CZ  TYR A 104      14.492  20.137  56.859  1.00  0.00           C  
ATOM   1526  OH  TYR A 104      14.415  19.549  58.100  1.00  0.00           O  
ATOM   1527  H   TYR A 104      14.597  19.666  51.589  1.00  0.00           H  
ATOM   1528  HA  TYR A 104      12.650  21.700  52.538  1.00  0.00           H  
ATOM   1529 1HB  TYR A 104      15.711  21.674  52.541  1.00  0.00           H  
ATOM   1530 2HB  TYR A 104      14.729  23.021  53.084  1.00  0.00           H  
ATOM   1531  HD1 TYR A 104      15.923  19.677  53.830  1.00  0.00           H  
ATOM   1532  HD2 TYR A 104      13.350  22.833  55.161  1.00  0.00           H  
ATOM   1533  HE1 TYR A 104      15.789  18.614  56.067  1.00  0.00           H  
ATOM   1534  HE2 TYR A 104      13.214  21.775  57.391  1.00  0.00           H  
ATOM   1535  HH  TYR A 104      13.859  20.082  58.673  1.00  0.00           H  
ATOM   1536  N   SER A 105      13.502  21.320  49.680  1.00  0.00           N  
ATOM   1537  CA  SER A 105      13.495  21.826  48.320  1.00  0.00           C  
ATOM   1538  C   SER A 105      12.132  22.403  47.965  1.00  0.00           C  
ATOM   1539  O   SER A 105      11.123  22.020  48.555  1.00  0.00           O  
ATOM   1540  CB  SER A 105      13.852  20.734  47.330  1.00  0.00           C  
ATOM   1541  OG  SER A 105      12.841  19.767  47.263  1.00  0.00           O  
ATOM   1542  H   SER A 105      13.386  20.326  49.818  1.00  0.00           H  
ATOM   1543  HA  SER A 105      14.239  22.620  48.232  1.00  0.00           H  
ATOM   1544 1HB  SER A 105      14.005  21.174  46.345  1.00  0.00           H  
ATOM   1545 2HB  SER A 105      14.788  20.269  47.633  1.00  0.00           H  
ATOM   1546  HG  SER A 105      12.937  19.219  48.046  1.00  0.00           H  
ATOM   1547  N   VAL A 106      12.119  23.371  47.057  1.00  0.00           N  
ATOM   1548  CA  VAL A 106      10.846  23.941  46.637  1.00  0.00           C  
ATOM   1549  C   VAL A 106      10.708  24.135  45.131  1.00  0.00           C  
ATOM   1550  O   VAL A 106       9.612  24.444  44.660  1.00  0.00           O  
ATOM   1551  CB  VAL A 106      10.601  25.307  47.306  1.00  0.00           C  
ATOM   1552  CG1 VAL A 106      10.483  25.167  48.816  1.00  0.00           C  
ATOM   1553  CG2 VAL A 106      11.745  26.232  46.922  1.00  0.00           C  
ATOM   1554  H   VAL A 106      13.003  23.685  46.677  1.00  0.00           H  
ATOM   1555  HA  VAL A 106      10.056  23.256  46.947  1.00  0.00           H  
ATOM   1556  HB  VAL A 106       9.653  25.720  46.958  1.00  0.00           H  
ATOM   1557 1HG1 VAL A 106      10.310  26.147  49.260  1.00  0.00           H  
ATOM   1558 2HG1 VAL A 106       9.647  24.508  49.051  1.00  0.00           H  
ATOM   1559 3HG1 VAL A 106      11.399  24.747  49.230  1.00  0.00           H  
ATOM   1560 1HG2 VAL A 106      11.602  27.210  47.381  1.00  0.00           H  
ATOM   1561 2HG2 VAL A 106      12.696  25.819  47.263  1.00  0.00           H  
ATOM   1562 3HG2 VAL A 106      11.740  26.317  45.836  1.00  0.00           H  
ATOM   1563  N   ALA A 107      11.803  24.085  44.378  1.00  0.00           N  
ATOM   1564  CA  ALA A 107      11.700  24.365  42.955  1.00  0.00           C  
ATOM   1565  C   ALA A 107      12.615  23.467  42.127  1.00  0.00           C  
ATOM   1566  O   ALA A 107      13.606  22.945  42.636  1.00  0.00           O  
ATOM   1567  CB  ALA A 107      12.024  25.829  42.687  1.00  0.00           C  
ATOM   1568  H   ALA A 107      12.705  23.856  44.776  1.00  0.00           H  
ATOM   1569  HA  ALA A 107      10.678  24.167  42.633  1.00  0.00           H  
ATOM   1570 1HB  ALA A 107      11.945  26.028  41.618  1.00  0.00           H  
ATOM   1571 2HB  ALA A 107      11.313  26.451  43.234  1.00  0.00           H  
ATOM   1572 3HB  ALA A 107      13.038  26.036  43.025  1.00  0.00           H  
ATOM   1573  N   ASN A 108      12.187  23.192  40.901  1.00  0.00           N  
ATOM   1574  CA  ASN A 108      12.929  22.357  39.967  1.00  0.00           C  
ATOM   1575  C   ASN A 108      12.649  22.810  38.540  1.00  0.00           C  
ATOM   1576  O   ASN A 108      11.812  23.689  38.321  1.00  0.00           O  
ATOM   1577  CB  ASN A 108      12.554  20.904  40.190  1.00  0.00           C  
ATOM   1578  CG  ASN A 108      13.587  19.902  39.758  1.00  0.00           C  
ATOM   1579  OD1 ASN A 108      14.556  20.258  39.077  1.00  0.00           O  
ATOM   1580  ND2 ASN A 108      13.407  18.662  40.136  1.00  0.00           N  
ATOM   1581  H   ASN A 108      11.301  23.577  40.599  1.00  0.00           H  
ATOM   1582  HA  ASN A 108      13.997  22.486  40.156  1.00  0.00           H  
ATOM   1583 1HB  ASN A 108      12.359  20.742  41.251  1.00  0.00           H  
ATOM   1584 2HB  ASN A 108      11.634  20.687  39.646  1.00  0.00           H  
ATOM   1585 1HD2 ASN A 108      14.083  17.977  39.861  1.00  0.00           H  
ATOM   1586 2HD2 ASN A 108      12.613  18.409  40.687  1.00  0.00           H  
ATOM   1587  N   ASP A 109      13.285  22.159  37.577  1.00  0.00           N  
ATOM   1588  CA  ASP A 109      13.029  22.442  36.173  1.00  0.00           C  
ATOM   1589  C   ASP A 109      13.469  21.254  35.329  1.00  0.00           C  
ATOM   1590  O   ASP A 109      13.892  20.225  35.852  1.00  0.00           O  
ATOM   1591  CB  ASP A 109      13.764  23.714  35.744  1.00  0.00           C  
ATOM   1592  CG  ASP A 109      15.283  23.655  35.806  1.00  0.00           C  
ATOM   1593  OD1 ASP A 109      15.838  22.922  35.023  1.00  0.00           O  
ATOM   1594  OD2 ASP A 109      15.858  24.334  36.623  1.00  0.00           O  
ATOM   1595  H   ASP A 109      13.963  21.459  37.843  1.00  0.00           H  
ATOM   1596  HA  ASP A 109      11.960  22.599  36.027  1.00  0.00           H  
ATOM   1597 1HB  ASP A 109      13.493  23.958  34.716  1.00  0.00           H  
ATOM   1598 2HB  ASP A 109      13.437  24.537  36.381  1.00  0.00           H  
ATOM   1599  N   THR A 110      13.223  21.340  34.026  1.00  0.00           N  
ATOM   1600  CA  THR A 110      13.539  20.289  33.078  1.00  0.00           C  
ATOM   1601  C   THR A 110      14.566  20.756  32.053  1.00  0.00           C  
ATOM   1602  O   THR A 110      14.694  20.167  30.980  1.00  0.00           O  
ATOM   1603  CB  THR A 110      12.274  19.799  32.349  1.00  0.00           C  
ATOM   1604  OG1 THR A 110      11.678  20.894  31.641  1.00  0.00           O  
ATOM   1605  CG2 THR A 110      11.290  19.238  33.364  1.00  0.00           C  
ATOM   1606  H   THR A 110      12.795  22.182  33.672  1.00  0.00           H  
ATOM   1607  HA  THR A 110      13.965  19.446  33.623  1.00  0.00           H  
ATOM   1608  HB  THR A 110      12.541  19.023  31.630  1.00  0.00           H  
ATOM   1609  HG1 THR A 110      12.170  21.039  30.829  1.00  0.00           H  
ATOM   1610 1HG2 THR A 110      10.394  18.893  32.846  1.00  0.00           H  
ATOM   1611 2HG2 THR A 110      11.751  18.405  33.894  1.00  0.00           H  
ATOM   1612 3HG2 THR A 110      11.018  20.016  34.077  1.00  0.00           H  
ATOM   1613  N   GLY A 111      15.402  21.712  32.441  1.00  0.00           N  
ATOM   1614  CA  GLY A 111      16.437  22.238  31.560  1.00  0.00           C  
ATOM   1615  C   GLY A 111      16.037  23.618  31.081  1.00  0.00           C  
ATOM   1616  O   GLY A 111      14.988  24.124  31.473  1.00  0.00           O  
ATOM   1617  H   GLY A 111      15.332  22.098  33.373  1.00  0.00           H  
ATOM   1618 1HA  GLY A 111      17.386  22.276  32.096  1.00  0.00           H  
ATOM   1619 2HA  GLY A 111      16.581  21.570  30.711  1.00  0.00           H  
ATOM   1620  N   PHE A 112      16.846  24.231  30.224  1.00  0.00           N  
ATOM   1621  CA  PHE A 112      16.565  25.596  29.802  1.00  0.00           C  
ATOM   1622  C   PHE A 112      16.447  25.789  28.293  1.00  0.00           C  
ATOM   1623  O   PHE A 112      16.978  25.025  27.484  1.00  0.00           O  
ATOM   1624  CB  PHE A 112      17.663  26.525  30.324  1.00  0.00           C  
ATOM   1625  CG  PHE A 112      19.035  26.203  29.804  1.00  0.00           C  
ATOM   1626  CD1 PHE A 112      19.521  26.793  28.647  1.00  0.00           C  
ATOM   1627  CD2 PHE A 112      19.846  25.297  30.480  1.00  0.00           C  
ATOM   1628  CE1 PHE A 112      20.786  26.485  28.182  1.00  0.00           C  
ATOM   1629  CE2 PHE A 112      21.110  24.990  30.017  1.00  0.00           C  
ATOM   1630  CZ  PHE A 112      21.578  25.587  28.863  1.00  0.00           C  
ATOM   1631  H   PHE A 112      17.660  23.752  29.867  1.00  0.00           H  
ATOM   1632  HA  PHE A 112      15.606  25.897  30.224  1.00  0.00           H  
ATOM   1633 1HB  PHE A 112      17.436  27.555  30.053  1.00  0.00           H  
ATOM   1634 2HB  PHE A 112      17.689  26.471  31.411  1.00  0.00           H  
ATOM   1635  HD1 PHE A 112      18.908  27.507  28.095  1.00  0.00           H  
ATOM   1636  HD2 PHE A 112      19.482  24.822  31.391  1.00  0.00           H  
ATOM   1637  HE1 PHE A 112      21.153  26.958  27.270  1.00  0.00           H  
ATOM   1638  HE2 PHE A 112      21.734  24.279  30.559  1.00  0.00           H  
ATOM   1639  HZ  PHE A 112      22.572  25.354  28.485  1.00  0.00           H  
ATOM   1640  N   VAL A 113      15.764  26.877  27.948  1.00  0.00           N  
ATOM   1641  CA  VAL A 113      15.541  27.332  26.581  1.00  0.00           C  
ATOM   1642  C   VAL A 113      16.553  28.383  26.139  1.00  0.00           C  
ATOM   1643  O   VAL A 113      16.811  29.342  26.867  1.00  0.00           O  
ATOM   1644  CB  VAL A 113      14.116  27.905  26.457  1.00  0.00           C  
ATOM   1645  CG1 VAL A 113      13.879  28.440  25.054  1.00  0.00           C  
ATOM   1646  CG2 VAL A 113      13.111  26.817  26.809  1.00  0.00           C  
ATOM   1647  H   VAL A 113      15.377  27.418  28.708  1.00  0.00           H  
ATOM   1648  HA  VAL A 113      15.644  26.474  25.917  1.00  0.00           H  
ATOM   1649  HB  VAL A 113      14.005  28.745  27.144  1.00  0.00           H  
ATOM   1650 1HG1 VAL A 113      12.868  28.842  24.980  1.00  0.00           H  
ATOM   1651 2HG1 VAL A 113      14.588  29.234  24.819  1.00  0.00           H  
ATOM   1652 3HG1 VAL A 113      14.000  27.633  24.332  1.00  0.00           H  
ATOM   1653 1HG2 VAL A 113      12.098  27.212  26.726  1.00  0.00           H  
ATOM   1654 2HG2 VAL A 113      13.228  25.976  26.125  1.00  0.00           H  
ATOM   1655 3HG2 VAL A 113      13.284  26.479  27.832  1.00  0.00           H  
ATOM   1656  N   ASP A 114      17.144  28.146  24.975  1.00  0.00           N  
ATOM   1657  CA  ASP A 114      18.117  29.022  24.328  1.00  0.00           C  
ATOM   1658  C   ASP A 114      17.447  30.069  23.444  1.00  0.00           C  
ATOM   1659  O   ASP A 114      16.685  29.717  22.544  1.00  0.00           O  
ATOM   1660  CB  ASP A 114      19.100  28.206  23.485  1.00  0.00           C  
ATOM   1661  CG  ASP A 114      20.068  27.348  24.287  1.00  0.00           C  
ATOM   1662  OD1 ASP A 114      20.739  27.874  25.143  1.00  0.00           O  
ATOM   1663  OD2 ASP A 114      20.126  26.168  24.033  1.00  0.00           O  
ATOM   1664  H   ASP A 114      16.894  27.292  24.501  1.00  0.00           H  
ATOM   1665  HA  ASP A 114      18.679  29.544  25.103  1.00  0.00           H  
ATOM   1666 1HB  ASP A 114      18.541  27.545  22.820  1.00  0.00           H  
ATOM   1667 2HB  ASP A 114      19.684  28.887  22.866  1.00  0.00           H  
ATOM   1668  N   ILE A 115      17.611  31.349  23.770  1.00  0.00           N  
ATOM   1669  CA  ILE A 115      16.968  32.420  23.017  1.00  0.00           C  
ATOM   1670  C   ILE A 115      17.866  32.847  21.861  1.00  0.00           C  
ATOM   1671  O   ILE A 115      19.068  33.005  22.071  1.00  0.00           O  
ATOM   1672  CB  ILE A 115      16.670  33.613  23.945  1.00  0.00           C  
ATOM   1673  CG1 ILE A 115      15.661  33.127  24.987  1.00  0.00           C  
ATOM   1674  CG2 ILE A 115      16.148  34.823  23.188  1.00  0.00           C  
ATOM   1675  CD1 ILE A 115      15.464  34.077  26.148  1.00  0.00           C  
ATOM   1676  H   ILE A 115      18.189  31.607  24.555  1.00  0.00           H  
ATOM   1677  HA  ILE A 115      16.032  32.028  22.623  1.00  0.00           H  
ATOM   1678  HB  ILE A 115      17.591  33.898  24.455  1.00  0.00           H  
ATOM   1679 1HG1 ILE A 115      14.699  32.973  24.497  1.00  0.00           H  
ATOM   1680 2HG1 ILE A 115      15.993  32.167  25.383  1.00  0.00           H  
ATOM   1681 1HG2 ILE A 115      15.946  35.650  23.871  1.00  0.00           H  
ATOM   1682 2HG2 ILE A 115      16.883  35.155  22.457  1.00  0.00           H  
ATOM   1683 3HG2 ILE A 115      15.224  34.565  22.673  1.00  0.00           H  
ATOM   1684 1HD1 ILE A 115      14.733  33.649  26.832  1.00  0.00           H  
ATOM   1685 2HD1 ILE A 115      16.420  34.214  26.655  1.00  0.00           H  
ATOM   1686 3HD1 ILE A 115      15.102  35.044  25.800  1.00  0.00           H  
ATOM   1687  N   PRO A 116      17.369  32.978  20.619  1.00  0.00           N  
ATOM   1688  CA  PRO A 116      18.127  33.440  19.457  1.00  0.00           C  
ATOM   1689  C   PRO A 116      18.776  34.785  19.783  1.00  0.00           C  
ATOM   1690  O   PRO A 116      18.151  35.634  20.431  1.00  0.00           O  
ATOM   1691  CB  PRO A 116      17.042  33.552  18.381  1.00  0.00           C  
ATOM   1692  CG  PRO A 116      16.015  32.546  18.783  1.00  0.00           C  
ATOM   1693  CD  PRO A 116      15.981  32.588  20.288  1.00  0.00           C  
ATOM   1694  HA  PRO A 116      18.879  32.685  19.185  1.00  0.00           H  
ATOM   1695 1HB  PRO A 116      16.645  34.577  18.356  1.00  0.00           H  
ATOM   1696 2HB  PRO A 116      17.468  33.346  17.389  1.00  0.00           H  
ATOM   1697 1HG  PRO A 116      15.045  32.808  18.336  1.00  0.00           H  
ATOM   1698 2HG  PRO A 116      16.288  31.552  18.401  1.00  0.00           H  
ATOM   1699 1HD  PRO A 116      15.272  33.352  20.638  1.00  0.00           H  
ATOM   1700 2HD  PRO A 116      15.690  31.580  20.619  1.00  0.00           H  
ATOM   1701  N   LYS A 117      19.970  35.037  19.249  1.00  0.00           N  
ATOM   1702  CA  LYS A 117      20.696  36.261  19.592  1.00  0.00           C  
ATOM   1703  C   LYS A 117      20.240  37.546  18.900  1.00  0.00           C  
ATOM   1704  O   LYS A 117      20.990  38.174  18.152  1.00  0.00           O  
ATOM   1705  CB  LYS A 117      22.186  36.063  19.310  1.00  0.00           C  
ATOM   1706  CG  LYS A 117      22.846  34.993  20.170  1.00  0.00           C  
ATOM   1707  CD  LYS A 117      24.327  34.856  19.847  1.00  0.00           C  
ATOM   1708  CE  LYS A 117      24.976  33.757  20.674  1.00  0.00           C  
ATOM   1709  NZ  LYS A 117      26.425  33.605  20.367  1.00  0.00           N  
ATOM   1710  H   LYS A 117      20.378  34.375  18.603  1.00  0.00           H  
ATOM   1711  HA  LYS A 117      20.542  36.428  20.658  1.00  0.00           H  
ATOM   1712 1HB  LYS A 117      22.323  35.788  18.264  1.00  0.00           H  
ATOM   1713 2HB  LYS A 117      22.712  37.003  19.476  1.00  0.00           H  
ATOM   1714 1HG  LYS A 117      22.734  35.260  21.222  1.00  0.00           H  
ATOM   1715 2HG  LYS A 117      22.359  34.034  20.001  1.00  0.00           H  
ATOM   1716 1HD  LYS A 117      24.448  34.621  18.788  1.00  0.00           H  
ATOM   1717 2HD  LYS A 117      24.827  35.802  20.054  1.00  0.00           H  
ATOM   1718 1HE  LYS A 117      24.862  33.994  21.731  1.00  0.00           H  
ATOM   1719 2HE  LYS A 117      24.470  32.813  20.471  1.00  0.00           H  
ATOM   1720 1HZ  LYS A 117      26.810  32.867  20.938  1.00  0.00           H  
ATOM   1721 2HZ  LYS A 117      26.541  33.372  19.391  1.00  0.00           H  
ATOM   1722 3HZ  LYS A 117      26.905  34.471  20.565  1.00  0.00           H  
ATOM   1723  N   GLN A 118      19.020  37.955  19.232  1.00  0.00           N  
ATOM   1724  CA  GLN A 118      18.392  39.181  18.740  1.00  0.00           C  
ATOM   1725  C   GLN A 118      17.618  39.872  19.862  1.00  0.00           C  
ATOM   1726  O   GLN A 118      17.011  39.207  20.704  1.00  0.00           O  
ATOM   1727  CB  GLN A 118      17.453  38.904  17.563  1.00  0.00           C  
ATOM   1728  CG  GLN A 118      18.123  38.423  16.288  1.00  0.00           C  
ATOM   1729  CD  GLN A 118      18.337  36.923  16.204  1.00  0.00           C  
ATOM   1730  OE1 GLN A 118      17.446  36.137  16.537  1.00  0.00           O  
ATOM   1731  NE2 GLN A 118      19.521  36.520  15.759  1.00  0.00           N  
ATOM   1732  H   GLN A 118      18.540  37.340  19.869  1.00  0.00           H  
ATOM   1733  HA  GLN A 118      19.175  39.854  18.394  1.00  0.00           H  
ATOM   1734 1HB  GLN A 118      16.725  38.147  17.854  1.00  0.00           H  
ATOM   1735 2HB  GLN A 118      16.903  39.813  17.316  1.00  0.00           H  
ATOM   1736 1HG  GLN A 118      17.502  38.707  15.438  1.00  0.00           H  
ATOM   1737 2HG  GLN A 118      19.104  38.894  16.215  1.00  0.00           H  
ATOM   1738 1HE2 GLN A 118      19.725  35.543  15.680  1.00  0.00           H  
ATOM   1739 2HE2 GLN A 118      20.212  37.194  15.500  1.00  0.00           H  
ATOM   1740  N   GLU A 119      17.567  41.200  19.841  1.00  0.00           N  
ATOM   1741  CA  GLU A 119      16.790  41.894  20.857  1.00  0.00           C  
ATOM   1742  C   GLU A 119      15.300  41.581  20.727  1.00  0.00           C  
ATOM   1743  O   GLU A 119      14.609  41.414  21.730  1.00  0.00           O  
ATOM   1744  CB  GLU A 119      16.987  43.410  20.796  1.00  0.00           C  
ATOM   1745  CG  GLU A 119      18.364  43.920  21.199  1.00  0.00           C  
ATOM   1746  CD  GLU A 119      18.370  45.421  21.277  1.00  0.00           C  
ATOM   1747  OE1 GLU A 119      17.487  45.923  21.931  1.00  0.00           O  
ATOM   1748  OE2 GLU A 119      19.221  46.064  20.707  1.00  0.00           O  
ATOM   1749  H   GLU A 119      18.061  41.720  19.129  1.00  0.00           H  
ATOM   1750  HA  GLU A 119      17.120  41.553  21.838  1.00  0.00           H  
ATOM   1751 1HB  GLU A 119      16.800  43.759  19.781  1.00  0.00           H  
ATOM   1752 2HB  GLU A 119      16.263  43.897  21.450  1.00  0.00           H  
ATOM   1753 1HG  GLU A 119      18.628  43.495  22.166  1.00  0.00           H  
ATOM   1754 2HG  GLU A 119      19.099  43.577  20.472  1.00  0.00           H  
ATOM   1755  N   LYS A 120      14.833  41.430  19.492  1.00  0.00           N  
ATOM   1756  CA  LYS A 120      13.421  41.138  19.250  1.00  0.00           C  
ATOM   1757  C   LYS A 120      13.069  39.734  19.739  1.00  0.00           C  
ATOM   1758  O   LYS A 120      11.962  39.507  20.225  1.00  0.00           O  
ATOM   1759  CB  LYS A 120      13.107  41.285  17.761  1.00  0.00           C  
ATOM   1760  CG  LYS A 120      13.294  42.687  17.195  1.00  0.00           C  
ATOM   1761  CD  LYS A 120      12.343  43.705  17.808  1.00  0.00           C  
ATOM   1762  CE  LYS A 120      12.369  45.054  17.106  1.00  0.00           C  
ATOM   1763  NZ  LYS A 120      13.601  45.842  17.388  1.00  0.00           N  
ATOM   1764  H   LYS A 120      15.472  41.521  18.716  1.00  0.00           H  
ATOM   1765  HA  LYS A 120      12.816  41.852  19.808  1.00  0.00           H  
ATOM   1766 1HB  LYS A 120      13.745  40.612  17.188  1.00  0.00           H  
ATOM   1767 2HB  LYS A 120      12.073  40.995  17.581  1.00  0.00           H  
ATOM   1768 1HG  LYS A 120      14.317  43.016  17.386  1.00  0.00           H  
ATOM   1769 2HG  LYS A 120      13.126  42.661  16.119  1.00  0.00           H  
ATOM   1770 1HD  LYS A 120      11.323  43.321  17.760  1.00  0.00           H  
ATOM   1771 2HD  LYS A 120      12.603  43.865  18.854  1.00  0.00           H  
ATOM   1772 1HE  LYS A 120      12.302  44.893  16.033  1.00  0.00           H  
ATOM   1773 2HE  LYS A 120      11.507  45.635  17.435  1.00  0.00           H  
ATOM   1774 1HZ  LYS A 120      13.575  46.728  16.905  1.00  0.00           H  
ATOM   1775 2HZ  LYS A 120      13.711  46.036  18.375  1.00  0.00           H  
ATOM   1776 3HZ  LYS A 120      14.418  45.336  17.082  1.00  0.00           H  
ATOM   1777  N   ALA A 121      14.009  38.802  19.625  1.00  0.00           N  
ATOM   1778  CA  ALA A 121      13.770  37.434  20.078  1.00  0.00           C  
ATOM   1779  C   ALA A 121      13.600  37.434  21.592  1.00  0.00           C  
ATOM   1780  O   ALA A 121      12.769  36.705  22.135  1.00  0.00           O  
ATOM   1781  CB  ALA A 121      14.914  36.524  19.653  1.00  0.00           C  
ATOM   1782  H   ALA A 121      14.900  39.045  19.219  1.00  0.00           H  
ATOM   1783  HA  ALA A 121      12.853  37.060  19.622  1.00  0.00           H  
ATOM   1784 1HB  ALA A 121      14.727  35.513  20.018  1.00  0.00           H  
ATOM   1785 2HB  ALA A 121      14.992  36.507  18.566  1.00  0.00           H  
ATOM   1786 3HB  ALA A 121      15.850  36.891  20.074  1.00  0.00           H  
ATOM   1787  N   LEU A 122      14.398  38.252  22.272  1.00  0.00           N  
ATOM   1788  CA  LEU A 122      14.251  38.355  23.716  1.00  0.00           C  
ATOM   1789  C   LEU A 122      12.922  39.043  24.024  1.00  0.00           C  
ATOM   1790  O   LEU A 122      12.235  38.633  24.954  1.00  0.00           O  
ATOM   1791  CB  LEU A 122      15.410  39.136  24.346  1.00  0.00           C  
ATOM   1792  CG  LEU A 122      15.399  39.311  25.870  1.00  0.00           C  
ATOM   1793  CD1 LEU A 122      15.394  37.964  26.579  1.00  0.00           C  
ATOM   1794  CD2 LEU A 122      16.614  40.125  26.288  1.00  0.00           C  
ATOM   1795  H   LEU A 122      15.095  38.789  21.779  1.00  0.00           H  
ATOM   1796  HA  LEU A 122      14.252  37.343  24.123  1.00  0.00           H  
ATOM   1797 1HB  LEU A 122      16.338  38.628  24.089  1.00  0.00           H  
ATOM   1798 2HB  LEU A 122      15.425  40.135  23.910  1.00  0.00           H  
ATOM   1799  HG  LEU A 122      14.491  39.833  26.174  1.00  0.00           H  
ATOM   1800 1HD1 LEU A 122      15.384  38.123  27.658  1.00  0.00           H  
ATOM   1801 2HD1 LEU A 122      14.512  37.386  26.300  1.00  0.00           H  
ATOM   1802 3HD1 LEU A 122      16.287  37.407  26.298  1.00  0.00           H  
ATOM   1803 1HD2 LEU A 122      16.616  40.257  27.371  1.00  0.00           H  
ATOM   1804 2HD2 LEU A 122      17.519  39.597  25.985  1.00  0.00           H  
ATOM   1805 3HD2 LEU A 122      16.592  41.106  25.813  1.00  0.00           H  
ATOM   1806  N   MET A 123      12.544  40.088  23.298  1.00  0.00           N  
ATOM   1807  CA  MET A 123      11.281  40.749  23.602  1.00  0.00           C  
ATOM   1808  C   MET A 123      10.105  39.776  23.550  1.00  0.00           C  
ATOM   1809  O   MET A 123       9.298  39.721  24.480  1.00  0.00           O  
ATOM   1810  CB  MET A 123      10.992  41.922  22.669  1.00  0.00           C  
ATOM   1811  CG  MET A 123      11.871  43.156  22.814  1.00  0.00           C  
ATOM   1812  SD  MET A 123      11.561  44.380  21.525  1.00  0.00           S  
ATOM   1813  CE  MET A 123       9.946  45.033  21.937  1.00  0.00           C  
ATOM   1814  H   MET A 123      13.136  40.418  22.545  1.00  0.00           H  
ATOM   1815  HA  MET A 123      11.336  41.138  24.620  1.00  0.00           H  
ATOM   1816 1HB  MET A 123      11.091  41.587  21.637  1.00  0.00           H  
ATOM   1817 2HB  MET A 123       9.961  42.240  22.829  1.00  0.00           H  
ATOM   1818 1HG  MET A 123      11.688  43.620  23.784  1.00  0.00           H  
ATOM   1819 2HG  MET A 123      12.919  42.862  22.769  1.00  0.00           H  
ATOM   1820 1HE  MET A 123       9.658  45.793  21.209  1.00  0.00           H  
ATOM   1821 2HE  MET A 123       9.202  44.236  21.929  1.00  0.00           H  
ATOM   1822 3HE  MET A 123       9.989  45.478  22.932  1.00  0.00           H  
ATOM   1823  N   LYS A 124      10.095  38.917  22.535  1.00  0.00           N  
ATOM   1824  CA  LYS A 124       9.045  37.910  22.435  1.00  0.00           C  
ATOM   1825  C   LYS A 124       9.101  36.932  23.602  1.00  0.00           C  
ATOM   1826  O   LYS A 124       8.058  36.561  24.142  1.00  0.00           O  
ATOM   1827  CB  LYS A 124       9.167  37.158  21.109  1.00  0.00           C  
ATOM   1828  CG  LYS A 124       8.801  37.990  19.885  1.00  0.00           C  
ATOM   1829  CD  LYS A 124       8.978  37.201  18.596  1.00  0.00           C  
ATOM   1830  CE  LYS A 124       8.633  38.043  17.377  1.00  0.00           C  
ATOM   1831  NZ  LYS A 124       8.836  37.295  16.108  1.00  0.00           N  
ATOM   1832  H   LYS A 124      10.824  38.967  21.836  1.00  0.00           H  
ATOM   1833  HA  LYS A 124       8.079  38.417  22.466  1.00  0.00           H  
ATOM   1834 1HB  LYS A 124      10.192  36.810  20.989  1.00  0.00           H  
ATOM   1835 2HB  LYS A 124       8.519  36.283  21.127  1.00  0.00           H  
ATOM   1836 1HG  LYS A 124       7.761  38.309  19.962  1.00  0.00           H  
ATOM   1837 2HG  LYS A 124       9.437  38.874  19.849  1.00  0.00           H  
ATOM   1838 1HD  LYS A 124      10.013  36.865  18.520  1.00  0.00           H  
ATOM   1839 2HD  LYS A 124       8.329  36.324  18.614  1.00  0.00           H  
ATOM   1840 1HE  LYS A 124       7.593  38.355  17.444  1.00  0.00           H  
ATOM   1841 2HE  LYS A 124       9.267  38.930  17.370  1.00  0.00           H  
ATOM   1842 1HZ  LYS A 124       8.599  37.889  15.325  1.00  0.00           H  
ATOM   1843 2HZ  LYS A 124       9.804  37.012  16.034  1.00  0.00           H  
ATOM   1844 3HZ  LYS A 124       8.245  36.476  16.099  1.00  0.00           H  
ATOM   1845  N   ALA A 125      10.299  36.504  23.993  1.00  0.00           N  
ATOM   1846  CA  ALA A 125      10.408  35.591  25.122  1.00  0.00           C  
ATOM   1847  C   ALA A 125       9.990  36.262  26.423  1.00  0.00           C  
ATOM   1848  O   ALA A 125       9.287  35.655  27.229  1.00  0.00           O  
ATOM   1849  CB  ALA A 125      11.837  35.076  25.219  1.00  0.00           C  
ATOM   1850  H   ALA A 125      11.130  36.811  23.511  1.00  0.00           H  
ATOM   1851  HA  ALA A 125       9.737  34.747  24.958  1.00  0.00           H  
ATOM   1852 1HB  ALA A 125      11.925  34.396  26.065  1.00  0.00           H  
ATOM   1853 2HB  ALA A 125      12.098  34.546  24.301  1.00  0.00           H  
ATOM   1854 3HB  ALA A 125      12.511  35.920  25.356  1.00  0.00           H  
ATOM   1855  N   VAL A 126      10.376  37.512  26.666  1.00  0.00           N  
ATOM   1856  CA  VAL A 126      10.000  38.148  27.925  1.00  0.00           C  
ATOM   1857  C   VAL A 126       8.483  38.303  27.997  1.00  0.00           C  
ATOM   1858  O   VAL A 126       7.837  37.864  28.947  1.00  0.00           O  
ATOM   1859  CB  VAL A 126      10.661  39.531  28.076  1.00  0.00           C  
ATOM   1860  CG1 VAL A 126      10.086  40.287  29.265  1.00  0.00           C  
ATOM   1861  CG2 VAL A 126      12.167  39.392  28.226  1.00  0.00           C  
ATOM   1862  H   VAL A 126      10.926  38.003  25.975  1.00  0.00           H  
ATOM   1863  HA  VAL A 126      10.338  37.519  28.750  1.00  0.00           H  
ATOM   1864  HB  VAL A 126      10.444  40.128  27.190  1.00  0.00           H  
ATOM   1865 1HG1 VAL A 126      10.582  41.256  29.331  1.00  0.00           H  
ATOM   1866 2HG1 VAL A 126       9.013  40.440  29.149  1.00  0.00           H  
ATOM   1867 3HG1 VAL A 126      10.265  39.713  30.174  1.00  0.00           H  
ATOM   1868 1HG2 VAL A 126      12.621  40.377  28.330  1.00  0.00           H  
ATOM   1869 2HG2 VAL A 126      12.392  38.796  29.111  1.00  0.00           H  
ATOM   1870 3HG2 VAL A 126      12.579  38.899  27.344  1.00  0.00           H  
ATOM   1871  N   ALA A 127       7.899  38.777  26.899  1.00  0.00           N  
ATOM   1872  CA  ALA A 127       6.448  38.934  26.784  1.00  0.00           C  
ATOM   1873  C   ALA A 127       5.702  37.609  26.921  1.00  0.00           C  
ATOM   1874  O   ALA A 127       4.595  37.593  27.456  1.00  0.00           O  
ATOM   1875  CB  ALA A 127       6.119  39.592  25.452  1.00  0.00           C  
ATOM   1876  H   ALA A 127       8.475  39.040  26.114  1.00  0.00           H  
ATOM   1877  HA  ALA A 127       6.105  39.575  27.597  1.00  0.00           H  
ATOM   1878 1HB  ALA A 127       5.038  39.715  25.378  1.00  0.00           H  
ATOM   1879 2HB  ALA A 127       6.600  40.567  25.390  1.00  0.00           H  
ATOM   1880 3HB  ALA A 127       6.478  38.957  24.645  1.00  0.00           H  
ATOM   1881  N   THR A 128       6.289  36.512  26.450  1.00  0.00           N  
ATOM   1882  CA  THR A 128       5.642  35.205  26.501  1.00  0.00           C  
ATOM   1883  C   THR A 128       5.810  34.403  27.790  1.00  0.00           C  
ATOM   1884  O   THR A 128       4.828  33.828  28.263  1.00  0.00           O  
ATOM   1885  CB  THR A 128       6.139  34.334  25.332  1.00  0.00           C  
ATOM   1886  OG1 THR A 128       5.876  35.003  24.090  1.00  0.00           O  
ATOM   1887  CG2 THR A 128       5.440  32.984  25.325  1.00  0.00           C  
ATOM   1888  H   THR A 128       7.208  36.554  26.035  1.00  0.00           H  
ATOM   1889  HA  THR A 128       4.570  35.371  26.405  1.00  0.00           H  
ATOM   1890  HB  THR A 128       7.212  34.183  25.432  1.00  0.00           H  
ATOM   1891  HG1 THR A 128       6.491  35.737  24.010  1.00  0.00           H  
ATOM   1892 1HG2 THR A 128       5.812  32.394  24.487  1.00  0.00           H  
ATOM   1893 2HG2 THR A 128       5.629  32.441  26.251  1.00  0.00           H  
ATOM   1894 3HG2 THR A 128       4.365  33.138  25.219  1.00  0.00           H  
ATOM   1895  N   VAL A 129       7.009  34.328  28.368  1.00  0.00           N  
ATOM   1896  CA  VAL A 129       7.172  33.462  29.529  1.00  0.00           C  
ATOM   1897  C   VAL A 129       7.521  34.108  30.869  1.00  0.00           C  
ATOM   1898  O   VAL A 129       7.554  33.392  31.870  1.00  0.00           O  
ATOM   1899  CB  VAL A 129       8.249  32.380  29.323  1.00  0.00           C  
ATOM   1900  CG1 VAL A 129       7.860  31.492  28.152  1.00  0.00           C  
ATOM   1901  CG2 VAL A 129       9.612  33.015  29.092  1.00  0.00           C  
ATOM   1902  H   VAL A 129       7.789  34.859  28.009  1.00  0.00           H  
ATOM   1903  HA  VAL A 129       6.215  32.965  29.697  1.00  0.00           H  
ATOM   1904  HB  VAL A 129       8.304  31.746  30.208  1.00  0.00           H  
ATOM   1905 1HG1 VAL A 129       8.621  30.725  28.005  1.00  0.00           H  
ATOM   1906 2HG1 VAL A 129       6.902  31.017  28.366  1.00  0.00           H  
ATOM   1907 3HG1 VAL A 129       7.777  32.095  27.249  1.00  0.00           H  
ATOM   1908 1HG2 VAL A 129      10.362  32.238  28.949  1.00  0.00           H  
ATOM   1909 2HG2 VAL A 129       9.573  33.646  28.204  1.00  0.00           H  
ATOM   1910 3HG2 VAL A 129       9.901  33.627  29.947  1.00  0.00           H  
ATOM   1911  N   GLY A 130       7.748  35.413  30.977  1.00  0.00           N  
ATOM   1912  CA  GLY A 130       8.097  35.888  32.315  1.00  0.00           C  
ATOM   1913  C   GLY A 130       9.598  36.096  32.363  1.00  0.00           C  
ATOM   1914  O   GLY A 130      10.245  36.055  31.316  1.00  0.00           O  
ATOM   1915  H   GLY A 130       7.689  36.057  30.202  1.00  0.00           H  
ATOM   1916 1HA  GLY A 130       7.570  36.816  32.538  1.00  0.00           H  
ATOM   1917 2HA  GLY A 130       7.779  35.164  33.063  1.00  0.00           H  
ATOM   1918  N   PRO A 131      10.183  36.328  33.549  1.00  0.00           N  
ATOM   1919  CA  PRO A 131      11.586  36.653  33.774  1.00  0.00           C  
ATOM   1920  C   PRO A 131      12.558  35.660  33.156  1.00  0.00           C  
ATOM   1921  O   PRO A 131      12.349  34.445  33.191  1.00  0.00           O  
ATOM   1922  CB  PRO A 131      11.654  36.633  35.304  1.00  0.00           C  
ATOM   1923  CG  PRO A 131      10.277  36.998  35.747  1.00  0.00           C  
ATOM   1924  CD  PRO A 131       9.371  36.304  34.764  1.00  0.00           C  
ATOM   1925  HA  PRO A 131      11.784  37.655  33.367  1.00  0.00           H  
ATOM   1926 1HB  PRO A 131      11.958  35.638  35.660  1.00  0.00           H  
ATOM   1927 2HB  PRO A 131      12.418  37.350  35.641  1.00  0.00           H  
ATOM   1928 1HG  PRO A 131      10.108  36.670  36.783  1.00  0.00           H  
ATOM   1929 2HG  PRO A 131      10.144  38.090  35.742  1.00  0.00           H  
ATOM   1930 1HD  PRO A 131       9.168  35.274  35.090  1.00  0.00           H  
ATOM   1931 2HD  PRO A 131       8.435  36.875  34.682  1.00  0.00           H  
ATOM   1932  N   ILE A 132      13.580  36.224  32.522  1.00  0.00           N  
ATOM   1933  CA  ILE A 132      14.635  35.533  31.792  1.00  0.00           C  
ATOM   1934  C   ILE A 132      16.050  35.881  32.250  1.00  0.00           C  
ATOM   1935  O   ILE A 132      16.341  37.028  32.586  1.00  0.00           O  
ATOM   1936  CB  ILE A 132      14.510  35.838  30.287  1.00  0.00           C  
ATOM   1937  CG1 ILE A 132      13.164  35.272  29.830  1.00  0.00           C  
ATOM   1938  CG2 ILE A 132      15.661  35.262  29.478  1.00  0.00           C  
ATOM   1939  CD1 ILE A 132      12.717  35.620  28.428  1.00  0.00           C  
ATOM   1940  H   ILE A 132      13.622  37.233  32.555  1.00  0.00           H  
ATOM   1941  HA  ILE A 132      14.511  34.463  31.954  1.00  0.00           H  
ATOM   1942  HB  ILE A 132      14.502  36.918  30.143  1.00  0.00           H  
ATOM   1943 1HG1 ILE A 132      13.203  34.185  29.893  1.00  0.00           H  
ATOM   1944 2HG1 ILE A 132      12.384  35.624  30.507  1.00  0.00           H  
ATOM   1945 1HG2 ILE A 132      15.522  35.505  28.425  1.00  0.00           H  
ATOM   1946 2HG2 ILE A 132      16.620  35.664  29.801  1.00  0.00           H  
ATOM   1947 3HG2 ILE A 132      15.679  34.179  29.603  1.00  0.00           H  
ATOM   1948 1HD1 ILE A 132      11.749  35.141  28.268  1.00  0.00           H  
ATOM   1949 2HD1 ILE A 132      12.627  36.702  28.327  1.00  0.00           H  
ATOM   1950 3HD1 ILE A 132      13.433  35.261  27.691  1.00  0.00           H  
ATOM   1951  N   SER A 133      16.915  34.874  32.336  1.00  0.00           N  
ATOM   1952  CA  SER A 133      18.287  35.070  32.791  1.00  0.00           C  
ATOM   1953  C   SER A 133      19.145  35.590  31.643  1.00  0.00           C  
ATOM   1954  O   SER A 133      19.187  34.988  30.566  1.00  0.00           O  
ATOM   1955  CB  SER A 133      18.865  33.767  33.309  1.00  0.00           C  
ATOM   1956  OG  SER A 133      18.183  33.332  34.453  1.00  0.00           O  
ATOM   1957  H   SER A 133      16.647  33.933  32.088  1.00  0.00           H  
ATOM   1958  HA  SER A 133      18.297  35.805  33.597  1.00  0.00           H  
ATOM   1959 1HB  SER A 133      18.797  33.007  32.530  1.00  0.00           H  
ATOM   1960 2HB  SER A 133      19.920  33.884  33.549  1.00  0.00           H  
ATOM   1961  HG  SER A 133      18.382  33.967  35.145  1.00  0.00           H  
ATOM   1962  N   VAL A 134      19.817  36.716  31.860  1.00  0.00           N  
ATOM   1963  CA  VAL A 134      20.651  37.293  30.817  1.00  0.00           C  
ATOM   1964  C   VAL A 134      22.034  37.702  31.290  1.00  0.00           C  
ATOM   1965  O   VAL A 134      22.192  38.252  32.378  1.00  0.00           O  
ATOM   1966  CB  VAL A 134      19.948  38.527  30.221  1.00  0.00           C  
ATOM   1967  CG1 VAL A 134      20.815  39.210  29.175  1.00  0.00           C  
ATOM   1968  CG2 VAL A 134      18.620  38.088  29.626  1.00  0.00           C  
ATOM   1969  H   VAL A 134      19.749  37.181  32.756  1.00  0.00           H  
ATOM   1970  HA  VAL A 134      20.780  36.539  30.040  1.00  0.00           H  
ATOM   1971  HB  VAL A 134      19.779  39.260  31.010  1.00  0.00           H  
ATOM   1972 1HG1 VAL A 134      20.265  40.070  28.794  1.00  0.00           H  
ATOM   1973 2HG1 VAL A 134      21.761  39.546  29.599  1.00  0.00           H  
ATOM   1974 3HG1 VAL A 134      21.031  38.516  28.362  1.00  0.00           H  
ATOM   1975 1HG2 VAL A 134      18.087  38.933  29.192  1.00  0.00           H  
ATOM   1976 2HG2 VAL A 134      18.814  37.350  28.847  1.00  0.00           H  
ATOM   1977 3HG2 VAL A 134      17.983  37.644  30.392  1.00  0.00           H  
ATOM   1978  N   ALA A 135      23.069  37.382  30.524  1.00  0.00           N  
ATOM   1979  CA  ALA A 135      24.377  37.866  30.939  1.00  0.00           C  
ATOM   1980  C   ALA A 135      24.589  39.158  30.160  1.00  0.00           C  
ATOM   1981  O   ALA A 135      24.217  39.224  28.989  1.00  0.00           O  
ATOM   1982  CB  ALA A 135      25.497  36.868  30.677  1.00  0.00           C  
ATOM   1983  H   ALA A 135      22.929  36.828  29.693  1.00  0.00           H  
ATOM   1984  HA  ALA A 135      24.374  38.060  32.011  1.00  0.00           H  
ATOM   1985 1HB  ALA A 135      26.442  37.318  30.980  1.00  0.00           H  
ATOM   1986 2HB  ALA A 135      25.312  35.962  31.258  1.00  0.00           H  
ATOM   1987 3HB  ALA A 135      25.543  36.605  29.621  1.00  0.00           H  
ATOM   1988  N   ILE A 136      25.167  40.173  30.795  1.00  0.00           N  
ATOM   1989  CA  ILE A 136      25.449  41.451  30.152  1.00  0.00           C  
ATOM   1990  C   ILE A 136      26.876  41.946  30.391  1.00  0.00           C  
ATOM   1991  O   ILE A 136      27.626  41.383  31.190  1.00  0.00           O  
ATOM   1992  CB  ILE A 136      24.503  42.591  30.572  1.00  0.00           C  
ATOM   1993  CG1 ILE A 136      24.652  42.867  32.071  1.00  0.00           C  
ATOM   1994  CG2 ILE A 136      23.074  42.214  30.211  1.00  0.00           C  
ATOM   1995  CD1 ILE A 136      23.990  44.138  32.555  1.00  0.00           C  
ATOM   1996  H   ILE A 136      25.411  40.030  31.765  1.00  0.00           H  
ATOM   1997  HA  ILE A 136      25.334  41.319  29.076  1.00  0.00           H  
ATOM   1998  HB  ILE A 136      24.777  43.508  30.052  1.00  0.00           H  
ATOM   1999 1HG1 ILE A 136      24.223  42.029  32.618  1.00  0.00           H  
ATOM   2000 2HG1 ILE A 136      25.712  42.926  32.316  1.00  0.00           H  
ATOM   2001 1HG2 ILE A 136      22.376  43.002  30.497  1.00  0.00           H  
ATOM   2002 2HG2 ILE A 136      23.018  42.058  29.135  1.00  0.00           H  
ATOM   2003 3HG2 ILE A 136      22.801  41.297  30.735  1.00  0.00           H  
ATOM   2004 1HD1 ILE A 136      24.155  44.239  33.627  1.00  0.00           H  
ATOM   2005 2HD1 ILE A 136      24.426  44.989  32.033  1.00  0.00           H  
ATOM   2006 3HD1 ILE A 136      22.918  44.117  32.364  1.00  0.00           H  
ATOM   2007  N   ASP A 137      27.234  42.985  29.643  1.00  0.00           N  
ATOM   2008  CA  ASP A 137      28.457  43.752  29.853  1.00  0.00           C  
ATOM   2009  C   ASP A 137      28.181  44.833  30.887  1.00  0.00           C  
ATOM   2010  O   ASP A 137      27.418  45.767  30.643  1.00  0.00           O  
ATOM   2011  CB  ASP A 137      28.987  44.400  28.571  1.00  0.00           C  
ATOM   2012  CG  ASP A 137      30.230  45.258  28.780  1.00  0.00           C  
ATOM   2013  OD1 ASP A 137      30.592  45.507  29.904  1.00  0.00           O  
ATOM   2014  OD2 ASP A 137      30.830  45.669  27.817  1.00  0.00           O  
ATOM   2015  H   ASP A 137      26.610  43.240  28.892  1.00  0.00           H  
ATOM   2016  HA  ASP A 137      29.235  43.083  30.221  1.00  0.00           H  
ATOM   2017 1HB  ASP A 137      29.227  43.626  27.844  1.00  0.00           H  
ATOM   2018 2HB  ASP A 137      28.210  45.031  28.138  1.00  0.00           H  
ATOM   2019  N   ALA A 138      28.700  44.673  32.100  1.00  0.00           N  
ATOM   2020  CA  ALA A 138      28.410  45.646  33.148  1.00  0.00           C  
ATOM   2021  C   ALA A 138      29.717  46.215  33.678  1.00  0.00           C  
ATOM   2022  O   ALA A 138      29.824  46.558  34.858  1.00  0.00           O  
ATOM   2023  CB  ALA A 138      27.600  45.018  34.275  1.00  0.00           C  
ATOM   2024  H   ALA A 138      29.294  43.878  32.291  1.00  0.00           H  
ATOM   2025  HA  ALA A 138      27.822  46.461  32.727  1.00  0.00           H  
ATOM   2026 1HB  ALA A 138      27.397  45.750  35.057  1.00  0.00           H  
ATOM   2027 2HB  ALA A 138      26.651  44.653  33.880  1.00  0.00           H  
ATOM   2028 3HB  ALA A 138      28.189  44.198  34.677  1.00  0.00           H  
ATOM   2029  N   GLY A 139      30.725  46.265  32.811  1.00  0.00           N  
ATOM   2030  CA  GLY A 139      32.054  46.707  33.210  1.00  0.00           C  
ATOM   2031  C   GLY A 139      32.308  48.202  33.127  1.00  0.00           C  
ATOM   2032  O   GLY A 139      33.423  48.646  33.399  1.00  0.00           O  
ATOM   2033  H   GLY A 139      30.569  45.989  31.850  1.00  0.00           H  
ATOM   2034 1HA  GLY A 139      32.228  46.395  34.240  1.00  0.00           H  
ATOM   2035 2HA  GLY A 139      32.784  46.206  32.575  1.00  0.00           H  
ATOM   2036  N   HIS A 140      31.302  48.989  32.772  1.00  0.00           N  
ATOM   2037  CA  HIS A 140      31.477  50.428  32.636  1.00  0.00           C  
ATOM   2038  C   HIS A 140      30.922  51.219  33.814  1.00  0.00           C  
ATOM   2039  O   HIS A 140      29.914  50.844  34.415  1.00  0.00           O  
ATOM   2040  CB  HIS A 140      30.812  50.918  31.346  1.00  0.00           C  
ATOM   2041  CG  HIS A 140      31.492  50.448  30.098  1.00  0.00           C  
ATOM   2042  ND1 HIS A 140      32.669  51.010  29.650  1.00  0.00           N  
ATOM   2043  CD2 HIS A 140      31.173  49.479  29.204  1.00  0.00           C  
ATOM   2044  CE1 HIS A 140      33.047  50.408  28.535  1.00  0.00           C  
ATOM   2045  NE2 HIS A 140      32.154  49.477  28.245  1.00  0.00           N  
ATOM   2046  H   HIS A 140      30.401  48.567  32.597  1.00  0.00           H  
ATOM   2047  HA  HIS A 140      32.540  50.662  32.585  1.00  0.00           H  
ATOM   2048 1HB  HIS A 140      29.776  50.578  31.315  1.00  0.00           H  
ATOM   2049 2HB  HIS A 140      30.797  52.008  31.332  1.00  0.00           H  
ATOM   2050  HD2 HIS A 140      30.299  48.827  29.241  1.00  0.00           H  
ATOM   2051  HE1 HIS A 140      33.937  50.636  27.950  1.00  0.00           H  
ATOM   2052  HE2 HIS A 140      32.217  48.878  27.435  1.00  0.00           H  
ATOM   2053  N   GLU A 141      31.580  52.328  34.136  1.00  0.00           N  
ATOM   2054  CA  GLU A 141      31.154  53.226  35.207  1.00  0.00           C  
ATOM   2055  C   GLU A 141      29.770  53.805  34.939  1.00  0.00           C  
ATOM   2056  O   GLU A 141      28.932  53.919  35.835  1.00  0.00           O  
ATOM   2057  CB  GLU A 141      32.162  54.363  35.380  1.00  0.00           C  
ATOM   2058  CG  GLU A 141      33.543  53.912  35.834  1.00  0.00           C  
ATOM   2059  CD  GLU A 141      34.412  53.477  34.688  1.00  0.00           C  
ATOM   2060  OE1 GLU A 141      33.928  53.452  33.582  1.00  0.00           O  
ATOM   2061  OE2 GLU A 141      35.559  53.170  34.917  1.00  0.00           O  
ATOM   2062  H   GLU A 141      32.413  52.571  33.623  1.00  0.00           H  
ATOM   2063  HA  GLU A 141      31.107  52.653  36.133  1.00  0.00           H  
ATOM   2064 1HB  GLU A 141      32.275  54.894  34.434  1.00  0.00           H  
ATOM   2065 2HB  GLU A 141      31.792  55.082  36.111  1.00  0.00           H  
ATOM   2066 1HG  GLU A 141      34.029  54.734  36.356  1.00  0.00           H  
ATOM   2067 2HG  GLU A 141      33.430  53.086  36.537  1.00  0.00           H  
ATOM   2068  N   SER A 142      29.451  53.987  33.663  1.00  0.00           N  
ATOM   2069  CA  SER A 142      28.142  54.476  33.244  1.00  0.00           C  
ATOM   2070  C   SER A 142      27.015  53.531  33.672  1.00  0.00           C  
ATOM   2071  O   SER A 142      25.862  53.956  33.792  1.00  0.00           O  
ATOM   2072  CB  SER A 142      28.137  54.642  31.737  1.00  0.00           C  
ATOM   2073  OG  SER A 142      29.034  55.638  31.327  1.00  0.00           O  
ATOM   2074  H   SER A 142      30.127  53.783  32.941  1.00  0.00           H  
ATOM   2075  HA  SER A 142      27.965  55.440  33.720  1.00  0.00           H  
ATOM   2076 1HB  SER A 142      28.405  53.698  31.264  1.00  0.00           H  
ATOM   2077 2HB  SER A 142      27.133  54.901  31.402  1.00  0.00           H  
ATOM   2078  HG  SER A 142      28.992  55.660  30.368  1.00  0.00           H  
ATOM   2079  N   PHE A 143      27.327  52.266  33.923  1.00  0.00           N  
ATOM   2080  CA  PHE A 143      26.326  51.300  34.366  1.00  0.00           C  
ATOM   2081  C   PHE A 143      26.409  51.168  35.887  1.00  0.00           C  
ATOM   2082  O   PHE A 143      25.394  51.208  36.576  1.00  0.00           O  
ATOM   2083  CB  PHE A 143      26.537  49.936  33.706  1.00  0.00           C  
ATOM   2084  CG  PHE A 143      25.490  48.911  34.037  1.00  0.00           C  
ATOM   2085  CD1 PHE A 143      24.230  48.946  33.459  1.00  0.00           C  
ATOM   2086  CD2 PHE A 143      25.767  47.919  34.924  1.00  0.00           C  
ATOM   2087  CE1 PHE A 143      23.278  47.994  33.776  1.00  0.00           C  
ATOM   2088  CE2 PHE A 143      24.829  46.959  35.252  1.00  0.00           C  
ATOM   2089  CZ  PHE A 143      23.575  46.994  34.676  1.00  0.00           C  
ATOM   2090  H   PHE A 143      28.275  51.940  33.812  1.00  0.00           H  
ATOM   2091  HA  PHE A 143      25.336  51.659  34.082  1.00  0.00           H  
ATOM   2092 1HB  PHE A 143      26.557  50.049  32.624  1.00  0.00           H  
ATOM   2093 2HB  PHE A 143      27.505  49.536  34.012  1.00  0.00           H  
ATOM   2094  HD1 PHE A 143      23.993  49.736  32.745  1.00  0.00           H  
ATOM   2095  HD2 PHE A 143      26.760  47.901  35.374  1.00  0.00           H  
ATOM   2096  HE1 PHE A 143      22.290  48.027  33.318  1.00  0.00           H  
ATOM   2097  HE2 PHE A 143      25.078  46.174  35.966  1.00  0.00           H  
ATOM   2098  HZ  PHE A 143      22.826  46.243  34.928  1.00  0.00           H  
ATOM   2099  N   LEU A 144      27.625  51.020  36.409  1.00  0.00           N  
ATOM   2100  CA  LEU A 144      27.875  50.797  37.827  1.00  0.00           C  
ATOM   2101  C   LEU A 144      27.342  51.900  38.740  1.00  0.00           C  
ATOM   2102  O   LEU A 144      26.931  51.636  39.870  1.00  0.00           O  
ATOM   2103  CB  LEU A 144      29.379  50.644  38.089  1.00  0.00           C  
ATOM   2104  CG  LEU A 144      29.823  50.322  39.521  1.00  0.00           C  
ATOM   2105  CD1 LEU A 144      29.208  49.007  39.980  1.00  0.00           C  
ATOM   2106  CD2 LEU A 144      31.341  50.251  39.596  1.00  0.00           C  
ATOM   2107  H   LEU A 144      28.423  51.066  35.791  1.00  0.00           H  
ATOM   2108  HA  LEU A 144      27.363  49.873  38.091  1.00  0.00           H  
ATOM   2109 1HB  LEU A 144      29.751  49.842  37.452  1.00  0.00           H  
ATOM   2110 2HB  LEU A 144      29.865  51.577  37.805  1.00  0.00           H  
ATOM   2111  HG  LEU A 144      29.471  51.099  40.201  1.00  0.00           H  
ATOM   2112 1HD1 LEU A 144      29.537  48.799  40.998  1.00  0.00           H  
ATOM   2113 2HD1 LEU A 144      28.119  49.057  39.963  1.00  0.00           H  
ATOM   2114 3HD1 LEU A 144      29.534  48.208  39.315  1.00  0.00           H  
ATOM   2115 1HD2 LEU A 144      31.642  50.023  40.618  1.00  0.00           H  
ATOM   2116 2HD2 LEU A 144      31.704  49.470  38.926  1.00  0.00           H  
ATOM   2117 3HD2 LEU A 144      31.765  51.209  39.296  1.00  0.00           H  
ATOM   2118  N   PHE A 145      27.376  53.144  38.272  1.00  0.00           N  
ATOM   2119  CA  PHE A 145      26.902  54.251  39.097  1.00  0.00           C  
ATOM   2120  C   PHE A 145      25.570  54.813  38.611  1.00  0.00           C  
ATOM   2121  O   PHE A 145      25.292  56.000  38.776  1.00  0.00           O  
ATOM   2122  CB  PHE A 145      27.964  55.352  39.090  1.00  0.00           C  
ATOM   2123  CG  PHE A 145      29.258  54.818  39.636  1.00  0.00           C  
ATOM   2124  CD1 PHE A 145      30.327  54.581  38.785  1.00  0.00           C  
ATOM   2125  CD2 PHE A 145      29.413  54.553  40.983  1.00  0.00           C  
ATOM   2126  CE1 PHE A 145      31.528  54.091  39.262  1.00  0.00           C  
ATOM   2127  CE2 PHE A 145      30.610  54.063  41.468  1.00  0.00           C  
ATOM   2128  CZ  PHE A 145      31.666  53.832  40.610  1.00  0.00           C  
ATOM   2129  H   PHE A 145      27.726  53.338  37.345  1.00  0.00           H  
ATOM   2130  HA  PHE A 145      26.756  53.891  40.116  1.00  0.00           H  
ATOM   2131 1HB  PHE A 145      28.110  55.717  38.075  1.00  0.00           H  
ATOM   2132 2HB  PHE A 145      27.635  56.201  39.688  1.00  0.00           H  
ATOM   2133  HD1 PHE A 145      30.200  54.792  37.722  1.00  0.00           H  
ATOM   2134  HD2 PHE A 145      28.583  54.733  41.667  1.00  0.00           H  
ATOM   2135  HE1 PHE A 145      32.358  53.909  38.582  1.00  0.00           H  
ATOM   2136  HE2 PHE A 145      30.724  53.858  42.533  1.00  0.00           H  
ATOM   2137  HZ  PHE A 145      32.606  53.444  40.999  1.00  0.00           H  
ATOM   2138  N   TYR A 146      24.803  53.990  37.904  1.00  0.00           N  
ATOM   2139  CA  TYR A 146      23.488  54.360  37.391  1.00  0.00           C  
ATOM   2140  C   TYR A 146      22.500  54.759  38.484  1.00  0.00           C  
ATOM   2141  O   TYR A 146      22.451  54.146  39.553  1.00  0.00           O  
ATOM   2142  CB  TYR A 146      22.917  53.196  36.577  1.00  0.00           C  
ATOM   2143  CG  TYR A 146      21.473  53.381  36.161  1.00  0.00           C  
ATOM   2144  CD1 TYR A 146      21.115  54.057  35.005  1.00  0.00           C  
ATOM   2145  CD2 TYR A 146      20.503  52.843  36.993  1.00  0.00           C  
ATOM   2146  CE1 TYR A 146      19.778  54.193  34.681  1.00  0.00           C  
ATOM   2147  CE2 TYR A 146      19.166  52.976  36.674  1.00  0.00           C  
ATOM   2148  CZ  TYR A 146      18.802  53.646  35.524  1.00  0.00           C  
ATOM   2149  OH  TYR A 146      17.466  53.770  35.220  1.00  0.00           O  
ATOM   2150  H   TYR A 146      25.122  53.053  37.702  1.00  0.00           H  
ATOM   2151  HA  TYR A 146      23.610  55.233  36.749  1.00  0.00           H  
ATOM   2152 1HB  TYR A 146      23.513  53.057  35.673  1.00  0.00           H  
ATOM   2153 2HB  TYR A 146      22.982  52.276  37.158  1.00  0.00           H  
ATOM   2154  HD1 TYR A 146      21.883  54.477  34.355  1.00  0.00           H  
ATOM   2155  HD2 TYR A 146      20.796  52.315  37.900  1.00  0.00           H  
ATOM   2156  HE1 TYR A 146      19.487  54.722  33.773  1.00  0.00           H  
ATOM   2157  HE2 TYR A 146      18.401  52.555  37.327  1.00  0.00           H  
ATOM   2158  HH  TYR A 146      17.374  54.330  34.444  1.00  0.00           H  
ATOM   2159  N   LYS A 147      21.774  55.850  38.253  1.00  0.00           N  
ATOM   2160  CA  LYS A 147      20.778  56.308  39.218  1.00  0.00           C  
ATOM   2161  C   LYS A 147      19.381  56.531  38.654  1.00  0.00           C  
ATOM   2162  O   LYS A 147      18.395  56.187  39.301  1.00  0.00           O  
ATOM   2163  CB  LYS A 147      21.249  57.604  39.882  1.00  0.00           C  
ATOM   2164  CG  LYS A 147      22.497  57.439  40.739  1.00  0.00           C  
ATOM   2165  CD  LYS A 147      22.905  58.745  41.402  1.00  0.00           C  
ATOM   2166  CE  LYS A 147      24.158  58.562  42.242  1.00  0.00           C  
ATOM   2167  NZ  LYS A 147      24.596  59.835  42.877  1.00  0.00           N  
ATOM   2168  H   LYS A 147      21.927  56.357  37.392  1.00  0.00           H  
ATOM   2169  HA  LYS A 147      20.667  55.537  39.981  1.00  0.00           H  
ATOM   2170 1HB  LYS A 147      21.460  58.350  39.115  1.00  0.00           H  
ATOM   2171 2HB  LYS A 147      20.453  57.998  40.511  1.00  0.00           H  
ATOM   2172 1HG  LYS A 147      22.303  56.693  41.511  1.00  0.00           H  
ATOM   2173 2HG  LYS A 147      23.322  57.088  40.119  1.00  0.00           H  
ATOM   2174 1HD  LYS A 147      23.090  59.498  40.636  1.00  0.00           H  
ATOM   2175 2HD  LYS A 147      22.094  59.096  42.041  1.00  0.00           H  
ATOM   2176 1HE  LYS A 147      23.959  57.827  43.021  1.00  0.00           H  
ATOM   2177 2HE  LYS A 147      24.959  58.189  41.604  1.00  0.00           H  
ATOM   2178 1HZ  LYS A 147      25.428  59.671  43.422  1.00  0.00           H  
ATOM   2179 2HZ  LYS A 147      24.795  60.521  42.161  1.00  0.00           H  
ATOM   2180 3HZ  LYS A 147      23.863  60.184  43.480  1.00  0.00           H  
ATOM   2181  N   GLU A 148      19.292  57.082  37.448  1.00  0.00           N  
ATOM   2182  CA  GLU A 148      18.020  57.477  36.856  1.00  0.00           C  
ATOM   2183  C   GLU A 148      18.093  57.551  35.332  1.00  0.00           C  
ATOM   2184  O   GLU A 148      19.175  57.715  34.765  1.00  0.00           O  
ATOM   2185  CB  GLU A 148      17.611  58.828  37.443  1.00  0.00           C  
ATOM   2186  CG  GLU A 148      16.277  59.426  37.015  1.00  0.00           C  
ATOM   2187  CD  GLU A 148      15.080  58.549  37.258  1.00  0.00           C  
ATOM   2188  OE1 GLU A 148      14.372  58.774  38.211  1.00  0.00           O  
ATOM   2189  OE2 GLU A 148      14.875  57.647  36.479  1.00  0.00           O  
ATOM   2190  H   GLU A 148      20.131  57.236  36.909  1.00  0.00           H  
ATOM   2191  HA  GLU A 148      17.271  56.727  37.114  1.00  0.00           H  
ATOM   2192 1HB  GLU A 148      17.571  58.748  38.528  1.00  0.00           H  
ATOM   2193 2HB  GLU A 148      18.370  59.570  37.188  1.00  0.00           H  
ATOM   2194 1HG  GLU A 148      16.130  60.357  37.561  1.00  0.00           H  
ATOM   2195 2HG  GLU A 148      16.301  59.660  35.952  1.00  0.00           H  
ATOM   2196  N   GLY A 149      16.937  57.480  34.683  1.00  0.00           N  
ATOM   2197  CA  GLY A 149      16.816  57.628  33.238  1.00  0.00           C  
ATOM   2198  C   GLY A 149      17.116  56.340  32.503  1.00  0.00           C  
ATOM   2199  O   GLY A 149      17.097  55.257  33.091  1.00  0.00           O  
ATOM   2200  H   GLY A 149      16.107  57.314  35.231  1.00  0.00           H  
ATOM   2201 1HA  GLY A 149      15.805  57.958  32.996  1.00  0.00           H  
ATOM   2202 2HA  GLY A 149      17.502  58.404  32.898  1.00  0.00           H  
ATOM   2203  N   ILE A 150      17.367  56.441  31.203  1.00  0.00           N  
ATOM   2204  CA  ILE A 150      17.620  55.243  30.421  1.00  0.00           C  
ATOM   2205  C   ILE A 150      19.092  55.236  30.025  1.00  0.00           C  
ATOM   2206  O   ILE A 150      19.601  56.186  29.425  1.00  0.00           O  
ATOM   2207  CB  ILE A 150      16.717  55.204  29.174  1.00  0.00           C  
ATOM   2208  CG1 ILE A 150      15.269  55.150  29.665  1.00  0.00           C  
ATOM   2209  CG2 ILE A 150      17.088  54.010  28.309  1.00  0.00           C  
ATOM   2210  CD1 ILE A 150      14.154  55.369  28.668  1.00  0.00           C  
ATOM   2211  H   ILE A 150      17.384  57.348  30.760  1.00  0.00           H  
ATOM   2212  HA  ILE A 150      17.407  54.362  31.027  1.00  0.00           H  
ATOM   2213  HB  ILE A 150      16.849  56.120  28.599  1.00  0.00           H  
ATOM   2214 1HG1 ILE A 150      15.107  54.167  30.108  1.00  0.00           H  
ATOM   2215 2HG1 ILE A 150      15.135  55.907  30.439  1.00  0.00           H  
ATOM   2216 1HG2 ILE A 150      16.460  53.962  27.420  1.00  0.00           H  
ATOM   2217 2HG2 ILE A 150      18.126  54.080  27.989  1.00  0.00           H  
ATOM   2218 3HG2 ILE A 150      16.953  53.093  28.883  1.00  0.00           H  
ATOM   2219 1HD1 ILE A 150      13.193  55.298  29.178  1.00  0.00           H  
ATOM   2220 2HD1 ILE A 150      14.251  56.356  28.216  1.00  0.00           H  
ATOM   2221 3HD1 ILE A 150      14.198  54.614  27.883  1.00  0.00           H  
ATOM   2222  N   TYR A 151      19.752  54.151  30.411  1.00  0.00           N  
ATOM   2223  CA  TYR A 151      21.173  53.909  30.256  1.00  0.00           C  
ATOM   2224  C   TYR A 151      21.662  53.507  28.872  1.00  0.00           C  
ATOM   2225  O   TYR A 151      21.088  52.657  28.189  1.00  0.00           O  
ATOM   2226  CB  TYR A 151      21.599  52.834  31.259  1.00  0.00           C  
ATOM   2227  CG  TYR A 151      22.954  52.234  30.956  1.00  0.00           C  
ATOM   2228  CD1 TYR A 151      24.155  52.880  31.207  1.00  0.00           C  
ATOM   2229  CD2 TYR A 151      22.958  50.964  30.396  1.00  0.00           C  
ATOM   2230  CE1 TYR A 151      25.341  52.246  30.894  1.00  0.00           C  
ATOM   2231  CE2 TYR A 151      24.154  50.347  30.089  1.00  0.00           C  
ATOM   2232  CZ  TYR A 151      25.348  50.991  30.340  1.00  0.00           C  
ATOM   2233  OH  TYR A 151      26.540  50.372  30.034  1.00  0.00           O  
ATOM   2234  H   TYR A 151      19.196  53.436  30.854  1.00  0.00           H  
ATOM   2235  HA  TYR A 151      21.685  54.847  30.473  1.00  0.00           H  
ATOM   2236 1HB  TYR A 151      21.628  53.260  32.263  1.00  0.00           H  
ATOM   2237 2HB  TYR A 151      20.863  52.030  31.270  1.00  0.00           H  
ATOM   2238  HD1 TYR A 151      24.168  53.878  31.647  1.00  0.00           H  
ATOM   2239  HD2 TYR A 151      22.018  50.451  30.196  1.00  0.00           H  
ATOM   2240  HE1 TYR A 151      26.292  52.740  31.086  1.00  0.00           H  
ATOM   2241  HE2 TYR A 151      24.147  49.349  29.650  1.00  0.00           H  
ATOM   2242  HH  TYR A 151      26.366  49.548  29.573  1.00  0.00           H  
ATOM   2243  N   PHE A 152      22.699  54.201  28.411  1.00  0.00           N  
ATOM   2244  CA  PHE A 152      23.294  53.899  27.114  1.00  0.00           C  
ATOM   2245  C   PHE A 152      24.797  54.160  27.139  1.00  0.00           C  
ATOM   2246  O   PHE A 152      25.235  55.237  27.546  1.00  0.00           O  
ATOM   2247  CB  PHE A 152      22.643  54.725  26.003  1.00  0.00           C  
ATOM   2248  CG  PHE A 152      23.278  54.506  24.660  1.00  0.00           C  
ATOM   2249  CD1 PHE A 152      23.117  53.312  23.972  1.00  0.00           C  
ATOM   2250  CD2 PHE A 152      24.037  55.500  24.086  1.00  0.00           C  
ATOM   2251  CE1 PHE A 152      23.706  53.123  22.736  1.00  0.00           C  
ATOM   2252  CE2 PHE A 152      24.628  55.318  22.850  1.00  0.00           C  
ATOM   2253  CZ  PHE A 152      24.463  54.126  22.172  1.00  0.00           C  
ATOM   2254  H   PHE A 152      23.082  54.954  28.967  1.00  0.00           H  
ATOM   2255  HA  PHE A 152      23.127  52.842  26.898  1.00  0.00           H  
ATOM   2256 1HB  PHE A 152      21.586  54.472  25.932  1.00  0.00           H  
ATOM   2257 2HB  PHE A 152      22.710  55.783  26.250  1.00  0.00           H  
ATOM   2258  HD1 PHE A 152      22.518  52.516  24.415  1.00  0.00           H  
ATOM   2259  HD2 PHE A 152      24.170  56.443  24.618  1.00  0.00           H  
ATOM   2260  HE1 PHE A 152      23.571  52.179  22.208  1.00  0.00           H  
ATOM   2261  HE2 PHE A 152      25.225  56.118  22.413  1.00  0.00           H  
ATOM   2262  HZ  PHE A 152      24.930  53.982  21.199  1.00  0.00           H  
ATOM   2263  N   GLU A 153      25.567  53.200  26.641  1.00  0.00           N  
ATOM   2264  CA  GLU A 153      27.015  53.336  26.553  1.00  0.00           C  
ATOM   2265  C   GLU A 153      27.560  52.695  25.278  1.00  0.00           C  
ATOM   2266  O   GLU A 153      27.568  51.469  25.159  1.00  0.00           O  
ATOM   2267  CB  GLU A 153      27.656  52.689  27.783  1.00  0.00           C  
ATOM   2268  CG  GLU A 153      29.170  52.543  27.721  1.00  0.00           C  
ATOM   2269  CD  GLU A 153      29.886  53.842  27.477  1.00  0.00           C  
ATOM   2270  OE1 GLU A 153      29.829  54.726  28.297  1.00  0.00           O  
ATOM   2271  OE2 GLU A 153      30.496  53.929  26.436  1.00  0.00           O  
ATOM   2272  H   GLU A 153      25.134  52.350  26.306  1.00  0.00           H  
ATOM   2273  HA  GLU A 153      27.255  54.400  26.541  1.00  0.00           H  
ATOM   2274 1HB  GLU A 153      27.421  53.279  28.668  1.00  0.00           H  
ATOM   2275 2HB  GLU A 153      27.228  51.696  27.918  1.00  0.00           H  
ATOM   2276 1HG  GLU A 153      29.514  52.123  28.667  1.00  0.00           H  
ATOM   2277 2HG  GLU A 153      29.445  51.845  26.931  1.00  0.00           H  
ATOM   2278  N   PRO A 154      28.028  53.473  24.292  1.00  0.00           N  
ATOM   2279  CA  PRO A 154      28.538  53.006  23.007  1.00  0.00           C  
ATOM   2280  C   PRO A 154      29.587  51.900  23.110  1.00  0.00           C  
ATOM   2281  O   PRO A 154      29.673  51.065  22.210  1.00  0.00           O  
ATOM   2282  CB  PRO A 154      29.149  54.282  22.419  1.00  0.00           C  
ATOM   2283  CG  PRO A 154      28.330  55.386  22.996  1.00  0.00           C  
ATOM   2284  CD  PRO A 154      28.032  54.955  24.407  1.00  0.00           C  
ATOM   2285  HA  PRO A 154      27.689  52.646  22.408  1.00  0.00           H  
ATOM   2286 1HB  PRO A 154      30.211  54.347  22.697  1.00  0.00           H  
ATOM   2287 2HB  PRO A 154      29.102  54.248  21.321  1.00  0.00           H  
ATOM   2288 1HG  PRO A 154      28.888  56.334  22.959  1.00  0.00           H  
ATOM   2289 2HG  PRO A 154      27.422  55.519  22.390  1.00  0.00           H  
ATOM   2290 1HD  PRO A 154      28.834  55.297  25.079  1.00  0.00           H  
ATOM   2291 2HD  PRO A 154      27.060  55.386  24.688  1.00  0.00           H  
ATOM   2292  N   ASP A 155      30.392  51.881  24.169  1.00  0.00           N  
ATOM   2293  CA  ASP A 155      31.401  50.833  24.303  1.00  0.00           C  
ATOM   2294  C   ASP A 155      31.016  49.623  25.153  1.00  0.00           C  
ATOM   2295  O   ASP A 155      31.913  48.903  25.589  1.00  0.00           O  
ATOM   2296  CB  ASP A 155      32.683  51.431  24.894  1.00  0.00           C  
ATOM   2297  CG  ASP A 155      33.394  52.402  23.962  1.00  0.00           C  
ATOM   2298  OD1 ASP A 155      33.379  52.205  22.767  1.00  0.00           O  
ATOM   2299  OD2 ASP A 155      33.956  53.344  24.463  1.00  0.00           O  
ATOM   2300  H   ASP A 155      30.348  52.567  24.911  1.00  0.00           H  
ATOM   2301  HA  ASP A 155      31.603  50.439  23.308  1.00  0.00           H  
ATOM   2302 1HB  ASP A 155      32.431  51.955  25.817  1.00  0.00           H  
ATOM   2303 2HB  ASP A 155      33.380  50.632  25.145  1.00  0.00           H  
ATOM   2304  N   CYS A 156      29.732  49.439  25.459  1.00  0.00           N  
ATOM   2305  CA  CYS A 156      29.191  48.338  26.253  1.00  0.00           C  
ATOM   2306  C   CYS A 156      28.883  47.182  25.304  1.00  0.00           C  
ATOM   2307  O   CYS A 156      27.969  47.234  24.484  1.00  0.00           O  
ATOM   2308  CB  CYS A 156      27.931  48.809  26.981  1.00  0.00           C  
ATOM   2309  SG  CYS A 156      27.288  47.672  28.232  1.00  0.00           S  
ATOM   2310  H   CYS A 156      29.077  50.120  25.109  1.00  0.00           H  
ATOM   2311  HA  CYS A 156      29.925  48.027  26.996  1.00  0.00           H  
ATOM   2312 1HB  CYS A 156      28.132  49.760  27.477  1.00  0.00           H  
ATOM   2313 2HB  CYS A 156      27.129  48.984  26.265  1.00  0.00           H  
ATOM   2314  N   SER A 157      29.792  46.213  25.337  1.00  0.00           N  
ATOM   2315  CA  SER A 157      29.960  45.122  24.384  1.00  0.00           C  
ATOM   2316  C   SER A 157      28.859  44.064  24.328  1.00  0.00           C  
ATOM   2317  O   SER A 157      28.265  43.691  25.338  1.00  0.00           O  
ATOM   2318  CB  SER A 157      31.272  44.416  24.670  1.00  0.00           C  
ATOM   2319  OG  SER A 157      31.442  43.286  23.861  1.00  0.00           O  
ATOM   2320  H   SER A 157      30.443  46.236  26.110  1.00  0.00           H  
ATOM   2321  HA  SER A 157      29.984  45.567  23.389  1.00  0.00           H  
ATOM   2322 1HB  SER A 157      32.094  45.111  24.501  1.00  0.00           H  
ATOM   2323 2HB  SER A 157      31.293  44.122  25.718  1.00  0.00           H  
ATOM   2324  HG  SER A 157      32.392  43.156  23.813  1.00  0.00           H  
ATOM   2325  N   SER A 158      28.620  43.573  23.115  1.00  0.00           N  
ATOM   2326  CA  SER A 158      27.659  42.503  22.871  1.00  0.00           C  
ATOM   2327  C   SER A 158      28.255  41.132  23.151  1.00  0.00           C  
ATOM   2328  O   SER A 158      27.563  40.117  23.118  1.00  0.00           O  
ATOM   2329  CB  SER A 158      27.179  42.562  21.434  1.00  0.00           C  
ATOM   2330  OG  SER A 158      28.224  42.290  20.542  1.00  0.00           O  
ATOM   2331  H   SER A 158      29.118  43.949  22.321  1.00  0.00           H  
ATOM   2332  HA  SER A 158      26.814  42.649  23.545  1.00  0.00           H  
ATOM   2333 1HB  SER A 158      26.376  41.842  21.290  1.00  0.00           H  
ATOM   2334 2HB  SER A 158      26.773  43.552  21.230  1.00  0.00           H  
ATOM   2335  HG  SER A 158      27.830  42.321  19.666  1.00  0.00           H  
ATOM   2336  N   GLU A 159      29.580  41.078  23.290  1.00  0.00           N  
ATOM   2337  CA  GLU A 159      30.291  39.820  23.497  1.00  0.00           C  
ATOM   2338  C   GLU A 159      30.981  39.671  24.851  1.00  0.00           C  
ATOM   2339  O   GLU A 159      31.106  38.569  25.377  1.00  0.00           O  
ATOM   2340  CB  GLU A 159      31.346  39.619  22.408  1.00  0.00           C  
ATOM   2341  CG  GLU A 159      30.798  39.470  20.995  1.00  0.00           C  
ATOM   2342  CD  GLU A 159      31.882  39.271  19.973  1.00  0.00           C  
ATOM   2343  OE1 GLU A 159      33.029  39.351  20.342  1.00  0.00           O  
ATOM   2344  OE2 GLU A 159      31.570  39.037  18.829  1.00  0.00           O  
ATOM   2345  H   GLU A 159      30.100  41.941  23.252  1.00  0.00           H  
ATOM   2346  HA  GLU A 159      29.561  39.010  23.444  1.00  0.00           H  
ATOM   2347 1HB  GLU A 159      32.028  40.469  22.409  1.00  0.00           H  
ATOM   2348 2HB  GLU A 159      31.930  38.725  22.629  1.00  0.00           H  
ATOM   2349 1HG  GLU A 159      30.122  38.615  20.969  1.00  0.00           H  
ATOM   2350 2HG  GLU A 159      30.224  40.360  20.743  1.00  0.00           H  
ATOM   2351  N   ASP A 160      31.444  40.767  25.443  1.00  0.00           N  
ATOM   2352  CA  ASP A 160      32.242  40.656  26.657  1.00  0.00           C  
ATOM   2353  C   ASP A 160      31.359  40.566  27.900  1.00  0.00           C  
ATOM   2354  O   ASP A 160      31.207  41.536  28.643  1.00  0.00           O  
ATOM   2355  CB  ASP A 160      33.178  41.863  26.766  1.00  0.00           C  
ATOM   2356  CG  ASP A 160      34.262  41.743  27.829  1.00  0.00           C  
ATOM   2357  OD1 ASP A 160      34.373  40.708  28.439  1.00  0.00           O  
ATOM   2358  OD2 ASP A 160      34.977  42.698  28.025  1.00  0.00           O  
ATOM   2359  H   ASP A 160      31.241  41.674  25.047  1.00  0.00           H  
ATOM   2360  HA  ASP A 160      32.841  39.747  26.601  1.00  0.00           H  
ATOM   2361 1HB  ASP A 160      33.670  42.022  25.806  1.00  0.00           H  
ATOM   2362 2HB  ASP A 160      32.590  42.753  26.990  1.00  0.00           H  
ATOM   2363  N   MET A 161      30.799  39.383  28.126  1.00  0.00           N  
ATOM   2364  CA  MET A 161      29.834  39.180  29.201  1.00  0.00           C  
ATOM   2365  C   MET A 161      30.463  38.887  30.554  1.00  0.00           C  
ATOM   2366  O   MET A 161      31.245  37.941  30.682  1.00  0.00           O  
ATOM   2367  CB  MET A 161      28.906  38.034  28.805  1.00  0.00           C  
ATOM   2368  CG  MET A 161      28.182  38.238  27.482  1.00  0.00           C  
ATOM   2369  SD  MET A 161      27.024  39.622  27.502  1.00  0.00           S  
ATOM   2370  CE  MET A 161      27.952  40.949  26.739  1.00  0.00           C  
ATOM   2371  H   MET A 161      31.072  38.626  27.512  1.00  0.00           H  
ATOM   2372  HA  MET A 161      29.254  40.094  29.327  1.00  0.00           H  
ATOM   2373 1HB  MET A 161      29.479  37.110  28.733  1.00  0.00           H  
ATOM   2374 2HB  MET A 161      28.156  37.897  29.586  1.00  0.00           H  
ATOM   2375 1HG  MET A 161      28.907  38.421  26.690  1.00  0.00           H  
ATOM   2376 2HG  MET A 161      27.624  37.336  27.230  1.00  0.00           H  
ATOM   2377 1HE  MET A 161      27.340  41.851  26.696  1.00  0.00           H  
ATOM   2378 2HE  MET A 161      28.858  41.173  27.303  1.00  0.00           H  
ATOM   2379 3HE  MET A 161      28.227  40.643  25.728  1.00  0.00           H  
ATOM   2380  N   ASP A 162      30.122  39.673  31.567  1.00  0.00           N  
ATOM   2381  CA  ASP A 162      30.669  39.430  32.899  1.00  0.00           C  
ATOM   2382  C   ASP A 162      29.669  39.564  34.044  1.00  0.00           C  
ATOM   2383  O   ASP A 162      30.049  39.402  35.205  1.00  0.00           O  
ATOM   2384  CB  ASP A 162      31.830  40.396  33.144  1.00  0.00           C  
ATOM   2385  CG  ASP A 162      31.434  41.864  33.054  1.00  0.00           C  
ATOM   2386  OD1 ASP A 162      30.326  42.167  32.681  1.00  0.00           O  
ATOM   2387  OD2 ASP A 162      32.268  42.678  33.368  1.00  0.00           O  
ATOM   2388  H   ASP A 162      29.482  40.440  31.424  1.00  0.00           H  
ATOM   2389  HA  ASP A 162      31.030  38.401  32.935  1.00  0.00           H  
ATOM   2390 1HB  ASP A 162      32.250  40.216  34.135  1.00  0.00           H  
ATOM   2391 2HB  ASP A 162      32.619  40.209  32.415  1.00  0.00           H  
ATOM   2392  N   HIS A 163      28.424  39.921  33.751  1.00  0.00           N  
ATOM   2393  CA  HIS A 163      27.462  40.149  34.826  1.00  0.00           C  
ATOM   2394  C   HIS A 163      26.121  39.461  34.581  1.00  0.00           C  
ATOM   2395  O   HIS A 163      25.594  39.461  33.475  1.00  0.00           O  
ATOM   2396  CB  HIS A 163      27.270  41.660  34.980  1.00  0.00           C  
ATOM   2397  CG  HIS A 163      26.765  42.139  36.307  1.00  0.00           C  
ATOM   2398  ND1 HIS A 163      27.535  42.137  37.451  1.00  0.00           N  
ATOM   2399  CD2 HIS A 163      25.563  42.631  36.656  1.00  0.00           C  
ATOM   2400  CE1 HIS A 163      26.817  42.614  38.453  1.00  0.00           C  
ATOM   2401  NE2 HIS A 163      25.616  42.920  37.996  1.00  0.00           N  
ATOM   2402  H   HIS A 163      28.119  40.044  32.798  1.00  0.00           H  
ATOM   2403  HA  HIS A 163      27.850  39.738  35.758  1.00  0.00           H  
ATOM   2404 1HB  HIS A 163      28.239  42.129  34.800  1.00  0.00           H  
ATOM   2405 2HB  HIS A 163      26.565  42.007  34.227  1.00  0.00           H  
ATOM   2406  HD2 HIS A 163      24.708  42.771  35.994  1.00  0.00           H  
ATOM   2407  HE1 HIS A 163      27.154  42.735  39.482  1.00  0.00           H  
ATOM   2408  HE2 HIS A 163      24.859  43.305  38.544  1.00  0.00           H  
ATOM   2409  N   GLY A 164      25.556  38.875  35.632  1.00  0.00           N  
ATOM   2410  CA  GLY A 164      24.261  38.213  35.512  1.00  0.00           C  
ATOM   2411  C   GLY A 164      23.147  39.135  35.971  1.00  0.00           C  
ATOM   2412  O   GLY A 164      23.187  39.652  37.086  1.00  0.00           O  
ATOM   2413  H   GLY A 164      26.029  38.891  36.522  1.00  0.00           H  
ATOM   2414 1HA  GLY A 164      24.087  37.910  34.479  1.00  0.00           H  
ATOM   2415 2HA  GLY A 164      24.269  37.303  36.111  1.00  0.00           H  
ATOM   2416  N   VAL A 165      22.147  39.326  35.115  1.00  0.00           N  
ATOM   2417  CA  VAL A 165      20.989  40.142  35.455  1.00  0.00           C  
ATOM   2418  C   VAL A 165      19.679  39.442  35.094  1.00  0.00           C  
ATOM   2419  O   VAL A 165      19.666  38.491  34.314  1.00  0.00           O  
ATOM   2420  CB  VAL A 165      21.033  41.504  34.736  1.00  0.00           C  
ATOM   2421  CG1 VAL A 165      22.267  42.286  35.162  1.00  0.00           C  
ATOM   2422  CG2 VAL A 165      21.018  41.282  33.231  1.00  0.00           C  
ATOM   2423  H   VAL A 165      22.193  38.891  34.205  1.00  0.00           H  
ATOM   2424  HA  VAL A 165      20.993  40.326  36.528  1.00  0.00           H  
ATOM   2425  HB  VAL A 165      20.159  42.082  35.036  1.00  0.00           H  
ATOM   2426 1HG1 VAL A 165      22.278  43.245  34.642  1.00  0.00           H  
ATOM   2427 2HG1 VAL A 165      22.236  42.452  36.239  1.00  0.00           H  
ATOM   2428 3HG1 VAL A 165      23.161  41.719  34.905  1.00  0.00           H  
ATOM   2429 1HG2 VAL A 165      21.049  42.240  32.712  1.00  0.00           H  
ATOM   2430 2HG2 VAL A 165      21.886  40.689  32.943  1.00  0.00           H  
ATOM   2431 3HG2 VAL A 165      20.112  40.752  32.937  1.00  0.00           H  
ATOM   2432  N   LEU A 166      18.583  39.870  35.711  1.00  0.00           N  
ATOM   2433  CA  LEU A 166      17.311  39.265  35.328  1.00  0.00           C  
ATOM   2434  C   LEU A 166      16.553  40.280  34.478  1.00  0.00           C  
ATOM   2435  O   LEU A 166      16.355  41.425  34.887  1.00  0.00           O  
ATOM   2436  CB  LEU A 166      16.513  38.883  36.581  1.00  0.00           C  
ATOM   2437  CG  LEU A 166      15.181  38.146  36.394  1.00  0.00           C  
ATOM   2438  CD1 LEU A 166      15.459  36.742  35.875  1.00  0.00           C  
ATOM   2439  CD2 LEU A 166      14.441  38.113  37.724  1.00  0.00           C  
ATOM   2440  H   LEU A 166      18.646  40.587  36.421  1.00  0.00           H  
ATOM   2441  HA  LEU A 166      17.505  38.361  34.752  1.00  0.00           H  
ATOM   2442 1HB  LEU A 166      17.142  38.243  37.198  1.00  0.00           H  
ATOM   2443 2HB  LEU A 166      16.285  39.790  37.141  1.00  0.00           H  
ATOM   2444  HG  LEU A 166      14.570  38.661  35.653  1.00  0.00           H  
ATOM   2445 1HD1 LEU A 166      14.519  36.208  35.738  1.00  0.00           H  
ATOM   2446 2HD1 LEU A 166      15.981  36.775  34.919  1.00  0.00           H  
ATOM   2447 3HD1 LEU A 166      16.078  36.214  36.600  1.00  0.00           H  
ATOM   2448 1HD2 LEU A 166      13.486  37.595  37.621  1.00  0.00           H  
ATOM   2449 2HD2 LEU A 166      15.044  37.593  38.467  1.00  0.00           H  
ATOM   2450 3HD2 LEU A 166      14.255  39.136  38.054  1.00  0.00           H  
ATOM   2451  N   VAL A 167      16.018  39.844  33.345  1.00  0.00           N  
ATOM   2452  CA  VAL A 167      15.249  40.774  32.528  1.00  0.00           C  
ATOM   2453  C   VAL A 167      13.775  40.460  32.715  1.00  0.00           C  
ATOM   2454  O   VAL A 167      13.323  39.329  32.540  1.00  0.00           O  
ATOM   2455  CB  VAL A 167      15.642  40.648  31.043  1.00  0.00           C  
ATOM   2456  CG1 VAL A 167      14.831  41.609  30.187  1.00  0.00           C  
ATOM   2457  CG2 VAL A 167      17.135  40.917  30.930  1.00  0.00           C  
ATOM   2458  H   VAL A 167      16.149  38.880  33.070  1.00  0.00           H  
ATOM   2459  HA  VAL A 167      15.454  41.798  32.841  1.00  0.00           H  
ATOM   2460  HB  VAL A 167      15.413  39.643  30.686  1.00  0.00           H  
ATOM   2461 1HG1 VAL A 167      15.129  41.498  29.144  1.00  0.00           H  
ATOM   2462 2HG1 VAL A 167      13.766  41.396  30.278  1.00  0.00           H  
ATOM   2463 3HG1 VAL A 167      15.018  42.633  30.513  1.00  0.00           H  
ATOM   2464 1HG2 VAL A 167      17.437  40.832  29.887  1.00  0.00           H  
ATOM   2465 2HG2 VAL A 167      17.368  41.918  31.291  1.00  0.00           H  
ATOM   2466 3HG2 VAL A 167      17.680  40.187  31.529  1.00  0.00           H  
ATOM   2467  N   VAL A 168      13.059  41.465  33.210  1.00  0.00           N  
ATOM   2468  CA  VAL A 168      11.668  41.298  33.625  1.00  0.00           C  
ATOM   2469  C   VAL A 168      10.719  42.211  32.861  1.00  0.00           C  
ATOM   2470  O   VAL A 168       9.553  42.339  33.222  1.00  0.00           O  
ATOM   2471  CB  VAL A 168      11.553  41.589  35.133  1.00  0.00           C  
ATOM   2472  CG1 VAL A 168      12.400  40.589  35.907  1.00  0.00           C  
ATOM   2473  CG2 VAL A 168      11.981  43.017  35.439  1.00  0.00           C  
ATOM   2474  H   VAL A 168      13.505  42.367  33.298  1.00  0.00           H  
ATOM   2475  HA  VAL A 168      11.371  40.265  33.438  1.00  0.00           H  
ATOM   2476  HB  VAL A 168      10.519  41.456  35.451  1.00  0.00           H  
ATOM   2477 1HG1 VAL A 168      12.325  40.786  36.976  1.00  0.00           H  
ATOM   2478 2HG1 VAL A 168      12.038  39.583  35.696  1.00  0.00           H  
ATOM   2479 3HG1 VAL A 168      13.441  40.682  35.597  1.00  0.00           H  
ATOM   2480 1HG2 VAL A 168      11.887  43.189  36.510  1.00  0.00           H  
ATOM   2481 2HG2 VAL A 168      13.016  43.175  35.136  1.00  0.00           H  
ATOM   2482 3HG2 VAL A 168      11.337  43.704  34.892  1.00  0.00           H  
ATOM   2483  N   GLY A 169      11.191  42.778  31.753  1.00  0.00           N  
ATOM   2484  CA  GLY A 169      10.326  43.655  30.978  1.00  0.00           C  
ATOM   2485  C   GLY A 169      11.062  44.515  29.968  1.00  0.00           C  
ATOM   2486  O   GLY A 169      12.270  44.402  29.767  1.00  0.00           O  
ATOM   2487  H   GLY A 169      12.143  42.596  31.466  1.00  0.00           H  
ATOM   2488 1HA  GLY A 169       9.585  43.061  30.442  1.00  0.00           H  
ATOM   2489 2HA  GLY A 169       9.790  44.304  31.672  1.00  0.00           H  
ATOM   2490  N   TYR A 170      10.291  45.367  29.299  1.00  0.00           N  
ATOM   2491  CA  TYR A 170      10.769  46.313  28.297  1.00  0.00           C  
ATOM   2492  C   TYR A 170       9.732  47.409  28.101  1.00  0.00           C  
ATOM   2493  O   TYR A 170       8.553  47.212  28.395  1.00  0.00           O  
ATOM   2494  CB  TYR A 170      11.074  45.633  26.958  1.00  0.00           C  
ATOM   2495  CG  TYR A 170       9.951  44.880  26.279  1.00  0.00           C  
ATOM   2496  CD1 TYR A 170       9.038  45.571  25.494  1.00  0.00           C  
ATOM   2497  CD2 TYR A 170       9.828  43.507  26.434  1.00  0.00           C  
ATOM   2498  CE1 TYR A 170       8.012  44.887  24.874  1.00  0.00           C  
ATOM   2499  CE2 TYR A 170       8.798  42.835  25.808  1.00  0.00           C  
ATOM   2500  CZ  TYR A 170       7.893  43.529  25.029  1.00  0.00           C  
ATOM   2501  OH  TYR A 170       6.854  42.890  24.392  1.00  0.00           O  
ATOM   2502  H   TYR A 170       9.307  45.333  29.526  1.00  0.00           H  
ATOM   2503  HA  TYR A 170      11.691  46.773  28.652  1.00  0.00           H  
ATOM   2504 1HB  TYR A 170      11.413  46.393  26.250  1.00  0.00           H  
ATOM   2505 2HB  TYR A 170      11.882  44.917  27.105  1.00  0.00           H  
ATOM   2506  HD1 TYR A 170       9.122  46.650  25.364  1.00  0.00           H  
ATOM   2507  HD2 TYR A 170      10.541  42.960  27.051  1.00  0.00           H  
ATOM   2508  HE1 TYR A 170       7.296  45.432  24.258  1.00  0.00           H  
ATOM   2509  HE2 TYR A 170       8.700  41.755  25.931  1.00  0.00           H  
ATOM   2510  HH  TYR A 170       6.293  43.542  23.964  1.00  0.00           H  
ATOM   2511  N   GLY A 171      10.129  48.538  27.519  1.00  0.00           N  
ATOM   2512  CA  GLY A 171       9.157  49.592  27.262  1.00  0.00           C  
ATOM   2513  C   GLY A 171       9.680  50.797  26.505  1.00  0.00           C  
ATOM   2514  O   GLY A 171      10.700  50.750  25.817  1.00  0.00           O  
ATOM   2515  H   GLY A 171      11.098  48.649  27.263  1.00  0.00           H  
ATOM   2516 1HA  GLY A 171       8.328  49.173  26.691  1.00  0.00           H  
ATOM   2517 2HA  GLY A 171       8.760  49.942  28.214  1.00  0.00           H  
ATOM   2518  N   PHE A 172       8.911  51.873  26.614  1.00  0.00           N  
ATOM   2519  CA  PHE A 172       9.091  53.157  25.950  1.00  0.00           C  
ATOM   2520  C   PHE A 172       8.492  54.217  26.866  1.00  0.00           C  
ATOM   2521  O   PHE A 172       7.702  53.867  27.741  1.00  0.00           O  
ATOM   2522  CB  PHE A 172       8.400  53.127  24.586  1.00  0.00           C  
ATOM   2523  CG  PHE A 172       6.914  52.965  24.737  1.00  0.00           C  
ATOM   2524  CD1 PHE A 172       6.088  54.078  24.774  1.00  0.00           C  
ATOM   2525  CD2 PHE A 172       6.340  51.698  24.843  1.00  0.00           C  
ATOM   2526  CE1 PHE A 172       4.720  53.936  24.913  1.00  0.00           C  
ATOM   2527  CE2 PHE A 172       4.972  51.560  24.981  1.00  0.00           C  
ATOM   2528  CZ  PHE A 172       4.163  52.678  25.017  1.00  0.00           C  
ATOM   2529  H   PHE A 172       8.113  51.795  27.227  1.00  0.00           H  
ATOM   2530  HA  PHE A 172      10.156  53.351  25.803  1.00  0.00           H  
ATOM   2531 1HB  PHE A 172       8.608  54.048  24.043  1.00  0.00           H  
ATOM   2532 2HB  PHE A 172       8.795  52.307  23.987  1.00  0.00           H  
ATOM   2533  HD1 PHE A 172       6.525  55.074  24.692  1.00  0.00           H  
ATOM   2534  HD2 PHE A 172       6.975  50.811  24.816  1.00  0.00           H  
ATOM   2535  HE1 PHE A 172       4.086  54.821  24.941  1.00  0.00           H  
ATOM   2536  HE2 PHE A 172       4.530  50.567  25.063  1.00  0.00           H  
ATOM   2537  HZ  PHE A 172       3.086  52.569  25.127  1.00  0.00           H  
ATOM   2538  N   GLU A 173       8.770  55.496  26.641  1.00  0.00           N  
ATOM   2539  CA  GLU A 173       8.138  56.502  27.483  1.00  0.00           C  
ATOM   2540  C   GLU A 173       7.368  57.592  26.729  1.00  0.00           C  
ATOM   2541  O   GLU A 173       6.151  57.709  26.862  1.00  0.00           O  
ATOM   2542  CB  GLU A 173       9.191  57.176  28.365  1.00  0.00           C  
ATOM   2543  CG  GLU A 173       9.832  56.244  29.384  1.00  0.00           C  
ATOM   2544  CD  GLU A 173      10.824  56.913  30.292  1.00  0.00           C  
ATOM   2545  OE1 GLU A 173      11.357  57.932  29.924  1.00  0.00           O  
ATOM   2546  OE2 GLU A 173      11.047  56.396  31.362  1.00  0.00           O  
ATOM   2547  H   GLU A 173       9.404  55.763  25.904  1.00  0.00           H  
ATOM   2548  HA  GLU A 173       7.404  56.006  28.118  1.00  0.00           H  
ATOM   2549 1HB  GLU A 173       9.984  57.590  27.742  1.00  0.00           H  
ATOM   2550 2HB  GLU A 173       8.735  58.006  28.905  1.00  0.00           H  
ATOM   2551 1HG  GLU A 173       9.043  55.807  29.998  1.00  0.00           H  
ATOM   2552 2HG  GLU A 173      10.333  55.437  28.851  1.00  0.00           H  
ATOM   2553  N   SER A 174       8.054  58.374  25.899  1.00  0.00           N  
ATOM   2554  CA  SER A 174       7.432  59.497  25.201  1.00  0.00           C  
ATOM   2555  C   SER A 174       6.653  59.084  23.952  1.00  0.00           C  
ATOM   2556  O   SER A 174       6.955  59.563  22.861  1.00  0.00           O  
ATOM   2557  CB  SER A 174       8.484  60.517  24.813  1.00  0.00           C  
ATOM   2558  OG  SER A 174       9.128  61.075  25.926  1.00  0.00           O  
ATOM   2559  H   SER A 174       9.034  58.190  25.741  1.00  0.00           H  
ATOM   2560  HA  SER A 174       6.719  59.962  25.882  1.00  0.00           H  
ATOM   2561 1HB  SER A 174       9.232  60.042  24.175  1.00  0.00           H  
ATOM   2562 2HB  SER A 174       8.022  61.317  24.235  1.00  0.00           H  
ATOM   2563  HG  SER A 174       9.725  61.737  25.567  1.00  0.00           H  
ATOM   2564  N   THR A 175       5.588  58.304  24.126  1.00  0.00           N  
ATOM   2565  CA  THR A 175       4.717  57.771  23.080  1.00  0.00           C  
ATOM   2566  C   THR A 175       5.494  56.733  22.264  1.00  0.00           C  
ATOM   2567  O   THR A 175       5.122  55.558  22.194  1.00  0.00           O  
ATOM   2568  CB  THR A 175       4.162  58.849  22.130  1.00  0.00           C  
ATOM   2569  OG1 THR A 175       3.411  59.805  22.889  1.00  0.00           O  
ATOM   2570  CG2 THR A 175       3.265  58.216  21.077  1.00  0.00           C  
ATOM   2571  H   THR A 175       5.396  58.084  25.093  1.00  0.00           H  
ATOM   2572  HA  THR A 175       3.866  57.282  23.554  1.00  0.00           H  
ATOM   2573  HB  THR A 175       4.974  59.373  21.626  1.00  0.00           H  
ATOM   2574  HG1 THR A 175       4.019  60.287  23.456  1.00  0.00           H  
ATOM   2575 1HG2 THR A 175       2.884  58.993  20.416  1.00  0.00           H  
ATOM   2576 2HG2 THR A 175       3.823  57.488  20.488  1.00  0.00           H  
ATOM   2577 3HG2 THR A 175       2.433  57.711  21.568  1.00  0.00           H  
ATOM   2578  N   GLU A 176       6.618  57.187  21.710  1.00  0.00           N  
ATOM   2579  CA  GLU A 176       7.664  56.432  21.025  1.00  0.00           C  
ATOM   2580  C   GLU A 176       8.900  56.757  21.859  1.00  0.00           C  
ATOM   2581  O   GLU A 176       9.017  56.295  22.997  1.00  0.00           O  
ATOM   2582  CB  GLU A 176       7.809  56.863  19.564  1.00  0.00           C  
ATOM   2583  CG  GLU A 176       6.617  56.503  18.688  1.00  0.00           C  
ATOM   2584  CD  GLU A 176       6.773  56.941  17.258  1.00  0.00           C  
ATOM   2585  OE1 GLU A 176       7.742  57.597  16.959  1.00  0.00           O  
ATOM   2586  OE2 GLU A 176       5.924  56.617  16.463  1.00  0.00           O  
ATOM   2587  H   GLU A 176       6.755  58.186  21.775  1.00  0.00           H  
ATOM   2588  HA  GLU A 176       7.432  55.365  21.031  1.00  0.00           H  
ATOM   2589 1HB  GLU A 176       7.948  57.943  19.513  1.00  0.00           H  
ATOM   2590 2HB  GLU A 176       8.696  56.399  19.134  1.00  0.00           H  
ATOM   2591 1HG  GLU A 176       6.481  55.422  18.709  1.00  0.00           H  
ATOM   2592 2HG  GLU A 176       5.724  56.964  19.105  1.00  0.00           H  
ATOM   2593  N   SER A 177       9.809  57.568  21.324  1.00  0.00           N  
ATOM   2594  CA  SER A 177      10.984  57.963  22.101  1.00  0.00           C  
ATOM   2595  C   SER A 177      11.528  59.336  21.707  1.00  0.00           C  
ATOM   2596  O   SER A 177      11.486  59.706  20.534  1.00  0.00           O  
ATOM   2597  CB  SER A 177      12.064  56.914  21.925  1.00  0.00           C  
ATOM   2598  OG  SER A 177      12.487  56.851  20.590  1.00  0.00           O  
ATOM   2599  H   SER A 177       9.709  57.923  20.383  1.00  0.00           H  
ATOM   2600  HA  SER A 177      10.700  58.023  23.153  1.00  0.00           H  
ATOM   2601 1HB  SER A 177      12.910  57.153  22.568  1.00  0.00           H  
ATOM   2602 2HB  SER A 177      11.679  55.943  22.235  1.00  0.00           H  
ATOM   2603  HG  SER A 177      13.233  56.247  20.570  1.00  0.00           H  
ATOM   2604  N   ASP A 178      12.138  60.039  22.657  1.00  0.00           N  
ATOM   2605  CA  ASP A 178      12.875  61.245  22.310  1.00  0.00           C  
ATOM   2606  C   ASP A 178      14.359  60.946  22.092  1.00  0.00           C  
ATOM   2607  O   ASP A 178      14.860  61.392  21.057  1.00  0.00           O  
ATOM   2608  CB  ASP A 178      12.740  62.323  23.390  1.00  0.00           C  
ATOM   2609  CG  ASP A 178      11.342  62.909  23.539  1.00  0.00           C  
ATOM   2610  OD1 ASP A 178      10.804  63.388  22.570  1.00  0.00           O  
ATOM   2611  OD2 ASP A 178      10.817  62.879  24.628  1.00  0.00           O  
ATOM   2612  H   ASP A 178      12.108  59.756  23.626  1.00  0.00           H  
ATOM   2613  HA  ASP A 178      12.467  61.645  21.382  1.00  0.00           H  
ATOM   2614 1HB  ASP A 178      13.023  61.925  24.367  1.00  0.00           H  
ATOM   2615 2HB  ASP A 178      13.426  63.137  23.162  1.00  0.00           H  
ATOM   2616  N   ASN A 179      15.131  60.233  22.906  1.00  0.00           N  
ATOM   2617  CA  ASN A 179      15.097  59.627  24.238  1.00  0.00           C  
ATOM   2618  C   ASN A 179      13.847  58.994  24.844  1.00  0.00           C  
ATOM   2619  O   ASN A 179      12.926  59.718  25.231  1.00  0.00           O  
ATOM   2620  CB  ASN A 179      15.580  60.637  25.263  1.00  0.00           C  
ATOM   2621  CG  ASN A 179      17.040  60.948  25.084  1.00  0.00           C  
ATOM   2622  OD1 ASN A 179      17.772  60.202  24.422  1.00  0.00           O  
ATOM   2623  ND2 ASN A 179      17.478  62.038  25.660  1.00  0.00           N  
ATOM   2624  H   ASN A 179      16.024  60.049  22.468  1.00  0.00           H  
ATOM   2625  HA  ASN A 179      15.781  58.779  24.166  1.00  0.00           H  
ATOM   2626 1HB  ASN A 179      15.017  61.568  25.193  1.00  0.00           H  
ATOM   2627 2HB  ASN A 179      15.412  60.242  26.264  1.00  0.00           H  
ATOM   2628 1HD2 ASN A 179      18.441  62.296  25.576  1.00  0.00           H  
ATOM   2629 2HD2 ASN A 179      16.853  62.614  26.187  1.00  0.00           H  
ATOM   2630  N   ASN A 180      13.749  57.682  25.034  1.00  0.00           N  
ATOM   2631  CA  ASN A 180      14.660  56.597  24.688  1.00  0.00           C  
ATOM   2632  C   ASN A 180      13.792  55.340  24.668  1.00  0.00           C  
ATOM   2633  O   ASN A 180      12.583  55.423  24.907  1.00  0.00           O  
ATOM   2634  CB  ASN A 180      15.811  56.513  25.673  1.00  0.00           C  
ATOM   2635  CG  ASN A 180      17.107  56.014  25.094  1.00  0.00           C  
ATOM   2636  OD1 ASN A 180      17.072  55.204  24.161  1.00  0.00           O  
ATOM   2637  ND2 ASN A 180      18.208  56.481  25.624  1.00  0.00           N  
ATOM   2638  H   ASN A 180      12.905  57.374  25.494  1.00  0.00           H  
ATOM   2639  HA  ASN A 180      15.090  56.760  23.698  1.00  0.00           H  
ATOM   2640 1HB  ASN A 180      16.012  57.491  26.108  1.00  0.00           H  
ATOM   2641 2HB  ASN A 180      15.529  55.845  26.487  1.00  0.00           H  
ATOM   2642 1HD2 ASN A 180      19.106  56.192  25.292  1.00  0.00           H  
ATOM   2643 2HD2 ASN A 180      18.165  57.134  26.379  1.00  0.00           H  
ATOM   2644  N   LYS A 181      14.384  54.187  24.372  1.00  0.00           N  
ATOM   2645  CA  LYS A 181      13.651  52.932  24.409  1.00  0.00           C  
ATOM   2646  C   LYS A 181      14.374  52.045  25.416  1.00  0.00           C  
ATOM   2647  O   LYS A 181      15.586  52.195  25.546  1.00  0.00           O  
ATOM   2648  CB  LYS A 181      13.596  52.291  23.021  1.00  0.00           C  
ATOM   2649  CG  LYS A 181      12.821  53.089  21.980  1.00  0.00           C  
ATOM   2650  CD  LYS A 181      12.782  52.329  20.662  1.00  0.00           C  
ATOM   2651  CE  LYS A 181      11.976  53.057  19.597  1.00  0.00           C  
ATOM   2652  NZ  LYS A 181      11.951  52.294  18.319  1.00  0.00           N  
ATOM   2653  H   LYS A 181      15.361  54.207  24.121  1.00  0.00           H  
ATOM   2654  HA  LYS A 181      12.626  53.107  24.737  1.00  0.00           H  
ATOM   2655 1HB  LYS A 181      14.610  52.152  22.644  1.00  0.00           H  
ATOM   2656 2HB  LYS A 181      13.136  51.305  23.091  1.00  0.00           H  
ATOM   2657 1HG  LYS A 181      11.804  53.257  22.334  1.00  0.00           H  
ATOM   2658 2HG  LYS A 181      13.303  54.054  21.832  1.00  0.00           H  
ATOM   2659 1HD  LYS A 181      13.800  52.192  20.291  1.00  0.00           H  
ATOM   2660 2HD  LYS A 181      12.336  51.347  20.818  1.00  0.00           H  
ATOM   2661 1HE  LYS A 181      10.955  53.196  19.953  1.00  0.00           H  
ATOM   2662 2HE  LYS A 181      12.417  54.038  19.422  1.00  0.00           H  
ATOM   2663 1HZ  LYS A 181      11.410  52.801  17.635  1.00  0.00           H  
ATOM   2664 2HZ  LYS A 181      12.892  52.171  17.975  1.00  0.00           H  
ATOM   2665 3HZ  LYS A 181      11.531  51.389  18.476  1.00  0.00           H  
ATOM   2666  N   TYR A 182      13.681  51.205  26.174  1.00  0.00           N  
ATOM   2667  CA  TYR A 182      14.414  50.473  27.195  1.00  0.00           C  
ATOM   2668  C   TYR A 182      13.984  49.073  27.597  1.00  0.00           C  
ATOM   2669  O   TYR A 182      12.924  48.569  27.232  1.00  0.00           O  
ATOM   2670  CB  TYR A 182      14.451  51.315  28.472  1.00  0.00           C  
ATOM   2671  CG  TYR A 182      13.087  51.397  29.120  1.00  0.00           C  
ATOM   2672  CD1 TYR A 182      12.759  50.497  30.126  1.00  0.00           C  
ATOM   2673  CD2 TYR A 182      12.161  52.353  28.728  1.00  0.00           C  
ATOM   2674  CE1 TYR A 182      11.522  50.545  30.737  1.00  0.00           C  
ATOM   2675  CE2 TYR A 182      10.924  52.400  29.341  1.00  0.00           C  
ATOM   2676  CZ  TYR A 182      10.603  51.503  30.340  1.00  0.00           C  
ATOM   2677  OH  TYR A 182       9.369  51.557  30.944  1.00  0.00           O  
ATOM   2678  H   TYR A 182      12.687  51.085  26.045  1.00  0.00           H  
ATOM   2679  HA  TYR A 182      15.419  50.327  26.798  1.00  0.00           H  
ATOM   2680 1HB  TYR A 182      15.159  50.880  29.180  1.00  0.00           H  
ATOM   2681 2HB  TYR A 182      14.801  52.321  28.242  1.00  0.00           H  
ATOM   2682  HD1 TYR A 182      13.484  49.745  30.437  1.00  0.00           H  
ATOM   2683  HD2 TYR A 182      12.401  53.066  27.939  1.00  0.00           H  
ATOM   2684  HE1 TYR A 182      11.277  49.833  31.525  1.00  0.00           H  
ATOM   2685  HE2 TYR A 182      10.192  53.149  29.036  1.00  0.00           H  
ATOM   2686  HH  TYR A 182       9.288  50.841  31.579  1.00  0.00           H  
ATOM   2687  N   TRP A 183      14.938  48.377  28.209  1.00  0.00           N  
ATOM   2688  CA  TRP A 183      14.808  47.067  28.826  1.00  0.00           C  
ATOM   2689  C   TRP A 183      14.649  47.257  30.327  1.00  0.00           C  
ATOM   2690  O   TRP A 183      15.369  48.071  30.906  1.00  0.00           O  
ATOM   2691  CB  TRP A 183      16.026  46.188  28.532  1.00  0.00           C  
ATOM   2692  CG  TRP A 183      16.098  45.693  27.120  1.00  0.00           C  
ATOM   2693  CD1 TRP A 183      16.827  46.163  26.069  1.00  0.00           C  
ATOM   2694  CD2 TRP A 183      15.361  44.586  26.650  1.00  0.00           C  
ATOM   2695  NE1 TRP A 183      16.577  45.395  24.959  1.00  0.00           N  
ATOM   2696  CE2 TRP A 183      15.676  44.421  25.308  1.00  0.00           C  
ATOM   2697  CE3 TRP A 183      14.454  43.716  27.268  1.00  0.00           C  
ATOM   2698  CZ2 TRP A 183      15.112  43.409  24.546  1.00  0.00           C  
ATOM   2699  CZ3 TRP A 183      13.882  42.696  26.517  1.00  0.00           C  
ATOM   2700  CH2 TRP A 183      14.214  42.560  25.192  1.00  0.00           C  
ATOM   2701  H   TRP A 183      15.849  48.807  28.246  1.00  0.00           H  
ATOM   2702  HA  TRP A 183      13.926  46.566  28.429  1.00  0.00           H  
ATOM   2703 1HB  TRP A 183      16.936  46.750  28.740  1.00  0.00           H  
ATOM   2704 2HB  TRP A 183      16.017  45.321  29.193  1.00  0.00           H  
ATOM   2705  HD1 TRP A 183      17.504  47.016  26.107  1.00  0.00           H  
ATOM   2706  HE1 TRP A 183      16.972  45.507  24.037  1.00  0.00           H  
ATOM   2707  HE3 TRP A 183      14.200  43.834  28.322  1.00  0.00           H  
ATOM   2708  HZ2 TRP A 183      15.349  43.266  23.491  1.00  0.00           H  
ATOM   2709  HZ3 TRP A 183      13.175  42.019  26.996  1.00  0.00           H  
ATOM   2710  HH2 TRP A 183      13.754  41.753  24.621  1.00  0.00           H  
ATOM   2711  N   LEU A 184      13.810  46.468  30.993  1.00  0.00           N  
ATOM   2712  CA  LEU A 184      13.754  46.601  32.446  1.00  0.00           C  
ATOM   2713  C   LEU A 184      14.567  45.464  33.061  1.00  0.00           C  
ATOM   2714  O   LEU A 184      14.175  44.295  33.043  1.00  0.00           O  
ATOM   2715  CB  LEU A 184      12.313  46.560  32.972  1.00  0.00           C  
ATOM   2716  CG  LEU A 184      12.145  46.635  34.495  1.00  0.00           C  
ATOM   2717  CD1 LEU A 184      12.718  47.933  35.049  1.00  0.00           C  
ATOM   2718  CD2 LEU A 184      10.663  46.516  34.820  1.00  0.00           C  
ATOM   2719  H   LEU A 184      13.233  45.800  30.503  1.00  0.00           H  
ATOM   2720  HA  LEU A 184      14.188  47.561  32.722  1.00  0.00           H  
ATOM   2721 1HB  LEU A 184      11.765  47.396  32.541  1.00  0.00           H  
ATOM   2722 2HB  LEU A 184      11.849  45.634  32.637  1.00  0.00           H  
ATOM   2723  HG  LEU A 184      12.693  45.820  34.970  1.00  0.00           H  
ATOM   2724 1HD1 LEU A 184      12.580  47.950  36.130  1.00  0.00           H  
ATOM   2725 2HD1 LEU A 184      13.782  48.018  34.830  1.00  0.00           H  
ATOM   2726 3HD1 LEU A 184      12.198  48.777  34.599  1.00  0.00           H  
ATOM   2727 1HD2 LEU A 184      10.517  46.566  35.900  1.00  0.00           H  
ATOM   2728 2HD2 LEU A 184      10.112  47.330  34.349  1.00  0.00           H  
ATOM   2729 3HD2 LEU A 184      10.266  45.569  34.456  1.00  0.00           H  
ATOM   2730  N   VAL A 185      15.706  45.844  33.627  1.00  0.00           N  
ATOM   2731  CA  VAL A 185      16.659  44.865  34.131  1.00  0.00           C  
ATOM   2732  C   VAL A 185      16.918  44.957  35.633  1.00  0.00           C  
ATOM   2733  O   VAL A 185      17.116  46.038  36.184  1.00  0.00           O  
ATOM   2734  CB  VAL A 185      17.958  45.104  33.337  1.00  0.00           C  
ATOM   2735  CG1 VAL A 185      19.043  44.128  33.765  1.00  0.00           C  
ATOM   2736  CG2 VAL A 185      17.649  44.973  31.854  1.00  0.00           C  
ATOM   2737  H   VAL A 185      15.914  46.829  33.711  1.00  0.00           H  
ATOM   2738  HA  VAL A 185      16.268  43.864  33.939  1.00  0.00           H  
ATOM   2739  HB  VAL A 185      18.336  46.104  33.549  1.00  0.00           H  
ATOM   2740 1HG1 VAL A 185      19.949  44.319  33.189  1.00  0.00           H  
ATOM   2741 2HG1 VAL A 185      19.257  44.253  34.826  1.00  0.00           H  
ATOM   2742 3HG1 VAL A 185      18.687  43.116  33.575  1.00  0.00           H  
ATOM   2743 1HG2 VAL A 185      18.549  45.138  31.261  1.00  0.00           H  
ATOM   2744 2HG2 VAL A 185      17.269  43.971  31.651  1.00  0.00           H  
ATOM   2745 3HG2 VAL A 185      16.899  45.706  31.555  1.00  0.00           H  
ATOM   2746  N   LYS A 186      16.776  43.823  36.316  1.00  0.00           N  
ATOM   2747  CA  LYS A 186      16.972  43.714  37.756  1.00  0.00           C  
ATOM   2748  C   LYS A 186      18.401  43.329  38.116  1.00  0.00           C  
ATOM   2749  O   LYS A 186      18.921  42.310  37.657  1.00  0.00           O  
ATOM   2750  CB  LYS A 186      16.000  42.693  38.349  1.00  0.00           C  
ATOM   2751  CG  LYS A 186      16.123  42.500  39.855  1.00  0.00           C  
ATOM   2752  CD  LYS A 186      15.179  41.428  40.376  1.00  0.00           C  
ATOM   2753  CE  LYS A 186      15.503  41.126  41.831  1.00  0.00           C  
ATOM   2754  NZ  LYS A 186      14.689  40.038  42.440  1.00  0.00           N  
ATOM   2755  H   LYS A 186      16.517  43.000  35.794  1.00  0.00           H  
ATOM   2756  HA  LYS A 186      16.780  44.688  38.209  1.00  0.00           H  
ATOM   2757 1HB  LYS A 186      14.973  42.992  38.139  1.00  0.00           H  
ATOM   2758 2HB  LYS A 186      16.168  41.729  37.869  1.00  0.00           H  
ATOM   2759 1HG  LYS A 186      17.144  42.214  40.109  1.00  0.00           H  
ATOM   2760 2HG  LYS A 186      15.893  43.442  40.352  1.00  0.00           H  
ATOM   2761 1HD  LYS A 186      14.148  41.772  40.290  1.00  0.00           H  
ATOM   2762 2HD  LYS A 186      15.287  40.521  39.780  1.00  0.00           H  
ATOM   2763 1HE  LYS A 186      16.551  40.838  41.899  1.00  0.00           H  
ATOM   2764 2HE  LYS A 186      15.339  42.033  42.412  1.00  0.00           H  
ATOM   2765 1HZ  LYS A 186      14.960  39.897  43.403  1.00  0.00           H  
ATOM   2766 2HZ  LYS A 186      13.705  40.263  42.418  1.00  0.00           H  
ATOM   2767 3HZ  LYS A 186      14.828  39.175  41.933  1.00  0.00           H  
ATOM   2768  N   ASN A 187      19.074  44.184  38.872  1.00  0.00           N  
ATOM   2769  CA  ASN A 187      20.467  43.964  39.229  1.00  0.00           C  
ATOM   2770  C   ASN A 187      20.567  43.296  40.598  1.00  0.00           C  
ATOM   2771  O   ASN A 187      19.551  43.067  41.261  1.00  0.00           O  
ATOM   2772  CB  ASN A 187      21.193  45.297  39.206  1.00  0.00           C  
ATOM   2773  CG  ASN A 187      22.627  45.170  38.773  1.00  0.00           C  
ATOM   2774  OD1 ASN A 187      23.329  44.240  39.188  1.00  0.00           O  
ATOM   2775  ND2 ASN A 187      23.058  46.090  37.949  1.00  0.00           N  
ATOM   2776  H   ASN A 187      18.625  45.020  39.221  1.00  0.00           H  
ATOM   2777  HA  ASN A 187      20.921  43.297  38.496  1.00  0.00           H  
ATOM   2778 1HB  ASN A 187      20.677  45.977  38.526  1.00  0.00           H  
ATOM   2779 2HB  ASN A 187      21.168  45.745  40.201  1.00  0.00           H  
ATOM   2780 1HD2 ASN A 187      24.003  46.066  37.619  1.00  0.00           H  
ATOM   2781 2HD2 ASN A 187      22.443  46.818  37.648  1.00  0.00           H  
ATOM   2782  N   SER A 188      21.793  43.033  41.045  1.00  0.00           N  
ATOM   2783  CA  SER A 188      22.116  42.410  42.325  1.00  0.00           C  
ATOM   2784  C   SER A 188      22.972  43.295  43.224  1.00  0.00           C  
ATOM   2785  O   SER A 188      23.820  42.815  43.982  1.00  0.00           O  
ATOM   2786  CB  SER A 188      22.837  41.095  42.100  1.00  0.00           C  
ATOM   2787  OG  SER A 188      24.003  41.283  41.345  1.00  0.00           O  
ATOM   2788  H   SER A 188      22.570  43.285  40.455  1.00  0.00           H  
ATOM   2789  HA  SER A 188      21.182  42.210  42.853  1.00  0.00           H  
ATOM   2790 1HB  SER A 188      23.091  40.652  43.062  1.00  0.00           H  
ATOM   2791 2HB  SER A 188      22.179  40.397  41.583  1.00  0.00           H  
ATOM   2792  HG  SER A 188      24.494  40.462  41.423  1.00  0.00           H  
ATOM   2793  N   TRP A 189      22.836  44.611  43.115  1.00  0.00           N  
ATOM   2794  CA  TRP A 189      23.673  45.490  43.923  1.00  0.00           C  
ATOM   2795  C   TRP A 189      22.932  46.191  45.051  1.00  0.00           C  
ATOM   2796  O   TRP A 189      23.336  47.269  45.482  1.00  0.00           O  
ATOM   2797  CB  TRP A 189      24.310  46.536  43.006  1.00  0.00           C  
ATOM   2798  CG  TRP A 189      25.324  45.928  42.084  1.00  0.00           C  
ATOM   2799  CD1 TRP A 189      26.083  44.822  42.327  1.00  0.00           C  
ATOM   2800  CD2 TRP A 189      25.710  46.380  40.760  1.00  0.00           C  
ATOM   2801  NE1 TRP A 189      26.901  44.563  41.255  1.00  0.00           N  
ATOM   2802  CE2 TRP A 189      26.681  45.511  40.287  1.00  0.00           C  
ATOM   2803  CE3 TRP A 189      25.307  47.447  39.946  1.00  0.00           C  
ATOM   2804  CZ2 TRP A 189      27.265  45.664  39.039  1.00  0.00           C  
ATOM   2805  CZ3 TRP A 189      25.886  47.609  38.694  1.00  0.00           C  
ATOM   2806  CH2 TRP A 189      26.846  46.734  38.249  1.00  0.00           C  
ATOM   2807  H   TRP A 189      22.149  44.991  42.475  1.00  0.00           H  
ATOM   2808  HA  TRP A 189      24.457  44.897  44.393  1.00  0.00           H  
ATOM   2809 1HB  TRP A 189      23.537  47.024  42.412  1.00  0.00           H  
ATOM   2810 2HB  TRP A 189      24.792  47.308  43.605  1.00  0.00           H  
ATOM   2811  HD1 TRP A 189      26.067  44.209  43.227  1.00  0.00           H  
ATOM   2812  HE1 TRP A 189      27.556  43.797  41.200  1.00  0.00           H  
ATOM   2813  HE3 TRP A 189      24.541  48.123  40.325  1.00  0.00           H  
ATOM   2814  HZ2 TRP A 189      28.029  44.983  38.665  1.00  0.00           H  
ATOM   2815  HZ3 TRP A 189      25.561  48.444  38.074  1.00  0.00           H  
ATOM   2816  HH2 TRP A 189      27.294  46.870  37.264  1.00  0.00           H  
ATOM   2817  N   GLY A 190      21.850  45.589  45.533  1.00  0.00           N  
ATOM   2818  CA  GLY A 190      21.073  46.155  46.634  1.00  0.00           C  
ATOM   2819  C   GLY A 190      19.873  46.970  46.186  1.00  0.00           C  
ATOM   2820  O   GLY A 190      19.856  47.573  45.114  1.00  0.00           O  
ATOM   2821  H   GLY A 190      21.542  44.711  45.139  1.00  0.00           H  
ATOM   2822 1HA  GLY A 190      20.725  45.346  47.274  1.00  0.00           H  
ATOM   2823 2HA  GLY A 190      21.723  46.794  47.232  1.00  0.00           H  
ATOM   2824  N   GLU A 191      18.836  46.975  47.018  1.00  0.00           N  
ATOM   2825  CA  GLU A 191      17.570  47.655  46.743  1.00  0.00           C  
ATOM   2826  C   GLU A 191      17.694  49.176  46.779  1.00  0.00           C  
ATOM   2827  O   GLU A 191      16.752  49.903  46.465  1.00  0.00           O  
ATOM   2828  CB  GLU A 191      16.504  47.206  47.743  1.00  0.00           C  
ATOM   2829  CG  GLU A 191      16.680  47.638  49.192  1.00  0.00           C  
ATOM   2830  CD  GLU A 191      17.562  46.732  50.007  1.00  0.00           C  
ATOM   2831  OE1 GLU A 191      18.481  46.167  49.466  1.00  0.00           O  
ATOM   2832  OE2 GLU A 191      17.314  46.607  51.182  1.00  0.00           O  
ATOM   2833  H   GLU A 191      18.919  46.481  47.896  1.00  0.00           H  
ATOM   2834  HA  GLU A 191      17.244  47.387  45.737  1.00  0.00           H  
ATOM   2835 1HB  GLU A 191      15.533  47.586  47.421  1.00  0.00           H  
ATOM   2836 2HB  GLU A 191      16.452  46.117  47.748  1.00  0.00           H  
ATOM   2837 1HG  GLU A 191      17.112  48.638  49.230  1.00  0.00           H  
ATOM   2838 2HG  GLU A 191      15.697  47.681  49.659  1.00  0.00           H  
ATOM   2839  N   GLU A 192      18.819  49.663  47.295  1.00  0.00           N  
ATOM   2840  CA  GLU A 192      19.090  51.089  47.405  1.00  0.00           C  
ATOM   2841  C   GLU A 192      19.849  51.621  46.190  1.00  0.00           C  
ATOM   2842  O   GLU A 192      20.033  52.830  46.057  1.00  0.00           O  
ATOM   2843  CB  GLU A 192      19.898  51.396  48.667  1.00  0.00           C  
ATOM   2844  CG  GLU A 192      19.176  51.122  49.979  1.00  0.00           C  
ATOM   2845  CD  GLU A 192      20.014  51.439  51.186  1.00  0.00           C  
ATOM   2846  OE1 GLU A 192      21.163  51.768  51.016  1.00  0.00           O  
ATOM   2847  OE2 GLU A 192      19.506  51.354  52.279  1.00  0.00           O  
ATOM   2848  H   GLU A 192      19.505  48.997  47.624  1.00  0.00           H  
ATOM   2849  HA  GLU A 192      18.137  51.617  47.459  1.00  0.00           H  
ATOM   2850 1HB  GLU A 192      20.811  50.801  48.662  1.00  0.00           H  
ATOM   2851 2HB  GLU A 192      20.188  52.447  48.665  1.00  0.00           H  
ATOM   2852 1HG  GLU A 192      18.268  51.723  50.012  1.00  0.00           H  
ATOM   2853 2HG  GLU A 192      18.886  50.072  50.011  1.00  0.00           H  
ATOM   2854  N   TRP A 193      20.317  50.725  45.320  1.00  0.00           N  
ATOM   2855  CA  TRP A 193      21.135  51.127  44.175  1.00  0.00           C  
ATOM   2856  C   TRP A 193      20.294  51.336  42.928  1.00  0.00           C  
ATOM   2857  O   TRP A 193      19.426  50.517  42.614  1.00  0.00           O  
ATOM   2858  CB  TRP A 193      22.203  50.066  43.901  1.00  0.00           C  
ATOM   2859  CG  TRP A 193      23.037  50.433  42.710  1.00  0.00           C  
ATOM   2860  CD1 TRP A 193      24.181  51.173  42.698  1.00  0.00           C  
ATOM   2861  CD2 TRP A 193      22.778  50.060  41.344  1.00  0.00           C  
ATOM   2862  NE1 TRP A 193      24.642  51.284  41.409  1.00  0.00           N  
ATOM   2863  CE2 TRP A 193      23.787  50.603  40.580  1.00  0.00           C  
ATOM   2864  CE3 TRP A 193      21.771  49.312  40.721  1.00  0.00           C  
ATOM   2865  CZ2 TRP A 193      23.837  50.432  39.205  1.00  0.00           C  
ATOM   2866  CZ3 TRP A 193      21.814  49.136  39.344  1.00  0.00           C  
ATOM   2867  CH2 TRP A 193      22.827  49.684  38.597  1.00  0.00           C  
ATOM   2868  H   TRP A 193      20.118  49.741  45.437  1.00  0.00           H  
ATOM   2869  HA  TRP A 193      21.625  52.070  44.413  1.00  0.00           H  
ATOM   2870 1HB  TRP A 193      22.849  49.952  44.770  1.00  0.00           H  
ATOM   2871 2HB  TRP A 193      21.729  49.100  43.726  1.00  0.00           H  
ATOM   2872  HD1 TRP A 193      24.656  51.611  43.573  1.00  0.00           H  
ATOM   2873  HE1 TRP A 193      25.460  51.767  41.070  1.00  0.00           H  
ATOM   2874  HE3 TRP A 193      20.964  48.872  41.307  1.00  0.00           H  
ATOM   2875  HZ2 TRP A 193      24.649  50.875  38.629  1.00  0.00           H  
ATOM   2876  HZ3 TRP A 193      21.014  48.550  38.892  1.00  0.00           H  
ATOM   2877  HH2 TRP A 193      22.865  49.548  37.517  1.00  0.00           H  
ATOM   2878  N   GLY A 194      20.607  52.337  42.112  1.00  0.00           N  
ATOM   2879  CA  GLY A 194      19.890  52.471  40.851  1.00  0.00           C  
ATOM   2880  C   GLY A 194      18.429  52.764  41.105  1.00  0.00           C  
ATOM   2881  O   GLY A 194      18.075  53.410  42.087  1.00  0.00           O  
ATOM   2882  H   GLY A 194      21.329  52.999  42.353  1.00  0.00           H  
ATOM   2883 1HA  GLY A 194      20.330  53.271  40.255  1.00  0.00           H  
ATOM   2884 2HA  GLY A 194      19.988  51.555  40.269  1.00  0.00           H  
ATOM   2885  N   MET A 195      17.552  52.289  40.229  1.00  0.00           N  
ATOM   2886  CA  MET A 195      16.131  52.568  40.360  1.00  0.00           C  
ATOM   2887  C   MET A 195      15.513  51.519  41.278  1.00  0.00           C  
ATOM   2888  O   MET A 195      14.770  50.640  40.835  1.00  0.00           O  
ATOM   2889  CB  MET A 195      15.485  52.590  38.977  1.00  0.00           C  
ATOM   2890  CG  MET A 195      13.990  52.869  38.930  1.00  0.00           C  
ATOM   2891  SD  MET A 195      13.337  52.826  37.248  1.00  0.00           S  
ATOM   2892  CE  MET A 195      13.461  51.111  36.748  1.00  0.00           C  
ATOM   2893  H   MET A 195      17.836  51.723  39.445  1.00  0.00           H  
ATOM   2894  HA  MET A 195      16.005  53.548  40.823  1.00  0.00           H  
ATOM   2895 1HB  MET A 195      15.969  53.351  38.369  1.00  0.00           H  
ATOM   2896 2HB  MET A 195      15.649  51.622  38.500  1.00  0.00           H  
ATOM   2897 1HG  MET A 195      13.437  52.138  39.519  1.00  0.00           H  
ATOM   2898 2HG  MET A 195      13.796  53.854  39.355  1.00  0.00           H  
ATOM   2899 1HE  MET A 195      13.085  50.996  35.733  1.00  0.00           H  
ATOM   2900 2HE  MET A 195      14.503  50.787  36.782  1.00  0.00           H  
ATOM   2901 3HE  MET A 195      12.872  50.491  37.425  1.00  0.00           H  
ATOM   2902  N   GLY A 196      15.911  51.532  42.546  1.00  0.00           N  
ATOM   2903  CA  GLY A 196      15.401  50.534  43.477  1.00  0.00           C  
ATOM   2904  C   GLY A 196      15.932  49.156  43.132  1.00  0.00           C  
ATOM   2905  O   GLY A 196      15.240  48.159  43.342  1.00  0.00           O  
ATOM   2906  H   GLY A 196      16.563  52.255  42.814  1.00  0.00           H  
ATOM   2907 1HA  GLY A 196      15.696  50.805  44.491  1.00  0.00           H  
ATOM   2908 2HA  GLY A 196      14.312  50.530  43.448  1.00  0.00           H  
ATOM   2909  N   GLY A 197      17.149  49.095  42.594  1.00  0.00           N  
ATOM   2910  CA  GLY A 197      17.791  47.864  42.145  1.00  0.00           C  
ATOM   2911  C   GLY A 197      17.641  47.616  40.653  1.00  0.00           C  
ATOM   2912  O   GLY A 197      18.255  46.699  40.109  1.00  0.00           O  
ATOM   2913  H   GLY A 197      17.687  49.940  42.472  1.00  0.00           H  
ATOM   2914 1HA  GLY A 197      18.852  47.914  42.393  1.00  0.00           H  
ATOM   2915 2HA  GLY A 197      17.363  47.022  42.686  1.00  0.00           H  
ATOM   2916  N   TYR A 198      16.780  48.382  39.989  1.00  0.00           N  
ATOM   2917  CA  TYR A 198      16.543  48.219  38.559  1.00  0.00           C  
ATOM   2918  C   TYR A 198      17.291  49.200  37.677  1.00  0.00           C  
ATOM   2919  O   TYR A 198      17.620  50.323  38.067  1.00  0.00           O  
ATOM   2920  CB  TYR A 198      15.042  48.333  38.283  1.00  0.00           C  
ATOM   2921  CG  TYR A 198      14.244  47.193  38.877  1.00  0.00           C  
ATOM   2922  CD1 TYR A 198      13.823  47.278  40.196  1.00  0.00           C  
ATOM   2923  CD2 TYR A 198      13.937  46.075  38.117  1.00  0.00           C  
ATOM   2924  CE1 TYR A 198      13.094  46.249  40.759  1.00  0.00           C  
ATOM   2925  CE2 TYR A 198      13.206  45.052  38.688  1.00  0.00           C  
ATOM   2926  CZ  TYR A 198      12.788  45.137  40.000  1.00  0.00           C  
ATOM   2927  OH  TYR A 198      12.062  44.111  40.560  1.00  0.00           O  
ATOM   2928  H   TYR A 198      16.267  49.105  40.479  1.00  0.00           H  
ATOM   2929  HA  TYR A 198      16.903  47.231  38.270  1.00  0.00           H  
ATOM   2930 1HB  TYR A 198      14.668  49.272  38.693  1.00  0.00           H  
ATOM   2931 2HB  TYR A 198      14.876  48.353  37.207  1.00  0.00           H  
ATOM   2932  HD1 TYR A 198      14.066  48.157  40.794  1.00  0.00           H  
ATOM   2933  HD2 TYR A 198      14.266  46.004  37.080  1.00  0.00           H  
ATOM   2934  HE1 TYR A 198      12.766  46.322  41.796  1.00  0.00           H  
ATOM   2935  HE2 TYR A 198      12.957  44.167  38.102  1.00  0.00           H  
ATOM   2936  HH  TYR A 198      11.866  44.317  41.477  1.00  0.00           H  
ATOM   2937  N   VAL A 199      17.502  48.791  36.433  1.00  0.00           N  
ATOM   2938  CA  VAL A 199      18.080  49.656  35.417  1.00  0.00           C  
ATOM   2939  C   VAL A 199      17.231  49.694  34.153  1.00  0.00           C  
ATOM   2940  O   VAL A 199      16.664  48.679  33.743  1.00  0.00           O  
ATOM   2941  CB  VAL A 199      19.501  49.208  35.029  1.00  0.00           C  
ATOM   2942  CG1 VAL A 199      20.104  50.164  34.010  1.00  0.00           C  
ATOM   2943  CG2 VAL A 199      20.375  49.125  36.271  1.00  0.00           C  
ATOM   2944  H   VAL A 199      17.250  47.841  36.197  1.00  0.00           H  
ATOM   2945  HA  VAL A 199      18.140  50.666  35.823  1.00  0.00           H  
ATOM   2946  HB  VAL A 199      19.455  48.227  34.554  1.00  0.00           H  
ATOM   2947 1HG1 VAL A 199      21.109  49.841  33.740  1.00  0.00           H  
ATOM   2948 2HG1 VAL A 199      19.504  50.202  33.101  1.00  0.00           H  
ATOM   2949 3HG1 VAL A 199      20.155  51.165  34.435  1.00  0.00           H  
ATOM   2950 1HG2 VAL A 199      21.376  48.806  35.981  1.00  0.00           H  
ATOM   2951 2HG2 VAL A 199      20.426  50.103  36.749  1.00  0.00           H  
ATOM   2952 3HG2 VAL A 199      19.941  48.402  36.961  1.00  0.00           H  
ATOM   2953  N   LYS A 200      16.998  50.887  33.620  1.00  0.00           N  
ATOM   2954  CA  LYS A 200      16.308  50.974  32.343  1.00  0.00           C  
ATOM   2955  C   LYS A 200      17.408  51.024  31.280  1.00  0.00           C  
ATOM   2956  O   LYS A 200      18.077  52.051  31.166  1.00  0.00           O  
ATOM   2957  CB  LYS A 200      15.400  52.200  32.229  1.00  0.00           C  
ATOM   2958  CG  LYS A 200      14.171  52.268  33.125  1.00  0.00           C  
ATOM   2959  CD  LYS A 200      13.422  53.556  32.822  1.00  0.00           C  
ATOM   2960  CE  LYS A 200      12.138  53.695  33.626  1.00  0.00           C  
ATOM   2961  NZ  LYS A 200      11.483  55.013  33.409  1.00  0.00           N  
ATOM   2962  H   LYS A 200      17.296  51.722  34.102  1.00  0.00           H  
ATOM   2963  HA  LYS A 200      15.681  50.092  32.202  1.00  0.00           H  
ATOM   2964 1HB  LYS A 200      15.983  53.096  32.446  1.00  0.00           H  
ATOM   2965 2HB  LYS A 200      15.040  52.268  31.202  1.00  0.00           H  
ATOM   2966 1HG  LYS A 200      13.530  51.405  32.940  1.00  0.00           H  
ATOM   2967 2HG  LYS A 200      14.492  52.244  34.166  1.00  0.00           H  
ATOM   2968 1HD  LYS A 200      14.068  54.405  33.051  1.00  0.00           H  
ATOM   2969 2HD  LYS A 200      13.164  53.590  31.763  1.00  0.00           H  
ATOM   2970 1HE  LYS A 200      11.451  52.903  33.333  1.00  0.00           H  
ATOM   2971 2HE  LYS A 200      12.367  53.585  34.686  1.00  0.00           H  
ATOM   2972 1HZ  LYS A 200      10.636  55.072  33.955  1.00  0.00           H  
ATOM   2973 2HZ  LYS A 200      12.104  55.762  33.685  1.00  0.00           H  
ATOM   2974 3HZ  LYS A 200      11.242  55.148  32.438  1.00  0.00           H  
ATOM   2975  N   MET A 201      17.689  49.904  30.622  1.00  0.00           N  
ATOM   2976  CA  MET A 201      18.821  49.858  29.703  1.00  0.00           C  
ATOM   2977  C   MET A 201      18.331  50.179  28.303  1.00  0.00           C  
ATOM   2978  O   MET A 201      17.338  49.602  27.858  1.00  0.00           O  
ATOM   2979  CB  MET A 201      19.516  48.498  29.735  1.00  0.00           C  
ATOM   2980  CG  MET A 201      20.156  48.128  31.065  1.00  0.00           C  
ATOM   2981  SD  MET A 201      20.998  46.532  31.055  1.00  0.00           S  
ATOM   2982  CE  MET A 201      22.527  46.836  30.176  1.00  0.00           C  
ATOM   2983  H   MET A 201      17.092  49.106  30.790  1.00  0.00           H  
ATOM   2984  HA  MET A 201      19.555  50.609  29.996  1.00  0.00           H  
ATOM   2985 1HB  MET A 201      18.802  47.713  29.491  1.00  0.00           H  
ATOM   2986 2HB  MET A 201      20.296  48.487  28.973  1.00  0.00           H  
ATOM   2987 1HG  MET A 201      20.887  48.888  31.340  1.00  0.00           H  
ATOM   2988 2HG  MET A 201      19.383  48.097  31.833  1.00  0.00           H  
ATOM   2989 1HE  MET A 201      23.108  45.915  30.120  1.00  0.00           H  
ATOM   2990 2HE  MET A 201      22.314  47.186  29.164  1.00  0.00           H  
ATOM   2991 3HE  MET A 201      23.105  47.595  30.702  1.00  0.00           H  
ATOM   2992  N   ALA A 202      19.082  50.939  27.510  1.00  0.00           N  
ATOM   2993  CA  ALA A 202      18.645  51.228  26.149  1.00  0.00           C  
ATOM   2994  C   ALA A 202      18.415  49.984  25.294  1.00  0.00           C  
ATOM   2995  O   ALA A 202      19.195  49.029  25.314  1.00  0.00           O  
ATOM   2996  CB  ALA A 202      19.654  52.133  25.458  1.00  0.00           C  
ATOM   2997  H   ALA A 202      19.956  51.324  27.834  1.00  0.00           H  
ATOM   2998  HA  ALA A 202      17.686  51.741  26.220  1.00  0.00           H  
ATOM   2999 1HB  ALA A 202      19.298  52.355  24.450  1.00  0.00           H  
ATOM   3000 2HB  ALA A 202      19.750  53.058  26.027  1.00  0.00           H  
ATOM   3001 3HB  ALA A 202      20.614  51.623  25.409  1.00  0.00           H  
ATOM   3002  N   LYS A 203      17.296  50.033  24.578  1.00  0.00           N  
ATOM   3003  CA  LYS A 203      16.764  49.032  23.661  1.00  0.00           C  
ATOM   3004  C   LYS A 203      16.874  49.477  22.207  1.00  0.00           C  
ATOM   3005  O   LYS A 203      16.924  50.680  21.930  1.00  0.00           O  
ATOM   3006  CB  LYS A 203      15.306  48.737  24.016  1.00  0.00           C  
ATOM   3007  CG  LYS A 203      14.595  47.674  23.191  1.00  0.00           C  
ATOM   3008  CD  LYS A 203      13.268  47.237  23.792  1.00  0.00           C  
ATOM   3009  CE  LYS A 203      12.141  48.229  23.552  1.00  0.00           C  
ATOM   3010  NZ  LYS A 203      11.707  48.296  22.129  1.00  0.00           N  
ATOM   3011  H   LYS A 203      16.767  50.885  24.702  1.00  0.00           H  
ATOM   3012  HA  LYS A 203      17.348  48.118  23.766  1.00  0.00           H  
ATOM   3013 1HB  LYS A 203      15.249  48.416  25.057  1.00  0.00           H  
ATOM   3014 2HB  LYS A 203      14.733  49.659  23.914  1.00  0.00           H  
ATOM   3015 1HG  LYS A 203      14.401  48.057  22.188  1.00  0.00           H  
ATOM   3016 2HG  LYS A 203      15.225  46.790  23.098  1.00  0.00           H  
ATOM   3017 1HD  LYS A 203      12.978  46.280  23.357  1.00  0.00           H  
ATOM   3018 2HD  LYS A 203      13.388  47.113  24.869  1.00  0.00           H  
ATOM   3019 1HE  LYS A 203      11.285  47.940  24.161  1.00  0.00           H  
ATOM   3020 2HE  LYS A 203      12.471  49.222  23.855  1.00  0.00           H  
ATOM   3021 1HZ  LYS A 203      10.961  48.971  22.038  1.00  0.00           H  
ATOM   3022 2HZ  LYS A 203      12.445  48.573  21.496  1.00  0.00           H  
ATOM   3023 3HZ  LYS A 203      11.377  47.391  21.828  1.00  0.00           H  
ATOM   3024  N   ASP A 204      16.884  48.514  21.292  1.00  0.00           N  
ATOM   3025  CA  ASP A 204      16.935  48.724  19.843  1.00  0.00           C  
ATOM   3026  C   ASP A 204      18.188  49.501  19.458  1.00  0.00           C  
ATOM   3027  O   ASP A 204      18.146  50.541  18.802  1.00  0.00           O  
ATOM   3028  CB  ASP A 204      15.699  49.481  19.348  1.00  0.00           C  
ATOM   3029  CG  ASP A 204      14.412  48.671  19.439  1.00  0.00           C  
ATOM   3030  OD1 ASP A 204      14.371  47.573  18.937  1.00  0.00           O  
ATOM   3031  OD2 ASP A 204      13.461  49.148  20.011  1.00  0.00           O  
ATOM   3032  H   ASP A 204      16.855  47.557  21.609  1.00  0.00           H  
ATOM   3033  HA  ASP A 204      16.962  47.747  19.356  1.00  0.00           H  
ATOM   3034 1HB  ASP A 204      15.565  50.393  19.929  1.00  0.00           H  
ATOM   3035 2HB  ASP A 204      15.848  49.773  18.309  1.00  0.00           H  
ATOM   3036  N   ARG A 205      19.300  49.007  19.988  1.00  0.00           N  
ATOM   3037  CA  ARG A 205      20.629  49.586  19.844  1.00  0.00           C  
ATOM   3038  C   ARG A 205      21.646  48.586  19.311  1.00  0.00           C  
ATOM   3039  O   ARG A 205      22.824  48.652  19.666  1.00  0.00           O  
ATOM   3040  CB  ARG A 205      21.119  50.124  21.181  1.00  0.00           C  
ATOM   3041  CG  ARG A 205      20.330  51.254  21.821  1.00  0.00           C  
ATOM   3042  CD  ARG A 205      20.460  52.539  21.087  1.00  0.00           C  
ATOM   3043  NE  ARG A 205      19.711  53.601  21.739  1.00  0.00           N  
ATOM   3044  CZ  ARG A 205      19.848  54.912  21.468  1.00  0.00           C  
ATOM   3045  NH1 ARG A 205      20.705  55.325  20.560  1.00  0.00           N  
ATOM   3046  NH2 ARG A 205      19.111  55.788  22.128  1.00  0.00           N  
ATOM   3047  H   ARG A 205      19.206  48.158  20.529  1.00  0.00           H  
ATOM   3048  HA  ARG A 205      20.566  50.412  19.135  1.00  0.00           H  
ATOM   3049 1HB  ARG A 205      21.127  49.298  21.892  1.00  0.00           H  
ATOM   3050 2HB  ARG A 205      22.140  50.490  21.070  1.00  0.00           H  
ATOM   3051 1HG  ARG A 205      19.272  50.997  21.848  1.00  0.00           H  
ATOM   3052 2HG  ARG A 205      20.702  51.401  22.837  1.00  0.00           H  
ATOM   3053 1HD  ARG A 205      21.510  52.830  21.047  1.00  0.00           H  
ATOM   3054 2HD  ARG A 205      20.079  52.423  20.072  1.00  0.00           H  
ATOM   3055  HE  ARG A 205      19.040  53.332  22.446  1.00  0.00           H  
ATOM   3056 1HH1 ARG A 205      21.272  54.659  20.054  1.00  0.00           H  
ATOM   3057 2HH1 ARG A 205      20.800  56.311  20.365  1.00  0.00           H  
ATOM   3058 1HH2 ARG A 205      18.453  55.465  22.825  1.00  0.00           H  
ATOM   3059 2HH2 ARG A 205      19.199  56.776  21.938  1.00  0.00           H  
ATOM   3060  N   ARG A 206      21.170  47.617  18.535  1.00  0.00           N  
ATOM   3061  CA  ARG A 206      21.973  46.543  17.967  1.00  0.00           C  
ATOM   3062  C   ARG A 206      22.623  45.646  19.017  1.00  0.00           C  
ATOM   3063  O   ARG A 206      23.834  45.428  18.998  1.00  0.00           O  
ATOM   3064  CB  ARG A 206      23.073  47.093  17.072  1.00  0.00           C  
ATOM   3065  CG  ARG A 206      22.587  47.901  15.879  1.00  0.00           C  
ATOM   3066  CD  ARG A 206      23.717  48.340  15.020  1.00  0.00           C  
ATOM   3067  NE  ARG A 206      23.256  49.118  13.881  1.00  0.00           N  
ATOM   3068  CZ  ARG A 206      24.050  49.702  12.963  1.00  0.00           C  
ATOM   3069  NH1 ARG A 206      25.358  49.598  13.047  1.00  0.00           N  
ATOM   3070  NH2 ARG A 206      23.507  50.386  11.971  1.00  0.00           N  
ATOM   3071  H   ARG A 206      20.181  47.643  18.333  1.00  0.00           H  
ATOM   3072  HA  ARG A 206      21.316  45.917  17.365  1.00  0.00           H  
ATOM   3073 1HB  ARG A 206      23.744  47.738  17.637  1.00  0.00           H  
ATOM   3074 2HB  ARG A 206      23.674  46.268  16.689  1.00  0.00           H  
ATOM   3075 1HG  ARG A 206      21.914  47.290  15.278  1.00  0.00           H  
ATOM   3076 2HG  ARG A 206      22.058  48.787  16.230  1.00  0.00           H  
ATOM   3077 1HD  ARG A 206      24.393  48.957  15.611  1.00  0.00           H  
ATOM   3078 2HD  ARG A 206      24.245  47.464  14.648  1.00  0.00           H  
ATOM   3079  HE  ARG A 206      22.256  49.229  13.771  1.00  0.00           H  
ATOM   3080 1HH1 ARG A 206      25.780  49.076  13.802  1.00  0.00           H  
ATOM   3081 2HH1 ARG A 206      25.946  50.038  12.355  1.00  0.00           H  
ATOM   3082 1HH2 ARG A 206      22.501  50.467  11.904  1.00  0.00           H  
ATOM   3083 2HH2 ARG A 206      24.091  50.827  11.277  1.00  0.00           H  
ATOM   3084  N   ASN A 207      21.805  45.152  19.941  1.00  0.00           N  
ATOM   3085  CA  ASN A 207      22.204  44.255  21.023  1.00  0.00           C  
ATOM   3086  C   ASN A 207      23.271  44.832  21.946  1.00  0.00           C  
ATOM   3087  O   ASN A 207      24.269  44.193  22.283  1.00  0.00           O  
ATOM   3088  CB  ASN A 207      22.698  42.934  20.461  1.00  0.00           C  
ATOM   3089  CG  ASN A 207      22.753  41.860  21.513  1.00  0.00           C  
ATOM   3090  OD1 ASN A 207      22.103  41.968  22.559  1.00  0.00           O  
ATOM   3091  ND2 ASN A 207      23.523  40.844  21.221  1.00  0.00           N  
ATOM   3092  H   ASN A 207      20.828  45.407  19.910  1.00  0.00           H  
ATOM   3093  HA  ASN A 207      21.331  44.080  21.652  1.00  0.00           H  
ATOM   3094 1HB  ASN A 207      22.037  42.612  19.656  1.00  0.00           H  
ATOM   3095 2HB  ASN A 207      23.692  43.061  20.034  1.00  0.00           H  
ATOM   3096 1HD2 ASN A 207      23.634  40.072  21.849  1.00  0.00           H  
ATOM   3097 2HD2 ASN A 207      24.017  40.829  20.352  1.00  0.00           H  
ATOM   3098  N   HIS A 208      23.006  46.069  22.359  1.00  0.00           N  
ATOM   3099  CA  HIS A 208      23.809  46.839  23.295  1.00  0.00           C  
ATOM   3100  C   HIS A 208      23.937  46.056  24.602  1.00  0.00           C  
ATOM   3101  O   HIS A 208      22.963  45.441  25.041  1.00  0.00           O  
ATOM   3102  CB  HIS A 208      23.076  48.176  23.452  1.00  0.00           C  
ATOM   3103  CG  HIS A 208      23.490  49.143  24.516  1.00  0.00           C  
ATOM   3104  ND1 HIS A 208      22.898  49.120  25.763  1.00  0.00           N  
ATOM   3105  CD2 HIS A 208      24.403  50.141  24.550  1.00  0.00           C  
ATOM   3106  CE1 HIS A 208      23.432  50.064  26.518  1.00  0.00           C  
ATOM   3107  NE2 HIS A 208      24.345  50.698  25.806  1.00  0.00           N  
ATOM   3108  H   HIS A 208      22.175  46.500  21.982  1.00  0.00           H  
ATOM   3109  HA  HIS A 208      24.804  46.993  22.878  1.00  0.00           H  
ATOM   3110 1HB  HIS A 208      23.170  48.706  22.503  1.00  0.00           H  
ATOM   3111 2HB  HIS A 208      22.023  47.972  23.643  1.00  0.00           H  
ATOM   3112  HD1 HIS A 208      22.234  48.447  26.086  1.00  0.00           H  
ATOM   3113  HD2 HIS A 208      25.102  50.535  23.812  1.00  0.00           H  
ATOM   3114  HE1 HIS A 208      23.090  50.199  27.543  1.00  0.00           H  
ATOM   3115  N   CYS A 209      25.152  45.993  25.141  1.00  0.00           N  
ATOM   3116  CA  CYS A 209      25.577  45.298  26.357  1.00  0.00           C  
ATOM   3117  C   CYS A 209      25.264  43.804  26.315  1.00  0.00           C  
ATOM   3118  O   CYS A 209      25.370  43.102  27.324  1.00  0.00           O  
ATOM   3119  CB  CYS A 209      24.928  45.888  27.610  1.00  0.00           C  
ATOM   3120  SG  CYS A 209      25.287  47.629  27.934  1.00  0.00           S  
ATOM   3121  H   CYS A 209      25.901  46.480  24.669  1.00  0.00           H  
ATOM   3122  HA  CYS A 209      26.658  45.422  26.434  1.00  0.00           H  
ATOM   3123 1HB  CYS A 209      23.844  45.795  27.551  1.00  0.00           H  
ATOM   3124 2HB  CYS A 209      25.235  45.341  28.502  1.00  0.00           H  
ATOM   3125  N   GLY A 210      24.945  43.280  25.137  1.00  0.00           N  
ATOM   3126  CA  GLY A 210      24.709  41.852  24.976  1.00  0.00           C  
ATOM   3127  C   GLY A 210      23.409  41.406  25.610  1.00  0.00           C  
ATOM   3128  O   GLY A 210      23.277  40.241  25.983  1.00  0.00           O  
ATOM   3129  H   GLY A 210      24.856  43.862  24.316  1.00  0.00           H  
ATOM   3130 1HA  GLY A 210      24.694  41.615  23.911  1.00  0.00           H  
ATOM   3131 2HA  GLY A 210      25.529  41.288  25.421  1.00  0.00           H  
ATOM   3132  N   ILE A 211      22.422  42.291  25.709  1.00  0.00           N  
ATOM   3133  CA  ILE A 211      21.180  41.918  26.373  1.00  0.00           C  
ATOM   3134  C   ILE A 211      20.603  40.637  25.780  1.00  0.00           C  
ATOM   3135  O   ILE A 211      19.886  39.903  26.460  1.00  0.00           O  
ATOM   3136  CB  ILE A 211      20.178  43.080  26.244  1.00  0.00           C  
ATOM   3137  CG1 ILE A 211      18.999  42.929  27.210  1.00  0.00           C  
ATOM   3138  CG2 ILE A 211      19.636  43.217  24.829  1.00  0.00           C  
ATOM   3139  CD1 ILE A 211      19.317  43.093  28.679  1.00  0.00           C  
ATOM   3140  H   ILE A 211      22.530  43.218  25.324  1.00  0.00           H  
ATOM   3141  HA  ILE A 211      21.409  41.742  27.424  1.00  0.00           H  
ATOM   3142  HB  ILE A 211      20.681  44.007  26.515  1.00  0.00           H  
ATOM   3143 1HG1 ILE A 211      18.244  43.671  26.950  1.00  0.00           H  
ATOM   3144 2HG1 ILE A 211      18.565  41.937  27.079  1.00  0.00           H  
ATOM   3145 1HG2 ILE A 211      18.935  44.047  24.789  1.00  0.00           H  
ATOM   3146 2HG2 ILE A 211      20.462  43.403  24.143  1.00  0.00           H  
ATOM   3147 3HG2 ILE A 211      19.121  42.311  24.510  1.00  0.00           H  
ATOM   3148 1HD1 ILE A 211      18.403  42.963  29.258  1.00  0.00           H  
ATOM   3149 2HD1 ILE A 211      20.051  42.356  29.013  1.00  0.00           H  
ATOM   3150 3HD1 ILE A 211      19.724  44.089  28.851  1.00  0.00           H  
ATOM   3151  N   ALA A 212      20.805  40.365  24.497  1.00  0.00           N  
ATOM   3152  CA  ALA A 212      20.264  39.135  23.928  1.00  0.00           C  
ATOM   3153  C   ALA A 212      21.379  38.211  23.454  1.00  0.00           C  
ATOM   3154  O   ALA A 212      21.101  37.255  22.725  1.00  0.00           O  
ATOM   3155  CB  ALA A 212      19.319  39.462  22.780  1.00  0.00           C  
ATOM   3156  H   ALA A 212      21.325  40.989  23.897  1.00  0.00           H  
ATOM   3157  HA  ALA A 212      19.705  38.603  24.698  1.00  0.00           H  
ATOM   3158 1HB  ALA A 212      18.925  38.536  22.362  1.00  0.00           H  
ATOM   3159 2HB  ALA A 212      18.497  40.074  23.151  1.00  0.00           H  
ATOM   3160 3HB  ALA A 212      19.863  40.006  22.010  1.00  0.00           H  
ATOM   3161  N   SER A 213      22.626  38.453  23.847  1.00  0.00           N  
ATOM   3162  CA  SER A 213      23.746  37.643  23.374  1.00  0.00           C  
ATOM   3163  C   SER A 213      23.938  36.371  24.194  1.00  0.00           C  
ATOM   3164  O   SER A 213      24.587  35.410  23.777  1.00  0.00           O  
ATOM   3165  CB  SER A 213      25.056  38.405  23.380  1.00  0.00           C  
ATOM   3166  OG  SER A 213      25.078  39.468  22.467  1.00  0.00           O  
ATOM   3167  H   SER A 213      22.815  39.213  24.484  1.00  0.00           H  
ATOM   3168  HA  SER A 213      23.536  37.344  22.345  1.00  0.00           H  
ATOM   3169 1HB  SER A 213      25.233  38.797  24.382  1.00  0.00           H  
ATOM   3170 2HB  SER A 213      25.870  37.722  23.140  1.00  0.00           H  
ATOM   3171  HG  SER A 213      25.953  39.846  22.580  1.00  0.00           H  
ATOM   3172  N   ALA A 214      23.328  36.387  25.373  1.00  0.00           N  
ATOM   3173  CA  ALA A 214      23.415  35.319  26.361  1.00  0.00           C  
ATOM   3174  C   ALA A 214      22.114  35.301  27.164  1.00  0.00           C  
ATOM   3175  O   ALA A 214      22.078  35.811  28.286  1.00  0.00           O  
ATOM   3176  CB  ALA A 214      24.633  35.537  27.246  1.00  0.00           C  
ATOM   3177  H   ALA A 214      22.770  37.200  25.590  1.00  0.00           H  
ATOM   3178  HA  ALA A 214      23.529  34.362  25.850  1.00  0.00           H  
ATOM   3179 1HB  ALA A 214      24.691  34.744  27.995  1.00  0.00           H  
ATOM   3180 2HB  ALA A 214      25.537  35.523  26.640  1.00  0.00           H  
ATOM   3181 3HB  ALA A 214      24.515  36.505  27.732  1.00  0.00           H  
ATOM   3182  N   ALA A 215      21.055  34.726  26.605  1.00  0.00           N  
ATOM   3183  CA  ALA A 215      19.778  34.761  27.307  1.00  0.00           C  
ATOM   3184  C   ALA A 215      19.133  33.379  27.306  1.00  0.00           C  
ATOM   3185  O   ALA A 215      19.087  32.714  26.265  1.00  0.00           O  
ATOM   3186  CB  ALA A 215      18.881  35.801  26.651  1.00  0.00           C  
ATOM   3187  H   ALA A 215      21.137  34.270  25.709  1.00  0.00           H  
ATOM   3188  HA  ALA A 215      19.950  35.050  28.345  1.00  0.00           H  
ATOM   3189 1HB  ALA A 215      17.927  35.831  27.176  1.00  0.00           H  
ATOM   3190 2HB  ALA A 215      19.356  36.781  26.699  1.00  0.00           H  
ATOM   3191 3HB  ALA A 215      18.711  35.537  25.607  1.00  0.00           H  
ATOM   3192  N   SER A 216      18.595  32.998  28.462  1.00  0.00           N  
ATOM   3193  CA  SER A 216      17.913  31.721  28.624  1.00  0.00           C  
ATOM   3194  C   SER A 216      16.956  31.673  29.811  1.00  0.00           C  
ATOM   3195  O   SER A 216      17.056  32.449  30.761  1.00  0.00           O  
ATOM   3196  CB  SER A 216      18.950  30.623  28.769  1.00  0.00           C  
ATOM   3197  OG  SER A 216      19.709  30.767  29.938  1.00  0.00           O  
ATOM   3198  H   SER A 216      18.671  33.618  29.255  1.00  0.00           H  
ATOM   3199  HA  SER A 216      17.316  31.546  27.728  1.00  0.00           H  
ATOM   3200 1HB  SER A 216      18.452  29.654  28.785  1.00  0.00           H  
ATOM   3201 2HB  SER A 216      19.617  30.635  27.909  1.00  0.00           H  
ATOM   3202  HG  SER A 216      20.462  30.177  29.862  1.00  0.00           H  
ATOM   3203  N   TYR A 217      16.084  30.672  29.817  1.00  0.00           N  
ATOM   3204  CA  TYR A 217      15.201  30.487  30.963  1.00  0.00           C  
ATOM   3205  C   TYR A 217      14.880  29.014  31.166  1.00  0.00           C  
ATOM   3206  O   TYR A 217      14.913  28.258  30.200  1.00  0.00           O  
ATOM   3207  CB  TYR A 217      13.923  31.303  30.760  1.00  0.00           C  
ATOM   3208  CG  TYR A 217      13.102  30.950  29.540  1.00  0.00           C  
ATOM   3209  CD1 TYR A 217      12.113  29.980  29.581  1.00  0.00           C  
ATOM   3210  CD2 TYR A 217      13.357  31.624  28.355  1.00  0.00           C  
ATOM   3211  CE1 TYR A 217      11.385  29.688  28.444  1.00  0.00           C  
ATOM   3212  CE2 TYR A 217      12.635  31.340  27.211  1.00  0.00           C  
ATOM   3213  CZ  TYR A 217      11.650  30.374  27.254  1.00  0.00           C  
ATOM   3214  OH  TYR A 217      10.924  30.082  26.121  1.00  0.00           O  
ATOM   3215  H   TYR A 217      16.073  30.069  29.005  1.00  0.00           H  
ATOM   3216  HA  TYR A 217      15.734  30.839  31.847  1.00  0.00           H  
ATOM   3217 1HB  TYR A 217      13.248  31.208  31.611  1.00  0.00           H  
ATOM   3218 2HB  TYR A 217      14.197  32.355  30.685  1.00  0.00           H  
ATOM   3219  HD1 TYR A 217      11.907  29.446  30.510  1.00  0.00           H  
ATOM   3220  HD2 TYR A 217      14.142  32.381  28.355  1.00  0.00           H  
ATOM   3221  HE1 TYR A 217      10.608  28.925  28.479  1.00  0.00           H  
ATOM   3222  HE2 TYR A 217      12.842  31.874  26.283  1.00  0.00           H  
ATOM   3223  HH  TYR A 217      10.298  29.381  26.314  1.00  0.00           H  
ATOM   3224  N   PRO A 218      14.583  28.564  32.394  1.00  0.00           N  
ATOM   3225  CA  PRO A 218      14.249  27.186  32.721  1.00  0.00           C  
ATOM   3226  C   PRO A 218      12.842  26.830  32.253  1.00  0.00           C  
ATOM   3227  O   PRO A 218      11.979  27.704  32.170  1.00  0.00           O  
ATOM   3228  CB  PRO A 218      14.366  27.175  34.249  1.00  0.00           C  
ATOM   3229  CG  PRO A 218      14.028  28.566  34.662  1.00  0.00           C  
ATOM   3230  CD  PRO A 218      14.510  29.468  33.558  1.00  0.00           C  
ATOM   3231  HA  PRO A 218      14.977  26.508  32.254  1.00  0.00           H  
ATOM   3232 1HB  PRO A 218      13.676  26.428  34.671  1.00  0.00           H  
ATOM   3233 2HB  PRO A 218      15.381  26.879  34.548  1.00  0.00           H  
ATOM   3234 1HG  PRO A 218      12.944  28.655  34.818  1.00  0.00           H  
ATOM   3235 2HG  PRO A 218      14.520  28.787  35.621  1.00  0.00           H  
ATOM   3236 1HD  PRO A 218      13.771  30.275  33.444  1.00  0.00           H  
ATOM   3237 2HD  PRO A 218      15.505  29.864  33.811  1.00  0.00           H  
ATOM   3238  N   THR A 219      12.647  25.569  31.886  1.00  0.00           N  
ATOM   3239  CA  THR A 219      11.328  25.046  31.544  1.00  0.00           C  
ATOM   3240  C   THR A 219      10.778  24.418  32.816  1.00  0.00           C  
ATOM   3241  O   THR A 219      11.442  23.568  33.409  1.00  0.00           O  
ATOM   3242  CB  THR A 219      11.408  24.024  30.397  1.00  0.00           C  
ATOM   3243  OG1 THR A 219      11.905  24.673  29.219  1.00  0.00           O  
ATOM   3244  CG2 THR A 219      10.040  23.428  30.104  1.00  0.00           C  
ATOM   3245  H   THR A 219      13.444  24.953  31.841  1.00  0.00           H  
ATOM   3246  HA  THR A 219      10.700  25.875  31.216  1.00  0.00           H  
ATOM   3247  HB  THR A 219      12.094  23.225  30.679  1.00  0.00           H  
ATOM   3248  HG1 THR A 219      12.818  24.923  29.375  1.00  0.00           H  
ATOM   3249 1HG2 THR A 219      10.125  22.710  29.289  1.00  0.00           H  
ATOM   3250 2HG2 THR A 219       9.656  22.925  30.990  1.00  0.00           H  
ATOM   3251 3HG2 THR A 219       9.353  24.223  29.817  1.00  0.00           H  
ATOM   3252  N   VAL A 220       9.604  24.859  33.256  1.00  0.00           N  
ATOM   3253  CA  VAL A 220       8.961  24.450  34.499  1.00  0.00           C  
ATOM   3254  C   VAL A 220       7.571  23.945  34.128  1.00  0.00           C  
ATOM   3255  O   VAL A 220       7.011  24.284  33.084  1.00  0.00           O  
ATOM   3256  OXT VAL A 220       6.988  23.193  34.859  1.00  0.00           O  
ATOM   3257  CB  VAL A 220       8.891  25.637  35.479  1.00  0.00           C  
ATOM   3258  CG1 VAL A 220       8.212  25.280  36.793  1.00  0.00           C  
ATOM   3259  CG2 VAL A 220      10.274  26.193  35.786  1.00  0.00           C  
ATOM   3260  H   VAL A 220       9.110  25.535  32.692  1.00  0.00           H  
ATOM   3261  HA  VAL A 220       9.530  23.655  34.981  1.00  0.00           H  
ATOM   3262  HB  VAL A 220       8.288  26.432  35.039  1.00  0.00           H  
ATOM   3263 1HG1 VAL A 220       8.185  26.148  37.452  1.00  0.00           H  
ATOM   3264 2HG1 VAL A 220       7.187  24.946  36.640  1.00  0.00           H  
ATOM   3265 3HG1 VAL A 220       8.751  24.480  37.300  1.00  0.00           H  
ATOM   3266 1HG2 VAL A 220      10.207  27.032  36.478  1.00  0.00           H  
ATOM   3267 2HG2 VAL A 220      10.906  25.428  36.236  1.00  0.00           H  
ATOM   3268 3HG2 VAL A 220      10.773  26.547  34.884  1.00  0.00           H  
TER                                                                             
ATOM   3270  N   MCM B 221      37.810  35.127  35.230  1.00  0.00           N  
ATOM   3271  CA  MCM B 221      36.666  34.515  35.901  1.00  0.00           C  
ATOM   3272  C   MCM B 221      35.415  35.176  35.336  1.00  0.00           C  
ATOM   3273  O   MCM B 221      35.214  36.366  35.579  1.00  0.00           O  
ATOM   3274  CB  MCM B 221      36.759  34.677  37.419  1.00  0.00           C  
ATOM   3275  CG  MCM B 221      37.866  35.380  38.177  1.00  0.00           C  
ATOM   3276  CD1 MCM B 221      37.937  36.829  38.353  1.00  0.00           C  
ATOM   3277  CD2 MCM B 221      38.894  34.593  38.756  1.00  0.00           C  
ATOM   3278  CE1 MCM B 221      37.050  37.806  37.902  1.00  0.00           C  
ATOM   3279  CE2 MCM B 221      39.104  37.360  39.135  1.00  0.00           C  
ATOM   3280  CZ3 MCM B 221      37.222  39.151  38.143  1.00  0.00           C  
ATOM   3281  CE3 MCM B 221      40.015  35.167  39.494  1.00  0.00           C  
ATOM   3282  OZ1 MCM B 221      40.032  36.510  39.627  1.00  0.00           O  
ATOM   3283  OZ2 MCM B 221      40.893  34.528  39.969  1.00  0.00           O  
ATOM   3284  CZ4 MCM B 221      39.264  38.708  39.370  1.00  0.00           C  
ATOM   3285  CT  MCM B 221      38.324  39.598  38.872  1.00  0.00           C  
ATOM   3286  OI  MCM B 221      38.546  40.891  39.135  1.00  0.00           O  
ATOM   3287  CK  MCM B 221      37.968  41.549  40.233  1.00  0.00           C  
ATOM   3288 1H   MCM B 221      38.657  34.721  35.571  1.00  0.00           H  
ATOM   3289 2H   MCM B 221      37.745  34.974  34.245  1.00  0.00           H  
ATOM   3290 3H   MCM B 221      37.820  36.111  35.409  1.00  0.00           H  
ATOM   3291  HA  MCM B 221      36.651  33.452  35.729  1.00  0.00           H  
ATOM   3292 1HB  MCM B 221      35.859  35.148  37.791  1.00  0.00           H  
ATOM   3293 2HB  MCM B 221      36.783  33.668  37.813  1.00  0.00           H  
ATOM   3294 1HD2 MCM B 221      38.924  33.521  38.710  1.00  0.00           H  
ATOM   3295 1HE1 MCM B 221      36.191  37.524  37.327  1.00  0.00           H  
ATOM   3296 1HZ3 MCM B 221      36.505  39.849  37.759  1.00  0.00           H  
ATOM   3297 1HZ4 MCM B 221      40.108  39.062  39.929  1.00  0.00           H  
ATOM   3298 1HK  MCM B 221      38.311  42.570  40.173  1.00  0.00           H  
ATOM   3299 2HK  MCM B 221      36.885  41.535  40.191  1.00  0.00           H  
ATOM   3300 3HK  MCM B 221      38.288  41.122  41.176  1.00  0.00           H  
ATOM   3301  N   HIS B 222      34.571  34.458  34.599  1.00  0.00           N  
ATOM   3302  CA  HIS B 222      33.310  34.931  34.044  1.00  0.00           C  
ATOM   3303  C   HIS B 222      32.231  33.890  34.316  1.00  0.00           C  
ATOM   3304  O   HIS B 222      32.473  32.720  34.019  1.00  0.00           O  
ATOM   3305  CB  HIS B 222      33.428  35.195  32.539  1.00  0.00           C  
ATOM   3306  CG  HIS B 222      34.471  36.209  32.186  1.00  0.00           C  
ATOM   3307  ND1 HIS B 222      35.815  35.905  32.129  1.00  0.00           N  
ATOM   3308  CD2 HIS B 222      34.368  37.522  31.874  1.00  0.00           C  
ATOM   3309  CE1 HIS B 222      36.494  36.989  31.794  1.00  0.00           C  
ATOM   3310  NE2 HIS B 222      35.640  37.983  31.635  1.00  0.00           N  
ATOM   3311  H   HIS B 222      34.817  33.500  34.399  1.00  0.00           H  
ATOM   3312  HA  HIS B 222      33.061  35.873  34.532  1.00  0.00           H  
ATOM   3313 1HB  HIS B 222      33.669  34.264  32.024  1.00  0.00           H  
ATOM   3314 2HB  HIS B 222      32.470  35.543  32.155  1.00  0.00           H  
ATOM   3315  HD2 HIS B 222      33.448  38.105  31.822  1.00  0.00           H  
ATOM   3316  HE1 HIS B 222      37.575  37.051  31.671  1.00  0.00           H  
ATOM   3317  HE2 HIS B 222      35.877  38.930  31.378  1.00  0.00           H  
ATOM   3318  N   LEU B 223      31.073  34.246  34.856  1.00  0.00           N  
ATOM   3319  CA  LEU B 223      30.661  35.582  35.279  1.00  0.00           C  
ATOM   3320  C   LEU B 223      31.277  35.771  36.666  1.00  0.00           C  
ATOM   3321  O   LEU B 223      31.538  34.773  37.336  1.00  0.00           O  
ATOM   3322  CB  LEU B 223      29.134  35.720  35.326  1.00  0.00           C  
ATOM   3323  CG  LEU B 223      28.394  35.372  34.028  1.00  0.00           C  
ATOM   3324  CD1 LEU B 223      26.901  35.603  34.216  1.00  0.00           C  
ATOM   3325  CD2 LEU B 223      28.939  36.222  32.890  1.00  0.00           C  
ATOM   3326  H   LEU B 223      30.394  33.512  34.994  1.00  0.00           H  
ATOM   3327  HA  LEU B 223      31.071  36.322  34.593  1.00  0.00           H  
ATOM   3328 1HB  LEU B 223      28.750  35.069  36.110  1.00  0.00           H  
ATOM   3329 2HB  LEU B 223      28.885  36.749  35.584  1.00  0.00           H  
ATOM   3330  HG  LEU B 223      28.542  34.317  33.796  1.00  0.00           H  
ATOM   3331 1HD1 LEU B 223      26.375  35.356  33.293  1.00  0.00           H  
ATOM   3332 2HD1 LEU B 223      26.533  34.969  35.023  1.00  0.00           H  
ATOM   3333 3HD1 LEU B 223      26.723  36.648  34.466  1.00  0.00           H  
ATOM   3334 1HD2 LEU B 223      28.414  35.974  31.966  1.00  0.00           H  
ATOM   3335 2HD2 LEU B 223      28.791  37.277  33.120  1.00  0.00           H  
ATOM   3336 3HD2 LEU B 223      30.004  36.024  32.766  1.00  0.00           H  
ATOM   3337  N   PHE B 224      31.509  37.002  37.104  1.00  0.00           N  
ATOM   3338  CA  PHE B 224      32.132  37.327  38.383  1.00  0.00           C  
ATOM   3339  C   PHE B 224      31.521  38.672  38.743  1.00  0.00           C  
ATOM   3340  O   PHE B 224      31.215  39.318  37.741  1.00  0.00           O  
ATOM   3341  CB  PHE B 224      33.657  37.409  38.291  1.00  0.00           C  
ATOM   3342  CG  PHE B 224      34.342  37.456  39.627  1.00  0.00           C  
ATOM   3343  CD1 PHE B 224      34.695  36.287  40.284  1.00  0.00           C  
ATOM   3344  CD2 PHE B 224      34.636  38.670  40.230  1.00  0.00           C  
ATOM   3345  CE1 PHE B 224      35.326  36.330  41.513  1.00  0.00           C  
ATOM   3346  CE2 PHE B 224      35.267  38.716  41.457  1.00  0.00           C  
ATOM   3347  CZ  PHE B 224      35.612  37.544  42.099  1.00  0.00           C  
ATOM   3348  H   PHE B 224      31.238  37.773  36.511  1.00  0.00           H  
ATOM   3349  HA  PHE B 224      31.849  36.582  39.128  1.00  0.00           H  
ATOM   3350 1HB  PHE B 224      34.035  36.545  37.745  1.00  0.00           H  
ATOM   3351 2HB  PHE B 224      33.940  38.299  37.732  1.00  0.00           H  
ATOM   3352  HD1 PHE B 224      34.470  35.327  39.819  1.00  0.00           H  
ATOM   3353  HD2 PHE B 224      34.363  39.596  39.722  1.00  0.00           H  
ATOM   3354  HE1 PHE B 224      35.597  35.403  42.018  1.00  0.00           H  
ATOM   3355  HE2 PHE B 224      35.493  39.677  41.920  1.00  0.00           H  
ATOM   3356  HZ  PHE B 224      36.109  37.578  43.068  1.00  0.00           H  
ATOM   3357  N   ARG B 225      31.334  39.109  39.986  1.00  0.00           N  
ATOM   3358  CA  ARG B 225      30.718  40.423  40.122  1.00  0.00           C  
ATOM   3359  C   ARG B 225      31.280  41.369  39.071  1.00  0.00           C  
ATOM   3360  CB  ARG B 225      30.960  40.997  41.510  1.00  0.00           C  
ATOM   3361  CG  ARG B 225      30.107  42.206  41.860  1.00  0.00           C  
ATOM   3362  CD  ARG B 225      30.423  42.728  43.214  1.00  0.00           C  
ATOM   3363  NE  ARG B 225      31.731  43.364  43.259  1.00  0.00           N  
ATOM   3364  CZ  ARG B 225      32.820  42.833  43.847  1.00  0.00           C  
ATOM   3365  NH1 ARG B 225      32.743  41.659  44.434  1.00  0.00           N  
ATOM   3366  NH2 ARG B 225      33.966  43.491  43.833  1.00  0.00           N  
ATOM   3367  ST1 ARG B 225      32.922  41.648  38.963  1.00  0.00           S  
ATOM   3368  H   ARG B 225      31.588  38.596  40.818  1.00  0.00           H  
ATOM   3369  HA  ARG B 225      29.643  40.318  39.972  1.00  0.00           H  
ATOM   3370 1HB  ARG B 225      30.768  40.231  42.259  1.00  0.00           H  
ATOM   3371 2HB  ARG B 225      32.005  41.292  41.604  1.00  0.00           H  
ATOM   3372 1HG  ARG B 225      30.288  43.001  41.135  1.00  0.00           H  
ATOM   3373 2HG  ARG B 225      29.053  41.927  41.837  1.00  0.00           H  
ATOM   3374 1HD  ARG B 225      29.676  43.466  43.503  1.00  0.00           H  
ATOM   3375 2HD  ARG B 225      30.419  41.908  43.930  1.00  0.00           H  
ATOM   3376  HE  ARG B 225      31.829  44.269  42.817  1.00  0.00           H  
ATOM   3377 1HH1 ARG B 225      31.868  41.155  44.444  1.00  0.00           H  
ATOM   3378 2HH1 ARG B 225      33.560  41.261  44.875  1.00  0.00           H  
ATOM   3379 1HH2 ARG B 225      34.025  44.394  43.382  1.00  0.00           H  
ATOM   3380 2HH2 ARG B 225      34.782  43.093  44.274  1.00  0.00           H  
ATOM   3381  N   ALA B 226      30.570  42.043  38.172  1.00  0.00           N  
ATOM   3382  CA  ALA B 226      31.418  42.843  37.291  1.00  0.00           C  
ATOM   3383  C   ALA B 226      31.925  44.075  38.024  1.00  0.00           C  
ATOM   3384  O   ALA B 226      32.866  44.731  37.578  1.00  0.00           O  
ATOM   3385  CB  ALA B 226      30.655  43.235  36.034  1.00  0.00           C  
ATOM   3386  H   ALA B 226      29.569  42.061  38.041  1.00  0.00           H  
ATOM   3387  HA  ALA B 226      32.278  42.236  37.006  1.00  0.00           H  
ATOM   3388 1HB  ALA B 226      31.300  43.831  35.388  1.00  0.00           H  
ATOM   3389 2HB  ALA B 226      30.339  42.337  35.504  1.00  0.00           H  
ATOM   3390 3HB  ALA B 226      29.778  43.820  36.309  1.00  0.00           H  
ATOM   3391  N   ALA B 227      31.299  44.389  39.151  1.00  0.00           N  
ATOM   3392  CA  ALA B 227      31.608  45.613  39.884  1.00  0.00           C  
ATOM   3393  C   ALA B 227      32.878  45.433  40.709  1.00  0.00           C  
ATOM   3394  O   ALA B 227      32.850  45.464  41.939  1.00  0.00           O  
ATOM   3395  CB  ALA B 227      30.445  46.017  40.778  1.00  0.00           C  
ATOM   3396  H   ALA B 227      30.593  43.755  39.496  1.00  0.00           H  
ATOM   3397  HA  ALA B 227      31.785  46.413  39.165  1.00  0.00           H  
ATOM   3398 1HB  ALA B 227      30.733  46.933  41.295  1.00  0.00           H  
ATOM   3399 2HB  ALA B 227      29.553  46.190  40.176  1.00  0.00           H  
ATOM   3400 3HB  ALA B 227      30.238  45.226  41.497  1.00  0.00           H  
ATOM   3401  N   ALA B 228      33.994  45.241  40.012  1.00  0.00           N  
ATOM   3402  CA  ALA B 228      35.264  45.050  40.701  1.00  0.00           C  
ATOM   3403  C   ALA B 228      35.596  46.232  41.601  1.00  0.00           C  
ATOM   3404  O   ALA B 228      36.173  46.022  42.669  1.00  0.00           O  
ATOM   3405  CB  ALA B 228      36.374  44.825  39.685  1.00  0.00           C  
ATOM   3406  H   ALA B 228      33.909  45.238  39.006  1.00  0.00           H  
ATOM   3407  HA  ALA B 228      35.184  44.167  41.337  1.00  0.00           H  
ATOM   3408 1HB  ALA B 228      37.319  44.677  40.208  1.00  0.00           H  
ATOM   3409 2HB  ALA B 228      36.142  43.941  39.090  1.00  0.00           H  
ATOM   3410 3HB  ALA B 228      36.463  45.688  39.026  1.00  0.00           H  
ATOM   3411  N   MCM B 229      35.239  47.439  41.176  1.00  0.00           N  
ATOM   3412  CA  MCM B 229      35.324  48.812  41.662  1.00  0.00           C  
ATOM   3413  C   MCM B 229      36.753  49.324  41.538  1.00  0.00           C  
ATOM   3414  O   MCM B 229      37.741  48.611  41.714  1.00  0.00           O  
ATOM   3415  OXT MCM B 229      36.910  50.479  41.255  1.00  0.00           O  
ATOM   3416  CB  MCM B 229      34.847  48.953  43.108  1.00  0.00           C  
ATOM   3417  CG  MCM B 229      33.758  49.984  43.308  1.00  0.00           C  
ATOM   3418  CD1 MCM B 229      32.341  49.659  43.454  1.00  0.00           C  
ATOM   3419  CD2 MCM B 229      34.150  51.338  43.360  1.00  0.00           C  
ATOM   3420  CE1 MCM B 229      31.732  48.405  43.454  1.00  0.00           C  
ATOM   3421  CE2 MCM B 229      31.408  50.820  43.644  1.00  0.00           C  
ATOM   3422  CZ3 MCM B 229      30.372  48.243  43.613  1.00  0.00           C  
ATOM   3423  CE3 MCM B 229      33.191  52.429  43.531  1.00  0.00           C  
ATOM   3424  OZ1 MCM B 229      31.893  52.081  43.660  1.00  0.00           O  
ATOM   3425  OZ2 MCM B 229      33.481  53.577  43.561  1.00  0.00           O  
ATOM   3426  CZ4 MCM B 229      30.052  50.637  43.802  1.00  0.00           C  
ATOM   3427  CT  MCM B 229      29.538  49.348  43.784  1.00  0.00           C  
ATOM   3428  OI  MCM B 229      28.214  49.241  43.939  1.00  0.00           O  
ATOM   3429  CK  MCM B 229      27.318  49.077  42.870  1.00  0.00           C  
ATOM   3430  H   MCM B 229      34.794  47.339  40.275  1.00  0.00           H  
ATOM   3431  HA  MCM B 229      34.647  49.396  41.061  1.00  0.00           H  
ATOM   3432 1HB  MCM B 229      34.530  47.993  43.490  1.00  0.00           H  
ATOM   3433 2HB  MCM B 229      35.660  49.248  43.766  1.00  0.00           H  
ATOM   3434 1HD2 MCM B 229      35.170  51.664  43.287  1.00  0.00           H  
ATOM   3435 1HE1 MCM B 229      32.318  47.519  43.316  1.00  0.00           H  
ATOM   3436 1HZ3 MCM B 229      29.956  47.256  43.598  1.00  0.00           H  
ATOM   3437 1HZ4 MCM B 229      29.405  51.481  43.934  1.00  0.00           H  
ATOM   3438 1HK  MCM B 229      26.333  49.042  43.311  1.00  0.00           H  
ATOM   3439 2HK  MCM B 229      27.362  49.906  42.173  1.00  0.00           H  
ATOM   3440 3HK  MCM B 229      27.495  48.156  42.329  1.00  0.00           H  
TER                                                                             
CONECT 3270 3271 3288 3289 3290                                                 
CONECT 3271 3270 3272 3274 3291                                                 
CONECT 3272 3271 3273 3301                                                      
CONECT 3273 3272                                                                
CONECT 3274 3271 3275 3292 3293                                                 
CONECT 3275 3274 3276 3277                                                      
CONECT 3276 3275 3278 3279                                                      
CONECT 3277 3275 3281 3294                                                      
CONECT 3278 3276 3280 3295                                                      
CONECT 3279 3276 3282 3284                                                      
CONECT 3280 3278 3285 3296                                                      
CONECT 3281 3277 3282 3283                                                      
CONECT 3282 3279 3281                                                           
CONECT 3283 3281                                                                
CONECT 3284 3279 3285 3297                                                      
CONECT 3285 3280 3284 3286                                                      
CONECT 3286 3285 3287                                                           
CONECT 3287 3286 3298 3299 3300                                                 
CONECT 3288 3270                                                                
CONECT 3289 3270                                                                
CONECT 3290 3270                                                                
CONECT 3291 3271                                                                
CONECT 3292 3274                                                                
CONECT 3293 3274                                                                
CONECT 3294 3277                                                                
CONECT 3295 3278                                                                
CONECT 3296 3280                                                                
CONECT 3297 3284                                                                
CONECT 3298 3287                                                                
CONECT 3299 3287                                                                
CONECT 3300 3287                                                                
CONECT 3301 3272                                                                
CONECT 3403 3411                                                                
CONECT 3411 3403 3412 3430                                                      
CONECT 3412 3411 3413 3416 3431                                                 
CONECT 3413 3412 3414 3415                                                      
CONECT 3414 3413                                                                
CONECT 3415 3413                                                                
CONECT 3416 3412 3417 3432 3433                                                 
CONECT 3417 3416 3418 3419                                                      
CONECT 3418 3417 3420 3421                                                      
CONECT 3419 3417 3423 3434                                                      
CONECT 3420 3418 3422 3435                                                      
CONECT 3421 3418 3424 3426                                                      
CONECT 3422 3420 3427 3436                                                      
CONECT 3423 3419 3424 3425                                                      
CONECT 3424 3421 3423                                                           
CONECT 3425 3423                                                                
CONECT 3426 3421 3427 3437                                                      
CONECT 3427 3422 3426 3428                                                      
CONECT 3428 3427 3429                                                           
CONECT 3429 3428 3438 3439 3440                                                 
CONECT 3430 3411                                                                
CONECT 3431 3412                                                                
CONECT 3432 3416                                                                
CONECT 3433 3416                                                                
CONECT 3434 3419                                                                
CONECT 3435 3420                                                                
CONECT 3436 3422                                                                
CONECT 3437 3426                                                                
CONECT 3438 3429                                                                
CONECT 3439 3429                                                                
CONECT 3440 3429                                                               
