# Supplementary material for: Rational design of thioamide peptides as selective inhibitors of cysteine protease cathepsin L
Source: Chem Sci. 2021 Jul 19;12(32):10825–35. doi: 10.1039/d1sc00785h (PMC8901119; doi:10.1039/d1sc00785h)
Supplement: SC-012-D1SC00785H-s015 [file SC-012-D1SC00785H-s015.pdb]

HEADER                                            14-SEP-20   XXXX              
EXPDTA    THEORETICAL MODEL                                                     
REMARK 220                                                                      
REMARK 220 EXPERIMENTAL DETAILS                                                 
REMARK 220  EXPERIMENT TYPE                : THEORETICAL MODELLING              
REMARK 220  DATE OF DATA COLLECTION        : 14-SEP-20                          
REMARK 220                                                                      
REMARK 220 REMARK: MODEL GENERATED BY ROSETTA                                   
REMARK 220  VERSION 2019.22+release.d8f9b4a                                     
SSBOND     CYS A   22    CYS A   65                                       2.04  
SSBOND     CYS A   56    CYS A   98                                       2.03  
SSBOND     CYS A  157    CYS A  210                                       2.20  
ATOM      1  N   LEU A   1       4.208  39.894  18.711  1.00  0.00           N  
ATOM      2  CA  LEU A   1       4.530  39.899  20.167  1.00  0.00           C  
ATOM      3  C   LEU A   1       4.154  41.252  20.752  1.00  0.00           C  
ATOM      4  O   LEU A   1       4.029  42.175  19.948  1.00  0.00           O  
ATOM      5  CB  LEU A   1       6.016  39.587  20.393  1.00  0.00           C  
ATOM      6  CG  LEU A   1       6.573  38.231  19.941  1.00  0.00           C  
ATOM      7  CD1 LEU A   1       8.080  38.191  20.154  1.00  0.00           C  
ATOM      8  CD2 LEU A   1       5.912  37.088  20.697  1.00  0.00           C  
ATOM      9 1H   LEU A   1       4.452  39.008  18.315  1.00  0.00           H  
ATOM     10 2H   LEU A   1       3.230  40.055  18.577  1.00  0.00           H  
ATOM     11 3H   LEU A   1       4.727  40.617  18.255  1.00  0.00           H  
ATOM     12  HA  LEU A   1       3.962  39.108  20.656  1.00  0.00           H  
ATOM     13 1HB  LEU A   1       6.597  40.346  19.871  1.00  0.00           H  
ATOM     14 2HB  LEU A   1       6.246  39.651  21.456  1.00  0.00           H  
ATOM     15  HG  LEU A   1       6.391  38.091  18.875  1.00  0.00           H  
ATOM     16 1HD1 LEU A   1       8.495  37.233  19.838  1.00  0.00           H  
ATOM     17 2HD1 LEU A   1       8.573  38.976  19.580  1.00  0.00           H  
ATOM     18 3HD1 LEU A   1       8.327  38.334  21.205  1.00  0.00           H  
ATOM     19 1HD2 LEU A   1       6.319  36.133  20.363  1.00  0.00           H  
ATOM     20 2HD2 LEU A   1       6.082  37.177  21.770  1.00  0.00           H  
ATOM     21 3HD2 LEU A   1       4.833  37.065  20.538  1.00  0.00           H  
ATOM     22  N   PRO A   2       3.963  41.434  22.066  1.00  0.00           N  
ATOM     23  CA  PRO A   2       3.651  42.688  22.754  1.00  0.00           C  
ATOM     24  C   PRO A   2       4.750  43.736  22.577  1.00  0.00           C  
ATOM     25  O   PRO A   2       5.921  43.382  22.437  1.00  0.00           O  
ATOM     26  CB  PRO A   2       3.571  42.287  24.230  1.00  0.00           C  
ATOM     27  CG  PRO A   2       3.261  40.828  24.251  1.00  0.00           C  
ATOM     28  CD  PRO A   2       3.993  40.269  23.059  1.00  0.00           C  
ATOM     29  HA  PRO A   2       2.692  43.068  22.375  1.00  0.00           H  
ATOM     30 1HB  PRO A   2       4.523  42.509  24.733  1.00  0.00           H  
ATOM     31 2HB  PRO A   2       2.794  42.874  24.741  1.00  0.00           H  
ATOM     32 1HG  PRO A   2       3.599  40.391  25.202  1.00  0.00           H  
ATOM     33 2HG  PRO A   2       2.175  40.667  24.191  1.00  0.00           H  
ATOM     34 1HD  PRO A   2       5.030  40.017  23.324  1.00  0.00           H  
ATOM     35 2HD  PRO A   2       3.431  39.381  22.734  1.00  0.00           H  
ATOM     36  N   LYS A   3       4.363  45.006  22.582  1.00  0.00           N  
ATOM     37  CA  LYS A   3       5.314  46.104  22.456  1.00  0.00           C  
ATOM     38  C   LYS A   3       6.096  46.319  23.744  1.00  0.00           C  
ATOM     39  O   LYS A   3       7.225  46.805  23.711  1.00  0.00           O  
ATOM     40  CB  LYS A   3       4.565  47.375  22.057  1.00  0.00           C  
ATOM     41  CG  LYS A   3       3.864  47.346  20.705  1.00  0.00           C  
ATOM     42  CD  LYS A   3       4.802  47.358  19.507  1.00  0.00           C  
ATOM     43  CE  LYS A   3       4.014  47.447  18.210  1.00  0.00           C  
ATOM     44  NZ  LYS A   3       4.860  47.483  16.987  1.00  0.00           N  
ATOM     45  H   LYS A   3       3.378  45.216  22.677  1.00  0.00           H  
ATOM     46  HA  LYS A   3       6.035  45.849  21.678  1.00  0.00           H  
ATOM     47 1HB  LYS A   3       3.805  47.596  22.805  1.00  0.00           H  
ATOM     48 2HB  LYS A   3       5.265  48.210  22.037  1.00  0.00           H  
ATOM     49 1HG  LYS A   3       3.254  46.443  20.637  1.00  0.00           H  
ATOM     50 2HG  LYS A   3       3.213  48.217  20.620  1.00  0.00           H  
ATOM     51 1HD  LYS A   3       5.484  48.209  19.568  1.00  0.00           H  
ATOM     52 2HD  LYS A   3       5.405  46.448  19.498  1.00  0.00           H  
ATOM     53 1HE  LYS A   3       3.355  46.580  18.147  1.00  0.00           H  
ATOM     54 2HE  LYS A   3       3.410  48.355  18.235  1.00  0.00           H  
ATOM     55 1HZ  LYS A   3       4.270  47.541  16.168  1.00  0.00           H  
ATOM     56 2HZ  LYS A   3       5.492  48.271  16.968  1.00  0.00           H  
ATOM     57 3HZ  LYS A   3       5.417  46.642  16.939  1.00  0.00           H  
ATOM     58  N   SER A   4       5.507  45.959  24.878  1.00  0.00           N  
ATOM     59  CA  SER A   4       6.180  46.066  26.160  1.00  0.00           C  
ATOM     60  C   SER A   4       5.645  45.033  27.146  1.00  0.00           C  
ATOM     61  O   SER A   4       4.506  44.580  27.037  1.00  0.00           O  
ATOM     62  CB  SER A   4       6.001  47.458  26.733  1.00  0.00           C  
ATOM     63  OG  SER A   4       4.658  47.722  27.031  1.00  0.00           O  
ATOM     64  H   SER A   4       4.564  45.598  24.872  1.00  0.00           H  
ATOM     65  HA  SER A   4       7.244  45.873  26.018  1.00  0.00           H  
ATOM     66 1HB  SER A   4       6.600  47.551  27.638  1.00  0.00           H  
ATOM     67 2HB  SER A   4       6.365  48.194  26.018  1.00  0.00           H  
ATOM     68  HG  SER A   4       4.635  48.615  27.384  1.00  0.00           H  
ATOM     69  N   VAL A   5       6.493  44.663  28.101  1.00  0.00           N  
ATOM     70  CA  VAL A   5       6.155  43.746  29.182  1.00  0.00           C  
ATOM     71  C   VAL A   5       7.028  44.068  30.387  1.00  0.00           C  
ATOM     72  O   VAL A   5       8.211  44.372  30.247  1.00  0.00           O  
ATOM     73  CB  VAL A   5       6.337  42.288  28.719  1.00  0.00           C  
ATOM     74  CG1 VAL A   5       7.781  42.070  28.294  1.00  0.00           C  
ATOM     75  CG2 VAL A   5       5.944  41.314  29.818  1.00  0.00           C  
ATOM     76  H   VAL A   5       7.424  45.050  28.059  1.00  0.00           H  
ATOM     77  HA  VAL A   5       5.108  43.882  29.458  1.00  0.00           H  
ATOM     78  HB  VAL A   5       5.709  42.102  27.847  1.00  0.00           H  
ATOM     79 1HG1 VAL A   5       7.912  41.039  27.966  1.00  0.00           H  
ATOM     80 2HG1 VAL A   5       7.995  42.757  27.475  1.00  0.00           H  
ATOM     81 3HG1 VAL A   5       8.458  42.264  29.125  1.00  0.00           H  
ATOM     82 1HG2 VAL A   5       6.078  40.290  29.472  1.00  0.00           H  
ATOM     83 2HG2 VAL A   5       6.557  41.462  30.709  1.00  0.00           H  
ATOM     84 3HG2 VAL A   5       4.898  41.469  30.086  1.00  0.00           H  
ATOM     85  N   ASP A   6       6.452  44.016  31.582  1.00  0.00           N  
ATOM     86  CA  ASP A   6       7.234  44.280  32.784  1.00  0.00           C  
ATOM     87  C   ASP A   6       6.789  43.368  33.921  1.00  0.00           C  
ATOM     88  O   ASP A   6       5.739  43.563  34.528  1.00  0.00           O  
ATOM     89  CB  ASP A   6       7.141  45.760  33.162  1.00  0.00           C  
ATOM     90  CG  ASP A   6       8.039  46.177  34.317  1.00  0.00           C  
ATOM     91  OD1 ASP A   6       8.539  45.362  35.057  1.00  0.00           O  
ATOM     92  OD2 ASP A   6       8.222  47.363  34.454  1.00  0.00           O  
ATOM     93  H   ASP A   6       5.468  43.794  31.654  1.00  0.00           H  
ATOM     94  HA  ASP A   6       8.282  44.061  32.580  1.00  0.00           H  
ATOM     95 1HB  ASP A   6       7.405  46.363  32.293  1.00  0.00           H  
ATOM     96 2HB  ASP A   6       6.112  45.997  33.432  1.00  0.00           H  
ATOM     97  N   TRP A   7       7.616  42.365  34.197  1.00  0.00           N  
ATOM     98  CA  TRP A   7       7.299  41.315  35.154  1.00  0.00           C  
ATOM     99  C   TRP A   7       7.311  41.804  36.596  1.00  0.00           C  
ATOM    100  O   TRP A   7       6.869  41.101  37.505  1.00  0.00           O  
ATOM    101  CB  TRP A   7       8.271  40.155  34.930  1.00  0.00           C  
ATOM    102  CG  TRP A   7       8.007  39.423  33.650  1.00  0.00           C  
ATOM    103  CD1 TRP A   7       8.819  39.343  32.558  1.00  0.00           C  
ATOM    104  CD2 TRP A   7       6.819  38.642  33.314  1.00  0.00           C  
ATOM    105  NE1 TRP A   7       8.220  38.579  31.588  1.00  0.00           N  
ATOM    106  CE2 TRP A   7       6.999  38.143  32.037  1.00  0.00           C  
ATOM    107  CE3 TRP A   7       5.635  38.334  33.994  1.00  0.00           C  
ATOM    108  CZ2 TRP A   7       6.054  37.353  31.402  1.00  0.00           C  
ATOM    109  CZ3 TRP A   7       4.680  37.541  33.368  1.00  0.00           C  
ATOM    110  CH2 TRP A   7       4.882  37.058  32.099  1.00  0.00           C  
ATOM    111  H   TRP A   7       8.507  42.321  33.724  1.00  0.00           H  
ATOM    112  HA  TRP A   7       6.296  40.950  34.930  1.00  0.00           H  
ATOM    113 1HB  TRP A   7       9.294  40.532  34.914  1.00  0.00           H  
ATOM    114 2HB  TRP A   7       8.212  39.440  35.750  1.00  0.00           H  
ATOM    115  HD1 TRP A   7       9.798  39.806  32.450  1.00  0.00           H  
ATOM    116  HE1 TRP A   7       8.566  38.338  30.671  1.00  0.00           H  
ATOM    117  HE3 TRP A   7       5.473  38.713  35.003  1.00  0.00           H  
ATOM    118  HZ2 TRP A   7       6.206  36.965  30.393  1.00  0.00           H  
ATOM    119  HZ3 TRP A   7       3.760  37.306  33.905  1.00  0.00           H  
ATOM    120  HH2 TRP A   7       4.120  36.438  31.627  1.00  0.00           H  
ATOM    121  N   ARG A   8       7.811  43.013  36.827  1.00  0.00           N  
ATOM    122  CA  ARG A   8       7.891  43.527  38.189  1.00  0.00           C  
ATOM    123  C   ARG A   8       6.511  43.923  38.708  1.00  0.00           C  
ATOM    124  O   ARG A   8       6.302  44.044  39.916  1.00  0.00           O  
ATOM    125  CB  ARG A   8       8.758  44.775  38.272  1.00  0.00           C  
ATOM    126  CG  ARG A   8      10.232  44.593  37.948  1.00  0.00           C  
ATOM    127  CD  ARG A   8      10.935  45.901  38.002  1.00  0.00           C  
ATOM    128  NE  ARG A   8      10.429  46.828  37.003  1.00  0.00           N  
ATOM    129  CZ  ARG A   8      10.770  48.127  36.891  1.00  0.00           C  
ATOM    130  NH1 ARG A   8      11.627  48.688  37.714  1.00  0.00           N  
ATOM    131  NH2 ARG A   8      10.215  48.834  35.923  1.00  0.00           N  
ATOM    132  H   ARG A   8       8.144  43.588  36.067  1.00  0.00           H  
ATOM    133  HA  ARG A   8       8.290  42.742  38.832  1.00  0.00           H  
ATOM    134 1HB  ARG A   8       8.362  45.518  37.582  1.00  0.00           H  
ATOM    135 2HB  ARG A   8       8.704  45.186  39.280  1.00  0.00           H  
ATOM    136 1HG  ARG A   8      10.678  43.916  38.678  1.00  0.00           H  
ATOM    137 2HG  ARG A   8      10.340  44.173  36.947  1.00  0.00           H  
ATOM    138 1HD  ARG A   8      10.791  46.344  38.986  1.00  0.00           H  
ATOM    139 2HD  ARG A   8      11.998  45.744  37.819  1.00  0.00           H  
ATOM    140  HE  ARG A   8       9.764  46.457  36.338  1.00  0.00           H  
ATOM    141 1HH1 ARG A   8      12.055  48.155  38.457  1.00  0.00           H  
ATOM    142 2HH1 ARG A   8      11.863  49.664  37.606  1.00  0.00           H  
ATOM    143 1HH2 ARG A   8       9.559  48.378  35.303  1.00  0.00           H  
ATOM    144 2HH2 ARG A   8      10.438  49.812  35.798  1.00  0.00           H  
ATOM    145  N   LYS A   9       5.568  44.113  37.792  1.00  0.00           N  
ATOM    146  CA  LYS A   9       4.224  44.533  38.169  1.00  0.00           C  
ATOM    147  C   LYS A   9       3.272  43.340  38.161  1.00  0.00           C  
ATOM    148  O   LYS A   9       2.072  43.486  38.403  1.00  0.00           O  
ATOM    149  CB  LYS A   9       3.736  45.631  37.223  1.00  0.00           C  
ATOM    150  CG  LYS A   9       4.553  46.915  37.306  1.00  0.00           C  
ATOM    151  CD  LYS A   9       4.017  47.986  36.369  1.00  0.00           C  
ATOM    152  CE  LYS A   9       4.845  49.258  36.454  1.00  0.00           C  
ATOM    153  NZ  LYS A   9       4.358  50.307  35.516  1.00  0.00           N  
ATOM    154  H   LYS A   9       5.773  43.969  36.814  1.00  0.00           H  
ATOM    155  HA  LYS A   9       4.251  44.934  39.183  1.00  0.00           H  
ATOM    156 1HB  LYS A   9       3.776  45.263  36.196  1.00  0.00           H  
ATOM    157 2HB  LYS A   9       2.696  45.871  37.447  1.00  0.00           H  
ATOM    158 1HG  LYS A   9       4.522  47.293  38.330  1.00  0.00           H  
ATOM    159 2HG  LYS A   9       5.589  46.701  37.044  1.00  0.00           H  
ATOM    160 1HD  LYS A   9       4.041  47.612  35.345  1.00  0.00           H  
ATOM    161 2HD  LYS A   9       2.985  48.216  36.632  1.00  0.00           H  
ATOM    162 1HE  LYS A   9       4.800  49.645  37.472  1.00  0.00           H  
ATOM    163 2HE  LYS A   9       5.881  49.022  36.215  1.00  0.00           H  
ATOM    164 1HZ  LYS A   9       4.935  51.131  35.606  1.00  0.00           H  
ATOM    165 2HZ  LYS A   9       4.410  49.962  34.568  1.00  0.00           H  
ATOM    166 3HZ  LYS A   9       3.400  50.543  35.737  1.00  0.00           H  
ATOM    167  N   LYS A  10       3.816  42.158  37.885  1.00  0.00           N  
ATOM    168  CA  LYS A  10       3.020  40.938  37.796  1.00  0.00           C  
ATOM    169  C   LYS A  10       3.322  39.956  38.924  1.00  0.00           C  
ATOM    170  O   LYS A  10       2.735  38.871  38.989  1.00  0.00           O  
ATOM    171  CB  LYS A  10       3.220  40.343  36.401  1.00  0.00           C  
ATOM    172  CG  LYS A  10       2.707  41.251  35.291  1.00  0.00           C  
ATOM    173  CD  LYS A  10       2.934  40.661  33.908  1.00  0.00           C  
ATOM    174  CE  LYS A  10       2.412  41.566  32.801  1.00  0.00           C  
ATOM    175  NZ  LYS A  10       0.930  41.700  32.829  1.00  0.00           N  
ATOM    176  H   LYS A  10       4.810  42.069  37.730  1.00  0.00           H  
ATOM    177  HA  LYS A  10       1.966  41.209  37.885  1.00  0.00           H  
ATOM    178 1HB  LYS A  10       4.283  40.159  36.245  1.00  0.00           H  
ATOM    179 2HB  LYS A  10       2.706  39.385  36.332  1.00  0.00           H  
ATOM    180 1HG  LYS A  10       1.638  41.407  35.441  1.00  0.00           H  
ATOM    181 2HG  LYS A  10       3.218  42.213  35.344  1.00  0.00           H  
ATOM    182 1HD  LYS A  10       4.002  40.503  33.755  1.00  0.00           H  
ATOM    183 2HD  LYS A  10       2.425  39.700  33.837  1.00  0.00           H  
ATOM    184 1HE  LYS A  10       2.858  42.553  32.915  1.00  0.00           H  
ATOM    185 2HE  LYS A  10       2.710  41.151  31.839  1.00  0.00           H  
ATOM    186 1HZ  LYS A  10       0.629  42.307  32.078  1.00  0.00           H  
ATOM    187 2HZ  LYS A  10       0.505  40.791  32.713  1.00  0.00           H  
ATOM    188 3HZ  LYS A  10       0.641  42.095  33.712  1.00  0.00           H  
ATOM    189  N   GLY A  11       4.242  40.336  39.805  1.00  0.00           N  
ATOM    190  CA  GLY A  11       4.665  39.512  40.926  1.00  0.00           C  
ATOM    191  C   GLY A  11       5.749  38.481  40.663  1.00  0.00           C  
ATOM    192  O   GLY A  11       5.897  37.542  41.446  1.00  0.00           O  
ATOM    193  H   GLY A  11       4.662  41.246  39.681  1.00  0.00           H  
ATOM    194 1HA  GLY A  11       5.003  40.170  41.726  1.00  0.00           H  
ATOM    195 2HA  GLY A  11       3.792  38.997  41.323  1.00  0.00           H  
ATOM    196  N   TYR A  12       6.530  38.619  39.597  1.00  0.00           N  
ATOM    197  CA  TYR A  12       7.550  37.614  39.291  1.00  0.00           C  
ATOM    198  C   TYR A  12       8.968  38.033  39.663  1.00  0.00           C  
ATOM    199  O   TYR A  12       9.913  37.270  39.464  1.00  0.00           O  
ATOM    200  CB  TYR A  12       7.557  37.274  37.799  1.00  0.00           C  
ATOM    201  CG  TYR A  12       6.326  36.633  37.197  1.00  0.00           C  
ATOM    202  CD1 TYR A  12       5.104  37.291  37.225  1.00  0.00           C  
ATOM    203  CD2 TYR A  12       6.398  35.379  36.611  1.00  0.00           C  
ATOM    204  CE1 TYR A  12       3.974  36.715  36.679  1.00  0.00           C  
ATOM    205  CE2 TYR A  12       5.254  34.824  36.071  1.00  0.00           C  
ATOM    206  CZ  TYR A  12       4.047  35.492  36.107  1.00  0.00           C  
ATOM    207  OH  TYR A  12       2.911  34.934  35.568  1.00  0.00           O  
ATOM    208  H   TYR A  12       6.449  39.408  38.973  1.00  0.00           H  
ATOM    209  HA  TYR A  12       7.316  36.713  39.860  1.00  0.00           H  
ATOM    210 1HB  TYR A  12       7.731  38.208  37.263  1.00  0.00           H  
ATOM    211 2HB  TYR A  12       8.383  36.590  37.604  1.00  0.00           H  
ATOM    212  HD1 TYR A  12       5.013  38.278  37.678  1.00  0.00           H  
ATOM    213  HD2 TYR A  12       7.341  34.835  36.574  1.00  0.00           H  
ATOM    214  HE1 TYR A  12       3.022  37.244  36.706  1.00  0.00           H  
ATOM    215  HE2 TYR A  12       5.290  33.838  35.607  1.00  0.00           H  
ATOM    216  HH  TYR A  12       2.177  35.544  35.669  1.00  0.00           H  
ATOM    217  N   VAL A  13       9.132  39.235  40.201  1.00  0.00           N  
ATOM    218  CA  VAL A  13      10.473  39.745  40.476  1.00  0.00           C  
ATOM    219  C   VAL A  13      10.705  40.179  41.918  1.00  0.00           C  
ATOM    220  O   VAL A  13       9.943  40.963  42.484  1.00  0.00           O  
ATOM    221  CB  VAL A  13      10.709  40.933  39.526  1.00  0.00           C  
ATOM    222  CG1 VAL A  13      12.103  41.514  39.714  1.00  0.00           C  
ATOM    223  CG2 VAL A  13      10.506  40.493  38.083  1.00  0.00           C  
ATOM    224  H   VAL A  13       8.320  39.794  40.418  1.00  0.00           H  
ATOM    225  HA  VAL A  13      11.185  38.950  40.246  1.00  0.00           H  
ATOM    226  HB  VAL A  13      10.000  41.725  39.765  1.00  0.00           H  
ATOM    227 1HG1 VAL A  13      12.259  42.353  39.036  1.00  0.00           H  
ATOM    228 2HG1 VAL A  13      12.228  41.865  40.738  1.00  0.00           H  
ATOM    229 3HG1 VAL A  13      12.846  40.747  39.503  1.00  0.00           H  
ATOM    230 1HG2 VAL A  13      10.678  41.349  37.430  1.00  0.00           H  
ATOM    231 2HG2 VAL A  13      11.213  39.696  37.843  1.00  0.00           H  
ATOM    232 3HG2 VAL A  13       9.492  40.123  37.931  1.00  0.00           H  
ATOM    233  N   THR A  14      11.788  39.653  42.483  1.00  0.00           N  
ATOM    234  CA  THR A  14      12.288  39.901  43.828  1.00  0.00           C  
ATOM    235  C   THR A  14      13.112  41.186  43.883  1.00  0.00           C  
ATOM    236  O   THR A  14      13.464  41.711  42.825  1.00  0.00           O  
ATOM    237  CB  THR A  14      13.112  38.675  44.270  1.00  0.00           C  
ATOM    238  OG1 THR A  14      14.189  38.513  43.339  1.00  0.00           O  
ATOM    239  CG2 THR A  14      12.208  37.451  44.277  1.00  0.00           C  
ATOM    240  H   THR A  14      12.323  39.012  41.915  1.00  0.00           H  
ATOM    241  HA  THR A  14      11.424  39.977  44.490  1.00  0.00           H  
ATOM    242  HB  THR A  14      13.533  38.808  45.265  1.00  0.00           H  
ATOM    243  HG1 THR A  14      14.673  37.708  43.542  1.00  0.00           H  
ATOM    244 1HG2 THR A  14      12.769  36.571  44.586  1.00  0.00           H  
ATOM    245 2HG2 THR A  14      11.385  37.616  44.974  1.00  0.00           H  
ATOM    246 3HG2 THR A  14      11.813  37.294  43.274  1.00  0.00           H  
ATOM    247  N   PRO A  15      13.433  41.736  45.063  1.00  0.00           N  
ATOM    248  CA  PRO A  15      14.284  42.908  45.295  1.00  0.00           C  
ATOM    249  C   PRO A  15      15.710  42.727  44.788  1.00  0.00           C  
ATOM    250  O   PRO A  15      16.189  41.603  44.620  1.00  0.00           O  
ATOM    251  CB  PRO A  15      14.276  43.044  46.821  1.00  0.00           C  
ATOM    252  CG  PRO A  15      13.025  42.374  47.275  1.00  0.00           C  
ATOM    253  CD  PRO A  15      12.836  41.216  46.331  1.00  0.00           C  
ATOM    254  HA  PRO A  15      13.815  43.779  44.814  1.00  0.00           H  
ATOM    255 1HB  PRO A  15      15.178  42.574  47.238  1.00  0.00           H  
ATOM    256 2HB  PRO A  15      14.304  44.107  47.103  1.00  0.00           H  
ATOM    257 1HG  PRO A  15      13.128  42.048  48.320  1.00  0.00           H  
ATOM    258 2HG  PRO A  15      12.183  43.081  47.242  1.00  0.00           H  
ATOM    259 1HD  PRO A  15      13.399  40.361  46.733  1.00  0.00           H  
ATOM    260 2HD  PRO A  15      11.754  41.023  46.273  1.00  0.00           H  
ATOM    261  N   VAL A  16      16.367  43.853  44.545  1.00  0.00           N  
ATOM    262  CA  VAL A  16      17.745  43.908  44.084  1.00  0.00           C  
ATOM    263  C   VAL A  16      18.746  43.744  45.222  1.00  0.00           C  
ATOM    264  O   VAL A  16      18.626  44.374  46.276  1.00  0.00           O  
ATOM    265  CB  VAL A  16      18.014  45.251  43.379  1.00  0.00           C  
ATOM    266  CG1 VAL A  16      19.478  45.313  42.967  1.00  0.00           C  
ATOM    267  CG2 VAL A  16      17.086  45.390  42.182  1.00  0.00           C  
ATOM    268  H   VAL A  16      15.880  44.728  44.686  1.00  0.00           H  
ATOM    269  HA  VAL A  16      17.911  43.093  43.378  1.00  0.00           H  
ATOM    270  HB  VAL A  16      17.836  46.073  44.071  1.00  0.00           H  
ATOM    271 1HG1 VAL A  16      19.702  46.254  42.464  1.00  0.00           H  
ATOM    272 2HG1 VAL A  16      20.131  45.233  43.835  1.00  0.00           H  
ATOM    273 3HG1 VAL A  16      19.698  44.491  42.285  1.00  0.00           H  
ATOM    274 1HG2 VAL A  16      17.252  46.333  41.662  1.00  0.00           H  
ATOM    275 2HG2 VAL A  16      17.274  44.568  41.492  1.00  0.00           H  
ATOM    276 3HG2 VAL A  16      16.047  45.360  42.511  1.00  0.00           H  
ATOM    277  N   LYS A  17      19.725  42.879  44.986  1.00  0.00           N  
ATOM    278  CA  LYS A  17      20.791  42.567  45.931  1.00  0.00           C  
ATOM    279  C   LYS A  17      22.161  42.997  45.418  1.00  0.00           C  
ATOM    280  O   LYS A  17      22.361  43.139  44.211  1.00  0.00           O  
ATOM    281  CB  LYS A  17      20.802  41.069  46.242  1.00  0.00           C  
ATOM    282  CG  LYS A  17      19.511  40.498  46.813  1.00  0.00           C  
ATOM    283  CD  LYS A  17      19.203  41.006  48.214  1.00  0.00           C  
ATOM    284  CE  LYS A  17      17.959  40.324  48.764  1.00  0.00           C  
ATOM    285  NZ  LYS A  17      17.678  40.714  50.173  1.00  0.00           N  
ATOM    286  H   LYS A  17      19.729  42.408  44.093  1.00  0.00           H  
ATOM    287  HA  LYS A  17      20.612  43.119  46.853  1.00  0.00           H  
ATOM    288 1HB  LYS A  17      21.026  40.535  45.319  1.00  0.00           H  
ATOM    289 2HB  LYS A  17      21.594  40.859  46.961  1.00  0.00           H  
ATOM    290 1HG  LYS A  17      18.677  40.767  46.164  1.00  0.00           H  
ATOM    291 2HG  LYS A  17      19.588  39.412  46.853  1.00  0.00           H  
ATOM    292 1HD  LYS A  17      20.048  40.803  48.873  1.00  0.00           H  
ATOM    293 2HD  LYS A  17      19.040  42.083  48.193  1.00  0.00           H  
ATOM    294 1HE  LYS A  17      17.104  40.596  48.145  1.00  0.00           H  
ATOM    295 2HE  LYS A  17      18.095  39.244  48.718  1.00  0.00           H  
ATOM    296 1HZ  LYS A  17      16.848  40.242  50.503  1.00  0.00           H  
ATOM    297 2HZ  LYS A  17      18.463  40.452  50.753  1.00  0.00           H  
ATOM    298 3HZ  LYS A  17      17.537  41.712  50.224  1.00  0.00           H  
ATOM    299  N   ASN A  18      23.095  43.186  46.343  1.00  0.00           N  
ATOM    300  CA  ASN A  18      24.487  43.505  46.041  1.00  0.00           C  
ATOM    301  C   ASN A  18      25.384  42.301  46.299  1.00  0.00           C  
ATOM    302  O   ASN A  18      25.529  41.871  47.444  1.00  0.00           O  
ATOM    303  CB  ASN A  18      24.942  44.719  46.828  1.00  0.00           C  
ATOM    304  CG  ASN A  18      26.291  45.225  46.403  1.00  0.00           C  
ATOM    305  OD1 ASN A  18      27.192  44.504  45.961  1.00  0.00           O  
ATOM    306  ND2 ASN A  18      26.454  46.518  46.538  1.00  0.00           N  
ATOM    307  H   ASN A  18      22.829  43.106  47.314  1.00  0.00           H  
ATOM    308  HA  ASN A  18      24.572  43.742  44.981  1.00  0.00           H  
ATOM    309 1HB  ASN A  18      24.216  45.525  46.708  1.00  0.00           H  
ATOM    310 2HB  ASN A  18      24.980  44.468  47.889  1.00  0.00           H  
ATOM    311 1HD2 ASN A  18      27.321  46.947  46.281  1.00  0.00           H  
ATOM    312 2HD2 ASN A  18      25.713  47.085  46.898  1.00  0.00           H  
ATOM    313  N   GLN A  19      25.984  41.769  45.242  1.00  0.00           N  
ATOM    314  CA  GLN A  19      26.850  40.595  45.304  1.00  0.00           C  
ATOM    315  C   GLN A  19      28.162  40.763  46.063  1.00  0.00           C  
ATOM    316  O   GLN A  19      28.784  39.779  46.461  1.00  0.00           O  
ATOM    317  CB  GLN A  19      27.195  40.135  43.885  1.00  0.00           C  
ATOM    318  CG  GLN A  19      28.148  41.070  43.161  1.00  0.00           C  
ATOM    319  CD  GLN A  19      28.403  40.671  41.721  1.00  0.00           C  
ATOM    320  OE1 GLN A  19      27.694  41.095  40.805  1.00  0.00           O  
ATOM    321  NE2 GLN A  19      29.425  39.846  41.519  1.00  0.00           N  
ATOM    322  H   GLN A  19      25.819  42.220  44.351  1.00  0.00           H  
ATOM    323  HA  GLN A  19      26.289  39.808  45.807  1.00  0.00           H  
ATOM    324 1HB  GLN A  19      27.651  39.145  43.917  1.00  0.00           H  
ATOM    325 2HB  GLN A  19      26.283  40.051  43.295  1.00  0.00           H  
ATOM    326 1HG  GLN A  19      27.723  42.073  43.160  1.00  0.00           H  
ATOM    327 2HG  GLN A  19      29.112  41.080  43.672  1.00  0.00           H  
ATOM    328 1HE2 GLN A  19      29.645  39.544  40.591  1.00  0.00           H  
ATOM    329 2HE2 GLN A  19      29.981  39.520  42.283  1.00  0.00           H  
ATOM    330  N   LYS A  20      28.586  42.005  46.268  1.00  0.00           N  
ATOM    331  CA  LYS A  20      29.845  42.350  46.924  1.00  0.00           C  
ATOM    332  C   LYS A  20      31.088  41.690  46.322  1.00  0.00           C  
ATOM    333  O   LYS A  20      31.197  41.501  45.114  1.00  0.00           O  
ATOM    334  CB  LYS A  20      29.716  41.994  48.407  1.00  0.00           C  
ATOM    335  CG  LYS A  20      28.568  42.690  49.127  1.00  0.00           C  
ATOM    336  CD  LYS A  20      28.550  42.328  50.605  1.00  0.00           C  
ATOM    337  CE  LYS A  20      27.388  42.999  51.323  1.00  0.00           C  
ATOM    338  NZ  LYS A  20      27.329  42.621  52.762  1.00  0.00           N  
ATOM    339  H   LYS A  20      28.000  42.762  45.948  1.00  0.00           H  
ATOM    340  HA  LYS A  20      29.971  43.429  46.839  1.00  0.00           H  
ATOM    341 1HB  LYS A  20      29.568  40.920  48.518  1.00  0.00           H  
ATOM    342 2HB  LYS A  20      30.630  42.244  48.944  1.00  0.00           H  
ATOM    343 1HG  LYS A  20      28.680  43.771  49.027  1.00  0.00           H  
ATOM    344 2HG  LYS A  20      27.622  42.397  48.676  1.00  0.00           H  
ATOM    345 1HD  LYS A  20      28.458  41.245  50.708  1.00  0.00           H  
ATOM    346 2HD  LYS A  20      29.484  42.644  51.070  1.00  0.00           H  
ATOM    347 1HE  LYS A  20      27.500  44.080  51.244  1.00  0.00           H  
ATOM    348 2HE  LYS A  20      26.458  42.705  50.840  1.00  0.00           H  
ATOM    349 1HZ  LYS A  20      26.549  43.085  53.200  1.00  0.00           H  
ATOM    350 2HZ  LYS A  20      27.216  41.621  52.846  1.00  0.00           H  
ATOM    351 3HZ  LYS A  20      28.186  42.899  53.221  1.00  0.00           H  
ATOM    352  N   GLN A  21      32.056  41.324  47.155  1.00  0.00           N  
ATOM    353  CA  GLN A  21      33.315  40.786  46.643  1.00  0.00           C  
ATOM    354  C   GLN A  21      33.336  39.276  46.449  1.00  0.00           C  
ATOM    355  O   GLN A  21      33.999  38.574  47.216  1.00  0.00           O  
ATOM    356  CB  GLN A  21      34.452  41.188  47.586  1.00  0.00           C  
ATOM    357  CG  GLN A  21      34.653  42.688  47.711  1.00  0.00           C  
ATOM    358  CD  GLN A  21      35.079  43.316  46.398  1.00  0.00           C  
ATOM    359  OE1 GLN A  21      36.122  42.965  45.839  1.00  0.00           O  
ATOM    360  NE2 GLN A  21      34.277  44.249  45.896  1.00  0.00           N  
ATOM    361  H   GLN A  21      31.939  41.412  48.155  1.00  0.00           H  
ATOM    362  HA  GLN A  21      33.486  41.254  45.674  1.00  0.00           H  
ATOM    363 1HB  GLN A  21      34.255  40.788  48.580  1.00  0.00           H  
ATOM    364 2HB  GLN A  21      35.386  40.749  47.235  1.00  0.00           H  
ATOM    365 1HG  GLN A  21      33.717  43.150  48.025  1.00  0.00           H  
ATOM    366 2HG  GLN A  21      35.428  42.879  48.453  1.00  0.00           H  
ATOM    367 1HE2 GLN A  21      34.511  44.694  45.031  1.00  0.00           H  
ATOM    368 2HE2 GLN A  21      33.439  44.508  46.376  1.00  0.00           H  
ATOM    369  N   CYS A  22      32.634  38.801  45.428  1.00  0.00           N  
ATOM    370  CA  CYS A  22      32.497  37.402  45.045  1.00  0.00           C  
ATOM    371  C   CYS A  22      32.078  37.307  43.580  1.00  0.00           C  
ATOM    372  O   CYS A  22      31.165  37.991  43.113  1.00  0.00           O  
ATOM    373  CB  CYS A  22      31.484  36.701  45.950  1.00  0.00           C  
ATOM    374  SG  CYS A  22      31.137  34.957  45.617  1.00  0.00           S  
ATOM    375  H   CYS A  22      32.166  39.515  44.888  1.00  0.00           H  
ATOM    376  HA  CYS A  22      33.459  36.901  45.168  1.00  0.00           H  
ATOM    377 1HB  CYS A  22      31.833  36.758  46.981  1.00  0.00           H  
ATOM    378 2HB  CYS A  22      30.530  37.224  45.888  1.00  0.00           H  
ATOM    379  N   GLY A  23      32.762  36.468  42.807  1.00  0.00           N  
ATOM    380  CA  GLY A  23      32.462  36.275  41.395  1.00  0.00           C  
ATOM    381  C   GLY A  23      31.255  35.393  41.160  1.00  0.00           C  
ATOM    382  O   GLY A  23      31.345  34.378  40.471  1.00  0.00           O  
ATOM    383  H   GLY A  23      33.530  35.924  43.175  1.00  0.00           H  
ATOM    384 1HA  GLY A  23      32.300  37.250  40.936  1.00  0.00           H  
ATOM    385 2HA  GLY A  23      33.330  35.831  40.908  1.00  0.00           H  
ATOM    386  N   SER A  24      30.138  35.827  41.727  1.00  0.00           N  
ATOM    387  CA  SER A  24      28.825  35.194  41.785  1.00  0.00           C  
ATOM    388  C   SER A  24      27.712  35.867  40.986  1.00  0.00           C  
ATOM    389  O   SER A  24      26.548  35.514  41.168  1.00  0.00           O  
ATOM    390  CB  SER A  24      28.369  35.114  43.229  1.00  0.00           C  
ATOM    391  OG  SER A  24      28.255  36.412  43.750  1.00  0.00           O  
ATOM    392  H   SER A  24      30.218  36.727  42.178  1.00  0.00           H  
ATOM    393  HA  SER A  24      28.959  34.177  41.416  1.00  0.00           H  
ATOM    394 1HB  SER A  24      27.412  34.598  43.300  1.00  0.00           H  
ATOM    395 2HB  SER A  24      29.094  34.533  43.799  1.00  0.00           H  
ATOM    396  HG  SER A  24      28.145  36.333  44.699  1.00  0.00           H  
ATOM    397  N   CYS A  25      28.059  36.810  40.115  1.00  0.00           N  
ATOM    398  CA  CYS A  25      27.143  37.616  39.314  1.00  0.00           C  
ATOM    399  C   CYS A  25      26.010  36.696  38.873  1.00  0.00           C  
ATOM    400  O   CYS A  25      24.821  36.969  39.030  1.00  0.00           O  
ATOM    401  CB  CYS A  25      27.839  38.223  38.095  1.00  0.00           C  
ATOM    402  SG  CYS A  25      28.632  39.816  38.415  1.00  0.00           S  
ATOM    403  H   CYS A  25      29.051  36.967  40.012  1.00  0.00           H  
ATOM    404  HA  CYS A  25      26.750  38.425  39.930  1.00  0.00           H  
ATOM    405 1HB  CYS A  25      28.601  37.533  37.731  1.00  0.00           H  
ATOM    406 2HB  CYS A  25      27.113  38.362  37.294  1.00  0.00           H  
ATOM    407  HG  CYS A  25      27.567  40.395  38.960  1.00  0.00           H  
ATOM    408  N   TRP A  26      26.421  35.571  38.298  1.00  0.00           N  
ATOM    409  CA  TRP A  26      25.595  34.501  37.744  1.00  0.00           C  
ATOM    410  C   TRP A  26      24.672  33.808  38.747  1.00  0.00           C  
ATOM    411  O   TRP A  26      23.614  33.304  38.356  1.00  0.00           O  
ATOM    412  CB  TRP A  26      26.533  33.462  37.127  1.00  0.00           C  
ATOM    413  CG  TRP A  26      27.466  32.915  38.164  1.00  0.00           C  
ATOM    414  CD1 TRP A  26      28.687  33.458  38.430  1.00  0.00           C  
ATOM    415  CD2 TRP A  26      27.324  31.777  39.065  1.00  0.00           C  
ATOM    416  NE1 TRP A  26      29.312  32.745  39.423  1.00  0.00           N  
ATOM    417  CE2 TRP A  26      28.498  31.716  39.827  1.00  0.00           C  
ATOM    418  CE3 TRP A  26      26.318  30.828  39.282  1.00  0.00           C  
ATOM    419  CZ2 TRP A  26      28.704  30.747  40.788  1.00  0.00           C  
ATOM    420  CZ3 TRP A  26      26.526  29.853  40.253  1.00  0.00           C  
ATOM    421  CH2 TRP A  26      27.685  29.813  40.986  1.00  0.00           C  
ATOM    422  H   TRP A  26      27.423  35.449  38.237  1.00  0.00           H  
ATOM    423  HA  TRP A  26      24.953  34.935  36.977  1.00  0.00           H  
ATOM    424 1HB  TRP A  26      25.954  32.646  36.691  1.00  0.00           H  
ATOM    425 2HB  TRP A  26      27.108  33.907  36.317  1.00  0.00           H  
ATOM    426  HD1 TRP A  26      29.122  34.327  37.937  1.00  0.00           H  
ATOM    427  HE1 TRP A  26      30.230  32.988  39.761  1.00  0.00           H  
ATOM    428  HE3 TRP A  26      25.394  30.855  38.705  1.00  0.00           H  
ATOM    429  HZ2 TRP A  26      29.619  30.704  41.377  1.00  0.00           H  
ATOM    430  HZ3 TRP A  26      25.744  29.113  40.423  1.00  0.00           H  
ATOM    431  HH2 TRP A  26      27.812  29.034  41.738  1.00  0.00           H  
ATOM    432  N   ALA A  27      25.038  33.753  40.024  1.00  0.00           N  
ATOM    433  CA  ALA A  27      24.196  33.111  41.027  1.00  0.00           C  
ATOM    434  C   ALA A  27      22.960  33.975  41.214  1.00  0.00           C  
ATOM    435  O   ALA A  27      21.867  33.456  41.457  1.00  0.00           O  
ATOM    436  CB  ALA A  27      24.943  32.910  42.337  1.00  0.00           C  
ATOM    437  H   ALA A  27      25.910  34.155  40.335  1.00  0.00           H  
ATOM    438  HA  ALA A  27      23.904  32.124  40.666  1.00  0.00           H  
ATOM    439 1HB  ALA A  27      24.287  32.433  43.067  1.00  0.00           H  
ATOM    440 2HB  ALA A  27      25.814  32.281  42.170  1.00  0.00           H  
ATOM    441 3HB  ALA A  27      25.260  33.884  42.714  1.00  0.00           H  
ATOM    442  N   PHE A  28      23.144  35.288  41.108  1.00  0.00           N  
ATOM    443  CA  PHE A  28      22.037  36.218  41.264  1.00  0.00           C  
ATOM    444  C   PHE A  28      21.122  36.133  40.049  1.00  0.00           C  
ATOM    445  O   PHE A  28      19.902  36.154  40.174  1.00  0.00           O  
ATOM    446  CB  PHE A  28      22.568  37.642  41.435  1.00  0.00           C  
ATOM    447  CG  PHE A  28      23.150  37.798  42.811  1.00  0.00           C  
ATOM    448  CD1 PHE A  28      24.474  37.461  43.050  1.00  0.00           C  
ATOM    449  CD2 PHE A  28      22.367  38.279  43.850  1.00  0.00           C  
ATOM    450  CE1 PHE A  28      25.008  37.605  44.317  1.00  0.00           C  
ATOM    451  CE2 PHE A  28      22.903  38.423  45.115  1.00  0.00           C  
ATOM    452  CZ  PHE A  28      24.222  38.085  45.343  1.00  0.00           C  
ATOM    453  H   PHE A  28      24.080  35.621  40.916  1.00  0.00           H  
ATOM    454  HA  PHE A  28      21.465  35.949  42.154  1.00  0.00           H  
ATOM    455 1HB  PHE A  28      23.327  37.862  40.685  1.00  0.00           H  
ATOM    456 2HB  PHE A  28      21.764  38.363  41.284  1.00  0.00           H  
ATOM    457  HD1 PHE A  28      25.096  37.083  42.238  1.00  0.00           H  
ATOM    458  HD2 PHE A  28      21.325  38.543  43.666  1.00  0.00           H  
ATOM    459  HE1 PHE A  28      26.049  37.339  44.498  1.00  0.00           H  
ATOM    460  HE2 PHE A  28      22.302  38.799  45.942  1.00  0.00           H  
ATOM    461  HZ  PHE A  28      24.622  38.206  46.349  1.00  0.00           H  
ATOM    462  N   SER A  29      21.708  36.037  38.864  1.00  0.00           N  
ATOM    463  CA  SER A  29      20.855  35.893  37.692  1.00  0.00           C  
ATOM    464  C   SER A  29      20.118  34.559  37.751  1.00  0.00           C  
ATOM    465  O   SER A  29      18.928  34.499  37.441  1.00  0.00           O  
ATOM    466  CB  SER A  29      21.669  35.979  36.416  1.00  0.00           C  
ATOM    467  OG  SER A  29      20.817  35.887  35.307  1.00  0.00           O  
ATOM    468  H   SER A  29      22.716  36.065  38.794  1.00  0.00           H  
ATOM    469  HA  SER A  29      20.124  36.703  37.688  1.00  0.00           H  
ATOM    470 1HB  SER A  29      22.209  36.927  36.411  1.00  0.00           H  
ATOM    471 2HB  SER A  29      22.407  35.179  36.388  1.00  0.00           H  
ATOM    472  HG  SER A  29      21.202  36.443  34.626  1.00  0.00           H  
ATOM    473  N   ALA A  30      20.806  33.496  38.158  1.00  0.00           N  
ATOM    474  CA  ALA A  30      20.194  32.178  38.270  1.00  0.00           C  
ATOM    475  C   ALA A  30      19.103  32.118  39.334  1.00  0.00           C  
ATOM    476  O   ALA A  30      18.073  31.496  39.093  1.00  0.00           O  
ATOM    477  CB  ALA A  30      21.257  31.130  38.563  1.00  0.00           C  
ATOM    478  H   ALA A  30      21.782  33.591  38.399  1.00  0.00           H  
ATOM    479  HA  ALA A  30      19.723  31.951  37.312  1.00  0.00           H  
ATOM    480 1HB  ALA A  30      20.791  30.148  38.634  1.00  0.00           H  
ATOM    481 2HB  ALA A  30      21.999  31.122  37.766  1.00  0.00           H  
ATOM    482 3HB  ALA A  30      21.737  31.380  39.508  1.00  0.00           H  
ATOM    483  N   THR A  31      19.295  32.732  40.498  1.00  0.00           N  
ATOM    484  CA  THR A  31      18.206  32.701  41.471  1.00  0.00           C  
ATOM    485  C   THR A  31      17.069  33.557  40.930  1.00  0.00           C  
ATOM    486  O   THR A  31      15.902  33.204  41.088  1.00  0.00           O  
ATOM    487  CB  THR A  31      18.583  33.195  42.880  1.00  0.00           C  
ATOM    488  OG1 THR A  31      19.157  34.505  42.777  1.00  0.00           O  
ATOM    489  CG2 THR A  31      19.584  32.256  43.536  1.00  0.00           C  
ATOM    490  H   THR A  31      20.153  33.210  40.731  1.00  0.00           H  
ATOM    491  HA  THR A  31      17.867  31.673  41.586  1.00  0.00           H  
ATOM    492  HB  THR A  31      17.686  33.246  43.496  1.00  0.00           H  
ATOM    493  HG1 THR A  31      19.277  34.898  43.644  1.00  0.00           H  
ATOM    494 1HG2 THR A  31      19.830  32.633  44.529  1.00  0.00           H  
ATOM    495 2HG2 THR A  31      19.140  31.264  43.615  1.00  0.00           H  
ATOM    496 3HG2 THR A  31      20.489  32.203  42.933  1.00  0.00           H  
ATOM    497  N   GLY A  32      17.401  34.672  40.286  1.00  0.00           N  
ATOM    498  CA  GLY A  32      16.384  35.557  39.748  1.00  0.00           C  
ATOM    499  C   GLY A  32      15.434  34.823  38.819  1.00  0.00           C  
ATOM    500  O   GLY A  32      14.215  34.919  38.973  1.00  0.00           O  
ATOM    501  H   GLY A  32      18.372  34.920  40.163  1.00  0.00           H  
ATOM    502 1HA  GLY A  32      15.820  35.999  40.570  1.00  0.00           H  
ATOM    503 2HA  GLY A  32      16.900  36.356  39.219  1.00  0.00           H  
ATOM    504  N   ALA A  33      15.974  34.081  37.857  1.00  0.00           N  
ATOM    505  CA  ALA A  33      15.093  33.362  36.950  1.00  0.00           C  
ATOM    506  C   ALA A  33      14.314  32.268  37.670  1.00  0.00           C  
ATOM    507  O   ALA A  33      13.130  32.088  37.377  1.00  0.00           O  
ATOM    508  CB  ALA A  33      15.878  32.760  35.794  1.00  0.00           C  
ATOM    509  H   ALA A  33      16.980  34.035  37.778  1.00  0.00           H  
ATOM    510  HA  ALA A  33      14.367  34.067  36.542  1.00  0.00           H  
ATOM    511 1HB  ALA A  33      15.199  32.226  35.129  1.00  0.00           H  
ATOM    512 2HB  ALA A  33      16.368  33.569  35.253  1.00  0.00           H  
ATOM    513 3HB  ALA A  33      16.621  32.068  36.189  1.00  0.00           H  
ATOM    514  N   LEU A  34      14.911  31.532  38.603  1.00  0.00           N  
ATOM    515  CA  LEU A  34      14.110  30.506  39.260  1.00  0.00           C  
ATOM    516  C   LEU A  34      13.084  31.143  40.191  1.00  0.00           C  
ATOM    517  O   LEU A  34      11.987  30.607  40.335  1.00  0.00           O  
ATOM    518  CB  LEU A  34      14.976  29.528  40.064  1.00  0.00           C  
ATOM    519  CG  LEU A  34      14.272  28.351  40.751  1.00  0.00           C  
ATOM    520  CD1 LEU A  34      13.428  27.531  39.784  1.00  0.00           C  
ATOM    521  CD2 LEU A  34      15.315  27.456  41.405  1.00  0.00           C  
ATOM    522  H   LEU A  34      15.880  31.671  38.853  1.00  0.00           H  
ATOM    523  HA  LEU A  34      13.592  29.948  38.482  1.00  0.00           H  
ATOM    524 1HB  LEU A  34      15.724  29.097  39.402  1.00  0.00           H  
ATOM    525 2HB  LEU A  34      15.485  30.097  40.842  1.00  0.00           H  
ATOM    526  HG  LEU A  34      13.588  28.733  41.508  1.00  0.00           H  
ATOM    527 1HD1 LEU A  34      12.951  26.709  40.321  1.00  0.00           H  
ATOM    528 2HD1 LEU A  34      12.652  28.143  39.325  1.00  0.00           H  
ATOM    529 3HD1 LEU A  34      14.067  27.129  39.000  1.00  0.00           H  
ATOM    530 1HD2 LEU A  34      14.824  26.615  41.897  1.00  0.00           H  
ATOM    531 2HD2 LEU A  34      15.999  27.080  40.644  1.00  0.00           H  
ATOM    532 3HD2 LEU A  34      15.889  28.010  42.147  1.00  0.00           H  
ATOM    533  N   GLU A  35      13.375  32.272  40.838  1.00  0.00           N  
ATOM    534  CA  GLU A  35      12.371  32.895  41.689  1.00  0.00           C  
ATOM    535  C   GLU A  35      11.144  33.221  40.843  1.00  0.00           C  
ATOM    536  O   GLU A  35      10.008  32.958  41.247  1.00  0.00           O  
ATOM    537  CB  GLU A  35      12.954  34.160  42.327  1.00  0.00           C  
ATOM    538  CG  GLU A  35      13.984  33.911  43.418  1.00  0.00           C  
ATOM    539  CD  GLU A  35      14.864  35.069  43.799  1.00  0.00           C  
ATOM    540  OE1 GLU A  35      14.856  36.057  43.107  1.00  0.00           O  
ATOM    541  OE2 GLU A  35      15.549  34.969  44.791  1.00  0.00           O  
ATOM    542  H   GLU A  35      14.286  32.696  40.743  1.00  0.00           H  
ATOM    543  HA  GLU A  35      12.090  32.197  42.480  1.00  0.00           H  
ATOM    544 1HB  GLU A  35      13.429  34.767  41.555  1.00  0.00           H  
ATOM    545 2HB  GLU A  35      12.149  34.751  42.762  1.00  0.00           H  
ATOM    546 1HG  GLU A  35      13.427  33.601  44.302  1.00  0.00           H  
ATOM    547 2HG  GLU A  35      14.636  33.100  43.099  1.00  0.00           H  
ATOM    548  N   GLY A  36      11.390  33.774  39.662  1.00  0.00           N  
ATOM    549  CA  GLY A  36      10.362  34.117  38.697  1.00  0.00           C  
ATOM    550  C   GLY A  36       9.594  32.913  38.190  1.00  0.00           C  
ATOM    551  O   GLY A  36       8.364  32.896  38.234  1.00  0.00           O  
ATOM    552  H   GLY A  36      12.353  33.965  39.427  1.00  0.00           H  
ATOM    553 1HA  GLY A  36       9.661  34.815  39.158  1.00  0.00           H  
ATOM    554 2HA  GLY A  36      10.834  34.622  37.856  1.00  0.00           H  
ATOM    555  N   GLN A  37      10.309  31.900  37.709  1.00  0.00           N  
ATOM    556  CA  GLN A  37       9.666  30.709  37.165  1.00  0.00           C  
ATOM    557  C   GLN A  37       8.971  29.891  38.246  1.00  0.00           C  
ATOM    558  O   GLN A  37       7.948  29.260  37.982  1.00  0.00           O  
ATOM    559  CB  GLN A  37      10.699  29.845  36.437  1.00  0.00           C  
ATOM    560  CG  GLN A  37      11.328  30.487  35.211  1.00  0.00           C  
ATOM    561  CD  GLN A  37      10.332  30.912  34.149  1.00  0.00           C  
ATOM    562  OE1 GLN A  37       9.352  30.189  33.944  1.00  0.00           O  
ATOM    563  NE2 GLN A  37      10.567  32.042  33.490  1.00  0.00           N  
ATOM    564  H   GLN A  37      11.317  31.957  37.720  1.00  0.00           H  
ATOM    565  HA  GLN A  37       8.906  31.028  36.452  1.00  0.00           H  
ATOM    566 1HB  GLN A  37      11.505  29.591  37.124  1.00  0.00           H  
ATOM    567 2HB  GLN A  37      10.237  28.913  36.114  1.00  0.00           H  
ATOM    568 1HG  GLN A  37      11.877  31.383  35.498  1.00  0.00           H  
ATOM    569 2HG  GLN A  37      12.007  29.764  34.759  1.00  0.00           H  
ATOM    570 1HE2 GLN A  37       9.925  32.344  32.785  1.00  0.00           H  
ATOM    571 2HE2 GLN A  37      11.369  32.611  33.675  1.00  0.00           H  
ATOM    572  N   MET A  38       9.497  29.883  39.469  1.00  0.00           N  
ATOM    573  CA  MET A  38       8.833  29.136  40.528  1.00  0.00           C  
ATOM    574  C   MET A  38       7.500  29.823  40.807  1.00  0.00           C  
ATOM    575  O   MET A  38       6.478  29.156  40.956  1.00  0.00           O  
ATOM    576  CB  MET A  38       9.695  29.062  41.786  1.00  0.00           C  
ATOM    577  CG  MET A  38       9.300  27.957  42.757  1.00  0.00           C  
ATOM    578  SD  MET A  38       9.714  26.344  42.064  1.00  0.00           S  
ATOM    579  CE  MET A  38       8.877  25.131  43.082  1.00  0.00           C  
ATOM    580  H   MET A  38      10.347  30.387  39.668  1.00  0.00           H  
ATOM    581  HA  MET A  38       8.660  28.114  40.187  1.00  0.00           H  
ATOM    582 1HB  MET A  38      10.736  28.902  41.509  1.00  0.00           H  
ATOM    583 2HB  MET A  38       9.639  30.013  42.318  1.00  0.00           H  
ATOM    584 1HG  MET A  38       9.818  28.087  43.706  1.00  0.00           H  
ATOM    585 2HG  MET A  38       8.230  28.003  42.958  1.00  0.00           H  
ATOM    586 1HE  MET A  38       9.095  24.132  42.703  1.00  0.00           H  
ATOM    587 2HE  MET A  38       9.215  25.203  44.116  1.00  0.00           H  
ATOM    588 3HE  MET A  38       7.802  25.305  43.048  1.00  0.00           H  
ATOM    589  N   PHE A  39       7.506  31.152  40.865  1.00  0.00           N  
ATOM    590  CA  PHE A  39       6.275  31.914  41.045  1.00  0.00           C  
ATOM    591  C   PHE A  39       5.298  31.617  39.905  1.00  0.00           C  
ATOM    592  O   PHE A  39       4.115  31.355  40.130  1.00  0.00           O  
ATOM    593  CB  PHE A  39       6.523  33.421  41.106  1.00  0.00           C  
ATOM    594  CG  PHE A  39       5.247  34.215  41.139  1.00  0.00           C  
ATOM    595  CD1 PHE A  39       4.539  34.385  42.320  1.00  0.00           C  
ATOM    596  CD2 PHE A  39       4.744  34.796  39.997  1.00  0.00           C  
ATOM    597  CE1 PHE A  39       3.364  35.112  42.364  1.00  0.00           C  
ATOM    598  CE2 PHE A  39       3.572  35.527  40.028  1.00  0.00           C  
ATOM    599  CZ  PHE A  39       2.878  35.688  41.210  1.00  0.00           C  
ATOM    600  H   PHE A  39       8.374  31.664  40.786  1.00  0.00           H  
ATOM    601  HA  PHE A  39       5.820  31.611  41.988  1.00  0.00           H  
ATOM    602 1HB  PHE A  39       7.106  33.653  41.996  1.00  0.00           H  
ATOM    603 2HB  PHE A  39       7.105  33.742  40.244  1.00  0.00           H  
ATOM    604  HD1 PHE A  39       4.926  33.932  43.232  1.00  0.00           H  
ATOM    605  HD2 PHE A  39       5.286  34.674  39.058  1.00  0.00           H  
ATOM    606  HE1 PHE A  39       2.830  35.229  43.307  1.00  0.00           H  
ATOM    607  HE2 PHE A  39       3.175  35.987  39.123  1.00  0.00           H  
ATOM    608  HZ  PHE A  39       1.953  36.263  41.224  1.00  0.00           H  
ATOM    609  N   ARG A  40       5.794  31.662  38.671  1.00  0.00           N  
ATOM    610  CA  ARG A  40       4.943  31.429  37.504  1.00  0.00           C  
ATOM    611  C   ARG A  40       4.074  30.195  37.647  1.00  0.00           C  
ATOM    612  O   ARG A  40       2.879  30.246  37.356  1.00  0.00           O  
ATOM    613  CB  ARG A  40       5.791  31.291  36.249  1.00  0.00           C  
ATOM    614  CG  ARG A  40       5.003  31.162  34.954  1.00  0.00           C  
ATOM    615  CD  ARG A  40       5.905  31.051  33.779  1.00  0.00           C  
ATOM    616  NE  ARG A  40       6.607  29.782  33.674  1.00  0.00           N  
ATOM    617  CZ  ARG A  40       6.079  28.634  33.209  1.00  0.00           C  
ATOM    618  NH1 ARG A  40       4.831  28.583  32.800  1.00  0.00           N  
ATOM    619  NH2 ARG A  40       6.824  27.543  33.164  1.00  0.00           N  
ATOM    620  H   ARG A  40       6.776  31.858  38.533  1.00  0.00           H  
ATOM    621  HA  ARG A  40       4.286  32.293  37.392  1.00  0.00           H  
ATOM    622 1HB  ARG A  40       6.447  32.153  36.144  1.00  0.00           H  
ATOM    623 2HB  ARG A  40       6.429  30.411  36.333  1.00  0.00           H  
ATOM    624 1HG  ARG A  40       4.381  30.267  35.002  1.00  0.00           H  
ATOM    625 2HG  ARG A  40       4.363  32.031  34.805  1.00  0.00           H  
ATOM    626 1HD  ARG A  40       5.322  31.170  32.866  1.00  0.00           H  
ATOM    627 2HD  ARG A  40       6.654  31.838  33.853  1.00  0.00           H  
ATOM    628  HE  ARG A  40       7.571  29.772  33.978  1.00  0.00           H  
ATOM    629 1HH1 ARG A  40       4.253  29.411  32.829  1.00  0.00           H  
ATOM    630 2HH1 ARG A  40       4.445  27.716  32.453  1.00  0.00           H  
ATOM    631 1HH2 ARG A  40       7.785  27.570  33.476  1.00  0.00           H  
ATOM    632 2HH2 ARG A  40       6.437  26.678  32.817  1.00  0.00           H  
ATOM    633  N   LYS A  41       4.665  29.089  38.073  1.00  0.00           N  
ATOM    634  CA  LYS A  41       3.885  27.872  38.205  1.00  0.00           C  
ATOM    635  C   LYS A  41       3.188  27.691  39.550  1.00  0.00           C  
ATOM    636  O   LYS A  41       2.119  27.087  39.591  1.00  0.00           O  
ATOM    637  CB  LYS A  41       4.788  26.666  37.939  1.00  0.00           C  
ATOM    638  CG  LYS A  41       4.056  25.344  37.753  1.00  0.00           C  
ATOM    639  CD  LYS A  41       5.068  24.300  37.304  1.00  0.00           C  
ATOM    640  CE  LYS A  41       4.483  22.950  36.917  1.00  0.00           C  
ATOM    641  NZ  LYS A  41       5.580  22.029  36.516  1.00  0.00           N  
ATOM    642  H   LYS A  41       5.650  29.111  38.298  1.00  0.00           H  
ATOM    643  HA  LYS A  41       3.089  27.906  37.459  1.00  0.00           H  
ATOM    644 1HB  LYS A  41       5.376  26.850  37.039  1.00  0.00           H  
ATOM    645 2HB  LYS A  41       5.483  26.548  38.771  1.00  0.00           H  
ATOM    646 1HG  LYS A  41       3.592  25.038  38.691  1.00  0.00           H  
ATOM    647 2HG  LYS A  41       3.272  25.459  37.008  1.00  0.00           H  
ATOM    648 1HD  LYS A  41       5.615  24.668  36.433  1.00  0.00           H  
ATOM    649 2HD  LYS A  41       5.775  24.131  38.116  1.00  0.00           H  
ATOM    650 1HE  LYS A  41       3.937  22.534  37.763  1.00  0.00           H  
ATOM    651 2HE  LYS A  41       3.783  23.078  36.093  1.00  0.00           H  
ATOM    652 1HZ  LYS A  41       5.188  21.134  36.259  1.00  0.00           H  
ATOM    653 2HZ  LYS A  41       6.108  22.373  35.728  1.00  0.00           H  
ATOM    654 3HZ  LYS A  41       6.227  21.897  37.278  1.00  0.00           H  
ATOM    655  N   THR A  42       3.747  28.196  40.643  1.00  0.00           N  
ATOM    656  CA  THR A  42       3.142  27.968  41.953  1.00  0.00           C  
ATOM    657  C   THR A  42       2.318  29.089  42.577  1.00  0.00           C  
ATOM    658  O   THR A  42       1.500  28.827  43.459  1.00  0.00           O  
ATOM    659  CB  THR A  42       4.215  27.591  42.990  1.00  0.00           C  
ATOM    660  OG1 THR A  42       5.085  28.719  43.166  1.00  0.00           O  
ATOM    661  CG2 THR A  42       5.032  26.386  42.547  1.00  0.00           C  
ATOM    662  H   THR A  42       4.595  28.744  40.584  1.00  0.00           H  
ATOM    663  HA  THR A  42       2.436  27.143  41.842  1.00  0.00           H  
ATOM    664  HB  THR A  42       3.728  27.356  43.937  1.00  0.00           H  
ATOM    665  HG1 THR A  42       5.646  28.794  42.390  1.00  0.00           H  
ATOM    666 1HG2 THR A  42       5.771  26.168  43.317  1.00  0.00           H  
ATOM    667 2HG2 THR A  42       4.372  25.530  42.410  1.00  0.00           H  
ATOM    668 3HG2 THR A  42       5.534  26.609  41.606  1.00  0.00           H  
ATOM    669  N   GLY A  43       2.512  30.332  42.158  1.00  0.00           N  
ATOM    670  CA  GLY A  43       1.817  31.472  42.729  1.00  0.00           C  
ATOM    671  C   GLY A  43       2.503  32.078  43.938  1.00  0.00           C  
ATOM    672  O   GLY A  43       2.027  33.076  44.481  1.00  0.00           O  
ATOM    673  H   GLY A  43       3.164  30.524  41.412  1.00  0.00           H  
ATOM    674 1HA  GLY A  43       1.723  32.239  41.961  1.00  0.00           H  
ATOM    675 2HA  GLY A  43       0.814  31.165  43.020  1.00  0.00           H  
ATOM    676  N   LYS A  44       3.610  31.501  44.395  1.00  0.00           N  
ATOM    677  CA  LYS A  44       4.283  32.044  45.566  1.00  0.00           C  
ATOM    678  C   LYS A  44       5.721  32.397  45.229  1.00  0.00           C  
ATOM    679  O   LYS A  44       6.483  31.556  44.749  1.00  0.00           O  
ATOM    680  CB  LYS A  44       4.227  31.036  46.714  1.00  0.00           C  
ATOM    681  CG  LYS A  44       4.803  31.530  48.034  1.00  0.00           C  
ATOM    682  CD  LYS A  44       4.681  30.470  49.117  1.00  0.00           C  
ATOM    683  CE  LYS A  44       5.225  30.961  50.451  1.00  0.00           C  
ATOM    684  NZ  LYS A  44       5.102  29.930  51.517  1.00  0.00           N  
ATOM    685  H   LYS A  44       3.985  30.687  43.930  1.00  0.00           H  
ATOM    686  HA  LYS A  44       3.779  32.960  45.879  1.00  0.00           H  
ATOM    687 1HB  LYS A  44       3.188  30.752  46.892  1.00  0.00           H  
ATOM    688 2HB  LYS A  44       4.773  30.137  46.430  1.00  0.00           H  
ATOM    689 1HG  LYS A  44       5.857  31.784  47.906  1.00  0.00           H  
ATOM    690 2HG  LYS A  44       4.270  32.426  48.349  1.00  0.00           H  
ATOM    691 1HD  LYS A  44       3.632  30.198  49.244  1.00  0.00           H  
ATOM    692 2HD  LYS A  44       5.238  29.582  48.815  1.00  0.00           H  
ATOM    693 1HE  LYS A  44       6.274  31.225  50.333  1.00  0.00           H  
ATOM    694 2HE  LYS A  44       4.672  31.851  50.753  1.00  0.00           H  
ATOM    695 1HZ  LYS A  44       5.471  30.294  52.384  1.00  0.00           H  
ATOM    696 2HZ  LYS A  44       4.128  29.687  51.644  1.00  0.00           H  
ATOM    697 3HZ  LYS A  44       5.619  29.105  51.252  1.00  0.00           H  
ATOM    698  N   LEU A  45       6.091  33.645  45.482  1.00  0.00           N  
ATOM    699  CA  LEU A  45       7.436  34.111  45.175  1.00  0.00           C  
ATOM    700  C   LEU A  45       8.290  34.035  46.434  1.00  0.00           C  
ATOM    701  O   LEU A  45       7.995  34.703  47.425  1.00  0.00           O  
ATOM    702  CB  LEU A  45       7.370  35.549  44.640  1.00  0.00           C  
ATOM    703  CG  LEU A  45       8.667  36.229  44.189  1.00  0.00           C  
ATOM    704  CD1 LEU A  45       9.213  35.528  42.952  1.00  0.00           C  
ATOM    705  CD2 LEU A  45       8.399  37.700  43.907  1.00  0.00           C  
ATOM    706  H   LEU A  45       5.416  34.274  45.896  1.00  0.00           H  
ATOM    707  HA  LEU A  45       7.857  33.463  44.407  1.00  0.00           H  
ATOM    708 1HB  LEU A  45       6.705  35.569  43.777  1.00  0.00           H  
ATOM    709 2HB  LEU A  45       6.945  36.180  45.420  1.00  0.00           H  
ATOM    710  HG  LEU A  45       9.419  36.143  44.974  1.00  0.00           H  
ATOM    711 1HD1 LEU A  45      10.137  36.002  42.622  1.00  0.00           H  
ATOM    712 2HD1 LEU A  45       9.420  34.482  43.172  1.00  0.00           H  
ATOM    713 3HD1 LEU A  45       8.479  35.585  42.150  1.00  0.00           H  
ATOM    714 1HD2 LEU A  45       9.319  38.191  43.589  1.00  0.00           H  
ATOM    715 2HD2 LEU A  45       7.652  37.792  43.120  1.00  0.00           H  
ATOM    716 3HD2 LEU A  45       8.032  38.184  44.813  1.00  0.00           H  
ATOM    717  N   VAL A  46       9.343  33.223  46.401  1.00  0.00           N  
ATOM    718  CA  VAL A  46      10.214  33.035  47.554  1.00  0.00           C  
ATOM    719  C   VAL A  46      11.656  33.342  47.165  1.00  0.00           C  
ATOM    720  O   VAL A  46      12.138  32.803  46.168  1.00  0.00           O  
ATOM    721  CB  VAL A  46      10.106  31.591  48.077  1.00  0.00           C  
ATOM    722  CG1 VAL A  46      11.005  31.396  49.290  1.00  0.00           C  
ATOM    723  CG2 VAL A  46       8.656  31.284  48.417  1.00  0.00           C  
ATOM    724  H   VAL A  46       9.538  32.724  45.544  1.00  0.00           H  
ATOM    725  HA  VAL A  46       9.902  33.715  48.349  1.00  0.00           H  
ATOM    726  HB  VAL A  46      10.455  30.898  47.312  1.00  0.00           H  
ATOM    727 1HG1 VAL A  46      10.914  30.368  49.644  1.00  0.00           H  
ATOM    728 2HG1 VAL A  46      12.044  31.591  49.028  1.00  0.00           H  
ATOM    729 3HG1 VAL A  46      10.704  32.080  50.083  1.00  0.00           H  
ATOM    730 1HG2 VAL A  46       8.575  30.261  48.788  1.00  0.00           H  
ATOM    731 2HG2 VAL A  46       8.314  31.979  49.184  1.00  0.00           H  
ATOM    732 3HG2 VAL A  46       8.046  31.395  47.520  1.00  0.00           H  
ATOM    733  N   SER A  47      12.340  34.194  47.922  1.00  0.00           N  
ATOM    734  CA  SER A  47      13.731  34.492  47.601  1.00  0.00           C  
ATOM    735  C   SER A  47      14.587  33.240  47.807  1.00  0.00           C  
ATOM    736  O   SER A  47      14.388  32.505  48.776  1.00  0.00           O  
ATOM    737  CB  SER A  47      14.244  35.633  48.455  1.00  0.00           C  
ATOM    738  OG  SER A  47      13.540  36.821  48.219  1.00  0.00           O  
ATOM    739  H   SER A  47      11.906  34.638  48.717  1.00  0.00           H  
ATOM    740  HA  SER A  47      13.795  34.791  46.554  1.00  0.00           H  
ATOM    741 1HB  SER A  47      14.157  35.369  49.508  1.00  0.00           H  
ATOM    742 2HB  SER A  47      15.301  35.786  48.237  1.00  0.00           H  
ATOM    743  HG  SER A  47      13.944  37.467  48.803  1.00  0.00           H  
ATOM    744  N   LEU A  48      15.530  33.006  46.902  1.00  0.00           N  
ATOM    745  CA  LEU A  48      16.396  31.830  46.949  1.00  0.00           C  
ATOM    746  C   LEU A  48      17.832  32.201  47.307  1.00  0.00           C  
ATOM    747  O   LEU A  48      18.236  33.354  47.151  1.00  0.00           O  
ATOM    748  CB  LEU A  48      16.324  31.146  45.579  1.00  0.00           C  
ATOM    749  CG  LEU A  48      14.878  30.879  45.140  1.00  0.00           C  
ATOM    750  CD1 LEU A  48      14.836  30.310  43.728  1.00  0.00           C  
ATOM    751  CD2 LEU A  48      14.215  29.916  46.114  1.00  0.00           C  
ATOM    752  H   LEU A  48      15.646  33.677  46.156  1.00  0.00           H  
ATOM    753  HA  LEU A  48      16.049  31.147  47.724  1.00  0.00           H  
ATOM    754 1HB  LEU A  48      16.812  31.779  44.841  1.00  0.00           H  
ATOM    755 2HB  LEU A  48      16.870  30.205  45.637  1.00  0.00           H  
ATOM    756  HG  LEU A  48      14.318  31.814  45.124  1.00  0.00           H  
ATOM    757 1HD1 LEU A  48      13.800  30.131  43.443  1.00  0.00           H  
ATOM    758 2HD1 LEU A  48      15.284  31.017  43.028  1.00  0.00           H  
ATOM    759 3HD1 LEU A  48      15.395  29.376  43.718  1.00  0.00           H  
ATOM    760 1HD2 LEU A  48      13.192  29.743  45.780  1.00  0.00           H  
ATOM    761 2HD2 LEU A  48      14.766  28.975  46.130  1.00  0.00           H  
ATOM    762 3HD2 LEU A  48      14.203  30.330  47.122  1.00  0.00           H  
ATOM    763  N   SER A  49      18.607  31.226  47.774  1.00  0.00           N  
ATOM    764  CA  SER A  49      19.997  31.485  48.132  1.00  0.00           C  
ATOM    765  C   SER A  49      21.063  31.398  47.043  1.00  0.00           C  
ATOM    766  O   SER A  49      21.340  30.336  46.485  1.00  0.00           O  
ATOM    767  CB  SER A  49      20.408  30.534  49.239  1.00  0.00           C  
ATOM    768  OG  SER A  49      21.779  30.654  49.503  1.00  0.00           O  
ATOM    769  H   SER A  49      18.238  30.293  47.888  1.00  0.00           H  
ATOM    770  HA  SER A  49      20.045  32.516  48.483  1.00  0.00           H  
ATOM    771 1HB  SER A  49      19.840  30.752  50.143  1.00  0.00           H  
ATOM    772 2HB  SER A  49      20.170  29.514  48.940  1.00  0.00           H  
ATOM    773  HG  SER A  49      21.825  31.095  50.354  1.00  0.00           H  
ATOM    774  N   GLU A  50      21.681  32.543  46.765  1.00  0.00           N  
ATOM    775  CA  GLU A  50      22.773  32.641  45.806  1.00  0.00           C  
ATOM    776  C   GLU A  50      24.011  31.938  46.358  1.00  0.00           C  
ATOM    777  O   GLU A  50      24.774  31.329  45.611  1.00  0.00           O  
ATOM    778  CB  GLU A  50      23.100  34.103  45.498  1.00  0.00           C  
ATOM    779  CG  GLU A  50      21.980  34.810  44.751  1.00  0.00           C  
ATOM    780  CD  GLU A  50      20.866  35.247  45.663  1.00  0.00           C  
ATOM    781  OE1 GLU A  50      21.010  35.086  46.851  1.00  0.00           O  
ATOM    782  OE2 GLU A  50      19.877  35.739  45.176  1.00  0.00           O  
ATOM    783  H   GLU A  50      21.382  33.386  47.236  1.00  0.00           H  
ATOM    784  HA  GLU A  50      22.471  32.150  44.881  1.00  0.00           H  
ATOM    785 1HB  GLU A  50      23.295  34.644  46.426  1.00  0.00           H  
ATOM    786 2HB  GLU A  50      24.008  34.168  44.898  1.00  0.00           H  
ATOM    787 1HG  GLU A  50      22.422  35.678  44.257  1.00  0.00           H  
ATOM    788 2HG  GLU A  50      21.581  34.141  43.991  1.00  0.00           H  
ATOM    789  N   GLN A  51      24.184  32.039  47.674  1.00  0.00           N  
ATOM    790  CA  GLN A  51      25.317  31.448  48.380  1.00  0.00           C  
ATOM    791  C   GLN A  51      25.253  29.936  48.228  1.00  0.00           C  
ATOM    792  O   GLN A  51      26.289  29.282  48.116  1.00  0.00           O  
ATOM    793  CB  GLN A  51      25.243  31.871  49.851  1.00  0.00           C  
ATOM    794  CG  GLN A  51      26.432  31.558  50.743  1.00  0.00           C  
ATOM    795  CD  GLN A  51      27.741  32.282  50.483  1.00  0.00           C  
ATOM    796  OE1 GLN A  51      27.946  33.497  50.426  1.00  0.00           O  
ATOM    797  NE2 GLN A  51      28.722  31.405  50.313  1.00  0.00           N  
ATOM    798  H   GLN A  51      23.498  32.548  48.212  1.00  0.00           H  
ATOM    799  HA  GLN A  51      26.244  31.819  47.940  1.00  0.00           H  
ATOM    800 1HB  GLN A  51      25.097  32.951  49.843  1.00  0.00           H  
ATOM    801 2HB  GLN A  51      24.384  31.398  50.324  1.00  0.00           H  
ATOM    802 1HG  GLN A  51      26.149  31.806  51.765  1.00  0.00           H  
ATOM    803 2HG  GLN A  51      26.657  30.498  50.641  1.00  0.00           H  
ATOM    804 1HE2 GLN A  51      29.665  31.688  50.129  1.00  0.00           H  
ATOM    805 2HE2 GLN A  51      28.545  30.422  50.361  1.00  0.00           H  
ATOM    806  N   ASN A  52      24.047  29.379  48.223  1.00  0.00           N  
ATOM    807  CA  ASN A  52      23.899  27.947  47.996  1.00  0.00           C  
ATOM    808  C   ASN A  52      24.475  27.619  46.613  1.00  0.00           C  
ATOM    809  O   ASN A  52      25.273  26.694  46.467  1.00  0.00           O  
ATOM    810  CB  ASN A  52      22.445  27.527  48.113  1.00  0.00           C  
ATOM    811  CG  ASN A  52      22.234  26.043  47.994  1.00  0.00           C  
ATOM    812  OD1 ASN A  52      22.346  25.435  46.923  1.00  0.00           O  
ATOM    813  ND2 ASN A  52      21.920  25.431  49.107  1.00  0.00           N  
ATOM    814  H   ASN A  52      23.224  29.945  48.375  1.00  0.00           H  
ATOM    815  HA  ASN A  52      24.471  27.403  48.748  1.00  0.00           H  
ATOM    816 1HB  ASN A  52      22.048  27.852  49.075  1.00  0.00           H  
ATOM    817 2HB  ASN A  52      21.874  28.025  47.329  1.00  0.00           H  
ATOM    818 1HD2 ASN A  52      21.762  24.444  49.116  1.00  0.00           H  
ATOM    819 2HD2 ASN A  52      21.837  25.953  49.956  1.00  0.00           H  
ATOM    820  N   LEU A  53      24.096  28.386  45.597  1.00  0.00           N  
ATOM    821  CA  LEU A  53      24.664  28.094  44.282  1.00  0.00           C  
ATOM    822  C   LEU A  53      26.177  28.281  44.287  1.00  0.00           C  
ATOM    823  O   LEU A  53      26.907  27.509  43.672  1.00  0.00           O  
ATOM    824  CB  LEU A  53      24.021  29.006  43.231  1.00  0.00           C  
ATOM    825  CG  LEU A  53      22.521  28.831  42.958  1.00  0.00           C  
ATOM    826  CD1 LEU A  53      22.085  29.934  42.004  1.00  0.00           C  
ATOM    827  CD2 LEU A  53      22.231  27.455  42.377  1.00  0.00           C  
ATOM    828  H   LEU A  53      23.439  29.138  45.751  1.00  0.00           H  
ATOM    829  HA  LEU A  53      24.447  27.055  44.037  1.00  0.00           H  
ATOM    830 1HB  LEU A  53      24.169  30.040  43.541  1.00  0.00           H  
ATOM    831 2HB  LEU A  53      24.538  28.847  42.284  1.00  0.00           H  
ATOM    832  HG  LEU A  53      21.964  28.940  43.889  1.00  0.00           H  
ATOM    833 1HD1 LEU A  53      21.020  29.835  41.792  1.00  0.00           H  
ATOM    834 2HD1 LEU A  53      22.274  30.905  42.461  1.00  0.00           H  
ATOM    835 3HD1 LEU A  53      22.647  29.856  41.073  1.00  0.00           H  
ATOM    836 1HD2 LEU A  53      21.161  27.354  42.194  1.00  0.00           H  
ATOM    837 2HD2 LEU A  53      22.764  27.316  41.437  1.00  0.00           H  
ATOM    838 3HD2 LEU A  53      22.551  26.685  43.079  1.00  0.00           H  
ATOM    839  N   VAL A  54      26.682  29.297  44.972  1.00  0.00           N  
ATOM    840  CA  VAL A  54      28.120  29.502  45.018  1.00  0.00           C  
ATOM    841  C   VAL A  54      28.848  28.313  45.647  1.00  0.00           C  
ATOM    842  O   VAL A  54      29.878  27.878  45.127  1.00  0.00           O  
ATOM    843  CB  VAL A  54      28.460  30.775  45.817  1.00  0.00           C  
ATOM    844  CG1 VAL A  54      29.947  30.895  46.120  1.00  0.00           C  
ATOM    845  CG2 VAL A  54      27.983  31.986  45.031  1.00  0.00           C  
ATOM    846  H   VAL A  54      26.048  29.920  45.456  1.00  0.00           H  
ATOM    847  HA  VAL A  54      28.480  29.624  43.996  1.00  0.00           H  
ATOM    848  HB  VAL A  54      27.959  30.738  46.784  1.00  0.00           H  
ATOM    849 1HG1 VAL A  54      30.129  31.810  46.685  1.00  0.00           H  
ATOM    850 2HG1 VAL A  54      30.296  30.048  46.709  1.00  0.00           H  
ATOM    851 3HG1 VAL A  54      30.500  30.927  45.182  1.00  0.00           H  
ATOM    852 1HG2 VAL A  54      28.220  32.892  45.589  1.00  0.00           H  
ATOM    853 2HG2 VAL A  54      28.488  32.005  44.064  1.00  0.00           H  
ATOM    854 3HG2 VAL A  54      26.906  31.941  44.868  1.00  0.00           H  
ATOM    855  N   ASP A  55      28.335  27.776  46.749  1.00  0.00           N  
ATOM    856  CA  ASP A  55      29.000  26.653  47.405  1.00  0.00           C  
ATOM    857  C   ASP A  55      28.674  25.234  46.962  1.00  0.00           C  
ATOM    858  O   ASP A  55      29.540  24.363  47.054  1.00  0.00           O  
ATOM    859  CB  ASP A  55      28.727  26.710  48.910  1.00  0.00           C  
ATOM    860  CG  ASP A  55      29.225  27.984  49.580  1.00  0.00           C  
ATOM    861  OD1 ASP A  55      30.321  28.421  49.322  1.00  0.00           O  
ATOM    862  OD2 ASP A  55      28.463  28.502  50.361  1.00  0.00           O  
ATOM    863  H   ASP A  55      27.479  28.151  47.130  1.00  0.00           H  
ATOM    864  HA  ASP A  55      30.064  26.772  47.205  1.00  0.00           H  
ATOM    865 1HB  ASP A  55      27.650  26.628  49.060  1.00  0.00           H  
ATOM    866 2HB  ASP A  55      29.207  25.859  49.396  1.00  0.00           H  
ATOM    867  N   CYS A  56      27.463  24.988  46.478  1.00  0.00           N  
ATOM    868  CA  CYS A  56      26.950  23.666  46.148  1.00  0.00           C  
ATOM    869  C   CYS A  56      26.950  23.363  44.662  1.00  0.00           C  
ATOM    870  O   CYS A  56      26.826  22.199  44.277  1.00  0.00           O  
ATOM    871  CB  CYS A  56      25.523  23.539  46.684  1.00  0.00           C  
ATOM    872  SG  CYS A  56      25.346  23.785  48.466  1.00  0.00           S  
ATOM    873  H   CYS A  56      26.852  25.778  46.328  1.00  0.00           H  
ATOM    874  HA  CYS A  56      27.581  22.916  46.623  1.00  0.00           H  
ATOM    875 1HB  CYS A  56      24.875  24.265  46.193  1.00  0.00           H  
ATOM    876 2HB  CYS A  56      25.129  22.550  46.453  1.00  0.00           H  
ATOM    877  N   SER A  57      27.077  24.338  43.771  1.00  0.00           N  
ATOM    878  CA  SER A  57      27.045  24.039  42.347  1.00  0.00           C  
ATOM    879  C   SER A  57      28.426  23.753  41.775  1.00  0.00           C  
ATOM    880  O   SER A  57      28.591  23.518  40.580  1.00  0.00           O  
ATOM    881  CB  SER A  57      26.429  25.167  41.540  1.00  0.00           C  
ATOM    882  OG  SER A  57      27.276  26.284  41.518  1.00  0.00           O  
ATOM    883  H   SER A  57      27.199  25.304  44.035  1.00  0.00           H  
ATOM    884  HA  SER A  57      26.434  23.147  42.198  1.00  0.00           H  
ATOM    885 1HB  SER A  57      26.244  24.823  40.524  1.00  0.00           H  
ATOM    886 2HB  SER A  57      25.469  25.446  41.971  1.00  0.00           H  
ATOM    887  HG  SER A  57      27.141  26.744  42.350  1.00  0.00           H  
ATOM    888  N   ARG A  58      29.441  23.756  42.631  1.00  0.00           N  
ATOM    889  CA  ARG A  58      30.805  23.497  42.200  1.00  0.00           C  
ATOM    890  C   ARG A  58      30.956  22.163  41.468  1.00  0.00           C  
ATOM    891  O   ARG A  58      31.733  22.095  40.517  1.00  0.00           O  
ATOM    892  CB  ARG A  58      31.787  23.501  43.362  1.00  0.00           C  
ATOM    893  CG  ARG A  58      31.983  24.875  43.981  1.00  0.00           C  
ATOM    894  CD  ARG A  58      33.177  24.942  44.860  1.00  0.00           C  
ATOM    895  NE  ARG A  58      33.201  26.180  45.621  1.00  0.00           N  
ATOM    896  CZ  ARG A  58      32.772  26.310  46.894  1.00  0.00           C  
ATOM    897  NH1 ARG A  58      32.286  25.290  47.562  1.00  0.00           N  
ATOM    898  NH2 ARG A  58      32.820  27.467  47.531  1.00  0.00           N  
ATOM    899  H   ARG A  58      29.241  23.944  43.603  1.00  0.00           H  
ATOM    900  HA  ARG A  58      31.082  24.295  41.510  1.00  0.00           H  
ATOM    901 1HB  ARG A  58      31.476  22.832  44.162  1.00  0.00           H  
ATOM    902 2HB  ARG A  58      32.754  23.135  43.013  1.00  0.00           H  
ATOM    903 1HG  ARG A  58      32.106  25.613  43.188  1.00  0.00           H  
ATOM    904 2HG  ARG A  58      31.112  25.132  44.584  1.00  0.00           H  
ATOM    905 1HD  ARG A  58      33.165  24.106  45.557  1.00  0.00           H  
ATOM    906 2HD  ARG A  58      34.080  24.894  44.248  1.00  0.00           H  
ATOM    907  HE  ARG A  58      33.565  27.004  45.160  1.00  0.00           H  
ATOM    908 1HH1 ARG A  58      32.215  24.370  47.148  1.00  0.00           H  
ATOM    909 2HH1 ARG A  58      31.982  25.443  48.515  1.00  0.00           H  
ATOM    910 1HH2 ARG A  58      33.179  28.304  47.093  1.00  0.00           H  
ATOM    911 2HH2 ARG A  58      32.482  27.483  48.483  1.00  0.00           H  
ATOM    912  N   PRO A  59      30.270  21.059  41.816  1.00  0.00           N  
ATOM    913  CA  PRO A  59      30.346  19.783  41.096  1.00  0.00           C  
ATOM    914  C   PRO A  59      29.870  19.902  39.648  1.00  0.00           C  
ATOM    915  O   PRO A  59      30.128  19.007  38.843  1.00  0.00           O  
ATOM    916  CB  PRO A  59      29.418  18.866  41.899  1.00  0.00           C  
ATOM    917  CG  PRO A  59      29.371  19.464  43.265  1.00  0.00           C  
ATOM    918  CD  PRO A  59      29.432  20.952  43.038  1.00  0.00           C  
ATOM    919  HA  PRO A  59      31.385  19.421  41.122  1.00  0.00           H  
ATOM    920 1HB  PRO A  59      28.428  18.830  41.420  1.00  0.00           H  
ATOM    921 2HB  PRO A  59      29.817  17.841  41.902  1.00  0.00           H  
ATOM    922 1HG  PRO A  59      28.451  19.157  43.783  1.00  0.00           H  
ATOM    923 2HG  PRO A  59      30.213  19.098  43.869  1.00  0.00           H  
ATOM    924 1HD  PRO A  59      28.397  21.269  42.844  1.00  0.00           H  
ATOM    925 2HD  PRO A  59      29.865  21.428  43.930  1.00  0.00           H  
ATOM    926  N   GLN A  60      29.180  20.985  39.305  1.00  0.00           N  
ATOM    927  CA  GLN A  60      28.675  21.177  37.952  1.00  0.00           C  
ATOM    928  C   GLN A  60      29.660  21.948  37.077  1.00  0.00           C  
ATOM    929  O   GLN A  60      29.384  22.176  35.898  1.00  0.00           O  
ATOM    930  CB  GLN A  60      27.333  21.915  37.957  1.00  0.00           C  
ATOM    931  CG  GLN A  60      26.227  21.237  38.744  1.00  0.00           C  
ATOM    932  CD  GLN A  60      25.922  19.825  38.282  1.00  0.00           C  
ATOM    933  OE1 GLN A  60      25.814  19.561  37.081  1.00  0.00           O  
ATOM    934  NE2 GLN A  60      25.783  18.913  39.237  1.00  0.00           N  
ATOM    935  H   GLN A  60      28.977  21.721  39.966  1.00  0.00           H  
ATOM    936  HA  GLN A  60      28.527  20.197  37.500  1.00  0.00           H  
ATOM    937 1HB  GLN A  60      27.466  22.914  38.375  1.00  0.00           H  
ATOM    938 2HB  GLN A  60      26.979  22.036  36.935  1.00  0.00           H  
ATOM    939 1HG  GLN A  60      26.523  21.185  39.792  1.00  0.00           H  
ATOM    940 2HG  GLN A  60      25.335  21.850  38.615  1.00  0.00           H  
ATOM    941 1HE2 GLN A  60      25.583  17.964  38.992  1.00  0.00           H  
ATOM    942 2HE2 GLN A  60      25.878  19.165  40.201  1.00  0.00           H  
ATOM    943  N   GLY A  61      30.788  22.346  37.659  1.00  0.00           N  
ATOM    944  CA  GLY A  61      31.809  23.112  36.972  1.00  0.00           C  
ATOM    945  C   GLY A  61      31.933  24.544  37.452  1.00  0.00           C  
ATOM    946  O   GLY A  61      32.803  25.267  36.964  1.00  0.00           O  
ATOM    947  H   GLY A  61      30.964  22.117  38.626  1.00  0.00           H  
ATOM    948 1HA  GLY A  61      32.770  22.614  37.107  1.00  0.00           H  
ATOM    949 2HA  GLY A  61      31.594  23.127  35.904  1.00  0.00           H  
ATOM    950  N   ASN A  62      31.093  24.985  38.379  1.00  0.00           N  
ATOM    951  CA  ASN A  62      31.257  26.349  38.855  1.00  0.00           C  
ATOM    952  C   ASN A  62      32.446  26.362  39.805  1.00  0.00           C  
ATOM    953  O   ASN A  62      32.805  25.340  40.387  1.00  0.00           O  
ATOM    954  CB  ASN A  62      30.007  26.886  39.527  1.00  0.00           C  
ATOM    955  CG  ASN A  62      28.930  27.266  38.549  1.00  0.00           C  
ATOM    956  OD1 ASN A  62      29.204  27.706  37.426  1.00  0.00           O  
ATOM    957  ND2 ASN A  62      27.695  27.104  38.948  1.00  0.00           N  
ATOM    958  H   ASN A  62      30.353  24.412  38.763  1.00  0.00           H  
ATOM    959  HA  ASN A  62      31.478  27.003  38.009  1.00  0.00           H  
ATOM    960 1HB  ASN A  62      29.611  26.131  40.208  1.00  0.00           H  
ATOM    961 2HB  ASN A  62      30.258  27.765  40.124  1.00  0.00           H  
ATOM    962 1HD2 ASN A  62      26.925  27.335  38.351  1.00  0.00           H  
ATOM    963 2HD2 ASN A  62      27.505  26.745  39.861  1.00  0.00           H  
ATOM    964  N   GLN A  63      33.072  27.522  39.959  1.00  0.00           N  
ATOM    965  CA  GLN A  63      34.233  27.678  40.828  1.00  0.00           C  
ATOM    966  C   GLN A  63      33.882  28.522  42.046  1.00  0.00           C  
ATOM    967  O   GLN A  63      34.747  29.079  42.724  1.00  0.00           O  
ATOM    968  CB  GLN A  63      35.366  28.314  40.018  1.00  0.00           C  
ATOM    969  CG  GLN A  63      35.690  27.534  38.755  1.00  0.00           C  
ATOM    970  CD  GLN A  63      36.120  26.107  39.037  1.00  0.00           C  
ATOM    971  OE1 GLN A  63      37.065  25.878  39.797  1.00  0.00           O  
ATOM    972  NE2 GLN A  63      35.436  25.146  38.430  1.00  0.00           N  
ATOM    973  H   GLN A  63      32.753  28.345  39.467  1.00  0.00           H  
ATOM    974  HA  GLN A  63      34.547  26.695  41.180  1.00  0.00           H  
ATOM    975 1HB  GLN A  63      35.088  29.331  39.742  1.00  0.00           H  
ATOM    976 2HB  GLN A  63      36.265  28.376  40.631  1.00  0.00           H  
ATOM    977 1HG  GLN A  63      34.804  27.500  38.122  1.00  0.00           H  
ATOM    978 2HG  GLN A  63      36.504  28.039  38.234  1.00  0.00           H  
ATOM    979 1HE2 GLN A  63      35.679  24.186  38.582  1.00  0.00           H  
ATOM    980 2HE2 GLN A  63      34.672  25.355  37.818  1.00  0.00           H  
ATOM    981  N   GLY A  64      32.589  28.620  42.342  1.00  0.00           N  
ATOM    982  CA  GLY A  64      32.132  29.415  43.466  1.00  0.00           C  
ATOM    983  C   GLY A  64      32.412  30.882  43.203  1.00  0.00           C  
ATOM    984  O   GLY A  64      31.992  31.383  42.163  1.00  0.00           O  
ATOM    985  H   GLY A  64      31.920  28.126  41.769  1.00  0.00           H  
ATOM    986 1HA  GLY A  64      31.065  29.248  43.612  1.00  0.00           H  
ATOM    987 2HA  GLY A  64      32.639  29.087  44.373  1.00  0.00           H  
ATOM    988  N   CYS A  65      33.099  31.581  44.104  1.00  0.00           N  
ATOM    989  CA  CYS A  65      33.386  33.005  43.959  1.00  0.00           C  
ATOM    990  C   CYS A  65      34.473  33.248  42.933  1.00  0.00           C  
ATOM    991  O   CYS A  65      34.791  34.404  42.634  1.00  0.00           O  
ATOM    992  CB  CYS A  65      33.823  33.654  45.272  1.00  0.00           C  
ATOM    993  SG  CYS A  65      32.545  33.810  46.542  1.00  0.00           S  
ATOM    994  H   CYS A  65      33.441  31.108  44.929  1.00  0.00           H  
ATOM    995  HA  CYS A  65      32.476  33.503  43.621  1.00  0.00           H  
ATOM    996 1HB  CYS A  65      34.639  33.083  45.716  1.00  0.00           H  
ATOM    997 2HB  CYS A  65      34.210  34.661  45.117  1.00  0.00           H  
ATOM    998  N   ASN A  66      35.034  32.182  42.378  1.00  0.00           N  
ATOM    999  CA  ASN A  66      36.047  32.291  41.357  1.00  0.00           C  
ATOM   1000  C   ASN A  66      35.468  32.135  39.969  1.00  0.00           C  
ATOM   1001  O   ASN A  66      36.218  32.035  38.993  1.00  0.00           O  
ATOM   1002  CB  ASN A  66      37.152  31.276  41.581  1.00  0.00           C  
ATOM   1003  CG  ASN A  66      37.990  31.583  42.792  1.00  0.00           C  
ATOM   1004  OD1 ASN A  66      38.479  32.705  42.961  1.00  0.00           O  
ATOM   1005  ND2 ASN A  66      38.166  30.602  43.640  1.00  0.00           N  
ATOM   1006  H   ASN A  66      34.739  31.264  42.677  1.00  0.00           H  
ATOM   1007  HA  ASN A  66      36.484  33.289  41.409  1.00  0.00           H  
ATOM   1008 1HB  ASN A  66      36.714  30.283  41.701  1.00  0.00           H  
ATOM   1009 2HB  ASN A  66      37.801  31.243  40.706  1.00  0.00           H  
ATOM   1010 1HD2 ASN A  66      38.715  30.747  44.465  1.00  0.00           H  
ATOM   1011 2HD2 ASN A  66      37.754  29.708  43.471  1.00  0.00           H  
ATOM   1012  N   GLY A  67      34.149  32.200  39.850  1.00  0.00           N  
ATOM   1013  CA  GLY A  67      33.480  32.225  38.569  1.00  0.00           C  
ATOM   1014  C   GLY A  67      32.526  31.099  38.284  1.00  0.00           C  
ATOM   1015  O   GLY A  67      32.684  29.982  38.773  1.00  0.00           O  
ATOM   1016  H   GLY A  67      33.570  32.237  40.678  1.00  0.00           H  
ATOM   1017 1HA  GLY A  67      32.926  33.162  38.509  1.00  0.00           H  
ATOM   1018 2HA  GLY A  67      34.227  32.217  37.774  1.00  0.00           H  
ATOM   1019  N   GLY A  68      31.525  31.397  37.465  1.00  0.00           N  
ATOM   1020  CA  GLY A  68      30.534  30.408  37.098  1.00  0.00           C  
ATOM   1021  C   GLY A  68      29.479  30.867  36.115  1.00  0.00           C  
ATOM   1022  O   GLY A  68      29.531  31.965  35.559  1.00  0.00           O  
ATOM   1023  H   GLY A  68      31.506  32.346  37.120  1.00  0.00           H  
ATOM   1024 1HA  GLY A  68      31.042  29.549  36.663  1.00  0.00           H  
ATOM   1025 2HA  GLY A  68      30.029  30.078  38.004  1.00  0.00           H  
ATOM   1026  N   PHE A  69      28.483  30.018  35.879  1.00  0.00           N  
ATOM   1027  CA  PHE A  69      27.448  30.361  34.910  1.00  0.00           C  
ATOM   1028  C   PHE A  69      26.111  29.712  35.222  1.00  0.00           C  
ATOM   1029  O   PHE A  69      26.039  28.609  35.766  1.00  0.00           O  
ATOM   1030  CB  PHE A  69      27.880  29.945  33.503  1.00  0.00           C  
ATOM   1031  CG  PHE A  69      26.866  30.327  32.464  1.00  0.00           C  
ATOM   1032  CD1 PHE A  69      26.595  31.665  32.224  1.00  0.00           C  
ATOM   1033  CD2 PHE A  69      26.192  29.377  31.742  1.00  0.00           C  
ATOM   1034  CE1 PHE A  69      25.664  32.039  31.272  1.00  0.00           C  
ATOM   1035  CE2 PHE A  69      25.261  29.740  30.787  1.00  0.00           C  
ATOM   1036  CZ  PHE A  69      24.995  31.073  30.551  1.00  0.00           C  
ATOM   1037  H   PHE A  69      28.476  29.146  36.389  1.00  0.00           H  
ATOM   1038  HA  PHE A  69      27.297  31.440  34.943  1.00  0.00           H  
ATOM   1039 1HB  PHE A  69      28.832  30.415  33.258  1.00  0.00           H  
ATOM   1040 2HB  PHE A  69      28.034  28.867  33.467  1.00  0.00           H  
ATOM   1041  HD1 PHE A  69      27.131  32.421  32.798  1.00  0.00           H  
ATOM   1042  HD2 PHE A  69      26.409  28.327  31.935  1.00  0.00           H  
ATOM   1043  HE1 PHE A  69      25.456  33.092  31.086  1.00  0.00           H  
ATOM   1044  HE2 PHE A  69      24.726  28.986  30.211  1.00  0.00           H  
ATOM   1045  HZ  PHE A  69      24.260  31.362  29.800  1.00  0.00           H  
ATOM   1046  N   MET A  70      25.043  30.418  34.862  1.00  0.00           N  
ATOM   1047  CA  MET A  70      23.668  30.049  35.161  1.00  0.00           C  
ATOM   1048  C   MET A  70      23.248  28.666  34.668  1.00  0.00           C  
ATOM   1049  O   MET A  70      22.483  27.979  35.342  1.00  0.00           O  
ATOM   1050  CB  MET A  70      22.739  31.103  34.560  1.00  0.00           C  
ATOM   1051  CG  MET A  70      22.928  32.462  35.216  1.00  0.00           C  
ATOM   1052  SD  MET A  70      24.215  33.474  34.460  1.00  0.00           S  
ATOM   1053  CE  MET A  70      23.448  34.159  32.993  1.00  0.00           C  
ATOM   1054  H   MET A  70      25.200  31.272  34.346  1.00  0.00           H  
ATOM   1055  HA  MET A  70      23.565  30.024  36.246  1.00  0.00           H  
ATOM   1056 1HB  MET A  70      22.930  31.192  33.492  1.00  0.00           H  
ATOM   1057 2HB  MET A  70      21.700  30.791  34.678  1.00  0.00           H  
ATOM   1058 1HG  MET A  70      22.001  33.034  35.174  1.00  0.00           H  
ATOM   1059 2HG  MET A  70      23.188  32.308  36.264  1.00  0.00           H  
ATOM   1060 1HE  MET A  70      24.171  34.790  32.476  1.00  0.00           H  
ATOM   1061 2HE  MET A  70      23.125  33.357  32.328  1.00  0.00           H  
ATOM   1062 3HE  MET A  70      22.579  34.754  33.277  1.00  0.00           H  
ATOM   1063  N   ALA A  71      23.726  28.219  33.508  1.00  0.00           N  
ATOM   1064  CA  ALA A  71      23.338  26.893  33.047  1.00  0.00           C  
ATOM   1065  C   ALA A  71      23.828  25.823  34.016  1.00  0.00           C  
ATOM   1066  O   ALA A  71      23.189  24.783  34.162  1.00  0.00           O  
ATOM   1067  CB  ALA A  71      23.865  26.602  31.648  1.00  0.00           C  
ATOM   1068  H   ALA A  71      24.349  28.803  32.967  1.00  0.00           H  
ATOM   1069  HA  ALA A  71      22.251  26.845  33.013  1.00  0.00           H  
ATOM   1070 1HB  ALA A  71      23.557  25.602  31.341  1.00  0.00           H  
ATOM   1071 2HB  ALA A  71      23.459  27.337  30.956  1.00  0.00           H  
ATOM   1072 3HB  ALA A  71      24.952  26.657  31.647  1.00  0.00           H  
ATOM   1073  N   ARG A  72      24.952  26.062  34.682  1.00  0.00           N  
ATOM   1074  CA  ARG A  72      25.494  25.063  35.592  1.00  0.00           C  
ATOM   1075  C   ARG A  72      24.686  25.159  36.878  1.00  0.00           C  
ATOM   1076  O   ARG A  72      24.436  24.154  37.539  1.00  0.00           O  
ATOM   1077  CB  ARG A  72      26.974  25.330  35.819  1.00  0.00           C  
ATOM   1078  CG  ARG A  72      27.826  25.111  34.578  1.00  0.00           C  
ATOM   1079  CD  ARG A  72      29.262  25.407  34.801  1.00  0.00           C  
ATOM   1080  NE  ARG A  72      30.018  25.361  33.560  1.00  0.00           N  
ATOM   1081  CZ  ARG A  72      30.531  24.270  32.956  1.00  0.00           C  
ATOM   1082  NH1 ARG A  72      30.395  23.062  33.455  1.00  0.00           N  
ATOM   1083  NH2 ARG A  72      31.191  24.423  31.823  1.00  0.00           N  
ATOM   1084  H   ARG A  72      25.461  26.929  34.584  1.00  0.00           H  
ATOM   1085  HA  ARG A  72      25.395  24.073  35.146  1.00  0.00           H  
ATOM   1086 1HB  ARG A  72      27.114  26.357  36.152  1.00  0.00           H  
ATOM   1087 2HB  ARG A  72      27.354  24.682  36.607  1.00  0.00           H  
ATOM   1088 1HG  ARG A  72      27.738  24.069  34.271  1.00  0.00           H  
ATOM   1089 2HG  ARG A  72      27.471  25.762  33.777  1.00  0.00           H  
ATOM   1090 1HD  ARG A  72      29.373  26.403  35.230  1.00  0.00           H  
ATOM   1091 2HD  ARG A  72      29.682  24.672  35.486  1.00  0.00           H  
ATOM   1092  HE  ARG A  72      30.173  26.249  33.099  1.00  0.00           H  
ATOM   1093 1HH1 ARG A  72      29.896  22.896  34.320  1.00  0.00           H  
ATOM   1094 2HH1 ARG A  72      30.792  22.270  32.975  1.00  0.00           H  
ATOM   1095 1HH2 ARG A  72      31.306  25.347  31.423  1.00  0.00           H  
ATOM   1096 2HH2 ARG A  72      31.584  23.622  31.355  1.00  0.00           H  
ATOM   1097  N   ALA A  73      24.283  26.380  37.225  1.00  0.00           N  
ATOM   1098  CA  ALA A  73      23.452  26.611  38.400  1.00  0.00           C  
ATOM   1099  C   ALA A  73      22.109  25.896  38.238  1.00  0.00           C  
ATOM   1100  O   ALA A  73      21.575  25.325  39.188  1.00  0.00           O  
ATOM   1101  CB  ALA A  73      23.243  28.104  38.609  1.00  0.00           C  
ATOM   1102  H   ALA A  73      24.575  27.152  36.642  1.00  0.00           H  
ATOM   1103  HA  ALA A  73      23.947  26.197  39.278  1.00  0.00           H  
ATOM   1104 1HB  ALA A  73      22.592  28.267  39.467  1.00  0.00           H  
ATOM   1105 2HB  ALA A  73      24.204  28.582  38.785  1.00  0.00           H  
ATOM   1106 3HB  ALA A  73      22.780  28.529  37.719  1.00  0.00           H  
ATOM   1107  N   PHE A  74      21.572  25.927  37.020  1.00  0.00           N  
ATOM   1108  CA  PHE A  74      20.309  25.258  36.717  1.00  0.00           C  
ATOM   1109  C   PHE A  74      20.508  23.747  36.687  1.00  0.00           C  
ATOM   1110  O   PHE A  74      19.656  23.001  37.177  1.00  0.00           O  
ATOM   1111  CB  PHE A  74      19.784  25.761  35.371  1.00  0.00           C  
ATOM   1112  CG  PHE A  74      19.427  27.217  35.305  1.00  0.00           C  
ATOM   1113  CD1 PHE A  74      19.140  27.973  36.431  1.00  0.00           C  
ATOM   1114  CD2 PHE A  74      19.373  27.865  34.056  1.00  0.00           C  
ATOM   1115  CE1 PHE A  74      18.816  29.312  36.329  1.00  0.00           C  
ATOM   1116  CE2 PHE A  74      19.049  29.203  33.957  1.00  0.00           C  
ATOM   1117  CZ  PHE A  74      18.769  29.930  35.097  1.00  0.00           C  
ATOM   1118  H   PHE A  74      22.058  26.431  36.292  1.00  0.00           H  
ATOM   1119  HA  PHE A  74      19.575  25.495  37.489  1.00  0.00           H  
ATOM   1120 1HB  PHE A  74      20.542  25.573  34.610  1.00  0.00           H  
ATOM   1121 2HB  PHE A  74      18.892  25.189  35.114  1.00  0.00           H  
ATOM   1122  HD1 PHE A  74      19.165  27.533  37.429  1.00  0.00           H  
ATOM   1123  HD2 PHE A  74      19.593  27.298  33.152  1.00  0.00           H  
ATOM   1124  HE1 PHE A  74      18.595  29.879  37.235  1.00  0.00           H  
ATOM   1125  HE2 PHE A  74      19.010  29.699  32.988  1.00  0.00           H  
ATOM   1126  HZ  PHE A  74      18.512  30.985  35.021  1.00  0.00           H  
ATOM   1127  N   GLN A  75      21.620  23.270  36.134  1.00  0.00           N  
ATOM   1128  CA  GLN A  75      21.868  21.833  36.147  1.00  0.00           C  
ATOM   1129  C   GLN A  75      22.030  21.367  37.589  1.00  0.00           C  
ATOM   1130  O   GLN A  75      21.601  20.267  37.928  1.00  0.00           O  
ATOM   1131  CB  GLN A  75      23.113  21.488  35.325  1.00  0.00           C  
ATOM   1132  CG  GLN A  75      23.393  20.006  35.143  1.00  0.00           C  
ATOM   1133  CD  GLN A  75      22.340  19.257  34.349  1.00  0.00           C  
ATOM   1134  OE1 GLN A  75      21.543  19.843  33.610  1.00  0.00           O  
ATOM   1135  NE2 GLN A  75      22.338  17.938  34.502  1.00  0.00           N  
ATOM   1136  H   GLN A  75      22.295  23.890  35.705  1.00  0.00           H  
ATOM   1137  HA  GLN A  75      21.010  21.329  35.702  1.00  0.00           H  
ATOM   1138 1HB  GLN A  75      23.018  21.926  34.331  1.00  0.00           H  
ATOM   1139 2HB  GLN A  75      23.989  21.928  35.801  1.00  0.00           H  
ATOM   1140 1HG  GLN A  75      24.339  19.895  34.615  1.00  0.00           H  
ATOM   1141 2HG  GLN A  75      23.452  19.531  36.122  1.00  0.00           H  
ATOM   1142 1HE2 GLN A  75      21.676  17.366  34.015  1.00  0.00           H  
ATOM   1143 2HE2 GLN A  75      23.001  17.505  35.110  1.00  0.00           H  
ATOM   1144  N   TYR A  76      22.645  22.191  38.433  1.00  0.00           N  
ATOM   1145  CA  TYR A  76      22.770  21.882  39.852  1.00  0.00           C  
ATOM   1146  C   TYR A  76      21.413  21.666  40.513  1.00  0.00           C  
ATOM   1147  O   TYR A  76      21.224  20.676  41.210  1.00  0.00           O  
ATOM   1148  CB  TYR A  76      23.527  22.969  40.617  1.00  0.00           C  
ATOM   1149  CG  TYR A  76      23.295  22.900  42.110  1.00  0.00           C  
ATOM   1150  CD1 TYR A  76      23.864  21.921  42.912  1.00  0.00           C  
ATOM   1151  CD2 TYR A  76      22.477  23.868  42.675  1.00  0.00           C  
ATOM   1152  CE1 TYR A  76      23.608  21.919  44.270  1.00  0.00           C  
ATOM   1153  CE2 TYR A  76      22.219  23.867  44.033  1.00  0.00           C  
ATOM   1154  CZ  TYR A  76      22.784  22.895  44.833  1.00  0.00           C  
ATOM   1155  OH  TYR A  76      22.527  22.895  46.184  1.00  0.00           O  
ATOM   1156  H   TYR A  76      23.033  23.056  38.084  1.00  0.00           H  
ATOM   1157  HA  TYR A  76      23.332  20.951  39.945  1.00  0.00           H  
ATOM   1158 1HB  TYR A  76      24.601  22.887  40.435  1.00  0.00           H  
ATOM   1159 2HB  TYR A  76      23.227  23.955  40.267  1.00  0.00           H  
ATOM   1160  HD1 TYR A  76      24.507  21.155  42.479  1.00  0.00           H  
ATOM   1161  HD2 TYR A  76      22.036  24.631  42.036  1.00  0.00           H  
ATOM   1162  HE1 TYR A  76      24.054  21.149  44.899  1.00  0.00           H  
ATOM   1163  HE2 TYR A  76      21.576  24.628  44.473  1.00  0.00           H  
ATOM   1164  HH  TYR A  76      22.222  23.765  46.452  1.00  0.00           H  
ATOM   1165  N   VAL A  77      20.477  22.588  40.313  1.00  0.00           N  
ATOM   1166  CA  VAL A  77      19.184  22.408  40.956  1.00  0.00           C  
ATOM   1167  C   VAL A  77      18.549  21.110  40.455  1.00  0.00           C  
ATOM   1168  O   VAL A  77      18.005  20.354  41.258  1.00  0.00           O  
ATOM   1169  CB  VAL A  77      18.266  23.607  40.649  1.00  0.00           C  
ATOM   1170  CG1 VAL A  77      16.852  23.355  41.146  1.00  0.00           C  
ATOM   1171  CG2 VAL A  77      18.875  24.840  41.299  1.00  0.00           C  
ATOM   1172  H   VAL A  77      20.672  23.388  39.728  1.00  0.00           H  
ATOM   1173  HA  VAL A  77      19.336  22.352  42.035  1.00  0.00           H  
ATOM   1174  HB  VAL A  77      18.196  23.748  39.572  1.00  0.00           H  
ATOM   1175 1HG1 VAL A  77      16.234  24.223  40.910  1.00  0.00           H  
ATOM   1176 2HG1 VAL A  77      16.436  22.472  40.659  1.00  0.00           H  
ATOM   1177 3HG1 VAL A  77      16.876  23.199  42.224  1.00  0.00           H  
ATOM   1178 1HG2 VAL A  77      18.246  25.709  41.095  1.00  0.00           H  
ATOM   1179 2HG2 VAL A  77      18.935  24.668  42.371  1.00  0.00           H  
ATOM   1180 3HG2 VAL A  77      19.873  25.026  40.899  1.00  0.00           H  
ATOM   1181  N   LYS A  78      18.625  20.846  39.152  1.00  0.00           N  
ATOM   1182  CA  LYS A  78      18.080  19.611  38.599  1.00  0.00           C  
ATOM   1183  C   LYS A  78      18.644  18.335  39.212  1.00  0.00           C  
ATOM   1184  O   LYS A  78      17.874  17.447  39.587  1.00  0.00           O  
ATOM   1185  CB  LYS A  78      18.284  19.533  37.085  1.00  0.00           C  
ATOM   1186  CG  LYS A  78      17.754  18.245  36.465  1.00  0.00           C  
ATOM   1187  CD  LYS A  78      17.984  18.154  34.964  1.00  0.00           C  
ATOM   1188  CE  LYS A  78      17.395  16.860  34.424  1.00  0.00           C  
ATOM   1189  NZ  LYS A  78      17.587  16.699  32.958  1.00  0.00           N  
ATOM   1190  H   LYS A  78      19.066  21.510  38.533  1.00  0.00           H  
ATOM   1191  HA  LYS A  78      17.010  19.607  38.807  1.00  0.00           H  
ATOM   1192 1HB  LYS A  78      17.779  20.377  36.614  1.00  0.00           H  
ATOM   1193 2HB  LYS A  78      19.345  19.612  36.852  1.00  0.00           H  
ATOM   1194 1HG  LYS A  78      18.239  17.381  36.922  1.00  0.00           H  
ATOM   1195 2HG  LYS A  78      16.683  18.177  36.649  1.00  0.00           H  
ATOM   1196 1HD  LYS A  78      17.518  19.000  34.456  1.00  0.00           H  
ATOM   1197 2HD  LYS A  78      19.054  18.184  34.760  1.00  0.00           H  
ATOM   1198 1HE  LYS A  78      17.869  16.022  34.934  1.00  0.00           H  
ATOM   1199 2HE  LYS A  78      16.327  16.846  34.641  1.00  0.00           H  
ATOM   1200 1HZ  LYS A  78      17.177  15.826  32.662  1.00  0.00           H  
ATOM   1201 2HZ  LYS A  78      17.144  17.458  32.461  1.00  0.00           H  
ATOM   1202 3HZ  LYS A  78      18.574  16.698  32.743  1.00  0.00           H  
ATOM   1203  N   GLU A  79      19.967  18.235  39.321  1.00  0.00           N  
ATOM   1204  CA  GLU A  79      20.591  17.038  39.881  1.00  0.00           C  
ATOM   1205  C   GLU A  79      20.495  16.962  41.397  1.00  0.00           C  
ATOM   1206  O   GLU A  79      20.402  15.873  41.968  1.00  0.00           O  
ATOM   1207  CB  GLU A  79      22.068  16.959  39.484  1.00  0.00           C  
ATOM   1208  CG  GLU A  79      22.316  16.737  38.000  1.00  0.00           C  
ATOM   1209  CD  GLU A  79      23.769  16.563  37.657  1.00  0.00           C  
ATOM   1210  OE1 GLU A  79      24.568  16.458  38.558  1.00  0.00           O  
ATOM   1211  OE2 GLU A  79      24.080  16.533  36.490  1.00  0.00           O  
ATOM   1212  H   GLU A  79      20.544  19.001  39.011  1.00  0.00           H  
ATOM   1213  HA  GLU A  79      20.070  16.168  39.477  1.00  0.00           H  
ATOM   1214 1HB  GLU A  79      22.566  17.884  39.772  1.00  0.00           H  
ATOM   1215 2HB  GLU A  79      22.544  16.143  40.027  1.00  0.00           H  
ATOM   1216 1HG  GLU A  79      21.774  15.846  37.683  1.00  0.00           H  
ATOM   1217 2HG  GLU A  79      21.918  17.591  37.453  1.00  0.00           H  
ATOM   1218  N   ASN A  80      20.511  18.119  42.053  1.00  0.00           N  
ATOM   1219  CA  ASN A  80      20.436  18.219  43.508  1.00  0.00           C  
ATOM   1220  C   ASN A  80      19.028  18.002  44.048  1.00  0.00           C  
ATOM   1221  O   ASN A  80      18.871  17.546  45.181  1.00  0.00           O  
ATOM   1222  CB  ASN A  80      20.973  19.570  43.943  1.00  0.00           C  
ATOM   1223  CG  ASN A  80      21.193  19.702  45.424  1.00  0.00           C  
ATOM   1224  OD1 ASN A  80      22.016  19.002  46.025  1.00  0.00           O  
ATOM   1225  ND2 ASN A  80      20.456  20.604  46.019  1.00  0.00           N  
ATOM   1226  H   ASN A  80      20.576  18.984  41.536  1.00  0.00           H  
ATOM   1227  HA  ASN A  80      21.056  17.430  43.935  1.00  0.00           H  
ATOM   1228 1HB  ASN A  80      21.922  19.746  43.435  1.00  0.00           H  
ATOM   1229 2HB  ASN A  80      20.279  20.353  43.636  1.00  0.00           H  
ATOM   1230 1HD2 ASN A  80      20.546  20.750  47.004  1.00  0.00           H  
ATOM   1231 2HD2 ASN A  80      19.795  21.162  45.517  1.00  0.00           H  
ATOM   1232  N   GLY A  81      18.007  18.329  43.263  1.00  0.00           N  
ATOM   1233  CA  GLY A  81      16.643  18.156  43.728  1.00  0.00           C  
ATOM   1234  C   GLY A  81      16.094  19.387  44.422  1.00  0.00           C  
ATOM   1235  O   GLY A  81      15.210  19.267  45.271  1.00  0.00           O  
ATOM   1236  H   GLY A  81      18.155  18.700  42.335  1.00  0.00           H  
ATOM   1237 1HA  GLY A  81      16.007  17.914  42.874  1.00  0.00           H  
ATOM   1238 2HA  GLY A  81      16.602  17.312  44.418  1.00  0.00           H  
ATOM   1239  N   GLY A  82      16.605  20.561  44.072  1.00  0.00           N  
ATOM   1240  CA  GLY A  82      16.125  21.777  44.701  1.00  0.00           C  
ATOM   1241  C   GLY A  82      17.180  22.745  45.192  1.00  0.00           C  
ATOM   1242  O   GLY A  82      18.372  22.451  45.267  1.00  0.00           O  
ATOM   1243  H   GLY A  82      17.324  20.586  43.363  1.00  0.00           H  
ATOM   1244 1HA  GLY A  82      15.497  22.315  43.992  1.00  0.00           H  
ATOM   1245 2HA  GLY A  82      15.507  21.514  45.558  1.00  0.00           H  
ATOM   1246  N   LEU A  83      16.701  23.939  45.525  1.00  0.00           N  
ATOM   1247  CA  LEU A  83      17.514  25.038  46.031  1.00  0.00           C  
ATOM   1248  C   LEU A  83      16.889  25.649  47.279  1.00  0.00           C  
ATOM   1249  O   LEU A  83      15.697  25.958  47.328  1.00  0.00           O  
ATOM   1250  CB  LEU A  83      17.651  26.094  44.928  1.00  0.00           C  
ATOM   1251  CG  LEU A  83      18.478  27.357  45.202  1.00  0.00           C  
ATOM   1252  CD1 LEU A  83      19.941  27.009  45.441  1.00  0.00           C  
ATOM   1253  CD2 LEU A  83      18.355  28.322  44.032  1.00  0.00           C  
ATOM   1254  H   LEU A  83      15.708  24.085  45.416  1.00  0.00           H  
ATOM   1255  HA  LEU A  83      18.495  24.644  46.292  1.00  0.00           H  
ATOM   1256 1HB  LEU A  83      18.104  25.611  44.062  1.00  0.00           H  
ATOM   1257 2HB  LEU A  83      16.650  26.433  44.663  1.00  0.00           H  
ATOM   1258  HG  LEU A  83      18.114  27.844  46.107  1.00  0.00           H  
ATOM   1259 1HD1 LEU A  83      20.489  27.932  45.632  1.00  0.00           H  
ATOM   1260 2HD1 LEU A  83      20.025  26.345  46.302  1.00  0.00           H  
ATOM   1261 3HD1 LEU A  83      20.349  26.511  44.563  1.00  0.00           H  
ATOM   1262 1HD2 LEU A  83      18.951  29.208  44.256  1.00  0.00           H  
ATOM   1263 2HD2 LEU A  83      18.722  27.851  43.120  1.00  0.00           H  
ATOM   1264 3HD2 LEU A  83      17.308  28.593  43.905  1.00  0.00           H  
ATOM   1265  N   ASP A  84      17.735  25.818  48.290  1.00  0.00           N  
ATOM   1266  CA  ASP A  84      17.419  26.428  49.571  1.00  0.00           C  
ATOM   1267  C   ASP A  84      17.079  27.907  49.481  1.00  0.00           C  
ATOM   1268  O   ASP A  84      17.585  28.607  48.603  1.00  0.00           O  
ATOM   1269  CB  ASP A  84      18.573  26.257  50.562  1.00  0.00           C  
ATOM   1270  CG  ASP A  84      18.698  24.840  51.105  1.00  0.00           C  
ATOM   1271  OD1 ASP A  84      17.785  24.065  50.943  1.00  0.00           O  
ATOM   1272  OD2 ASP A  84      19.711  24.527  51.685  1.00  0.00           O  
ATOM   1273  H   ASP A  84      18.683  25.495  48.165  1.00  0.00           H  
ATOM   1274  HA  ASP A  84      16.535  25.933  49.978  1.00  0.00           H  
ATOM   1275 1HB  ASP A  84      19.508  26.524  50.069  1.00  0.00           H  
ATOM   1276 2HB  ASP A  84      18.429  26.940  51.399  1.00  0.00           H  
ATOM   1277  N   SER A  85      16.227  28.331  50.405  1.00  0.00           N  
ATOM   1278  CA  SER A  85      15.772  29.704  50.548  1.00  0.00           C  
ATOM   1279  C   SER A  85      16.845  30.682  51.011  1.00  0.00           C  
ATOM   1280  O   SER A  85      17.863  30.293  51.582  1.00  0.00           O  
ATOM   1281  CB  SER A  85      14.610  29.795  51.516  1.00  0.00           C  
ATOM   1282  OG  SER A  85      15.031  29.527  52.825  1.00  0.00           O  
ATOM   1283  H   SER A  85      15.875  27.636  51.048  1.00  0.00           H  
ATOM   1284  HA  SER A  85      15.441  30.049  49.567  1.00  0.00           H  
ATOM   1285 1HB  SER A  85      14.172  30.791  51.466  1.00  0.00           H  
ATOM   1286 2HB  SER A  85      13.838  29.083  51.223  1.00  0.00           H  
ATOM   1287  HG  SER A  85      14.257  29.666  53.374  1.00  0.00           H  
ATOM   1288  N   GLU A  86      16.589  31.958  50.745  1.00  0.00           N  
ATOM   1289  CA  GLU A  86      17.485  33.027  51.168  1.00  0.00           C  
ATOM   1290  C   GLU A  86      17.648  33.094  52.683  1.00  0.00           C  
ATOM   1291  O   GLU A  86      18.755  33.291  53.188  1.00  0.00           O  
ATOM   1292  CB  GLU A  86      17.013  34.393  50.668  1.00  0.00           C  
ATOM   1293  CG  GLU A  86      17.943  35.537  51.050  1.00  0.00           C  
ATOM   1294  CD  GLU A  86      17.472  36.899  50.621  1.00  0.00           C  
ATOM   1295  OE1 GLU A  86      16.418  37.002  50.043  1.00  0.00           O  
ATOM   1296  OE2 GLU A  86      18.174  37.850  50.875  1.00  0.00           O  
ATOM   1297  H   GLU A  86      15.744  32.175  50.234  1.00  0.00           H  
ATOM   1298  HA  GLU A  86      18.467  32.829  50.739  1.00  0.00           H  
ATOM   1299 1HB  GLU A  86      16.926  34.368  49.581  1.00  0.00           H  
ATOM   1300 2HB  GLU A  86      16.024  34.605  51.073  1.00  0.00           H  
ATOM   1301 1HG  GLU A  86      18.068  35.559  52.131  1.00  0.00           H  
ATOM   1302 2HG  GLU A  86      18.916  35.347  50.600  1.00  0.00           H  
ATOM   1303  N   GLU A  87      16.551  32.926  53.415  1.00  0.00           N  
ATOM   1304  CA  GLU A  87      16.581  33.036  54.867  1.00  0.00           C  
ATOM   1305  C   GLU A  87      17.382  31.927  55.546  1.00  0.00           C  
ATOM   1306  O   GLU A  87      18.105  32.192  56.505  1.00  0.00           O  
ATOM   1307  CB  GLU A  87      15.155  33.031  55.422  1.00  0.00           C  
ATOM   1308  CG  GLU A  87      14.311  34.232  55.018  1.00  0.00           C  
ATOM   1309  CD  GLU A  87      13.723  34.090  53.642  1.00  0.00           C  
ATOM   1310  OE1 GLU A  87      13.946  33.070  53.036  1.00  0.00           O  
ATOM   1311  OE2 GLU A  87      13.055  34.993  53.197  1.00  0.00           O  
ATOM   1312  H   GLU A  87      15.674  32.718  52.956  1.00  0.00           H  
ATOM   1313  HA  GLU A  87      17.063  33.980  55.120  1.00  0.00           H  
ATOM   1314 1HB  GLU A  87      14.638  32.133  55.083  1.00  0.00           H  
ATOM   1315 2HB  GLU A  87      15.190  33.001  56.510  1.00  0.00           H  
ATOM   1316 1HG  GLU A  87      13.502  34.355  55.737  1.00  0.00           H  
ATOM   1317 2HG  GLU A  87      14.931  35.127  55.056  1.00  0.00           H  
ATOM   1318  N   SER A  88      17.266  30.697  55.057  1.00  0.00           N  
ATOM   1319  CA  SER A  88      18.010  29.604  55.682  1.00  0.00           C  
ATOM   1320  C   SER A  88      19.476  29.564  55.258  1.00  0.00           C  
ATOM   1321  O   SER A  88      20.306  29.004  55.974  1.00  0.00           O  
ATOM   1322  CB  SER A  88      17.376  28.264  55.364  1.00  0.00           C  
ATOM   1323  OG  SER A  88      16.109  28.157  55.955  1.00  0.00           O  
ATOM   1324  H   SER A  88      16.673  30.507  54.262  1.00  0.00           H  
ATOM   1325  HA  SER A  88      17.988  29.756  56.762  1.00  0.00           H  
ATOM   1326 1HB  SER A  88      17.288  28.153  54.283  1.00  0.00           H  
ATOM   1327 2HB  SER A  88      18.022  27.467  55.728  1.00  0.00           H  
ATOM   1328  HG  SER A  88      15.885  27.223  55.942  1.00  0.00           H  
ATOM   1329  N   TYR A  89      19.823  30.143  54.114  1.00  0.00           N  
ATOM   1330  CA  TYR A  89      21.219  30.157  53.687  1.00  0.00           C  
ATOM   1331  C   TYR A  89      21.577  31.547  53.151  1.00  0.00           C  
ATOM   1332  O   TYR A  89      21.704  31.737  51.939  1.00  0.00           O  
ATOM   1333  CB  TYR A  89      21.360  29.060  52.631  1.00  0.00           C  
ATOM   1334  CG  TYR A  89      22.736  28.547  52.267  1.00  0.00           C  
ATOM   1335  CD1 TYR A  89      22.779  27.271  51.723  1.00  0.00           C  
ATOM   1336  CD2 TYR A  89      23.921  29.244  52.440  1.00  0.00           C  
ATOM   1337  CE1 TYR A  89      23.975  26.691  51.351  1.00  0.00           C  
ATOM   1338  CE2 TYR A  89      25.111  28.652  52.063  1.00  0.00           C  
ATOM   1339  CZ  TYR A  89      25.136  27.382  51.522  1.00  0.00           C  
ATOM   1340  OH  TYR A  89      26.318  26.786  51.146  1.00  0.00           O  
ATOM   1341  H   TYR A  89      19.130  30.582  53.522  1.00  0.00           H  
ATOM   1342  HA  TYR A  89      21.866  29.948  54.539  1.00  0.00           H  
ATOM   1343 1HB  TYR A  89      20.793  28.190  52.965  1.00  0.00           H  
ATOM   1344 2HB  TYR A  89      20.924  29.421  51.698  1.00  0.00           H  
ATOM   1345  HD1 TYR A  89      21.845  26.727  51.586  1.00  0.00           H  
ATOM   1346  HD2 TYR A  89      23.933  30.248  52.867  1.00  0.00           H  
ATOM   1347  HE1 TYR A  89      23.992  25.689  50.923  1.00  0.00           H  
ATOM   1348  HE2 TYR A  89      26.051  29.187  52.195  1.00  0.00           H  
ATOM   1349  HH  TYR A  89      27.020  27.440  51.091  1.00  0.00           H  
ATOM   1350  N   PRO A  90      21.748  32.553  54.025  1.00  0.00           N  
ATOM   1351  CA  PRO A  90      21.964  33.973  53.712  1.00  0.00           C  
ATOM   1352  C   PRO A  90      23.229  34.203  52.892  1.00  0.00           C  
ATOM   1353  O   PRO A  90      24.218  33.492  53.069  1.00  0.00           O  
ATOM   1354  CB  PRO A  90      22.088  34.624  55.093  1.00  0.00           C  
ATOM   1355  CG  PRO A  90      21.417  33.679  56.031  1.00  0.00           C  
ATOM   1356  CD  PRO A  90      21.723  32.308  55.490  1.00  0.00           C  
ATOM   1357  HA  PRO A  90      21.087  34.353  53.168  1.00  0.00           H  
ATOM   1358 1HB  PRO A  90      23.151  34.776  55.337  1.00  0.00           H  
ATOM   1359 2HB  PRO A  90      21.610  35.615  55.083  1.00  0.00           H  
ATOM   1360 1HG  PRO A  90      21.800  33.819  57.053  1.00  0.00           H  
ATOM   1361 2HG  PRO A  90      20.337  33.878  56.072  1.00  0.00           H  
ATOM   1362 1HD  PRO A  90      22.689  31.928  55.854  1.00  0.00           H  
ATOM   1363 2HD  PRO A  90      20.879  31.690  55.830  1.00  0.00           H  
ATOM   1364  N   TYR A  91      23.203  35.209  52.025  1.00  0.00           N  
ATOM   1365  CA  TYR A  91      24.372  35.512  51.211  1.00  0.00           C  
ATOM   1366  C   TYR A  91      25.420  36.349  51.941  1.00  0.00           C  
ATOM   1367  O   TYR A  91      25.107  37.402  52.500  1.00  0.00           O  
ATOM   1368  CB  TYR A  91      23.935  36.232  49.933  1.00  0.00           C  
ATOM   1369  CG  TYR A  91      25.064  36.503  48.963  1.00  0.00           C  
ATOM   1370  CD1 TYR A  91      25.513  35.483  48.136  1.00  0.00           C  
ATOM   1371  CD2 TYR A  91      25.648  37.760  48.900  1.00  0.00           C  
ATOM   1372  CE1 TYR A  91      26.541  35.711  47.242  1.00  0.00           C  
ATOM   1373  CE2 TYR A  91      26.677  37.979  48.005  1.00  0.00           C  
ATOM   1374  CZ  TYR A  91      27.114  36.959  47.186  1.00  0.00           C  
ATOM   1375  OH  TYR A  91      28.139  37.172  46.293  1.00  0.00           O  
ATOM   1376  H   TYR A  91      22.367  35.769  51.930  1.00  0.00           H  
ATOM   1377  HA  TYR A  91      24.858  34.574  50.944  1.00  0.00           H  
ATOM   1378 1HB  TYR A  91      23.181  35.636  49.418  1.00  0.00           H  
ATOM   1379 2HB  TYR A  91      23.478  37.186  50.194  1.00  0.00           H  
ATOM   1380  HD1 TYR A  91      25.052  34.498  48.186  1.00  0.00           H  
ATOM   1381  HD2 TYR A  91      25.301  38.564  49.548  1.00  0.00           H  
ATOM   1382  HE1 TYR A  91      26.893  34.909  46.593  1.00  0.00           H  
ATOM   1383  HE2 TYR A  91      27.134  38.968  47.958  1.00  0.00           H  
ATOM   1384  HH  TYR A  91      28.437  38.083  46.362  1.00  0.00           H  
ATOM   1385  N   VAL A  92      26.659  35.861  51.932  1.00  0.00           N  
ATOM   1386  CA  VAL A  92      27.748  36.572  52.602  1.00  0.00           C  
ATOM   1387  C   VAL A  92      28.940  36.837  51.678  1.00  0.00           C  
ATOM   1388  O   VAL A  92      29.925  37.431  52.112  1.00  0.00           O  
ATOM   1389  CB  VAL A  92      28.238  35.772  53.823  1.00  0.00           C  
ATOM   1390  CG1 VAL A  92      27.116  35.680  54.847  1.00  0.00           C  
ATOM   1391  CG2 VAL A  92      28.706  34.388  53.398  1.00  0.00           C  
ATOM   1392  H   VAL A  92      26.869  34.992  51.462  1.00  0.00           H  
ATOM   1393  HA  VAL A  92      27.367  37.533  52.947  1.00  0.00           H  
ATOM   1394  HB  VAL A  92      29.067  36.298  54.295  1.00  0.00           H  
ATOM   1395 1HG1 VAL A  92      27.459  35.114  55.713  1.00  0.00           H  
ATOM   1396 2HG1 VAL A  92      26.830  36.684  55.159  1.00  0.00           H  
ATOM   1397 3HG1 VAL A  92      26.254  35.177  54.410  1.00  0.00           H  
ATOM   1398 1HG2 VAL A  92      29.051  33.828  54.267  1.00  0.00           H  
ATOM   1399 2HG2 VAL A  92      27.881  33.851  52.930  1.00  0.00           H  
ATOM   1400 3HG2 VAL A  92      29.525  34.491  52.686  1.00  0.00           H  
ATOM   1401  N   ALA A  93      28.852  36.399  50.424  1.00  0.00           N  
ATOM   1402  CA  ALA A  93      29.922  36.520  49.436  1.00  0.00           C  
ATOM   1403  C   ALA A  93      31.205  35.809  49.866  1.00  0.00           C  
ATOM   1404  O   ALA A  93      32.297  36.377  49.771  1.00  0.00           O  
ATOM   1405  CB  ALA A  93      30.188  37.991  49.150  1.00  0.00           C  
ATOM   1406  H   ALA A  93      27.982  35.958  50.162  1.00  0.00           H  
ATOM   1407  HA  ALA A  93      29.582  36.033  48.522  1.00  0.00           H  
ATOM   1408 1HB  ALA A  93      30.945  38.115  48.375  1.00  0.00           H  
ATOM   1409 2HB  ALA A  93      29.273  38.475  48.814  1.00  0.00           H  
ATOM   1410 3HB  ALA A  93      30.541  38.492  50.050  1.00  0.00           H  
ATOM   1411  N   VAL A  94      31.078  34.576  50.333  1.00  0.00           N  
ATOM   1412  CA  VAL A  94      32.236  33.822  50.798  1.00  0.00           C  
ATOM   1413  C   VAL A  94      32.327  32.405  50.252  1.00  0.00           C  
ATOM   1414  O   VAL A  94      31.314  31.728  50.075  1.00  0.00           O  
ATOM   1415  CB  VAL A  94      32.247  33.735  52.335  1.00  0.00           C  
ATOM   1416  CG1 VAL A  94      33.395  32.892  52.869  1.00  0.00           C  
ATOM   1417  CG2 VAL A  94      32.322  35.137  52.918  1.00  0.00           C  
ATOM   1418  H   VAL A  94      30.148  34.185  50.351  1.00  0.00           H  
ATOM   1419  HA  VAL A  94      33.132  34.347  50.461  1.00  0.00           H  
ATOM   1420  HB  VAL A  94      31.335  33.245  52.675  1.00  0.00           H  
ATOM   1421 1HG1 VAL A  94      33.346  32.869  53.959  1.00  0.00           H  
ATOM   1422 2HG1 VAL A  94      33.350  31.866  52.502  1.00  0.00           H  
ATOM   1423 3HG1 VAL A  94      34.343  33.327  52.555  1.00  0.00           H  
ATOM   1424 1HG2 VAL A  94      32.330  35.079  54.006  1.00  0.00           H  
ATOM   1425 2HG2 VAL A  94      33.234  35.626  52.573  1.00  0.00           H  
ATOM   1426 3HG2 VAL A  94      31.464  35.731  52.603  1.00  0.00           H  
ATOM   1427  N   ASP A  95      33.529  31.924  49.955  1.00  0.00           N  
ATOM   1428  CA  ASP A  95      33.632  30.521  49.566  1.00  0.00           C  
ATOM   1429  C   ASP A  95      33.587  29.617  50.788  1.00  0.00           C  
ATOM   1430  O   ASP A  95      34.509  29.616  51.602  1.00  0.00           O  
ATOM   1431  CB  ASP A  95      34.908  30.234  48.773  1.00  0.00           C  
ATOM   1432  CG  ASP A  95      34.917  30.733  47.336  1.00  0.00           C  
ATOM   1433  OD1 ASP A  95      34.116  30.273  46.558  1.00  0.00           O  
ATOM   1434  OD2 ASP A  95      35.739  31.574  47.055  1.00  0.00           O  
ATOM   1435  H   ASP A  95      34.348  32.513  49.999  1.00  0.00           H  
ATOM   1436  HA  ASP A  95      32.780  30.277  48.930  1.00  0.00           H  
ATOM   1437 1HB  ASP A  95      35.755  30.692  49.284  1.00  0.00           H  
ATOM   1438 2HB  ASP A  95      35.072  29.156  48.748  1.00  0.00           H  
ATOM   1439  N   GLU A  96      32.510  28.847  50.911  1.00  0.00           N  
ATOM   1440  CA  GLU A  96      32.297  27.929  52.023  1.00  0.00           C  
ATOM   1441  C   GLU A  96      32.026  26.518  51.507  1.00  0.00           C  
ATOM   1442  O   GLU A  96      32.012  26.264  50.300  1.00  0.00           O  
ATOM   1443  CB  GLU A  96      31.137  28.382  52.912  1.00  0.00           C  
ATOM   1444  CG  GLU A  96      31.329  29.738  53.577  1.00  0.00           C  
ATOM   1445  CD  GLU A  96      30.273  30.082  54.589  1.00  0.00           C  
ATOM   1446  OE1 GLU A  96      29.115  29.806  54.385  1.00  0.00           O  
ATOM   1447  OE2 GLU A  96      30.630  30.641  55.601  1.00  0.00           O  
ATOM   1448  H   GLU A  96      31.785  28.883  50.210  1.00  0.00           H  
ATOM   1449  HA  GLU A  96      33.202  27.905  52.631  1.00  0.00           H  
ATOM   1450 1HB  GLU A  96      30.224  28.431  52.317  1.00  0.00           H  
ATOM   1451 2HB  GLU A  96      30.967  27.654  53.705  1.00  0.00           H  
ATOM   1452 1HG  GLU A  96      32.297  29.748  54.076  1.00  0.00           H  
ATOM   1453 2HG  GLU A  96      31.336  30.500  52.800  1.00  0.00           H  
ATOM   1454  N   ILE A  97      31.831  25.601  52.449  1.00  0.00           N  
ATOM   1455  CA  ILE A  97      31.481  24.210  52.187  1.00  0.00           C  
ATOM   1456  C   ILE A  97      29.961  24.154  52.112  1.00  0.00           C  
ATOM   1457  O   ILE A  97      29.326  24.734  52.990  1.00  0.00           O  
ATOM   1458  CB  ILE A  97      32.039  23.294  53.290  1.00  0.00           C  
ATOM   1459  CG1 ILE A  97      33.567  23.382  53.271  1.00  0.00           C  
ATOM   1460  CG2 ILE A  97      31.554  21.867  53.085  1.00  0.00           C  
ATOM   1461  CD1 ILE A  97      34.262  22.767  54.464  1.00  0.00           C  
ATOM   1462  H   ILE A  97      31.934  25.895  53.409  1.00  0.00           H  
ATOM   1463  HA  ILE A  97      31.923  23.911  51.237  1.00  0.00           H  
ATOM   1464  HB  ILE A  97      31.699  23.648  54.262  1.00  0.00           H  
ATOM   1465 1HG1 ILE A  97      33.928  22.883  52.370  1.00  0.00           H  
ATOM   1466 2HG1 ILE A  97      33.858  24.433  53.219  1.00  0.00           H  
ATOM   1467 1HG2 ILE A  97      31.946  21.212  53.861  1.00  0.00           H  
ATOM   1468 2HG2 ILE A  97      30.466  21.833  53.117  1.00  0.00           H  
ATOM   1469 3HG2 ILE A  97      31.895  21.505  52.114  1.00  0.00           H  
ATOM   1470 1HD1 ILE A  97      35.340  22.883  54.351  1.00  0.00           H  
ATOM   1471 2HD1 ILE A  97      33.933  23.269  55.374  1.00  0.00           H  
ATOM   1472 3HD1 ILE A  97      34.027  21.706  54.541  1.00  0.00           H  
ATOM   1473  N   CYS A  98      29.391  23.490  51.115  1.00  0.00           N  
ATOM   1474  CA  CYS A  98      27.963  23.378  50.864  1.00  0.00           C  
ATOM   1475  C   CYS A  98      27.121  22.985  52.075  1.00  0.00           C  
ATOM   1476  O   CYS A  98      27.275  21.934  52.702  1.00  0.00           O  
ATOM   1477  CB  CYS A  98      27.724  22.348  49.758  1.00  0.00           C  
ATOM   1478  SG  CYS A  98      26.011  22.045  49.264  1.00  0.00           S  
ATOM   1479  H   CYS A  98      30.012  23.018  50.475  1.00  0.00           H  
ATOM   1480  HA  CYS A  98      27.620  24.361  50.540  1.00  0.00           H  
ATOM   1481 1HB  CYS A  98      28.254  22.654  48.857  1.00  0.00           H  
ATOM   1482 2HB  CYS A  98      28.124  21.379  50.056  1.00  0.00           H  
ATOM   1483  N   LYS A  99      26.202  23.896  52.386  1.00  0.00           N  
ATOM   1484  CA  LYS A  99      25.268  23.789  53.507  1.00  0.00           C  
ATOM   1485  C   LYS A  99      23.863  23.452  53.026  1.00  0.00           C  
ATOM   1486  O   LYS A  99      22.896  23.666  53.755  1.00  0.00           O  
ATOM   1487  CB  LYS A  99      25.249  25.086  54.318  1.00  0.00           C  
ATOM   1488  CG  LYS A  99      26.580  25.413  54.980  1.00  0.00           C  
ATOM   1489  CD  LYS A  99      26.617  26.814  55.572  1.00  0.00           C  
ATOM   1490  CE  LYS A  99      27.940  27.064  56.281  1.00  0.00           C  
ATOM   1491  NZ  LYS A  99      28.131  28.490  56.665  1.00  0.00           N  
ATOM   1492  H   LYS A  99      26.149  24.720  51.804  1.00  0.00           H  
ATOM   1493  HA  LYS A  99      25.597  22.976  54.153  1.00  0.00           H  
ATOM   1494 1HB  LYS A  99      24.981  25.940  53.696  1.00  0.00           H  
ATOM   1495 2HB  LYS A  99      24.487  25.014  55.095  1.00  0.00           H  
ATOM   1496 1HG  LYS A  99      26.765  24.697  55.783  1.00  0.00           H  
ATOM   1497 2HG  LYS A  99      27.376  25.329  54.242  1.00  0.00           H  
ATOM   1498 1HD  LYS A  99      26.491  27.548  54.774  1.00  0.00           H  
ATOM   1499 2HD  LYS A  99      25.800  26.933  56.283  1.00  0.00           H  
ATOM   1500 1HE  LYS A  99      27.976  26.452  57.182  1.00  0.00           H  
ATOM   1501 2HE  LYS A  99      28.753  26.768  55.619  1.00  0.00           H  
ATOM   1502 1HZ  LYS A  99      29.020  28.605  57.131  1.00  0.00           H  
ATOM   1503 2HZ  LYS A  99      28.114  29.070  55.837  1.00  0.00           H  
ATOM   1504 3HZ  LYS A  99      27.393  28.780  57.289  1.00  0.00           H  
ATOM   1505  N   TYR A 100      23.727  22.944  51.809  1.00  0.00           N  
ATOM   1506  CA  TYR A 100      22.401  22.562  51.336  1.00  0.00           C  
ATOM   1507  C   TYR A 100      21.773  21.477  52.211  1.00  0.00           C  
ATOM   1508  O   TYR A 100      22.414  20.462  52.503  1.00  0.00           O  
ATOM   1509  CB  TYR A 100      22.385  22.078  49.885  1.00  0.00           C  
ATOM   1510  CG  TYR A 100      21.031  21.566  49.445  1.00  0.00           C  
ATOM   1511  CD1 TYR A 100      19.998  22.422  49.090  1.00  0.00           C  
ATOM   1512  CD2 TYR A 100      20.809  20.198  49.391  1.00  0.00           C  
ATOM   1513  CE1 TYR A 100      18.772  21.924  48.692  1.00  0.00           C  
ATOM   1514  CE2 TYR A 100      19.586  19.696  48.994  1.00  0.00           C  
ATOM   1515  CZ  TYR A 100      18.564  20.555  48.643  1.00  0.00           C  
ATOM   1516  OH  TYR A 100      17.337  20.076  48.244  1.00  0.00           O  
ATOM   1517  H   TYR A 100      24.536  22.825  51.218  1.00  0.00           H  
ATOM   1518  HA  TYR A 100      21.759  23.441  51.397  1.00  0.00           H  
ATOM   1519 1HB  TYR A 100      22.673  22.882  49.206  1.00  0.00           H  
ATOM   1520 2HB  TYR A 100      23.115  21.280  49.757  1.00  0.00           H  
ATOM   1521  HD1 TYR A 100      20.140  23.502  49.121  1.00  0.00           H  
ATOM   1522  HD2 TYR A 100      21.610  19.511  49.668  1.00  0.00           H  
ATOM   1523  HE1 TYR A 100      17.973  22.611  48.417  1.00  0.00           H  
ATOM   1524  HE2 TYR A 100      19.427  18.618  48.958  1.00  0.00           H  
ATOM   1525  HH  TYR A 100      17.371  19.125  48.117  1.00  0.00           H  
ATOM   1526  N   ARG A 101      20.534  21.704  52.638  1.00  0.00           N  
ATOM   1527  CA  ARG A 101      19.869  20.687  53.450  1.00  0.00           C  
ATOM   1528  C   ARG A 101      18.419  20.669  52.972  1.00  0.00           C  
ATOM   1529  O   ARG A 101      17.760  21.702  53.091  1.00  0.00           O  
ATOM   1530  CB  ARG A 101      19.973  21.014  54.931  1.00  0.00           C  
ATOM   1531  CG  ARG A 101      21.378  21.075  55.510  1.00  0.00           C  
ATOM   1532  CD  ARG A 101      22.073  19.766  55.605  1.00  0.00           C  
ATOM   1533  NE  ARG A 101      23.384  19.904  56.219  1.00  0.00           N  
ATOM   1534  CZ  ARG A 101      24.542  20.213  55.601  1.00  0.00           C  
ATOM   1535  NH1 ARG A 101      24.622  20.434  54.307  1.00  0.00           N  
ATOM   1536  NH2 ARG A 101      25.640  20.293  56.331  1.00  0.00           N  
ATOM   1537  H   ARG A 101      20.091  22.575  52.384  1.00  0.00           H  
ATOM   1538  HA  ARG A 101      20.352  19.725  53.273  1.00  0.00           H  
ATOM   1539 1HB  ARG A 101      19.507  21.979  55.120  1.00  0.00           H  
ATOM   1540 2HB  ARG A 101      19.425  20.265  55.503  1.00  0.00           H  
ATOM   1541 1HG  ARG A 101      22.013  21.713  54.896  1.00  0.00           H  
ATOM   1542 2HG  ARG A 101      21.320  21.484  56.520  1.00  0.00           H  
ATOM   1543 1HD  ARG A 101      21.475  19.086  56.211  1.00  0.00           H  
ATOM   1544 2HD  ARG A 101      22.215  19.324  54.620  1.00  0.00           H  
ATOM   1545  HE  ARG A 101      23.427  19.753  57.218  1.00  0.00           H  
ATOM   1546 1HH1 ARG A 101      23.801  20.379  53.722  1.00  0.00           H  
ATOM   1547 2HH1 ARG A 101      25.508  20.662  53.880  1.00  0.00           H  
ATOM   1548 1HH2 ARG A 101      25.597  20.126  57.327  1.00  0.00           H  
ATOM   1549 2HH2 ARG A 101      26.524  20.522  55.901  1.00  0.00           H  
ATOM   1550  N   PRO A 102      17.890  19.557  52.443  1.00  0.00           N  
ATOM   1551  CA  PRO A 102      16.572  19.434  51.811  1.00  0.00           C  
ATOM   1552  C   PRO A 102      15.392  20.030  52.578  1.00  0.00           C  
ATOM   1553  O   PRO A 102      14.442  20.503  51.950  1.00  0.00           O  
ATOM   1554  CB  PRO A 102      16.416  17.914  51.690  1.00  0.00           C  
ATOM   1555  CG  PRO A 102      17.809  17.406  51.539  1.00  0.00           C  
ATOM   1556  CD  PRO A 102      18.647  18.272  52.440  1.00  0.00           C  
ATOM   1557  HA  PRO A 102      16.624  19.915  50.823  1.00  0.00           H  
ATOM   1558 1HB  PRO A 102      15.914  17.517  52.585  1.00  0.00           H  
ATOM   1559 2HB  PRO A 102      15.778  17.671  50.828  1.00  0.00           H  
ATOM   1560 1HG  PRO A 102      17.856  16.343  51.819  1.00  0.00           H  
ATOM   1561 2HG  PRO A 102      18.119  17.474  50.485  1.00  0.00           H  
ATOM   1562 1HD  PRO A 102      18.698  17.852  53.455  1.00  0.00           H  
ATOM   1563 2HD  PRO A 102      19.634  18.315  51.958  1.00  0.00           H  
ATOM   1564  N   GLU A 103      15.422  20.038  53.907  1.00  0.00           N  
ATOM   1565  CA  GLU A 103      14.305  20.606  54.662  1.00  0.00           C  
ATOM   1566  C   GLU A 103      14.179  22.111  54.475  1.00  0.00           C  
ATOM   1567  O   GLU A 103      13.163  22.693  54.859  1.00  0.00           O  
ATOM   1568  CB  GLU A 103      14.447  20.300  56.155  1.00  0.00           C  
ATOM   1569  CG  GLU A 103      15.640  20.921  56.869  1.00  0.00           C  
ATOM   1570  CD  GLU A 103      16.886  20.083  56.797  1.00  0.00           C  
ATOM   1571  OE1 GLU A 103      16.991  19.264  55.917  1.00  0.00           O  
ATOM   1572  OE2 GLU A 103      17.741  20.265  57.633  1.00  0.00           O  
ATOM   1573  H   GLU A 103      16.193  19.663  54.441  1.00  0.00           H  
ATOM   1574  HA  GLU A 103      13.384  20.147  54.301  1.00  0.00           H  
ATOM   1575 1HB  GLU A 103      13.555  20.641  56.677  1.00  0.00           H  
ATOM   1576 2HB  GLU A 103      14.522  19.221  56.292  1.00  0.00           H  
ATOM   1577 1HG  GLU A 103      15.860  21.894  56.431  1.00  0.00           H  
ATOM   1578 2HG  GLU A 103      15.377  21.077  57.913  1.00  0.00           H  
ATOM   1579  N   ASN A 104      15.188  22.754  53.895  1.00  0.00           N  
ATOM   1580  CA  ASN A 104      15.161  24.192  53.648  1.00  0.00           C  
ATOM   1581  C   ASN A 104      14.913  24.527  52.178  1.00  0.00           C  
ATOM   1582  O   ASN A 104      15.032  25.691  51.789  1.00  0.00           O  
ATOM   1583  CB  ASN A 104      16.454  24.827  54.122  1.00  0.00           C  
ATOM   1584  CG  ASN A 104      16.598  24.824  55.619  1.00  0.00           C  
ATOM   1585  OD1 ASN A 104      15.857  25.527  56.315  1.00  0.00           O  
ATOM   1586  ND2 ASN A 104      17.529  24.056  56.125  1.00  0.00           N  
ATOM   1587  H   ASN A 104      16.010  22.243  53.606  1.00  0.00           H  
ATOM   1588  HA  ASN A 104      14.329  24.621  54.210  1.00  0.00           H  
ATOM   1589 1HB  ASN A 104      17.298  24.289  53.687  1.00  0.00           H  
ATOM   1590 2HB  ASN A 104      16.501  25.858  53.769  1.00  0.00           H  
ATOM   1591 1HD2 ASN A 104      17.667  24.016  57.116  1.00  0.00           H  
ATOM   1592 2HD2 ASN A 104      18.102  23.506  55.518  1.00  0.00           H  
ATOM   1593  N   SER A 105      14.572  23.518  51.385  1.00  0.00           N  
ATOM   1594  CA  SER A 105      14.322  23.706  49.960  1.00  0.00           C  
ATOM   1595  C   SER A 105      12.988  24.392  49.700  1.00  0.00           C  
ATOM   1596  O   SER A 105      11.963  24.012  50.270  1.00  0.00           O  
ATOM   1597  CB  SER A 105      14.341  22.376  49.229  1.00  0.00           C  
ATOM   1598  OG  SER A 105      13.939  22.550  47.898  1.00  0.00           O  
ATOM   1599  H   SER A 105      14.478  22.585  51.759  1.00  0.00           H  
ATOM   1600  HA  SER A 105      15.111  24.335  49.546  1.00  0.00           H  
ATOM   1601 1HB  SER A 105      15.346  21.958  49.264  1.00  0.00           H  
ATOM   1602 2HB  SER A 105      13.677  21.674  49.731  1.00  0.00           H  
ATOM   1603  HG  SER A 105      13.989  21.683  47.489  1.00  0.00           H  
ATOM   1604  N   VAL A 106      13.002  25.411  48.843  1.00  0.00           N  
ATOM   1605  CA  VAL A 106      11.755  26.093  48.516  1.00  0.00           C  
ATOM   1606  C   VAL A 106      11.520  26.219  47.018  1.00  0.00           C  
ATOM   1607  O   VAL A 106      10.422  26.586  46.601  1.00  0.00           O  
ATOM   1608  CB  VAL A 106      11.712  27.508  49.124  1.00  0.00           C  
ATOM   1609  CG1 VAL A 106      11.727  27.420  50.642  1.00  0.00           C  
ATOM   1610  CG2 VAL A 106      12.901  28.290  48.588  1.00  0.00           C  
ATOM   1611  H   VAL A 106      13.889  25.680  48.445  1.00  0.00           H  
ATOM   1612  HA  VAL A 106      10.929  25.511  48.928  1.00  0.00           H  
ATOM   1613  HB  VAL A 106      10.782  28.002  48.842  1.00  0.00           H  
ATOM   1614 1HG1 VAL A 106      11.696  28.424  51.069  1.00  0.00           H  
ATOM   1615 2HG1 VAL A 106      10.856  26.857  50.979  1.00  0.00           H  
ATOM   1616 3HG1 VAL A 106      12.634  26.918  50.977  1.00  0.00           H  
ATOM   1617 1HG2 VAL A 106      12.913  29.301  48.992  1.00  0.00           H  
ATOM   1618 2HG2 VAL A 106      13.832  27.796  48.866  1.00  0.00           H  
ATOM   1619 3HG2 VAL A 106      12.794  28.318  47.503  1.00  0.00           H  
ATOM   1620  N   ALA A 107      12.522  25.921  46.203  1.00  0.00           N  
ATOM   1621  CA  ALA A 107      12.331  25.998  44.761  1.00  0.00           C  
ATOM   1622  C   ALA A 107      13.105  24.861  44.096  1.00  0.00           C  
ATOM   1623  O   ALA A 107      14.090  24.374  44.644  1.00  0.00           O  
ATOM   1624  CB  ALA A 107      12.765  27.344  44.199  1.00  0.00           C  
ATOM   1625  H   ALA A 107      13.422  25.642  46.566  1.00  0.00           H  
ATOM   1626  HA  ALA A 107      11.270  25.874  44.545  1.00  0.00           H  
ATOM   1627 1HB  ALA A 107      12.607  27.350  43.120  1.00  0.00           H  
ATOM   1628 2HB  ALA A 107      12.173  28.129  44.668  1.00  0.00           H  
ATOM   1629 3HB  ALA A 107      13.821  27.497  44.418  1.00  0.00           H  
ATOM   1630  N   GLN A 108      12.602  24.411  42.947  1.00  0.00           N  
ATOM   1631  CA  GLN A 108      13.214  23.305  42.194  1.00  0.00           C  
ATOM   1632  C   GLN A 108      12.829  23.363  40.725  1.00  0.00           C  
ATOM   1633  O   GLN A 108      11.889  24.074  40.357  1.00  0.00           O  
ATOM   1634  CB  GLN A 108      12.790  21.959  42.788  1.00  0.00           C  
ATOM   1635  CG  GLN A 108      11.293  21.714  42.703  1.00  0.00           C  
ATOM   1636  CD  GLN A 108      10.875  20.380  43.293  1.00  0.00           C  
ATOM   1637  OE1 GLN A 108      11.348  19.962  44.353  1.00  0.00           O  
ATOM   1638  NE2 GLN A 108       9.973  19.697  42.597  1.00  0.00           N  
ATOM   1639  H   GLN A 108      11.769  24.845  42.579  1.00  0.00           H  
ATOM   1640  HA  GLN A 108      14.299  23.400  42.263  1.00  0.00           H  
ATOM   1641 1HB  GLN A 108      13.301  21.150  42.267  1.00  0.00           H  
ATOM   1642 2HB  GLN A 108      13.086  21.906  43.836  1.00  0.00           H  
ATOM   1643 1HG  GLN A 108      10.783  22.505  43.254  1.00  0.00           H  
ATOM   1644 2HG  GLN A 108      10.983  21.726  41.658  1.00  0.00           H  
ATOM   1645 1HE2 GLN A 108       9.653  18.808  42.928  1.00  0.00           H  
ATOM   1646 2HE2 GLN A 108       9.613  20.069  41.741  1.00  0.00           H  
ATOM   1647  N   ASP A 109      13.562  22.628  39.899  1.00  0.00           N  
ATOM   1648  CA  ASP A 109      13.250  22.512  38.485  1.00  0.00           C  
ATOM   1649  C   ASP A 109      13.758  21.156  38.010  1.00  0.00           C  
ATOM   1650  O   ASP A 109      14.341  20.399  38.795  1.00  0.00           O  
ATOM   1651  CB  ASP A 109      13.895  23.662  37.707  1.00  0.00           C  
ATOM   1652  CG  ASP A 109      15.417  23.687  37.718  1.00  0.00           C  
ATOM   1653  OD1 ASP A 109      16.006  22.789  37.169  1.00  0.00           O  
ATOM   1654  OD2 ASP A 109      15.974  24.604  38.278  1.00  0.00           O  
ATOM   1655  H   ASP A 109      14.363  22.132  40.257  1.00  0.00           H  
ATOM   1656  HA  ASP A 109      12.170  22.564  38.344  1.00  0.00           H  
ATOM   1657 1HB  ASP A 109      13.586  23.623  36.663  1.00  0.00           H  
ATOM   1658 2HB  ASP A 109      13.543  24.606  38.121  1.00  0.00           H  
ATOM   1659  N   THR A 110      13.493  20.833  36.752  1.00  0.00           N  
ATOM   1660  CA  THR A 110      13.935  19.582  36.136  1.00  0.00           C  
ATOM   1661  C   THR A 110      14.780  19.868  34.910  1.00  0.00           C  
ATOM   1662  O   THR A 110      14.850  19.051  33.988  1.00  0.00           O  
ATOM   1663  CB  THR A 110      12.753  18.675  35.750  1.00  0.00           C  
ATOM   1664  OG1 THR A 110      11.888  19.365  34.837  1.00  0.00           O  
ATOM   1665  CG2 THR A 110      11.975  18.285  36.996  1.00  0.00           C  
ATOM   1666  H   THR A 110      12.963  21.481  36.187  1.00  0.00           H  
ATOM   1667  HA  THR A 110      14.549  19.043  36.858  1.00  0.00           H  
ATOM   1668  HB  THR A 110      13.129  17.776  35.259  1.00  0.00           H  
ATOM   1669  HG1 THR A 110      12.323  19.417  33.983  1.00  0.00           H  
ATOM   1670 1HG2 THR A 110      11.141  17.643  36.717  1.00  0.00           H  
ATOM   1671 2HG2 THR A 110      12.633  17.752  37.681  1.00  0.00           H  
ATOM   1672 3HG2 THR A 110      11.593  19.182  37.484  1.00  0.00           H  
ATOM   1673  N   GLY A 111      15.434  21.019  34.889  1.00  0.00           N  
ATOM   1674  CA  GLY A 111      16.217  21.424  33.742  1.00  0.00           C  
ATOM   1675  C   GLY A 111      15.883  22.846  33.363  1.00  0.00           C  
ATOM   1676  O   GLY A 111      15.239  23.557  34.135  1.00  0.00           O  
ATOM   1677  H   GLY A 111      15.389  21.631  35.690  1.00  0.00           H  
ATOM   1678 1HA  GLY A 111      17.280  21.335  33.973  1.00  0.00           H  
ATOM   1679 2HA  GLY A 111      16.021  20.757  32.903  1.00  0.00           H  
ATOM   1680  N   PHE A 112      16.296  23.267  32.178  1.00  0.00           N  
ATOM   1681  CA  PHE A 112      16.059  24.628  31.737  1.00  0.00           C  
ATOM   1682  C   PHE A 112      15.918  24.741  30.233  1.00  0.00           C  
ATOM   1683  O   PHE A 112      16.344  23.866  29.477  1.00  0.00           O  
ATOM   1684  CB  PHE A 112      17.211  25.515  32.214  1.00  0.00           C  
ATOM   1685  CG  PHE A 112      18.566  25.108  31.711  1.00  0.00           C  
ATOM   1686  CD1 PHE A 112      19.096  25.644  30.546  1.00  0.00           C  
ATOM   1687  CD2 PHE A 112      19.319  24.174  32.418  1.00  0.00           C  
ATOM   1688  CE1 PHE A 112      20.345  25.255  30.103  1.00  0.00           C  
ATOM   1689  CE2 PHE A 112      20.569  23.784  31.977  1.00  0.00           C  
ATOM   1690  CZ  PHE A 112      21.078  24.330  30.815  1.00  0.00           C  
ATOM   1691  H   PHE A 112      16.786  22.632  31.562  1.00  0.00           H  
ATOM   1692  HA  PHE A 112      15.125  24.986  32.172  1.00  0.00           H  
ATOM   1693 1HB  PHE A 112      17.036  26.542  31.898  1.00  0.00           H  
ATOM   1694 2HB  PHE A 112      17.241  25.506  33.303  1.00  0.00           H  
ATOM   1695  HD1 PHE A 112      18.518  26.377  29.984  1.00  0.00           H  
ATOM   1696  HD2 PHE A 112      18.919  23.742  33.335  1.00  0.00           H  
ATOM   1697  HE1 PHE A 112      20.756  25.679  29.186  1.00  0.00           H  
ATOM   1698  HE2 PHE A 112      21.146  23.052  32.540  1.00  0.00           H  
ATOM   1699  HZ  PHE A 112      22.062  24.023  30.462  1.00  0.00           H  
ATOM   1700  N   THR A 113      15.300  25.842  29.823  1.00  0.00           N  
ATOM   1701  CA  THR A 113      15.060  26.227  28.440  1.00  0.00           C  
ATOM   1702  C   THR A 113      16.041  27.288  27.963  1.00  0.00           C  
ATOM   1703  O   THR A 113      16.348  28.242  28.678  1.00  0.00           O  
ATOM   1704  CB  THR A 113      13.625  26.748  28.239  1.00  0.00           C  
ATOM   1705  OG1 THR A 113      12.687  25.693  28.486  1.00  0.00           O  
ATOM   1706  CG2 THR A 113      13.405  27.269  26.826  1.00  0.00           C  
ATOM   1707  H   THR A 113      14.971  26.465  30.544  1.00  0.00           H  
ATOM   1708  HA  THR A 113      15.195  25.347  27.813  1.00  0.00           H  
ATOM   1709  HB  THR A 113      13.446  27.557  28.947  1.00  0.00           H  
ATOM   1710  HG1 THR A 113      12.695  25.465  29.419  1.00  0.00           H  
ATOM   1711 1HG2 THR A 113      12.380  27.625  26.730  1.00  0.00           H  
ATOM   1712 2HG2 THR A 113      14.085  28.090  26.602  1.00  0.00           H  
ATOM   1713 3HG2 THR A 113      13.580  26.466  26.112  1.00  0.00           H  
ATOM   1714  N   VAL A 114      16.536  27.099  26.746  1.00  0.00           N  
ATOM   1715  CA  VAL A 114      17.446  28.046  26.115  1.00  0.00           C  
ATOM   1716  C   VAL A 114      16.726  28.642  24.911  1.00  0.00           C  
ATOM   1717  O   VAL A 114      16.207  27.904  24.073  1.00  0.00           O  
ATOM   1718  CB  VAL A 114      18.739  27.334  25.675  1.00  0.00           C  
ATOM   1719  CG1 VAL A 114      19.679  28.326  25.009  1.00  0.00           C  
ATOM   1720  CG2 VAL A 114      19.387  26.682  26.887  1.00  0.00           C  
ATOM   1721  H   VAL A 114      16.269  26.266  26.243  1.00  0.00           H  
ATOM   1722  HA  VAL A 114      17.716  28.829  26.824  1.00  0.00           H  
ATOM   1723  HB  VAL A 114      18.501  26.569  24.934  1.00  0.00           H  
ATOM   1724 1HG1 VAL A 114      20.590  27.813  24.700  1.00  0.00           H  
ATOM   1725 2HG1 VAL A 114      19.203  28.763  24.131  1.00  0.00           H  
ATOM   1726 3HG1 VAL A 114      19.930  29.118  25.714  1.00  0.00           H  
ATOM   1727 1HG2 VAL A 114      20.303  26.176  26.582  1.00  0.00           H  
ATOM   1728 2HG2 VAL A 114      19.624  27.448  27.626  1.00  0.00           H  
ATOM   1729 3HG2 VAL A 114      18.704  25.956  27.327  1.00  0.00           H  
ATOM   1730  N   VAL A 115      16.682  29.967  24.839  1.00  0.00           N  
ATOM   1731  CA  VAL A 115      15.994  30.621  23.735  1.00  0.00           C  
ATOM   1732  C   VAL A 115      17.000  30.560  22.591  1.00  0.00           C  
ATOM   1733  O   VAL A 115      18.191  30.695  22.865  1.00  0.00           O  
ATOM   1734  CB  VAL A 115      15.623  32.075  24.082  1.00  0.00           C  
ATOM   1735  CG1 VAL A 115      14.901  32.127  25.420  1.00  0.00           C  
ATOM   1736  CG2 VAL A 115      16.875  32.941  24.108  1.00  0.00           C  
ATOM   1737  H   VAL A 115      17.138  30.488  25.574  1.00  0.00           H  
ATOM   1738  HA  VAL A 115      15.070  30.090  23.504  1.00  0.00           H  
ATOM   1739  HB  VAL A 115      14.935  32.469  23.333  1.00  0.00           H  
ATOM   1740 1HG1 VAL A 115      14.642  33.160  25.660  1.00  0.00           H  
ATOM   1741 2HG1 VAL A 115      13.992  31.529  25.357  1.00  0.00           H  
ATOM   1742 3HG1 VAL A 115      15.540  31.732  26.209  1.00  0.00           H  
ATOM   1743 1HG2 VAL A 115      16.604  33.968  24.354  1.00  0.00           H  
ATOM   1744 2HG2 VAL A 115      17.533  32.524  24.870  1.00  0.00           H  
ATOM   1745 3HG2 VAL A 115      17.383  32.943  23.144  1.00  0.00           H  
ATOM   1746  N   ALA A 116      16.572  30.353  21.348  1.00  0.00           N  
ATOM   1747  CA  ALA A 116      17.530  30.277  20.247  1.00  0.00           C  
ATOM   1748  C   ALA A 116      18.653  31.288  20.481  1.00  0.00           C  
ATOM   1749  O   ALA A 116      18.397  32.487  20.396  1.00  0.00           O  
ATOM   1750  CB  ALA A 116      16.861  30.527  18.902  1.00  0.00           C  
ATOM   1751  H   ALA A 116      15.582  30.249  21.173  1.00  0.00           H  
ATOM   1752  HA  ALA A 116      17.955  29.274  20.226  1.00  0.00           H  
ATOM   1753 1HB  ALA A 116      17.608  30.473  18.110  1.00  0.00           H  
ATOM   1754 2HB  ALA A 116      16.093  29.772  18.732  1.00  0.00           H  
ATOM   1755 3HB  ALA A 116      16.399  31.513  18.896  1.00  0.00           H  
ATOM   1756  N   PRO A 117      19.884  30.841  20.767  1.00  0.00           N  
ATOM   1757  CA  PRO A 117      21.038  31.696  21.070  1.00  0.00           C  
ATOM   1758  C   PRO A 117      21.329  32.707  19.963  1.00  0.00           C  
ATOM   1759  O   PRO A 117      21.347  32.373  18.777  1.00  0.00           O  
ATOM   1760  CB  PRO A 117      22.174  30.678  21.210  1.00  0.00           C  
ATOM   1761  CG  PRO A 117      21.504  29.416  21.635  1.00  0.00           C  
ATOM   1762  CD  PRO A 117      20.198  29.392  20.887  1.00  0.00           C  
ATOM   1763  HA  PRO A 117      20.851  32.221  22.017  1.00  0.00           H  
ATOM   1764 1HB  PRO A 117      22.704  30.572  20.252  1.00  0.00           H  
ATOM   1765 2HB  PRO A 117      22.905  31.041  21.948  1.00  0.00           H  
ATOM   1766 1HG  PRO A 117      22.138  28.550  21.396  1.00  0.00           H  
ATOM   1767 2HG  PRO A 117      21.363  29.420  22.726  1.00  0.00           H  
ATOM   1768 1HD  PRO A 117      20.321  28.927  19.898  1.00  0.00           H  
ATOM   1769 2HD  PRO A 117      19.507  28.826  21.528  1.00  0.00           H  
ATOM   1770  N   GLY A 118      21.553  33.947  20.393  1.00  0.00           N  
ATOM   1771  CA  GLY A 118      21.892  35.065  19.533  1.00  0.00           C  
ATOM   1772  C   GLY A 118      20.668  35.755  18.961  1.00  0.00           C  
ATOM   1773  O   GLY A 118      20.809  36.745  18.246  1.00  0.00           O  
ATOM   1774  H   GLY A 118      21.479  34.124  21.384  1.00  0.00           H  
ATOM   1775 1HA  GLY A 118      22.477  35.788  20.103  1.00  0.00           H  
ATOM   1776 2HA  GLY A 118      22.518  34.710  18.714  1.00  0.00           H  
ATOM   1777  N   LYS A 119      19.473  35.262  19.272  1.00  0.00           N  
ATOM   1778  CA  LYS A 119      18.292  35.899  18.714  1.00  0.00           C  
ATOM   1779  C   LYS A 119      17.479  36.705  19.719  1.00  0.00           C  
ATOM   1780  O   LYS A 119      16.993  36.180  20.722  1.00  0.00           O  
ATOM   1781  CB  LYS A 119      17.398  34.834  18.077  1.00  0.00           C  
ATOM   1782  CG  LYS A 119      18.060  33.971  17.011  1.00  0.00           C  
ATOM   1783  CD  LYS A 119      18.449  34.763  15.772  1.00  0.00           C  
ATOM   1784  CE  LYS A 119      18.987  33.849  14.679  1.00  0.00           C  
ATOM   1785  NZ  LYS A 119      19.420  34.611  13.477  1.00  0.00           N  
ATOM   1786  H   LYS A 119      19.378  34.463  19.881  1.00  0.00           H  
ATOM   1787  HA  LYS A 119      18.610  36.602  17.943  1.00  0.00           H  
ATOM   1788 1HB  LYS A 119      17.029  34.166  18.856  1.00  0.00           H  
ATOM   1789 2HB  LYS A 119      16.535  35.313  17.615  1.00  0.00           H  
ATOM   1790 1HG  LYS A 119      18.959  33.516  17.427  1.00  0.00           H  
ATOM   1791 2HG  LYS A 119      17.370  33.182  16.714  1.00  0.00           H  
ATOM   1792 1HD  LYS A 119      17.579  35.298  15.391  1.00  0.00           H  
ATOM   1793 2HD  LYS A 119      19.216  35.494  16.026  1.00  0.00           H  
ATOM   1794 1HE  LYS A 119      19.834  33.290  15.072  1.00  0.00           H  
ATOM   1795 2HE  LYS A 119      18.206  33.145  14.391  1.00  0.00           H  
ATOM   1796 1HZ  LYS A 119      19.768  33.969  12.778  1.00  0.00           H  
ATOM   1797 2HZ  LYS A 119      18.637  35.125  13.100  1.00  0.00           H  
ATOM   1798 3HZ  LYS A 119      20.152  35.257  13.734  1.00  0.00           H  
ATOM   1799  N   GLU A 120      17.328  37.995  19.431  1.00  0.00           N  
ATOM   1800  CA  GLU A 120      16.546  38.871  20.290  1.00  0.00           C  
ATOM   1801  C   GLU A 120      15.076  38.481  20.214  1.00  0.00           C  
ATOM   1802  O   GLU A 120      14.356  38.599  21.204  1.00  0.00           O  
ATOM   1803  CB  GLU A 120      16.700  40.346  19.908  1.00  0.00           C  
ATOM   1804  CG  GLU A 120      18.045  40.961  20.272  1.00  0.00           C  
ATOM   1805  CD  GLU A 120      18.142  42.420  19.927  1.00  0.00           C  
ATOM   1806  OE1 GLU A 120      18.658  42.706  18.872  1.00  0.00           O  
ATOM   1807  OE2 GLU A 120      17.712  43.247  20.697  1.00  0.00           O  
ATOM   1808  H   GLU A 120      17.766  38.363  18.600  1.00  0.00           H  
ATOM   1809  HA  GLU A 120      16.890  38.755  21.318  1.00  0.00           H  
ATOM   1810 1HB  GLU A 120      16.566  40.458  18.833  1.00  0.00           H  
ATOM   1811 2HB  GLU A 120      15.928  40.942  20.395  1.00  0.00           H  
ATOM   1812 1HG  GLU A 120      18.206  40.843  21.343  1.00  0.00           H  
ATOM   1813 2HG  GLU A 120      18.831  40.417  19.751  1.00  0.00           H  
ATOM   1814  N   LYS A 121      14.626  38.021  19.051  1.00  0.00           N  
ATOM   1815  CA  LYS A 121      13.237  37.608  18.889  1.00  0.00           C  
ATOM   1816  C   LYS A 121      12.921  36.383  19.747  1.00  0.00           C  
ATOM   1817  O   LYS A 121      11.817  36.262  20.288  1.00  0.00           O  
ATOM   1818  CB  LYS A 121      12.926  37.314  17.422  1.00  0.00           C  
ATOM   1819  CG  LYS A 121      12.885  38.551  16.534  1.00  0.00           C  
ATOM   1820  CD  LYS A 121      12.586  38.185  15.087  1.00  0.00           C  
ATOM   1821  CE  LYS A 121      12.543  39.418  14.196  1.00  0.00           C  
ATOM   1822  NZ  LYS A 121      12.289  39.069  12.773  1.00  0.00           N  
ATOM   1823  H   LYS A 121      15.262  37.960  18.266  1.00  0.00           H  
ATOM   1824  HA  LYS A 121      12.594  38.421  19.226  1.00  0.00           H  
ATOM   1825 1HB  LYS A 121      13.680  36.636  17.021  1.00  0.00           H  
ATOM   1826 2HB  LYS A 121      11.961  36.813  17.350  1.00  0.00           H  
ATOM   1827 1HG  LYS A 121      12.111  39.228  16.899  1.00  0.00           H  
ATOM   1828 2HG  LYS A 121      13.846  39.062  16.579  1.00  0.00           H  
ATOM   1829 1HD  LYS A 121      13.356  37.507  14.716  1.00  0.00           H  
ATOM   1830 2HD  LYS A 121      11.622  37.678  15.032  1.00  0.00           H  
ATOM   1831 1HE  LYS A 121      11.754  40.081  14.545  1.00  0.00           H  
ATOM   1832 2HE  LYS A 121      13.497  39.943  14.268  1.00  0.00           H  
ATOM   1833 1HZ  LYS A 121      12.270  39.913  12.217  1.00  0.00           H  
ATOM   1834 2HZ  LYS A 121      13.025  38.462  12.436  1.00  0.00           H  
ATOM   1835 3HZ  LYS A 121      11.401  38.594  12.693  1.00  0.00           H  
ATOM   1836  N   ALA A 122      13.884  35.476  19.885  1.00  0.00           N  
ATOM   1837  CA  ALA A 122      13.647  34.276  20.681  1.00  0.00           C  
ATOM   1838  C   ALA A 122      13.507  34.674  22.149  1.00  0.00           C  
ATOM   1839  O   ALA A 122      12.666  34.144  22.872  1.00  0.00           O  
ATOM   1840  CB  ALA A 122      14.776  33.277  20.483  1.00  0.00           C  
ATOM   1841  H   ALA A 122      14.777  35.622  19.439  1.00  0.00           H  
ATOM   1842  HA  ALA A 122      12.720  33.808  20.353  1.00  0.00           H  
ATOM   1843 1HB  ALA A 122      14.591  32.392  21.093  1.00  0.00           H  
ATOM   1844 2HB  ALA A 122      14.810  33.001  19.429  1.00  0.00           H  
ATOM   1845 3HB  ALA A 122      15.725  33.724  20.779  1.00  0.00           H  
ATOM   1846  N   LEU A 123      14.356  35.607  22.561  1.00  0.00           N  
ATOM   1847  CA  LEU A 123      14.296  36.103  23.929  1.00  0.00           C  
ATOM   1848  C   LEU A 123      13.003  36.891  24.117  1.00  0.00           C  
ATOM   1849  O   LEU A 123      12.332  36.727  25.133  1.00  0.00           O  
ATOM   1850  CB  LEU A 123      15.517  36.985  24.222  1.00  0.00           C  
ATOM   1851  CG  LEU A 123      15.653  37.585  25.628  1.00  0.00           C  
ATOM   1852  CD1 LEU A 123      15.702  36.478  26.671  1.00  0.00           C  
ATOM   1853  CD2 LEU A 123      16.908  38.442  25.695  1.00  0.00           C  
ATOM   1854  H   LEU A 123      15.045  35.975  21.917  1.00  0.00           H  
ATOM   1855  HA  LEU A 123      14.306  35.241  24.596  1.00  0.00           H  
ATOM   1856 1HB  LEU A 123      16.415  36.395  24.047  1.00  0.00           H  
ATOM   1857 2HB  LEU A 123      15.505  37.821  23.523  1.00  0.00           H  
ATOM   1858  HG  LEU A 123      14.783  38.204  25.849  1.00  0.00           H  
ATOM   1859 1HD1 LEU A 123      15.799  36.919  27.664  1.00  0.00           H  
ATOM   1860 2HD1 LEU A 123      14.792  35.879  26.640  1.00  0.00           H  
ATOM   1861 3HD1 LEU A 123      16.562  35.844  26.459  1.00  0.00           H  
ATOM   1862 1HD2 LEU A 123      17.004  38.870  26.694  1.00  0.00           H  
ATOM   1863 2HD2 LEU A 123      17.786  37.832  25.479  1.00  0.00           H  
ATOM   1864 3HD2 LEU A 123      16.848  39.249  24.964  1.00  0.00           H  
ATOM   1865  N   MET A 124      12.639  37.731  23.152  1.00  0.00           N  
ATOM   1866  CA  MET A 124      11.454  38.571  23.264  1.00  0.00           C  
ATOM   1867  C   MET A 124      10.197  37.733  23.487  1.00  0.00           C  
ATOM   1868  O   MET A 124       9.379  38.076  24.340  1.00  0.00           O  
ATOM   1869  CB  MET A 124      11.292  39.441  22.019  1.00  0.00           C  
ATOM   1870  CG  MET A 124      10.209  40.507  22.115  1.00  0.00           C  
ATOM   1871  SD  MET A 124      10.009  41.419  20.571  1.00  0.00           S  
ATOM   1872  CE  MET A 124       8.651  42.521  20.956  1.00  0.00           C  
ATOM   1873  H   MET A 124      13.198  37.795  22.313  1.00  0.00           H  
ATOM   1874  HA  MET A 124      11.569  39.228  24.127  1.00  0.00           H  
ATOM   1875 1HB  MET A 124      12.232  39.946  21.804  1.00  0.00           H  
ATOM   1876 2HB  MET A 124      11.055  38.804  21.167  1.00  0.00           H  
ATOM   1877 1HG  MET A 124       9.249  40.059  22.369  1.00  0.00           H  
ATOM   1878 2HG  MET A 124      10.474  41.206  22.907  1.00  0.00           H  
ATOM   1879 1HE  MET A 124       8.420  43.144  20.091  1.00  0.00           H  
ATOM   1880 2HE  MET A 124       7.766  41.941  21.222  1.00  0.00           H  
ATOM   1881 3HE  MET A 124       8.926  43.160  21.794  1.00  0.00           H  
ATOM   1882  N   LYS A 125      10.032  36.648  22.735  1.00  0.00           N  
ATOM   1883  CA  LYS A 125       8.841  35.836  22.973  1.00  0.00           C  
ATOM   1884  C   LYS A 125       8.875  35.218  24.362  1.00  0.00           C  
ATOM   1885  O   LYS A 125       7.873  35.244  25.074  1.00  0.00           O  
ATOM   1886  CB  LYS A 125       8.689  34.734  21.924  1.00  0.00           C  
ATOM   1887  CG  LYS A 125       7.430  33.893  22.112  1.00  0.00           C  
ATOM   1888  CD  LYS A 125       7.236  32.908  20.970  1.00  0.00           C  
ATOM   1889  CE  LYS A 125       5.978  32.077  21.177  1.00  0.00           C  
ATOM   1890  NZ  LYS A 125       5.766  31.099  20.074  1.00  0.00           N  
ATOM   1891  H   LYS A 125      10.709  36.399  22.028  1.00  0.00           H  
ATOM   1892  HA  LYS A 125       7.966  36.487  22.914  1.00  0.00           H  
ATOM   1893 1HB  LYS A 125       8.660  35.172  20.928  1.00  0.00           H  
ATOM   1894 2HB  LYS A 125       9.555  34.074  21.967  1.00  0.00           H  
ATOM   1895 1HG  LYS A 125       7.493  33.337  23.046  1.00  0.00           H  
ATOM   1896 2HG  LYS A 125       6.559  34.544  22.161  1.00  0.00           H  
ATOM   1897 1HD  LYS A 125       7.157  33.451  20.030  1.00  0.00           H  
ATOM   1898 2HD  LYS A 125       8.098  32.242  20.915  1.00  0.00           H  
ATOM   1899 1HE  LYS A 125       6.060  31.536  22.119  1.00  0.00           H  
ATOM   1900 2HE  LYS A 125       5.118  32.745  21.231  1.00  0.00           H  
ATOM   1901 1HZ  LYS A 125       4.923  30.571  20.249  1.00  0.00           H  
ATOM   1902 2HZ  LYS A 125       5.676  31.592  19.197  1.00  0.00           H  
ATOM   1903 3HZ  LYS A 125       6.553  30.469  20.026  1.00  0.00           H  
ATOM   1904  N   ALA A 126      10.007  34.652  24.766  1.00  0.00           N  
ATOM   1905  CA  ALA A 126      10.053  34.020  26.080  1.00  0.00           C  
ATOM   1906  C   ALA A 126       9.862  35.032  27.202  1.00  0.00           C  
ATOM   1907  O   ALA A 126       9.223  34.711  28.201  1.00  0.00           O  
ATOM   1908  CB  ALA A 126      11.386  33.296  26.210  1.00  0.00           C  
ATOM   1909  H   ALA A 126      10.829  34.654  24.181  1.00  0.00           H  
ATOM   1910  HA  ALA A 126       9.239  33.299  26.151  1.00  0.00           H  
ATOM   1911 1HB  ALA A 126      11.436  32.812  27.186  1.00  0.00           H  
ATOM   1912 2HB  ALA A 126      11.471  32.544  25.426  1.00  0.00           H  
ATOM   1913 3HB  ALA A 126      12.194  34.020  26.112  1.00  0.00           H  
ATOM   1914  N   VAL A 127      10.406  36.236  27.066  1.00  0.00           N  
ATOM   1915  CA  VAL A 127      10.220  37.262  28.084  1.00  0.00           C  
ATOM   1916  C   VAL A 127       8.761  37.714  28.068  1.00  0.00           C  
ATOM   1917  O   VAL A 127       8.127  37.850  29.115  1.00  0.00           O  
ATOM   1918  CB  VAL A 127      11.122  38.493  27.878  1.00  0.00           C  
ATOM   1919  CG1 VAL A 127      10.758  39.608  28.846  1.00  0.00           C  
ATOM   1920  CG2 VAL A 127      12.589  38.123  28.041  1.00  0.00           C  
ATOM   1921  H   VAL A 127      10.958  36.440  26.246  1.00  0.00           H  
ATOM   1922  HA  VAL A 127      10.470  36.835  29.054  1.00  0.00           H  
ATOM   1923  HB  VAL A 127      10.965  38.885  26.872  1.00  0.00           H  
ATOM   1924 1HG1 VAL A 127      11.416  40.460  28.672  1.00  0.00           H  
ATOM   1925 2HG1 VAL A 127       9.725  39.922  28.703  1.00  0.00           H  
ATOM   1926 3HG1 VAL A 127      10.881  39.257  29.870  1.00  0.00           H  
ATOM   1927 1HG2 VAL A 127      13.210  39.005  27.891  1.00  0.00           H  
ATOM   1928 2HG2 VAL A 127      12.755  37.730  29.045  1.00  0.00           H  
ATOM   1929 3HG2 VAL A 127      12.863  37.364  27.307  1.00  0.00           H  
ATOM   1930  N   ALA A 128       8.197  37.933  26.886  1.00  0.00           N  
ATOM   1931  CA  ALA A 128       6.808  38.356  26.763  1.00  0.00           C  
ATOM   1932  C   ALA A 128       5.769  37.336  27.232  1.00  0.00           C  
ATOM   1933  O   ALA A 128       4.764  37.703  27.841  1.00  0.00           O  
ATOM   1934  CB  ALA A 128       6.517  38.732  25.316  1.00  0.00           C  
ATOM   1935  H   ALA A 128       8.730  37.807  26.038  1.00  0.00           H  
ATOM   1936  HA  ALA A 128       6.672  39.229  27.400  1.00  0.00           H  
ATOM   1937 1HB  ALA A 128       5.485  39.078  25.269  1.00  0.00           H  
ATOM   1938 2HB  ALA A 128       7.196  39.524  24.998  1.00  0.00           H  
ATOM   1939 3HB  ALA A 128       6.656  37.863  24.678  1.00  0.00           H  
ATOM   1940  N   THR A 129       6.022  36.058  26.966  1.00  0.00           N  
ATOM   1941  CA  THR A 129       5.030  35.030  27.282  1.00  0.00           C  
ATOM   1942  C   THR A 129       5.306  34.113  28.469  1.00  0.00           C  
ATOM   1943  O   THR A 129       4.359  33.510  28.975  1.00  0.00           O  
ATOM   1944  CB  THR A 129       4.805  34.144  26.043  1.00  0.00           C  
ATOM   1945  OG1 THR A 129       6.023  33.462  25.713  1.00  0.00           O  
ATOM   1946  CG2 THR A 129       4.365  34.968  24.843  1.00  0.00           C  
ATOM   1947  H   THR A 129       6.901  35.794  26.546  1.00  0.00           H  
ATOM   1948  HA  THR A 129       4.102  35.544  27.541  1.00  0.00           H  
ATOM   1949  HB  THR A 129       4.037  33.407  26.269  1.00  0.00           H  
ATOM   1950  HG1 THR A 129       6.671  34.112  25.426  1.00  0.00           H  
ATOM   1951 1HG2 THR A 129       4.216  34.310  23.986  1.00  0.00           H  
ATOM   1952 2HG2 THR A 129       3.431  35.477  25.077  1.00  0.00           H  
ATOM   1953 3HG2 THR A 129       5.132  35.706  24.604  1.00  0.00           H  
ATOM   1954  N   VAL A 130       6.543  33.979  28.935  1.00  0.00           N  
ATOM   1955  CA  VAL A 130       6.756  33.046  30.037  1.00  0.00           C  
ATOM   1956  C   VAL A 130       7.130  33.738  31.346  1.00  0.00           C  
ATOM   1957  O   VAL A 130       6.424  33.589  32.345  1.00  0.00           O  
ATOM   1958  CB  VAL A 130       7.866  32.042  29.672  1.00  0.00           C  
ATOM   1959  CG1 VAL A 130       8.102  31.085  30.830  1.00  0.00           C  
ATOM   1960  CG2 VAL A 130       7.476  31.292  28.407  1.00  0.00           C  
ATOM   1961  H   VAL A 130       7.331  34.489  28.567  1.00  0.00           H  
ATOM   1962  HA  VAL A 130       5.829  32.499  30.214  1.00  0.00           H  
ATOM   1963  HB  VAL A 130       8.802  32.574  29.502  1.00  0.00           H  
ATOM   1964 1HG1 VAL A 130       8.888  30.376  30.567  1.00  0.00           H  
ATOM   1965 2HG1 VAL A 130       8.406  31.626  31.725  1.00  0.00           H  
ATOM   1966 3HG1 VAL A 130       7.177  30.545  31.035  1.00  0.00           H  
ATOM   1967 1HG2 VAL A 130       8.260  30.582  28.148  1.00  0.00           H  
ATOM   1968 2HG2 VAL A 130       6.541  30.757  28.579  1.00  0.00           H  
ATOM   1969 3HG2 VAL A 130       7.344  31.999  27.588  1.00  0.00           H  
ATOM   1970  N   GLY A 131       8.223  34.493  31.363  1.00  0.00           N  
ATOM   1971  CA  GLY A 131       8.656  35.062  32.631  1.00  0.00           C  
ATOM   1972  C   GLY A 131      10.102  35.514  32.557  1.00  0.00           C  
ATOM   1973  O   GLY A 131      10.684  35.491  31.473  1.00  0.00           O  
ATOM   1974  H   GLY A 131       8.722  34.651  30.499  1.00  0.00           H  
ATOM   1975 1HA  GLY A 131       8.015  35.908  32.883  1.00  0.00           H  
ATOM   1976 2HA  GLY A 131       8.536  34.317  33.416  1.00  0.00           H  
ATOM   1977  N   PRO A 132      10.708  35.933  33.684  1.00  0.00           N  
ATOM   1978  CA  PRO A 132      12.094  36.409  33.808  1.00  0.00           C  
ATOM   1979  C   PRO A 132      13.099  35.370  33.300  1.00  0.00           C  
ATOM   1980  O   PRO A 132      12.945  34.174  33.545  1.00  0.00           O  
ATOM   1981  CB  PRO A 132      12.210  36.634  35.316  1.00  0.00           C  
ATOM   1982  CG  PRO A 132      10.816  36.911  35.770  1.00  0.00           C  
ATOM   1983  CD  PRO A 132       9.951  36.000  34.941  1.00  0.00           C  
ATOM   1984  HA  PRO A 132      12.198  37.350  33.248  1.00  0.00           H  
ATOM   1985 1HB  PRO A 132      12.639  35.746  35.803  1.00  0.00           H  
ATOM   1986 2HB  PRO A 132      12.895  37.474  35.502  1.00  0.00           H  
ATOM   1987 1HG  PRO A 132      10.722  36.712  36.847  1.00  0.00           H  
ATOM   1988 2HG  PRO A 132      10.570  37.972  35.620  1.00  0.00           H  
ATOM   1989 1HD  PRO A 132       9.877  35.009  35.415  1.00  0.00           H  
ATOM   1990 2HD  PRO A 132       8.958  36.458  34.836  1.00  0.00           H  
ATOM   1991  N   ILE A 133      14.123  35.861  32.612  1.00  0.00           N  
ATOM   1992  CA  ILE A 133      15.158  35.035  31.994  1.00  0.00           C  
ATOM   1993  C   ILE A 133      16.593  35.431  32.336  1.00  0.00           C  
ATOM   1994  O   ILE A 133      16.942  36.607  32.319  1.00  0.00           O  
ATOM   1995  CB  ILE A 133      15.007  35.047  30.461  1.00  0.00           C  
ATOM   1996  CG1 ILE A 133      13.600  34.519  30.173  1.00  0.00           C  
ATOM   1997  CG2 ILE A 133      16.076  34.225  29.758  1.00  0.00           C  
ATOM   1998  CD1 ILE A 133      13.151  34.453  28.731  1.00  0.00           C  
ATOM   1999  H   ILE A 133      14.168  36.868  32.528  1.00  0.00           H  
ATOM   2000  HA  ILE A 133      15.026  34.014  32.352  1.00  0.00           H  
ATOM   2001  HB  ILE A 133      15.082  36.073  30.103  1.00  0.00           H  
ATOM   2002 1HG1 ILE A 133      13.529  33.508  30.574  1.00  0.00           H  
ATOM   2003 2HG1 ILE A 133      12.877  35.149  30.694  1.00  0.00           H  
ATOM   2004 1HG2 ILE A 133      15.936  34.258  28.677  1.00  0.00           H  
ATOM   2005 2HG2 ILE A 133      17.072  34.603  29.981  1.00  0.00           H  
ATOM   2006 3HG2 ILE A 133      16.005  33.191  30.098  1.00  0.00           H  
ATOM   2007 1HD1 ILE A 133      12.136  34.055  28.760  1.00  0.00           H  
ATOM   2008 2HD1 ILE A 133      13.169  35.449  28.286  1.00  0.00           H  
ATOM   2009 3HD1 ILE A 133      13.804  33.804  28.149  1.00  0.00           H  
ATOM   2010  N   SER A 134      17.433  34.450  32.660  1.00  0.00           N  
ATOM   2011  CA  SER A 134      18.817  34.739  33.031  1.00  0.00           C  
ATOM   2012  C   SER A 134      19.667  34.959  31.791  1.00  0.00           C  
ATOM   2013  O   SER A 134      19.654  34.131  30.883  1.00  0.00           O  
ATOM   2014  CB  SER A 134      19.397  33.600  33.847  1.00  0.00           C  
ATOM   2015  OG  SER A 134      18.752  33.451  35.083  1.00  0.00           O  
ATOM   2016  H   SER A 134      17.140  33.483  32.658  1.00  0.00           H  
ATOM   2017  HA  SER A 134      18.839  35.649  33.631  1.00  0.00           H  
ATOM   2018 1HB  SER A 134      19.308  32.672  33.285  1.00  0.00           H  
ATOM   2019 2HB  SER A 134      20.455  33.807  34.004  1.00  0.00           H  
ATOM   2020  HG  SER A 134      18.985  34.219  35.611  1.00  0.00           H  
ATOM   2021  N   VAL A 135      20.408  36.062  31.730  1.00  0.00           N  
ATOM   2022  CA  VAL A 135      21.235  36.267  30.549  1.00  0.00           C  
ATOM   2023  C   VAL A 135      22.655  36.691  30.890  1.00  0.00           C  
ATOM   2024  O   VAL A 135      22.899  37.350  31.902  1.00  0.00           O  
ATOM   2025  CB  VAL A 135      20.604  37.337  29.638  1.00  0.00           C  
ATOM   2026  CG1 VAL A 135      19.185  36.946  29.253  1.00  0.00           C  
ATOM   2027  CG2 VAL A 135      20.623  38.682  30.347  1.00  0.00           C  
ATOM   2028  H   VAL A 135      20.394  36.738  32.480  1.00  0.00           H  
ATOM   2029  HA  VAL A 135      21.300  35.329  29.998  1.00  0.00           H  
ATOM   2030  HB  VAL A 135      21.174  37.406  28.711  1.00  0.00           H  
ATOM   2031 1HG1 VAL A 135      18.761  37.718  28.609  1.00  0.00           H  
ATOM   2032 2HG1 VAL A 135      19.221  35.995  28.723  1.00  0.00           H  
ATOM   2033 3HG1 VAL A 135      18.558  36.844  30.140  1.00  0.00           H  
ATOM   2034 1HG2 VAL A 135      20.180  39.449  29.713  1.00  0.00           H  
ATOM   2035 2HG2 VAL A 135      20.051  38.597  31.271  1.00  0.00           H  
ATOM   2036 3HG2 VAL A 135      21.653  38.959  30.573  1.00  0.00           H  
ATOM   2037  N   ALA A 136      23.611  36.306  30.054  1.00  0.00           N  
ATOM   2038  CA  ALA A 136      24.950  36.845  30.239  1.00  0.00           C  
ATOM   2039  C   ALA A 136      25.017  38.153  29.464  1.00  0.00           C  
ATOM   2040  O   ALA A 136      24.348  38.280  28.438  1.00  0.00           O  
ATOM   2041  CB  ALA A 136      26.035  35.890  29.766  1.00  0.00           C  
ATOM   2042  H   ALA A 136      23.383  35.652  29.320  1.00  0.00           H  
ATOM   2043  HA  ALA A 136      25.126  37.040  31.297  1.00  0.00           H  
ATOM   2044 1HB  ALA A 136      27.010  36.366  29.878  1.00  0.00           H  
ATOM   2045 2HB  ALA A 136      26.007  34.977  30.362  1.00  0.00           H  
ATOM   2046 3HB  ALA A 136      25.865  35.647  28.718  1.00  0.00           H  
ATOM   2047  N   MET A 137      25.802  39.115  29.931  1.00  0.00           N  
ATOM   2048  CA  MET A 137      26.008  40.323  29.149  1.00  0.00           C  
ATOM   2049  C   MET A 137      27.421  40.861  29.266  1.00  0.00           C  
ATOM   2050  O   MET A 137      28.185  40.458  30.137  1.00  0.00           O  
ATOM   2051  CB  MET A 137      25.046  41.457  29.496  1.00  0.00           C  
ATOM   2052  CG  MET A 137      25.219  42.093  30.870  1.00  0.00           C  
ATOM   2053  SD  MET A 137      24.177  43.549  31.092  1.00  0.00           S  
ATOM   2054  CE  MET A 137      25.036  44.769  30.104  1.00  0.00           C  
ATOM   2055  H   MET A 137      26.241  38.984  30.830  1.00  0.00           H  
ATOM   2056  HA  MET A 137      25.848  40.066  28.101  1.00  0.00           H  
ATOM   2057 1HB  MET A 137      25.165  42.245  28.755  1.00  0.00           H  
ATOM   2058 2HB  MET A 137      24.024  41.084  29.441  1.00  0.00           H  
ATOM   2059 1HG  MET A 137      24.966  41.363  31.637  1.00  0.00           H  
ATOM   2060 2HG  MET A 137      26.258  42.388  31.010  1.00  0.00           H  
ATOM   2061 1HE  MET A 137      24.505  45.720  30.148  1.00  0.00           H  
ATOM   2062 2HE  MET A 137      26.051  44.905  30.484  1.00  0.00           H  
ATOM   2063 3HE  MET A 137      25.097  44.452  29.062  1.00  0.00           H  
ATOM   2064  N   ASP A 138      27.754  41.782  28.368  1.00  0.00           N  
ATOM   2065  CA  ASP A 138      29.007  42.521  28.409  1.00  0.00           C  
ATOM   2066  C   ASP A 138      28.857  43.765  29.279  1.00  0.00           C  
ATOM   2067  O   ASP A 138      28.216  44.738  28.888  1.00  0.00           O  
ATOM   2068  CB  ASP A 138      29.478  42.952  27.019  1.00  0.00           C  
ATOM   2069  CG  ASP A 138      30.825  43.662  27.056  1.00  0.00           C  
ATOM   2070  OD1 ASP A 138      31.279  43.959  28.137  1.00  0.00           O  
ATOM   2071  OD2 ASP A 138      31.396  43.909  26.021  1.00  0.00           O  
ATOM   2072  H   ASP A 138      27.092  41.963  27.628  1.00  0.00           H  
ATOM   2073  HA  ASP A 138      29.776  41.881  28.843  1.00  0.00           H  
ATOM   2074 1HB  ASP A 138      29.562  42.080  26.370  1.00  0.00           H  
ATOM   2075 2HB  ASP A 138      28.743  43.617  26.569  1.00  0.00           H  
ATOM   2076  N   ALA A 139      29.420  43.729  30.483  1.00  0.00           N  
ATOM   2077  CA  ALA A 139      29.298  44.830  31.430  1.00  0.00           C  
ATOM   2078  C   ALA A 139      30.692  45.280  31.852  1.00  0.00           C  
ATOM   2079  O   ALA A 139      30.890  45.799  32.951  1.00  0.00           O  
ATOM   2080  CB  ALA A 139      28.466  44.416  32.637  1.00  0.00           C  
ATOM   2081  H   ALA A 139      29.953  42.914  30.752  1.00  0.00           H  
ATOM   2082  HA  ALA A 139      28.793  45.665  30.942  1.00  0.00           H  
ATOM   2083 1HB  ALA A 139      28.382  45.239  33.346  1.00  0.00           H  
ATOM   2084 2HB  ALA A 139      27.467  44.129  32.309  1.00  0.00           H  
ATOM   2085 3HB  ALA A 139      28.964  43.573  33.111  1.00  0.00           H  
ATOM   2086  N   GLY A 140      31.652  45.087  30.956  1.00  0.00           N  
ATOM   2087  CA  GLY A 140      33.039  45.425  31.219  1.00  0.00           C  
ATOM   2088  C   GLY A 140      33.405  46.850  30.856  1.00  0.00           C  
ATOM   2089  O   GLY A 140      34.569  47.242  30.958  1.00  0.00           O  
ATOM   2090  H   GLY A 140      31.414  44.694  30.057  1.00  0.00           H  
ATOM   2091 1HA  GLY A 140      33.244  45.273  32.280  1.00  0.00           H  
ATOM   2092 2HA  GLY A 140      33.675  44.744  30.656  1.00  0.00           H  
ATOM   2093  N   HIS A 141      32.422  47.640  30.439  1.00  0.00           N  
ATOM   2094  CA  HIS A 141      32.653  49.011  30.003  1.00  0.00           C  
ATOM   2095  C   HIS A 141      32.193  49.981  31.082  1.00  0.00           C  
ATOM   2096  O   HIS A 141      31.111  49.811  31.643  1.00  0.00           O  
ATOM   2097  CB  HIS A 141      31.908  49.238  28.684  1.00  0.00           C  
ATOM   2098  CG  HIS A 141      32.336  48.232  27.662  1.00  0.00           C  
ATOM   2099  ND1 HIS A 141      33.398  48.417  26.801  1.00  0.00           N  
ATOM   2100  CD2 HIS A 141      31.823  47.029  27.385  1.00  0.00           C  
ATOM   2101  CE1 HIS A 141      33.514  47.349  26.031  1.00  0.00           C  
ATOM   2102  NE2 HIS A 141      32.567  46.491  26.366  1.00  0.00           N  
ATOM   2103  H   HIS A 141      31.482  47.273  30.425  1.00  0.00           H  
ATOM   2104  HA  HIS A 141      33.715  49.175  29.828  1.00  0.00           H  
ATOM   2105 1HB  HIS A 141      30.831  49.160  28.844  1.00  0.00           H  
ATOM   2106 2HB  HIS A 141      32.100  50.244  28.310  1.00  0.00           H  
ATOM   2107  HD2 HIS A 141      30.972  46.559  27.874  1.00  0.00           H  
ATOM   2108  HE1 HIS A 141      34.257  47.194  25.250  1.00  0.00           H  
ATOM   2109  HE2 HIS A 141      32.368  45.579  25.980  1.00  0.00           H  
ATOM   2110  N   SER A 142      33.009  50.990  31.374  1.00  0.00           N  
ATOM   2111  CA  SER A 142      32.730  51.952  32.428  1.00  0.00           C  
ATOM   2112  C   SER A 142      31.434  52.721  32.185  1.00  0.00           C  
ATOM   2113  O   SER A 142      30.820  53.253  33.106  1.00  0.00           O  
ATOM   2114  CB  SER A 142      33.888  52.924  32.543  1.00  0.00           C  
ATOM   2115  OG  SER A 142      33.991  53.709  31.386  1.00  0.00           O  
ATOM   2116  H   SER A 142      33.864  51.097  30.846  1.00  0.00           H  
ATOM   2117  HA  SER A 142      32.624  51.404  33.365  1.00  0.00           H  
ATOM   2118 1HB  SER A 142      33.742  53.565  33.411  1.00  0.00           H  
ATOM   2119 2HB  SER A 142      34.812  52.372  32.698  1.00  0.00           H  
ATOM   2120  HG  SER A 142      34.738  54.296  31.530  1.00  0.00           H  
ATOM   2121  N   SER A 143      31.015  52.768  30.923  1.00  0.00           N  
ATOM   2122  CA  SER A 143      29.783  53.421  30.501  1.00  0.00           C  
ATOM   2123  C   SER A 143      28.569  52.699  31.079  1.00  0.00           C  
ATOM   2124  O   SER A 143      27.485  53.269  31.190  1.00  0.00           O  
ATOM   2125  CB  SER A 143      29.750  53.429  28.985  1.00  0.00           C  
ATOM   2126  OG  SER A 143      29.694  52.133  28.456  1.00  0.00           O  
ATOM   2127  H   SER A 143      31.585  52.324  30.218  1.00  0.00           H  
ATOM   2128  HA  SER A 143      29.783  54.448  30.875  1.00  0.00           H  
ATOM   2129 1HB  SER A 143      28.884  53.992  28.641  1.00  0.00           H  
ATOM   2130 2HB  SER A 143      30.639  53.932  28.608  1.00  0.00           H  
ATOM   2131  HG  SER A 143      29.905  52.238  27.527  1.00  0.00           H  
ATOM   2132  N   PHE A 144      28.758  51.438  31.452  1.00  0.00           N  
ATOM   2133  CA  PHE A 144      27.726  50.609  32.065  1.00  0.00           C  
ATOM   2134  C   PHE A 144      27.857  50.635  33.584  1.00  0.00           C  
ATOM   2135  O   PHE A 144      26.902  50.832  34.332  1.00  0.00           O  
ATOM   2136  CB  PHE A 144      27.784  49.156  31.586  1.00  0.00           C  
ATOM   2137  CG  PHE A 144      26.687  48.306  32.160  1.00  0.00           C  
ATOM   2138  CD1 PHE A 144      25.391  48.392  31.673  1.00  0.00           C  
ATOM   2139  CD2 PHE A 144      26.952  47.437  33.168  1.00  0.00           C  
ATOM   2140  CE1 PHE A 144      24.397  47.601  32.215  1.00  0.00           C  
ATOM   2141  CE2 PHE A 144      25.968  46.639  33.718  1.00  0.00           C  
ATOM   2142  CZ  PHE A 144      24.675  46.720  33.238  1.00  0.00           C  
ATOM   2143  H   PHE A 144      29.667  51.022  31.305  1.00  0.00           H  
ATOM   2144  HA  PHE A 144      26.751  51.010  31.786  1.00  0.00           H  
ATOM   2145 1HB  PHE A 144      27.714  49.094  30.500  1.00  0.00           H  
ATOM   2146 2HB  PHE A 144      28.742  48.720  31.861  1.00  0.00           H  
ATOM   2147  HD1 PHE A 144      25.163  49.085  30.862  1.00  0.00           H  
ATOM   2148  HD2 PHE A 144      27.975  47.381  33.539  1.00  0.00           H  
ATOM   2149  HE1 PHE A 144      23.384  47.683  31.819  1.00  0.00           H  
ATOM   2150  HE2 PHE A 144      26.205  45.948  34.527  1.00  0.00           H  
ATOM   2151  HZ  PHE A 144      23.891  46.097  33.664  1.00  0.00           H  
ATOM   2152  N   GLN A 145      29.093  50.438  34.022  1.00  0.00           N  
ATOM   2153  CA  GLN A 145      29.406  50.261  35.434  1.00  0.00           C  
ATOM   2154  C   GLN A 145      28.987  51.469  36.270  1.00  0.00           C  
ATOM   2155  O   GLN A 145      28.596  51.307  37.426  1.00  0.00           O  
ATOM   2156  CB  GLN A 145      30.910  50.004  35.568  1.00  0.00           C  
ATOM   2157  CG  GLN A 145      31.279  48.676  34.929  1.00  0.00           C  
ATOM   2158  CD  GLN A 145      32.768  48.384  34.922  1.00  0.00           C  
ATOM   2159  OE1 GLN A 145      33.565  49.122  35.506  1.00  0.00           O  
ATOM   2160  NE2 GLN A 145      33.127  47.293  34.254  1.00  0.00           N  
ATOM   2161  H   GLN A 145      29.835  50.412  33.338  1.00  0.00           H  
ATOM   2162  HA  GLN A 145      28.850  49.401  35.807  1.00  0.00           H  
ATOM   2163 1HB  GLN A 145      31.461  50.814  35.091  1.00  0.00           H  
ATOM   2164 2HB  GLN A 145      31.193  49.995  36.622  1.00  0.00           H  
ATOM   2165 1HG  GLN A 145      30.790  47.873  35.478  1.00  0.00           H  
ATOM   2166 2HG  GLN A 145      30.949  48.664  33.890  1.00  0.00           H  
ATOM   2167 1HE2 GLN A 145      34.089  47.025  34.199  1.00  0.00           H  
ATOM   2168 2HE2 GLN A 145      32.426  46.739  33.803  1.00  0.00           H  
ATOM   2169  N   PHE A 146      29.047  52.665  35.696  1.00  0.00           N  
ATOM   2170  CA  PHE A 146      28.639  53.869  36.415  1.00  0.00           C  
ATOM   2171  C   PHE A 146      27.304  54.424  35.931  1.00  0.00           C  
ATOM   2172  O   PHE A 146      27.026  55.610  36.109  1.00  0.00           O  
ATOM   2173  CB  PHE A 146      29.726  54.933  36.252  1.00  0.00           C  
ATOM   2174  CG  PHE A 146      31.015  54.503  36.894  1.00  0.00           C  
ATOM   2175  CD1 PHE A 146      32.045  53.966  36.136  1.00  0.00           C  
ATOM   2176  CD2 PHE A 146      31.204  54.633  38.262  1.00  0.00           C  
ATOM   2177  CE1 PHE A 146      33.232  53.569  36.723  1.00  0.00           C  
ATOM   2178  CE2 PHE A 146      32.388  54.240  38.854  1.00  0.00           C  
ATOM   2179  CZ  PHE A 146      33.403  53.707  38.084  1.00  0.00           C  
ATOM   2180  H   PHE A 146      29.379  52.764  34.746  1.00  0.00           H  
ATOM   2181  HA  PHE A 146      28.523  53.618  37.470  1.00  0.00           H  
ATOM   2182 1HB  PHE A 146      29.895  55.123  35.193  1.00  0.00           H  
ATOM   2183 2HB  PHE A 146      29.401  55.871  36.700  1.00  0.00           H  
ATOM   2184  HD1 PHE A 146      31.913  53.856  35.059  1.00  0.00           H  
ATOM   2185  HD2 PHE A 146      30.405  55.053  38.875  1.00  0.00           H  
ATOM   2186  HE1 PHE A 146      34.030  53.149  36.112  1.00  0.00           H  
ATOM   2187  HE2 PHE A 146      32.523  54.349  39.931  1.00  0.00           H  
ATOM   2188  HZ  PHE A 146      34.335  53.395  38.551  1.00  0.00           H  
ATOM   2189  N   TYR A 147      26.475  53.581  35.327  1.00  0.00           N  
ATOM   2190  CA  TYR A 147      25.153  53.947  34.837  1.00  0.00           C  
ATOM   2191  C   TYR A 147      24.186  54.480  35.897  1.00  0.00           C  
ATOM   2192  O   TYR A 147      24.050  53.923  36.984  1.00  0.00           O  
ATOM   2193  CB  TYR A 147      24.501  52.742  34.151  1.00  0.00           C  
ATOM   2194  CG  TYR A 147      23.055  52.958  33.765  1.00  0.00           C  
ATOM   2195  CD1 TYR A 147      22.677  53.575  32.581  1.00  0.00           C  
ATOM   2196  CD2 TYR A 147      22.090  52.507  34.656  1.00  0.00           C  
ATOM   2197  CE1 TYR A 147      21.337  53.735  32.298  1.00  0.00           C  
ATOM   2198  CE2 TYR A 147      20.746  52.664  34.380  1.00  0.00           C  
ATOM   2199  CZ  TYR A 147      20.359  53.276  33.207  1.00  0.00           C  
ATOM   2200  OH  TYR A 147      19.013  53.423  32.949  1.00  0.00           O  
ATOM   2201  H   TYR A 147      26.763  52.621  35.189  1.00  0.00           H  
ATOM   2202  HA  TYR A 147      25.280  54.756  34.119  1.00  0.00           H  
ATOM   2203 1HB  TYR A 147      25.058  52.495  33.247  1.00  0.00           H  
ATOM   2204 2HB  TYR A 147      24.554  51.883  34.818  1.00  0.00           H  
ATOM   2205  HD1 TYR A 147      23.432  53.929  31.879  1.00  0.00           H  
ATOM   2206  HD2 TYR A 147      22.406  52.026  35.579  1.00  0.00           H  
ATOM   2207  HE1 TYR A 147      21.033  54.221  31.370  1.00  0.00           H  
ATOM   2208  HE2 TYR A 147      19.995  52.308  35.086  1.00  0.00           H  
ATOM   2209  HH  TYR A 147      18.884  53.785  32.070  1.00  0.00           H  
ATOM   2210  N   LYS A 148      23.512  55.569  35.530  1.00  0.00           N  
ATOM   2211  CA  LYS A 148      22.508  56.218  36.367  1.00  0.00           C  
ATOM   2212  C   LYS A 148      21.119  56.292  35.742  1.00  0.00           C  
ATOM   2213  O   LYS A 148      20.119  56.072  36.421  1.00  0.00           O  
ATOM   2214  CB  LYS A 148      22.972  57.626  36.734  1.00  0.00           C  
ATOM   2215  CG  LYS A 148      24.297  57.735  37.476  1.00  0.00           C  
ATOM   2216  CD  LYS A 148      24.258  57.124  38.869  1.00  0.00           C  
ATOM   2217  CE  LYS A 148      25.563  57.356  39.614  1.00  0.00           C  
ATOM   2218  NZ  LYS A 148      25.546  56.750  40.974  1.00  0.00           N  
ATOM   2219  H   LYS A 148      23.719  55.958  34.622  1.00  0.00           H  
ATOM   2220  HA  LYS A 148      22.396  55.632  37.280  1.00  0.00           H  
ATOM   2221 1HB  LYS A 148      23.069  58.222  35.823  1.00  0.00           H  
ATOM   2222 2HB  LYS A 148      22.215  58.097  37.362  1.00  0.00           H  
ATOM   2223 1HG  LYS A 148      25.073  57.224  36.906  1.00  0.00           H  
ATOM   2224 2HG  LYS A 148      24.569  58.786  37.574  1.00  0.00           H  
ATOM   2225 1HD  LYS A 148      23.438  57.568  39.438  1.00  0.00           H  
ATOM   2226 2HD  LYS A 148      24.079  56.050  38.799  1.00  0.00           H  
ATOM   2227 1HE  LYS A 148      26.377  56.920  39.039  1.00  0.00           H  
ATOM   2228 2HE  LYS A 148      25.733  58.430  39.705  1.00  0.00           H  
ATOM   2229 1HZ  LYS A 148      26.427  56.926  41.434  1.00  0.00           H  
ATOM   2230 2HZ  LYS A 148      24.798  57.155  41.520  1.00  0.00           H  
ATOM   2231 3HZ  LYS A 148      25.401  55.756  40.893  1.00  0.00           H  
ATOM   2232  N   SER A 149      21.026  56.603  34.452  1.00  0.00           N  
ATOM   2233  CA  SER A 149      19.719  56.788  33.833  1.00  0.00           C  
ATOM   2234  C   SER A 149      19.727  56.700  32.312  1.00  0.00           C  
ATOM   2235  O   SER A 149      20.783  56.717  31.678  1.00  0.00           O  
ATOM   2236  CB  SER A 149      19.139  58.130  34.238  1.00  0.00           C  
ATOM   2237  OG  SER A 149      19.873  59.184  33.676  1.00  0.00           O  
ATOM   2238  H   SER A 149      21.852  56.717  33.881  1.00  0.00           H  
ATOM   2239  HA  SER A 149      19.065  55.991  34.191  1.00  0.00           H  
ATOM   2240 1HB  SER A 149      18.101  58.193  33.912  1.00  0.00           H  
ATOM   2241 2HB  SER A 149      19.145  58.221  35.323  1.00  0.00           H  
ATOM   2242  HG  SER A 149      19.459  59.991  33.992  1.00  0.00           H  
ATOM   2243  N   GLY A 150      18.537  56.611  31.729  1.00  0.00           N  
ATOM   2244  CA  GLY A 150      18.362  56.587  30.289  1.00  0.00           C  
ATOM   2245  C   GLY A 150      18.524  55.192  29.719  1.00  0.00           C  
ATOM   2246  O   GLY A 150      18.504  54.208  30.459  1.00  0.00           O  
ATOM   2247  H   GLY A 150      17.719  56.555  32.321  1.00  0.00           H  
ATOM   2248 1HA  GLY A 150      17.371  56.967  30.038  1.00  0.00           H  
ATOM   2249 2HA  GLY A 150      19.089  57.253  29.825  1.00  0.00           H  
ATOM   2250  N   ILE A 151      18.688  55.097  28.405  1.00  0.00           N  
ATOM   2251  CA  ILE A 151      18.821  53.789  27.773  1.00  0.00           C  
ATOM   2252  C   ILE A 151      20.283  53.589  27.400  1.00  0.00           C  
ATOM   2253  O   ILE A 151      20.862  54.386  26.661  1.00  0.00           O  
ATOM   2254  CB  ILE A 151      17.941  53.631  26.520  1.00  0.00           C  
ATOM   2255  CG1 ILE A 151      16.466  53.805  26.891  1.00  0.00           C  
ATOM   2256  CG2 ILE A 151      18.209  52.266  25.902  1.00  0.00           C  
ATOM   2257  CD1 ILE A 151      15.519  53.911  25.717  1.00  0.00           C  
ATOM   2258  H   ILE A 151      18.719  55.934  27.840  1.00  0.00           H  
ATOM   2259  HA  ILE A 151      18.516  53.012  28.472  1.00  0.00           H  
ATOM   2260  HB  ILE A 151      18.182  54.412  25.800  1.00  0.00           H  
ATOM   2261 1HG1 ILE A 151      16.159  52.957  27.501  1.00  0.00           H  
ATOM   2262 2HG1 ILE A 151      16.359  54.711  27.490  1.00  0.00           H  
ATOM   2263 1HG2 ILE A 151      17.599  52.124  25.011  1.00  0.00           H  
ATOM   2264 2HG2 ILE A 151      19.258  52.174  25.622  1.00  0.00           H  
ATOM   2265 3HG2 ILE A 151      17.967  51.491  26.629  1.00  0.00           H  
ATOM   2266 1HD1 ILE A 151      14.503  54.032  26.089  1.00  0.00           H  
ATOM   2267 2HD1 ILE A 151      15.790  54.771  25.104  1.00  0.00           H  
ATOM   2268 3HD1 ILE A 151      15.561  53.016  25.096  1.00  0.00           H  
ATOM   2269  N   TYR A 152      20.860  52.514  27.921  1.00  0.00           N  
ATOM   2270  CA  TYR A 152      22.266  52.189  27.724  1.00  0.00           C  
ATOM   2271  C   TYR A 152      22.616  51.677  26.331  1.00  0.00           C  
ATOM   2272  O   TYR A 152      21.963  50.793  25.776  1.00  0.00           O  
ATOM   2273  CB  TYR A 152      22.694  51.149  28.763  1.00  0.00           C  
ATOM   2274  CG  TYR A 152      24.132  50.708  28.583  1.00  0.00           C  
ATOM   2275  CD1 TYR A 152      25.143  51.604  28.882  1.00  0.00           C  
ATOM   2276  CD2 TYR A 152      24.434  49.431  28.130  1.00  0.00           C  
ATOM   2277  CE1 TYR A 152      26.459  51.208  28.720  1.00  0.00           C  
ATOM   2278  CE2 TYR A 152      25.756  49.059  27.977  1.00  0.00           C  
ATOM   2279  CZ  TYR A 152      26.757  49.960  28.277  1.00  0.00           C  
ATOM   2280  OH  TYR A 152      28.085  49.623  28.137  1.00  0.00           O  
ATOM   2281  H   TYR A 152      20.301  51.888  28.484  1.00  0.00           H  
ATOM   2282  HA  TYR A 152      22.838  53.108  27.858  1.00  0.00           H  
ATOM   2283 1HB  TYR A 152      22.580  51.560  29.765  1.00  0.00           H  
ATOM   2284 2HB  TYR A 152      22.047  50.276  28.693  1.00  0.00           H  
ATOM   2285  HD1 TYR A 152      24.915  52.610  29.239  1.00  0.00           H  
ATOM   2286  HD2 TYR A 152      23.635  48.729  27.896  1.00  0.00           H  
ATOM   2287  HE1 TYR A 152      27.261  51.908  28.953  1.00  0.00           H  
ATOM   2288  HE2 TYR A 152      26.013  48.061  27.622  1.00  0.00           H  
ATOM   2289  HH  TYR A 152      28.617  50.418  28.218  1.00  0.00           H  
ATOM   2290  N   PHE A 153      23.672  52.254  25.770  1.00  0.00           N  
ATOM   2291  CA  PHE A 153      24.205  51.825  24.487  1.00  0.00           C  
ATOM   2292  C   PHE A 153      25.709  52.048  24.485  1.00  0.00           C  
ATOM   2293  O   PHE A 153      26.176  53.127  24.857  1.00  0.00           O  
ATOM   2294  CB  PHE A 153      23.552  52.591  23.335  1.00  0.00           C  
ATOM   2295  CG  PHE A 153      24.064  52.187  21.981  1.00  0.00           C  
ATOM   2296  CD1 PHE A 153      23.596  51.044  21.351  1.00  0.00           C  
ATOM   2297  CD2 PHE A 153      25.021  52.955  21.341  1.00  0.00           C  
ATOM   2298  CE1 PHE A 153      24.073  50.680  20.106  1.00  0.00           C  
ATOM   2299  CE2 PHE A 153      25.500  52.594  20.096  1.00  0.00           C  
ATOM   2300  CZ  PHE A 153      25.025  51.454  19.479  1.00  0.00           C  
ATOM   2301  H   PHE A 153      24.130  53.019  26.243  1.00  0.00           H  
ATOM   2302  HA  PHE A 153      23.993  50.763  24.355  1.00  0.00           H  
ATOM   2303 1HB  PHE A 153      22.475  52.429  23.358  1.00  0.00           H  
ATOM   2304 2HB  PHE A 153      23.725  53.659  23.462  1.00  0.00           H  
ATOM   2305  HD1 PHE A 153      22.842  50.430  21.844  1.00  0.00           H  
ATOM   2306  HD2 PHE A 153      25.395  53.855  21.829  1.00  0.00           H  
ATOM   2307  HE1 PHE A 153      23.696  49.779  19.621  1.00  0.00           H  
ATOM   2308  HE2 PHE A 153      26.252  53.206  19.600  1.00  0.00           H  
ATOM   2309  HZ  PHE A 153      25.404  51.168  18.498  1.00  0.00           H  
ATOM   2310  N   GLU A 154      26.455  51.029  24.080  1.00  0.00           N  
ATOM   2311  CA  GLU A 154      27.909  51.107  24.043  1.00  0.00           C  
ATOM   2312  C   GLU A 154      28.500  50.424  22.814  1.00  0.00           C  
ATOM   2313  O   GLU A 154      28.509  49.198  22.743  1.00  0.00           O  
ATOM   2314  CB  GLU A 154      28.492  50.468  25.306  1.00  0.00           C  
ATOM   2315  CG  GLU A 154      30.001  50.271  25.314  1.00  0.00           C  
ATOM   2316  CD  GLU A 154      30.752  51.550  25.076  1.00  0.00           C  
ATOM   2317  OE1 GLU A 154      30.693  52.436  25.895  1.00  0.00           O  
ATOM   2318  OE2 GLU A 154      31.389  51.619  24.053  1.00  0.00           O  
ATOM   2319  H   GLU A 154      25.991  50.179  23.791  1.00  0.00           H  
ATOM   2320  HA  GLU A 154      28.189  52.161  24.001  1.00  0.00           H  
ATOM   2321 1HB  GLU A 154      28.231  51.102  26.152  1.00  0.00           H  
ATOM   2322 2HB  GLU A 154      28.034  49.489  25.453  1.00  0.00           H  
ATOM   2323 1HG  GLU A 154      30.288  49.860  26.281  1.00  0.00           H  
ATOM   2324 2HG  GLU A 154      30.286  49.549  24.549  1.00  0.00           H  
ATOM   2325  N   PRO A 155      29.012  51.170  21.824  1.00  0.00           N  
ATOM   2326  CA  PRO A 155      29.584  50.661  20.575  1.00  0.00           C  
ATOM   2327  C   PRO A 155      30.635  49.570  20.767  1.00  0.00           C  
ATOM   2328  O   PRO A 155      30.772  48.712  19.894  1.00  0.00           O  
ATOM   2329  CB  PRO A 155      30.211  51.921  19.969  1.00  0.00           C  
ATOM   2330  CG  PRO A 155      29.369  53.041  20.478  1.00  0.00           C  
ATOM   2331  CD  PRO A 155      29.011  52.655  21.889  1.00  0.00           C  
ATOM   2332  HA  PRO A 155      28.766  50.270  19.952  1.00  0.00           H  
ATOM   2333 1HB  PRO A 155      31.261  52.000  20.286  1.00  0.00           H  
ATOM   2334 2HB  PRO A 155      30.206  51.852  18.872  1.00  0.00           H  
ATOM   2335 1HG  PRO A 155      29.929  53.987  20.434  1.00  0.00           H  
ATOM   2336 2HG  PRO A 155      28.483  53.159  19.837  1.00  0.00           H  
ATOM   2337 1HD  PRO A 155      29.783  53.023  22.580  1.00  0.00           H  
ATOM   2338 2HD  PRO A 155      28.026  53.092  22.112  1.00  0.00           H  
ATOM   2339  N   ASP A 156      31.371  49.567  21.875  1.00  0.00           N  
ATOM   2340  CA  ASP A 156      32.373  48.520  22.055  1.00  0.00           C  
ATOM   2341  C   ASP A 156      31.915  47.223  22.718  1.00  0.00           C  
ATOM   2342  O   ASP A 156      32.772  46.383  22.992  1.00  0.00           O  
ATOM   2343  CB  ASP A 156      33.543  49.060  22.882  1.00  0.00           C  
ATOM   2344  CG  ASP A 156      34.384  50.110  22.168  1.00  0.00           C  
ATOM   2345  OD1 ASP A 156      34.459  50.111  20.962  1.00  0.00           O  
ATOM   2346  OD2 ASP A 156      34.956  50.917  22.861  1.00  0.00           O  
ATOM   2347  H   ASP A 156      31.283  50.251  22.613  1.00  0.00           H  
ATOM   2348  HA  ASP A 156      32.723  48.229  21.065  1.00  0.00           H  
ATOM   2349 1HB  ASP A 156      33.151  49.501  23.798  1.00  0.00           H  
ATOM   2350 2HB  ASP A 156      34.201  48.237  23.162  1.00  0.00           H  
ATOM   2351  N   CYS A 157      30.627  47.031  22.978  1.00  0.00           N  
ATOM   2352  CA  CYS A 157      30.058  45.813  23.541  1.00  0.00           C  
ATOM   2353  C   CYS A 157      30.242  44.597  22.658  1.00  0.00           C  
ATOM   2354  O   CYS A 157      29.955  44.621  21.462  1.00  0.00           O  
ATOM   2355  CB  CYS A 157      28.566  45.964  23.833  1.00  0.00           C  
ATOM   2356  SG  CYS A 157      28.130  46.593  25.486  1.00  0.00           S  
ATOM   2357  H   CYS A 157      29.995  47.791  22.771  1.00  0.00           H  
ATOM   2358  HA  CYS A 157      30.569  45.618  24.483  1.00  0.00           H  
ATOM   2359 1HB  CYS A 157      28.114  46.644  23.110  1.00  0.00           H  
ATOM   2360 2HB  CYS A 157      28.053  45.008  23.726  1.00  0.00           H  
ATOM   2361  N   SER A 158      30.741  43.525  23.261  1.00  0.00           N  
ATOM   2362  CA  SER A 158      30.913  42.268  22.553  1.00  0.00           C  
ATOM   2363  C   SER A 158      29.669  41.408  22.711  1.00  0.00           C  
ATOM   2364  O   SER A 158      29.034  41.405  23.767  1.00  0.00           O  
ATOM   2365  CB  SER A 158      32.117  41.490  23.047  1.00  0.00           C  
ATOM   2366  OG  SER A 158      32.194  40.248  22.405  1.00  0.00           O  
ATOM   2367  H   SER A 158      31.004  43.591  24.234  1.00  0.00           H  
ATOM   2368  HA  SER A 158      31.066  42.484  21.495  1.00  0.00           H  
ATOM   2369 1HB  SER A 158      33.028  42.059  22.860  1.00  0.00           H  
ATOM   2370 2HB  SER A 158      32.035  41.350  24.125  1.00  0.00           H  
ATOM   2371  HG  SER A 158      32.598  40.424  21.552  1.00  0.00           H  
ATOM   2372  N   SER A 159      29.302  40.684  21.659  1.00  0.00           N  
ATOM   2373  CA  SER A 159      28.172  39.769  21.730  1.00  0.00           C  
ATOM   2374  C   SER A 159      28.572  38.403  22.269  1.00  0.00           C  
ATOM   2375  O   SER A 159      27.716  37.595  22.621  1.00  0.00           O  
ATOM   2376  CB  SER A 159      27.555  39.614  20.353  1.00  0.00           C  
ATOM   2377  OG  SER A 159      28.453  38.993  19.475  1.00  0.00           O  
ATOM   2378  H   SER A 159      29.812  40.759  20.789  1.00  0.00           H  
ATOM   2379  HA  SER A 159      27.432  40.196  22.409  1.00  0.00           H  
ATOM   2380 1HB  SER A 159      26.643  39.022  20.430  1.00  0.00           H  
ATOM   2381 2HB  SER A 159      27.278  40.593  19.967  1.00  0.00           H  
ATOM   2382  HG  SER A 159      27.983  38.898  18.643  1.00  0.00           H  
ATOM   2383  N   LYS A 160      29.875  38.144  22.345  1.00  0.00           N  
ATOM   2384  CA  LYS A 160      30.358  36.837  22.785  1.00  0.00           C  
ATOM   2385  C   LYS A 160      31.234  36.886  24.030  1.00  0.00           C  
ATOM   2386  O   LYS A 160      31.161  36.003  24.886  1.00  0.00           O  
ATOM   2387  CB  LYS A 160      31.139  36.155  21.659  1.00  0.00           C  
ATOM   2388  CG  LYS A 160      30.287  35.792  20.450  1.00  0.00           C  
ATOM   2389  CD  LYS A 160      31.112  35.088  19.384  1.00  0.00           C  
ATOM   2390  CE  LYS A 160      30.262  34.722  18.174  1.00  0.00           C  
ATOM   2391  NZ  LYS A 160      31.063  34.065  17.107  1.00  0.00           N  
ATOM   2392  H   LYS A 160      30.529  38.870  22.091  1.00  0.00           H  
ATOM   2393  HA  LYS A 160      29.494  36.223  23.042  1.00  0.00           H  
ATOM   2394 1HB  LYS A 160      31.942  36.813  21.328  1.00  0.00           H  
ATOM   2395 2HB  LYS A 160      31.598  35.242  22.040  1.00  0.00           H  
ATOM   2396 1HG  LYS A 160      29.477  35.136  20.765  1.00  0.00           H  
ATOM   2397 2HG  LYS A 160      29.857  36.697  20.025  1.00  0.00           H  
ATOM   2398 1HD  LYS A 160      31.925  35.741  19.061  1.00  0.00           H  
ATOM   2399 2HD  LYS A 160      31.542  34.177  19.800  1.00  0.00           H  
ATOM   2400 1HE  LYS A 160      29.469  34.046  18.488  1.00  0.00           H  
ATOM   2401 2HE  LYS A 160      29.811  35.628  17.772  1.00  0.00           H  
ATOM   2402 1HZ  LYS A 160      30.465  33.840  16.325  1.00  0.00           H  
ATOM   2403 2HZ  LYS A 160      31.796  34.691  16.800  1.00  0.00           H  
ATOM   2404 3HZ  LYS A 160      31.476  33.218  17.467  1.00  0.00           H  
ATOM   2405  N   ASN A 161      32.087  37.899  24.160  1.00  0.00           N  
ATOM   2406  CA  ASN A 161      32.982  37.947  25.309  1.00  0.00           C  
ATOM   2407  C   ASN A 161      32.256  38.606  26.474  1.00  0.00           C  
ATOM   2408  O   ASN A 161      32.524  39.756  26.826  1.00  0.00           O  
ATOM   2409  CB  ASN A 161      34.268  38.680  24.977  1.00  0.00           C  
ATOM   2410  CG  ASN A 161      35.304  38.538  26.056  1.00  0.00           C  
ATOM   2411  OD1 ASN A 161      35.212  37.660  26.924  1.00  0.00           O  
ATOM   2412  ND2 ASN A 161      36.298  39.388  26.021  1.00  0.00           N  
ATOM   2413  H   ASN A 161      32.127  38.641  23.476  1.00  0.00           H  
ATOM   2414  HA  ASN A 161      33.241  36.926  25.600  1.00  0.00           H  
ATOM   2415 1HB  ASN A 161      34.675  38.294  24.041  1.00  0.00           H  
ATOM   2416 2HB  ASN A 161      34.056  39.739  24.830  1.00  0.00           H  
ATOM   2417 1HD2 ASN A 161      37.020  39.345  26.712  1.00  0.00           H  
ATOM   2418 2HD2 ASN A 161      36.336  40.082  25.302  1.00  0.00           H  
ATOM   2419  N   LEU A 162      31.334  37.851  27.063  1.00  0.00           N  
ATOM   2420  CA  LEU A 162      30.457  38.362  28.109  1.00  0.00           C  
ATOM   2421  C   LEU A 162      31.054  38.049  29.478  1.00  0.00           C  
ATOM   2422  O   LEU A 162      31.727  37.031  29.639  1.00  0.00           O  
ATOM   2423  CB  LEU A 162      29.089  37.697  27.912  1.00  0.00           C  
ATOM   2424  CG  LEU A 162      28.556  37.790  26.477  1.00  0.00           C  
ATOM   2425  CD1 LEU A 162      27.177  37.150  26.397  1.00  0.00           C  
ATOM   2426  CD2 LEU A 162      28.484  39.233  26.000  1.00  0.00           C  
ATOM   2427  H   LEU A 162      31.277  36.893  26.746  1.00  0.00           H  
ATOM   2428  HA  LEU A 162      30.356  39.443  28.010  1.00  0.00           H  
ATOM   2429 1HB  LEU A 162      29.170  36.647  28.187  1.00  0.00           H  
ATOM   2430 2HB  LEU A 162      28.370  38.172  28.581  1.00  0.00           H  
ATOM   2431  HG  LEU A 162      29.214  37.239  25.804  1.00  0.00           H  
ATOM   2432 1HD1 LEU A 162      26.817  37.226  25.370  1.00  0.00           H  
ATOM   2433 2HD1 LEU A 162      27.241  36.101  26.688  1.00  0.00           H  
ATOM   2434 3HD1 LEU A 162      26.486  37.663  27.065  1.00  0.00           H  
ATOM   2435 1HD2 LEU A 162      28.104  39.265  24.979  1.00  0.00           H  
ATOM   2436 2HD2 LEU A 162      27.817  39.793  26.656  1.00  0.00           H  
ATOM   2437 3HD2 LEU A 162      29.467  39.706  26.016  1.00  0.00           H  
ATOM   2438  N   ASP A 163      30.798  38.906  30.463  1.00  0.00           N  
ATOM   2439  CA  ASP A 163      31.327  38.716  31.812  1.00  0.00           C  
ATOM   2440  C   ASP A 163      30.356  38.974  32.953  1.00  0.00           C  
ATOM   2441  O   ASP A 163      30.752  38.936  34.118  1.00  0.00           O  
ATOM   2442  CB  ASP A 163      32.538  39.637  31.961  1.00  0.00           C  
ATOM   2443  CG  ASP A 163      32.170  41.084  31.658  1.00  0.00           C  
ATOM   2444  OD1 ASP A 163      31.048  41.334  31.289  1.00  0.00           O  
ATOM   2445  OD2 ASP A 163      33.022  41.926  31.799  1.00  0.00           O  
ATOM   2446  H   ASP A 163      30.224  39.721  30.297  1.00  0.00           H  
ATOM   2447  HA  ASP A 163      31.618  37.670  31.915  1.00  0.00           H  
ATOM   2448 1HB  ASP A 163      32.930  39.567  32.976  1.00  0.00           H  
ATOM   2449 2HB  ASP A 163      33.331  39.316  31.285  1.00  0.00           H  
ATOM   2450  N   HIS A 164      29.088  39.217  32.648  1.00  0.00           N  
ATOM   2451  CA  HIS A 164      28.158  39.571  33.705  1.00  0.00           C  
ATOM   2452  C   HIS A 164      26.836  38.815  33.682  1.00  0.00           C  
ATOM   2453  O   HIS A 164      26.214  38.655  32.633  1.00  0.00           O  
ATOM   2454  CB  HIS A 164      27.944  41.081  33.568  1.00  0.00           C  
ATOM   2455  CG  HIS A 164      27.351  41.763  34.762  1.00  0.00           C  
ATOM   2456  ND1 HIS A 164      27.875  41.600  36.027  1.00  0.00           N  
ATOM   2457  CD2 HIS A 164      26.303  42.592  34.891  1.00  0.00           C  
ATOM   2458  CE1 HIS A 164      27.167  42.308  36.890  1.00  0.00           C  
ATOM   2459  NE2 HIS A 164      26.206  42.919  36.220  1.00  0.00           N  
ATOM   2460  H   HIS A 164      28.741  39.160  31.702  1.00  0.00           H  
ATOM   2461  HA  HIS A 164      28.605  39.338  34.672  1.00  0.00           H  
ATOM   2462 1HB  HIS A 164      28.922  41.520  33.364  1.00  0.00           H  
ATOM   2463 2HB  HIS A 164      27.284  41.274  32.723  1.00  0.00           H  
ATOM   2464  HD2 HIS A 164      25.656  42.937  34.085  1.00  0.00           H  
ATOM   2465  HE1 HIS A 164      27.333  42.385  37.963  1.00  0.00           H  
ATOM   2466  HE2 HIS A 164      25.531  43.522  36.669  1.00  0.00           H  
ATOM   2467  N   GLY A 165      26.404  38.342  34.844  1.00  0.00           N  
ATOM   2468  CA  GLY A 165      25.122  37.671  34.939  1.00  0.00           C  
ATOM   2469  C   GLY A 165      24.070  38.655  35.404  1.00  0.00           C  
ATOM   2470  O   GLY A 165      24.208  39.247  36.479  1.00  0.00           O  
ATOM   2471  H   GLY A 165      26.983  38.459  35.663  1.00  0.00           H  
ATOM   2472 1HA  GLY A 165      24.842  37.250  33.973  1.00  0.00           H  
ATOM   2473 2HA  GLY A 165      25.193  36.834  35.634  1.00  0.00           H  
ATOM   2474  N   VAL A 166      23.030  38.843  34.599  1.00  0.00           N  
ATOM   2475  CA  VAL A 166      21.923  39.727  34.936  1.00  0.00           C  
ATOM   2476  C   VAL A 166      20.578  39.071  34.640  1.00  0.00           C  
ATOM   2477  O   VAL A 166      20.526  38.073  33.923  1.00  0.00           O  
ATOM   2478  CB  VAL A 166      22.021  41.050  34.151  1.00  0.00           C  
ATOM   2479  CG1 VAL A 166      23.306  41.784  34.504  1.00  0.00           C  
ATOM   2480  CG2 VAL A 166      21.951  40.755  32.661  1.00  0.00           C  
ATOM   2481  H   VAL A 166      23.024  38.341  33.722  1.00  0.00           H  
ATOM   2482  HA  VAL A 166      21.970  39.960  36.000  1.00  0.00           H  
ATOM   2483  HB  VAL A 166      21.192  41.695  34.440  1.00  0.00           H  
ATOM   2484 1HG1 VAL A 166      23.359  42.716  33.941  1.00  0.00           H  
ATOM   2485 2HG1 VAL A 166      23.318  42.005  35.571  1.00  0.00           H  
ATOM   2486 3HG1 VAL A 166      24.155  41.151  34.248  1.00  0.00           H  
ATOM   2487 1HG2 VAL A 166      22.017  41.675  32.082  1.00  0.00           H  
ATOM   2488 2HG2 VAL A 166      22.775  40.100  32.377  1.00  0.00           H  
ATOM   2489 3HG2 VAL A 166      20.998  40.265  32.460  1.00  0.00           H  
ATOM   2490  N   LEU A 167      19.490  39.618  35.169  1.00  0.00           N  
ATOM   2491  CA  LEU A 167      18.177  39.061  34.870  1.00  0.00           C  
ATOM   2492  C   LEU A 167      17.334  39.952  33.967  1.00  0.00           C  
ATOM   2493  O   LEU A 167      17.235  41.154  34.184  1.00  0.00           O  
ATOM   2494  CB  LEU A 167      17.403  38.802  36.170  1.00  0.00           C  
ATOM   2495  CG  LEU A 167      15.990  38.218  36.063  1.00  0.00           C  
ATOM   2496  CD1 LEU A 167      16.104  36.754  35.660  1.00  0.00           C  
ATOM   2497  CD2 LEU A 167      15.263  38.374  37.391  1.00  0.00           C  
ATOM   2498  H   LEU A 167      19.586  40.420  35.777  1.00  0.00           H  
ATOM   2499  HA  LEU A 167      18.322  38.116  34.346  1.00  0.00           H  
ATOM   2500 1HB  LEU A 167      17.988  38.109  36.774  1.00  0.00           H  
ATOM   2501 2HB  LEU A 167      17.303  39.737  36.720  1.00  0.00           H  
ATOM   2502  HG  LEU A 167      15.422  38.735  35.289  1.00  0.00           H  
ATOM   2503 1HD1 LEU A 167      15.111  36.309  35.576  1.00  0.00           H  
ATOM   2504 2HD1 LEU A 167      16.610  36.676  34.698  1.00  0.00           H  
ATOM   2505 3HD1 LEU A 167      16.674  36.217  36.418  1.00  0.00           H  
ATOM   2506 1HD2 LEU A 167      14.257  37.961  37.320  1.00  0.00           H  
ATOM   2507 2HD2 LEU A 167      15.804  37.849  38.178  1.00  0.00           H  
ATOM   2508 3HD2 LEU A 167      15.200  39.433  37.641  1.00  0.00           H  
ATOM   2509  N   VAL A 168      16.711  39.377  32.944  1.00  0.00           N  
ATOM   2510  CA  VAL A 168      15.830  40.181  32.105  1.00  0.00           C  
ATOM   2511  C   VAL A 168      14.426  40.052  32.689  1.00  0.00           C  
ATOM   2512  O   VAL A 168      13.915  38.945  32.842  1.00  0.00           O  
ATOM   2513  CB  VAL A 168      15.847  39.708  30.639  1.00  0.00           C  
ATOM   2514  CG1 VAL A 168      14.919  40.562  29.787  1.00  0.00           C  
ATOM   2515  CG2 VAL A 168      17.276  39.763  30.118  1.00  0.00           C  
ATOM   2516  H   VAL A 168      16.851  38.394  32.754  1.00  0.00           H  
ATOM   2517  HA  VAL A 168      16.159  41.221  32.116  1.00  0.00           H  
ATOM   2518  HB  VAL A 168      15.474  38.686  30.580  1.00  0.00           H  
ATOM   2519 1HG1 VAL A 168      14.950  40.206  28.757  1.00  0.00           H  
ATOM   2520 2HG1 VAL A 168      13.896  40.497  30.157  1.00  0.00           H  
ATOM   2521 3HG1 VAL A 168      15.242  41.602  29.821  1.00  0.00           H  
ATOM   2522 1HG2 VAL A 168      17.295  39.430  29.081  1.00  0.00           H  
ATOM   2523 2HG2 VAL A 168      17.654  40.784  30.175  1.00  0.00           H  
ATOM   2524 3HG2 VAL A 168      17.884  39.105  30.738  1.00  0.00           H  
ATOM   2525  N   VAL A 169      13.818  41.185  33.027  1.00  0.00           N  
ATOM   2526  CA  VAL A 169      12.497  41.180  33.648  1.00  0.00           C  
ATOM   2527  C   VAL A 169      11.478  41.862  32.747  1.00  0.00           C  
ATOM   2528  O   VAL A 169      10.307  42.013  33.098  1.00  0.00           O  
ATOM   2529  CB  VAL A 169      12.533  41.895  35.011  1.00  0.00           C  
ATOM   2530  CG1 VAL A 169      13.476  41.150  35.944  1.00  0.00           C  
ATOM   2531  CG2 VAL A 169      12.962  43.347  34.853  1.00  0.00           C  
ATOM   2532  H   VAL A 169      14.296  42.055  32.843  1.00  0.00           H  
ATOM   2533  HA  VAL A 169      12.189  40.145  33.812  1.00  0.00           H  
ATOM   2534  HB  VAL A 169      11.539  41.869  35.457  1.00  0.00           H  
ATOM   2535 1HG1 VAL A 169      13.508  41.650  36.912  1.00  0.00           H  
ATOM   2536 2HG1 VAL A 169      13.117  40.129  36.072  1.00  0.00           H  
ATOM   2537 3HG1 VAL A 169      14.480  41.132  35.520  1.00  0.00           H  
ATOM   2538 1HG2 VAL A 169      12.980  43.834  35.828  1.00  0.00           H  
ATOM   2539 2HG2 VAL A 169      13.958  43.394  34.412  1.00  0.00           H  
ATOM   2540 3HG2 VAL A 169      12.246  43.848  34.202  1.00  0.00           H  
ATOM   2541  N   GLY A 170      11.918  42.280  31.566  1.00  0.00           N  
ATOM   2542  CA  GLY A 170      10.976  42.860  30.630  1.00  0.00           C  
ATOM   2543  C   GLY A 170      11.653  43.534  29.458  1.00  0.00           C  
ATOM   2544  O   GLY A 170      12.840  43.343  29.196  1.00  0.00           O  
ATOM   2545  H   GLY A 170      12.900  42.188  31.345  1.00  0.00           H  
ATOM   2546 1HA  GLY A 170      10.317  42.075  30.258  1.00  0.00           H  
ATOM   2547 2HA  GLY A 170      10.355  43.590  31.147  1.00  0.00           H  
ATOM   2548  N   TYR A 171      10.863  44.328  28.744  1.00  0.00           N  
ATOM   2549  CA  TYR A 171      11.312  45.135  27.620  1.00  0.00           C  
ATOM   2550  C   TYR A 171      10.257  46.203  27.384  1.00  0.00           C  
ATOM   2551  O   TYR A 171       9.125  46.089  27.854  1.00  0.00           O  
ATOM   2552  CB  TYR A 171      11.558  44.344  26.333  1.00  0.00           C  
ATOM   2553  CG  TYR A 171      10.401  43.586  25.722  1.00  0.00           C  
ATOM   2554  CD1 TYR A 171       9.472  44.273  24.953  1.00  0.00           C  
ATOM   2555  CD2 TYR A 171      10.259  42.220  25.919  1.00  0.00           C  
ATOM   2556  CE1 TYR A 171       8.410  43.590  24.392  1.00  0.00           C  
ATOM   2557  CE2 TYR A 171       9.190  41.559  25.348  1.00  0.00           C  
ATOM   2558  CZ  TYR A 171       8.274  42.253  24.586  1.00  0.00           C  
ATOM   2559  OH  TYR A 171       7.196  41.627  24.001  1.00  0.00           O  
ATOM   2560  H   TYR A 171       9.890  44.355  29.019  1.00  0.00           H  
ATOM   2561  HA  TYR A 171      12.259  45.610  27.876  1.00  0.00           H  
ATOM   2562 1HB  TYR A 171      11.913  45.033  25.564  1.00  0.00           H  
ATOM   2563 2HB  TYR A 171      12.341  43.610  26.525  1.00  0.00           H  
ATOM   2564  HD1 TYR A 171       9.565  45.346  24.787  1.00  0.00           H  
ATOM   2565  HD2 TYR A 171      10.986  41.677  26.523  1.00  0.00           H  
ATOM   2566  HE1 TYR A 171       7.682  44.136  23.789  1.00  0.00           H  
ATOM   2567  HE2 TYR A 171       9.087  40.485  25.509  1.00  0.00           H  
ATOM   2568  HH  TYR A 171       6.715  42.258  23.458  1.00  0.00           H  
ATOM   2569  N   GLY A 172      10.610  47.260  26.663  1.00  0.00           N  
ATOM   2570  CA  GLY A 172       9.625  48.287  26.401  1.00  0.00           C  
ATOM   2571  C   GLY A 172      10.171  49.474  25.642  1.00  0.00           C  
ATOM   2572  O   GLY A 172      11.228  49.412  25.015  1.00  0.00           O  
ATOM   2573  H   GLY A 172      11.553  47.324  26.308  1.00  0.00           H  
ATOM   2574 1HA  GLY A 172       8.805  47.854  25.830  1.00  0.00           H  
ATOM   2575 2HA  GLY A 172       9.218  48.637  27.348  1.00  0.00           H  
ATOM   2576  N   PHE A 173       9.432  50.575  25.714  1.00  0.00           N  
ATOM   2577  CA  PHE A 173       9.758  51.797  24.996  1.00  0.00           C  
ATOM   2578  C   PHE A 173       9.396  53.042  25.791  1.00  0.00           C  
ATOM   2579  O   PHE A 173       8.552  52.987  26.685  1.00  0.00           O  
ATOM   2580  CB  PHE A 173       9.016  51.776  23.659  1.00  0.00           C  
ATOM   2581  CG  PHE A 173       7.532  51.681  23.877  1.00  0.00           C  
ATOM   2582  CD1 PHE A 173       6.747  52.816  24.011  1.00  0.00           C  
ATOM   2583  CD2 PHE A 173       6.914  50.427  23.949  1.00  0.00           C  
ATOM   2584  CE1 PHE A 173       5.383  52.707  24.211  1.00  0.00           C  
ATOM   2585  CE2 PHE A 173       5.550  50.324  24.148  1.00  0.00           C  
ATOM   2586  CZ  PHE A 173       4.787  51.466  24.280  1.00  0.00           C  
ATOM   2587  H   PHE A 173       8.605  50.571  26.291  1.00  0.00           H  
ATOM   2588  HA  PHE A 173      10.834  51.822  24.822  1.00  0.00           H  
ATOM   2589 1HB  PHE A 173       9.241  52.676  23.088  1.00  0.00           H  
ATOM   2590 2HB  PHE A 173       9.345  50.932  23.053  1.00  0.00           H  
ATOM   2591  HD1 PHE A 173       7.211  53.802  23.957  1.00  0.00           H  
ATOM   2592  HD2 PHE A 173       7.515  49.523  23.846  1.00  0.00           H  
ATOM   2593  HE1 PHE A 173       4.784  53.611  24.315  1.00  0.00           H  
ATOM   2594  HE2 PHE A 173       5.079  49.343  24.203  1.00  0.00           H  
ATOM   2595  HZ  PHE A 173       3.712  51.389  24.438  1.00  0.00           H  
ATOM   2596  N   GLU A 174      10.054  54.149  25.456  1.00  0.00           N  
ATOM   2597  CA  GLU A 174       9.772  55.431  26.086  1.00  0.00           C  
ATOM   2598  C   GLU A 174       8.550  56.153  25.526  1.00  0.00           C  
ATOM   2599  O   GLU A 174       8.245  56.086  24.337  1.00  0.00           O  
ATOM   2600  CB  GLU A 174      10.987  56.353  25.963  1.00  0.00           C  
ATOM   2601  CG  GLU A 174      12.217  55.809  26.675  1.00  0.00           C  
ATOM   2602  CD  GLU A 174      12.059  55.820  28.170  1.00  0.00           C  
ATOM   2603  OE1 GLU A 174      11.755  56.852  28.715  1.00  0.00           O  
ATOM   2604  OE2 GLU A 174      12.244  54.788  28.773  1.00  0.00           O  
ATOM   2605  H   GLU A 174      10.763  54.064  24.740  1.00  0.00           H  
ATOM   2606  HA  GLU A 174       9.566  55.245  27.140  1.00  0.00           H  
ATOM   2607 1HB  GLU A 174      11.229  56.499  24.910  1.00  0.00           H  
ATOM   2608 2HB  GLU A 174      10.750  57.332  26.381  1.00  0.00           H  
ATOM   2609 1HG  GLU A 174      12.386  54.787  26.334  1.00  0.00           H  
ATOM   2610 2HG  GLU A 174      13.085  56.404  26.397  1.00  0.00           H  
ATOM   2611  N   GLY A 175       7.862  56.850  26.421  1.00  0.00           N  
ATOM   2612  CA  GLY A 175       6.701  57.645  26.071  1.00  0.00           C  
ATOM   2613  C   GLY A 175       5.634  56.754  25.469  1.00  0.00           C  
ATOM   2614  O   GLY A 175       5.336  55.682  25.999  1.00  0.00           O  
ATOM   2615  H   GLY A 175       8.168  56.821  27.383  1.00  0.00           H  
ATOM   2616 1HA  GLY A 175       6.317  58.147  26.959  1.00  0.00           H  
ATOM   2617 2HA  GLY A 175       6.987  58.421  25.365  1.00  0.00           H  
ATOM   2618  N   ALA A 176       5.070  57.200  24.349  1.00  0.00           N  
ATOM   2619  CA  ALA A 176       4.041  56.449  23.641  1.00  0.00           C  
ATOM   2620  C   ALA A 176       4.579  55.911  22.315  1.00  0.00           C  
ATOM   2621  O   ALA A 176       3.821  55.412  21.484  1.00  0.00           O  
ATOM   2622  CB  ALA A 176       2.813  57.316  23.414  1.00  0.00           C  
ATOM   2623  H   ALA A 176       5.367  58.092  23.980  1.00  0.00           H  
ATOM   2624  HA  ALA A 176       3.754  55.595  24.254  1.00  0.00           H  
ATOM   2625 1HB  ALA A 176       2.047  56.735  22.901  1.00  0.00           H  
ATOM   2626 2HB  ALA A 176       2.427  57.657  24.375  1.00  0.00           H  
ATOM   2627 3HB  ALA A 176       3.083  58.176  22.807  1.00  0.00           H  
ATOM   2628  N   ASN A 177       5.887  56.001  22.088  1.00  0.00           N  
ATOM   2629  CA  ASN A 177       6.333  55.572  20.767  1.00  0.00           C  
ATOM   2630  C   ASN A 177       6.685  54.087  20.804  1.00  0.00           C  
ATOM   2631  O   ASN A 177       7.821  53.701  21.084  1.00  0.00           O  
ATOM   2632  CB  ASN A 177       7.509  56.369  20.231  1.00  0.00           C  
ATOM   2633  CG  ASN A 177       7.780  56.027  18.794  1.00  0.00           C  
ATOM   2634  OD1 ASN A 177       7.455  54.957  18.266  1.00  0.00           O  
ATOM   2635  ND2 ASN A 177       8.394  56.965  18.120  1.00  0.00           N  
ATOM   2636  H   ASN A 177       6.532  56.346  22.784  1.00  0.00           H  
ATOM   2637  HA  ASN A 177       5.514  55.702  20.058  1.00  0.00           H  
ATOM   2638 1HB  ASN A 177       7.303  57.435  20.323  1.00  0.00           H  
ATOM   2639 2HB  ASN A 177       8.396  56.158  20.830  1.00  0.00           H  
ATOM   2640 1HD2 ASN A 177       8.617  56.828  17.156  1.00  0.00           H  
ATOM   2641 2HD2 ASN A 177       8.646  57.823  18.571  1.00  0.00           H  
ATOM   2642  N   SER A 178       5.678  53.271  20.508  1.00  0.00           N  
ATOM   2643  CA  SER A 178       5.801  51.821  20.582  1.00  0.00           C  
ATOM   2644  C   SER A 178       6.827  51.253  19.607  1.00  0.00           C  
ATOM   2645  O   SER A 178       7.266  50.114  19.759  1.00  0.00           O  
ATOM   2646  CB  SER A 178       4.443  51.198  20.320  1.00  0.00           C  
ATOM   2647  OG  SER A 178       4.032  51.421  19.000  1.00  0.00           O  
ATOM   2648  H   SER A 178       4.808  53.699  20.222  1.00  0.00           H  
ATOM   2649  HA  SER A 178       6.134  51.549  21.585  1.00  0.00           H  
ATOM   2650 1HB  SER A 178       4.502  50.128  20.516  1.00  0.00           H  
ATOM   2651 2HB  SER A 178       3.713  51.624  21.009  1.00  0.00           H  
ATOM   2652  HG  SER A 178       3.181  50.985  18.907  1.00  0.00           H  
ATOM   2653  N   ASP A 179       7.219  52.032  18.603  1.00  0.00           N  
ATOM   2654  CA  ASP A 179       8.175  51.544  17.617  1.00  0.00           C  
ATOM   2655  C   ASP A 179       9.537  52.224  17.685  1.00  0.00           C  
ATOM   2656  O   ASP A 179      10.326  52.086  16.748  1.00  0.00           O  
ATOM   2657  CB  ASP A 179       7.612  51.713  16.203  1.00  0.00           C  
ATOM   2658  CG  ASP A 179       6.437  50.782  15.938  1.00  0.00           C  
ATOM   2659  OD1 ASP A 179       6.485  49.654  16.367  1.00  0.00           O  
ATOM   2660  OD2 ASP A 179       5.495  51.200  15.307  1.00  0.00           O  
ATOM   2661  H   ASP A 179       6.856  52.971  18.512  1.00  0.00           H  
ATOM   2662  HA  ASP A 179       8.345  50.483  17.805  1.00  0.00           H  
ATOM   2663 1HB  ASP A 179       7.291  52.746  16.068  1.00  0.00           H  
ATOM   2664 2HB  ASP A 179       8.393  51.514  15.468  1.00  0.00           H  
ATOM   2665  N   ASN A 180       9.840  52.945  18.758  1.00  0.00           N  
ATOM   2666  CA  ASN A 180      11.153  53.573  18.835  1.00  0.00           C  
ATOM   2667  C   ASN A 180      11.609  53.694  20.279  1.00  0.00           C  
ATOM   2668  O   ASN A 180      10.884  53.311  21.197  1.00  0.00           O  
ATOM   2669  CB  ASN A 180      11.118  54.927  18.149  1.00  0.00           C  
ATOM   2670  CG  ASN A 180      12.426  55.355  17.546  1.00  0.00           C  
ATOM   2671  OD1 ASN A 180      13.501  55.025  18.056  1.00  0.00           O  
ATOM   2672  ND2 ASN A 180      12.355  56.088  16.464  1.00  0.00           N  
ATOM   2673  H   ASN A 180       9.171  53.056  19.506  1.00  0.00           H  
ATOM   2674  HA  ASN A 180      11.879  52.944  18.316  1.00  0.00           H  
ATOM   2675 1HB  ASN A 180      10.370  54.905  17.355  1.00  0.00           H  
ATOM   2676 2HB  ASN A 180      10.814  55.681  18.876  1.00  0.00           H  
ATOM   2677 1HD2 ASN A 180      13.193  56.403  16.017  1.00  0.00           H  
ATOM   2678 2HD2 ASN A 180      11.467  56.337  16.080  1.00  0.00           H  
ATOM   2679  N   SER A 181      12.807  54.226  20.515  1.00  0.00           N  
ATOM   2680  CA  SER A 181      13.307  54.387  21.870  1.00  0.00           C  
ATOM   2681  C   SER A 181      13.076  53.102  22.657  1.00  0.00           C  
ATOM   2682  O   SER A 181      12.562  53.136  23.775  1.00  0.00           O  
ATOM   2683  CB  SER A 181      12.632  55.550  22.568  1.00  0.00           C  
ATOM   2684  OG  SER A 181      12.881  56.760  21.905  1.00  0.00           O  
ATOM   2685  H   SER A 181      13.370  54.521  19.730  1.00  0.00           H  
ATOM   2686  HA  SER A 181      14.378  54.592  21.825  1.00  0.00           H  
ATOM   2687 1HB  SER A 181      11.557  55.377  22.612  1.00  0.00           H  
ATOM   2688 2HB  SER A 181      12.998  55.610  23.593  1.00  0.00           H  
ATOM   2689  HG  SER A 181      12.441  57.436  22.424  1.00  0.00           H  
ATOM   2690  N   LYS A 182      13.452  51.983  22.050  1.00  0.00           N  
ATOM   2691  CA  LYS A 182      13.235  50.649  22.604  1.00  0.00           C  
ATOM   2692  C   LYS A 182      14.394  50.135  23.451  1.00  0.00           C  
ATOM   2693  O   LYS A 182      15.561  50.397  23.157  1.00  0.00           O  
ATOM   2694  CB  LYS A 182      12.968  49.666  21.464  1.00  0.00           C  
ATOM   2695  CG  LYS A 182      11.685  49.945  20.690  1.00  0.00           C  
ATOM   2696  CD  LYS A 182      11.544  49.069  19.454  1.00  0.00           C  
ATOM   2697  CE  LYS A 182      12.354  49.619  18.289  1.00  0.00           C  
ATOM   2698  NZ  LYS A 182      12.236  48.783  17.064  1.00  0.00           N  
ATOM   2699  H   LYS A 182      13.913  52.086  21.158  1.00  0.00           H  
ATOM   2700  HA  LYS A 182      12.368  50.695  23.264  1.00  0.00           H  
ATOM   2701 1HB  LYS A 182      13.805  49.704  20.768  1.00  0.00           H  
ATOM   2702 2HB  LYS A 182      12.906  48.653  21.861  1.00  0.00           H  
ATOM   2703 1HG  LYS A 182      10.828  49.767  21.338  1.00  0.00           H  
ATOM   2704 2HG  LYS A 182      11.664  50.987  20.372  1.00  0.00           H  
ATOM   2705 1HD  LYS A 182      11.887  48.059  19.674  1.00  0.00           H  
ATOM   2706 2HD  LYS A 182      10.494  49.021  19.169  1.00  0.00           H  
ATOM   2707 1HE  LYS A 182      12.006  50.626  18.061  1.00  0.00           H  
ATOM   2708 2HE  LYS A 182      13.405  49.672  18.569  1.00  0.00           H  
ATOM   2709 1HZ  LYS A 182      12.789  49.182  16.317  1.00  0.00           H  
ATOM   2710 2HZ  LYS A 182      12.573  47.853  17.277  1.00  0.00           H  
ATOM   2711 3HZ  LYS A 182      11.270  48.741  16.776  1.00  0.00           H  
ATOM   2712  N   TYR A 183      14.033  49.398  24.494  1.00  0.00           N  
ATOM   2713  CA  TYR A 183      14.985  48.805  25.422  1.00  0.00           C  
ATOM   2714  C   TYR A 183      14.574  47.495  26.071  1.00  0.00           C  
ATOM   2715  O   TYR A 183      13.399  47.132  26.128  1.00  0.00           O  
ATOM   2716  CB  TYR A 183      15.307  49.821  26.519  1.00  0.00           C  
ATOM   2717  CG  TYR A 183      14.078  50.145  27.340  1.00  0.00           C  
ATOM   2718  CD1 TYR A 183      13.749  49.375  28.445  1.00  0.00           C  
ATOM   2719  CD2 TYR A 183      13.273  51.218  26.991  1.00  0.00           C  
ATOM   2720  CE1 TYR A 183      12.628  49.665  29.199  1.00  0.00           C  
ATOM   2721  CE2 TYR A 183      12.152  51.508  27.746  1.00  0.00           C  
ATOM   2722  CZ  TYR A 183      11.832  50.737  28.843  1.00  0.00           C  
ATOM   2723  OH  TYR A 183      10.714  51.031  29.590  1.00  0.00           O  
ATOM   2724  H   TYR A 183      13.046  49.248  24.645  1.00  0.00           H  
ATOM   2725  HA  TYR A 183      15.882  48.574  24.844  1.00  0.00           H  
ATOM   2726 1HB  TYR A 183      16.086  49.425  27.172  1.00  0.00           H  
ATOM   2727 2HB  TYR A 183      15.696  50.736  26.071  1.00  0.00           H  
ATOM   2728  HD1 TYR A 183      14.375  48.529  28.729  1.00  0.00           H  
ATOM   2729  HD2 TYR A 183      13.518  51.833  26.125  1.00  0.00           H  
ATOM   2730  HE1 TYR A 183      12.378  49.053  30.065  1.00  0.00           H  
ATOM   2731  HE2 TYR A 183      11.518  52.351  27.471  1.00  0.00           H  
ATOM   2732  HH  TYR A 183      10.256  51.776  29.194  1.00  0.00           H  
ATOM   2733  N   TRP A 184      15.573  46.768  26.557  1.00  0.00           N  
ATOM   2734  CA  TRP A 184      15.385  45.582  27.378  1.00  0.00           C  
ATOM   2735  C   TRP A 184      15.417  46.034  28.832  1.00  0.00           C  
ATOM   2736  O   TRP A 184      16.200  46.922  29.169  1.00  0.00           O  
ATOM   2737  CB  TRP A 184      16.467  44.532  27.122  1.00  0.00           C  
ATOM   2738  CG  TRP A 184      16.415  43.853  25.787  1.00  0.00           C  
ATOM   2739  CD1 TRP A 184      17.132  44.145  24.667  1.00  0.00           C  
ATOM   2740  CD2 TRP A 184      15.574  42.751  25.466  1.00  0.00           C  
ATOM   2741  NE1 TRP A 184      16.783  43.281  23.658  1.00  0.00           N  
ATOM   2742  CE2 TRP A 184      15.829  42.421  24.138  1.00  0.00           C  
ATOM   2743  CE3 TRP A 184      14.629  42.020  26.198  1.00  0.00           C  
ATOM   2744  CZ2 TRP A 184      15.167  41.380  23.505  1.00  0.00           C  
ATOM   2745  CZ3 TRP A 184      13.963  40.973  25.573  1.00  0.00           C  
ATOM   2746  CH2 TRP A 184      14.233  40.671  24.262  1.00  0.00           C  
ATOM   2747  H   TRP A 184      16.512  47.069  26.334  1.00  0.00           H  
ATOM   2748  HA  TRP A 184      14.420  45.129  27.148  1.00  0.00           H  
ATOM   2749 1HB  TRP A 184      17.452  44.992  27.209  1.00  0.00           H  
ATOM   2750 2HB  TRP A 184      16.395  43.758  27.886  1.00  0.00           H  
ATOM   2751  HD1 TRP A 184      17.871  44.941  24.584  1.00  0.00           H  
ATOM   2752  HE1 TRP A 184      17.156  43.272  22.719  1.00  0.00           H  
ATOM   2753  HE3 TRP A 184      14.421  42.263  27.240  1.00  0.00           H  
ATOM   2754  HZ2 TRP A 184      15.355  41.110  22.466  1.00  0.00           H  
ATOM   2755  HZ3 TRP A 184      13.226  40.403  26.141  1.00  0.00           H  
ATOM   2756  HH2 TRP A 184      13.710  39.850  23.773  1.00  0.00           H  
ATOM   2757  N   LEU A 185      14.578  45.467  29.695  1.00  0.00           N  
ATOM   2758  CA  LEU A 185      14.607  45.875  31.097  1.00  0.00           C  
ATOM   2759  C   LEU A 185      15.344  44.818  31.909  1.00  0.00           C  
ATOM   2760  O   LEU A 185      14.886  43.688  32.072  1.00  0.00           O  
ATOM   2761  CB  LEU A 185      13.173  46.055  31.609  1.00  0.00           C  
ATOM   2762  CG  LEU A 185      12.979  46.476  33.071  1.00  0.00           C  
ATOM   2763  CD1 LEU A 185      13.580  47.851  33.327  1.00  0.00           C  
ATOM   2764  CD2 LEU A 185      11.484  46.459  33.350  1.00  0.00           C  
ATOM   2765  H   LEU A 185      13.927  44.759  29.383  1.00  0.00           H  
ATOM   2766  HA  LEU A 185      15.127  46.830  31.171  1.00  0.00           H  
ATOM   2767 1HB  LEU A 185      12.688  46.813  30.996  1.00  0.00           H  
ATOM   2768 2HB  LEU A 185      12.641  45.112  31.482  1.00  0.00           H  
ATOM   2769  HG  LEU A 185      13.495  45.779  33.733  1.00  0.00           H  
ATOM   2770 1HD1 LEU A 185      13.426  48.119  34.373  1.00  0.00           H  
ATOM   2771 2HD1 LEU A 185      14.649  47.851  33.116  1.00  0.00           H  
ATOM   2772 3HD1 LEU A 185      13.093  48.586  32.686  1.00  0.00           H  
ATOM   2773 1HD2 LEU A 185      11.304  46.752  34.385  1.00  0.00           H  
ATOM   2774 2HD2 LEU A 185      10.972  47.155  32.686  1.00  0.00           H  
ATOM   2775 3HD2 LEU A 185      11.075  45.461  33.189  1.00  0.00           H  
ATOM   2776  N   VAL A 186      16.502  45.219  32.420  1.00  0.00           N  
ATOM   2777  CA  VAL A 186      17.416  44.325  33.120  1.00  0.00           C  
ATOM   2778  C   VAL A 186      17.741  44.674  34.570  1.00  0.00           C  
ATOM   2779  O   VAL A 186      18.066  45.808  34.921  1.00  0.00           O  
ATOM   2780  CB  VAL A 186      18.721  44.296  32.303  1.00  0.00           C  
ATOM   2781  CG1 VAL A 186      19.775  43.436  32.985  1.00  0.00           C  
ATOM   2782  CG2 VAL A 186      18.426  43.778  30.904  1.00  0.00           C  
ATOM   2783  H   VAL A 186      16.772  46.187  32.324  1.00  0.00           H  
ATOM   2784  HA  VAL A 186      16.954  43.338  33.147  1.00  0.00           H  
ATOM   2785  HB  VAL A 186      19.133  45.303  32.242  1.00  0.00           H  
ATOM   2786 1HG1 VAL A 186      20.676  43.448  32.370  1.00  0.00           H  
ATOM   2787 2HG1 VAL A 186      20.011  43.823  33.976  1.00  0.00           H  
ATOM   2788 3HG1 VAL A 186      19.396  42.419  33.080  1.00  0.00           H  
ATOM   2789 1HG2 VAL A 186      19.346  43.755  30.321  1.00  0.00           H  
ATOM   2790 2HG2 VAL A 186      18.014  42.772  30.990  1.00  0.00           H  
ATOM   2791 3HG2 VAL A 186      17.707  44.426  30.402  1.00  0.00           H  
ATOM   2792  N   LYS A 187      17.651  43.650  35.414  1.00  0.00           N  
ATOM   2793  CA  LYS A 187      17.940  43.683  36.843  1.00  0.00           C  
ATOM   2794  C   LYS A 187      19.400  43.362  37.135  1.00  0.00           C  
ATOM   2795  O   LYS A 187      19.898  42.311  36.727  1.00  0.00           O  
ATOM   2796  CB  LYS A 187      17.022  42.700  37.574  1.00  0.00           C  
ATOM   2797  CG  LYS A 187      17.173  42.688  39.089  1.00  0.00           C  
ATOM   2798  CD  LYS A 187      16.253  41.682  39.765  1.00  0.00           C  
ATOM   2799  CE  LYS A 187      16.591  41.612  41.247  1.00  0.00           C  
ATOM   2800  NZ  LYS A 187      15.773  40.660  42.047  1.00  0.00           N  
ATOM   2801  H   LYS A 187      17.355  42.773  35.010  1.00  0.00           H  
ATOM   2802  HA  LYS A 187      17.751  44.690  37.216  1.00  0.00           H  
ATOM   2803 1HB  LYS A 187      15.977  42.926  37.358  1.00  0.00           H  
ATOM   2804 2HB  LYS A 187      17.228  41.698  37.199  1.00  0.00           H  
ATOM   2805 1HG  LYS A 187      18.201  42.438  39.354  1.00  0.00           H  
ATOM   2806 2HG  LYS A 187      16.942  43.686  39.456  1.00  0.00           H  
ATOM   2807 1HD  LYS A 187      15.214  41.986  39.633  1.00  0.00           H  
ATOM   2808 2HD  LYS A 187      16.382  40.701  39.307  1.00  0.00           H  
ATOM   2809 1HE  LYS A 187      17.633  41.315  41.346  1.00  0.00           H  
ATOM   2810 2HE  LYS A 187      16.454  42.606  41.672  1.00  0.00           H  
ATOM   2811 1HZ  LYS A 187      16.077  40.694  43.010  1.00  0.00           H  
ATOM   2812 2HZ  LYS A 187      14.796  40.912  41.997  1.00  0.00           H  
ATOM   2813 3HZ  LYS A 187      15.876  39.716  41.704  1.00  0.00           H  
ATOM   2814  N   ASN A 188      20.110  44.253  37.817  1.00  0.00           N  
ATOM   2815  CA  ASN A 188      21.515  43.992  38.097  1.00  0.00           C  
ATOM   2816  C   ASN A 188      21.712  43.370  39.476  1.00  0.00           C  
ATOM   2817  O   ASN A 188      20.750  43.156  40.211  1.00  0.00           O  
ATOM   2818  CB  ASN A 188      22.268  45.302  37.969  1.00  0.00           C  
ATOM   2819  CG  ASN A 188      23.680  45.119  37.479  1.00  0.00           C  
ATOM   2820  OD1 ASN A 188      24.284  44.067  37.715  1.00  0.00           O  
ATOM   2821  ND2 ASN A 188      24.212  46.105  36.806  1.00  0.00           N  
ATOM   2822  H   ASN A 188      19.695  45.112  38.149  1.00  0.00           H  
ATOM   2823  HA  ASN A 188      21.892  43.272  37.368  1.00  0.00           H  
ATOM   2824 1HB  ASN A 188      21.733  45.953  37.275  1.00  0.00           H  
ATOM   2825 2HB  ASN A 188      22.299  45.804  38.936  1.00  0.00           H  
ATOM   2826 1HD2 ASN A 188      25.148  46.045  36.453  1.00  0.00           H  
ATOM   2827 2HD2 ASN A 188      23.681  46.937  36.640  1.00  0.00           H  
ATOM   2828  N   SER A 189      22.964  43.078  39.812  1.00  0.00           N  
ATOM   2829  CA  SER A 189      23.431  42.484  41.060  1.00  0.00           C  
ATOM   2830  C   SER A 189      24.381  43.395  41.824  1.00  0.00           C  
ATOM   2831  O   SER A 189      25.177  42.957  42.657  1.00  0.00           O  
ATOM   2832  CB  SER A 189      24.127  41.173  40.748  1.00  0.00           C  
ATOM   2833  OG  SER A 189      25.200  41.395  39.874  1.00  0.00           O  
ATOM   2834  H   SER A 189      23.674  43.292  39.126  1.00  0.00           H  
ATOM   2835  HA  SER A 189      22.568  42.298  41.702  1.00  0.00           H  
ATOM   2836 1HB  SER A 189      24.489  40.710  41.665  1.00  0.00           H  
ATOM   2837 2HB  SER A 189      23.409  40.485  40.300  1.00  0.00           H  
ATOM   2838  HG  SER A 189      26.000  41.414  40.404  1.00  0.00           H  
ATOM   2839  N   TRP A 190      24.301  44.691  41.544  1.00  0.00           N  
ATOM   2840  CA  TRP A 190      25.153  45.683  42.189  1.00  0.00           C  
ATOM   2841  C   TRP A 190      24.423  46.595  43.172  1.00  0.00           C  
ATOM   2842  O   TRP A 190      24.872  47.718  43.419  1.00  0.00           O  
ATOM   2843  CB  TRP A 190      25.823  46.537  41.110  1.00  0.00           C  
ATOM   2844  CG  TRP A 190      26.851  45.792  40.314  1.00  0.00           C  
ATOM   2845  CD1 TRP A 190      27.557  44.693  40.701  1.00  0.00           C  
ATOM   2846  CD2 TRP A 190      27.302  46.093  38.967  1.00  0.00           C  
ATOM   2847  NE1 TRP A 190      28.406  44.297  39.696  1.00  0.00           N  
ATOM   2848  CE2 TRP A 190      28.259  45.145  38.627  1.00  0.00           C  
ATOM   2849  CE3 TRP A 190      26.969  47.082  38.034  1.00  0.00           C  
ATOM   2850  CZ2 TRP A 190      28.895  45.149  37.396  1.00  0.00           C  
ATOM   2851  CZ3 TRP A 190      27.603  47.090  36.797  1.00  0.00           C  
ATOM   2852  CH2 TRP A 190      28.547  46.144  36.482  1.00  0.00           C  
ATOM   2853  H   TRP A 190      23.621  44.985  40.855  1.00  0.00           H  
ATOM   2854  HA  TRP A 190      25.917  45.160  42.763  1.00  0.00           H  
ATOM   2855 1HB  TRP A 190      25.065  46.916  40.425  1.00  0.00           H  
ATOM   2856 2HB  TRP A 190      26.307  47.400  41.569  1.00  0.00           H  
ATOM   2857  HD1 TRP A 190      27.480  44.182  41.659  1.00  0.00           H  
ATOM   2858  HE1 TRP A 190      29.036  43.509  39.740  1.00  0.00           H  
ATOM   2859  HE3 TRP A 190      26.217  47.830  38.287  1.00  0.00           H  
ATOM   2860  HZ2 TRP A 190      29.645  44.402  37.139  1.00  0.00           H  
ATOM   2861  HZ3 TRP A 190      27.324  47.873  36.092  1.00  0.00           H  
ATOM   2862  HH2 TRP A 190      29.032  46.169  35.506  1.00  0.00           H  
ATOM   2863  N   GLY A 191      23.313  46.128  43.731  1.00  0.00           N  
ATOM   2864  CA  GLY A 191      22.530  46.884  44.692  1.00  0.00           C  
ATOM   2865  C   GLY A 191      21.492  47.787  44.051  1.00  0.00           C  
ATOM   2866  O   GLY A 191      21.632  48.209  42.903  1.00  0.00           O  
ATOM   2867  H   GLY A 191      22.985  45.206  43.484  1.00  0.00           H  
ATOM   2868 1HA  GLY A 191      22.038  46.162  45.344  1.00  0.00           H  
ATOM   2869 2HA  GLY A 191      23.198  47.495  45.298  1.00  0.00           H  
ATOM   2870  N   PRO A 192      20.413  48.125  44.771  1.00  0.00           N  
ATOM   2871  CA  PRO A 192      19.313  48.991  44.336  1.00  0.00           C  
ATOM   2872  C   PRO A 192      19.739  50.440  44.115  1.00  0.00           C  
ATOM   2873  O   PRO A 192      19.056  51.199  43.432  1.00  0.00           O  
ATOM   2874  CB  PRO A 192      18.317  48.869  45.494  1.00  0.00           C  
ATOM   2875  CG  PRO A 192      19.145  48.492  46.676  1.00  0.00           C  
ATOM   2876  CD  PRO A 192      20.247  47.619  46.140  1.00  0.00           C  
ATOM   2877  HA  PRO A 192      18.893  48.580  43.404  1.00  0.00           H  
ATOM   2878 1HB  PRO A 192      17.792  49.825  45.634  1.00  0.00           H  
ATOM   2879 2HB  PRO A 192      17.555  48.112  45.259  1.00  0.00           H  
ATOM   2880 1HG  PRO A 192      19.538  49.393  47.171  1.00  0.00           H  
ATOM   2881 2HG  PRO A 192      18.526  47.968  47.418  1.00  0.00           H  
ATOM   2882 1HD  PRO A 192      21.138  47.764  46.769  1.00  0.00           H  
ATOM   2883 2HD  PRO A 192      19.916  46.570  46.147  1.00  0.00           H  
ATOM   2884  N   GLU A 193      20.865  50.850  44.688  1.00  0.00           N  
ATOM   2885  CA  GLU A 193      21.341  52.220  44.520  1.00  0.00           C  
ATOM   2886  C   GLU A 193      21.879  52.490  43.118  1.00  0.00           C  
ATOM   2887  O   GLU A 193      21.986  53.644  42.701  1.00  0.00           O  
ATOM   2888  CB  GLU A 193      22.432  52.514  45.552  1.00  0.00           C  
ATOM   2889  CG  GLU A 193      21.948  52.454  46.993  1.00  0.00           C  
ATOM   2890  CD  GLU A 193      21.905  51.053  47.535  1.00  0.00           C  
ATOM   2891  OE1 GLU A 193      22.336  50.167  46.836  1.00  0.00           O  
ATOM   2892  OE2 GLU A 193      21.445  50.863  48.637  1.00  0.00           O  
ATOM   2893  H   GLU A 193      21.426  50.230  45.254  1.00  0.00           H  
ATOM   2894  HA  GLU A 193      20.501  52.893  44.684  1.00  0.00           H  
ATOM   2895 1HB  GLU A 193      23.244  51.796  45.435  1.00  0.00           H  
ATOM   2896 2HB  GLU A 193      22.845  53.507  45.373  1.00  0.00           H  
ATOM   2897 1HG  GLU A 193      22.613  53.052  47.615  1.00  0.00           H  
ATOM   2898 2HG  GLU A 193      20.952  52.893  47.048  1.00  0.00           H  
ATOM   2899  N   TRP A 194      22.212  51.424  42.393  1.00  0.00           N  
ATOM   2900  CA  TRP A 194      22.788  51.496  41.053  1.00  0.00           C  
ATOM   2901  C   TRP A 194      21.723  51.766  39.997  1.00  0.00           C  
ATOM   2902  O   TRP A 194      20.605  51.258  40.100  1.00  0.00           O  
ATOM   2903  CB  TRP A 194      23.500  50.167  40.788  1.00  0.00           C  
ATOM   2904  CG  TRP A 194      24.211  50.147  39.467  1.00  0.00           C  
ATOM   2905  CD1 TRP A 194      25.483  50.572  39.226  1.00  0.00           C  
ATOM   2906  CD2 TRP A 194      23.688  49.679  38.237  1.00  0.00           C  
ATOM   2907  NE1 TRP A 194      25.786  50.398  37.897  1.00  0.00           N  
ATOM   2908  CE2 TRP A 194      24.692  49.848  37.277  1.00  0.00           C  
ATOM   2909  CE3 TRP A 194      22.453  49.133  37.869  1.00  0.00           C  
ATOM   2910  CZ2 TRP A 194      24.492  49.483  35.956  1.00  0.00           C  
ATOM   2911  CZ3 TRP A 194      22.255  48.767  36.543  1.00  0.00           C  
ATOM   2912  CH2 TRP A 194      23.253  48.940  35.618  1.00  0.00           C  
ATOM   2913  H   TRP A 194      22.064  50.503  42.778  1.00  0.00           H  
ATOM   2914  HA  TRP A 194      23.507  52.315  41.025  1.00  0.00           H  
ATOM   2915 1HB  TRP A 194      24.226  49.971  41.577  1.00  0.00           H  
ATOM   2916 2HB  TRP A 194      22.776  49.353  40.806  1.00  0.00           H  
ATOM   2917  HD1 TRP A 194      26.159  50.991  39.969  1.00  0.00           H  
ATOM   2918  HE1 TRP A 194      26.686  50.658  37.522  1.00  0.00           H  
ATOM   2919  HE3 TRP A 194      21.662  48.991  38.603  1.00  0.00           H  
ATOM   2920  HZ2 TRP A 194      25.252  49.600  35.181  1.00  0.00           H  
ATOM   2921  HZ3 TRP A 194      21.286  48.342  36.277  1.00  0.00           H  
ATOM   2922  HH2 TRP A 194      23.087  48.649  34.580  1.00  0.00           H  
ATOM   2923  N   GLY A 195      22.014  52.550  38.962  1.00  0.00           N  
ATOM   2924  CA  GLY A 195      21.009  52.763  37.938  1.00  0.00           C  
ATOM   2925  C   GLY A 195      19.753  53.343  38.552  1.00  0.00           C  
ATOM   2926  O   GLY A 195      19.820  54.312  39.310  1.00  0.00           O  
ATOM   2927  H   GLY A 195      22.903  53.016  38.837  1.00  0.00           H  
ATOM   2928 1HA  GLY A 195      21.404  53.437  37.176  1.00  0.00           H  
ATOM   2929 2HA  GLY A 195      20.784  51.819  37.443  1.00  0.00           H  
ATOM   2930  N   SER A 196      18.606  52.764  38.220  1.00  0.00           N  
ATOM   2931  CA  SER A 196      17.354  53.225  38.804  1.00  0.00           C  
ATOM   2932  C   SER A 196      16.756  52.055  39.577  1.00  0.00           C  
ATOM   2933  O   SER A 196      16.172  51.135  39.005  1.00  0.00           O  
ATOM   2934  CB  SER A 196      16.402  53.710  37.728  1.00  0.00           C  
ATOM   2935  OG  SER A 196      15.182  54.110  38.287  1.00  0.00           O  
ATOM   2936  H   SER A 196      18.600  52.000  37.562  1.00  0.00           H  
ATOM   2937  HA  SER A 196      17.553  54.060  39.477  1.00  0.00           H  
ATOM   2938 1HB  SER A 196      16.855  54.544  37.193  1.00  0.00           H  
ATOM   2939 2HB  SER A 196      16.234  52.909  37.007  1.00  0.00           H  
ATOM   2940  HG  SER A 196      14.636  54.399  37.553  1.00  0.00           H  
ATOM   2941  N   ASN A 197      16.913  52.103  40.898  1.00  0.00           N  
ATOM   2942  CA  ASN A 197      16.491  51.044  41.808  1.00  0.00           C  
ATOM   2943  C   ASN A 197      17.130  49.712  41.435  1.00  0.00           C  
ATOM   2944  O   ASN A 197      16.501  48.666  41.595  1.00  0.00           O  
ATOM   2945  CB  ASN A 197      14.979  50.908  41.835  1.00  0.00           C  
ATOM   2946  CG  ASN A 197      14.472  50.202  43.062  1.00  0.00           C  
ATOM   2947  OD1 ASN A 197      15.014  50.364  44.161  1.00  0.00           O  
ATOM   2948  ND2 ASN A 197      13.439  49.418  42.897  1.00  0.00           N  
ATOM   2949  H   ASN A 197      17.354  52.921  41.290  1.00  0.00           H  
ATOM   2950  HA  ASN A 197      16.831  51.293  42.814  1.00  0.00           H  
ATOM   2951 1HB  ASN A 197      14.526  51.899  41.789  1.00  0.00           H  
ATOM   2952 2HB  ASN A 197      14.644  50.354  40.956  1.00  0.00           H  
ATOM   2953 1HD2 ASN A 197      13.056  48.921  43.678  1.00  0.00           H  
ATOM   2954 2HD2 ASN A 197      13.032  49.317  41.990  1.00  0.00           H  
ATOM   2955  N   GLY A 198      18.366  49.733  40.945  1.00  0.00           N  
ATOM   2956  CA  GLY A 198      19.085  48.544  40.528  1.00  0.00           C  
ATOM   2957  C   GLY A 198      18.805  48.096  39.110  1.00  0.00           C  
ATOM   2958  O   GLY A 198      19.370  47.099  38.657  1.00  0.00           O  
ATOM   2959  H   GLY A 198      18.873  50.600  40.838  1.00  0.00           H  
ATOM   2960 1HA  GLY A 198      20.154  48.734  40.625  1.00  0.00           H  
ATOM   2961 2HA  GLY A 198      18.826  47.727  41.201  1.00  0.00           H  
ATOM   2962  N   TYR A 199      17.951  48.813  38.386  1.00  0.00           N  
ATOM   2963  CA  TYR A 199      17.614  48.437  37.019  1.00  0.00           C  
ATOM   2964  C   TYR A 199      18.220  49.345  35.963  1.00  0.00           C  
ATOM   2965  O   TYR A 199      18.442  50.539  36.164  1.00  0.00           O  
ATOM   2966  CB  TYR A 199      16.093  48.404  36.850  1.00  0.00           C  
ATOM   2967  CG  TYR A 199      15.437  47.343  37.705  1.00  0.00           C  
ATOM   2968  CD1 TYR A 199      15.117  47.659  39.017  1.00  0.00           C  
ATOM   2969  CD2 TYR A 199      15.153  46.078  37.212  1.00  0.00           C  
ATOM   2970  CE1 TYR A 199      14.517  46.725  39.840  1.00  0.00           C  
ATOM   2971  CE2 TYR A 199      14.552  45.155  38.045  1.00  0.00           C  
ATOM   2972  CZ  TYR A 199      14.237  45.477  39.349  1.00  0.00           C  
ATOM   2973  OH  TYR A 199      13.639  44.545  40.166  1.00  0.00           O  
ATOM   2974  H   TYR A 199      17.512  49.637  38.775  1.00  0.00           H  
ATOM   2975  HA  TYR A 199      18.017  47.442  36.827  1.00  0.00           H  
ATOM   2976 1HB  TYR A 199      15.674  49.376  37.115  1.00  0.00           H  
ATOM   2977 2HB  TYR A 199      15.847  48.217  35.806  1.00  0.00           H  
ATOM   2978  HD1 TYR A 199      15.342  48.654  39.401  1.00  0.00           H  
ATOM   2979  HD2 TYR A 199      15.400  45.816  36.183  1.00  0.00           H  
ATOM   2980  HE1 TYR A 199      14.272  46.990  40.868  1.00  0.00           H  
ATOM   2981  HE2 TYR A 199      14.318  44.154  37.684  1.00  0.00           H  
ATOM   2982  HH  TYR A 199      13.499  44.924  41.037  1.00  0.00           H  
ATOM   2983  N   VAL A 200      18.481  48.736  34.810  1.00  0.00           N  
ATOM   2984  CA  VAL A 200      18.980  49.417  33.627  1.00  0.00           C  
ATOM   2985  C   VAL A 200      18.201  49.044  32.374  1.00  0.00           C  
ATOM   2986  O   VAL A 200      17.731  47.918  32.200  1.00  0.00           O  
ATOM   2987  CB  VAL A 200      20.468  49.070  33.426  1.00  0.00           C  
ATOM   2988  CG1 VAL A 200      20.625  47.561  33.305  1.00  0.00           C  
ATOM   2989  CG2 VAL A 200      21.056  49.757  32.202  1.00  0.00           C  
ATOM   2990  H   VAL A 200      18.314  47.741  34.772  1.00  0.00           H  
ATOM   2991  HA  VAL A 200      18.873  50.492  33.776  1.00  0.00           H  
ATOM   2992  HB  VAL A 200      21.013  49.397  34.310  1.00  0.00           H  
ATOM   2993 1HG1 VAL A 200      21.673  47.297  33.163  1.00  0.00           H  
ATOM   2994 2HG1 VAL A 200      20.265  47.075  34.211  1.00  0.00           H  
ATOM   2995 3HG1 VAL A 200      20.047  47.215  32.449  1.00  0.00           H  
ATOM   2996 1HG2 VAL A 200      22.106  49.486  32.098  1.00  0.00           H  
ATOM   2997 2HG2 VAL A 200      20.528  49.459  31.296  1.00  0.00           H  
ATOM   2998 3HG2 VAL A 200      20.983  50.841  32.294  1.00  0.00           H  
ATOM   2999  N   LYS A 201      18.052  50.039  31.512  1.00  0.00           N  
ATOM   3000  CA  LYS A 201      17.419  49.879  30.214  1.00  0.00           C  
ATOM   3001  C   LYS A 201      18.534  49.633  29.206  1.00  0.00           C  
ATOM   3002  O   LYS A 201      19.463  50.434  29.132  1.00  0.00           O  
ATOM   3003  CB  LYS A 201      16.624  51.154  29.932  1.00  0.00           C  
ATOM   3004  CG  LYS A 201      15.475  51.400  30.903  1.00  0.00           C  
ATOM   3005  CD  LYS A 201      14.791  52.730  30.617  1.00  0.00           C  
ATOM   3006  CE  LYS A 201      13.643  52.976  31.583  1.00  0.00           C  
ATOM   3007  NZ  LYS A 201      13.058  54.336  31.436  1.00  0.00           N  
ATOM   3008  H   LYS A 201      18.400  50.948  31.782  1.00  0.00           H  
ATOM   3009  HA  LYS A 201      16.747  49.019  30.234  1.00  0.00           H  
ATOM   3010 1HB  LYS A 201      17.292  52.016  29.974  1.00  0.00           H  
ATOM   3011 2HB  LYS A 201      16.209  51.113  28.926  1.00  0.00           H  
ATOM   3012 1HG  LYS A 201      14.739  50.598  30.815  1.00  0.00           H  
ATOM   3013 2HG  LYS A 201      15.858  51.406  31.922  1.00  0.00           H  
ATOM   3014 1HD  LYS A 201      15.519  53.536  30.710  1.00  0.00           H  
ATOM   3015 2HD  LYS A 201      14.400  52.737  29.600  1.00  0.00           H  
ATOM   3016 1HE  LYS A 201      12.865  52.236  31.403  1.00  0.00           H  
ATOM   3017 2HE  LYS A 201      14.009  52.859  32.604  1.00  0.00           H  
ATOM   3018 1HZ  LYS A 201      12.301  54.454  32.097  1.00  0.00           H  
ATOM   3019 2HZ  LYS A 201      13.765  55.037  31.614  1.00  0.00           H  
ATOM   3020 3HZ  LYS A 201      12.695  54.474  30.505  1.00  0.00           H  
ATOM   3021  N   ILE A 202      18.474  48.537  28.454  1.00  0.00           N  
ATOM   3022  CA  ILE A 202      19.510  48.216  27.476  1.00  0.00           C  
ATOM   3023  C   ILE A 202      18.970  48.442  26.066  1.00  0.00           C  
ATOM   3024  O   ILE A 202      17.912  47.912  25.733  1.00  0.00           O  
ATOM   3025  CB  ILE A 202      20.008  46.766  27.614  1.00  0.00           C  
ATOM   3026  CG1 ILE A 202      20.457  46.446  29.043  1.00  0.00           C  
ATOM   3027  CG2 ILE A 202      21.149  46.499  26.645  1.00  0.00           C  
ATOM   3028  CD1 ILE A 202      21.624  47.226  29.605  1.00  0.00           C  
ATOM   3029  H   ILE A 202      17.682  47.926  28.583  1.00  0.00           H  
ATOM   3030  HA  ILE A 202      20.368  48.871  27.631  1.00  0.00           H  
ATOM   3031  HB  ILE A 202      19.190  46.080  27.396  1.00  0.00           H  
ATOM   3032 1HG1 ILE A 202      19.610  46.613  29.706  1.00  0.00           H  
ATOM   3033 2HG1 ILE A 202      20.731  45.391  29.081  1.00  0.00           H  
ATOM   3034 1HG2 ILE A 202      21.488  45.469  26.759  1.00  0.00           H  
ATOM   3035 2HG2 ILE A 202      20.815  46.656  25.621  1.00  0.00           H  
ATOM   3036 3HG2 ILE A 202      21.988  47.168  26.841  1.00  0.00           H  
ATOM   3037 1HD1 ILE A 202      21.800  46.867  30.620  1.00  0.00           H  
ATOM   3038 2HD1 ILE A 202      22.520  47.078  29.002  1.00  0.00           H  
ATOM   3039 3HD1 ILE A 202      21.384  48.288  29.618  1.00  0.00           H  
ATOM   3040  N   ALA A 203      19.653  49.212  25.218  1.00  0.00           N  
ATOM   3041  CA  ALA A 203      19.087  49.452  23.891  1.00  0.00           C  
ATOM   3042  C   ALA A 203      18.723  48.145  23.192  1.00  0.00           C  
ATOM   3043  O   ALA A 203      19.507  47.192  23.164  1.00  0.00           O  
ATOM   3044  CB  ALA A 203      20.071  50.253  23.052  1.00  0.00           C  
ATOM   3045  H   ALA A 203      20.539  49.621  25.480  1.00  0.00           H  
ATOM   3046  HA  ALA A 203      18.165  50.025  24.000  1.00  0.00           H  
ATOM   3047 1HB  ALA A 203      19.639  50.424  22.066  1.00  0.00           H  
ATOM   3048 2HB  ALA A 203      20.271  51.209  23.536  1.00  0.00           H  
ATOM   3049 3HB  ALA A 203      20.996  49.687  22.963  1.00  0.00           H  
ATOM   3050  N   LYS A 204      17.522  48.122  22.623  1.00  0.00           N  
ATOM   3051  CA  LYS A 204      16.964  46.965  21.927  1.00  0.00           C  
ATOM   3052  C   LYS A 204      16.951  47.147  20.412  1.00  0.00           C  
ATOM   3053  O   LYS A 204      16.897  48.274  19.917  1.00  0.00           O  
ATOM   3054  CB  LYS A 204      15.546  46.700  22.433  1.00  0.00           C  
ATOM   3055  CG  LYS A 204      14.809  45.532  21.790  1.00  0.00           C  
ATOM   3056  CD  LYS A 204      13.518  45.133  22.491  1.00  0.00           C  
ATOM   3057  CE  LYS A 204      12.945  43.883  21.840  1.00  0.00           C  
ATOM   3058  NZ  LYS A 204      12.486  44.107  20.443  1.00  0.00           N  
ATOM   3059  H   LYS A 204      16.966  48.964  22.685  1.00  0.00           H  
ATOM   3060  HA  LYS A 204      17.590  46.097  22.138  1.00  0.00           H  
ATOM   3061 1HB  LYS A 204      15.580  46.507  23.505  1.00  0.00           H  
ATOM   3062 2HB  LYS A 204      14.941  47.594  22.273  1.00  0.00           H  
ATOM   3063 1HG  LYS A 204      14.562  45.810  20.765  1.00  0.00           H  
ATOM   3064 2HG  LYS A 204      15.449  44.652  21.776  1.00  0.00           H  
ATOM   3065 1HD  LYS A 204      13.720  44.943  23.546  1.00  0.00           H  
ATOM   3066 2HD  LYS A 204      12.795  45.946  22.422  1.00  0.00           H  
ATOM   3067 1HE  LYS A 204      13.709  43.107  21.833  1.00  0.00           H  
ATOM   3068 2HE  LYS A 204      12.099  43.538  22.432  1.00  0.00           H  
ATOM   3069 1HZ  LYS A 204      12.113  43.259  20.041  1.00  0.00           H  
ATOM   3070 2HZ  LYS A 204      11.764  44.814  20.435  1.00  0.00           H  
ATOM   3071 3HZ  LYS A 204      13.235  44.418  19.839  1.00  0.00           H  
ATOM   3072  N   ASP A 205      17.003  46.029  19.693  1.00  0.00           N  
ATOM   3073  CA  ASP A 205      16.996  45.943  18.240  1.00  0.00           C  
ATOM   3074  C   ASP A 205      18.202  46.656  17.645  1.00  0.00           C  
ATOM   3075  O   ASP A 205      18.123  47.381  16.648  1.00  0.00           O  
ATOM   3076  CB  ASP A 205      15.739  46.549  17.611  1.00  0.00           C  
ATOM   3077  CG  ASP A 205      14.453  45.848  18.024  1.00  0.00           C  
ATOM   3078  OD1 ASP A 205      14.508  44.795  18.615  1.00  0.00           O  
ATOM   3079  OD2 ASP A 205      13.393  46.363  17.751  1.00  0.00           O  
ATOM   3080  H   ASP A 205      17.052  45.141  20.170  1.00  0.00           H  
ATOM   3081  HA  ASP A 205      17.041  44.890  17.963  1.00  0.00           H  
ATOM   3082 1HB  ASP A 205      15.659  47.601  17.892  1.00  0.00           H  
ATOM   3083 2HB  ASP A 205      15.824  46.504  16.525  1.00  0.00           H  
ATOM   3084  N   LYS A 206      19.335  46.423  18.304  1.00  0.00           N  
ATOM   3085  CA  LYS A 206      20.653  46.930  17.956  1.00  0.00           C  
ATOM   3086  C   LYS A 206      21.588  45.755  17.690  1.00  0.00           C  
ATOM   3087  O   LYS A 206      22.777  45.806  17.994  1.00  0.00           O  
ATOM   3088  CB  LYS A 206      21.203  47.816  19.077  1.00  0.00           C  
ATOM   3089  CG  LYS A 206      20.403  49.060  19.438  1.00  0.00           C  
ATOM   3090  CD  LYS A 206      20.345  50.089  18.320  1.00  0.00           C  
ATOM   3091  CE  LYS A 206      19.628  51.348  18.783  1.00  0.00           C  
ATOM   3092  NZ  LYS A 206      19.506  52.353  17.693  1.00  0.00           N  
ATOM   3093  H   LYS A 206      19.274  45.838  19.125  1.00  0.00           H  
ATOM   3094  HA  LYS A 206      20.575  47.533  17.051  1.00  0.00           H  
ATOM   3095 1HB  LYS A 206      21.289  47.225  19.990  1.00  0.00           H  
ATOM   3096 2HB  LYS A 206      22.202  48.154  18.802  1.00  0.00           H  
ATOM   3097 1HG  LYS A 206      19.380  48.772  19.685  1.00  0.00           H  
ATOM   3098 2HG  LYS A 206      20.865  49.521  20.312  1.00  0.00           H  
ATOM   3099 1HD  LYS A 206      21.360  50.344  18.009  1.00  0.00           H  
ATOM   3100 2HD  LYS A 206      19.819  49.673  17.462  1.00  0.00           H  
ATOM   3101 1HE  LYS A 206      18.633  51.077  19.132  1.00  0.00           H  
ATOM   3102 2HE  LYS A 206      20.185  51.788  19.610  1.00  0.00           H  
ATOM   3103 1HZ  LYS A 206      19.027  53.172  18.039  1.00  0.00           H  
ATOM   3104 2HZ  LYS A 206      20.426  52.618  17.369  1.00  0.00           H  
ATOM   3105 3HZ  LYS A 206      18.982  51.951  16.929  1.00  0.00           H  
ATOM   3106  N   ASN A 207      21.024  44.684  17.144  1.00  0.00           N  
ATOM   3107  CA  ASN A 207      21.718  43.450  16.801  1.00  0.00           C  
ATOM   3108  C   ASN A 207      22.342  42.706  17.984  1.00  0.00           C  
ATOM   3109  O   ASN A 207      23.555  42.501  18.022  1.00  0.00           O  
ATOM   3110  CB  ASN A 207      22.791  43.721  15.762  1.00  0.00           C  
ATOM   3111  CG  ASN A 207      22.219  44.287  14.494  1.00  0.00           C  
ATOM   3112  OD1 ASN A 207      21.189  43.824  13.994  1.00  0.00           O  
ATOM   3113  ND2 ASN A 207      22.875  45.286  13.959  1.00  0.00           N  
ATOM   3114  H   ASN A 207      20.034  44.727  16.948  1.00  0.00           H  
ATOM   3115  HA  ASN A 207      20.981  42.764  16.383  1.00  0.00           H  
ATOM   3116 1HB  ASN A 207      23.534  44.422  16.150  1.00  0.00           H  
ATOM   3117 2HB  ASN A 207      23.321  42.794  15.538  1.00  0.00           H  
ATOM   3118 1HD2 ASN A 207      22.546  45.707  13.115  1.00  0.00           H  
ATOM   3119 2HD2 ASN A 207      23.706  45.628  14.398  1.00  0.00           H  
ATOM   3120  N   ASN A 208      21.515  42.298  18.942  1.00  0.00           N  
ATOM   3121  CA  ASN A 208      21.988  41.571  20.119  1.00  0.00           C  
ATOM   3122  C   ASN A 208      23.085  42.309  20.882  1.00  0.00           C  
ATOM   3123  O   ASN A 208      24.135  41.752  21.212  1.00  0.00           O  
ATOM   3124  CB  ASN A 208      22.484  40.191  19.726  1.00  0.00           C  
ATOM   3125  CG  ASN A 208      22.716  39.306  20.918  1.00  0.00           C  
ATOM   3126  OD1 ASN A 208      22.065  39.466  21.957  1.00  0.00           O  
ATOM   3127  ND2 ASN A 208      23.635  38.392  20.751  1.00  0.00           N  
ATOM   3128  H   ASN A 208      20.528  42.499  18.855  1.00  0.00           H  
ATOM   3129  HA  ASN A 208      21.151  41.466  20.810  1.00  0.00           H  
ATOM   3130 1HB  ASN A 208      21.755  39.716  19.069  1.00  0.00           H  
ATOM   3131 2HB  ASN A 208      23.416  40.271  19.165  1.00  0.00           H  
ATOM   3132 1HD2 ASN A 208      23.881  37.744  21.473  1.00  0.00           H  
ATOM   3133 2HD2 ASN A 208      24.115  38.335  19.876  1.00  0.00           H  
ATOM   3134  N   HIS A 209      22.804  43.575  21.177  1.00  0.00           N  
ATOM   3135  CA  HIS A 209      23.742  44.449  21.871  1.00  0.00           C  
ATOM   3136  C   HIS A 209      24.116  43.827  23.212  1.00  0.00           C  
ATOM   3137  O   HIS A 209      23.238  43.401  23.962  1.00  0.00           O  
ATOM   3138  CB  HIS A 209      23.077  45.818  22.037  1.00  0.00           C  
ATOM   3139  CG  HIS A 209      23.997  46.946  22.385  1.00  0.00           C  
ATOM   3140  ND1 HIS A 209      24.925  47.428  21.486  1.00  0.00           N  
ATOM   3141  CD2 HIS A 209      24.139  47.681  23.509  1.00  0.00           C  
ATOM   3142  CE1 HIS A 209      25.602  48.416  22.045  1.00  0.00           C  
ATOM   3143  NE2 HIS A 209      25.143  48.588  23.270  1.00  0.00           N  
ATOM   3144  H   HIS A 209      21.902  43.942  20.909  1.00  0.00           H  
ATOM   3145  HA  HIS A 209      24.642  44.549  21.264  1.00  0.00           H  
ATOM   3146 1HB  HIS A 209      22.579  46.053  21.097  1.00  0.00           H  
ATOM   3147 2HB  HIS A 209      22.322  45.766  22.822  1.00  0.00           H  
ATOM   3148  HD1 HIS A 209      25.039  47.156  20.530  1.00  0.00           H  
ATOM   3149  HD2 HIS A 209      23.633  47.666  24.474  1.00  0.00           H  
ATOM   3150  HE1 HIS A 209      26.384  48.926  21.482  1.00  0.00           H  
ATOM   3151  N   CYS A 210      25.417  43.797  23.493  1.00  0.00           N  
ATOM   3152  CA  CYS A 210      26.131  43.337  24.677  1.00  0.00           C  
ATOM   3153  C   CYS A 210      25.795  41.876  24.981  1.00  0.00           C  
ATOM   3154  O   CYS A 210      25.947  41.403  26.107  1.00  0.00           O  
ATOM   3155  CB  CYS A 210      25.786  44.202  25.889  1.00  0.00           C  
ATOM   3156  SG  CYS A 210      26.026  45.989  25.735  1.00  0.00           S  
ATOM   3157  H   CYS A 210      25.991  44.161  22.746  1.00  0.00           H  
ATOM   3158  HA  CYS A 210      27.208  43.400  24.518  1.00  0.00           H  
ATOM   3159 1HB  CYS A 210      24.740  44.067  26.164  1.00  0.00           H  
ATOM   3160 2HB  CYS A 210      26.379  43.900  26.752  1.00  0.00           H  
ATOM   3161  N   GLY A 211      25.331  41.156  23.961  1.00  0.00           N  
ATOM   3162  CA  GLY A 211      25.092  39.721  24.043  1.00  0.00           C  
ATOM   3163  C   GLY A 211      23.872  39.310  24.841  1.00  0.00           C  
ATOM   3164  O   GLY A 211      23.798  38.163  25.284  1.00  0.00           O  
ATOM   3165  H   GLY A 211      25.132  41.606  23.081  1.00  0.00           H  
ATOM   3166 1HA  GLY A 211      24.983  39.338  23.030  1.00  0.00           H  
ATOM   3167 2HA  GLY A 211      25.958  39.239  24.495  1.00  0.00           H  
ATOM   3168  N   ILE A 212      22.900  40.195  25.020  1.00  0.00           N  
ATOM   3169  CA  ILE A 212      21.752  39.866  25.854  1.00  0.00           C  
ATOM   3170  C   ILE A 212      21.001  38.588  25.455  1.00  0.00           C  
ATOM   3171  O   ILE A 212      20.423  37.926  26.316  1.00  0.00           O  
ATOM   3172  CB  ILE A 212      20.759  41.043  25.848  1.00  0.00           C  
ATOM   3173  CG1 ILE A 212      19.787  40.826  27.010  1.00  0.00           C  
ATOM   3174  CG2 ILE A 212      20.024  41.163  24.522  1.00  0.00           C  
ATOM   3175  CD1 ILE A 212      18.917  42.011  27.360  1.00  0.00           C  
ATOM   3176  H   ILE A 212      22.948  41.105  24.581  1.00  0.00           H  
ATOM   3177  HA  ILE A 212      22.123  39.703  26.865  1.00  0.00           H  
ATOM   3178  HB  ILE A 212      21.305  41.971  26.023  1.00  0.00           H  
ATOM   3179 1HG1 ILE A 212      19.129  39.990  26.770  1.00  0.00           H  
ATOM   3180 2HG1 ILE A 212      20.376  40.561  27.889  1.00  0.00           H  
ATOM   3181 1HG2 ILE A 212      19.328  42.002  24.540  1.00  0.00           H  
ATOM   3182 2HG2 ILE A 212      20.750  41.322  23.725  1.00  0.00           H  
ATOM   3183 3HG2 ILE A 212      19.454  40.262  24.300  1.00  0.00           H  
ATOM   3184 1HD1 ILE A 212      18.260  41.764  28.194  1.00  0.00           H  
ATOM   3185 2HD1 ILE A 212      19.543  42.859  27.641  1.00  0.00           H  
ATOM   3186 3HD1 ILE A 212      18.320  42.260  26.482  1.00  0.00           H  
ATOM   3187  N   ALA A 213      20.998  38.210  24.179  1.00  0.00           N  
ATOM   3188  CA  ALA A 213      20.306  36.988  23.773  1.00  0.00           C  
ATOM   3189  C   ALA A 213      21.290  35.891  23.385  1.00  0.00           C  
ATOM   3190  O   ALA A 213      20.859  34.842  22.911  1.00  0.00           O  
ATOM   3191  CB  ALA A 213      19.353  37.281  22.623  1.00  0.00           C  
ATOM   3192  H   ALA A 213      21.470  38.756  23.470  1.00  0.00           H  
ATOM   3193  HA  ALA A 213      19.728  36.620  24.622  1.00  0.00           H  
ATOM   3194 1HB  ALA A 213      18.837  36.362  22.352  1.00  0.00           H  
ATOM   3195 2HB  ALA A 213      18.626  38.034  22.934  1.00  0.00           H  
ATOM   3196 3HB  ALA A 213      19.914  37.654  21.769  1.00  0.00           H  
ATOM   3197  N   THR A 214      22.583  36.107  23.590  1.00  0.00           N  
ATOM   3198  CA  THR A 214      23.629  35.156  23.234  1.00  0.00           C  
ATOM   3199  C   THR A 214      23.603  33.901  24.100  1.00  0.00           C  
ATOM   3200  O   THR A 214      23.782  32.781  23.620  1.00  0.00           O  
ATOM   3201  CB  THR A 214      25.039  35.770  23.310  1.00  0.00           C  
ATOM   3202  OG1 THR A 214      25.177  36.838  22.362  1.00  0.00           O  
ATOM   3203  CG2 THR A 214      26.104  34.725  23.019  1.00  0.00           C  
ATOM   3204  H   THR A 214      22.881  36.973  24.015  1.00  0.00           H  
ATOM   3205  HA  THR A 214      23.466  34.834  22.204  1.00  0.00           H  
ATOM   3206  HB  THR A 214      25.189  36.172  24.312  1.00  0.00           H  
ATOM   3207  HG1 THR A 214      26.024  37.265  22.512  1.00  0.00           H  
ATOM   3208 1HG2 THR A 214      27.087  35.187  23.081  1.00  0.00           H  
ATOM   3209 2HG2 THR A 214      26.053  33.906  23.738  1.00  0.00           H  
ATOM   3210 3HG2 THR A 214      25.948  34.324  22.017  1.00  0.00           H  
ATOM   3211  N   ALA A 215      23.365  34.107  25.393  1.00  0.00           N  
ATOM   3212  CA  ALA A 215      23.367  33.045  26.394  1.00  0.00           C  
ATOM   3213  C   ALA A 215      22.222  33.312  27.362  1.00  0.00           C  
ATOM   3214  O   ALA A 215      22.438  33.718  28.504  1.00  0.00           O  
ATOM   3215  CB  ALA A 215      24.719  33.001  27.095  1.00  0.00           C  
ATOM   3216  H   ALA A 215      23.174  35.051  25.695  1.00  0.00           H  
ATOM   3217  HA  ALA A 215      23.207  32.087  25.901  1.00  0.00           H  
ATOM   3218 1HB  ALA A 215      24.719  32.207  27.841  1.00  0.00           H  
ATOM   3219 2HB  ALA A 215      25.502  32.808  26.361  1.00  0.00           H  
ATOM   3220 3HB  ALA A 215      24.902  33.958  27.581  1.00  0.00           H  
ATOM   3221  N   ALA A 216      21.009  33.067  26.878  1.00  0.00           N  
ATOM   3222  CA  ALA A 216      19.788  33.368  27.611  1.00  0.00           C  
ATOM   3223  C   ALA A 216      18.951  32.130  27.906  1.00  0.00           C  
ATOM   3224  O   ALA A 216      18.548  31.415  26.989  1.00  0.00           O  
ATOM   3225  CB  ALA A 216      18.991  34.372  26.790  1.00  0.00           C  
ATOM   3226  H   ALA A 216      20.935  32.650  25.960  1.00  0.00           H  
ATOM   3227  HA  ALA A 216      20.056  33.797  28.576  1.00  0.00           H  
ATOM   3228 1HB  ALA A 216      18.077  34.592  27.340  1.00  0.00           H  
ATOM   3229 2HB  ALA A 216      19.574  35.284  26.650  1.00  0.00           H  
ATOM   3230 3HB  ALA A 216      18.749  33.958  25.813  1.00  0.00           H  
ATOM   3231  N   SER A 217      18.700  31.887  29.188  1.00  0.00           N  
ATOM   3232  CA  SER A 217      17.960  30.705  29.611  1.00  0.00           C  
ATOM   3233  C   SER A 217      17.164  30.838  30.897  1.00  0.00           C  
ATOM   3234  O   SER A 217      17.370  31.746  31.701  1.00  0.00           O  
ATOM   3235  CB  SER A 217      18.937  29.554  29.760  1.00  0.00           C  
ATOM   3236  OG  SER A 217      19.860  29.785  30.789  1.00  0.00           O  
ATOM   3237  H   SER A 217      19.039  32.550  29.870  1.00  0.00           H  
ATOM   3238  HA  SER A 217      17.233  30.482  28.831  1.00  0.00           H  
ATOM   3239 1HB  SER A 217      18.389  28.636  29.969  1.00  0.00           H  
ATOM   3240 2HB  SER A 217      19.467  29.417  28.819  1.00  0.00           H  
ATOM   3241  HG  SER A 217      20.445  29.024  30.795  1.00  0.00           H  
ATOM   3242  N   TYR A 218      16.228  29.916  31.098  1.00  0.00           N  
ATOM   3243  CA  TYR A 218      15.437  29.926  32.315  1.00  0.00           C  
ATOM   3244  C   TYR A 218      14.960  28.546  32.718  1.00  0.00           C  
ATOM   3245  O   TYR A 218      14.778  27.699  31.845  1.00  0.00           O  
ATOM   3246  CB  TYR A 218      14.252  30.873  32.116  1.00  0.00           C  
ATOM   3247  CG  TYR A 218      13.342  30.500  30.965  1.00  0.00           C  
ATOM   3248  CD1 TYR A 218      12.226  29.704  31.172  1.00  0.00           C  
ATOM   3249  CD2 TYR A 218      13.624  30.959  29.687  1.00  0.00           C  
ATOM   3250  CE1 TYR A 218      11.406  29.373  30.110  1.00  0.00           C  
ATOM   3251  CE2 TYR A 218      12.806  30.630  28.623  1.00  0.00           C  
ATOM   3252  CZ  TYR A 218      11.696  29.837  28.835  1.00  0.00           C  
ATOM   3253  OH  TYR A 218      10.879  29.505  27.779  1.00  0.00           O  
ATOM   3254  H   TYR A 218      16.093  29.221  30.379  1.00  0.00           H  
ATOM   3255  HA  TYR A 218      16.111  30.295  33.088  1.00  0.00           H  
ATOM   3256 1HB  TYR A 218      13.641  30.905  33.019  1.00  0.00           H  
ATOM   3257 2HB  TYR A 218      14.626  31.881  31.939  1.00  0.00           H  
ATOM   3258  HD1 TYR A 218      11.993  29.336  32.172  1.00  0.00           H  
ATOM   3259  HD2 TYR A 218      14.499  31.585  29.511  1.00  0.00           H  
ATOM   3260  HE1 TYR A 218      10.531  28.746  30.280  1.00  0.00           H  
ATOM   3261  HE2 TYR A 218      13.038  30.996  27.623  1.00  0.00           H  
ATOM   3262  HH  TYR A 218      10.199  28.898  28.081  1.00  0.00           H  
ATOM   3263  N   PRO A 219      14.782  28.246  34.010  1.00  0.00           N  
ATOM   3264  CA  PRO A 219      14.339  26.961  34.552  1.00  0.00           C  
ATOM   3265  C   PRO A 219      12.976  26.441  34.118  1.00  0.00           C  
ATOM   3266  O   PRO A 219      12.027  27.202  33.936  1.00  0.00           O  
ATOM   3267  CB  PRO A 219      14.327  27.207  36.063  1.00  0.00           C  
ATOM   3268  CG  PRO A 219      15.285  28.329  36.279  1.00  0.00           C  
ATOM   3269  CD  PRO A 219      15.110  29.227  35.084  1.00  0.00           C  
ATOM   3270  HA  PRO A 219      15.082  26.198  34.278  1.00  0.00           H  
ATOM   3271 1HB  PRO A 219      13.309  27.455  36.397  1.00  0.00           H  
ATOM   3272 2HB  PRO A 219      14.626  26.291  36.596  1.00  0.00           H  
ATOM   3273 1HG  PRO A 219      15.073  28.854  37.222  1.00  0.00           H  
ATOM   3274 2HG  PRO A 219      16.302  27.917  36.361  1.00  0.00           H  
ATOM   3275 1HD  PRO A 219      14.292  29.947  35.238  1.00  0.00           H  
ATOM   3276 2HD  PRO A 219      16.096  29.703  34.994  1.00  0.00           H  
ATOM   3277  N   ASN A 220      12.919  25.123  33.944  1.00  0.00           N  
ATOM   3278  CA  ASN A 220      11.711  24.374  33.625  1.00  0.00           C  
ATOM   3279  C   ASN A 220      11.150  23.833  34.934  1.00  0.00           C  
ATOM   3280  O   ASN A 220      11.662  22.824  35.413  1.00  0.00           O  
ATOM   3281  CB  ASN A 220      11.979  23.260  32.631  1.00  0.00           C  
ATOM   3282  CG  ASN A 220      12.401  23.729  31.266  1.00  0.00           C  
ATOM   3283  OD1 ASN A 220      12.108  24.855  30.848  1.00  0.00           O  
ATOM   3284  ND2 ASN A 220      13.094  22.864  30.567  1.00  0.00           N  
ATOM   3285  H   ASN A 220      13.781  24.606  34.043  1.00  0.00           H  
ATOM   3286  HA  ASN A 220      10.986  25.054  33.175  1.00  0.00           H  
ATOM   3287 1HB  ASN A 220      12.765  22.614  33.025  1.00  0.00           H  
ATOM   3288 2HB  ASN A 220      11.076  22.659  32.517  1.00  0.00           H  
ATOM   3289 1HD2 ASN A 220      13.421  23.081  29.647  1.00  0.00           H  
ATOM   3290 2HD2 ASN A 220      13.301  21.969  30.956  1.00  0.00           H  
ATOM   3291  N   VAL A 221      10.137  24.473  35.506  1.00  0.00           N  
ATOM   3292  CA  VAL A 221       9.594  24.121  36.813  1.00  0.00           C  
ATOM   3293  C   VAL A 221       8.358  23.255  36.608  1.00  0.00           C  
ATOM   3294  O   VAL A 221       7.801  22.702  37.578  1.00  0.00           O  
ATOM   3295  OXT VAL A 221       7.873  23.070  35.527  1.00  0.00           O  
ATOM   3296  CB  VAL A 221       9.255  25.409  37.585  1.00  0.00           C  
ATOM   3297  CG1 VAL A 221       8.660  25.147  38.960  1.00  0.00           C  
ATOM   3298  CG2 VAL A 221      10.479  26.296  37.753  1.00  0.00           C  
ATOM   3299  H   VAL A 221       9.718  25.245  35.007  1.00  0.00           H  
ATOM   3300  HA  VAL A 221      10.326  23.559  37.394  1.00  0.00           H  
ATOM   3301  HB  VAL A 221       8.495  25.968  37.037  1.00  0.00           H  
ATOM   3302 1HG1 VAL A 221       8.435  26.085  39.468  1.00  0.00           H  
ATOM   3303 2HG1 VAL A 221       7.731  24.576  38.922  1.00  0.00           H  
ATOM   3304 3HG1 VAL A 221       9.362  24.582  39.573  1.00  0.00           H  
ATOM   3305 1HG2 VAL A 221      10.232  27.205  38.300  1.00  0.00           H  
ATOM   3306 2HG2 VAL A 221      11.261  25.770  38.305  1.00  0.00           H  
ATOM   3307 3HG2 VAL A 221      10.896  26.592  36.790  1.00  0.00           H  
TER                                                                             
ATOM   3309  N   MCM B 222      37.540  32.282  35.117  1.00  0.00           N  
ATOM   3310  CA  MCM B 222      36.990  33.406  35.869  1.00  0.00           C  
ATOM   3311  C   MCM B 222      35.569  33.757  35.454  1.00  0.00           C  
ATOM   3312  O   MCM B 222      34.818  34.137  36.352  1.00  0.00           O  
ATOM   3313  CB  MCM B 222      37.896  34.627  35.696  1.00  0.00           C  
ATOM   3314  CG  MCM B 222      38.834  34.869  36.859  1.00  0.00           C  
ATOM   3315  CD1 MCM B 222      38.350  35.236  38.188  1.00  0.00           C  
ATOM   3316  CD2 MCM B 222      40.152  34.741  36.673  1.00  0.00           C  
ATOM   3317  CE1 MCM B 222      37.012  35.392  38.550  1.00  0.00           C  
ATOM   3318  CE2 MCM B 222      39.303  35.435  39.192  1.00  0.00           C  
ATOM   3319  CZ3 MCM B 222      36.634  35.730  39.831  1.00  0.00           C  
ATOM   3320  CE3 MCM B 222      41.127  34.971  37.737  1.00  0.00           C  
ATOM   3321  OZ1 MCM B 222      40.625  35.308  38.945  1.00  0.00           O  
ATOM   3322  OZ2 MCM B 222      42.301  34.884  37.608  1.00  0.00           O  
ATOM   3323  CZ4 MCM B 222      38.954  35.773  40.480  1.00  0.00           C  
ATOM   3324  CT  MCM B 222      37.614  35.925  40.805  1.00  0.00           C  
ATOM   3325  OI  MCM B 222      37.358  36.256  42.076  1.00  0.00           O  
ATOM   3326  CK  MCM B 222      36.827  37.519  42.383  1.00  0.00           C  
ATOM   3327 1H   MCM B 222      38.472  32.097  35.431  1.00  0.00           H  
ATOM   3328 2H   MCM B 222      36.964  31.478  35.270  1.00  0.00           H  
ATOM   3329 3H   MCM B 222      37.567  32.477  34.137  1.00  0.00           H  
ATOM   3330  HA  MCM B 222      37.004  33.185  36.925  1.00  0.00           H  
ATOM   3331 1HB  MCM B 222      38.437  34.518  34.765  1.00  0.00           H  
ATOM   3332 2HB  MCM B 222      37.269  35.505  35.587  1.00  0.00           H  
ATOM   3333 1HD2 MCM B 222      40.577  34.448  35.732  1.00  0.00           H  
ATOM   3334 1HE1 MCM B 222      36.244  35.258  37.815  1.00  0.00           H  
ATOM   3335 1HZ3 MCM B 222      35.594  35.845  40.057  1.00  0.00           H  
ATOM   3336 1HZ4 MCM B 222      39.712  35.921  41.224  1.00  0.00           H  
ATOM   3337 1HK  MCM B 222      36.731  37.547  43.458  1.00  0.00           H  
ATOM   3338 2HK  MCM B 222      37.490  38.313  42.061  1.00  0.00           H  
ATOM   3339 3HK  MCM B 222      35.849  37.654  41.934  1.00  0.00           H  
ATOM   3340  N   HIS B 223      35.134  33.668  34.199  1.00  0.00           N  
ATOM   3341  CA  HIS B 223      33.818  34.073  33.723  1.00  0.00           C  
ATOM   3342  C   HIS B 223      32.644  33.171  34.088  1.00  0.00           C  
ATOM   3343  O   HIS B 223      32.778  31.955  33.950  1.00  0.00           O  
ATOM   3344  CB  HIS B 223      33.860  34.212  32.198  1.00  0.00           C  
ATOM   3345  CG  HIS B 223      34.814  35.260  31.715  1.00  0.00           C  
ATOM   3346  ND1 HIS B 223      36.175  35.050  31.643  1.00  0.00           N  
ATOM   3347  CD2 HIS B 223      34.605  36.525  31.282  1.00  0.00           C  
ATOM   3348  CE1 HIS B 223      36.762  36.143  31.185  1.00  0.00           C  
ATOM   3349  NE2 HIS B 223      35.831  37.052  30.959  1.00  0.00           N  
ATOM   3350  H   HIS B 223      35.741  33.291  33.485  1.00  0.00           H  
ATOM   3351  HA  HIS B 223      33.620  35.065  34.129  1.00  0.00           H  
ATOM   3352 1HB  HIS B 223      34.148  33.258  31.753  1.00  0.00           H  
ATOM   3353 2HB  HIS B 223      32.866  34.459  31.827  1.00  0.00           H  
ATOM   3354  HD2 HIS B 223      33.642  37.032  31.205  1.00  0.00           H  
ATOM   3355  HE1 HIS B 223      37.832  36.271  31.021  1.00  0.00           H  
ATOM   3356  HE2 HIS B 223      35.989  37.985  30.606  1.00  0.00           H  
ATOM   3357  N   LEU B 224      31.517  33.703  34.541  1.00  0.00           N  
ATOM   3358  CA  LEU B 224      31.158  35.100  34.777  1.00  0.00           C  
ATOM   3359  C   LEU B 224      31.620  35.463  36.188  1.00  0.00           C  
ATOM   3360  O   LEU B 224      31.689  34.564  37.026  1.00  0.00           O  
ATOM   3361  CB  LEU B 224      29.647  35.316  34.629  1.00  0.00           C  
ATOM   3362  CG  LEU B 224      29.029  34.820  33.316  1.00  0.00           C  
ATOM   3363  CD1 LEU B 224      27.522  35.040  33.348  1.00  0.00           C  
ATOM   3364  CD2 LEU B 224      29.664  35.556  32.145  1.00  0.00           C  
ATOM   3365  H   LEU B 224      30.780  33.050  34.762  1.00  0.00           H  
ATOM   3366  HA  LEU B 224      31.688  35.729  34.064  1.00  0.00           H  
ATOM   3367 1HB  LEU B 224      29.141  34.806  35.447  1.00  0.00           H  
ATOM   3368 2HB  LEU B 224      29.439  36.383  34.711  1.00  0.00           H  
ATOM   3369  HG  LEU B 224      29.207  33.749  33.211  1.00  0.00           H  
ATOM   3370 1HD1 LEU B 224      27.083  34.687  32.415  1.00  0.00           H  
ATOM   3371 2HD1 LEU B 224      27.092  34.487  34.183  1.00  0.00           H  
ATOM   3372 3HD1 LEU B 224      27.312  36.102  33.469  1.00  0.00           H  
ATOM   3373 1HD2 LEU B 224      29.225  35.203  31.212  1.00  0.00           H  
ATOM   3374 2HD2 LEU B 224      29.485  36.626  32.248  1.00  0.00           H  
ATOM   3375 3HD2 LEU B 224      30.737  35.367  32.136  1.00  0.00           H  
ATOM   3376  N   PHE B 225      31.937  36.717  36.491  1.00  0.00           N  
ATOM   3377  CA  PHE B 225      32.341  37.139  37.826  1.00  0.00           C  
ATOM   3378  C   PHE B 225      32.088  38.637  37.931  1.00  0.00           C  
ATOM   3379  O   PHE B 225      31.913  39.159  36.830  1.00  0.00           O  
ATOM   3380  CB  PHE B 225      33.814  36.823  38.091  1.00  0.00           C  
ATOM   3381  CG  PHE B 225      34.763  37.548  37.180  1.00  0.00           C  
ATOM   3382  CD1 PHE B 225      35.553  38.582  37.660  1.00  0.00           C  
ATOM   3383  CD2 PHE B 225      34.867  37.198  35.842  1.00  0.00           C  
ATOM   3384  CE1 PHE B 225      36.427  39.250  36.822  1.00  0.00           C  
ATOM   3385  CE2 PHE B 225      35.740  37.863  35.004  1.00  0.00           C  
ATOM   3386  CZ  PHE B 225      36.520  38.891  35.495  1.00  0.00           C  
ATOM   3387  H   PHE B 225      31.896  37.414  35.760  1.00  0.00           H  
ATOM   3388  HA  PHE B 225      31.727  36.608  38.555  1.00  0.00           H  
ATOM   3389 1HB  PHE B 225      34.063  37.084  39.119  1.00  0.00           H  
ATOM   3390 2HB  PHE B 225      33.982  35.753  37.976  1.00  0.00           H  
ATOM   3391  HD1 PHE B 225      35.480  38.865  38.710  1.00  0.00           H  
ATOM   3392  HD2 PHE B 225      34.250  36.387  35.455  1.00  0.00           H  
ATOM   3393  HE1 PHE B 225      37.042  40.061  37.212  1.00  0.00           H  
ATOM   3394  HE2 PHE B 225      35.812  37.579  33.954  1.00  0.00           H  
ATOM   3395  HZ  PHE B 225      37.208  39.417  34.834  1.00  0.00           H  
ATOM   3396  N   ARG B 226      32.055  39.324  39.068  1.00  0.00           N  
ATOM   3397  CA  ARG B 226      31.760  40.742  38.920  1.00  0.00           C  
ATOM   3398  C   ARG B 226      32.253  41.370  37.622  1.00  0.00           C  
ATOM   3399  CB  ARG B 226      32.364  41.510  40.086  1.00  0.00           C  
ATOM   3400  CG  ARG B 226      31.939  42.967  40.181  1.00  0.00           C  
ATOM   3401  CD  ARG B 226      32.551  43.643  41.354  1.00  0.00           C  
ATOM   3402  NE  ARG B 226      32.320  45.078  41.335  1.00  0.00           N  
ATOM   3403  CZ  ARG B 226      31.259  45.689  41.896  1.00  0.00           C  
ATOM   3404  NH1 ARG B 226      30.342  44.979  42.515  1.00  0.00           N  
ATOM   3405  NH2 ARG B 226      31.139  47.004  41.824  1.00  0.00           N  
ATOM   3406  ST1 ARG B 226      33.880  41.408  37.255  1.00  0.00           S  
ATOM   3407  H   ARG B 226      32.214  38.948  39.992  1.00  0.00           H  
ATOM   3408  HA  ARG B 226      30.678  40.874  38.940  1.00  0.00           H  
ATOM   3409 1HB  ARG B 226      32.089  41.026  41.022  1.00  0.00           H  
ATOM   3410 2HB  ARG B 226      33.451  41.488  40.013  1.00  0.00           H  
ATOM   3411 1HG  ARG B 226      32.251  43.496  39.280  1.00  0.00           H  
ATOM   3412 2HG  ARG B 226      30.855  43.025  40.279  1.00  0.00           H  
ATOM   3413 1HD  ARG B 226      32.121  43.240  42.270  1.00  0.00           H  
ATOM   3414 2HD  ARG B 226      33.627  43.471  41.352  1.00  0.00           H  
ATOM   3415  HE  ARG B 226      33.004  45.658  40.867  1.00  0.00           H  
ATOM   3416 1HH1 ARG B 226      30.434  43.974  42.570  1.00  0.00           H  
ATOM   3417 2HH1 ARG B 226      29.547  45.437  42.936  1.00  0.00           H  
ATOM   3418 1HH2 ARG B 226      31.843  47.550  41.348  1.00  0.00           H  
ATOM   3419 2HH2 ARG B 226      30.344  47.462  42.245  1.00  0.00           H  
ATOM   3420  N   ALA B 227      31.509  41.931  36.677  1.00  0.00           N  
ATOM   3421  CA  ALA B 227      32.335  42.460  35.593  1.00  0.00           C  
ATOM   3422  C   ALA B 227      33.171  43.657  36.016  1.00  0.00           C  
ATOM   3423  O   ALA B 227      34.260  43.883  35.489  1.00  0.00           O  
ATOM   3424  CB  ALA B 227      31.467  42.845  34.404  1.00  0.00           C  
ATOM   3425  H   ALA B 227      30.505  42.029  36.622  1.00  0.00           H  
ATOM   3426  HA  ALA B 227      33.030  41.679  35.285  1.00  0.00           H  
ATOM   3427 1HB  ALA B 227      32.096  43.237  33.605  1.00  0.00           H  
ATOM   3428 2HB  ALA B 227      30.931  41.966  34.045  1.00  0.00           H  
ATOM   3429 3HB  ALA B 227      30.751  43.607  34.708  1.00  0.00           H  
ATOM   3430  N   ALA B 228      32.681  44.440  36.969  1.00  0.00           N  
ATOM   3431  CA  ALA B 228      33.362  45.648  37.426  1.00  0.00           C  
ATOM   3432  C   ALA B 228      34.416  45.311  38.474  1.00  0.00           C  
ATOM   3433  O   ALA B 228      34.340  45.768  39.615  1.00  0.00           O  
ATOM   3434  CB  ALA B 228      32.337  46.622  37.992  1.00  0.00           C  
ATOM   3435  H   ALA B 228      31.799  44.170  37.379  1.00  0.00           H  
ATOM   3436  HA  ALA B 228      33.876  46.115  36.586  1.00  0.00           H  
ATOM   3437 1HB  ALA B 228      32.849  47.510  38.361  1.00  0.00           H  
ATOM   3438 2HB  ALA B 228      31.632  46.909  37.212  1.00  0.00           H  
ATOM   3439 3HB  ALA B 228      31.796  46.148  38.808  1.00  0.00           H  
ATOM   3440  N   ALA B 229      35.397  44.509  38.073  1.00  0.00           N  
ATOM   3441  CA  ALA B 229      36.484  44.097  38.954  1.00  0.00           C  
ATOM   3442  C   ALA B 229      37.692  45.022  39.031  1.00  0.00           C  
ATOM   3443  O   ALA B 229      38.468  44.879  39.977  1.00  0.00           O  
ATOM   3444  CB  ALA B 229      36.964  42.712  38.545  1.00  0.00           C  
ATOM   3445  H   ALA B 229      35.341  44.201  37.113  1.00  0.00           H  
ATOM   3446  HA  ALA B 229      36.084  44.054  39.968  1.00  0.00           H  
ATOM   3447 1HB  ALA B 229      37.754  42.390  39.223  1.00  0.00           H  
ATOM   3448 2HB  ALA B 229      36.127  42.017  38.597  1.00  0.00           H  
ATOM   3449 3HB  ALA B 229      37.348  42.755  37.526  1.00  0.00           H  
ATOM   3450  N   MCM B 230      37.875  45.943  38.092  1.00  0.00           N  
ATOM   3451  CA  MCM B 230      38.930  46.936  37.920  1.00  0.00           C  
ATOM   3452  C   MCM B 230      38.264  48.211  37.420  1.00  0.00           C  
ATOM   3453  O   MCM B 230      37.304  48.147  36.652  1.00  0.00           O  
ATOM   3454  OXT MCM B 230      38.675  49.281  37.776  1.00  0.00           O  
ATOM   3455  CB  MCM B 230      39.993  46.444  36.936  1.00  0.00           C  
ATOM   3456  CG  MCM B 230      40.056  44.938  36.797  1.00  0.00           C  
ATOM   3457  CD1 MCM B 230      39.180  44.200  35.889  1.00  0.00           C  
ATOM   3458  CD2 MCM B 230      40.945  44.251  37.525  1.00  0.00           C  
ATOM   3459  CE1 MCM B 230      38.219  44.765  35.053  1.00  0.00           C  
ATOM   3460  CE2 MCM B 230      39.324  42.811  35.839  1.00  0.00           C  
ATOM   3461  CZ3 MCM B 230      37.437  44.001  34.215  1.00  0.00           C  
ATOM   3462  CE3 MCM B 230      41.061  42.797  37.464  1.00  0.00           C  
ATOM   3463  OZ1 MCM B 230      40.227  42.165  36.609  1.00  0.00           O  
ATOM   3464  OZ2 MCM B 230      41.822  42.152  38.104  1.00  0.00           O  
ATOM   3465  CZ4 MCM B 230      38.556  42.022  35.011  1.00  0.00           C  
ATOM   3466  CT  MCM B 230      37.605  42.616  34.195  1.00  0.00           C  
ATOM   3467  OI  MCM B 230      36.899  41.782  33.423  1.00  0.00           O  
ATOM   3468  CK  MCM B 230      35.515  41.646  33.610  1.00  0.00           C  
ATOM   3469  H   MCM B 230      37.150  45.939  37.389  1.00  0.00           H  
ATOM   3470  HA  MCM B 230      39.441  47.107  38.853  1.00  0.00           H  
ATOM   3471 1HB  MCM B 230      39.820  46.924  35.982  1.00  0.00           H  
ATOM   3472 2HB  MCM B 230      40.963  46.786  37.282  1.00  0.00           H  
ATOM   3473 1HD2 MCM B 230      41.637  44.729  38.192  1.00  0.00           H  
ATOM   3474 1HE1 MCM B 230      38.065  45.826  35.061  1.00  0.00           H  
ATOM   3475 1HZ3 MCM B 230      36.706  44.482  33.597  1.00  0.00           H  
ATOM   3476 1HZ4 MCM B 230      38.692  40.958  35.000  1.00  0.00           H  
ATOM   3477 1HK  MCM B 230      35.188  40.913  32.889  1.00  0.00           H  
ATOM   3478 2HK  MCM B 230      35.287  41.293  34.609  1.00  0.00           H  
ATOM   3479 3HK  MCM B 230      34.999  42.582  33.428  1.00  0.00           H  
TER                                                                             
CONECT 3309 3310 3327 3328 3329                                                 
CONECT 3310 3309 3311 3313 3330                                                 
CONECT 3311 3310 3312 3340                                                      
CONECT 3312 3311                                                                
CONECT 3313 3310 3314 3331 3332                                                 
CONECT 3314 3313 3315 3316                                                      
CONECT 3315 3314 3317 3318                                                      
CONECT 3316 3314 3320 3333                                                      
CONECT 3317 3315 3319 3334                                                      
CONECT 3318 3315 3321 3323                                                      
CONECT 3319 3317 3324 3335                                                      
CONECT 3320 3316 3321 3322                                                      
CONECT 3321 3318 3320                                                           
CONECT 3322 3320                                                                
CONECT 3323 3318 3324 3336                                                      
CONECT 3324 3319 3323 3325                                                      
CONECT 3325 3324 3326                                                           
CONECT 3326 3325 3337 3338 3339                                                 
CONECT 3327 3309                                                                
CONECT 3328 3309                                                                
CONECT 3329 3309                                                                
CONECT 3330 3310                                                                
CONECT 3331 3313                                                                
CONECT 3332 3313                                                                
CONECT 3333 3316                                                                
CONECT 3334 3317                                                                
CONECT 3335 3319                                                                
CONECT 3336 3323                                                                
CONECT 3337 3326                                                                
CONECT 3338 3326                                                                
CONECT 3339 3326                                                                
CONECT 3340 3311                                                                
CONECT 3442 3450                                                                
CONECT 3450 3442 3451 3469                                                      
CONECT 3451 3450 3452 3455 3470                                                 
CONECT 3452 3451 3453 3454                                                      
CONECT 3453 3452                                                                
CONECT 3454 3452                                                                
CONECT 3455 3451 3456 3471 3472                                                 
CONECT 3456 3455 3457 3458                                                      
CONECT 3457 3456 3459 3460                                                      
CONECT 3458 3456 3462 3473                                                      
CONECT 3459 3457 3461 3474                                                      
CONECT 3460 3457 3463 3465                                                      
CONECT 3461 3459 3466 3475                                                      
CONECT 3462 3458 3463 3464                                                      
CONECT 3463 3460 3462                                                           
CONECT 3464 3462                                                                
CONECT 3465 3460 3466 3476                                                      
CONECT 3466 3461 3465 3467                                                      
CONECT 3467 3466 3468                                                           
CONECT 3468 3467 3477 3478 3479                                                 
CONECT 3469 3450                                                                
CONECT 3470 3451                                                                
CONECT 3471 3455                                                                
CONECT 3472 3455                                                                
CONECT 3473 3458                                                                
CONECT 3474 3459                                                                
CONECT 3475 3461                                                                
CONECT 3476 3465                                                                
CONECT 3477 3468                                                                
CONECT 3478 3468                                                                
CONECT 3479 3468                                                                
