# Supplementary material for: Rational design of thioamide peptides as selective inhibitors of cysteine protease cathepsin L
Source: Chem Sci. 2021 Jul 19;12(32):10825–35. doi: 10.1039/d1sc00785h (PMC8901119; doi:10.1039/d1sc00785h)
Supplement: SC-012-D1SC00785H-s016 [file SC-012-D1SC00785H-s016.pdb]

HEADER                                            14-SEP-20   XXXX              
EXPDTA    THEORETICAL MODEL                                                     
REMARK 220                                                                      
REMARK 220 EXPERIMENTAL DETAILS                                                 
REMARK 220  EXPERIMENT TYPE                : THEORETICAL MODELLING              
REMARK 220  DATE OF DATA COLLECTION        : 14-SEP-20                          
REMARK 220                                                                      
REMARK 220 REMARK: MODEL GENERATED BY ROSETTA                                   
REMARK 220  VERSION 2019.22+release.d8f9b4a                                     
SSBOND     CYS A   22    CYS A   63                                       2.05  
SSBOND     CYS A   56    CYS A   96                                       2.02  
SSBOND     CYS A  155    CYS A  204                                       2.08  
ATOM      1  N   ALA A   1       7.709  38.968  15.820  1.00  0.00           N  
ATOM      2  CA  ALA A   1       7.880  39.389  17.237  1.00  0.00           C  
ATOM      3  C   ALA A   1       7.368  40.825  17.405  1.00  0.00           C  
ATOM      4  O   ALA A   1       7.332  41.517  16.379  1.00  0.00           O  
ATOM      5  CB  ALA A   1       9.340  39.256  17.642  1.00  0.00           C  
ATOM      6 1H   ALA A   1       8.039  38.032  15.702  1.00  0.00           H  
ATOM      7 2H   ALA A   1       6.741  39.008  15.567  1.00  0.00           H  
ATOM      8 3H   ALA A   1       8.229  39.582  15.226  1.00  0.00           H  
ATOM      9  HA  ALA A   1       7.294  38.714  17.860  1.00  0.00           H  
ATOM     10 1HB  ALA A   1       9.507  39.556  18.677  1.00  0.00           H  
ATOM     11 2HB  ALA A   1       9.673  38.223  17.540  1.00  0.00           H  
ATOM     12 3HB  ALA A   1       9.972  39.882  17.016  1.00  0.00           H  
ATOM     13  N   PRO A   2       6.884  41.276  18.567  1.00  0.00           N  
ATOM     14  CA  PRO A   2       6.375  42.620  18.860  1.00  0.00           C  
ATOM     15  C   PRO A   2       7.527  43.675  18.938  1.00  0.00           C  
ATOM     16  O   PRO A   2       8.702  43.306  19.056  1.00  0.00           O  
ATOM     17  CB  PRO A   2       5.715  42.451  20.233  1.00  0.00           C  
ATOM     18  CG  PRO A   2       6.456  41.344  20.901  1.00  0.00           C  
ATOM     19  CD  PRO A   2       6.790  40.386  19.790  1.00  0.00           C  
ATOM     20  HA  PRO A   2       5.647  42.904  18.087  1.00  0.00           H  
ATOM     21 1HB  PRO A   2       5.775  43.391  20.800  1.00  0.00           H  
ATOM     22 2HB  PRO A   2       4.647  42.220  20.109  1.00  0.00           H  
ATOM     23 1HG  PRO A   2       7.350  41.746  21.400  1.00  0.00           H  
ATOM     24 2HG  PRO A   2       5.835  40.881  21.682  1.00  0.00           H  
ATOM     25 1HD  PRO A   2       7.762  39.927  20.029  1.00  0.00           H  
ATOM     26 2HD  PRO A   2       6.001  39.626  19.697  1.00  0.00           H  
ATOM     27  N   ASP A   3       7.163  44.950  18.807  1.00  0.00           N  
ATOM     28  CA  ASP A   3       8.120  46.073  18.886  1.00  0.00           C  
ATOM     29  C   ASP A   3       8.788  46.231  20.250  1.00  0.00           C  
ATOM     30  O   ASP A   3       9.901  46.763  20.326  1.00  0.00           O  
ATOM     31  CB  ASP A   3       7.415  47.389  18.549  1.00  0.00           C  
ATOM     32  CG  ASP A   3       7.037  47.534  17.081  1.00  0.00           C  
ATOM     33  OD1 ASP A   3       7.521  46.792  16.260  1.00  0.00           O  
ATOM     34  OD2 ASP A   3       6.249  48.405  16.797  1.00  0.00           O  
ATOM     35  H   ASP A   3       6.190  45.166  18.645  1.00  0.00           H  
ATOM     36  HA  ASP A   3       8.901  45.890  18.149  1.00  0.00           H  
ATOM     37 1HB  ASP A   3       6.506  47.474  19.143  1.00  0.00           H  
ATOM     38 2HB  ASP A   3       8.066  48.223  18.816  1.00  0.00           H  
ATOM     39  N   SER A   4       8.089  45.884  21.319  1.00  0.00           N  
ATOM     40  CA  SER A   4       8.658  46.001  22.640  1.00  0.00           C  
ATOM     41  C   SER A   4       8.115  44.940  23.562  1.00  0.00           C  
ATOM     42  O   SER A   4       6.946  44.523  23.457  1.00  0.00           O  
ATOM     43  CB  SER A   4       8.360  47.371  23.217  1.00  0.00           C  
ATOM     44  OG  SER A   4       6.988  47.546  23.440  1.00  0.00           O  
ATOM     45  H   SER A   4       7.145  45.532  21.232  1.00  0.00           H  
ATOM     46  HA  SER A   4       9.738  45.867  22.565  1.00  0.00           H  
ATOM     47 1HB  SER A   4       8.901  47.489  24.156  1.00  0.00           H  
ATOM     48 2HB  SER A   4       8.719  48.136  22.530  1.00  0.00           H  
ATOM     49  HG  SER A   4       6.891  48.428  23.805  1.00  0.00           H  
ATOM     50  N   VAL A   5       8.948  44.571  24.537  1.00  0.00           N  
ATOM     51  CA  VAL A   5       8.646  43.610  25.585  1.00  0.00           C  
ATOM     52  C   VAL A   5       9.207  44.103  26.907  1.00  0.00           C  
ATOM     53  O   VAL A   5      10.305  44.644  26.923  1.00  0.00           O  
ATOM     54  CB  VAL A   5       9.235  42.230  25.236  1.00  0.00           C  
ATOM     55  CG1 VAL A   5       8.997  41.222  26.351  1.00  0.00           C  
ATOM     56  CG2 VAL A   5       8.634  41.727  23.933  1.00  0.00           C  
ATOM     57  H   VAL A   5       9.856  45.012  24.523  1.00  0.00           H  
ATOM     58  HA  VAL A   5       7.564  43.507  25.677  1.00  0.00           H  
ATOM     59  HB  VAL A   5      10.317  42.316  25.125  1.00  0.00           H  
ATOM     60 1HG1 VAL A   5       9.434  40.269  26.051  1.00  0.00           H  
ATOM     61 2HG1 VAL A   5       9.459  41.551  27.281  1.00  0.00           H  
ATOM     62 3HG1 VAL A   5       7.927  41.100  26.518  1.00  0.00           H  
ATOM     63 1HG2 VAL A   5       9.057  40.751  23.691  1.00  0.00           H  
ATOM     64 2HG2 VAL A   5       7.553  41.639  24.042  1.00  0.00           H  
ATOM     65 3HG2 VAL A   5       8.856  42.422  23.122  1.00  0.00           H  
ATOM     66  N   ASP A   6       8.474  43.954  28.000  1.00  0.00           N  
ATOM     67  CA  ASP A   6       8.989  44.304  29.324  1.00  0.00           C  
ATOM     68  C   ASP A   6       8.397  43.359  30.395  1.00  0.00           C  
ATOM     69  O   ASP A   6       7.199  43.427  30.729  1.00  0.00           O  
ATOM     70  CB  ASP A   6       8.671  45.759  29.680  1.00  0.00           C  
ATOM     71  CG  ASP A   6       9.265  46.195  31.012  1.00  0.00           C  
ATOM     72  OD1 ASP A   6       9.423  45.394  31.900  1.00  0.00           O  
ATOM     73  OD2 ASP A   6       9.565  47.361  31.131  1.00  0.00           O  
ATOM     74  H   ASP A   6       7.536  43.588  27.912  1.00  0.00           H  
ATOM     75  HA  ASP A   6      10.073  44.183  29.331  1.00  0.00           H  
ATOM     76 1HB  ASP A   6       9.054  46.410  28.894  1.00  0.00           H  
ATOM     77 2HB  ASP A   6       7.590  45.892  29.721  1.00  0.00           H  
ATOM     78  N   TYR A   7       9.215  42.427  30.854  1.00  0.00           N  
ATOM     79  CA  TYR A   7       8.742  41.411  31.779  1.00  0.00           C  
ATOM     80  C   TYR A   7       8.709  41.839  33.231  1.00  0.00           C  
ATOM     81  O   TYR A   7       8.162  41.130  34.071  1.00  0.00           O  
ATOM     82  CB  TYR A   7       9.596  40.154  31.591  1.00  0.00           C  
ATOM     83  CG  TYR A   7       9.222  39.422  30.323  1.00  0.00           C  
ATOM     84  CD1 TYR A   7      10.159  39.226  29.319  1.00  0.00           C  
ATOM     85  CD2 TYR A   7       7.924  38.951  30.186  1.00  0.00           C  
ATOM     86  CE1 TYR A   7       9.772  38.551  28.178  1.00  0.00           C  
ATOM     87  CE2 TYR A   7       7.536  38.276  29.045  1.00  0.00           C  
ATOM     88  CZ  TYR A   7       8.458  38.075  28.039  1.00  0.00           C  
ATOM     89  OH  TYR A   7       8.066  37.402  26.904  1.00  0.00           O  
ATOM     90  H   TYR A   7      10.181  42.421  30.559  1.00  0.00           H  
ATOM     91  HA  TYR A   7       7.717  41.160  31.504  1.00  0.00           H  
ATOM     92 1HB  TYR A   7      10.654  40.425  31.552  1.00  0.00           H  
ATOM     93 2HB  TYR A   7       9.466  39.491  32.446  1.00  0.00           H  
ATOM     94  HD1 TYR A   7      11.180  39.594  29.422  1.00  0.00           H  
ATOM     95  HD2 TYR A   7       7.194  39.109  30.980  1.00  0.00           H  
ATOM     96  HE1 TYR A   7      10.514  38.401  27.393  1.00  0.00           H  
ATOM     97  HE2 TYR A   7       6.515  37.909  28.942  1.00  0.00           H  
ATOM     98  HH  TYR A   7       8.826  37.255  26.336  1.00  0.00           H  
ATOM     99  N   ARG A   8       9.254  43.003  33.558  1.00  0.00           N  
ATOM    100  CA  ARG A   8       9.123  43.375  34.969  1.00  0.00           C  
ATOM    101  C   ARG A   8       7.706  43.890  35.056  1.00  0.00           C  
ATOM    102  O   ARG A   8       6.954  43.551  35.961  1.00  0.00           O  
ATOM    103  CB  ARG A   8      10.157  44.410  35.386  1.00  0.00           C  
ATOM    104  CG  ARG A   8      10.042  44.915  36.816  1.00  0.00           C  
ATOM    105  CD  ARG A   8      10.191  43.871  37.862  1.00  0.00           C  
ATOM    106  NE  ARG A   8      10.027  44.458  39.184  1.00  0.00           N  
ATOM    107  CZ  ARG A   8       9.596  43.831  40.295  1.00  0.00           C  
ATOM    108  NH1 ARG A   8       9.263  42.559  40.299  1.00  0.00           N  
ATOM    109  NH2 ARG A   8       9.508  44.526  41.416  1.00  0.00           N  
ATOM    110  H   ARG A   8       9.724  43.600  32.894  1.00  0.00           H  
ATOM    111  HA  ARG A   8       9.224  42.494  35.605  1.00  0.00           H  
ATOM    112 1HB  ARG A   8      11.155  43.991  35.269  1.00  0.00           H  
ATOM    113 2HB  ARG A   8      10.082  45.276  34.728  1.00  0.00           H  
ATOM    114 1HG  ARG A   8      10.822  45.657  36.992  1.00  0.00           H  
ATOM    115 2HG  ARG A   8       9.061  45.368  36.959  1.00  0.00           H  
ATOM    116 1HD  ARG A   8       9.438  43.096  37.726  1.00  0.00           H  
ATOM    117 2HD  ARG A   8      11.180  43.418  37.800  1.00  0.00           H  
ATOM    118  HE  ARG A   8      10.262  45.437  39.273  1.00  0.00           H  
ATOM    119 1HH1 ARG A   8       9.317  41.997  39.463  1.00  0.00           H  
ATOM    120 2HH1 ARG A   8       8.945  42.125  41.154  1.00  0.00           H  
ATOM    121 1HH2 ARG A   8       9.762  45.506  41.423  1.00  0.00           H  
ATOM    122 2HH2 ARG A   8       9.189  44.089  42.268  1.00  0.00           H  
ATOM    123  N   LYS A   9       7.319  44.682  34.067  1.00  0.00           N  
ATOM    124  CA  LYS A   9       5.980  45.274  34.035  1.00  0.00           C  
ATOM    125  C   LYS A   9       4.871  44.220  33.916  1.00  0.00           C  
ATOM    126  O   LYS A   9       3.785  44.391  34.473  1.00  0.00           O  
ATOM    127  CB  LYS A   9       5.883  46.275  32.883  1.00  0.00           C  
ATOM    128  CG  LYS A   9       6.688  47.547  33.121  1.00  0.00           C  
ATOM    129  CD  LYS A   9       6.541  48.528  31.967  1.00  0.00           C  
ATOM    130  CE  LYS A   9       7.386  49.776  32.177  1.00  0.00           C  
ATOM    131  NZ  LYS A   9       8.840  49.459  32.170  1.00  0.00           N  
ATOM    132  H   LYS A   9       7.973  44.878  33.322  1.00  0.00           H  
ATOM    133  HA  LYS A   9       5.822  45.811  34.972  1.00  0.00           H  
ATOM    134 1HB  LYS A   9       6.240  45.804  31.967  1.00  0.00           H  
ATOM    135 2HB  LYS A   9       4.841  46.552  32.727  1.00  0.00           H  
ATOM    136 1HG  LYS A   9       6.344  48.027  34.037  1.00  0.00           H  
ATOM    137 2HG  LYS A   9       7.737  47.277  33.233  1.00  0.00           H  
ATOM    138 1HD  LYS A   9       6.850  48.046  31.039  1.00  0.00           H  
ATOM    139 2HD  LYS A   9       5.496  48.824  31.872  1.00  0.00           H  
ATOM    140 1HE  LYS A   9       7.170  50.489  31.383  1.00  0.00           H  
ATOM    141 2HE  LYS A   9       7.122  50.227  33.133  1.00  0.00           H  
ATOM    142 1HZ  LYS A   9       9.373  50.306  32.312  1.00  0.00           H  
ATOM    143 2HZ  LYS A   9       9.070  48.805  32.905  1.00  0.00           H  
ATOM    144 3HZ  LYS A   9       9.113  49.049  31.288  1.00  0.00           H  
ATOM    145  N   LYS A  10       5.142  43.126  33.201  1.00  0.00           N  
ATOM    146  CA  LYS A  10       4.174  42.057  33.036  1.00  0.00           C  
ATOM    147  C   LYS A  10       4.157  41.035  34.168  1.00  0.00           C  
ATOM    148  O   LYS A  10       3.350  40.097  34.117  1.00  0.00           O  
ATOM    149  CB  LYS A  10       4.431  41.305  31.729  1.00  0.00           C  
ATOM    150  CG  LYS A  10       4.195  42.089  30.445  1.00  0.00           C  
ATOM    151  CD  LYS A  10       4.553  41.229  29.242  1.00  0.00           C  
ATOM    152  CE  LYS A  10       4.363  41.963  27.922  1.00  0.00           C  
ATOM    153  NZ  LYS A  10       2.931  42.233  27.623  1.00  0.00           N  
ATOM    154  H   LYS A  10       6.048  43.037  32.763  1.00  0.00           H  
ATOM    155  HA  LYS A  10       3.185  42.516  32.995  1.00  0.00           H  
ATOM    156 1HB  LYS A  10       5.467  40.964  31.712  1.00  0.00           H  
ATOM    157 2HB  LYS A  10       3.788  40.425  31.691  1.00  0.00           H  
ATOM    158 1HG  LYS A  10       3.144  42.379  30.398  1.00  0.00           H  
ATOM    159 2HG  LYS A  10       4.806  42.991  30.443  1.00  0.00           H  
ATOM    160 1HD  LYS A  10       5.596  40.919  29.320  1.00  0.00           H  
ATOM    161 2HD  LYS A  10       3.923  40.339  29.234  1.00  0.00           H  
ATOM    162 1HE  LYS A  10       4.900  42.909  27.967  1.00  0.00           H  
ATOM    163 2HE  LYS A  10       4.783  41.357  27.119  1.00  0.00           H  
ATOM    164 1HZ  LYS A  10       2.852  42.720  26.741  1.00  0.00           H  
ATOM    165 2HZ  LYS A  10       2.428  41.359  27.569  1.00  0.00           H  
ATOM    166 3HZ  LYS A  10       2.529  42.804  28.353  1.00  0.00           H  
ATOM    167  N   GLY A  11       4.989  41.191  35.197  1.00  0.00           N  
ATOM    168  CA  GLY A  11       4.994  40.242  36.296  1.00  0.00           C  
ATOM    169  C   GLY A  11       5.730  38.924  36.121  1.00  0.00           C  
ATOM    170  O   GLY A  11       5.375  37.949  36.785  1.00  0.00           O  
ATOM    171  H   GLY A  11       5.631  41.969  35.237  1.00  0.00           H  
ATOM    172 1HA  GLY A  11       5.404  40.748  37.169  1.00  0.00           H  
ATOM    173 2HA  GLY A  11       3.958  40.023  36.548  1.00  0.00           H  
ATOM    174  N   TYR A  12       6.730  38.851  35.244  1.00  0.00           N  
ATOM    175  CA  TYR A  12       7.483  37.613  35.033  1.00  0.00           C  
ATOM    176  C   TYR A  12       8.859  37.688  35.685  1.00  0.00           C  
ATOM    177  O   TYR A  12       9.465  36.677  35.977  1.00  0.00           O  
ATOM    178  CB  TYR A  12       7.635  37.316  33.540  1.00  0.00           C  
ATOM    179  CG  TYR A  12       6.383  36.925  32.788  1.00  0.00           C  
ATOM    180  CD1 TYR A  12       5.386  37.861  32.559  1.00  0.00           C  
ATOM    181  CD2 TYR A  12       6.228  35.628  32.322  1.00  0.00           C  
ATOM    182  CE1 TYR A  12       4.241  37.506  31.872  1.00  0.00           C  
ATOM    183  CE2 TYR A  12       5.078  35.286  31.635  1.00  0.00           C  
ATOM    184  CZ  TYR A  12       4.091  36.224  31.414  1.00  0.00           C  
ATOM    185  OH  TYR A  12       2.947  35.881  30.731  1.00  0.00           O  
ATOM    186  H   TYR A  12       6.982  39.668  34.707  1.00  0.00           H  
ATOM    187  HA  TYR A  12       6.948  36.788  35.505  1.00  0.00           H  
ATOM    188 1HB  TYR A  12       8.040  38.204  33.051  1.00  0.00           H  
ATOM    189 2HB  TYR A  12       8.348  36.502  33.412  1.00  0.00           H  
ATOM    190  HD1 TYR A  12       5.499  38.883  32.922  1.00  0.00           H  
ATOM    191  HD2 TYR A  12       7.002  34.880  32.494  1.00  0.00           H  
ATOM    192  HE1 TYR A  12       3.456  38.241  31.693  1.00  0.00           H  
ATOM    193  HE2 TYR A  12       4.946  34.269  31.266  1.00  0.00           H  
ATOM    194  HH  TYR A  12       2.371  36.645  30.670  1.00  0.00           H  
ATOM    195  N   VAL A  13       9.301  38.887  35.996  1.00  0.00           N  
ATOM    196  CA  VAL A  13      10.588  39.146  36.619  1.00  0.00           C  
ATOM    197  C   VAL A  13      10.451  39.777  38.018  1.00  0.00           C  
ATOM    198  O   VAL A  13       9.626  40.647  38.267  1.00  0.00           O  
ATOM    199  CB  VAL A  13      11.409  40.026  35.659  1.00  0.00           C  
ATOM    200  CG1 VAL A  13      12.708  40.514  36.282  1.00  0.00           C  
ATOM    201  CG2 VAL A  13      11.679  39.209  34.405  1.00  0.00           C  
ATOM    202  H   VAL A  13       8.709  39.678  35.788  1.00  0.00           H  
ATOM    203  HA  VAL A  13      11.116  38.198  36.728  1.00  0.00           H  
ATOM    204  HB  VAL A  13      10.843  40.925  35.412  1.00  0.00           H  
ATOM    205 1HG1 VAL A  13      13.242  41.130  35.557  1.00  0.00           H  
ATOM    206 2HG1 VAL A  13      12.492  41.106  37.173  1.00  0.00           H  
ATOM    207 3HG1 VAL A  13      13.324  39.658  36.558  1.00  0.00           H  
ATOM    208 1HG2 VAL A  13      12.259  39.801  33.699  1.00  0.00           H  
ATOM    209 2HG2 VAL A  13      12.238  38.313  34.678  1.00  0.00           H  
ATOM    210 3HG2 VAL A  13      10.732  38.925  33.946  1.00  0.00           H  
ATOM    211  N   THR A  14      11.238  39.216  38.932  1.00  0.00           N  
ATOM    212  CA  THR A  14      11.373  39.559  40.354  1.00  0.00           C  
ATOM    213  C   THR A  14      12.300  40.792  40.535  1.00  0.00           C  
ATOM    214  O   THR A  14      12.887  41.247  39.539  1.00  0.00           O  
ATOM    215  CB  THR A  14      11.815  38.301  41.126  1.00  0.00           C  
ATOM    216  OG1 THR A  14      13.103  37.874  40.664  1.00  0.00           O  
ATOM    217  CG2 THR A  14      10.784  37.208  40.897  1.00  0.00           C  
ATOM    218  H   THR A  14      11.818  38.454  38.605  1.00  0.00           H  
ATOM    219  HA  THR A  14      10.384  39.797  40.749  1.00  0.00           H  
ATOM    220  HB  THR A  14      11.904  38.481  42.197  1.00  0.00           H  
ATOM    221  HG1 THR A  14      13.309  37.013  41.034  1.00  0.00           H  
ATOM    222 1HG2 THR A  14      11.069  36.303  41.431  1.00  0.00           H  
ATOM    223 2HG2 THR A  14       9.815  37.552  41.260  1.00  0.00           H  
ATOM    224 3HG2 THR A  14      10.722  36.991  39.831  1.00  0.00           H  
ATOM    225  N   PRO A  15      12.410  41.417  41.733  1.00  0.00           N  
ATOM    226  CA  PRO A  15      13.238  42.594  42.053  1.00  0.00           C  
ATOM    227  C   PRO A  15      14.743  42.391  41.852  1.00  0.00           C  
ATOM    228  O   PRO A  15      15.235  41.264  41.770  1.00  0.00           O  
ATOM    229  CB  PRO A  15      12.948  42.825  43.540  1.00  0.00           C  
ATOM    230  CG  PRO A  15      11.633  42.175  43.803  1.00  0.00           C  
ATOM    231  CD  PRO A  15      11.620  40.962  42.910  1.00  0.00           C  
ATOM    232  HA  PRO A  15      12.885  43.435  41.439  1.00  0.00           H  
ATOM    233 1HB  PRO A  15      13.756  42.388  44.144  1.00  0.00           H  
ATOM    234 2HB  PRO A  15      12.927  43.903  43.756  1.00  0.00           H  
ATOM    235 1HG  PRO A  15      11.544  41.913  44.867  1.00  0.00           H  
ATOM    236 2HG  PRO A  15      10.814  42.873  43.576  1.00  0.00           H  
ATOM    237 1HD  PRO A  15      12.125  40.158  43.464  1.00  0.00           H  
ATOM    238 2HD  PRO A  15      10.573  40.719  42.671  1.00  0.00           H  
ATOM    239  N   VAL A  16      15.451  43.519  41.735  1.00  0.00           N  
ATOM    240  CA  VAL A  16      16.912  43.555  41.567  1.00  0.00           C  
ATOM    241  C   VAL A  16      17.649  43.352  42.897  1.00  0.00           C  
ATOM    242  O   VAL A  16      17.328  43.993  43.908  1.00  0.00           O  
ATOM    243  CB  VAL A  16      17.340  44.899  40.950  1.00  0.00           C  
ATOM    244  CG1 VAL A  16      18.857  44.937  40.845  1.00  0.00           C  
ATOM    245  CG2 VAL A  16      16.683  45.079  39.590  1.00  0.00           C  
ATOM    246  H   VAL A  16      14.952  44.397  41.761  1.00  0.00           H  
ATOM    247  HA  VAL A  16      17.214  42.751  40.895  1.00  0.00           H  
ATOM    248  HB  VAL A  16      17.035  45.713  41.607  1.00  0.00           H  
ATOM    249 1HG1 VAL A  16      19.192  45.880  40.409  1.00  0.00           H  
ATOM    250 2HG1 VAL A  16      19.314  44.836  41.829  1.00  0.00           H  
ATOM    251 3HG1 VAL A  16      19.198  44.119  40.210  1.00  0.00           H  
ATOM    252 1HG2 VAL A  16      16.974  46.026  39.137  1.00  0.00           H  
ATOM    253 2HG2 VAL A  16      16.992  44.264  38.935  1.00  0.00           H  
ATOM    254 3HG2 VAL A  16      15.597  45.067  39.695  1.00  0.00           H  
ATOM    255  N   LYS A  17      18.608  42.440  42.884  1.00  0.00           N  
ATOM    256  CA  LYS A  17      19.421  42.080  44.036  1.00  0.00           C  
ATOM    257  C   LYS A  17      20.891  42.433  43.824  1.00  0.00           C  
ATOM    258  O   LYS A  17      21.318  42.646  42.667  1.00  0.00           O  
ATOM    259  CB  LYS A  17      19.253  40.593  44.347  1.00  0.00           C  
ATOM    260  CG  LYS A  17      17.842  40.210  44.774  1.00  0.00           C  
ATOM    261  CD  LYS A  17      17.758  38.732  45.118  1.00  0.00           C  
ATOM    262  CE  LYS A  17      16.354  38.302  45.515  1.00  0.00           C  
ATOM    263  NZ  LYS A  17      15.896  38.961  46.768  1.00  0.00           N  
ATOM    264  H   LYS A  17      18.780  41.963  42.011  1.00  0.00           H  
ATOM    265  HA  LYS A  17      19.069  42.651  44.898  1.00  0.00           H  
ATOM    266 1HB  LYS A  17      19.518  40.021  43.456  1.00  0.00           H  
ATOM    267 2HB  LYS A  17      19.940  40.307  45.145  1.00  0.00           H  
ATOM    268 1HG  LYS A  17      17.568  40.805  45.647  1.00  0.00           H  
ATOM    269 2HG  LYS A  17      17.145  40.430  43.966  1.00  0.00           H  
ATOM    270 1HD  LYS A  17      18.069  38.139  44.257  1.00  0.00           H  
ATOM    271 2HD  LYS A  17      18.430  38.510  45.949  1.00  0.00           H  
ATOM    272 1HE  LYS A  17      15.665  38.556  44.711  1.00  0.00           H  
ATOM    273 2HE  LYS A  17      16.345  37.222  45.658  1.00  0.00           H  
ATOM    274 1HZ  LYS A  17      14.962  38.647  46.990  1.00  0.00           H  
ATOM    275 2HZ  LYS A  17      16.518  38.726  47.528  1.00  0.00           H  
ATOM    276 3HZ  LYS A  17      15.891  39.964  46.642  1.00  0.00           H  
ATOM    277  N   ASN A  18      21.655  42.487  44.908  1.00  0.00           N  
ATOM    278  CA  ASN A  18      23.070  42.729  44.879  1.00  0.00           C  
ATOM    279  C   ASN A  18      23.873  41.515  45.231  1.00  0.00           C  
ATOM    280  O   ASN A  18      23.770  41.004  46.358  1.00  0.00           O  
ATOM    281  CB  ASN A  18      23.413  43.890  45.797  1.00  0.00           C  
ATOM    282  CG  ASN A  18      24.826  44.378  45.644  1.00  0.00           C  
ATOM    283  OD1 ASN A  18      25.763  43.654  45.288  1.00  0.00           O  
ATOM    284  ND2 ASN A  18      25.003  45.644  45.917  1.00  0.00           N  
ATOM    285  H   ASN A  18      21.214  42.349  45.808  1.00  0.00           H  
ATOM    286  HA  ASN A  18      23.344  43.001  43.859  1.00  0.00           H  
ATOM    287 1HB  ASN A  18      22.741  44.728  45.604  1.00  0.00           H  
ATOM    288 2HB  ASN A  18      23.260  43.586  46.832  1.00  0.00           H  
ATOM    289 1HD2 ASN A  18      25.913  46.052  45.843  1.00  0.00           H  
ATOM    290 2HD2 ASN A  18      24.231  46.210  46.204  1.00  0.00           H  
ATOM    291  N   GLN A  19      24.625  40.996  44.274  1.00  0.00           N  
ATOM    292  CA  GLN A  19      25.430  39.801  44.400  1.00  0.00           C  
ATOM    293  C   GLN A  19      26.535  39.878  45.414  1.00  0.00           C  
ATOM    294  O   GLN A  19      27.012  38.861  45.896  1.00  0.00           O  
ATOM    295  CB  GLN A  19      26.033  39.448  43.038  1.00  0.00           C  
ATOM    296  CG  GLN A  19      27.073  40.438  42.542  1.00  0.00           C  
ATOM    297  CD  GLN A  19      27.644  40.049  41.191  1.00  0.00           C  
ATOM    298  OE1 GLN A  19      28.463  39.131  41.089  1.00  0.00           O  
ATOM    299  NE2 GLN A  19      27.216  40.747  40.146  1.00  0.00           N  
ATOM    300  H   GLN A  19      24.621  41.489  43.392  1.00  0.00           H  
ATOM    301  HA  GLN A  19      24.771  38.990  44.711  1.00  0.00           H  
ATOM    302 1HB  GLN A  19      26.503  38.466  43.092  1.00  0.00           H  
ATOM    303 2HB  GLN A  19      25.241  39.390  42.292  1.00  0.00           H  
ATOM    304 1HG  GLN A  19      26.608  41.419  42.447  1.00  0.00           H  
ATOM    305 2HG  GLN A  19      27.892  40.480  43.260  1.00  0.00           H  
ATOM    306 1HE2 GLN A  19      27.558  40.536  39.229  1.00  0.00           H  
ATOM    307 2HE2 GLN A  19      26.551  41.483  40.273  1.00  0.00           H  
ATOM    308  N   GLY A  20      26.869  41.085  45.826  1.00  0.00           N  
ATOM    309  CA  GLY A  20      27.901  41.328  46.805  1.00  0.00           C  
ATOM    310  C   GLY A  20      29.282  40.869  46.329  1.00  0.00           C  
ATOM    311  O   GLY A  20      29.730  41.208  45.218  1.00  0.00           O  
ATOM    312  H   GLY A  20      26.381  41.881  45.441  1.00  0.00           H  
ATOM    313 1HA  GLY A  20      27.923  42.397  47.021  1.00  0.00           H  
ATOM    314 2HA  GLY A  20      27.635  40.804  47.722  1.00  0.00           H  
ATOM    315  N   GLN A  21      29.942  40.056  47.158  1.00  0.00           N  
ATOM    316  CA  GLN A  21      31.305  39.541  46.831  1.00  0.00           C  
ATOM    317  C   GLN A  21      31.401  38.157  46.197  1.00  0.00           C  
ATOM    318  O   GLN A  21      32.523  37.671  46.058  1.00  0.00           O  
ATOM    319  CB  GLN A  21      32.159  39.534  48.101  1.00  0.00           C  
ATOM    320  CG  GLN A  21      32.386  40.909  48.707  1.00  0.00           C  
ATOM    321  CD  GLN A  21      33.110  41.846  47.760  1.00  0.00           C  
ATOM    322  OE1 GLN A  21      34.179  41.518  47.236  1.00  0.00           O  
ATOM    323  NE2 GLN A  21      32.533  43.021  47.534  1.00  0.00           N  
ATOM    324  H   GLN A  21      29.505  39.783  48.026  1.00  0.00           H  
ATOM    325  HA  GLN A  21      31.731  40.245  46.118  1.00  0.00           H  
ATOM    326 1HB  GLN A  21      31.683  38.908  48.857  1.00  0.00           H  
ATOM    327 2HB  GLN A  21      33.134  39.099  47.882  1.00  0.00           H  
ATOM    328 1HG  GLN A  21      31.420  41.350  48.952  1.00  0.00           H  
ATOM    329 2HG  GLN A  21      32.987  40.802  49.609  1.00  0.00           H  
ATOM    330 1HE2 GLN A  21      32.965  43.681  46.917  1.00  0.00           H  
ATOM    331 2HE2 GLN A  21      31.666  43.246  47.979  1.00  0.00           H  
ATOM    332  N   CYS A  22      30.295  37.476  45.972  1.00  0.00           N  
ATOM    333  CA  CYS A  22      30.224  36.119  45.475  1.00  0.00           C  
ATOM    334  C   CYS A  22      30.122  36.151  43.951  1.00  0.00           C  
ATOM    335  O   CYS A  22      29.249  36.830  43.380  1.00  0.00           O  
ATOM    336  CB  CYS A  22      29.028  35.385  46.085  1.00  0.00           C  
ATOM    337  SG  CYS A  22      28.701  33.709  45.489  1.00  0.00           S  
ATOM    338  H   CYS A  22      29.422  37.946  46.163  1.00  0.00           H  
ATOM    339  HA  CYS A  22      31.126  35.580  45.758  1.00  0.00           H  
ATOM    340 1HB  CYS A  22      29.172  35.316  47.163  1.00  0.00           H  
ATOM    341 2HB  CYS A  22      28.119  35.960  45.906  1.00  0.00           H  
ATOM    342  N   GLY A  23      30.979  35.406  43.261  1.00  0.00           N  
ATOM    343  CA  GLY A  23      30.977  35.344  41.815  1.00  0.00           C  
ATOM    344  C   GLY A  23      29.901  34.423  41.284  1.00  0.00           C  
ATOM    345  O   GLY A  23      30.156  33.458  40.572  1.00  0.00           O  
ATOM    346  H   GLY A  23      31.679  34.844  43.720  1.00  0.00           H  
ATOM    347 1HA  GLY A  23      30.823  36.341  41.406  1.00  0.00           H  
ATOM    348 2HA  GLY A  23      31.948  34.997  41.465  1.00  0.00           H  
ATOM    349  N   SER A  24      28.678  34.833  41.603  1.00  0.00           N  
ATOM    350  CA  SER A  24      27.367  34.221  41.346  1.00  0.00           C  
ATOM    351  C   SER A  24      26.599  35.002  40.272  1.00  0.00           C  
ATOM    352  O   SER A  24      25.360  34.849  40.160  1.00  0.00           O  
ATOM    353  CB  SER A  24      26.550  34.181  42.622  1.00  0.00           C  
ATOM    354  OG  SER A  24      26.368  35.486  43.103  1.00  0.00           O  
ATOM    355  H   SER A  24      28.650  35.708  42.106  1.00  0.00           H  
ATOM    356  HA  SER A  24      27.526  33.198  41.003  1.00  0.00           H  
ATOM    357 1HB  SER A  24      25.581  33.715  42.442  1.00  0.00           H  
ATOM    358 2HB  SER A  24      27.076  33.569  43.353  1.00  0.00           H  
ATOM    359  HG  SER A  24      26.088  35.414  44.019  1.00  0.00           H  
ATOM    360  N   CYS A  25      27.292  35.857  39.509  1.00  0.00           N  
ATOM    361  CA  CYS A  25      26.584  36.708  38.550  1.00  0.00           C  
ATOM    362  C   CYS A  25      25.561  35.892  37.783  1.00  0.00           C  
ATOM    363  O   CYS A  25      24.418  36.297  37.575  1.00  0.00           O  
ATOM    364  CB  CYS A  25      27.558  37.355  37.565  1.00  0.00           C  
ATOM    365  SG  CYS A  25      28.877  38.312  38.351  1.00  0.00           S  
ATOM    366  H   CYS A  25      28.297  35.906  39.606  1.00  0.00           H  
ATOM    367  HA  CYS A  25      26.070  37.498  39.099  1.00  0.00           H  
ATOM    368 1HB  CYS A  25      28.022  36.582  36.951  1.00  0.00           H  
ATOM    369 2HB  CYS A  25      27.012  38.019  36.896  1.00  0.00           H  
ATOM    370  HG  CYS A  25      29.762  38.158  37.371  1.00  0.00           H  
ATOM    371  N   TRP A  26      26.044  34.744  37.300  1.00  0.00           N  
ATOM    372  CA  TRP A  26      25.345  33.744  36.502  1.00  0.00           C  
ATOM    373  C   TRP A  26      24.144  33.095  37.238  1.00  0.00           C  
ATOM    374  O   TRP A  26      23.158  32.747  36.588  1.00  0.00           O  
ATOM    375  CB  TRP A  26      26.367  32.672  36.115  1.00  0.00           C  
ATOM    376  CG  TRP A  26      26.939  32.059  37.358  1.00  0.00           C  
ATOM    377  CD1 TRP A  26      28.051  32.508  38.006  1.00  0.00           C  
ATOM    378  CD2 TRP A  26      26.468  30.913  38.112  1.00  0.00           C  
ATOM    379  NE1 TRP A  26      28.305  31.726  39.106  1.00  0.00           N  
ATOM    380  CE2 TRP A  26      27.349  30.745  39.188  1.00  0.00           C  
ATOM    381  CE3 TRP A  26      25.390  30.030  37.962  1.00  0.00           C  
ATOM    382  CZ2 TRP A  26      27.193  29.739  40.109  1.00  0.00           C  
ATOM    383  CZ3 TRP A  26      25.233  29.012  38.896  1.00  0.00           C  
ATOM    384  CH2 TRP A  26      26.111  28.872  39.942  1.00  0.00           C  
ATOM    385  H   TRP A  26      27.011  34.557  37.518  1.00  0.00           H  
ATOM    386  HA  TRP A  26      24.940  34.210  35.603  1.00  0.00           H  
ATOM    387 1HB  TRP A  26      25.897  31.903  35.502  1.00  0.00           H  
ATOM    388 2HB  TRP A  26      27.164  33.107  35.512  1.00  0.00           H  
ATOM    389  HD1 TRP A  26      28.661  33.361  37.712  1.00  0.00           H  
ATOM    390  HE1 TRP A  26      29.087  31.887  39.726  1.00  0.00           H  
ATOM    391  HE3 TRP A  26      24.690  30.139  37.137  1.00  0.00           H  
ATOM    392  HZ2 TRP A  26      27.882  29.615  40.944  1.00  0.00           H  
ATOM    393  HZ3 TRP A  26      24.391  28.331  38.772  1.00  0.00           H  
ATOM    394  HH2 TRP A  26      25.963  28.067  40.660  1.00  0.00           H  
ATOM    395  N   ALA A  27      24.154  33.072  38.567  1.00  0.00           N  
ATOM    396  CA  ALA A  27      23.043  32.487  39.310  1.00  0.00           C  
ATOM    397  C   ALA A  27      21.913  33.497  39.332  1.00  0.00           C  
ATOM    398  O   ALA A  27      20.734  33.131  39.343  1.00  0.00           O  
ATOM    399  CB  ALA A  27      23.471  32.089  40.716  1.00  0.00           C  
ATOM    400  H   ALA A  27      24.919  33.450  39.105  1.00  0.00           H  
ATOM    401  HA  ALA A  27      22.715  31.583  38.797  1.00  0.00           H  
ATOM    402 1HB  ALA A  27      22.625  31.653  41.243  1.00  0.00           H  
ATOM    403 2HB  ALA A  27      24.279  31.359  40.665  1.00  0.00           H  
ATOM    404 3HB  ALA A  27      23.817  32.976  41.245  1.00  0.00           H  
ATOM    405  N   PHE A  28      22.257  34.772  39.404  1.00  0.00           N  
ATOM    406  CA  PHE A  28      21.232  35.792  39.466  1.00  0.00           C  
ATOM    407  C   PHE A  28      20.491  35.936  38.115  1.00  0.00           C  
ATOM    408  O   PHE A  28      19.253  35.908  38.071  1.00  0.00           O  
ATOM    409  CB  PHE A  28      21.827  37.143  39.867  1.00  0.00           C  
ATOM    410  CG  PHE A  28      22.065  37.253  41.347  1.00  0.00           C  
ATOM    411  CD1 PHE A  28      23.306  36.969  41.898  1.00  0.00           C  
ATOM    412  CD2 PHE A  28      21.029  37.646  42.181  1.00  0.00           C  
ATOM    413  CE1 PHE A  28      23.495  37.080  43.264  1.00  0.00           C  
ATOM    414  CE2 PHE A  28      21.223  37.756  43.543  1.00  0.00           C  
ATOM    415  CZ  PHE A  28      22.460  37.471  44.086  1.00  0.00           C  
ATOM    416  H   PHE A  28      23.239  35.008  39.414  1.00  0.00           H  
ATOM    417  HA  PHE A  28      20.506  35.496  40.222  1.00  0.00           H  
ATOM    418 1HB  PHE A  28      22.773  37.293  39.348  1.00  0.00           H  
ATOM    419 2HB  PHE A  28      21.155  37.943  39.561  1.00  0.00           H  
ATOM    420  HD1 PHE A  28      24.131  36.660  41.257  1.00  0.00           H  
ATOM    421  HD2 PHE A  28      20.051  37.869  41.752  1.00  0.00           H  
ATOM    422  HE1 PHE A  28      24.471  36.856  43.694  1.00  0.00           H  
ATOM    423  HE2 PHE A  28      20.415  38.064  44.206  1.00  0.00           H  
ATOM    424  HZ  PHE A  28      22.604  37.560  45.162  1.00  0.00           H  
ATOM    425  N   SER A  29      21.252  35.870  37.024  1.00  0.00           N  
ATOM    426  CA  SER A  29      20.644  35.881  35.702  1.00  0.00           C  
ATOM    427  C   SER A  29      19.850  34.571  35.467  1.00  0.00           C  
ATOM    428  O   SER A  29      18.691  34.611  35.023  1.00  0.00           O  
ATOM    429  CB  SER A  29      21.678  36.053  34.608  1.00  0.00           C  
ATOM    430  OG  SER A  29      21.039  36.083  33.361  1.00  0.00           O  
ATOM    431  H   SER A  29      22.255  35.811  37.123  1.00  0.00           H  
ATOM    432  HA  SER A  29      19.954  36.724  35.650  1.00  0.00           H  
ATOM    433 1HB  SER A  29      22.234  36.976  34.773  1.00  0.00           H  
ATOM    434 2HB  SER A  29      22.394  35.232  34.644  1.00  0.00           H  
ATOM    435  HG  SER A  29      21.619  36.575  32.775  1.00  0.00           H  
ATOM    436  N   SER A  30      20.406  33.436  35.897  1.00  0.00           N  
ATOM    437  CA  SER A  30      19.694  32.155  35.729  1.00  0.00           C  
ATOM    438  C   SER A  30      18.393  32.171  36.487  1.00  0.00           C  
ATOM    439  O   SER A  30      17.409  31.568  36.049  1.00  0.00           O  
ATOM    440  CB  SER A  30      20.557  31.005  36.213  1.00  0.00           C  
ATOM    441  OG  SER A  30      21.690  30.861  35.402  1.00  0.00           O  
ATOM    442  H   SER A  30      21.312  33.426  36.342  1.00  0.00           H  
ATOM    443  HA  SER A  30      19.493  32.029  34.664  1.00  0.00           H  
ATOM    444 1HB  SER A  30      20.857  31.192  37.243  1.00  0.00           H  
ATOM    445 2HB  SER A  30      19.976  30.084  36.200  1.00  0.00           H  
ATOM    446  HG  SER A  30      22.299  31.547  35.689  1.00  0.00           H  
ATOM    447  N   VAL A  31      18.399  32.682  37.707  1.00  0.00           N  
ATOM    448  CA  VAL A  31      17.177  32.765  38.462  1.00  0.00           C  
ATOM    449  C   VAL A  31      16.119  33.627  37.808  1.00  0.00           C  
ATOM    450  O   VAL A  31      14.999  33.146  37.601  1.00  0.00           O  
ATOM    451  CB  VAL A  31      17.481  33.322  39.865  1.00  0.00           C  
ATOM    452  CG1 VAL A  31      16.241  33.863  40.560  1.00  0.00           C  
ATOM    453  CG2 VAL A  31      18.113  32.197  40.673  1.00  0.00           C  
ATOM    454  H   VAL A  31      19.259  33.018  38.119  1.00  0.00           H  
ATOM    455  HA  VAL A  31      16.765  31.759  38.555  1.00  0.00           H  
ATOM    456  HB  VAL A  31      18.168  34.164  39.783  1.00  0.00           H  
ATOM    457 1HG1 VAL A  31      16.517  34.243  41.544  1.00  0.00           H  
ATOM    458 2HG1 VAL A  31      15.796  34.674  39.983  1.00  0.00           H  
ATOM    459 3HG1 VAL A  31      15.483  33.092  40.687  1.00  0.00           H  
ATOM    460 1HG2 VAL A  31      18.337  32.570  41.670  1.00  0.00           H  
ATOM    461 2HG2 VAL A  31      17.420  31.358  40.738  1.00  0.00           H  
ATOM    462 3HG2 VAL A  31      19.033  31.852  40.201  1.00  0.00           H  
ATOM    463  N   GLY A  32      16.452  34.813  37.302  1.00  0.00           N  
ATOM    464  CA  GLY A  32      15.360  35.513  36.645  1.00  0.00           C  
ATOM    465  C   GLY A  32      14.833  34.754  35.441  1.00  0.00           C  
ATOM    466  O   GLY A  32      13.634  34.763  35.194  1.00  0.00           O  
ATOM    467  H   GLY A  32      17.390  35.180  37.378  1.00  0.00           H  
ATOM    468 1HA  GLY A  32      14.549  35.664  37.360  1.00  0.00           H  
ATOM    469 2HA  GLY A  32      15.703  36.497  36.330  1.00  0.00           H  
ATOM    470  N   ALA A  33      15.705  34.082  34.675  1.00  0.00           N  
ATOM    471  CA  ALA A  33      15.222  33.310  33.514  1.00  0.00           C  
ATOM    472  C   ALA A  33      14.335  32.141  33.954  1.00  0.00           C  
ATOM    473  O   ALA A  33      13.317  31.849  33.309  1.00  0.00           O  
ATOM    474  CB  ALA A  33      16.418  32.801  32.720  1.00  0.00           C  
ATOM    475  H   ALA A  33      16.691  34.110  34.898  1.00  0.00           H  
ATOM    476  HA  ALA A  33      14.616  33.955  32.877  1.00  0.00           H  
ATOM    477 1HB  ALA A  33      16.060  32.210  31.876  1.00  0.00           H  
ATOM    478 2HB  ALA A  33      17.002  33.645  32.347  1.00  0.00           H  
ATOM    479 3HB  ALA A  33      17.040  32.186  33.366  1.00  0.00           H  
ATOM    480  N   LEU A  34      14.695  31.471  35.043  1.00  0.00           N  
ATOM    481  CA  LEU A  34      13.914  30.366  35.605  1.00  0.00           C  
ATOM    482  C   LEU A  34      12.573  30.842  36.159  1.00  0.00           C  
ATOM    483  O   LEU A  34      11.545  30.162  35.996  1.00  0.00           O  
ATOM    484  CB  LEU A  34      14.735  29.698  36.715  1.00  0.00           C  
ATOM    485  CG  LEU A  34      15.962  28.867  36.315  1.00  0.00           C  
ATOM    486  CD1 LEU A  34      16.837  28.621  37.536  1.00  0.00           C  
ATOM    487  CD2 LEU A  34      15.508  27.551  35.701  1.00  0.00           C  
ATOM    488  H   LEU A  34      15.548  31.732  35.513  1.00  0.00           H  
ATOM    489  HA  LEU A  34      13.718  29.643  34.813  1.00  0.00           H  
ATOM    490 1HB  LEU A  34      15.090  30.486  37.379  1.00  0.00           H  
ATOM    491 2HB  LEU A  34      14.073  29.034  37.269  1.00  0.00           H  
ATOM    492  HG  LEU A  34      16.561  29.414  35.589  1.00  0.00           H  
ATOM    493 1HD1 LEU A  34      17.707  28.029  37.251  1.00  0.00           H  
ATOM    494 2HD1 LEU A  34      17.173  29.571  37.950  1.00  0.00           H  
ATOM    495 3HD1 LEU A  34      16.262  28.081  38.289  1.00  0.00           H  
ATOM    496 1HD2 LEU A  34      16.384  26.965  35.420  1.00  0.00           H  
ATOM    497 2HD2 LEU A  34      14.916  26.994  36.427  1.00  0.00           H  
ATOM    498 3HD2 LEU A  34      14.900  27.729  34.815  1.00  0.00           H  
ATOM    499  N   GLU A  35      12.569  32.017  36.792  1.00  0.00           N  
ATOM    500  CA  GLU A  35      11.344  32.643  37.329  1.00  0.00           C  
ATOM    501  C   GLU A  35      10.373  32.946  36.171  1.00  0.00           C  
ATOM    502  O   GLU A  35       9.131  32.889  36.334  1.00  0.00           O  
ATOM    503  CB  GLU A  35      11.706  33.914  38.102  1.00  0.00           C  
ATOM    504  CG  GLU A  35      12.399  33.679  39.435  1.00  0.00           C  
ATOM    505  CD  GLU A  35      13.007  34.926  40.013  1.00  0.00           C  
ATOM    506  OE1 GLU A  35      13.120  35.880  39.282  1.00  0.00           O  
ATOM    507  OE2 GLU A  35      13.358  34.952  41.170  1.00  0.00           O  
ATOM    508  H   GLU A  35      13.449  32.501  36.906  1.00  0.00           H  
ATOM    509  HA  GLU A  35      10.872  31.947  38.024  1.00  0.00           H  
ATOM    510 1HB  GLU A  35      12.361  34.532  37.488  1.00  0.00           H  
ATOM    511 2HB  GLU A  35      10.800  34.488  38.298  1.00  0.00           H  
ATOM    512 1HG  GLU A  35      11.660  33.283  40.128  1.00  0.00           H  
ATOM    513 2HG  GLU A  35      13.182  32.932  39.301  1.00  0.00           H  
ATOM    514  N   GLY A  36      10.941  33.369  35.037  1.00  0.00           N  
ATOM    515  CA  GLY A  36      10.186  33.661  33.831  1.00  0.00           C  
ATOM    516  C   GLY A  36       9.411  32.440  33.375  1.00  0.00           C  
ATOM    517  O   GLY A  36       8.202  32.524  33.133  1.00  0.00           O  
ATOM    518  H   GLY A  36      11.943  33.491  35.023  1.00  0.00           H  
ATOM    519 1HA  GLY A  36       9.503  34.487  34.027  1.00  0.00           H  
ATOM    520 2HA  GLY A  36      10.888  33.981  33.062  1.00  0.00           H  
ATOM    521  N   GLN A  37      10.090  31.302  33.236  1.00  0.00           N  
ATOM    522  CA  GLN A  37       9.375  30.094  32.840  1.00  0.00           C  
ATOM    523  C   GLN A  37       8.292  29.697  33.871  1.00  0.00           C  
ATOM    524  O   GLN A  37       7.216  29.257  33.505  1.00  0.00           O  
ATOM    525  CB  GLN A  37      10.304  28.894  32.641  1.00  0.00           C  
ATOM    526  CG  GLN A  37      11.127  28.820  31.364  1.00  0.00           C  
ATOM    527  CD  GLN A  37      10.279  28.454  30.161  1.00  0.00           C  
ATOM    528  OE1 GLN A  37       9.046  28.475  30.213  1.00  0.00           O  
ATOM    529  NE2 GLN A  37      10.932  28.116  29.056  1.00  0.00           N  
ATOM    530  H   GLN A  37      11.085  31.303  33.409  1.00  0.00           H  
ATOM    531  HA  GLN A  37       8.872  30.299  31.895  1.00  0.00           H  
ATOM    532 1HB  GLN A  37      11.019  28.864  33.464  1.00  0.00           H  
ATOM    533 2HB  GLN A  37       9.709  27.981  32.672  1.00  0.00           H  
ATOM    534 1HG  GLN A  37      11.585  29.791  31.180  1.00  0.00           H  
ATOM    535 2HG  GLN A  37      11.899  28.061  31.485  1.00  0.00           H  
ATOM    536 1HE2 GLN A  37      10.430  27.864  28.228  1.00  0.00           H  
ATOM    537 2HE2 GLN A  37      11.931  28.113  29.049  1.00  0.00           H  
ATOM    538  N   LEU A  38       8.594  29.901  35.163  1.00  0.00           N  
ATOM    539  CA  LEU A  38       7.593  29.556  36.197  1.00  0.00           C  
ATOM    540  C   LEU A  38       6.319  30.403  36.016  1.00  0.00           C  
ATOM    541  O   LEU A  38       5.191  29.854  36.072  1.00  0.00           O  
ATOM    542  CB  LEU A  38       8.211  29.793  37.580  1.00  0.00           C  
ATOM    543  CG  LEU A  38       7.330  29.495  38.801  1.00  0.00           C  
ATOM    544  CD1 LEU A  38       6.929  28.027  38.798  1.00  0.00           C  
ATOM    545  CD2 LEU A  38       8.102  29.858  40.060  1.00  0.00           C  
ATOM    546  H   LEU A  38       9.490  30.287  35.417  1.00  0.00           H  
ATOM    547  HA  LEU A  38       7.343  28.501  36.085  1.00  0.00           H  
ATOM    548 1HB  LEU A  38       9.100  29.171  37.666  1.00  0.00           H  
ATOM    549 2HB  LEU A  38       8.510  30.838  37.649  1.00  0.00           H  
ATOM    550  HG  LEU A  38       6.413  30.085  38.753  1.00  0.00           H  
ATOM    551 1HD1 LEU A  38       6.304  27.823  39.668  1.00  0.00           H  
ATOM    552 2HD1 LEU A  38       6.370  27.781  37.896  1.00  0.00           H  
ATOM    553 3HD1 LEU A  38       7.823  27.407  38.840  1.00  0.00           H  
ATOM    554 1HD2 LEU A  38       7.461  29.641  40.915  1.00  0.00           H  
ATOM    555 2HD2 LEU A  38       9.021  29.274  40.130  1.00  0.00           H  
ATOM    556 3HD2 LEU A  38       8.362  30.917  40.042  1.00  0.00           H  
ATOM    557  N   LYS A  39       6.462  31.707  35.810  1.00  0.00           N  
ATOM    558  CA  LYS A  39       5.271  32.520  35.613  1.00  0.00           C  
ATOM    559  C   LYS A  39       4.513  32.133  34.356  1.00  0.00           C  
ATOM    560  O   LYS A  39       3.297  32.006  34.392  1.00  0.00           O  
ATOM    561  CB  LYS A  39       5.634  34.003  35.552  1.00  0.00           C  
ATOM    562  CG  LYS A  39       4.493  34.954  35.214  1.00  0.00           C  
ATOM    563  CD  LYS A  39       3.428  35.096  36.292  1.00  0.00           C  
ATOM    564  CE  LYS A  39       2.384  36.110  35.848  1.00  0.00           C  
ATOM    565  NZ  LYS A  39       1.356  36.370  36.892  1.00  0.00           N  
ATOM    566  H   LYS A  39       7.384  32.119  35.792  1.00  0.00           H  
ATOM    567  HA  LYS A  39       4.606  32.349  36.462  1.00  0.00           H  
ATOM    568 1HB  LYS A  39       6.040  34.315  36.516  1.00  0.00           H  
ATOM    569 2HB  LYS A  39       6.411  34.147  34.801  1.00  0.00           H  
ATOM    570 1HG  LYS A  39       4.889  35.953  35.029  1.00  0.00           H  
ATOM    571 2HG  LYS A  39       3.986  34.617  34.314  1.00  0.00           H  
ATOM    572 1HD  LYS A  39       2.963  34.123  36.458  1.00  0.00           H  
ATOM    573 2HD  LYS A  39       3.886  35.426  37.224  1.00  0.00           H  
ATOM    574 1HE  LYS A  39       2.886  37.047  35.608  1.00  0.00           H  
ATOM    575 2HE  LYS A  39       1.890  35.734  34.952  1.00  0.00           H  
ATOM    576 1HZ  LYS A  39       0.690  37.045  36.546  1.00  0.00           H  
ATOM    577 2HZ  LYS A  39       0.865  35.518  37.130  1.00  0.00           H  
ATOM    578 3HZ  LYS A  39       1.810  36.728  37.719  1.00  0.00           H  
ATOM    579  N   LYS A  40       5.204  31.922  33.247  1.00  0.00           N  
ATOM    580  CA  LYS A  40       4.487  31.591  32.030  1.00  0.00           C  
ATOM    581  C   LYS A  40       3.646  30.329  32.171  1.00  0.00           C  
ATOM    582  O   LYS A  40       2.514  30.299  31.708  1.00  0.00           O  
ATOM    583  CB  LYS A  40       5.434  31.417  30.844  1.00  0.00           C  
ATOM    584  CG  LYS A  40       4.707  31.157  29.531  1.00  0.00           C  
ATOM    585  CD  LYS A  40       5.627  31.091  28.322  1.00  0.00           C  
ATOM    586  CE  LYS A  40       4.819  30.768  27.074  1.00  0.00           C  
ATOM    587  NZ  LYS A  40       5.635  30.651  25.836  1.00  0.00           N  
ATOM    588  H   LYS A  40       6.211  31.989  33.245  1.00  0.00           H  
ATOM    589  HA  LYS A  40       3.800  32.410  31.809  1.00  0.00           H  
ATOM    590 1HB  LYS A  40       6.048  32.310  30.721  1.00  0.00           H  
ATOM    591 2HB  LYS A  40       6.109  30.583  31.038  1.00  0.00           H  
ATOM    592 1HG  LYS A  40       4.172  30.209  29.593  1.00  0.00           H  
ATOM    593 2HG  LYS A  40       3.986  31.956  29.365  1.00  0.00           H  
ATOM    594 1HD  LYS A  40       6.137  32.046  28.189  1.00  0.00           H  
ATOM    595 2HD  LYS A  40       6.385  30.322  28.476  1.00  0.00           H  
ATOM    596 1HE  LYS A  40       4.301  29.823  27.233  1.00  0.00           H  
ATOM    597 2HE  LYS A  40       4.083  31.560  26.925  1.00  0.00           H  
ATOM    598 1HZ  LYS A  40       5.029  30.437  25.056  1.00  0.00           H  
ATOM    599 2HZ  LYS A  40       6.144  31.495  25.605  1.00  0.00           H  
ATOM    600 3HZ  LYS A  40       6.313  29.912  25.956  1.00  0.00           H  
ATOM    601  N   LYS A  41       4.179  29.302  32.815  1.00  0.00           N  
ATOM    602  CA  LYS A  41       3.419  28.077  32.987  1.00  0.00           C  
ATOM    603  C   LYS A  41       2.434  28.027  34.159  1.00  0.00           C  
ATOM    604  O   LYS A  41       1.439  27.328  34.063  1.00  0.00           O  
ATOM    605  CB  LYS A  41       4.375  26.890  33.120  1.00  0.00           C  
ATOM    606  CG  LYS A  41       5.198  26.566  31.880  1.00  0.00           C  
ATOM    607  CD  LYS A  41       4.352  26.077  30.716  1.00  0.00           C  
ATOM    608  CE  LYS A  41       5.242  25.542  29.604  1.00  0.00           C  
ATOM    609  NZ  LYS A  41       4.461  25.028  28.446  1.00  0.00           N  
ATOM    610  H   LYS A  41       5.116  29.375  33.187  1.00  0.00           H  
ATOM    611  HA  LYS A  41       2.801  27.953  32.097  1.00  0.00           H  
ATOM    612 1HB  LYS A  41       5.068  27.090  33.936  1.00  0.00           H  
ATOM    613 2HB  LYS A  41       3.808  25.995  33.374  1.00  0.00           H  
ATOM    614 1HG  LYS A  41       5.731  27.465  31.567  1.00  0.00           H  
ATOM    615 2HG  LYS A  41       5.929  25.792  32.110  1.00  0.00           H  
ATOM    616 1HD  LYS A  41       3.682  25.288  31.059  1.00  0.00           H  
ATOM    617 2HD  LYS A  41       3.743  26.892  30.325  1.00  0.00           H  
ATOM    618 1HE  LYS A  41       5.896  26.342  29.260  1.00  0.00           H  
ATOM    619 2HE  LYS A  41       5.854  24.734  30.003  1.00  0.00           H  
ATOM    620 1HZ  LYS A  41       5.103  24.688  27.745  1.00  0.00           H  
ATOM    621 2HZ  LYS A  41       3.859  24.277  28.754  1.00  0.00           H  
ATOM    622 3HZ  LYS A  41       3.896  25.770  28.057  1.00  0.00           H  
ATOM    623  N   THR A  42       2.702  28.711  35.264  1.00  0.00           N  
ATOM    624  CA  THR A  42       1.806  28.605  36.403  1.00  0.00           C  
ATOM    625  C   THR A  42       0.859  29.789  36.661  1.00  0.00           C  
ATOM    626  O   THR A  42      -0.172  29.617  37.327  1.00  0.00           O  
ATOM    627  CB  THR A  42       2.594  28.362  37.704  1.00  0.00           C  
ATOM    628  OG1 THR A  42       3.404  29.520  37.950  1.00  0.00           O  
ATOM    629  CG2 THR A  42       3.481  27.129  37.607  1.00  0.00           C  
ATOM    630  H   THR A  42       3.517  29.304  35.327  1.00  0.00           H  
ATOM    631  HA  THR A  42       1.150  27.752  36.227  1.00  0.00           H  
ATOM    632  HB  THR A  42       1.893  28.222  38.524  1.00  0.00           H  
ATOM    633  HG1 THR A  42       4.135  29.530  37.329  1.00  0.00           H  
ATOM    634 1HG2 THR A  42       4.017  26.994  38.544  1.00  0.00           H  
ATOM    635 2HG2 THR A  42       2.862  26.254  37.410  1.00  0.00           H  
ATOM    636 3HG2 THR A  42       4.195  27.260  36.794  1.00  0.00           H  
ATOM    637  N   GLY A  43       1.160  30.976  36.137  1.00  0.00           N  
ATOM    638  CA  GLY A  43       0.330  32.135  36.390  1.00  0.00           C  
ATOM    639  C   GLY A  43       0.779  32.932  37.604  1.00  0.00           C  
ATOM    640  O   GLY A  43       0.237  33.993  37.881  1.00  0.00           O  
ATOM    641  H   GLY A  43       1.970  31.109  35.550  1.00  0.00           H  
ATOM    642 1HA  GLY A  43       0.352  32.780  35.511  1.00  0.00           H  
ATOM    643 2HA  GLY A  43      -0.700  31.815  36.539  1.00  0.00           H  
ATOM    644  N   LYS A  44       1.724  32.398  38.375  1.00  0.00           N  
ATOM    645  CA  LYS A  44       2.206  33.067  39.572  1.00  0.00           C  
ATOM    646  C   LYS A  44       3.716  33.198  39.550  1.00  0.00           C  
ATOM    647  O   LYS A  44       4.428  32.340  39.007  1.00  0.00           O  
ATOM    648  CB  LYS A  44       1.758  32.317  40.826  1.00  0.00           C  
ATOM    649  CG  LYS A  44       2.298  30.898  40.943  1.00  0.00           C  
ATOM    650  CD  LYS A  44       1.767  30.194  42.183  1.00  0.00           C  
ATOM    651  CE  LYS A  44       2.333  28.786  42.298  1.00  0.00           C  
ATOM    652  NZ  LYS A  44       1.810  28.070  43.493  1.00  0.00           N  
ATOM    653  H   LYS A  44       2.119  31.502  38.122  1.00  0.00           H  
ATOM    654  HA  LYS A  44       1.789  34.073  39.607  1.00  0.00           H  
ATOM    655 1HB  LYS A  44       2.076  32.870  41.711  1.00  0.00           H  
ATOM    656 2HB  LYS A  44       0.669  32.264  40.844  1.00  0.00           H  
ATOM    657 1HG  LYS A  44       2.004  30.331  40.059  1.00  0.00           H  
ATOM    658 2HG  LYS A  44       3.386  30.917  40.996  1.00  0.00           H  
ATOM    659 1HD  LYS A  44       2.042  30.765  43.070  1.00  0.00           H  
ATOM    660 2HD  LYS A  44       0.679  30.138  42.129  1.00  0.00           H  
ATOM    661 1HE  LYS A  44       2.069  28.224  41.403  1.00  0.00           H  
ATOM    662 2HE  LYS A  44       3.419  28.846  42.366  1.00  0.00           H  
ATOM    663 1HZ  LYS A  44       2.209  27.143  43.533  1.00  0.00           H  
ATOM    664 2HZ  LYS A  44       2.060  28.579  44.330  1.00  0.00           H  
ATOM    665 3HZ  LYS A  44       0.805  27.999  43.433  1.00  0.00           H  
ATOM    666  N   LEU A  45       4.220  34.286  40.126  1.00  0.00           N  
ATOM    667  CA  LEU A  45       5.679  34.503  40.157  1.00  0.00           C  
ATOM    668  C   LEU A  45       6.262  34.243  41.550  1.00  0.00           C  
ATOM    669  O   LEU A  45       5.890  34.909  42.507  1.00  0.00           O  
ATOM    670  CB  LEU A  45       5.974  35.943  39.718  1.00  0.00           C  
ATOM    671  CG  LEU A  45       7.439  36.400  39.683  1.00  0.00           C  
ATOM    672  CD1 LEU A  45       8.181  35.608  38.617  1.00  0.00           C  
ATOM    673  CD2 LEU A  45       7.505  37.893  39.403  1.00  0.00           C  
ATOM    674  H   LEU A  45       3.605  34.968  40.546  1.00  0.00           H  
ATOM    675  HA  LEU A  45       6.138  33.806  39.457  1.00  0.00           H  
ATOM    676 1HB  LEU A  45       5.582  36.087  38.713  1.00  0.00           H  
ATOM    677 2HB  LEU A  45       5.450  36.618  40.395  1.00  0.00           H  
ATOM    678  HG  LEU A  45       7.913  36.194  40.644  1.00  0.00           H  
ATOM    679 1HD1 LEU A  45       9.223  35.933  38.593  1.00  0.00           H  
ATOM    680 2HD1 LEU A  45       8.155  34.538  38.825  1.00  0.00           H  
ATOM    681 3HD1 LEU A  45       7.720  35.783  37.647  1.00  0.00           H  
ATOM    682 1HD2 LEU A  45       8.545  38.223  39.378  1.00  0.00           H  
ATOM    683 2HD2 LEU A  45       7.042  38.112  38.441  1.00  0.00           H  
ATOM    684 3HD2 LEU A  45       6.977  38.436  40.188  1.00  0.00           H  
ATOM    685  N   LEU A  46       7.167  33.282  41.656  1.00  0.00           N  
ATOM    686  CA  LEU A  46       7.790  32.999  42.949  1.00  0.00           C  
ATOM    687  C   LEU A  46       9.247  33.410  42.862  1.00  0.00           C  
ATOM    688  O   LEU A  46       9.840  33.308  41.801  1.00  0.00           O  
ATOM    689  CB  LEU A  46       7.689  31.515  43.323  1.00  0.00           C  
ATOM    690  CG  LEU A  46       6.288  30.891  43.316  1.00  0.00           C  
ATOM    691  CD1 LEU A  46       6.399  29.415  43.676  1.00  0.00           C  
ATOM    692  CD2 LEU A  46       5.372  31.613  44.293  1.00  0.00           C  
ATOM    693  H   LEU A  46       7.418  32.748  40.838  1.00  0.00           H  
ATOM    694  HA  LEU A  46       7.290  33.569  43.731  1.00  0.00           H  
ATOM    695 1HB  LEU A  46       8.302  30.947  42.624  1.00  0.00           H  
ATOM    696 2HB  LEU A  46       8.096  31.387  44.326  1.00  0.00           H  
ATOM    697  HG  LEU A  46       5.860  30.962  42.316  1.00  0.00           H  
ATOM    698 1HD1 LEU A  46       5.405  28.965  43.673  1.00  0.00           H  
ATOM    699 2HD1 LEU A  46       7.024  28.887  42.956  1.00  0.00           H  
ATOM    700 3HD1 LEU A  46       6.839  29.312  44.666  1.00  0.00           H  
ATOM    701 1HD2 LEU A  46       4.383  31.153  44.270  1.00  0.00           H  
ATOM    702 2HD2 LEU A  46       5.783  31.541  45.300  1.00  0.00           H  
ATOM    703 3HD2 LEU A  46       5.278  32.665  44.024  1.00  0.00           H  
ATOM    704  N   ASN A  47       9.825  33.845  43.971  1.00  0.00           N  
ATOM    705  CA  ASN A  47      11.237  34.208  43.981  1.00  0.00           C  
ATOM    706  C   ASN A  47      12.097  32.942  44.142  1.00  0.00           C  
ATOM    707  O   ASN A  47      11.873  32.200  45.082  1.00  0.00           O  
ATOM    708  CB  ASN A  47      11.513  35.209  45.088  1.00  0.00           C  
ATOM    709  CG  ASN A  47      10.750  36.497  44.953  1.00  0.00           C  
ATOM    710  OD1 ASN A  47      10.446  37.002  43.866  1.00  0.00           O  
ATOM    711  ND2 ASN A  47      10.421  37.061  46.087  1.00  0.00           N  
ATOM    712  H   ASN A  47       9.274  33.921  44.816  1.00  0.00           H  
ATOM    713  HA  ASN A  47      11.496  34.669  43.027  1.00  0.00           H  
ATOM    714 1HB  ASN A  47      11.259  34.763  46.051  1.00  0.00           H  
ATOM    715 2HB  ASN A  47      12.578  35.441  45.101  1.00  0.00           H  
ATOM    716 1HD2 ASN A  47       9.912  37.923  46.089  1.00  0.00           H  
ATOM    717 2HD2 ASN A  47      10.679  36.634  46.953  1.00  0.00           H  
ATOM    718  N   LEU A  48      13.045  32.695  43.238  1.00  0.00           N  
ATOM    719  CA  LEU A  48      13.866  31.481  43.354  1.00  0.00           C  
ATOM    720  C   LEU A  48      15.211  31.840  43.991  1.00  0.00           C  
ATOM    721  O   LEU A  48      15.597  33.004  43.976  1.00  0.00           O  
ATOM    722  CB  LEU A  48      14.118  30.799  42.004  1.00  0.00           C  
ATOM    723  CG  LEU A  48      12.885  30.475  41.150  1.00  0.00           C  
ATOM    724  CD1 LEU A  48      13.363  29.971  39.794  1.00  0.00           C  
ATOM    725  CD2 LEU A  48      12.016  29.442  41.849  1.00  0.00           C  
ATOM    726  H   LEU A  48      13.174  33.358  42.488  1.00  0.00           H  
ATOM    727  HA  LEU A  48      13.352  30.752  43.980  1.00  0.00           H  
ATOM    728 1HB  LEU A  48      14.761  31.409  41.372  1.00  0.00           H  
ATOM    729 2HB  LEU A  48      14.639  29.861  42.195  1.00  0.00           H  
ATOM    730  HG  LEU A  48      12.298  31.379  40.988  1.00  0.00           H  
ATOM    731 1HD1 LEU A  48      12.500  29.736  39.170  1.00  0.00           H  
ATOM    732 2HD1 LEU A  48      13.958  30.752  39.321  1.00  0.00           H  
ATOM    733 3HD1 LEU A  48      13.967  29.075  39.927  1.00  0.00           H  
ATOM    734 1HD2 LEU A  48      11.143  29.220  41.233  1.00  0.00           H  
ATOM    735 2HD2 LEU A  48      12.591  28.529  42.003  1.00  0.00           H  
ATOM    736 3HD2 LEU A  48      11.693  29.839  42.811  1.00  0.00           H  
ATOM    737  N   SER A  49      15.896  30.848  44.550  1.00  0.00           N  
ATOM    738  CA  SER A  49      17.204  31.047  45.200  1.00  0.00           C  
ATOM    739  C   SER A  49      18.509  30.994  44.345  1.00  0.00           C  
ATOM    740  O   SER A  49      18.883  29.904  43.896  1.00  0.00           O  
ATOM    741  CB  SER A  49      17.375  30.027  46.310  1.00  0.00           C  
ATOM    742  OG  SER A  49      18.659  30.136  46.860  1.00  0.00           O  
ATOM    743  H   SER A  49      15.506  29.917  44.530  1.00  0.00           H  
ATOM    744  HA  SER A  49      17.184  32.058  45.608  1.00  0.00           H  
ATOM    745 1HB  SER A  49      16.630  30.174  47.091  1.00  0.00           H  
ATOM    746 2HB  SER A  49      17.219  29.024  45.917  1.00  0.00           H  
ATOM    747  HG  SER A  49      18.533  29.928  47.789  1.00  0.00           H  
ATOM    748  N   PRO A  50      19.262  32.104  44.162  1.00  0.00           N  
ATOM    749  CA  PRO A  50      20.538  32.105  43.445  1.00  0.00           C  
ATOM    750  C   PRO A  50      21.570  31.309  44.240  1.00  0.00           C  
ATOM    751  O   PRO A  50      22.528  30.761  43.661  1.00  0.00           O  
ATOM    752  CB  PRO A  50      20.894  33.594  43.367  1.00  0.00           C  
ATOM    753  CG  PRO A  50      19.622  34.330  43.616  1.00  0.00           C  
ATOM    754  CD  PRO A  50      18.826  33.466  44.559  1.00  0.00           C  
ATOM    755  HA  PRO A  50      20.400  31.685  42.438  1.00  0.00           H  
ATOM    756 1HB  PRO A  50      21.664  33.843  44.112  1.00  0.00           H  
ATOM    757 2HB  PRO A  50      21.319  33.828  42.380  1.00  0.00           H  
ATOM    758 1HG  PRO A  50      19.837  35.319  44.047  1.00  0.00           H  
ATOM    759 2HG  PRO A  50      19.089  34.503  42.670  1.00  0.00           H  
ATOM    760 1HD  PRO A  50      19.071  33.682  45.608  1.00  0.00           H  
ATOM    761 2HD  PRO A  50      17.770  33.679  44.335  1.00  0.00           H  
ATOM    762  N   GLN A  51      21.340  31.188  45.556  1.00  0.00           N  
ATOM    763  CA  GLN A  51      22.249  30.458  46.447  1.00  0.00           C  
ATOM    764  C   GLN A  51      22.137  28.958  46.174  1.00  0.00           C  
ATOM    765  O   GLN A  51      23.081  28.218  46.339  1.00  0.00           O  
ATOM    766  CB  GLN A  51      21.928  30.754  47.914  1.00  0.00           C  
ATOM    767  CG  GLN A  51      22.945  30.292  48.943  1.00  0.00           C  
ATOM    768  CD  GLN A  51      24.246  31.070  48.923  1.00  0.00           C  
ATOM    769  OE1 GLN A  51      24.188  32.302  48.999  1.00  0.00           O  
ATOM    770  NE2 GLN A  51      25.394  30.406  48.822  1.00  0.00           N  
ATOM    771  H   GLN A  51      20.522  31.608  45.971  1.00  0.00           H  
ATOM    772  HA  GLN A  51      23.270  30.783  46.246  1.00  0.00           H  
ATOM    773 1HB  GLN A  51      21.827  31.838  47.975  1.00  0.00           H  
ATOM    774 2HB  GLN A  51      20.981  30.290  48.188  1.00  0.00           H  
ATOM    775 1HG  GLN A  51      22.505  30.409  49.933  1.00  0.00           H  
ATOM    776 2HG  GLN A  51      23.192  29.246  48.762  1.00  0.00           H  
ATOM    777 1HE2 GLN A  51      26.265  30.898  48.804  1.00  0.00           H  
ATOM    778 2HE2 GLN A  51      25.468  29.411  48.756  1.00  0.00           H  
ATOM    779  N   ASN A  52      20.928  28.512  45.878  1.00  0.00           N  
ATOM    780  CA  ASN A  52      20.762  27.097  45.606  1.00  0.00           C  
ATOM    781  C   ASN A  52      21.691  26.799  44.446  1.00  0.00           C  
ATOM    782  O   ASN A  52      22.391  25.788  44.438  1.00  0.00           O  
ATOM    783  CB  ASN A  52      19.318  26.748  45.296  1.00  0.00           C  
ATOM    784  CG  ASN A  52      19.094  25.268  45.143  1.00  0.00           C  
ATOM    785  OD1 ASN A  52      18.941  24.513  46.110  1.00  0.00           O  
ATOM    786  ND2 ASN A  52      19.069  24.825  43.912  1.00  0.00           N  
ATOM    787  H   ASN A  52      20.137  29.139  45.844  1.00  0.00           H  
ATOM    788  HA  ASN A  52      21.057  26.518  46.481  1.00  0.00           H  
ATOM    789 1HB  ASN A  52      18.679  27.120  46.097  1.00  0.00           H  
ATOM    790 2HB  ASN A  52      19.012  27.243  44.374  1.00  0.00           H  
ATOM    791 1HD2 ASN A  52      18.923  23.855  43.726  1.00  0.00           H  
ATOM    792 2HD2 ASN A  52      19.192  25.452  43.142  1.00  0.00           H  
ATOM    793  N   LEU A  53      21.649  27.648  43.428  1.00  0.00           N  
ATOM    794  CA  LEU A  53      22.524  27.377  42.279  1.00  0.00           C  
ATOM    795  C   LEU A  53      24.007  27.501  42.633  1.00  0.00           C  
ATOM    796  O   LEU A  53      24.816  26.702  42.192  1.00  0.00           O  
ATOM    797  CB  LEU A  53      22.192  28.349  41.140  1.00  0.00           C  
ATOM    798  CG  LEU A  53      20.817  28.224  40.474  1.00  0.00           C  
ATOM    799  CD1 LEU A  53      20.646  29.383  39.503  1.00  0.00           C  
ATOM    800  CD2 LEU A  53      20.681  26.889  39.758  1.00  0.00           C  
ATOM    801  H   LEU A  53      21.026  28.442  43.474  1.00  0.00           H  
ATOM    802  HA  LEU A  53      22.324  26.356  41.960  1.00  0.00           H  
ATOM    803 1HB  LEU A  53      22.268  29.363  41.532  1.00  0.00           H  
ATOM    804 2HB  LEU A  53      22.940  28.217  40.357  1.00  0.00           H  
ATOM    805  HG  LEU A  53      20.037  28.294  41.233  1.00  0.00           H  
ATOM    806 1HD1 LEU A  53      19.673  29.313  39.018  1.00  0.00           H  
ATOM    807 2HD1 LEU A  53      20.712  30.327  40.047  1.00  0.00           H  
ATOM    808 3HD1 LEU A  53      21.429  29.345  38.747  1.00  0.00           H  
ATOM    809 1HD2 LEU A  53      19.697  26.817  39.291  1.00  0.00           H  
ATOM    810 2HD2 LEU A  53      21.446  26.800  38.985  1.00  0.00           H  
ATOM    811 3HD2 LEU A  53      20.798  26.067  40.464  1.00  0.00           H  
ATOM    812  N   VAL A  54      24.383  28.487  43.449  1.00  0.00           N  
ATOM    813  CA  VAL A  54      25.796  28.612  43.845  1.00  0.00           C  
ATOM    814  C   VAL A  54      26.302  27.343  44.614  1.00  0.00           C  
ATOM    815  O   VAL A  54      27.348  26.822  44.312  1.00  0.00           O  
ATOM    816  CB  VAL A  54      26.022  29.850  44.734  1.00  0.00           C  
ATOM    817  CG1 VAL A  54      27.407  29.848  45.362  1.00  0.00           C  
ATOM    818  CG2 VAL A  54      25.815  31.105  43.901  1.00  0.00           C  
ATOM    819  H   VAL A  54      23.690  29.142  43.786  1.00  0.00           H  
ATOM    820  HA  VAL A  54      26.398  28.722  42.943  1.00  0.00           H  
ATOM    821  HB  VAL A  54      25.310  29.835  45.560  1.00  0.00           H  
ATOM    822 1HG1 VAL A  54      27.525  30.738  45.981  1.00  0.00           H  
ATOM    823 2HG1 VAL A  54      27.554  28.966  45.987  1.00  0.00           H  
ATOM    824 3HG1 VAL A  54      28.158  29.850  44.572  1.00  0.00           H  
ATOM    825 1HG2 VAL A  54      25.977  31.971  44.542  1.00  0.00           H  
ATOM    826 2HG2 VAL A  54      26.527  31.109  43.076  1.00  0.00           H  
ATOM    827 3HG2 VAL A  54      24.804  31.139  43.495  1.00  0.00           H  
ATOM    828  N   ASP A  55      25.475  26.833  45.538  1.00  0.00           N  
ATOM    829  CA  ASP A  55      25.823  25.643  46.325  1.00  0.00           C  
ATOM    830  C   ASP A  55      25.614  24.267  45.686  1.00  0.00           C  
ATOM    831  O   ASP A  55      26.442  23.339  45.949  1.00  0.00           O  
ATOM    832  CB  ASP A  55      25.024  25.662  47.631  1.00  0.00           C  
ATOM    833  CG  ASP A  55      25.261  26.843  48.563  1.00  0.00           C  
ATOM    834  OD1 ASP A  55      26.222  27.571  48.485  1.00  0.00           O  
ATOM    835  OD2 ASP A  55      24.401  26.999  49.395  1.00  0.00           O  
ATOM    836  H   ASP A  55      24.585  27.279  45.700  1.00  0.00           H  
ATOM    837  HA  ASP A  55      26.892  25.696  46.535  1.00  0.00           H  
ATOM    838 1HB  ASP A  55      23.966  25.650  47.367  1.00  0.00           H  
ATOM    839 2HB  ASP A  55      25.255  24.757  48.195  1.00  0.00           H  
ATOM    840  N   CYS A  56      24.629  24.108  44.816  1.00  0.00           N  
ATOM    841  CA  CYS A  56      24.248  22.864  44.248  1.00  0.00           C  
ATOM    842  C   CYS A  56      24.707  22.639  42.781  1.00  0.00           C  
ATOM    843  O   CYS A  56      24.560  21.506  42.266  1.00  0.00           O  
ATOM    844  CB  CYS A  56      22.728  22.712  44.314  1.00  0.00           C  
ATOM    845  SG  CYS A  56      22.011  22.788  45.973  1.00  0.00           S  
ATOM    846  H   CYS A  56      24.112  24.929  44.533  1.00  0.00           H  
ATOM    847  HA  CYS A  56      24.705  22.060  44.826  1.00  0.00           H  
ATOM    848 1HB  CYS A  56      22.252  23.494  43.723  1.00  0.00           H  
ATOM    849 2HB  CYS A  56      22.437  21.755  43.879  1.00  0.00           H  
ATOM    850  N   VAL A  57      25.089  23.654  41.976  1.00  0.00           N  
ATOM    851  CA  VAL A  57      25.425  23.259  40.615  1.00  0.00           C  
ATOM    852  C   VAL A  57      26.866  22.728  40.600  1.00  0.00           C  
ATOM    853  O   VAL A  57      27.814  23.466  40.778  1.00  0.00           O  
ATOM    854  CB  VAL A  57      25.302  24.418  39.608  1.00  0.00           C  
ATOM    855  CG1 VAL A  57      25.689  23.943  38.216  1.00  0.00           C  
ATOM    856  CG2 VAL A  57      23.893  24.991  39.596  1.00  0.00           C  
ATOM    857  H   VAL A  57      25.144  24.619  42.273  1.00  0.00           H  
ATOM    858  HA  VAL A  57      24.744  22.469  40.293  1.00  0.00           H  
ATOM    859  HB  VAL A  57      25.998  25.209  39.884  1.00  0.00           H  
ATOM    860 1HG1 VAL A  57      25.601  24.766  37.507  1.00  0.00           H  
ATOM    861 2HG1 VAL A  57      26.718  23.584  38.213  1.00  0.00           H  
ATOM    862 3HG1 VAL A  57      25.030  23.133  37.905  1.00  0.00           H  
ATOM    863 1HG2 VAL A  57      23.840  25.807  38.875  1.00  0.00           H  
ATOM    864 2HG2 VAL A  57      23.189  24.208  39.314  1.00  0.00           H  
ATOM    865 3HG2 VAL A  57      23.651  25.365  40.591  1.00  0.00           H  
ATOM    866  N   SER A  58      27.011  21.432  40.418  1.00  0.00           N  
ATOM    867  CA  SER A  58      28.313  20.746  40.495  1.00  0.00           C  
ATOM    868  C   SER A  58      29.205  21.034  39.284  1.00  0.00           C  
ATOM    869  O   SER A  58      30.382  20.639  39.229  1.00  0.00           O  
ATOM    870  CB  SER A  58      28.090  19.251  40.614  1.00  0.00           C  
ATOM    871  OG  SER A  58      27.515  18.746  39.440  1.00  0.00           O  
ATOM    872  H   SER A  58      26.195  20.872  40.214  1.00  0.00           H  
ATOM    873  HA  SER A  58      28.837  21.105  41.382  1.00  0.00           H  
ATOM    874 1HB  SER A  58      29.042  18.755  40.803  1.00  0.00           H  
ATOM    875 2HB  SER A  58      27.439  19.047  41.463  1.00  0.00           H  
ATOM    876  HG  SER A  58      27.437  17.797  39.568  1.00  0.00           H  
ATOM    877  N   GLU A  59      28.577  21.581  38.246  1.00  0.00           N  
ATOM    878  CA  GLU A  59      29.201  21.867  36.994  1.00  0.00           C  
ATOM    879  C   GLU A  59      29.745  23.287  36.967  1.00  0.00           C  
ATOM    880  O   GLU A  59      30.370  23.710  35.959  1.00  0.00           O  
ATOM    881  CB  GLU A  59      28.175  21.645  35.880  1.00  0.00           C  
ATOM    882  CG  GLU A  59      27.719  20.195  35.810  1.00  0.00           C  
ATOM    883  CD  GLU A  59      26.717  19.865  34.738  1.00  0.00           C  
ATOM    884  OE1 GLU A  59      26.604  20.603  33.789  1.00  0.00           O  
ATOM    885  OE2 GLU A  59      26.060  18.860  34.875  1.00  0.00           O  
ATOM    886  H   GLU A  59      27.600  21.799  38.376  1.00  0.00           H  
ATOM    887  HA  GLU A  59      30.040  21.185  36.858  1.00  0.00           H  
ATOM    888 1HB  GLU A  59      27.308  22.284  36.047  1.00  0.00           H  
ATOM    889 2HB  GLU A  59      28.605  21.929  34.920  1.00  0.00           H  
ATOM    890 1HG  GLU A  59      28.597  19.571  35.641  1.00  0.00           H  
ATOM    891 2HG  GLU A  59      27.281  19.923  36.768  1.00  0.00           H  
ATOM    892  N   ASN A  60      29.574  24.030  38.065  1.00  0.00           N  
ATOM    893  CA  ASN A  60      30.083  25.377  38.178  1.00  0.00           C  
ATOM    894  C   ASN A  60      31.141  25.459  39.268  1.00  0.00           C  
ATOM    895  O   ASN A  60      31.460  24.469  39.902  1.00  0.00           O  
ATOM    896  CB  ASN A  60      28.967  26.371  38.440  1.00  0.00           C  
ATOM    897  CG  ASN A  60      28.190  26.730  37.203  1.00  0.00           C  
ATOM    898  OD1 ASN A  60      28.764  26.787  36.111  1.00  0.00           O  
ATOM    899  ND2 ASN A  60      26.911  26.972  37.324  1.00  0.00           N  
ATOM    900  H   ASN A  60      29.072  23.655  38.856  1.00  0.00           H  
ATOM    901  HA  ASN A  60      30.567  25.653  37.238  1.00  0.00           H  
ATOM    902 1HB  ASN A  60      28.280  25.950  39.175  1.00  0.00           H  
ATOM    903 2HB  ASN A  60      29.370  27.291  38.864  1.00  0.00           H  
ATOM    904 1HD2 ASN A  60      26.360  27.213  36.524  1.00  0.00           H  
ATOM    905 2HD2 ASN A  60      26.469  26.918  38.219  1.00  0.00           H  
ATOM    906  N   ASP A  61      31.711  26.652  39.469  1.00  0.00           N  
ATOM    907  CA  ASP A  61      32.758  26.884  40.470  1.00  0.00           C  
ATOM    908  C   ASP A  61      32.185  27.588  41.728  1.00  0.00           C  
ATOM    909  O   ASP A  61      32.944  28.126  42.558  1.00  0.00           O  
ATOM    910  CB  ASP A  61      33.890  27.723  39.872  1.00  0.00           C  
ATOM    911  CG  ASP A  61      34.676  27.049  38.756  1.00  0.00           C  
ATOM    912  OD1 ASP A  61      34.933  25.873  38.866  1.00  0.00           O  
ATOM    913  OD2 ASP A  61      35.020  27.695  37.797  1.00  0.00           O  
ATOM    914  H   ASP A  61      31.433  27.456  38.927  1.00  0.00           H  
ATOM    915  HA  ASP A  61      33.163  25.919  40.777  1.00  0.00           H  
ATOM    916 1HB  ASP A  61      33.479  28.650  39.472  1.00  0.00           H  
ATOM    917 2HB  ASP A  61      34.595  27.986  40.660  1.00  0.00           H  
ATOM    918  N   GLY A  62      30.860  27.593  41.870  1.00  0.00           N  
ATOM    919  CA  GLY A  62      30.188  28.239  42.987  1.00  0.00           C  
ATOM    920  C   GLY A  62      30.396  29.723  42.909  1.00  0.00           C  
ATOM    921  O   GLY A  62      30.089  30.311  41.882  1.00  0.00           O  
ATOM    922  H   GLY A  62      30.301  27.129  41.170  1.00  0.00           H  
ATOM    923 1HA  GLY A  62      29.124  28.000  42.964  1.00  0.00           H  
ATOM    924 2HA  GLY A  62      30.588  27.841  43.920  1.00  0.00           H  
ATOM    925  N   CYS A  63      30.919  30.349  43.951  1.00  0.00           N  
ATOM    926  CA  CYS A  63      31.163  31.778  44.006  1.00  0.00           C  
ATOM    927  C   CYS A  63      32.379  32.090  43.150  1.00  0.00           C  
ATOM    928  O   CYS A  63      32.846  33.224  43.097  1.00  0.00           O  
ATOM    929  CB  CYS A  63      31.401  32.246  45.442  1.00  0.00           C  
ATOM    930  SG  CYS A  63      29.898  32.347  46.444  1.00  0.00           S  
ATOM    931  H   CYS A  63      31.163  29.785  44.752  1.00  0.00           H  
ATOM    932  HA  CYS A  63      30.288  32.296  43.613  1.00  0.00           H  
ATOM    933 1HB  CYS A  63      32.092  31.564  45.938  1.00  0.00           H  
ATOM    934 2HB  CYS A  63      31.865  33.232  45.431  1.00  0.00           H  
ATOM    935  N   GLY A  64      33.035  31.039  42.679  1.00  0.00           N  
ATOM    936  CA  GLY A  64      34.213  31.132  41.848  1.00  0.00           C  
ATOM    937  C   GLY A  64      33.834  31.331  40.386  1.00  0.00           C  
ATOM    938  O   GLY A  64      34.740  31.437  39.540  1.00  0.00           O  
ATOM    939  H   GLY A  64      32.721  30.103  42.892  1.00  0.00           H  
ATOM    940 1HA  GLY A  64      34.835  31.961  42.184  1.00  0.00           H  
ATOM    941 2HA  GLY A  64      34.799  30.221  41.961  1.00  0.00           H  
ATOM    942  N   GLY A  65      32.544  31.287  40.050  1.00  0.00           N  
ATOM    943  CA  GLY A  65      32.104  31.486  38.688  1.00  0.00           C  
ATOM    944  C   GLY A  65      31.345  30.361  38.046  1.00  0.00           C  
ATOM    945  O   GLY A  65      31.278  29.264  38.555  1.00  0.00           O  
ATOM    946  H   GLY A  65      31.837  31.110  40.748  1.00  0.00           H  
ATOM    947 1HA  GLY A  65      31.465  32.369  38.679  1.00  0.00           H  
ATOM    948 2HA  GLY A  65      32.971  31.683  38.058  1.00  0.00           H  
ATOM    949  N   GLY A  66      30.705  30.654  36.941  1.00  0.00           N  
ATOM    950  CA  GLY A  66      29.904  29.658  36.285  1.00  0.00           C  
ATOM    951  C   GLY A  66      29.090  30.110  35.114  1.00  0.00           C  
ATOM    952  O   GLY A  66      29.269  31.177  34.570  1.00  0.00           O  
ATOM    953  H   GLY A  66      30.802  31.592  36.581  1.00  0.00           H  
ATOM    954 1HA  GLY A  66      30.559  28.861  35.937  1.00  0.00           H  
ATOM    955 2HA  GLY A  66      29.222  29.245  37.027  1.00  0.00           H  
ATOM    956  N   TYR A  67      28.307  29.171  34.589  1.00  0.00           N  
ATOM    957  CA  TYR A  67      27.507  29.405  33.416  1.00  0.00           C  
ATOM    958  C   TYR A  67      26.022  29.143  33.572  1.00  0.00           C  
ATOM    959  O   TYR A  67      25.554  28.337  34.409  1.00  0.00           O  
ATOM    960  CB  TYR A  67      28.001  28.588  32.218  1.00  0.00           C  
ATOM    961  CG  TYR A  67      29.335  29.067  31.691  1.00  0.00           C  
ATOM    962  CD1 TYR A  67      30.520  28.490  32.123  1.00  0.00           C  
ATOM    963  CD2 TYR A  67      29.358  30.098  30.764  1.00  0.00           C  
ATOM    964  CE1 TYR A  67      31.722  28.951  31.622  1.00  0.00           C  
ATOM    965  CE2 TYR A  67      30.559  30.562  30.260  1.00  0.00           C  
ATOM    966  CZ  TYR A  67      31.740  29.990  30.687  1.00  0.00           C  
ATOM    967  OH  TYR A  67      32.943  30.444  30.193  1.00  0.00           O  
ATOM    968  H   TYR A  67      28.293  28.274  35.052  1.00  0.00           H  
ATOM    969  HA  TYR A  67      27.593  30.462  33.167  1.00  0.00           H  
ATOM    970 1HB  TYR A  67      28.096  27.540  32.503  1.00  0.00           H  
ATOM    971 2HB  TYR A  67      27.274  28.637  31.409  1.00  0.00           H  
ATOM    972  HD1 TYR A  67      30.503  27.680  32.853  1.00  0.00           H  
ATOM    973  HD2 TYR A  67      28.424  30.550  30.427  1.00  0.00           H  
ATOM    974  HE1 TYR A  67      32.656  28.502  31.956  1.00  0.00           H  
ATOM    975  HE2 TYR A  67      30.577  31.373  29.532  1.00  0.00           H  
ATOM    976  HH  TYR A  67      33.657  29.979  30.637  1.00  0.00           H  
ATOM    977  N   MET A  68      25.306  29.860  32.711  1.00  0.00           N  
ATOM    978  CA  MET A  68      23.868  29.888  32.524  1.00  0.00           C  
ATOM    979  C   MET A  68      23.306  28.510  32.254  1.00  0.00           C  
ATOM    980  O   MET A  68      22.357  28.053  32.886  1.00  0.00           O  
ATOM    981  CB  MET A  68      23.637  30.859  31.368  1.00  0.00           C  
ATOM    982  CG  MET A  68      24.035  32.310  31.603  1.00  0.00           C  
ATOM    983  SD  MET A  68      23.913  33.173  30.022  1.00  0.00           S  
ATOM    984  CE  MET A  68      24.927  34.624  30.288  1.00  0.00           C  
ATOM    985  H   MET A  68      25.842  30.467  32.108  1.00  0.00           H  
ATOM    986  HA  MET A  68      23.398  30.245  33.440  1.00  0.00           H  
ATOM    987 1HB  MET A  68      24.189  30.526  30.491  1.00  0.00           H  
ATOM    988 2HB  MET A  68      22.578  30.861  31.108  1.00  0.00           H  
ATOM    989 1HG  MET A  68      23.373  32.761  32.342  1.00  0.00           H  
ATOM    990 2HG  MET A  68      25.049  32.385  31.992  1.00  0.00           H  
ATOM    991 1HE  MET A  68      24.912  35.214  29.371  1.00  0.00           H  
ATOM    992 2HE  MET A  68      24.529  35.210  31.117  1.00  0.00           H  
ATOM    993 3HE  MET A  68      25.947  34.318  30.523  1.00  0.00           H  
ATOM    994  N   THR A  69      23.962  27.843  31.314  1.00  0.00           N  
ATOM    995  CA  THR A  69      23.554  26.532  30.827  1.00  0.00           C  
ATOM    996  C   THR A  69      23.777  25.448  31.903  1.00  0.00           C  
ATOM    997  O   THR A  69      23.053  24.453  31.958  1.00  0.00           O  
ATOM    998  CB  THR A  69      24.346  26.220  29.544  1.00  0.00           C  
ATOM    999  OG1 THR A  69      25.750  26.267  29.832  1.00  0.00           O  
ATOM   1000  CG2 THR A  69      24.001  27.242  28.472  1.00  0.00           C  
ATOM   1001  H   THR A  69      24.787  28.258  30.905  1.00  0.00           H  
ATOM   1002  HA  THR A  69      22.488  26.559  30.599  1.00  0.00           H  
ATOM   1003  HB  THR A  69      24.090  25.220  29.194  1.00  0.00           H  
ATOM   1004  HG1 THR A  69      26.234  25.841  29.121  1.00  0.00           H  
ATOM   1005 1HG2 THR A  69      24.562  27.019  27.565  1.00  0.00           H  
ATOM   1006 2HG2 THR A  69      22.932  27.202  28.256  1.00  0.00           H  
ATOM   1007 3HG2 THR A  69      24.257  28.244  28.815  1.00  0.00           H  
ATOM   1008  N   ASN A  70      24.806  25.624  32.745  1.00  0.00           N  
ATOM   1009  CA  ASN A  70      25.037  24.617  33.782  1.00  0.00           C  
ATOM   1010  C   ASN A  70      23.892  24.734  34.789  1.00  0.00           C  
ATOM   1011  O   ASN A  70      23.376  23.723  35.283  1.00  0.00           O  
ATOM   1012  CB  ASN A  70      26.396  24.820  34.427  1.00  0.00           C  
ATOM   1013  CG  ASN A  70      27.550  24.463  33.533  1.00  0.00           C  
ATOM   1014  OD1 ASN A  70      27.415  23.755  32.528  1.00  0.00           O  
ATOM   1015  ND2 ASN A  70      28.710  24.953  33.890  1.00  0.00           N  
ATOM   1016  H   ASN A  70      25.406  26.433  32.661  1.00  0.00           H  
ATOM   1017  HA  ASN A  70      25.022  23.621  33.334  1.00  0.00           H  
ATOM   1018 1HB  ASN A  70      26.497  25.867  34.721  1.00  0.00           H  
ATOM   1019 2HB  ASN A  70      26.463  24.216  35.330  1.00  0.00           H  
ATOM   1020 1HD2 ASN A  70      29.528  24.761  33.346  1.00  0.00           H  
ATOM   1021 2HD2 ASN A  70      28.782  25.523  34.708  1.00  0.00           H  
ATOM   1022  N   ALA A  71      23.518  25.971  35.113  1.00  0.00           N  
ATOM   1023  CA  ALA A  71      22.421  26.208  36.021  1.00  0.00           C  
ATOM   1024  C   ALA A  71      21.084  25.680  35.481  1.00  0.00           C  
ATOM   1025  O   ALA A  71      20.286  25.102  36.235  1.00  0.00           O  
ATOM   1026  CB  ALA A  71      22.322  27.700  36.312  1.00  0.00           C  
ATOM   1027  H   ALA A  71      24.015  26.756  34.714  1.00  0.00           H  
ATOM   1028  HA  ALA A  71      22.622  25.672  36.948  1.00  0.00           H  
ATOM   1029 1HB  ALA A  71      21.500  27.882  37.008  1.00  0.00           H  
ATOM   1030 2HB  ALA A  71      23.253  28.045  36.756  1.00  0.00           H  
ATOM   1031 3HB  ALA A  71      22.136  28.240  35.387  1.00  0.00           H  
ATOM   1032  N   PHE A  72      20.827  25.866  34.184  1.00  0.00           N  
ATOM   1033  CA  PHE A  72      19.555  25.393  33.596  1.00  0.00           C  
ATOM   1034  C   PHE A  72      19.517  23.838  33.471  1.00  0.00           C  
ATOM   1035  O   PHE A  72      18.514  23.202  33.838  1.00  0.00           O  
ATOM   1036  CB  PHE A  72      19.364  26.032  32.220  1.00  0.00           C  
ATOM   1037  CG  PHE A  72      19.331  27.534  32.226  1.00  0.00           C  
ATOM   1038  CD1 PHE A  72      18.840  28.257  33.302  1.00  0.00           C  
ATOM   1039  CD2 PHE A  72      19.808  28.243  31.113  1.00  0.00           C  
ATOM   1040  CE1 PHE A  72      18.822  29.639  33.279  1.00  0.00           C  
ATOM   1041  CE2 PHE A  72      19.787  29.624  31.097  1.00  0.00           C  
ATOM   1042  CZ  PHE A  72      19.295  30.325  32.179  1.00  0.00           C  
ATOM   1043  H   PHE A  72      21.512  26.335  33.611  1.00  0.00           H  
ATOM   1044  HA  PHE A  72      18.731  25.694  34.244  1.00  0.00           H  
ATOM   1045 1HB  PHE A  72      20.176  25.718  31.563  1.00  0.00           H  
ATOM   1046 2HB  PHE A  72      18.428  25.669  31.799  1.00  0.00           H  
ATOM   1047  HD1 PHE A  72      18.457  27.760  34.194  1.00  0.00           H  
ATOM   1048  HD2 PHE A  72      20.199  27.700  30.252  1.00  0.00           H  
ATOM   1049  HE1 PHE A  72      18.430  30.172  34.143  1.00  0.00           H  
ATOM   1050  HE2 PHE A  72      20.157  30.175  30.233  1.00  0.00           H  
ATOM   1051  HZ  PHE A  72      19.282  31.414  32.155  1.00  0.00           H  
ATOM   1052  N   GLN A  73      20.623  23.238  33.069  1.00  0.00           N  
ATOM   1053  CA  GLN A  73      20.647  21.803  32.990  1.00  0.00           C  
ATOM   1054  C   GLN A  73      20.580  21.218  34.410  1.00  0.00           C  
ATOM   1055  O   GLN A  73      19.986  20.193  34.610  1.00  0.00           O  
ATOM   1056  CB  GLN A  73      21.894  21.289  32.266  1.00  0.00           C  
ATOM   1057  CG  GLN A  73      21.815  19.794  32.012  1.00  0.00           C  
ATOM   1058  CD  GLN A  73      20.632  19.453  31.125  1.00  0.00           C  
ATOM   1059  OE1 GLN A  73      20.521  19.924  29.990  1.00  0.00           O  
ATOM   1060  NE2 GLN A  73      19.736  18.624  31.649  1.00  0.00           N  
ATOM   1061  H   GLN A  73      21.449  23.761  32.818  1.00  0.00           H  
ATOM   1062  HA  GLN A  73      19.770  21.480  32.429  1.00  0.00           H  
ATOM   1063 1HB  GLN A  73      22.007  21.810  31.314  1.00  0.00           H  
ATOM   1064 2HB  GLN A  73      22.780  21.507  32.862  1.00  0.00           H  
ATOM   1065 1HG  GLN A  73      22.732  19.470  31.519  1.00  0.00           H  
ATOM   1066 2HG  GLN A  73      21.702  19.277  32.966  1.00  0.00           H  
ATOM   1067 1HE2 GLN A  73      18.926  18.352  31.127  1.00  0.00           H  
ATOM   1068 2HE2 GLN A  73      19.859  18.262  32.573  1.00  0.00           H  
ATOM   1069  N   TYR A  74      21.202  21.885  35.375  1.00  0.00           N  
ATOM   1070  CA  TYR A  74      21.131  21.476  36.771  1.00  0.00           C  
ATOM   1071  C   TYR A  74      19.672  21.381  37.287  1.00  0.00           C  
ATOM   1072  O   TYR A  74      19.289  20.365  37.876  1.00  0.00           O  
ATOM   1073  CB  TYR A  74      21.922  22.417  37.682  1.00  0.00           C  
ATOM   1074  CG  TYR A  74      21.470  22.316  39.122  1.00  0.00           C  
ATOM   1075  CD1 TYR A  74      21.885  21.325  40.001  1.00  0.00           C  
ATOM   1076  CD2 TYR A  74      20.584  23.297  39.542  1.00  0.00           C  
ATOM   1077  CE1 TYR A  74      21.405  21.333  41.298  1.00  0.00           C  
ATOM   1078  CE2 TYR A  74      20.100  23.314  40.834  1.00  0.00           C  
ATOM   1079  CZ  TYR A  74      20.507  22.333  41.716  1.00  0.00           C  
ATOM   1080  OH  TYR A  74      20.014  22.362  42.999  1.00  0.00           O  
ATOM   1081  H   TYR A  74      21.750  22.708  35.165  1.00  0.00           H  
ATOM   1082  HA  TYR A  74      21.561  20.479  36.850  1.00  0.00           H  
ATOM   1083 1HB  TYR A  74      22.983  22.175  37.623  1.00  0.00           H  
ATOM   1084 2HB  TYR A  74      21.806  23.447  37.347  1.00  0.00           H  
ATOM   1085  HD1 TYR A  74      22.581  20.551  39.675  1.00  0.00           H  
ATOM   1086  HD2 TYR A  74      20.266  24.067  38.838  1.00  0.00           H  
ATOM   1087  HE1 TYR A  74      21.727  20.558  41.993  1.00  0.00           H  
ATOM   1088  HE2 TYR A  74      19.404  24.091  41.151  1.00  0.00           H  
ATOM   1089  HH  TYR A  74      20.365  21.624  43.503  1.00  0.00           H  
ATOM   1090  N   VAL A  75      18.867  22.415  37.053  1.00  0.00           N  
ATOM   1091  CA  VAL A  75      17.498  22.355  37.545  1.00  0.00           C  
ATOM   1092  C   VAL A  75      16.814  21.150  36.912  1.00  0.00           C  
ATOM   1093  O   VAL A  75      16.047  20.466  37.587  1.00  0.00           O  
ATOM   1094  CB  VAL A  75      16.724  23.642  37.201  1.00  0.00           C  
ATOM   1095  CG1 VAL A  75      15.256  23.498  37.574  1.00  0.00           C  
ATOM   1096  CG2 VAL A  75      17.373  24.806  37.933  1.00  0.00           C  
ATOM   1097  H   VAL A  75      19.214  23.216  36.546  1.00  0.00           H  
ATOM   1098  HA  VAL A  75      17.522  22.255  38.631  1.00  0.00           H  
ATOM   1099  HB  VAL A  75      16.764  23.808  36.125  1.00  0.00           H  
ATOM   1100 1HG1 VAL A  75      14.719  24.414  37.325  1.00  0.00           H  
ATOM   1101 2HG1 VAL A  75      14.815  22.667  37.024  1.00  0.00           H  
ATOM   1102 3HG1 VAL A  75      15.172  23.311  38.644  1.00  0.00           H  
ATOM   1103 1HG2 VAL A  75      16.834  25.722  37.698  1.00  0.00           H  
ATOM   1104 2HG2 VAL A  75      17.333  24.619  39.006  1.00  0.00           H  
ATOM   1105 3HG2 VAL A  75      18.414  24.914  37.628  1.00  0.00           H  
ATOM   1106  N   GLN A  76      17.052  20.865  35.638  1.00  0.00           N  
ATOM   1107  CA  GLN A  76      16.464  19.642  35.116  1.00  0.00           C  
ATOM   1108  C   GLN A  76      16.995  18.384  35.805  1.00  0.00           C  
ATOM   1109  O   GLN A  76      16.214  17.548  36.261  1.00  0.00           O  
ATOM   1110  CB  GLN A  76      16.670  19.468  33.610  1.00  0.00           C  
ATOM   1111  CG  GLN A  76      16.079  18.160  33.112  1.00  0.00           C  
ATOM   1112  CD  GLN A  76      16.176  17.890  31.621  1.00  0.00           C  
ATOM   1113  OE1 GLN A  76      17.121  18.231  30.904  1.00  0.00           O  
ATOM   1114  NE2 GLN A  76      15.132  17.236  31.125  1.00  0.00           N  
ATOM   1115  H   GLN A  76      17.619  21.481  35.073  1.00  0.00           H  
ATOM   1116  HA  GLN A  76      15.391  19.682  35.303  1.00  0.00           H  
ATOM   1117 1HB  GLN A  76      16.207  20.296  33.072  1.00  0.00           H  
ATOM   1118 2HB  GLN A  76      17.737  19.492  33.386  1.00  0.00           H  
ATOM   1119 1HG  GLN A  76      16.585  17.325  33.596  1.00  0.00           H  
ATOM   1120 2HG  GLN A  76      15.019  18.158  33.363  1.00  0.00           H  
ATOM   1121 1HE2 GLN A  76      15.102  17.009  30.150  1.00  0.00           H  
ATOM   1122 2HE2 GLN A  76      14.375  16.968  31.721  1.00  0.00           H  
ATOM   1123  N   LYS A  77      18.308  18.244  35.946  1.00  0.00           N  
ATOM   1124  CA  LYS A  77      18.879  17.044  36.547  1.00  0.00           C  
ATOM   1125  C   LYS A  77      18.479  16.826  37.992  1.00  0.00           C  
ATOM   1126  O   LYS A  77      18.258  15.696  38.439  1.00  0.00           O  
ATOM   1127  CB  LYS A  77      20.408  17.050  36.469  1.00  0.00           C  
ATOM   1128  CG  LYS A  77      21.012  16.825  35.090  1.00  0.00           C  
ATOM   1129  CD  LYS A  77      22.531  16.866  35.159  1.00  0.00           C  
ATOM   1130  CE  LYS A  77      23.185  16.564  33.819  1.00  0.00           C  
ATOM   1131  NZ  LYS A  77      24.670  16.620  33.887  1.00  0.00           N  
ATOM   1132  H   LYS A  77      18.916  18.987  35.629  1.00  0.00           H  
ATOM   1133  HA  LYS A  77      18.509  16.187  35.983  1.00  0.00           H  
ATOM   1134 1HB  LYS A  77      20.774  18.011  36.830  1.00  0.00           H  
ATOM   1135 2HB  LYS A  77      20.801  16.272  37.123  1.00  0.00           H  
ATOM   1136 1HG  LYS A  77      20.694  15.854  34.706  1.00  0.00           H  
ATOM   1137 2HG  LYS A  77      20.652  17.602  34.416  1.00  0.00           H  
ATOM   1138 1HD  LYS A  77      22.850  17.858  35.484  1.00  0.00           H  
ATOM   1139 2HD  LYS A  77      22.882  16.133  35.884  1.00  0.00           H  
ATOM   1140 1HE  LYS A  77      22.884  15.569  33.495  1.00  0.00           H  
ATOM   1141 2HE  LYS A  77      22.843  17.290  33.079  1.00  0.00           H  
ATOM   1142 1HZ  LYS A  77      25.059  16.414  32.977  1.00  0.00           H  
ATOM   1143 2HZ  LYS A  77      25.004  17.531  34.172  1.00  0.00           H  
ATOM   1144 3HZ  LYS A  77      25.007  15.942  34.555  1.00  0.00           H  
ATOM   1145  N   ASN A  78      18.379  17.924  38.732  1.00  0.00           N  
ATOM   1146  CA  ASN A  78      18.040  17.946  40.151  1.00  0.00           C  
ATOM   1147  C   ASN A  78      16.551  17.842  40.392  1.00  0.00           C  
ATOM   1148  O   ASN A  78      16.107  17.832  41.533  1.00  0.00           O  
ATOM   1149  CB  ASN A  78      18.612  19.213  40.759  1.00  0.00           C  
ATOM   1150  CG  ASN A  78      18.772  19.190  42.254  1.00  0.00           C  
ATOM   1151  OD1 ASN A  78      19.502  18.373  42.827  1.00  0.00           O  
ATOM   1152  ND2 ASN A  78      18.082  20.097  42.904  1.00  0.00           N  
ATOM   1153  H   ASN A  78      18.547  18.817  38.291  1.00  0.00           H  
ATOM   1154  HA  ASN A  78      18.497  17.076  40.626  1.00  0.00           H  
ATOM   1155 1HB  ASN A  78      19.591  19.393  40.316  1.00  0.00           H  
ATOM   1156 2HB  ASN A  78      17.964  20.052  40.507  1.00  0.00           H  
ATOM   1157 1HD2 ASN A  78      18.142  20.141  43.899  1.00  0.00           H  
ATOM   1158 2HD2 ASN A  78      17.503  20.744  42.411  1.00  0.00           H  
ATOM   1159  N   ARG A  79      15.774  17.823  39.314  1.00  0.00           N  
ATOM   1160  CA  ARG A  79      14.322  17.803  39.365  1.00  0.00           C  
ATOM   1161  C   ARG A  79      13.767  18.968  40.174  1.00  0.00           C  
ATOM   1162  O   ARG A  79      12.849  18.790  40.967  1.00  0.00           O  
ATOM   1163  CB  ARG A  79      13.839  16.495  39.975  1.00  0.00           C  
ATOM   1164  CG  ARG A  79      13.749  15.316  39.020  1.00  0.00           C  
ATOM   1165  CD  ARG A  79      15.073  14.809  38.578  1.00  0.00           C  
ATOM   1166  NE  ARG A  79      14.937  13.567  37.832  1.00  0.00           N  
ATOM   1167  CZ  ARG A  79      15.920  12.886  37.214  1.00  0.00           C  
ATOM   1168  NH1 ARG A  79      17.169  13.293  37.221  1.00  0.00           N  
ATOM   1169  NH2 ARG A  79      15.612  11.768  36.579  1.00  0.00           N  
ATOM   1170  H   ARG A  79      16.187  17.821  38.392  1.00  0.00           H  
ATOM   1171  HA  ARG A  79      13.951  17.879  38.343  1.00  0.00           H  
ATOM   1172 1HB  ARG A  79      14.493  16.185  40.788  1.00  0.00           H  
ATOM   1173 2HB  ARG A  79      12.848  16.630  40.407  1.00  0.00           H  
ATOM   1174 1HG  ARG A  79      13.230  14.494  39.513  1.00  0.00           H  
ATOM   1175 2HG  ARG A  79      13.199  15.617  38.128  1.00  0.00           H  
ATOM   1176 1HD  ARG A  79      15.560  15.543  37.936  1.00  0.00           H  
ATOM   1177 2HD  ARG A  79      15.702  14.624  39.448  1.00  0.00           H  
ATOM   1178  HE  ARG A  79      14.005  13.178  37.774  1.00  0.00           H  
ATOM   1179 1HH1 ARG A  79      17.451  14.141  37.693  1.00  0.00           H  
ATOM   1180 2HH1 ARG A  79      17.876  12.752  36.744  1.00  0.00           H  
ATOM   1181 1HH2 ARG A  79      14.657  11.441  36.564  1.00  0.00           H  
ATOM   1182 2HH2 ARG A  79      16.331  11.238  36.108  1.00  0.00           H  
ATOM   1183  N   GLY A  80      14.305  20.158  39.956  1.00  0.00           N  
ATOM   1184  CA  GLY A  80      13.817  21.341  40.630  1.00  0.00           C  
ATOM   1185  C   GLY A  80      14.790  22.195  41.388  1.00  0.00           C  
ATOM   1186  O   GLY A  80      15.892  21.802  41.737  1.00  0.00           O  
ATOM   1187  H   GLY A  80      15.073  20.236  39.304  1.00  0.00           H  
ATOM   1188 1HA  GLY A  80      13.354  21.981  39.881  1.00  0.00           H  
ATOM   1189 2HA  GLY A  80      13.054  21.038  41.346  1.00  0.00           H  
ATOM   1190  N   ILE A  81      14.343  23.423  41.592  1.00  0.00           N  
ATOM   1191  CA  ILE A  81      15.006  24.493  42.318  1.00  0.00           C  
ATOM   1192  C   ILE A  81      14.086  25.110  43.354  1.00  0.00           C  
ATOM   1193  O   ILE A  81      12.881  25.301  43.117  1.00  0.00           O  
ATOM   1194  CB  ILE A  81      15.499  25.592  41.359  1.00  0.00           C  
ATOM   1195  CG1 ILE A  81      16.204  26.692  42.158  1.00  0.00           C  
ATOM   1196  CG2 ILE A  81      14.364  26.186  40.540  1.00  0.00           C  
ATOM   1197  CD1 ILE A  81      17.029  27.682  41.365  1.00  0.00           C  
ATOM   1198  H   ILE A  81      13.439  23.616  41.188  1.00  0.00           H  
ATOM   1199  HA  ILE A  81      15.867  24.074  42.835  1.00  0.00           H  
ATOM   1200  HB  ILE A  81      16.229  25.158  40.679  1.00  0.00           H  
ATOM   1201 1HG1 ILE A  81      15.454  27.261  42.705  1.00  0.00           H  
ATOM   1202 2HG1 ILE A  81      16.870  26.219  42.880  1.00  0.00           H  
ATOM   1203 1HG2 ILE A  81      14.739  26.961  39.870  1.00  0.00           H  
ATOM   1204 2HG2 ILE A  81      13.903  25.396  39.947  1.00  0.00           H  
ATOM   1205 3HG2 ILE A  81      13.617  26.627  41.199  1.00  0.00           H  
ATOM   1206 1HD1 ILE A  81      17.477  28.406  42.045  1.00  0.00           H  
ATOM   1207 2HD1 ILE A  81      17.816  27.147  40.831  1.00  0.00           H  
ATOM   1208 3HD1 ILE A  81      16.409  28.212  40.645  1.00  0.00           H  
ATOM   1209  N   ASP A  82      14.654  25.318  44.534  1.00  0.00           N  
ATOM   1210  CA  ASP A  82      14.023  25.898  45.719  1.00  0.00           C  
ATOM   1211  C   ASP A  82      13.760  27.393  45.635  1.00  0.00           C  
ATOM   1212  O   ASP A  82      14.517  28.118  44.992  1.00  0.00           O  
ATOM   1213  CB  ASP A  82      14.872  25.643  46.967  1.00  0.00           C  
ATOM   1214  CG  ASP A  82      14.798  24.209  47.473  1.00  0.00           C  
ATOM   1215  OD1 ASP A  82      13.907  23.502  47.066  1.00  0.00           O  
ATOM   1216  OD2 ASP A  82      15.625  23.818  48.261  1.00  0.00           O  
ATOM   1217  H   ASP A  82      15.623  25.047  44.618  1.00  0.00           H  
ATOM   1218  HA  ASP A  82      13.048  25.426  45.848  1.00  0.00           H  
ATOM   1219 1HB  ASP A  82      15.915  25.876  46.751  1.00  0.00           H  
ATOM   1220 2HB  ASP A  82      14.544  26.309  47.766  1.00  0.00           H  
ATOM   1221  N   SER A  83      12.727  27.818  46.355  1.00  0.00           N  
ATOM   1222  CA  SER A  83      12.378  29.220  46.499  1.00  0.00           C  
ATOM   1223  C   SER A  83      13.437  29.968  47.330  1.00  0.00           C  
ATOM   1224  O   SER A  83      14.217  29.348  48.044  1.00  0.00           O  
ATOM   1225  CB  SER A  83      11.019  29.406  47.145  1.00  0.00           C  
ATOM   1226  OG  SER A  83      11.038  29.051  48.500  1.00  0.00           O  
ATOM   1227  H   SER A  83      12.160  27.123  46.821  1.00  0.00           H  
ATOM   1228  HA  SER A  83      12.341  29.667  45.506  1.00  0.00           H  
ATOM   1229 1HB  SER A  83      10.717  30.449  47.046  1.00  0.00           H  
ATOM   1230 2HB  SER A  83      10.266  28.806  46.637  1.00  0.00           H  
ATOM   1231  HG  SER A  83      10.122  29.088  48.784  1.00  0.00           H  
ATOM   1232  N   GLU A  84      13.475  31.290  47.224  1.00  0.00           N  
ATOM   1233  CA  GLU A  84      14.424  32.021  48.070  1.00  0.00           C  
ATOM   1234  C   GLU A  84      14.035  31.851  49.526  1.00  0.00           C  
ATOM   1235  O   GLU A  84      14.890  31.880  50.414  1.00  0.00           O  
ATOM   1236  CB  GLU A  84      14.525  33.520  47.778  1.00  0.00           C  
ATOM   1237  CG  GLU A  84      15.664  34.100  48.605  1.00  0.00           C  
ATOM   1238  CD  GLU A  84      16.142  35.499  48.325  1.00  0.00           C  
ATOM   1239  OE1 GLU A  84      15.443  36.279  47.727  1.00  0.00           O  
ATOM   1240  OE2 GLU A  84      17.245  35.773  48.736  1.00  0.00           O  
ATOM   1241  H   GLU A  84      12.856  31.756  46.574  1.00  0.00           H  
ATOM   1242  HA  GLU A  84      15.427  31.619  47.927  1.00  0.00           H  
ATOM   1243 1HB  GLU A  84      14.703  33.679  46.713  1.00  0.00           H  
ATOM   1244 2HB  GLU A  84      13.585  34.014  48.021  1.00  0.00           H  
ATOM   1245 1HG  GLU A  84      15.365  34.095  49.652  1.00  0.00           H  
ATOM   1246 2HG  GLU A  84      16.520  33.440  48.476  1.00  0.00           H  
ATOM   1247  N   ASP A  85      12.747  31.825  49.831  1.00  0.00           N  
ATOM   1248  CA  ASP A  85      12.373  31.730  51.226  1.00  0.00           C  
ATOM   1249  C   ASP A  85      12.878  30.436  51.810  1.00  0.00           C  
ATOM   1250  O   ASP A  85      13.352  30.395  52.938  1.00  0.00           O  
ATOM   1251  CB  ASP A  85      10.852  31.823  51.381  1.00  0.00           C  
ATOM   1252  CG  ASP A  85      10.272  33.200  51.091  1.00  0.00           C  
ATOM   1253  OD1 ASP A  85      10.994  34.169  51.036  1.00  0.00           O  
ATOM   1254  OD2 ASP A  85       9.079  33.260  50.923  1.00  0.00           O  
ATOM   1255  H   ASP A  85      12.050  31.872  49.100  1.00  0.00           H  
ATOM   1256  HA  ASP A  85      12.824  32.563  51.765  1.00  0.00           H  
ATOM   1257 1HB  ASP A  85      10.378  31.109  50.707  1.00  0.00           H  
ATOM   1258 2HB  ASP A  85      10.580  31.549  52.401  1.00  0.00           H  
ATOM   1259  N   ALA A  86      12.821  29.381  51.005  1.00  0.00           N  
ATOM   1260  CA  ALA A  86      13.329  28.068  51.372  1.00  0.00           C  
ATOM   1261  C   ALA A  86      14.851  28.037  51.476  1.00  0.00           C  
ATOM   1262  O   ALA A  86      15.400  27.351  52.331  1.00  0.00           O  
ATOM   1263  CB  ALA A  86      12.849  27.036  50.361  1.00  0.00           C  
ATOM   1264  H   ALA A  86      12.401  29.498  50.093  1.00  0.00           H  
ATOM   1265  HA  ALA A  86      12.937  27.815  52.358  1.00  0.00           H  
ATOM   1266 1HB  ALA A  86      13.217  26.049  50.647  1.00  0.00           H  
ATOM   1267 2HB  ALA A  86      11.759  27.023  50.341  1.00  0.00           H  
ATOM   1268 3HB  ALA A  86      13.230  27.296  49.377  1.00  0.00           H  
ATOM   1269  N   TYR A  87      15.541  28.791  50.620  1.00  0.00           N  
ATOM   1270  CA  TYR A  87      17.014  28.804  50.602  1.00  0.00           C  
ATOM   1271  C   TYR A  87      17.566  30.199  50.400  1.00  0.00           C  
ATOM   1272  O   TYR A  87      17.924  30.557  49.275  1.00  0.00           O  
ATOM   1273  CB  TYR A  87      17.405  27.869  49.453  1.00  0.00           C  
ATOM   1274  CG  TYR A  87      18.793  27.269  49.435  1.00  0.00           C  
ATOM   1275  CD1 TYR A  87      18.877  25.967  48.959  1.00  0.00           C  
ATOM   1276  CD2 TYR A  87      19.942  27.924  49.850  1.00  0.00           C  
ATOM   1277  CE1 TYR A  87      20.095  25.323  48.899  1.00  0.00           C  
ATOM   1278  CE2 TYR A  87      21.150  27.257  49.783  1.00  0.00           C  
ATOM   1279  CZ  TYR A  87      21.212  25.964  49.306  1.00  0.00           C  
ATOM   1280  OH  TYR A  87      22.408  25.288  49.232  1.00  0.00           O  
ATOM   1281  H   TYR A  87      15.045  29.375  49.963  1.00  0.00           H  
ATOM   1282  HA  TYR A  87      17.390  28.451  51.562  1.00  0.00           H  
ATOM   1283 1HB  TYR A  87      16.709  27.029  49.446  1.00  0.00           H  
ATOM   1284 2HB  TYR A  87      17.303  28.406  48.510  1.00  0.00           H  
ATOM   1285  HD1 TYR A  87      17.978  25.445  48.629  1.00  0.00           H  
ATOM   1286  HD2 TYR A  87      19.919  28.946  50.231  1.00  0.00           H  
ATOM   1287  HE1 TYR A  87      20.152  24.301  48.526  1.00  0.00           H  
ATOM   1288  HE2 TYR A  87      22.069  27.749  50.103  1.00  0.00           H  
ATOM   1289  HH  TYR A  87      23.126  25.877  49.478  1.00  0.00           H  
ATOM   1290  N   PRO A  88      17.508  31.095  51.406  1.00  0.00           N  
ATOM   1291  CA  PRO A  88      17.823  32.521  51.334  1.00  0.00           C  
ATOM   1292  C   PRO A  88      19.239  32.818  50.808  1.00  0.00           C  
ATOM   1293  O   PRO A  88      20.195  32.088  51.173  1.00  0.00           O  
ATOM   1294  CB  PRO A  88      17.679  32.969  52.792  1.00  0.00           C  
ATOM   1295  CG  PRO A  88      16.733  31.990  53.397  1.00  0.00           C  
ATOM   1296  CD  PRO A  88      17.073  30.671  52.754  1.00  0.00           C  
ATOM   1297  HA  PRO A  88      17.085  33.017  50.685  1.00  0.00           H  
ATOM   1298 1HB  PRO A  88      18.666  32.964  53.279  1.00  0.00           H  
ATOM   1299 2HB  PRO A  88      17.302  34.001  52.827  1.00  0.00           H  
ATOM   1300 1HG  PRO A  88      16.856  31.964  54.491  1.00  0.00           H  
ATOM   1301 2HG  PRO A  88      15.692  32.290  53.207  1.00  0.00           H  
ATOM   1302 1HD  PRO A  88      17.881  30.157  53.296  1.00  0.00           H  
ATOM   1303 2HD  PRO A  88      16.144  30.083  52.759  1.00  0.00           H  
ATOM   1304  N   TYR A  89      19.403  33.890  50.034  1.00  0.00           N  
ATOM   1305  CA  TYR A  89      20.733  34.202  49.542  1.00  0.00           C  
ATOM   1306  C   TYR A  89      21.672  34.694  50.624  1.00  0.00           C  
ATOM   1307  O   TYR A  89      21.287  35.503  51.483  1.00  0.00           O  
ATOM   1308  CB  TYR A  89      20.679  35.249  48.426  1.00  0.00           C  
ATOM   1309  CG  TYR A  89      22.011  35.494  47.754  1.00  0.00           C  
ATOM   1310  CD1 TYR A  89      22.469  34.583  46.814  1.00  0.00           C  
ATOM   1311  CD2 TYR A  89      22.783  36.606  48.054  1.00  0.00           C  
ATOM   1312  CE1 TYR A  89      23.681  34.774  46.179  1.00  0.00           C  
ATOM   1313  CE2 TYR A  89      23.995  36.798  47.420  1.00  0.00           C  
ATOM   1314  CZ  TYR A  89      24.444  35.887  46.486  1.00  0.00           C  
ATOM   1315  OH  TYR A  89      25.649  36.071  45.850  1.00  0.00           O  
ATOM   1316  H   TYR A  89      18.628  34.487  49.782  1.00  0.00           H  
ATOM   1317  HA  TYR A  89      21.163  33.285  49.140  1.00  0.00           H  
ATOM   1318 1HB  TYR A  89      19.965  34.930  47.665  1.00  0.00           H  
ATOM   1319 2HB  TYR A  89      20.324  36.194  48.833  1.00  0.00           H  
ATOM   1320  HD1 TYR A  89      21.866  33.706  46.574  1.00  0.00           H  
ATOM   1321  HD2 TYR A  89      22.435  37.328  48.792  1.00  0.00           H  
ATOM   1322  HE1 TYR A  89      24.031  34.051  45.442  1.00  0.00           H  
ATOM   1323  HE2 TYR A  89      24.600  37.672  47.660  1.00  0.00           H  
ATOM   1324  HH  TYR A  89      26.055  36.893  46.140  1.00  0.00           H  
ATOM   1325  N   VAL A  90      22.869  34.137  50.641  1.00  0.00           N  
ATOM   1326  CA  VAL A  90      23.878  34.494  51.616  1.00  0.00           C  
ATOM   1327  C   VAL A  90      25.069  35.240  50.976  1.00  0.00           C  
ATOM   1328  O   VAL A  90      25.496  36.279  51.483  1.00  0.00           O  
ATOM   1329  CB  VAL A  90      24.397  33.231  52.330  1.00  0.00           C  
ATOM   1330  CG1 VAL A  90      25.499  33.602  53.312  1.00  0.00           C  
ATOM   1331  CG2 VAL A  90      23.230  32.548  53.029  1.00  0.00           C  
ATOM   1332  H   VAL A  90      23.111  33.431  49.959  1.00  0.00           H  
ATOM   1333  HA  VAL A  90      23.424  35.155  52.355  1.00  0.00           H  
ATOM   1334  HB  VAL A  90      24.837  32.550  51.602  1.00  0.00           H  
ATOM   1335 1HG1 VAL A  90      25.861  32.703  53.813  1.00  0.00           H  
ATOM   1336 2HG1 VAL A  90      26.331  34.074  52.791  1.00  0.00           H  
ATOM   1337 3HG1 VAL A  90      25.107  34.295  54.056  1.00  0.00           H  
ATOM   1338 1HG2 VAL A  90      23.582  31.652  53.538  1.00  0.00           H  
ATOM   1339 2HG2 VAL A  90      22.795  33.233  53.758  1.00  0.00           H  
ATOM   1340 3HG2 VAL A  90      22.472  32.271  52.297  1.00  0.00           H  
ATOM   1341  N   GLY A  91      25.586  34.728  49.866  1.00  0.00           N  
ATOM   1342  CA  GLY A  91      26.731  35.345  49.230  1.00  0.00           C  
ATOM   1343  C   GLY A  91      28.018  34.738  49.657  1.00  0.00           C  
ATOM   1344  O   GLY A  91      29.087  35.324  49.515  1.00  0.00           O  
ATOM   1345  H   GLY A  91      25.170  33.900  49.465  1.00  0.00           H  
ATOM   1346 1HA  GLY A  91      26.637  35.251  48.149  1.00  0.00           H  
ATOM   1347 2HA  GLY A  91      26.745  36.408  49.464  1.00  0.00           H  
ATOM   1348  N   GLN A  92      27.911  33.615  50.333  1.00  0.00           N  
ATOM   1349  CA  GLN A  92      29.008  32.835  50.843  1.00  0.00           C  
ATOM   1350  C   GLN A  92      28.737  31.400  50.374  1.00  0.00           C  
ATOM   1351  O   GLN A  92      27.578  31.094  50.039  1.00  0.00           O  
ATOM   1352  CB  GLN A  92      29.092  32.937  52.368  1.00  0.00           C  
ATOM   1353  CG  GLN A  92      29.327  34.350  52.873  1.00  0.00           C  
ATOM   1354  CD  GLN A  92      29.352  34.426  54.387  1.00  0.00           C  
ATOM   1355  OE1 GLN A  92      28.879  33.512  55.067  1.00  0.00           O  
ATOM   1356  NE2 GLN A  92      29.902  35.511  54.919  1.00  0.00           N  
ATOM   1357  H   GLN A  92      26.973  33.282  50.501  1.00  0.00           H  
ATOM   1358  HA  GLN A  92      29.945  33.204  50.429  1.00  0.00           H  
ATOM   1359 1HB  GLN A  92      28.168  32.565  52.809  1.00  0.00           H  
ATOM   1360 2HB  GLN A  92      29.903  32.306  52.732  1.00  0.00           H  
ATOM   1361 1HG  GLN A  92      30.286  34.702  52.494  1.00  0.00           H  
ATOM   1362 2HG  GLN A  92      28.528  35.002  52.517  1.00  0.00           H  
ATOM   1363 1HE2 GLN A  92      29.946  35.615  55.915  1.00  0.00           H  
ATOM   1364 2HE2 GLN A  92      30.273  36.225  54.327  1.00  0.00           H  
ATOM   1365  N   GLU A  93      29.752  30.565  50.257  1.00  0.00           N  
ATOM   1366  CA  GLU A  93      29.499  29.189  49.834  1.00  0.00           C  
ATOM   1367  C   GLU A  93      29.120  28.251  51.022  1.00  0.00           C  
ATOM   1368  O   GLU A  93      29.664  28.394  52.114  1.00  0.00           O  
ATOM   1369  CB  GLU A  93      30.714  28.619  49.101  1.00  0.00           C  
ATOM   1370  CG  GLU A  93      31.040  29.329  47.795  1.00  0.00           C  
ATOM   1371  CD  GLU A  93      32.198  28.707  47.067  1.00  0.00           C  
ATOM   1372  OE1 GLU A  93      33.090  28.210  47.712  1.00  0.00           O  
ATOM   1373  OE2 GLU A  93      32.184  28.733  45.860  1.00  0.00           O  
ATOM   1374  H   GLU A  93      30.693  30.871  50.455  1.00  0.00           H  
ATOM   1375  HA  GLU A  93      28.650  29.187  49.149  1.00  0.00           H  
ATOM   1376 1HB  GLU A  93      31.589  28.678  49.747  1.00  0.00           H  
ATOM   1377 2HB  GLU A  93      30.540  27.565  48.881  1.00  0.00           H  
ATOM   1378 1HG  GLU A  93      30.162  29.303  47.150  1.00  0.00           H  
ATOM   1379 2HG  GLU A  93      31.264  30.371  48.025  1.00  0.00           H  
ATOM   1380  N   GLU A  94      28.187  27.343  50.781  1.00  0.00           N  
ATOM   1381  CA  GLU A  94      27.792  26.355  51.718  1.00  0.00           C  
ATOM   1382  C   GLU A  94      27.628  25.059  50.978  1.00  0.00           C  
ATOM   1383  O   GLU A  94      27.790  25.019  49.801  1.00  0.00           O  
ATOM   1384  CB  GLU A  94      26.494  26.836  52.369  1.00  0.00           C  
ATOM   1385  CG  GLU A  94      25.806  25.986  53.426  1.00  0.00           C  
ATOM   1386  CD  GLU A  94      26.685  25.623  54.590  1.00  0.00           C  
ATOM   1387  OE1 GLU A  94      26.603  26.228  55.634  1.00  0.00           O  
ATOM   1388  OE2 GLU A  94      27.452  24.709  54.399  1.00  0.00           O  
ATOM   1389  H   GLU A  94      27.723  27.343  49.883  1.00  0.00           H  
ATOM   1390  HA  GLU A  94      28.562  26.244  52.481  1.00  0.00           H  
ATOM   1391 1HB  GLU A  94      26.680  27.797  52.848  1.00  0.00           H  
ATOM   1392 2HB  GLU A  94      25.746  26.982  51.588  1.00  0.00           H  
ATOM   1393 1HG  GLU A  94      24.944  26.538  53.802  1.00  0.00           H  
ATOM   1394 2HG  GLU A  94      25.434  25.056  52.999  1.00  0.00           H  
ATOM   1395  N   SER A  95      27.304  24.008  51.667  1.00  0.00           N  
ATOM   1396  CA  SER A  95      27.008  22.717  51.025  1.00  0.00           C  
ATOM   1397  C   SER A  95      25.649  22.862  50.386  1.00  0.00           C  
ATOM   1398  O   SER A  95      24.966  23.832  50.673  1.00  0.00           O  
ATOM   1399  CB  SER A  95      27.019  21.601  52.052  1.00  0.00           C  
ATOM   1400  OG  SER A  95      25.938  21.701  52.938  1.00  0.00           O  
ATOM   1401  H   SER A  95      27.255  24.090  52.674  1.00  0.00           H  
ATOM   1402  HA  SER A  95      27.775  22.505  50.279  1.00  0.00           H  
ATOM   1403 1HB  SER A  95      26.980  20.639  51.545  1.00  0.00           H  
ATOM   1404 2HB  SER A  95      27.952  21.641  52.613  1.00  0.00           H  
ATOM   1405  HG  SER A  95      26.037  20.978  53.562  1.00  0.00           H  
ATOM   1406  N   CYS A  96      25.236  21.931  49.533  1.00  0.00           N  
ATOM   1407  CA  CYS A  96      23.922  21.962  48.890  1.00  0.00           C  
ATOM   1408  C   CYS A  96      22.861  21.534  49.886  1.00  0.00           C  
ATOM   1409  O   CYS A  96      22.906  20.431  50.475  1.00  0.00           O  
ATOM   1410  CB  CYS A  96      23.887  21.036  47.675  1.00  0.00           C  
ATOM   1411  SG  CYS A  96      22.329  20.952  46.761  1.00  0.00           S  
ATOM   1412  H   CYS A  96      25.862  21.165  49.320  1.00  0.00           H  
ATOM   1413  HA  CYS A  96      23.712  22.979  48.558  1.00  0.00           H  
ATOM   1414 1HB  CYS A  96      24.653  21.348  46.965  1.00  0.00           H  
ATOM   1415 2HB  CYS A  96      24.120  20.013  47.971  1.00  0.00           H  
ATOM   1416  N   MET A  97      21.930  22.448  50.138  1.00  0.00           N  
ATOM   1417  CA  MET A  97      20.857  22.254  51.089  1.00  0.00           C  
ATOM   1418  C   MET A  97      19.501  22.087  50.400  1.00  0.00           C  
ATOM   1419  O   MET A  97      18.448  22.266  51.040  1.00  0.00           O  
ATOM   1420  CB  MET A  97      20.801  23.419  52.075  1.00  0.00           C  
ATOM   1421  CG  MET A  97      22.045  23.564  52.939  1.00  0.00           C  
ATOM   1422  SD  MET A  97      21.892  24.840  54.205  1.00  0.00           S  
ATOM   1423  CE  MET A  97      21.893  26.347  53.239  1.00  0.00           C  
ATOM   1424  H   MET A  97      21.983  23.325  49.640  1.00  0.00           H  
ATOM   1425  HA  MET A  97      21.052  21.334  51.640  1.00  0.00           H  
ATOM   1426 1HB  MET A  97      20.660  24.346  51.522  1.00  0.00           H  
ATOM   1427 2HB  MET A  97      19.944  23.296  52.738  1.00  0.00           H  
ATOM   1428 1HG  MET A  97      22.252  22.616  53.435  1.00  0.00           H  
ATOM   1429 2HG  MET A  97      22.897  23.813  52.307  1.00  0.00           H  
ATOM   1430 1HE  MET A  97      21.803  27.206  53.904  1.00  0.00           H  
ATOM   1431 2HE  MET A  97      22.825  26.419  52.675  1.00  0.00           H  
ATOM   1432 3HE  MET A  97      21.053  26.343  52.542  1.00  0.00           H  
ATOM   1433  N   TYR A  98      19.507  21.718  49.121  1.00  0.00           N  
ATOM   1434  CA  TYR A  98      18.265  21.569  48.387  1.00  0.00           C  
ATOM   1435  C   TYR A  98      17.304  20.590  49.037  1.00  0.00           C  
ATOM   1436  O   TYR A  98      17.684  19.488  49.432  1.00  0.00           O  
ATOM   1437  CB  TYR A  98      18.528  21.133  46.944  1.00  0.00           C  
ATOM   1438  CG  TYR A  98      17.265  20.834  46.168  1.00  0.00           C  
ATOM   1439  CD1 TYR A  98      16.450  21.859  45.714  1.00  0.00           C  
ATOM   1440  CD2 TYR A  98      16.913  19.518  45.904  1.00  0.00           C  
ATOM   1441  CE1 TYR A  98      15.297  21.577  45.007  1.00  0.00           C  
ATOM   1442  CE2 TYR A  98      15.758  19.242  45.196  1.00  0.00           C  
ATOM   1443  CZ  TYR A  98      14.954  20.269  44.749  1.00  0.00           C  
ATOM   1444  OH  TYR A  98      13.803  19.996  44.043  1.00  0.00           O  
ATOM   1445  H   TYR A  98      20.391  21.543  48.662  1.00  0.00           H  
ATOM   1446  HA  TYR A  98      17.762  22.538  48.374  1.00  0.00           H  
ATOM   1447 1HB  TYR A  98      19.075  21.917  46.419  1.00  0.00           H  
ATOM   1448 2HB  TYR A  98      19.155  20.242  46.941  1.00  0.00           H  
ATOM   1449  HD1 TYR A  98      16.722  22.895  45.919  1.00  0.00           H  
ATOM   1450  HD2 TYR A  98      17.543  18.702  46.256  1.00  0.00           H  
ATOM   1451  HE1 TYR A  98      14.660  22.387  44.653  1.00  0.00           H  
ATOM   1452  HE2 TYR A  98      15.482  18.207  44.991  1.00  0.00           H  
ATOM   1453  HH  TYR A  98      13.811  19.076  43.767  1.00  0.00           H  
ATOM   1454  N   ASN A  99      16.061  21.025  49.180  1.00  0.00           N  
ATOM   1455  CA  ASN A  99      15.029  20.190  49.781  1.00  0.00           C  
ATOM   1456  C   ASN A  99      13.756  20.316  48.947  1.00  0.00           C  
ATOM   1457  O   ASN A  99      13.099  21.347  49.065  1.00  0.00           O  
ATOM   1458  CB  ASN A  99      14.761  20.543  51.234  1.00  0.00           C  
ATOM   1459  CG  ASN A  99      13.798  19.585  51.877  1.00  0.00           C  
ATOM   1460  OD1 ASN A  99      12.765  19.185  51.328  1.00  0.00           O  
ATOM   1461  ND2 ASN A  99      14.135  19.196  53.081  1.00  0.00           N  
ATOM   1462  H   ASN A  99      15.832  21.956  48.864  1.00  0.00           H  
ATOM   1463  HA  ASN A  99      15.370  19.155  49.748  1.00  0.00           H  
ATOM   1464 1HB  ASN A  99      15.700  20.532  51.785  1.00  0.00           H  
ATOM   1465 2HB  ASN A  99      14.355  21.552  51.296  1.00  0.00           H  
ATOM   1466 1HD2 ASN A  99      13.551  18.558  53.585  1.00  0.00           H  
ATOM   1467 2HD2 ASN A  99      14.975  19.538  53.498  1.00  0.00           H  
ATOM   1468  N   PRO A 100      13.290  19.267  48.250  1.00  0.00           N  
ATOM   1469  CA  PRO A 100      12.139  19.268  47.337  1.00  0.00           C  
ATOM   1470  C   PRO A 100      10.874  19.892  47.913  1.00  0.00           C  
ATOM   1471  O   PRO A 100       9.999  20.313  47.141  1.00  0.00           O  
ATOM   1472  CB  PRO A 100      11.935  17.774  47.068  1.00  0.00           C  
ATOM   1473  CG  PRO A 100      13.290  17.172  47.212  1.00  0.00           C  
ATOM   1474  CD  PRO A 100      13.951  17.931  48.331  1.00  0.00           C  
ATOM   1475  HA  PRO A 100      12.427  19.807  46.424  1.00  0.00           H  
ATOM   1476 1HB  PRO A 100      11.210  17.359  47.784  1.00  0.00           H  
ATOM   1477 2HB  PRO A 100      11.513  17.631  46.061  1.00  0.00           H  
ATOM   1478 1HG  PRO A 100      13.204  16.098  47.433  1.00  0.00           H  
ATOM   1479 2HG  PRO A 100      13.843  17.262  46.265  1.00  0.00           H  
ATOM   1480 1HD  PRO A 100      13.738  17.450  49.298  1.00  0.00           H  
ATOM   1481 2HD  PRO A 100      15.027  17.937  48.103  1.00  0.00           H  
ATOM   1482  N   THR A 101      10.718  19.947  49.240  1.00  0.00           N  
ATOM   1483  CA  THR A 101       9.496  20.506  49.801  1.00  0.00           C  
ATOM   1484  C   THR A 101       9.457  22.016  49.626  1.00  0.00           C  
ATOM   1485  O   THR A 101       8.407  22.638  49.783  1.00  0.00           O  
ATOM   1486  CB  THR A 101       9.359  20.159  51.295  1.00  0.00           C  
ATOM   1487  OG1 THR A 101      10.450  20.736  52.023  1.00  0.00           O  
ATOM   1488  CG2 THR A 101       9.362  18.648  51.469  1.00  0.00           C  
ATOM   1489  H   THR A 101      11.424  19.613  49.880  1.00  0.00           H  
ATOM   1490  HA  THR A 101       8.645  20.076  49.271  1.00  0.00           H  
ATOM   1491  HB  THR A 101       8.425  20.570  51.680  1.00  0.00           H  
ATOM   1492  HG1 THR A 101      10.305  21.679  52.127  1.00  0.00           H  
ATOM   1493 1HG2 THR A 101       9.265  18.405  52.527  1.00  0.00           H  
ATOM   1494 2HG2 THR A 101       8.527  18.218  50.916  1.00  0.00           H  
ATOM   1495 3HG2 THR A 101      10.296  18.233  51.090  1.00  0.00           H  
ATOM   1496  N   GLY A 102      10.599  22.607  49.283  1.00  0.00           N  
ATOM   1497  CA  GLY A 102      10.738  24.034  49.036  1.00  0.00           C  
ATOM   1498  C   GLY A 102      10.737  24.335  47.541  1.00  0.00           C  
ATOM   1499  O   GLY A 102      10.941  25.483  47.135  1.00  0.00           O  
ATOM   1500  H   GLY A 102      11.429  22.041  49.185  1.00  0.00           H  
ATOM   1501 1HA  GLY A 102       9.921  24.571  49.520  1.00  0.00           H  
ATOM   1502 2HA  GLY A 102      11.666  24.382  49.486  1.00  0.00           H  
ATOM   1503  N   LYS A 103      10.523  23.304  46.722  1.00  0.00           N  
ATOM   1504  CA  LYS A 103      10.601  23.444  45.274  1.00  0.00           C  
ATOM   1505  C   LYS A 103       9.592  24.448  44.739  1.00  0.00           C  
ATOM   1506  O   LYS A 103       8.407  24.415  45.085  1.00  0.00           O  
ATOM   1507  CB  LYS A 103      10.394  22.090  44.593  1.00  0.00           C  
ATOM   1508  CG  LYS A 103      10.478  22.109  43.073  1.00  0.00           C  
ATOM   1509  CD  LYS A 103      10.461  20.708  42.480  1.00  0.00           C  
ATOM   1510  CE  LYS A 103       9.117  20.007  42.615  1.00  0.00           C  
ATOM   1511  NZ  LYS A 103       9.130  18.672  41.960  1.00  0.00           N  
ATOM   1512  H   LYS A 103      10.301  22.390  47.091  1.00  0.00           H  
ATOM   1513  HA  LYS A 103      11.594  23.818  45.021  1.00  0.00           H  
ATOM   1514 1HB  LYS A 103      11.143  21.387  44.958  1.00  0.00           H  
ATOM   1515 2HB  LYS A 103       9.409  21.717  44.876  1.00  0.00           H  
ATOM   1516 1HG  LYS A 103       9.637  22.666  42.662  1.00  0.00           H  
ATOM   1517 2HG  LYS A 103      11.401  22.605  42.771  1.00  0.00           H  
ATOM   1518 1HD  LYS A 103      10.709  20.765  41.419  1.00  0.00           H  
ATOM   1519 2HD  LYS A 103      11.211  20.094  42.982  1.00  0.00           H  
ATOM   1520 1HE  LYS A 103       8.875  19.882  43.670  1.00  0.00           H  
ATOM   1521 2HE  LYS A 103       8.347  20.626  42.155  1.00  0.00           H  
ATOM   1522 1HZ  LYS A 103       8.226  18.234  42.066  1.00  0.00           H  
ATOM   1523 2HZ  LYS A 103       9.336  18.772  40.975  1.00  0.00           H  
ATOM   1524 3HZ  LYS A 103       9.837  18.094  42.390  1.00  0.00           H  
ATOM   1525  N   ALA A 104      10.101  25.372  43.926  1.00  0.00           N  
ATOM   1526  CA  ALA A 104       9.298  26.423  43.312  1.00  0.00           C  
ATOM   1527  C   ALA A 104       9.267  26.311  41.790  1.00  0.00           C  
ATOM   1528  O   ALA A 104       8.279  26.709  41.162  1.00  0.00           O  
ATOM   1529  CB  ALA A 104       9.866  27.759  43.768  1.00  0.00           C  
ATOM   1530  H   ALA A 104      11.092  25.331  43.731  1.00  0.00           H  
ATOM   1531  HA  ALA A 104       8.270  26.319  43.656  1.00  0.00           H  
ATOM   1532 1HB  ALA A 104       9.288  28.586  43.354  1.00  0.00           H  
ATOM   1533 2HB  ALA A 104       9.819  27.784  44.856  1.00  0.00           H  
ATOM   1534 3HB  ALA A 104      10.893  27.803  43.409  1.00  0.00           H  
ATOM   1535  N   ALA A 105      10.327  25.765  41.188  1.00  0.00           N  
ATOM   1536  CA  ALA A 105      10.384  25.665  39.733  1.00  0.00           C  
ATOM   1537  C   ALA A 105      11.166  24.421  39.295  1.00  0.00           C  
ATOM   1538  O   ALA A 105      11.936  23.859  40.054  1.00  0.00           O  
ATOM   1539  CB  ALA A 105      10.993  26.916  39.113  1.00  0.00           C  
ATOM   1540  H   ALA A 105      11.087  25.425  41.761  1.00  0.00           H  
ATOM   1541  HA  ALA A 105       9.364  25.570  39.361  1.00  0.00           H  
ATOM   1542 1HB  ALA A 105      10.998  26.822  38.027  1.00  0.00           H  
ATOM   1543 2HB  ALA A 105      10.404  27.788  39.396  1.00  0.00           H  
ATOM   1544 3HB  ALA A 105      12.017  27.050  39.460  1.00  0.00           H  
ATOM   1545  N   LYS A 106      10.879  23.981  38.066  1.00  0.00           N  
ATOM   1546  CA  LYS A 106      11.489  22.818  37.417  1.00  0.00           C  
ATOM   1547  C   LYS A 106      11.849  23.094  35.950  1.00  0.00           C  
ATOM   1548  O   LYS A 106      11.400  24.078  35.365  1.00  0.00           O  
ATOM   1549  CB  LYS A 106      10.550  21.614  37.507  1.00  0.00           C  
ATOM   1550  CG  LYS A 106       9.236  21.809  36.761  1.00  0.00           C  
ATOM   1551  CD  LYS A 106       8.321  20.601  36.898  1.00  0.00           C  
ATOM   1552  CE  LYS A 106       7.043  20.782  36.092  1.00  0.00           C  
ATOM   1553  NZ  LYS A 106       6.135  19.610  36.212  1.00  0.00           N  
ATOM   1554  H   LYS A 106      10.184  24.493  37.542  1.00  0.00           H  
ATOM   1555  HA  LYS A 106      12.421  22.581  37.929  1.00  0.00           H  
ATOM   1556 1HB  LYS A 106      11.048  20.735  37.099  1.00  0.00           H  
ATOM   1557 2HB  LYS A 106      10.323  21.410  38.554  1.00  0.00           H  
ATOM   1558 1HG  LYS A 106       8.722  22.686  37.157  1.00  0.00           H  
ATOM   1559 2HG  LYS A 106       9.435  21.976  35.702  1.00  0.00           H  
ATOM   1560 1HD  LYS A 106       8.843  19.711  36.547  1.00  0.00           H  
ATOM   1561 2HD  LYS A 106       8.060  20.459  37.947  1.00  0.00           H  
ATOM   1562 1HE  LYS A 106       6.524  21.672  36.444  1.00  0.00           H  
ATOM   1563 2HE  LYS A 106       7.303  20.921  35.042  1.00  0.00           H  
ATOM   1564 1HZ  LYS A 106       5.302  19.770  35.663  1.00  0.00           H  
ATOM   1565 2HZ  LYS A 106       6.604  18.781  35.876  1.00  0.00           H  
ATOM   1566 3HZ  LYS A 106       5.876  19.479  37.180  1.00  0.00           H  
ATOM   1567  N   CYS A 107      12.730  22.269  35.390  1.00  0.00           N  
ATOM   1568  CA  CYS A 107      13.108  22.378  33.978  1.00  0.00           C  
ATOM   1569  C   CYS A 107      13.014  21.035  33.255  1.00  0.00           C  
ATOM   1570  O   CYS A 107      13.138  19.960  33.865  1.00  0.00           O  
ATOM   1571  CB  CYS A 107      14.527  22.913  33.780  1.00  0.00           C  
ATOM   1572  SG  CYS A 107      14.721  24.643  34.272  1.00  0.00           S  
ATOM   1573  H   CYS A 107      13.147  21.550  35.965  1.00  0.00           H  
ATOM   1574  HA  CYS A 107      12.418  23.073  33.497  1.00  0.00           H  
ATOM   1575 1HB  CYS A 107      15.230  22.314  34.360  1.00  0.00           H  
ATOM   1576 2HB  CYS A 107      14.813  22.822  32.733  1.00  0.00           H  
ATOM   1577  HG  CYS A 107      13.729  25.075  33.500  1.00  0.00           H  
ATOM   1578  N   ARG A 108      12.752  21.112  31.947  1.00  0.00           N  
ATOM   1579  CA  ARG A 108      12.731  19.933  31.097  1.00  0.00           C  
ATOM   1580  C   ARG A 108      13.885  19.955  30.096  1.00  0.00           C  
ATOM   1581  O   ARG A 108      13.891  19.189  29.116  1.00  0.00           O  
ATOM   1582  CB  ARG A 108      11.422  19.820  30.327  1.00  0.00           C  
ATOM   1583  CG  ARG A 108      11.144  20.878  29.272  1.00  0.00           C  
ATOM   1584  CD  ARG A 108       9.797  20.685  28.678  1.00  0.00           C  
ATOM   1585  NE  ARG A 108       9.445  21.737  27.737  1.00  0.00           N  
ATOM   1586  CZ  ARG A 108       9.742  21.764  26.423  1.00  0.00           C  
ATOM   1587  NH1 ARG A 108      10.415  20.786  25.858  1.00  0.00           N  
ATOM   1588  NH2 ARG A 108       9.353  22.792  25.689  1.00  0.00           N  
ATOM   1589  H   ARG A 108      12.569  22.032  31.579  1.00  0.00           H  
ATOM   1590  HA  ARG A 108      12.829  19.050  31.728  1.00  0.00           H  
ATOM   1591 1HB  ARG A 108      11.390  18.858  29.821  1.00  0.00           H  
ATOM   1592 2HB  ARG A 108      10.591  19.856  31.032  1.00  0.00           H  
ATOM   1593 1HG  ARG A 108      11.191  21.866  29.731  1.00  0.00           H  
ATOM   1594 2HG  ARG A 108      11.886  20.818  28.474  1.00  0.00           H  
ATOM   1595 1HD  ARG A 108       9.768  19.735  28.147  1.00  0.00           H  
ATOM   1596 2HD  ARG A 108       9.051  20.681  29.472  1.00  0.00           H  
ATOM   1597  HE  ARG A 108       8.926  22.517  28.117  1.00  0.00           H  
ATOM   1598 1HH1 ARG A 108      10.718  19.995  26.406  1.00  0.00           H  
ATOM   1599 2HH1 ARG A 108      10.630  20.821  24.873  1.00  0.00           H  
ATOM   1600 1HH2 ARG A 108       8.836  23.549  26.114  1.00  0.00           H  
ATOM   1601 2HH2 ARG A 108       9.570  22.826  24.705  1.00  0.00           H  
ATOM   1602  N   GLY A 109      14.814  20.888  30.288  1.00  0.00           N  
ATOM   1603  CA  GLY A 109      15.948  21.085  29.406  1.00  0.00           C  
ATOM   1604  C   GLY A 109      16.218  22.571  29.296  1.00  0.00           C  
ATOM   1605  O   GLY A 109      15.700  23.339  30.096  1.00  0.00           O  
ATOM   1606  H   GLY A 109      14.725  21.493  31.091  1.00  0.00           H  
ATOM   1607 1HA  GLY A 109      16.822  20.561  29.796  1.00  0.00           H  
ATOM   1608 2HA  GLY A 109      15.738  20.656  28.428  1.00  0.00           H  
ATOM   1609  N   TYR A 110      17.014  22.972  28.316  1.00  0.00           N  
ATOM   1610  CA  TYR A 110      17.342  24.383  28.120  1.00  0.00           C  
ATOM   1611  C   TYR A 110      17.670  24.612  26.639  1.00  0.00           C  
ATOM   1612  O   TYR A 110      17.990  23.662  25.916  1.00  0.00           O  
ATOM   1613  CB  TYR A 110      18.515  24.813  29.004  1.00  0.00           C  
ATOM   1614  CG  TYR A 110      19.875  24.330  28.552  1.00  0.00           C  
ATOM   1615  CD1 TYR A 110      20.623  25.183  27.753  1.00  0.00           C  
ATOM   1616  CD2 TYR A 110      20.384  23.089  28.905  1.00  0.00           C  
ATOM   1617  CE1 TYR A 110      21.870  24.775  27.321  1.00  0.00           C  
ATOM   1618  CE2 TYR A 110      21.636  22.717  28.453  1.00  0.00           C  
ATOM   1619  CZ  TYR A 110      22.370  23.574  27.659  1.00  0.00           C  
ATOM   1620  OH  TYR A 110      23.620  23.247  27.186  1.00  0.00           O  
ATOM   1621  H   TYR A 110      17.403  22.286  27.685  1.00  0.00           H  
ATOM   1622  HA  TYR A 110      16.480  24.999  28.377  1.00  0.00           H  
ATOM   1623 1HB  TYR A 110      18.551  25.903  29.048  1.00  0.00           H  
ATOM   1624 2HB  TYR A 110      18.339  24.437  30.011  1.00  0.00           H  
ATOM   1625  HD1 TYR A 110      20.236  26.162  27.467  1.00  0.00           H  
ATOM   1626  HD2 TYR A 110      19.802  22.414  29.531  1.00  0.00           H  
ATOM   1627  HE1 TYR A 110      22.473  25.429  26.693  1.00  0.00           H  
ATOM   1628  HE2 TYR A 110      22.041  21.742  28.727  1.00  0.00           H  
ATOM   1629  HH  TYR A 110      23.915  23.917  26.564  1.00  0.00           H  
ATOM   1630  N   ARG A 111      17.704  25.873  26.223  1.00  0.00           N  
ATOM   1631  CA  ARG A 111      18.106  26.258  24.866  1.00  0.00           C  
ATOM   1632  C   ARG A 111      19.173  27.333  24.812  1.00  0.00           C  
ATOM   1633  O   ARG A 111      19.171  28.296  25.583  1.00  0.00           O  
ATOM   1634  CB  ARG A 111      16.928  26.757  24.044  1.00  0.00           C  
ATOM   1635  CG  ARG A 111      17.356  27.284  22.683  1.00  0.00           C  
ATOM   1636  CD  ARG A 111      16.306  27.527  21.660  1.00  0.00           C  
ATOM   1637  NE  ARG A 111      16.936  28.180  20.524  1.00  0.00           N  
ATOM   1638  CZ  ARG A 111      16.319  28.530  19.378  1.00  0.00           C  
ATOM   1639  NH1 ARG A 111      15.037  28.287  19.212  1.00  0.00           N  
ATOM   1640  NH2 ARG A 111      17.005  29.122  18.417  1.00  0.00           N  
ATOM   1641  H   ARG A 111      17.439  26.594  26.879  1.00  0.00           H  
ATOM   1642  HA  ARG A 111      18.521  25.375  24.379  1.00  0.00           H  
ATOM   1643 1HB  ARG A 111      16.205  25.958  23.892  1.00  0.00           H  
ATOM   1644 2HB  ARG A 111      16.427  27.550  24.601  1.00  0.00           H  
ATOM   1645 1HG  ARG A 111      17.854  28.244  22.815  1.00  0.00           H  
ATOM   1646 2HG  ARG A 111      18.043  26.576  22.217  1.00  0.00           H  
ATOM   1647 1HD  ARG A 111      15.867  26.580  21.352  1.00  0.00           H  
ATOM   1648 2HD  ARG A 111      15.518  28.164  22.056  1.00  0.00           H  
ATOM   1649  HE  ARG A 111      17.923  28.378  20.626  1.00  0.00           H  
ATOM   1650 1HH1 ARG A 111      14.504  27.836  19.943  1.00  0.00           H  
ATOM   1651 2HH1 ARG A 111      14.578  28.549  18.352  1.00  0.00           H  
ATOM   1652 1HH2 ARG A 111      17.991  29.308  18.544  1.00  0.00           H  
ATOM   1653 2HH2 ARG A 111      16.549  29.386  17.558  1.00  0.00           H  
ATOM   1654  N   GLU A 112      20.046  27.218  23.821  1.00  0.00           N  
ATOM   1655  CA  GLU A 112      21.085  28.193  23.546  1.00  0.00           C  
ATOM   1656  C   GLU A 112      20.739  29.102  22.367  1.00  0.00           C  
ATOM   1657  O   GLU A 112      19.953  28.738  21.485  1.00  0.00           O  
ATOM   1658  CB  GLU A 112      22.406  27.467  23.277  1.00  0.00           C  
ATOM   1659  CG  GLU A 112      22.864  26.597  24.440  1.00  0.00           C  
ATOM   1660  CD  GLU A 112      24.183  25.904  24.237  1.00  0.00           C  
ATOM   1661  OE1 GLU A 112      24.824  26.199  23.258  1.00  0.00           O  
ATOM   1662  OE2 GLU A 112      24.554  25.088  25.048  1.00  0.00           O  
ATOM   1663  H   GLU A 112      19.986  26.407  23.221  1.00  0.00           H  
ATOM   1664  HA  GLU A 112      21.205  28.834  24.421  1.00  0.00           H  
ATOM   1665 1HB  GLU A 112      22.301  26.834  22.395  1.00  0.00           H  
ATOM   1666 2HB  GLU A 112      23.184  28.199  23.064  1.00  0.00           H  
ATOM   1667 1HG  GLU A 112      22.944  27.231  25.322  1.00  0.00           H  
ATOM   1668 2HG  GLU A 112      22.090  25.849  24.604  1.00  0.00           H  
ATOM   1669  N   ILE A 113      21.294  30.306  22.385  1.00  0.00           N  
ATOM   1670  CA  ILE A 113      21.164  31.272  21.308  1.00  0.00           C  
ATOM   1671  C   ILE A 113      22.431  31.156  20.433  1.00  0.00           C  
ATOM   1672  O   ILE A 113      23.541  31.250  20.987  1.00  0.00           O  
ATOM   1673  CB  ILE A 113      20.998  32.699  21.860  1.00  0.00           C  
ATOM   1674  CG1 ILE A 113      19.794  32.797  22.801  1.00  0.00           C  
ATOM   1675  CG2 ILE A 113      20.853  33.714  20.737  1.00  0.00           C  
ATOM   1676  CD1 ILE A 113      18.429  32.456  22.246  1.00  0.00           C  
ATOM   1677  H   ILE A 113      21.844  30.587  23.184  1.00  0.00           H  
ATOM   1678  HA  ILE A 113      20.279  31.028  20.722  1.00  0.00           H  
ATOM   1679  HB  ILE A 113      21.883  32.939  22.450  1.00  0.00           H  
ATOM   1680 1HG1 ILE A 113      19.971  32.129  23.643  1.00  0.00           H  
ATOM   1681 2HG1 ILE A 113      19.738  33.822  23.169  1.00  0.00           H  
ATOM   1682 1HG2 ILE A 113      20.737  34.712  21.160  1.00  0.00           H  
ATOM   1683 2HG2 ILE A 113      21.738  33.694  20.102  1.00  0.00           H  
ATOM   1684 3HG2 ILE A 113      19.979  33.483  20.128  1.00  0.00           H  
ATOM   1685 1HD1 ILE A 113      17.685  32.575  23.035  1.00  0.00           H  
ATOM   1686 2HD1 ILE A 113      18.172  33.113  21.414  1.00  0.00           H  
ATOM   1687 3HD1 ILE A 113      18.414  31.428  21.889  1.00  0.00           H  
ATOM   1688  N   PRO A 114      22.343  30.943  19.099  1.00  0.00           N  
ATOM   1689  CA  PRO A 114      23.492  30.839  18.178  1.00  0.00           C  
ATOM   1690  C   PRO A 114      24.327  32.117  18.250  1.00  0.00           C  
ATOM   1691  O   PRO A 114      23.757  33.204  18.449  1.00  0.00           O  
ATOM   1692  CB  PRO A 114      22.808  30.663  16.818  1.00  0.00           C  
ATOM   1693  CG  PRO A 114      21.471  30.086  17.134  1.00  0.00           C  
ATOM   1694  CD  PRO A 114      21.051  30.715  18.436  1.00  0.00           C  
ATOM   1695  HA  PRO A 114      24.096  29.958  18.432  1.00  0.00           H  
ATOM   1696 1HB  PRO A 114      22.739  31.634  16.305  1.00  0.00           H  
ATOM   1697 2HB  PRO A 114      23.414  30.002  16.181  1.00  0.00           H  
ATOM   1698 1HG  PRO A 114      20.762  30.304  16.322  1.00  0.00           H  
ATOM   1699 2HG  PRO A 114      21.541  28.990  17.210  1.00  0.00           H  
ATOM   1700 1HD  PRO A 114      20.521  31.663  18.263  1.00  0.00           H  
ATOM   1701 2HD  PRO A 114      20.409  29.975  18.936  1.00  0.00           H  
ATOM   1702  N   GLU A 115      25.641  32.000  18.075  1.00  0.00           N  
ATOM   1703  CA  GLU A 115      26.497  33.176  18.178  1.00  0.00           C  
ATOM   1704  C   GLU A 115      26.131  34.255  17.152  1.00  0.00           C  
ATOM   1705  O   GLU A 115      25.930  33.975  15.960  1.00  0.00           O  
ATOM   1706  CB  GLU A 115      27.965  32.776  17.999  1.00  0.00           C  
ATOM   1707  CG  GLU A 115      28.491  31.825  19.065  1.00  0.00           C  
ATOM   1708  CD  GLU A 115      28.228  30.380  18.746  1.00  0.00           C  
ATOM   1709  OE1 GLU A 115      27.471  30.122  17.841  1.00  0.00           O  
ATOM   1710  OE2 GLU A 115      28.780  29.529  19.404  1.00  0.00           O  
ATOM   1711  H   GLU A 115      26.062  31.107  17.870  1.00  0.00           H  
ATOM   1712  HA  GLU A 115      26.364  33.604  19.173  1.00  0.00           H  
ATOM   1713 1HB  GLU A 115      28.095  32.298  17.029  1.00  0.00           H  
ATOM   1714 2HB  GLU A 115      28.585  33.671  18.011  1.00  0.00           H  
ATOM   1715 1HG  GLU A 115      29.565  31.971  19.169  1.00  0.00           H  
ATOM   1716 2HG  GLU A 115      28.021  32.075  20.016  1.00  0.00           H  
ATOM   1717  N   GLY A 116      26.048  35.496  17.642  1.00  0.00           N  
ATOM   1718  CA  GLY A 116      25.727  36.665  16.841  1.00  0.00           C  
ATOM   1719  C   GLY A 116      24.255  36.779  16.520  1.00  0.00           C  
ATOM   1720  O   GLY A 116      23.810  37.744  15.888  1.00  0.00           O  
ATOM   1721  H   GLY A 116      26.222  35.614  18.630  1.00  0.00           H  
ATOM   1722 1HA  GLY A 116      26.038  37.567  17.367  1.00  0.00           H  
ATOM   1723 2HA  GLY A 116      26.290  36.620  15.910  1.00  0.00           H  
ATOM   1724  N   ASN A 117      23.451  35.815  16.960  1.00  0.00           N  
ATOM   1725  CA  ASN A 117      22.043  35.826  16.545  1.00  0.00           C  
ATOM   1726  C   ASN A 117      21.105  36.601  17.482  1.00  0.00           C  
ATOM   1727  O   ASN A 117      20.365  36.018  18.290  1.00  0.00           O  
ATOM   1728  CB  ASN A 117      21.580  34.388  16.410  1.00  0.00           C  
ATOM   1729  CG  ASN A 117      20.303  34.250  15.630  1.00  0.00           C  
ATOM   1730  OD1 ASN A 117      19.491  35.178  15.537  1.00  0.00           O  
ATOM   1731  ND2 ASN A 117      20.103  33.091  15.054  1.00  0.00           N  
ATOM   1732  H   ASN A 117      23.789  35.082  17.568  1.00  0.00           H  
ATOM   1733  HA  ASN A 117      21.977  36.336  15.584  1.00  0.00           H  
ATOM   1734 1HB  ASN A 117      22.368  33.818  15.914  1.00  0.00           H  
ATOM   1735 2HB  ASN A 117      21.429  33.957  17.401  1.00  0.00           H  
ATOM   1736 1HD2 ASN A 117      19.275  32.931  14.518  1.00  0.00           H  
ATOM   1737 2HD2 ASN A 117      20.780  32.361  15.147  1.00  0.00           H  
ATOM   1738  N   GLU A 118      21.107  37.925  17.303  1.00  0.00           N  
ATOM   1739  CA  GLU A 118      20.207  38.803  18.082  1.00  0.00           C  
ATOM   1740  C   GLU A 118      18.739  38.529  17.740  1.00  0.00           C  
ATOM   1741  O   GLU A 118      17.862  38.775  18.564  1.00  0.00           O  
ATOM   1742  CB  GLU A 118      20.494  40.291  17.878  1.00  0.00           C  
ATOM   1743  CG  GLU A 118      21.756  40.816  18.551  1.00  0.00           C  
ATOM   1744  CD  GLU A 118      21.920  42.297  18.356  1.00  0.00           C  
ATOM   1745  OE1 GLU A 118      21.472  43.054  19.184  1.00  0.00           O  
ATOM   1746  OE2 GLU A 118      22.499  42.675  17.367  1.00  0.00           O  
ATOM   1747  H   GLU A 118      21.752  38.284  16.613  1.00  0.00           H  
ATOM   1748  HA  GLU A 118      20.362  38.590  19.140  1.00  0.00           H  
ATOM   1749 1HB  GLU A 118      20.587  40.497  16.813  1.00  0.00           H  
ATOM   1750 2HB  GLU A 118      19.660  40.881  18.257  1.00  0.00           H  
ATOM   1751 1HG  GLU A 118      21.709  40.598  19.617  1.00  0.00           H  
ATOM   1752 2HG  GLU A 118      22.619  40.293  18.143  1.00  0.00           H  
ATOM   1753  N   LYS A 119      18.445  38.101  16.515  1.00  0.00           N  
ATOM   1754  CA  LYS A 119      17.044  37.834  16.166  1.00  0.00           C  
ATOM   1755  C   LYS A 119      16.504  36.680  16.960  1.00  0.00           C  
ATOM   1756  O   LYS A 119      15.354  36.708  17.376  1.00  0.00           O  
ATOM   1757  CB  LYS A 119      16.906  37.546  14.670  1.00  0.00           C  
ATOM   1758  CG  LYS A 119      17.120  38.764  13.781  1.00  0.00           C  
ATOM   1759  CD  LYS A 119      16.989  38.404  12.309  1.00  0.00           C  
ATOM   1760  CE  LYS A 119      17.206  39.617  11.415  1.00  0.00           C  
ATOM   1761  NZ  LYS A 119      17.117  39.269   9.971  1.00  0.00           N  
ATOM   1762  H   LYS A 119      19.175  37.964  15.827  1.00  0.00           H  
ATOM   1763  HA  LYS A 119      16.452  38.717  16.404  1.00  0.00           H  
ATOM   1764 1HB  LYS A 119      17.630  36.783  14.381  1.00  0.00           H  
ATOM   1765 2HB  LYS A 119      15.911  37.149  14.469  1.00  0.00           H  
ATOM   1766 1HG  LYS A 119      16.379  39.525  14.029  1.00  0.00           H  
ATOM   1767 2HG  LYS A 119      18.113  39.172  13.960  1.00  0.00           H  
ATOM   1768 1HD  LYS A 119      17.727  37.641  12.054  1.00  0.00           H  
ATOM   1769 2HD  LYS A 119      15.995  38.002  12.119  1.00  0.00           H  
ATOM   1770 1HE  LYS A 119      16.452  40.368  11.646  1.00  0.00           H  
ATOM   1771 2HE  LYS A 119      18.190  40.037  11.619  1.00  0.00           H  
ATOM   1772 1HZ  LYS A 119      17.267  40.098   9.414  1.00  0.00           H  
ATOM   1773 2HZ  LYS A 119      17.822  38.581   9.744  1.00  0.00           H  
ATOM   1774 3HZ  LYS A 119      16.203  38.890   9.769  1.00  0.00           H  
ATOM   1775  N   ALA A 120      17.300  35.633  17.144  1.00  0.00           N  
ATOM   1776  CA  ALA A 120      16.864  34.496  17.951  1.00  0.00           C  
ATOM   1777  C   ALA A 120      16.663  34.954  19.380  1.00  0.00           C  
ATOM   1778  O   ALA A 120      15.798  34.430  20.087  1.00  0.00           O  
ATOM   1779  CB  ALA A 120      17.868  33.354  17.884  1.00  0.00           C  
ATOM   1780  H   ALA A 120      18.217  35.629  16.722  1.00  0.00           H  
ATOM   1781  HA  ALA A 120      15.917  34.130  17.560  1.00  0.00           H  
ATOM   1782 1HB  ALA A 120      17.523  32.523  18.500  1.00  0.00           H  
ATOM   1783 2HB  ALA A 120      17.964  33.023  16.851  1.00  0.00           H  
ATOM   1784 3HB  ALA A 120      18.829  33.709  18.251  1.00  0.00           H  
ATOM   1785  N   LEU A 121      17.536  35.847  19.846  1.00  0.00           N  
ATOM   1786  CA  LEU A 121      17.402  36.366  21.201  1.00  0.00           C  
ATOM   1787  C   LEU A 121      16.106  37.175  21.301  1.00  0.00           C  
ATOM   1788  O   LEU A 121      15.365  37.021  22.280  1.00  0.00           O  
ATOM   1789  CB  LEU A 121      18.620  37.230  21.546  1.00  0.00           C  
ATOM   1790  CG  LEU A 121      18.691  37.897  22.925  1.00  0.00           C  
ATOM   1791  CD1 LEU A 121      18.620  36.849  24.027  1.00  0.00           C  
ATOM   1792  CD2 LEU A 121      19.986  38.696  23.015  1.00  0.00           C  
ATOM   1793  H   LEU A 121      18.285  36.161  19.247  1.00  0.00           H  
ATOM   1794  HA  LEU A 121      17.365  35.516  21.884  1.00  0.00           H  
ATOM   1795 1HB  LEU A 121      19.511  36.608  21.461  1.00  0.00           H  
ATOM   1796 2HB  LEU A 121      18.683  38.033  20.812  1.00  0.00           H  
ATOM   1797  HG  LEU A 121      17.841  38.566  23.062  1.00  0.00           H  
ATOM   1798 1HD1 LEU A 121      18.672  37.339  24.999  1.00  0.00           H  
ATOM   1799 2HD1 LEU A 121      17.684  36.296  23.952  1.00  0.00           H  
ATOM   1800 3HD1 LEU A 121      19.458  36.160  23.918  1.00  0.00           H  
ATOM   1801 1HD2 LEU A 121      20.053  39.179  23.990  1.00  0.00           H  
ATOM   1802 2HD2 LEU A 121      20.837  38.027  22.884  1.00  0.00           H  
ATOM   1803 3HD2 LEU A 121      20.012  39.460  22.239  1.00  0.00           H  
ATOM   1804  N   LYS A 122      15.808  38.019  20.310  1.00  0.00           N  
ATOM   1805  CA  LYS A 122      14.577  38.811  20.320  1.00  0.00           C  
ATOM   1806  C   LYS A 122      13.361  37.923  20.397  1.00  0.00           C  
ATOM   1807  O   LYS A 122      12.432  38.206  21.137  1.00  0.00           O  
ATOM   1808  CB  LYS A 122      14.481  39.706  19.084  1.00  0.00           C  
ATOM   1809  CG  LYS A 122      13.260  40.615  19.041  1.00  0.00           C  
ATOM   1810  CD  LYS A 122      13.183  41.420  17.752  1.00  0.00           C  
ATOM   1811  CE  LYS A 122      11.926  42.276  17.710  1.00  0.00           C  
ATOM   1812  NZ  LYS A 122      11.688  42.907  16.383  1.00  0.00           N  
ATOM   1813  H   LYS A 122      16.448  38.110  19.533  1.00  0.00           H  
ATOM   1814  HA  LYS A 122      14.579  39.452  21.203  1.00  0.00           H  
ATOM   1815 1HB  LYS A 122      15.367  40.340  19.027  1.00  0.00           H  
ATOM   1816 2HB  LYS A 122      14.461  39.083  18.189  1.00  0.00           H  
ATOM   1817 1HG  LYS A 122      12.347  40.024  19.125  1.00  0.00           H  
ATOM   1818 2HG  LYS A 122      13.306  41.305  19.883  1.00  0.00           H  
ATOM   1819 1HD  LYS A 122      14.059  42.067  17.675  1.00  0.00           H  
ATOM   1820 2HD  LYS A 122      13.179  40.737  16.902  1.00  0.00           H  
ATOM   1821 1HE  LYS A 122      11.064  41.658  17.954  1.00  0.00           H  
ATOM   1822 2HE  LYS A 122      12.016  43.064  18.457  1.00  0.00           H  
ATOM   1823 1HZ  LYS A 122      10.844  43.461  16.412  1.00  0.00           H  
ATOM   1824 2HZ  LYS A 122      12.454  43.509  16.120  1.00  0.00           H  
ATOM   1825 3HZ  LYS A 122      11.588  42.185  15.684  1.00  0.00           H  
ATOM   1826  N   ARG A 123      13.347  36.863  19.579  1.00  0.00           N  
ATOM   1827  CA  ARG A 123      12.211  35.957  19.587  1.00  0.00           C  
ATOM   1828  C   ARG A 123      12.133  35.194  20.886  1.00  0.00           C  
ATOM   1829  O   ARG A 123      11.054  35.033  21.431  1.00  0.00           O  
ATOM   1830  CB  ARG A 123      12.289  34.967  18.435  1.00  0.00           C  
ATOM   1831  CG  ARG A 123      12.058  35.557  17.054  1.00  0.00           C  
ATOM   1832  CD  ARG A 123      11.833  34.491  16.045  1.00  0.00           C  
ATOM   1833  NE  ARG A 123      12.981  33.612  15.894  1.00  0.00           N  
ATOM   1834  CZ  ARG A 123      14.021  33.788  15.055  1.00  0.00           C  
ATOM   1835  NH1 ARG A 123      14.089  34.829  14.255  1.00  0.00           N  
ATOM   1836  NH2 ARG A 123      14.992  32.891  15.040  1.00  0.00           N  
ATOM   1837  H   ARG A 123      14.126  36.700  18.958  1.00  0.00           H  
ATOM   1838  HA  ARG A 123      11.301  36.548  19.472  1.00  0.00           H  
ATOM   1839 1HB  ARG A 123      13.275  34.501  18.436  1.00  0.00           H  
ATOM   1840 2HB  ARG A 123      11.550  34.180  18.584  1.00  0.00           H  
ATOM   1841 1HG  ARG A 123      11.180  36.203  17.078  1.00  0.00           H  
ATOM   1842 2HG  ARG A 123      12.931  36.140  16.756  1.00  0.00           H  
ATOM   1843 1HD  ARG A 123      10.981  33.883  16.347  1.00  0.00           H  
ATOM   1844 2HD  ARG A 123      11.631  34.948  15.077  1.00  0.00           H  
ATOM   1845  HE  ARG A 123      13.001  32.787  16.479  1.00  0.00           H  
ATOM   1846 1HH1 ARG A 123      13.357  35.524  14.253  1.00  0.00           H  
ATOM   1847 2HH1 ARG A 123      14.882  34.931  13.637  1.00  0.00           H  
ATOM   1848 1HH2 ARG A 123      14.946  32.088  15.653  1.00  0.00           H  
ATOM   1849 2HH2 ARG A 123      15.778  33.007  14.417  1.00  0.00           H  
ATOM   1850  N   ALA A 124      13.255  34.713  21.407  1.00  0.00           N  
ATOM   1851  CA  ALA A 124      13.201  33.973  22.664  1.00  0.00           C  
ATOM   1852  C   ALA A 124      12.677  34.843  23.803  1.00  0.00           C  
ATOM   1853  O   ALA A 124      11.848  34.391  24.579  1.00  0.00           O  
ATOM   1854  CB  ALA A 124      14.587  33.438  22.993  1.00  0.00           C  
ATOM   1855  H   ALA A 124      14.146  34.846  20.953  1.00  0.00           H  
ATOM   1856  HA  ALA A 124      12.512  33.136  22.550  1.00  0.00           H  
ATOM   1857 1HB  ALA A 124      14.532  32.895  23.936  1.00  0.00           H  
ATOM   1858 2HB  ALA A 124      14.919  32.769  22.198  1.00  0.00           H  
ATOM   1859 3HB  ALA A 124      15.281  34.273  23.080  1.00  0.00           H  
ATOM   1860  N   VAL A 125      13.097  36.102  23.856  1.00  0.00           N  
ATOM   1861  CA  VAL A 125      12.585  36.976  24.912  1.00  0.00           C  
ATOM   1862  C   VAL A 125      11.098  37.203  24.681  1.00  0.00           C  
ATOM   1863  O   VAL A 125      10.313  37.080  25.609  1.00  0.00           O  
ATOM   1864  CB  VAL A 125      13.325  38.327  24.918  1.00  0.00           C  
ATOM   1865  CG1 VAL A 125      12.659  39.320  25.860  1.00  0.00           C  
ATOM   1866  CG2 VAL A 125      14.779  38.115  25.314  1.00  0.00           C  
ATOM   1867  H   VAL A 125      13.758  36.446  23.177  1.00  0.00           H  
ATOM   1868  HA  VAL A 125      12.744  36.497  25.879  1.00  0.00           H  
ATOM   1869  HB  VAL A 125      13.280  38.765  23.920  1.00  0.00           H  
ATOM   1870 1HG1 VAL A 125      13.213  40.260  25.834  1.00  0.00           H  
ATOM   1871 2HG1 VAL A 125      11.629  39.503  25.553  1.00  0.00           H  
ATOM   1872 3HG1 VAL A 125      12.666  38.917  26.872  1.00  0.00           H  
ATOM   1873 1HG2 VAL A 125      15.302  39.071  25.317  1.00  0.00           H  
ATOM   1874 2HG2 VAL A 125      14.817  37.675  26.310  1.00  0.00           H  
ATOM   1875 3HG2 VAL A 125      15.274  37.447  24.609  1.00  0.00           H  
ATOM   1876  N   ALA A 126      10.681  37.535  23.461  1.00  0.00           N  
ATOM   1877  CA  ALA A 126       9.253  37.774  23.224  1.00  0.00           C  
ATOM   1878  C   ALA A 126       8.335  36.565  23.354  1.00  0.00           C  
ATOM   1879  O   ALA A 126       7.219  36.698  23.876  1.00  0.00           O  
ATOM   1880  CB  ALA A 126       9.076  38.381  21.839  1.00  0.00           C  
ATOM   1881  H   ALA A 126      11.332  37.621  22.696  1.00  0.00           H  
ATOM   1882  HA  ALA A 126       8.914  38.477  23.983  1.00  0.00           H  
ATOM   1883 1HB  ALA A 126       8.012  38.585  21.714  1.00  0.00           H  
ATOM   1884 2HB  ALA A 126       9.652  39.304  21.764  1.00  0.00           H  
ATOM   1885 3HB  ALA A 126       9.426  37.677  21.086  1.00  0.00           H  
ATOM   1886  N   ARG A 127       8.777  35.384  22.919  1.00  0.00           N  
ATOM   1887  CA  ARG A 127       7.944  34.190  22.938  1.00  0.00           C  
ATOM   1888  C   ARG A 127       8.002  33.302  24.185  1.00  0.00           C  
ATOM   1889  O   ARG A 127       6.977  32.736  24.583  1.00  0.00           O  
ATOM   1890  CB  ARG A 127       8.278  33.305  21.747  1.00  0.00           C  
ATOM   1891  CG  ARG A 127       7.900  33.861  20.384  1.00  0.00           C  
ATOM   1892  CD  ARG A 127       8.293  32.925  19.299  1.00  0.00           C  
ATOM   1893  NE  ARG A 127       7.910  33.416  17.986  1.00  0.00           N  
ATOM   1894  CZ  ARG A 127       8.153  32.783  16.821  1.00  0.00           C  
ATOM   1895  NH1 ARG A 127       8.784  31.631  16.808  1.00  0.00           N  
ATOM   1896  NH2 ARG A 127       7.755  33.327  15.683  1.00  0.00           N  
ATOM   1897  H   ARG A 127       9.719  35.314  22.561  1.00  0.00           H  
ATOM   1898  HA  ARG A 127       6.908  34.525  22.869  1.00  0.00           H  
ATOM   1899 1HB  ARG A 127       9.349  33.112  21.734  1.00  0.00           H  
ATOM   1900 2HB  ARG A 127       7.769  32.346  21.858  1.00  0.00           H  
ATOM   1901 1HG  ARG A 127       6.822  34.014  20.338  1.00  0.00           H  
ATOM   1902 2HG  ARG A 127       8.410  34.813  20.231  1.00  0.00           H  
ATOM   1903 1HD  ARG A 127       9.375  32.801  19.317  1.00  0.00           H  
ATOM   1904 2HD  ARG A 127       7.805  31.965  19.462  1.00  0.00           H  
ATOM   1905  HE  ARG A 127       7.421  34.300  17.946  1.00  0.00           H  
ATOM   1906 1HH1 ARG A 127       9.092  31.207  17.673  1.00  0.00           H  
ATOM   1907 2HH1 ARG A 127       8.964  31.162  15.932  1.00  0.00           H  
ATOM   1908 1HH2 ARG A 127       7.270  34.213  15.687  1.00  0.00           H  
ATOM   1909 2HH2 ARG A 127       7.935  32.859  14.807  1.00  0.00           H  
ATOM   1910  N   VAL A 128       9.173  33.183  24.814  1.00  0.00           N  
ATOM   1911  CA  VAL A 128       9.318  32.284  25.960  1.00  0.00           C  
ATOM   1912  C   VAL A 128       9.374  33.068  27.291  1.00  0.00           C  
ATOM   1913  O   VAL A 128       8.651  32.770  28.241  1.00  0.00           O  
ATOM   1914  CB  VAL A 128      10.596  31.438  25.807  1.00  0.00           C  
ATOM   1915  CG1 VAL A 128      10.765  30.561  27.039  1.00  0.00           C  
ATOM   1916  CG2 VAL A 128      10.497  30.612  24.533  1.00  0.00           C  
ATOM   1917  H   VAL A 128       9.989  33.701  24.524  1.00  0.00           H  
ATOM   1918  HA  VAL A 128       8.454  31.619  25.998  1.00  0.00           H  
ATOM   1919  HB  VAL A 128      11.467  32.091  25.751  1.00  0.00           H  
ATOM   1920 1HG1 VAL A 128      11.667  29.958  26.940  1.00  0.00           H  
ATOM   1921 2HG1 VAL A 128      10.849  31.171  27.939  1.00  0.00           H  
ATOM   1922 3HG1 VAL A 128       9.897  29.908  27.131  1.00  0.00           H  
ATOM   1923 1HG2 VAL A 128      11.395  30.008  24.413  1.00  0.00           H  
ATOM   1924 2HG2 VAL A 128       9.627  29.957  24.594  1.00  0.00           H  
ATOM   1925 3HG2 VAL A 128      10.393  31.276  23.675  1.00  0.00           H  
ATOM   1926  N   GLY A 129      10.219  34.086  27.316  1.00  0.00           N  
ATOM   1927  CA  GLY A 129      10.392  34.873  28.519  1.00  0.00           C  
ATOM   1928  C   GLY A 129      11.859  35.296  28.588  1.00  0.00           C  
ATOM   1929  O   GLY A 129      12.624  35.020  27.643  1.00  0.00           O  
ATOM   1930  H   GLY A 129      10.742  34.304  26.480  1.00  0.00           H  
ATOM   1931 1HA  GLY A 129       9.725  35.735  28.481  1.00  0.00           H  
ATOM   1932 2HA  GLY A 129      10.106  34.281  29.387  1.00  0.00           H  
ATOM   1933  N   PRO A 130      12.294  35.924  29.699  1.00  0.00           N  
ATOM   1934  CA  PRO A 130      13.643  36.477  29.904  1.00  0.00           C  
ATOM   1935  C   PRO A 130      14.723  35.432  29.555  1.00  0.00           C  
ATOM   1936  O   PRO A 130      14.592  34.268  29.852  1.00  0.00           O  
ATOM   1937  CB  PRO A 130      13.599  36.804  31.400  1.00  0.00           C  
ATOM   1938  CG  PRO A 130      12.162  37.094  31.669  1.00  0.00           C  
ATOM   1939  CD  PRO A 130      11.402  36.112  30.820  1.00  0.00           C  
ATOM   1940  HA  PRO A 130      13.751  37.380  29.285  1.00  0.00           H  
ATOM   1941 1HB  PRO A 130      13.976  35.956  31.991  1.00  0.00           H  
ATOM   1942 2HB  PRO A 130      14.260  37.660  31.600  1.00  0.00           H  
ATOM   1943 1HG  PRO A 130      11.953  36.975  32.742  1.00  0.00           H  
ATOM   1944 2HG  PRO A 130      11.939  38.140  31.407  1.00  0.00           H  
ATOM   1945 1HD  PRO A 130      11.285  35.158  31.357  1.00  0.00           H  
ATOM   1946 2HD  PRO A 130      10.415  36.523  30.563  1.00  0.00           H  
ATOM   1947  N   VAL A 131      15.780  35.927  28.899  1.00  0.00           N  
ATOM   1948  CA  VAL A 131      16.900  35.105  28.407  1.00  0.00           C  
ATOM   1949  C   VAL A 131      18.196  35.630  29.046  1.00  0.00           C  
ATOM   1950  O   VAL A 131      18.436  36.819  29.049  1.00  0.00           O  
ATOM   1951  CB  VAL A 131      16.983  35.182  26.872  1.00  0.00           C  
ATOM   1952  CG1 VAL A 131      18.147  34.351  26.351  1.00  0.00           C  
ATOM   1953  CG2 VAL A 131      15.671  34.710  26.264  1.00  0.00           C  
ATOM   1954  H   VAL A 131      15.783  36.927  28.749  1.00  0.00           H  
ATOM   1955  HA  VAL A 131      16.738  34.066  28.701  1.00  0.00           H  
ATOM   1956  HB  VAL A 131      17.173  36.213  26.573  1.00  0.00           H  
ATOM   1957 1HG1 VAL A 131      18.199  34.410  25.264  1.00  0.00           H  
ATOM   1958 2HG1 VAL A 131      19.085  34.718  26.766  1.00  0.00           H  
ATOM   1959 3HG1 VAL A 131      18.008  33.309  26.642  1.00  0.00           H  
ATOM   1960 1HG2 VAL A 131      15.752  34.774  25.180  1.00  0.00           H  
ATOM   1961 2HG2 VAL A 131      15.462  33.681  26.554  1.00  0.00           H  
ATOM   1962 3HG2 VAL A 131      14.849  35.339  26.608  1.00  0.00           H  
ATOM   1963  N   SER A 132      19.016  34.745  29.606  1.00  0.00           N  
ATOM   1964  CA  SER A 132      20.246  35.229  30.240  1.00  0.00           C  
ATOM   1965  C   SER A 132      21.175  35.656  29.093  1.00  0.00           C  
ATOM   1966  O   SER A 132      21.196  34.981  28.054  1.00  0.00           O  
ATOM   1967  CB  SER A 132      20.850  34.135  31.099  1.00  0.00           C  
ATOM   1968  OG  SER A 132      20.019  33.818  32.180  1.00  0.00           O  
ATOM   1969  H   SER A 132      18.805  33.757  29.600  1.00  0.00           H  
ATOM   1970  HA  SER A 132      20.031  36.080  30.887  1.00  0.00           H  
ATOM   1971 1HB  SER A 132      21.009  33.248  30.487  1.00  0.00           H  
ATOM   1972 2HB  SER A 132      21.819  34.466  31.467  1.00  0.00           H  
ATOM   1973  HG  SER A 132      20.100  34.574  32.766  1.00  0.00           H  
ATOM   1974  N   VAL A 133      21.901  36.765  29.244  1.00  0.00           N  
ATOM   1975  CA  VAL A 133      22.826  37.225  28.196  1.00  0.00           C  
ATOM   1976  C   VAL A 133      24.181  37.613  28.815  1.00  0.00           C  
ATOM   1977  O   VAL A 133      24.276  37.846  30.019  1.00  0.00           O  
ATOM   1978  CB  VAL A 133      22.248  38.434  27.436  1.00  0.00           C  
ATOM   1979  CG1 VAL A 133      20.932  38.075  26.764  1.00  0.00           C  
ATOM   1980  CG2 VAL A 133      22.059  39.602  28.390  1.00  0.00           C  
ATOM   1981  H   VAL A 133      21.812  37.302  30.095  1.00  0.00           H  
ATOM   1982  HA  VAL A 133      22.978  36.422  27.475  1.00  0.00           H  
ATOM   1983  HB  VAL A 133      22.949  38.710  26.648  1.00  0.00           H  
ATOM   1984 1HG1 VAL A 133      20.550  38.949  26.235  1.00  0.00           H  
ATOM   1985 2HG1 VAL A 133      21.088  37.262  26.054  1.00  0.00           H  
ATOM   1986 3HG1 VAL A 133      20.203  37.760  27.510  1.00  0.00           H  
ATOM   1987 1HG2 VAL A 133      21.651  40.460  27.856  1.00  0.00           H  
ATOM   1988 2HG2 VAL A 133      21.370  39.320  29.187  1.00  0.00           H  
ATOM   1989 3HG2 VAL A 133      23.038  39.846  28.803  1.00  0.00           H  
ATOM   1990  N   ALA A 134      25.230  37.758  28.013  1.00  0.00           N  
ATOM   1991  CA  ALA A 134      26.491  38.109  28.669  1.00  0.00           C  
ATOM   1992  C   ALA A 134      27.038  39.422  28.152  1.00  0.00           C  
ATOM   1993  O   ALA A 134      26.928  39.742  26.966  1.00  0.00           O  
ATOM   1994  CB  ALA A 134      27.538  37.022  28.466  1.00  0.00           C  
ATOM   1995  H   ALA A 134      25.133  37.628  27.014  1.00  0.00           H  
ATOM   1996  HA  ALA A 134      26.336  38.235  29.741  1.00  0.00           H  
ATOM   1997 1HB  ALA A 134      28.468  37.355  28.926  1.00  0.00           H  
ATOM   1998 2HB  ALA A 134      27.202  36.094  28.930  1.00  0.00           H  
ATOM   1999 3HB  ALA A 134      27.683  36.859  27.398  1.00  0.00           H  
ATOM   2000  N   ILE A 135      27.667  40.152  29.058  1.00  0.00           N  
ATOM   2001  CA  ILE A 135      28.324  41.412  28.741  1.00  0.00           C  
ATOM   2002  C   ILE A 135      29.741  41.506  29.295  1.00  0.00           C  
ATOM   2003  O   ILE A 135      30.213  40.645  30.029  1.00  0.00           O  
ATOM   2004  CB  ILE A 135      27.501  42.598  29.275  1.00  0.00           C  
ATOM   2005  CG1 ILE A 135      27.244  42.534  30.782  1.00  0.00           C  
ATOM   2006  CG2 ILE A 135      26.172  42.677  28.541  1.00  0.00           C  
ATOM   2007  CD1 ILE A 135      28.270  43.181  31.684  1.00  0.00           C  
ATOM   2008  H   ILE A 135      27.676  39.797  30.002  1.00  0.00           H  
ATOM   2009  HA  ILE A 135      28.400  41.490  27.657  1.00  0.00           H  
ATOM   2010  HB  ILE A 135      28.057  43.523  29.117  1.00  0.00           H  
ATOM   2011 1HG1 ILE A 135      26.285  43.012  30.978  1.00  0.00           H  
ATOM   2012 2HG1 ILE A 135      27.177  41.485  31.077  1.00  0.00           H  
ATOM   2013 1HG2 ILE A 135      25.593  43.517  28.922  1.00  0.00           H  
ATOM   2014 2HG2 ILE A 135      26.357  42.815  27.475  1.00  0.00           H  
ATOM   2015 3HG2 ILE A 135      25.608  41.756  28.691  1.00  0.00           H  
ATOM   2016 1HD1 ILE A 135      27.962  43.059  32.723  1.00  0.00           H  
ATOM   2017 2HD1 ILE A 135      29.253  42.726  31.554  1.00  0.00           H  
ATOM   2018 3HD1 ILE A 135      28.344  44.242  31.448  1.00  0.00           H  
ATOM   2019  N   ASP A 136      30.442  42.529  28.821  1.00  0.00           N  
ATOM   2020  CA  ASP A 136      31.771  42.917  29.249  1.00  0.00           C  
ATOM   2021  C   ASP A 136      31.638  43.945  30.391  1.00  0.00           C  
ATOM   2022  O   ASP A 136      31.320  45.099  30.148  1.00  0.00           O  
ATOM   2023  CB  ASP A 136      32.569  43.542  28.101  1.00  0.00           C  
ATOM   2024  CG  ASP A 136      33.993  43.924  28.481  1.00  0.00           C  
ATOM   2025  OD1 ASP A 136      34.286  43.905  29.652  1.00  0.00           O  
ATOM   2026  OD2 ASP A 136      34.780  44.229  27.617  1.00  0.00           O  
ATOM   2027  H   ASP A 136      30.014  43.087  28.096  1.00  0.00           H  
ATOM   2028  HA  ASP A 136      32.300  42.039  29.619  1.00  0.00           H  
ATOM   2029 1HB  ASP A 136      32.613  42.841  27.267  1.00  0.00           H  
ATOM   2030 2HB  ASP A 136      32.050  44.437  27.756  1.00  0.00           H  
ATOM   2031  N   ALA A 137      31.861  43.521  31.633  1.00  0.00           N  
ATOM   2032  CA  ALA A 137      31.659  44.381  32.783  1.00  0.00           C  
ATOM   2033  C   ALA A 137      32.896  45.235  33.119  1.00  0.00           C  
ATOM   2034  O   ALA A 137      32.833  46.042  34.052  1.00  0.00           O  
ATOM   2035  CB  ALA A 137      31.262  43.567  34.005  1.00  0.00           C  
ATOM   2036  H   ALA A 137      32.180  42.574  31.773  1.00  0.00           H  
ATOM   2037  HA  ALA A 137      30.855  45.076  32.544  1.00  0.00           H  
ATOM   2038 1HB  ALA A 137      31.101  44.239  34.849  1.00  0.00           H  
ATOM   2039 2HB  ALA A 137      30.342  43.022  33.794  1.00  0.00           H  
ATOM   2040 3HB  ALA A 137      32.054  42.862  34.248  1.00  0.00           H  
ATOM   2041  N   SER A 138      33.966  45.117  32.348  1.00  0.00           N  
ATOM   2042  CA  SER A 138      35.196  45.826  32.653  1.00  0.00           C  
ATOM   2043  C   SER A 138      35.191  47.306  32.233  1.00  0.00           C  
ATOM   2044  O   SER A 138      36.066  48.058  32.612  1.00  0.00           O  
ATOM   2045  CB  SER A 138      36.388  45.144  32.011  1.00  0.00           C  
ATOM   2046  OG  SER A 138      36.387  45.306  30.621  1.00  0.00           O  
ATOM   2047  H   SER A 138      33.939  44.526  31.529  1.00  0.00           H  
ATOM   2048  HA  SER A 138      35.336  45.800  33.736  1.00  0.00           H  
ATOM   2049 1HB  SER A 138      37.307  45.559  32.426  1.00  0.00           H  
ATOM   2050 2HB  SER A 138      36.373  44.080  32.251  1.00  0.00           H  
ATOM   2051  HG  SER A 138      35.687  44.743  30.282  1.00  0.00           H  
ATOM   2052  N   LEU A 139      34.218  47.707  31.440  1.00  0.00           N  
ATOM   2053  CA  LEU A 139      34.175  49.075  30.953  1.00  0.00           C  
ATOM   2054  C   LEU A 139      33.500  50.042  31.914  1.00  0.00           C  
ATOM   2055  O   LEU A 139      32.398  49.787  32.403  1.00  0.00           O  
ATOM   2056  CB  LEU A 139      33.448  49.172  29.606  1.00  0.00           C  
ATOM   2057  CG  LEU A 139      34.266  48.892  28.339  1.00  0.00           C  
ATOM   2058  CD1 LEU A 139      34.500  47.394  28.184  1.00  0.00           C  
ATOM   2059  CD2 LEU A 139      33.501  49.461  27.153  1.00  0.00           C  
ATOM   2060  H   LEU A 139      33.504  47.041  31.177  1.00  0.00           H  
ATOM   2061  HA  LEU A 139      35.202  49.416  30.824  1.00  0.00           H  
ATOM   2062 1HB  LEU A 139      32.620  48.466  29.613  1.00  0.00           H  
ATOM   2063 2HB  LEU A 139      33.045  50.180  29.507  1.00  0.00           H  
ATOM   2064  HG  LEU A 139      35.244  49.365  28.413  1.00  0.00           H  
ATOM   2065 1HD1 LEU A 139      35.081  47.203  27.281  1.00  0.00           H  
ATOM   2066 2HD1 LEU A 139      35.048  46.995  29.037  1.00  0.00           H  
ATOM   2067 3HD1 LEU A 139      33.544  46.881  28.110  1.00  0.00           H  
ATOM   2068 1HD2 LEU A 139      34.064  49.272  26.238  1.00  0.00           H  
ATOM   2069 2HD2 LEU A 139      32.524  48.983  27.082  1.00  0.00           H  
ATOM   2070 3HD2 LEU A 139      33.366  50.535  27.280  1.00  0.00           H  
ATOM   2071  N   THR A 140      34.160  51.153  32.163  1.00  0.00           N  
ATOM   2072  CA  THR A 140      33.634  52.182  33.073  1.00  0.00           C  
ATOM   2073  C   THR A 140      32.411  52.828  32.491  1.00  0.00           C  
ATOM   2074  O   THR A 140      31.611  53.438  33.198  1.00  0.00           O  
ATOM   2075  CB  THR A 140      34.706  53.250  33.353  1.00  0.00           C  
ATOM   2076  OG1 THR A 140      35.150  53.806  32.108  1.00  0.00           O  
ATOM   2077  CG2 THR A 140      35.872  52.606  34.089  1.00  0.00           C  
ATOM   2078  H   THR A 140      35.053  51.315  31.720  1.00  0.00           H  
ATOM   2079  HA  THR A 140      33.359  51.700  34.011  1.00  0.00           H  
ATOM   2080  HB  THR A 140      34.280  54.047  33.962  1.00  0.00           H  
ATOM   2081  HG1 THR A 140      35.671  54.594  32.279  1.00  0.00           H  
ATOM   2082 1HG2 THR A 140      36.634  53.359  34.291  1.00  0.00           H  
ATOM   2083 2HG2 THR A 140      35.515  52.189  35.029  1.00  0.00           H  
ATOM   2084 3HG2 THR A 140      36.302  51.813  33.482  1.00  0.00           H  
ATOM   2085  N   SER A 141      32.300  52.822  31.178  1.00  0.00           N  
ATOM   2086  CA  SER A 141      31.154  53.412  30.515  1.00  0.00           C  
ATOM   2087  C   SER A 141      29.922  52.604  30.762  1.00  0.00           C  
ATOM   2088  O   SER A 141      28.813  53.117  30.667  1.00  0.00           O  
ATOM   2089  CB  SER A 141      31.455  53.498  29.031  1.00  0.00           C  
ATOM   2090  OG  SER A 141      31.576  52.231  28.447  1.00  0.00           O  
ATOM   2091  H   SER A 141      33.021  52.400  30.610  1.00  0.00           H  
ATOM   2092  HA  SER A 141      30.995  54.416  30.916  1.00  0.00           H  
ATOM   2093 1HB  SER A 141      30.658  54.048  28.530  1.00  0.00           H  
ATOM   2094 2HB  SER A 141      32.380  54.053  28.882  1.00  0.00           H  
ATOM   2095  HG  SER A 141      31.959  52.402  27.583  1.00  0.00           H  
ATOM   2096  N   PHE A 142      30.075  51.339  31.161  1.00  0.00           N  
ATOM   2097  CA  PHE A 142      28.935  50.487  31.499  1.00  0.00           C  
ATOM   2098  C   PHE A 142      28.651  50.695  32.985  1.00  0.00           C  
ATOM   2099  O   PHE A 142      27.561  50.960  33.393  1.00  0.00           O  
ATOM   2100  CB  PHE A 142      29.248  49.021  31.194  1.00  0.00           C  
ATOM   2101  CG  PHE A 142      28.150  48.030  31.456  1.00  0.00           C  
ATOM   2102  CD1 PHE A 142      27.200  47.726  30.493  1.00  0.00           C  
ATOM   2103  CD2 PHE A 142      28.057  47.385  32.680  1.00  0.00           C  
ATOM   2104  CE1 PHE A 142      26.193  46.812  30.744  1.00  0.00           C  
ATOM   2105  CE2 PHE A 142      27.053  46.470  32.936  1.00  0.00           C  
ATOM   2106  CZ  PHE A 142      26.115  46.179  31.966  1.00  0.00           C  
ATOM   2107  H   PHE A 142      30.995  50.932  31.238  1.00  0.00           H  
ATOM   2108  HA  PHE A 142      28.069  50.784  30.904  1.00  0.00           H  
ATOM   2109 1HB  PHE A 142      29.519  48.928  30.144  1.00  0.00           H  
ATOM   2110 2HB  PHE A 142      30.106  48.709  31.789  1.00  0.00           H  
ATOM   2111  HD1 PHE A 142      27.251  48.219  29.521  1.00  0.00           H  
ATOM   2112  HD2 PHE A 142      28.800  47.618  33.444  1.00  0.00           H  
ATOM   2113  HE1 PHE A 142      25.455  46.586  29.976  1.00  0.00           H  
ATOM   2114  HE2 PHE A 142      26.990  45.969  33.901  1.00  0.00           H  
ATOM   2115  HZ  PHE A 142      25.322  45.459  32.165  1.00  0.00           H  
ATOM   2116  N   GLN A 143      29.713  50.623  33.768  1.00  0.00           N  
ATOM   2117  CA  GLN A 143      29.684  50.691  35.228  1.00  0.00           C  
ATOM   2118  C   GLN A 143      29.089  51.966  35.814  1.00  0.00           C  
ATOM   2119  O   GLN A 143      28.407  51.924  36.823  1.00  0.00           O  
ATOM   2120  CB  GLN A 143      31.104  50.521  35.773  1.00  0.00           C  
ATOM   2121  CG  GLN A 143      31.745  49.156  35.585  1.00  0.00           C  
ATOM   2122  CD  GLN A 143      33.234  49.240  35.863  1.00  0.00           C  
ATOM   2123  OE1 GLN A 143      33.685  50.230  36.443  1.00  0.00           O  
ATOM   2124  NE2 GLN A 143      33.994  48.228  35.460  1.00  0.00           N  
ATOM   2125  H   GLN A 143      30.614  50.513  33.325  1.00  0.00           H  
ATOM   2126  HA  GLN A 143      29.052  49.875  35.582  1.00  0.00           H  
ATOM   2127 1HB  GLN A 143      31.747  51.254  35.287  1.00  0.00           H  
ATOM   2128 2HB  GLN A 143      31.103  50.726  36.843  1.00  0.00           H  
ATOM   2129 1HG  GLN A 143      31.292  48.444  36.274  1.00  0.00           H  
ATOM   2130 2HG  GLN A 143      31.596  48.809  34.563  1.00  0.00           H  
ATOM   2131 1HE2 GLN A 143      34.982  48.246  35.625  1.00  0.00           H  
ATOM   2132 2HE2 GLN A 143      33.588  47.444  34.990  1.00  0.00           H  
ATOM   2133  N   PHE A 144      29.349  53.101  35.164  1.00  0.00           N  
ATOM   2134  CA  PHE A 144      28.852  54.398  35.657  1.00  0.00           C  
ATOM   2135  C   PHE A 144      27.680  54.950  34.804  1.00  0.00           C  
ATOM   2136  O   PHE A 144      27.481  56.160  34.711  1.00  0.00           O  
ATOM   2137  CB  PHE A 144      30.011  55.396  35.670  1.00  0.00           C  
ATOM   2138  CG  PHE A 144      31.052  54.992  36.674  1.00  0.00           C  
ATOM   2139  CD1 PHE A 144      32.188  54.290  36.298  1.00  0.00           C  
ATOM   2140  CD2 PHE A 144      30.902  55.311  38.019  1.00  0.00           C  
ATOM   2141  CE1 PHE A 144      33.148  53.916  37.219  1.00  0.00           C  
ATOM   2142  CE2 PHE A 144      31.856  54.942  38.947  1.00  0.00           C  
ATOM   2143  CZ  PHE A 144      32.980  54.244  38.547  1.00  0.00           C  
ATOM   2144  H   PHE A 144      29.896  53.090  34.316  1.00  0.00           H  
ATOM   2145  HA  PHE A 144      28.481  54.259  36.674  1.00  0.00           H  
ATOM   2146 1HB  PHE A 144      30.460  55.450  34.679  1.00  0.00           H  
ATOM   2147 2HB  PHE A 144      29.645  56.393  35.910  1.00  0.00           H  
ATOM   2148  HD1 PHE A 144      32.327  54.030  35.248  1.00  0.00           H  
ATOM   2149  HD2 PHE A 144      30.017  55.861  38.342  1.00  0.00           H  
ATOM   2150  HE1 PHE A 144      34.031  53.366  36.896  1.00  0.00           H  
ATOM   2151  HE2 PHE A 144      31.724  55.200  39.997  1.00  0.00           H  
ATOM   2152  HZ  PHE A 144      33.731  53.952  39.280  1.00  0.00           H  
ATOM   2153  N   TYR A 145      26.943  54.044  34.173  1.00  0.00           N  
ATOM   2154  CA  TYR A 145      25.732  54.360  33.420  1.00  0.00           C  
ATOM   2155  C   TYR A 145      24.649  55.024  34.285  1.00  0.00           C  
ATOM   2156  O   TYR A 145      24.396  54.587  35.397  1.00  0.00           O  
ATOM   2157  CB  TYR A 145      25.170  53.100  32.758  1.00  0.00           C  
ATOM   2158  CG  TYR A 145      23.783  53.304  32.188  1.00  0.00           C  
ATOM   2159  CD1 TYR A 145      23.571  53.801  30.911  1.00  0.00           C  
ATOM   2160  CD2 TYR A 145      22.708  52.972  32.998  1.00  0.00           C  
ATOM   2161  CE1 TYR A 145      22.278  53.963  30.451  1.00  0.00           C  
ATOM   2162  CE2 TYR A 145      21.412  53.130  32.548  1.00  0.00           C  
ATOM   2163  CZ  TYR A 145      21.185  53.624  31.279  1.00  0.00           C  
ATOM   2164  OH  TYR A 145      19.887  53.777  30.845  1.00  0.00           O  
ATOM   2165  H   TYR A 145      27.216  53.073  34.203  1.00  0.00           H  
ATOM   2166  HA  TYR A 145      25.998  55.079  32.642  1.00  0.00           H  
ATOM   2167 1HB  TYR A 145      25.834  52.782  31.951  1.00  0.00           H  
ATOM   2168 2HB  TYR A 145      25.132  52.291  33.486  1.00  0.00           H  
ATOM   2169  HD1 TYR A 145      24.418  54.061  30.273  1.00  0.00           H  
ATOM   2170  HD2 TYR A 145      22.886  52.583  34.000  1.00  0.00           H  
ATOM   2171  HE1 TYR A 145      22.107  54.354  29.449  1.00  0.00           H  
ATOM   2172  HE2 TYR A 145      20.574  52.867  33.193  1.00  0.00           H  
ATOM   2173  HH  TYR A 145      19.881  54.042  29.922  1.00  0.00           H  
ATOM   2174  N   SER A 146      23.973  56.033  33.747  1.00  0.00           N  
ATOM   2175  CA  SER A 146      22.847  56.638  34.485  1.00  0.00           C  
ATOM   2176  C   SER A 146      21.541  56.751  33.663  1.00  0.00           C  
ATOM   2177  O   SER A 146      20.446  56.485  34.194  1.00  0.00           O  
ATOM   2178  CB  SER A 146      23.240  58.017  34.976  1.00  0.00           C  
ATOM   2179  OG  SER A 146      23.503  58.870  33.895  1.00  0.00           O  
ATOM   2180  H   SER A 146      24.231  56.381  32.833  1.00  0.00           H  
ATOM   2181  HA  SER A 146      22.622  56.003  35.342  1.00  0.00           H  
ATOM   2182 1HB  SER A 146      22.437  58.429  35.585  1.00  0.00           H  
ATOM   2183 2HB  SER A 146      24.124  57.938  35.608  1.00  0.00           H  
ATOM   2184  HG  SER A 146      23.728  59.719  34.282  1.00  0.00           H  
ATOM   2185  N   LYS A 147      21.634  57.012  32.360  1.00  0.00           N  
ATOM   2186  CA  LYS A 147      20.429  57.161  31.559  1.00  0.00           C  
ATOM   2187  C   LYS A 147      20.656  57.007  30.064  1.00  0.00           C  
ATOM   2188  O   LYS A 147      21.793  57.007  29.588  1.00  0.00           O  
ATOM   2189  CB  LYS A 147      19.783  58.520  31.836  1.00  0.00           C  
ATOM   2190  CG  LYS A 147      20.644  59.717  31.463  1.00  0.00           C  
ATOM   2191  CD  LYS A 147      19.950  61.026  31.810  1.00  0.00           C  
ATOM   2192  CE  LYS A 147      20.800  62.228  31.422  1.00  0.00           C  
ATOM   2193  NZ  LYS A 147      20.133  63.515  31.759  1.00  0.00           N  
ATOM   2194  H   LYS A 147      22.541  57.105  31.925  1.00  0.00           H  
ATOM   2195  HA  LYS A 147      19.737  56.369  31.847  1.00  0.00           H  
ATOM   2196 1HB  LYS A 147      18.847  58.597  31.282  1.00  0.00           H  
ATOM   2197 2HB  LYS A 147      19.543  58.600  32.897  1.00  0.00           H  
ATOM   2198 1HG  LYS A 147      21.591  59.661  32.001  1.00  0.00           H  
ATOM   2199 2HG  LYS A 147      20.852  59.701  30.393  1.00  0.00           H  
ATOM   2200 1HD  LYS A 147      18.997  61.080  31.284  1.00  0.00           H  
ATOM   2201 2HD  LYS A 147      19.758  61.060  32.882  1.00  0.00           H  
ATOM   2202 1HE  LYS A 147      21.752  62.173  31.948  1.00  0.00           H  
ATOM   2203 2HE  LYS A 147      20.989  62.198  30.350  1.00  0.00           H  
ATOM   2204 1HZ  LYS A 147      20.728  64.285  31.487  1.00  0.00           H  
ATOM   2205 2HZ  LYS A 147      19.252  63.580  31.266  1.00  0.00           H  
ATOM   2206 3HZ  LYS A 147      19.963  63.558  32.754  1.00  0.00           H  
ATOM   2207  N   GLY A 148      19.567  56.773  29.337  1.00  0.00           N  
ATOM   2208  CA  GLY A 148      19.598  56.643  27.888  1.00  0.00           C  
ATOM   2209  C   GLY A 148      20.006  55.238  27.456  1.00  0.00           C  
ATOM   2210  O   GLY A 148      19.885  54.281  28.230  1.00  0.00           O  
ATOM   2211  H   GLY A 148      18.682  56.684  29.813  1.00  0.00           H  
ATOM   2212 1HA  GLY A 148      18.614  56.877  27.482  1.00  0.00           H  
ATOM   2213 2HA  GLY A 148      20.297  57.368  27.473  1.00  0.00           H  
ATOM   2214  N   VAL A 149      20.395  55.092  26.189  1.00  0.00           N  
ATOM   2215  CA  VAL A 149      20.737  53.767  25.658  1.00  0.00           C  
ATOM   2216  C   VAL A 149      22.259  53.658  25.481  1.00  0.00           C  
ATOM   2217  O   VAL A 149      22.897  54.505  24.821  1.00  0.00           O  
ATOM   2218  CB  VAL A 149      20.041  53.526  24.306  1.00  0.00           C  
ATOM   2219  CG1 VAL A 149      20.472  52.182  23.739  1.00  0.00           C  
ATOM   2220  CG2 VAL A 149      18.532  53.590  24.493  1.00  0.00           C  
ATOM   2221  H   VAL A 149      20.453  55.905  25.591  1.00  0.00           H  
ATOM   2222  HA  VAL A 149      20.403  53.000  26.358  1.00  0.00           H  
ATOM   2223  HB  VAL A 149      20.352  54.292  23.596  1.00  0.00           H  
ATOM   2224 1HG1 VAL A 149      19.977  52.015  22.781  1.00  0.00           H  
ATOM   2225 2HG1 VAL A 149      21.551  52.161  23.586  1.00  0.00           H  
ATOM   2226 3HG1 VAL A 149      20.194  51.389  24.432  1.00  0.00           H  
ATOM   2227 1HG2 VAL A 149      18.038  53.420  23.537  1.00  0.00           H  
ATOM   2228 2HG2 VAL A 149      18.221  52.824  25.204  1.00  0.00           H  
ATOM   2229 3HG2 VAL A 149      18.250  54.572  24.873  1.00  0.00           H  
ATOM   2230  N   TYR A 150      22.828  52.651  26.141  1.00  0.00           N  
ATOM   2231  CA  TYR A 150      24.262  52.417  26.191  1.00  0.00           C  
ATOM   2232  C   TYR A 150      24.884  51.729  24.982  1.00  0.00           C  
ATOM   2233  O   TYR A 150      24.397  50.747  24.458  1.00  0.00           O  
ATOM   2234  CB  TYR A 150      24.608  51.607  27.442  1.00  0.00           C  
ATOM   2235  CG  TYR A 150      26.067  51.213  27.483  1.00  0.00           C  
ATOM   2236  CD1 TYR A 150      27.043  52.147  27.801  1.00  0.00           C  
ATOM   2237  CD2 TYR A 150      26.430  49.905  27.198  1.00  0.00           C  
ATOM   2238  CE1 TYR A 150      28.366  51.752  27.828  1.00  0.00           C  
ATOM   2239  CE2 TYR A 150      27.758  49.523  27.230  1.00  0.00           C  
ATOM   2240  CZ  TYR A 150      28.725  50.455  27.547  1.00  0.00           C  
ATOM   2241  OH  TYR A 150      30.051  50.088  27.581  1.00  0.00           O  
ATOM   2242  H   TYR A 150      22.226  52.011  26.637  1.00  0.00           H  
ATOM   2243  HA  TYR A 150      24.746  53.393  26.250  1.00  0.00           H  
ATOM   2244 1HB  TYR A 150      24.373  52.192  28.332  1.00  0.00           H  
ATOM   2245 2HB  TYR A 150      23.998  50.704  27.479  1.00  0.00           H  
ATOM   2246  HD1 TYR A 150      26.772  53.179  28.027  1.00  0.00           H  
ATOM   2247  HD2 TYR A 150      25.651  49.184  26.949  1.00  0.00           H  
ATOM   2248  HE1 TYR A 150      29.127  52.491  28.079  1.00  0.00           H  
ATOM   2249  HE2 TYR A 150      28.047  48.496  27.006  1.00  0.00           H  
ATOM   2250  HH  TYR A 150      30.576  50.841  27.863  1.00  0.00           H  
ATOM   2251  N   TYR A 151      25.958  52.347  24.493  1.00  0.00           N  
ATOM   2252  CA  TYR A 151      26.739  51.826  23.366  1.00  0.00           C  
ATOM   2253  C   TYR A 151      28.192  52.353  23.500  1.00  0.00           C  
ATOM   2254  O   TYR A 151      28.398  53.543  23.810  1.00  0.00           O  
ATOM   2255  CB  TYR A 151      26.139  52.232  22.018  1.00  0.00           C  
ATOM   2256  CG  TYR A 151      26.927  51.692  20.845  1.00  0.00           C  
ATOM   2257  CD1 TYR A 151      26.771  50.376  20.437  1.00  0.00           C  
ATOM   2258  CD2 TYR A 151      27.811  52.525  20.177  1.00  0.00           C  
ATOM   2259  CE1 TYR A 151      27.496  49.896  19.363  1.00  0.00           C  
ATOM   2260  CE2 TYR A 151      28.536  52.044  19.104  1.00  0.00           C  
ATOM   2261  CZ  TYR A 151      28.380  50.734  18.698  1.00  0.00           C  
ATOM   2262  OH  TYR A 151      29.106  50.261  17.628  1.00  0.00           O  
ATOM   2263  H   TYR A 151      26.251  53.216  24.916  1.00  0.00           H  
ATOM   2264  HA  TYR A 151      26.740  50.736  23.411  1.00  0.00           H  
ATOM   2265 1HB  TYR A 151      25.113  51.870  21.945  1.00  0.00           H  
ATOM   2266 2HB  TYR A 151      26.103  53.319  21.945  1.00  0.00           H  
ATOM   2267  HD1 TYR A 151      26.077  49.715  20.957  1.00  0.00           H  
ATOM   2268  HD2 TYR A 151      27.938  53.561  20.496  1.00  0.00           H  
ATOM   2269  HE1 TYR A 151      27.375  48.862  19.040  1.00  0.00           H  
ATOM   2270  HE2 TYR A 151      29.230  52.702  18.582  1.00  0.00           H  
ATOM   2271  HH  TYR A 151      29.662  50.964  17.283  1.00  0.00           H  
ATOM   2272  N   ASP A 152      29.173  51.477  23.282  1.00  0.00           N  
ATOM   2273  CA  ASP A 152      30.569  51.888  23.344  1.00  0.00           C  
ATOM   2274  C   ASP A 152      31.366  51.049  22.372  1.00  0.00           C  
ATOM   2275  O   ASP A 152      31.430  49.823  22.501  1.00  0.00           O  
ATOM   2276  CB  ASP A 152      31.111  51.732  24.770  1.00  0.00           C  
ATOM   2277  CG  ASP A 152      32.492  52.344  24.958  1.00  0.00           C  
ATOM   2278  OD1 ASP A 152      33.236  52.447  24.013  1.00  0.00           O  
ATOM   2279  OD2 ASP A 152      32.805  52.711  26.066  1.00  0.00           O  
ATOM   2280  H   ASP A 152      28.952  50.514  23.072  1.00  0.00           H  
ATOM   2281  HA  ASP A 152      30.643  52.938  23.066  1.00  0.00           H  
ATOM   2282 1HB  ASP A 152      30.422  52.208  25.469  1.00  0.00           H  
ATOM   2283 2HB  ASP A 152      31.165  50.676  25.028  1.00  0.00           H  
ATOM   2284  N   GLU A 153      32.007  51.705  21.401  1.00  0.00           N  
ATOM   2285  CA  GLU A 153      32.798  51.026  20.359  1.00  0.00           C  
ATOM   2286  C   GLU A 153      33.949  50.223  20.950  1.00  0.00           C  
ATOM   2287  O   GLU A 153      34.528  49.381  20.280  1.00  0.00           O  
ATOM   2288  CB  GLU A 153      33.351  52.044  19.358  1.00  0.00           C  
ATOM   2289  CG  GLU A 153      32.300  52.762  18.524  1.00  0.00           C  
ATOM   2290  CD  GLU A 153      31.690  53.951  19.214  1.00  0.00           C  
ATOM   2291  OE1 GLU A 153      31.925  54.113  20.388  1.00  0.00           O  
ATOM   2292  OE2 GLU A 153      30.991  54.696  18.570  1.00  0.00           O  
ATOM   2293  H   GLU A 153      31.948  52.713  21.375  1.00  0.00           H  
ATOM   2294  HA  GLU A 153      32.142  50.334  19.831  1.00  0.00           H  
ATOM   2295 1HB  GLU A 153      33.923  52.802  19.892  1.00  0.00           H  
ATOM   2296 2HB  GLU A 153      34.031  51.542  18.669  1.00  0.00           H  
ATOM   2297 1HG  GLU A 153      32.759  53.100  17.595  1.00  0.00           H  
ATOM   2298 2HG  GLU A 153      31.513  52.051  18.278  1.00  0.00           H  
ATOM   2299  N   SER A 154      34.382  50.590  22.152  1.00  0.00           N  
ATOM   2300  CA  SER A 154      35.480  49.925  22.802  1.00  0.00           C  
ATOM   2301  C   SER A 154      35.119  48.684  23.574  1.00  0.00           C  
ATOM   2302  O   SER A 154      36.027  48.051  24.105  1.00  0.00           O  
ATOM   2303  CB  SER A 154      36.191  50.853  23.766  1.00  0.00           C  
ATOM   2304  OG  SER A 154      35.405  51.150  24.887  1.00  0.00           O  
ATOM   2305  H   SER A 154      33.925  51.358  22.622  1.00  0.00           H  
ATOM   2306  HA  SER A 154      36.183  49.617  22.026  1.00  0.00           H  
ATOM   2307 1HB  SER A 154      37.120  50.385  24.091  1.00  0.00           H  
ATOM   2308 2HB  SER A 154      36.449  51.778  23.254  1.00  0.00           H  
ATOM   2309  HG  SER A 154      34.753  51.790  24.594  1.00  0.00           H  
ATOM   2310  N   CYS A 155      33.845  48.322  23.688  1.00  0.00           N  
ATOM   2311  CA  CYS A 155      33.345  47.173  24.409  1.00  0.00           C  
ATOM   2312  C   CYS A 155      33.805  45.919  23.678  1.00  0.00           C  
ATOM   2313  O   CYS A 155      33.534  45.740  22.502  1.00  0.00           O  
ATOM   2314  CB  CYS A 155      31.819  47.227  24.500  1.00  0.00           C  
ATOM   2315  SG  CYS A 155      31.059  45.935  25.513  1.00  0.00           S  
ATOM   2316  H   CYS A 155      33.167  48.908  23.221  1.00  0.00           H  
ATOM   2317  HA  CYS A 155      33.747  47.181  25.423  1.00  0.00           H  
ATOM   2318 1HB  CYS A 155      31.509  48.186  24.913  1.00  0.00           H  
ATOM   2319 2HB  CYS A 155      31.385  47.150  23.503  1.00  0.00           H  
ATOM   2320  N   ASN A 156      34.413  44.968  24.391  1.00  0.00           N  
ATOM   2321  CA  ASN A 156      34.934  43.795  23.682  1.00  0.00           C  
ATOM   2322  C   ASN A 156      33.910  42.692  23.642  1.00  0.00           C  
ATOM   2323  O   ASN A 156      33.619  42.061  24.651  1.00  0.00           O  
ATOM   2324  CB  ASN A 156      36.217  43.352  24.361  1.00  0.00           C  
ATOM   2325  CG  ASN A 156      36.919  42.216  23.668  1.00  0.00           C  
ATOM   2326  OD1 ASN A 156      36.329  41.428  22.922  1.00  0.00           O  
ATOM   2327  ND2 ASN A 156      38.202  42.119  23.913  1.00  0.00           N  
ATOM   2328  H   ASN A 156      34.530  45.018  25.394  1.00  0.00           H  
ATOM   2329  HA  ASN A 156      35.154  44.076  22.650  1.00  0.00           H  
ATOM   2330 1HB  ASN A 156      36.907  44.197  24.412  1.00  0.00           H  
ATOM   2331 2HB  ASN A 156      35.985  43.045  25.381  1.00  0.00           H  
ATOM   2332 1HD2 ASN A 156      38.740  41.390  23.491  1.00  0.00           H  
ATOM   2333 2HD2 ASN A 156      38.646  42.776  24.522  1.00  0.00           H  
ATOM   2334  N   SER A 157      33.388  42.401  22.456  1.00  0.00           N  
ATOM   2335  CA  SER A 157      32.330  41.415  22.285  1.00  0.00           C  
ATOM   2336  C   SER A 157      32.746  39.964  22.625  1.00  0.00           C  
ATOM   2337  O   SER A 157      31.895  39.086  22.767  1.00  0.00           O  
ATOM   2338  CB  SER A 157      31.818  41.456  20.859  1.00  0.00           C  
ATOM   2339  OG  SER A 157      32.810  41.052  19.954  1.00  0.00           O  
ATOM   2340  H   SER A 157      33.738  42.880  21.640  1.00  0.00           H  
ATOM   2341  HA  SER A 157      31.526  41.683  22.972  1.00  0.00           H  
ATOM   2342 1HB  SER A 157      30.950  40.805  20.765  1.00  0.00           H  
ATOM   2343 2HB  SER A 157      31.495  42.469  20.620  1.00  0.00           H  
ATOM   2344  HG  SER A 157      32.402  41.070  19.085  1.00  0.00           H  
ATOM   2345  N   ASP A 158      34.057  39.720  22.728  1.00  0.00           N  
ATOM   2346  CA  ASP A 158      34.591  38.399  23.101  1.00  0.00           C  
ATOM   2347  C   ASP A 158      34.784  38.342  24.620  1.00  0.00           C  
ATOM   2348  O   ASP A 158      34.897  37.266  25.219  1.00  0.00           O  
ATOM   2349  CB  ASP A 158      35.916  38.099  22.397  1.00  0.00           C  
ATOM   2350  CG  ASP A 158      35.792  37.977  20.883  1.00  0.00           C  
ATOM   2351  OD1 ASP A 158      35.001  37.193  20.414  1.00  0.00           O  
ATOM   2352  OD2 ASP A 158      36.502  38.681  20.207  1.00  0.00           O  
ATOM   2353  H   ASP A 158      34.707  40.471  22.544  1.00  0.00           H  
ATOM   2354  HA  ASP A 158      33.873  37.635  22.802  1.00  0.00           H  
ATOM   2355 1HB  ASP A 158      36.631  38.891  22.620  1.00  0.00           H  
ATOM   2356 2HB  ASP A 158      36.326  37.165  22.783  1.00  0.00           H  
ATOM   2357  N   ASN A 159      34.859  39.493  25.257  1.00  0.00           N  
ATOM   2358  CA  ASN A 159      35.153  39.584  26.670  1.00  0.00           C  
ATOM   2359  C   ASN A 159      33.880  39.446  27.479  1.00  0.00           C  
ATOM   2360  O   ASN A 159      33.312  40.424  27.985  1.00  0.00           O  
ATOM   2361  CB  ASN A 159      35.868  40.882  26.993  1.00  0.00           C  
ATOM   2362  CG  ASN A 159      36.411  40.999  28.391  1.00  0.00           C  
ATOM   2363  OD1 ASN A 159      36.617  40.016  29.113  1.00  0.00           O  
ATOM   2364  ND2 ASN A 159      36.649  42.223  28.789  1.00  0.00           N  
ATOM   2365  H   ASN A 159      34.709  40.364  24.767  1.00  0.00           H  
ATOM   2366  HA  ASN A 159      35.805  38.755  26.947  1.00  0.00           H  
ATOM   2367 1HB  ASN A 159      36.706  41.002  26.304  1.00  0.00           H  
ATOM   2368 2HB  ASN A 159      35.165  41.700  26.833  1.00  0.00           H  
ATOM   2369 1HD2 ASN A 159      37.013  42.402  29.703  1.00  0.00           H  
ATOM   2370 2HD2 ASN A 159      36.469  42.992  28.175  1.00  0.00           H  
ATOM   2371  N   LEU A 160      33.326  38.240  27.426  1.00  0.00           N  
ATOM   2372  CA  LEU A 160      32.053  37.996  28.103  1.00  0.00           C  
ATOM   2373  C   LEU A 160      32.462  37.367  29.435  1.00  0.00           C  
ATOM   2374  O   LEU A 160      32.995  36.275  29.502  1.00  0.00           O  
ATOM   2375  CB  LEU A 160      31.218  37.059  27.220  1.00  0.00           C  
ATOM   2376  CG  LEU A 160      31.000  37.612  25.807  1.00  0.00           C  
ATOM   2377  CD1 LEU A 160      30.220  36.622  24.953  1.00  0.00           C  
ATOM   2378  CD2 LEU A 160      30.260  38.941  25.860  1.00  0.00           C  
ATOM   2379  H   LEU A 160      33.820  37.529  26.906  1.00  0.00           H  
ATOM   2380  HA  LEU A 160      31.503  38.923  28.253  1.00  0.00           H  
ATOM   2381 1HB  LEU A 160      31.723  36.097  27.152  1.00  0.00           H  
ATOM   2382 2HB  LEU A 160      30.251  36.903  27.698  1.00  0.00           H  
ATOM   2383  HG  LEU A 160      31.962  37.767  25.319  1.00  0.00           H  
ATOM   2384 1HD1 LEU A 160      30.095  37.064  23.965  1.00  0.00           H  
ATOM   2385 2HD1 LEU A 160      30.778  35.688  24.883  1.00  0.00           H  
ATOM   2386 3HD1 LEU A 160      29.250  36.434  25.410  1.00  0.00           H  
ATOM   2387 1HD2 LEU A 160      30.128  39.296  24.838  1.00  0.00           H  
ATOM   2388 2HD2 LEU A 160      29.288  38.807  26.336  1.00  0.00           H  
ATOM   2389 3HD2 LEU A 160      30.805  39.696  26.427  1.00  0.00           H  
ATOM   2390  N   ASN A 161      32.331  38.211  30.456  1.00  0.00           N  
ATOM   2391  CA  ASN A 161      32.825  37.902  31.809  1.00  0.00           C  
ATOM   2392  C   ASN A 161      31.759  38.128  32.891  1.00  0.00           C  
ATOM   2393  O   ASN A 161      31.971  37.778  34.041  1.00  0.00           O  
ATOM   2394  CB  ASN A 161      34.069  38.750  31.995  1.00  0.00           C  
ATOM   2395  CG  ASN A 161      33.796  40.213  31.781  1.00  0.00           C  
ATOM   2396  OD1 ASN A 161      32.788  40.781  32.215  1.00  0.00           O  
ATOM   2397  ND2 ASN A 161      34.708  40.856  31.095  1.00  0.00           N  
ATOM   2398  H   ASN A 161      31.876  39.096  30.285  1.00  0.00           H  
ATOM   2399  HA  ASN A 161      33.086  36.843  31.854  1.00  0.00           H  
ATOM   2400 1HB  ASN A 161      34.460  38.604  33.003  1.00  0.00           H  
ATOM   2401 2HB  ASN A 161      34.838  38.424  31.293  1.00  0.00           H  
ATOM   2402 1HD2 ASN A 161      34.626  41.832  30.895  1.00  0.00           H  
ATOM   2403 2HD2 ASN A 161      35.516  40.377  30.754  1.00  0.00           H  
ATOM   2404  N   HIS A 162      30.582  38.614  32.491  1.00  0.00           N  
ATOM   2405  CA  HIS A 162      29.524  38.842  33.455  1.00  0.00           C  
ATOM   2406  C   HIS A 162      28.127  38.553  32.898  1.00  0.00           C  
ATOM   2407  O   HIS A 162      27.809  38.839  31.758  1.00  0.00           O  
ATOM   2408  CB  HIS A 162      29.583  40.287  33.960  1.00  0.00           C  
ATOM   2409  CG  HIS A 162      28.653  40.564  35.101  1.00  0.00           C  
ATOM   2410  ND1 HIS A 162      27.292  40.704  34.933  1.00  0.00           N  
ATOM   2411  CD2 HIS A 162      28.889  40.728  36.424  1.00  0.00           C  
ATOM   2412  CE1 HIS A 162      26.729  40.941  36.106  1.00  0.00           C  
ATOM   2413  NE2 HIS A 162      27.677  40.961  37.026  1.00  0.00           N  
ATOM   2414  H   HIS A 162      30.400  38.833  31.521  1.00  0.00           H  
ATOM   2415  HA  HIS A 162      29.657  38.176  34.308  1.00  0.00           H  
ATOM   2416 1HB  HIS A 162      30.598  40.518  34.284  1.00  0.00           H  
ATOM   2417 2HB  HIS A 162      29.336  40.968  33.146  1.00  0.00           H  
ATOM   2418  HD1 HIS A 162      26.783  40.566  34.083  1.00  0.00           H  
ATOM   2419  HD2 HIS A 162      29.800  40.706  37.022  1.00  0.00           H  
ATOM   2420  HE1 HIS A 162      25.652  41.081  36.187  1.00  0.00           H  
ATOM   2421  N   ALA A 163      27.309  37.894  33.722  1.00  0.00           N  
ATOM   2422  CA  ALA A 163      25.949  37.546  33.332  1.00  0.00           C  
ATOM   2423  C   ALA A 163      24.950  38.584  33.811  1.00  0.00           C  
ATOM   2424  O   ALA A 163      24.918  38.940  34.999  1.00  0.00           O  
ATOM   2425  CB  ALA A 163      25.576  36.174  33.875  1.00  0.00           C  
ATOM   2426  H   ALA A 163      27.649  37.635  34.636  1.00  0.00           H  
ATOM   2427  HA  ALA A 163      25.887  37.512  32.244  1.00  0.00           H  
ATOM   2428 1HB  ALA A 163      24.550  35.940  33.585  1.00  0.00           H  
ATOM   2429 2HB  ALA A 163      26.240  35.409  33.479  1.00  0.00           H  
ATOM   2430 3HB  ALA A 163      25.668  36.225  34.959  1.00  0.00           H  
ATOM   2431  N   VAL A 164      24.097  39.010  32.889  1.00  0.00           N  
ATOM   2432  CA  VAL A 164      23.006  39.927  33.150  1.00  0.00           C  
ATOM   2433  C   VAL A 164      21.769  39.320  32.479  1.00  0.00           C  
ATOM   2434  O   VAL A 164      21.895  38.309  31.753  1.00  0.00           O  
ATOM   2435  CB  VAL A 164      23.319  41.323  32.581  1.00  0.00           C  
ATOM   2436  CG1 VAL A 164      24.555  41.930  33.227  1.00  0.00           C  
ATOM   2437  CG2 VAL A 164      23.502  41.213  31.074  1.00  0.00           C  
ATOM   2438  H   VAL A 164      24.225  38.670  31.946  1.00  0.00           H  
ATOM   2439  HA  VAL A 164      22.866  40.038  34.227  1.00  0.00           H  
ATOM   2440  HB  VAL A 164      22.487  41.989  32.809  1.00  0.00           H  
ATOM   2441 1HG1 VAL A 164      24.751  42.916  32.804  1.00  0.00           H  
ATOM   2442 2HG1 VAL A 164      24.385  42.024  34.299  1.00  0.00           H  
ATOM   2443 3HG1 VAL A 164      25.399  41.268  33.030  1.00  0.00           H  
ATOM   2444 1HG2 VAL A 164      23.725  42.188  30.640  1.00  0.00           H  
ATOM   2445 2HG2 VAL A 164      24.325  40.536  30.846  1.00  0.00           H  
ATOM   2446 3HG2 VAL A 164      22.567  40.828  30.668  1.00  0.00           H  
ATOM   2447  N   LEU A 165      20.563  39.758  32.828  1.00  0.00           N  
ATOM   2448  CA  LEU A 165      19.396  39.140  32.195  1.00  0.00           C  
ATOM   2449  C   LEU A 165      18.654  40.043  31.210  1.00  0.00           C  
ATOM   2450  O   LEU A 165      18.436  41.230  31.477  1.00  0.00           O  
ATOM   2451  CB  LEU A 165      18.433  38.691  33.302  1.00  0.00           C  
ATOM   2452  CG  LEU A 165      17.113  38.013  32.911  1.00  0.00           C  
ATOM   2453  CD1 LEU A 165      17.372  36.641  32.303  1.00  0.00           C  
ATOM   2454  CD2 LEU A 165      16.262  37.917  34.168  1.00  0.00           C  
ATOM   2455  H   LEU A 165      20.470  40.496  33.511  1.00  0.00           H  
ATOM   2456  HA  LEU A 165      19.733  38.279  31.620  1.00  0.00           H  
ATOM   2457 1HB  LEU A 165      18.964  37.987  33.939  1.00  0.00           H  
ATOM   2458 2HB  LEU A 165      18.161  39.564  33.894  1.00  0.00           H  
ATOM   2459  HG  LEU A 165      16.596  38.601  32.152  1.00  0.00           H  
ATOM   2460 1HD1 LEU A 165      16.430  36.165  32.028  1.00  0.00           H  
ATOM   2461 2HD1 LEU A 165      17.990  36.780  31.416  1.00  0.00           H  
ATOM   2462 3HD1 LEU A 165      17.887  36.009  33.026  1.00  0.00           H  
ATOM   2463 1HD2 LEU A 165      15.308  37.441  33.939  1.00  0.00           H  
ATOM   2464 2HD2 LEU A 165      16.853  37.316  34.858  1.00  0.00           H  
ATOM   2465 3HD2 LEU A 165      16.066  38.910  34.573  1.00  0.00           H  
ATOM   2466  N   ALA A 166      18.298  39.504  30.045  1.00  0.00           N  
ATOM   2467  CA  ALA A 166      17.519  40.261  29.068  1.00  0.00           C  
ATOM   2468  C   ALA A 166      16.032  40.019  29.389  1.00  0.00           C  
ATOM   2469  O   ALA A 166      15.534  38.903  29.285  1.00  0.00           O  
ATOM   2470  CB  ALA A 166      17.850  39.834  27.647  1.00  0.00           C  
ATOM   2471  H   ALA A 166      18.557  38.558  29.807  1.00  0.00           H  
ATOM   2472  HA  ALA A 166      17.735  41.325  29.161  1.00  0.00           H  
ATOM   2473 1HB  ALA A 166      17.215  40.375  26.944  1.00  0.00           H  
ATOM   2474 2HB  ALA A 166      18.897  40.062  27.446  1.00  0.00           H  
ATOM   2475 3HB  ALA A 166      17.679  38.765  27.535  1.00  0.00           H  
ATOM   2476  N   VAL A 167      15.366  41.066  29.862  1.00  0.00           N  
ATOM   2477  CA  VAL A 167      14.005  40.986  30.358  1.00  0.00           C  
ATOM   2478  C   VAL A 167      13.045  41.780  29.480  1.00  0.00           C  
ATOM   2479  O   VAL A 167      11.916  42.036  29.855  1.00  0.00           O  
ATOM   2480  CB  VAL A 167      13.905  41.529  31.795  1.00  0.00           C  
ATOM   2481  CG1 VAL A 167      14.762  40.680  32.723  1.00  0.00           C  
ATOM   2482  CG2 VAL A 167      14.331  42.987  31.853  1.00  0.00           C  
ATOM   2483  H   VAL A 167      15.842  41.956  29.868  1.00  0.00           H  
ATOM   2484  HA  VAL A 167      13.695  39.940  30.359  1.00  0.00           H  
ATOM   2485  HB  VAL A 167      12.875  41.449  32.142  1.00  0.00           H  
ATOM   2486 1HG1 VAL A 167      14.694  41.060  33.743  1.00  0.00           H  
ATOM   2487 2HG1 VAL A 167      14.403  39.652  32.695  1.00  0.00           H  
ATOM   2488 3HG1 VAL A 167      15.798  40.723  32.389  1.00  0.00           H  
ATOM   2489 1HG2 VAL A 167      14.248  43.340  32.880  1.00  0.00           H  
ATOM   2490 2HG2 VAL A 167      15.363  43.083  31.514  1.00  0.00           H  
ATOM   2491 3HG2 VAL A 167      13.687  43.588  31.209  1.00  0.00           H  
ATOM   2492  N   GLY A 168      13.505  42.097  28.275  1.00  0.00           N  
ATOM   2493  CA  GLY A 168      12.684  42.855  27.341  1.00  0.00           C  
ATOM   2494  C   GLY A 168      13.533  43.629  26.348  1.00  0.00           C  
ATOM   2495  O   GLY A 168      14.733  43.426  26.249  1.00  0.00           O  
ATOM   2496  H   GLY A 168      14.437  41.801  28.024  1.00  0.00           H  
ATOM   2497 1HA  GLY A 168      12.021  42.178  26.800  1.00  0.00           H  
ATOM   2498 2HA  GLY A 168      12.059  43.539  27.915  1.00  0.00           H  
ATOM   2499  N   TYR A 169      12.867  44.493  25.586  1.00  0.00           N  
ATOM   2500  CA  TYR A 169      13.489  45.335  24.550  1.00  0.00           C  
ATOM   2501  C   TYR A 169      12.519  46.433  24.124  1.00  0.00           C  
ATOM   2502  O   TYR A 169      11.316  46.317  24.325  1.00  0.00           O  
ATOM   2503  CB  TYR A 169      13.920  44.500  23.343  1.00  0.00           C  
ATOM   2504  CG  TYR A 169      12.851  43.683  22.650  1.00  0.00           C  
ATOM   2505  CD1 TYR A 169      12.086  44.283  21.661  1.00  0.00           C  
ATOM   2506  CD2 TYR A 169      12.630  42.358  22.991  1.00  0.00           C  
ATOM   2507  CE1 TYR A 169      11.105  43.551  21.020  1.00  0.00           C  
ATOM   2508  CE2 TYR A 169      11.645  41.638  22.342  1.00  0.00           C  
ATOM   2509  CZ  TYR A 169      10.889  42.240  21.359  1.00  0.00           C  
ATOM   2510  OH  TYR A 169       9.901  41.547  20.694  1.00  0.00           O  
ATOM   2511  H   TYR A 169      11.873  44.550  25.755  1.00  0.00           H  
ATOM   2512  HA  TYR A 169      14.379  45.811  24.966  1.00  0.00           H  
ATOM   2513 1HB  TYR A 169      14.345  45.172  22.595  1.00  0.00           H  
ATOM   2514 2HB  TYR A 169      14.697  43.801  23.654  1.00  0.00           H  
ATOM   2515  HD1 TYR A 169      12.251  45.324  21.385  1.00  0.00           H  
ATOM   2516  HD2 TYR A 169      13.229  41.886  23.769  1.00  0.00           H  
ATOM   2517  HE1 TYR A 169      10.514  44.037  20.244  1.00  0.00           H  
ATOM   2518  HE2 TYR A 169      11.470  40.595  22.608  1.00  0.00           H  
ATOM   2519  HH  TYR A 169       9.471  42.135  20.071  1.00  0.00           H  
ATOM   2520  N   GLY A 170      13.027  47.477  23.470  1.00  0.00           N  
ATOM   2521  CA  GLY A 170      12.176  48.543  22.965  1.00  0.00           C  
ATOM   2522  C   GLY A 170      12.969  49.641  22.273  1.00  0.00           C  
ATOM   2523  O   GLY A 170      14.168  49.473  22.002  1.00  0.00           O  
ATOM   2524  H   GLY A 170      14.028  47.505  23.334  1.00  0.00           H  
ATOM   2525 1HA  GLY A 170      11.454  48.125  22.263  1.00  0.00           H  
ATOM   2526 2HA  GLY A 170      11.614  48.976  23.793  1.00  0.00           H  
ATOM   2527  N   ILE A 171      12.331  50.794  22.033  1.00  0.00           N  
ATOM   2528  CA  ILE A 171      12.992  51.941  21.398  1.00  0.00           C  
ATOM   2529  C   ILE A 171      12.811  53.241  22.230  1.00  0.00           C  
ATOM   2530  O   ILE A 171      11.704  53.510  22.685  1.00  0.00           O  
ATOM   2531  CB  ILE A 171      12.456  52.178  19.974  1.00  0.00           C  
ATOM   2532  CG1 ILE A 171      12.703  50.925  19.129  1.00  0.00           C  
ATOM   2533  CG2 ILE A 171      13.123  53.403  19.369  1.00  0.00           C  
ATOM   2534  CD1 ILE A 171      12.080  50.918  17.751  1.00  0.00           C  
ATOM   2535  H   ILE A 171      11.361  50.876  22.297  1.00  0.00           H  
ATOM   2536  HA  ILE A 171      14.059  51.735  21.326  1.00  0.00           H  
ATOM   2537  HB  ILE A 171      11.378  52.337  20.011  1.00  0.00           H  
ATOM   2538 1HG1 ILE A 171      13.782  50.821  19.020  1.00  0.00           H  
ATOM   2539 2HG1 ILE A 171      12.318  50.055  19.661  1.00  0.00           H  
ATOM   2540 1HG2 ILE A 171      12.752  53.580  18.359  1.00  0.00           H  
ATOM   2541 2HG2 ILE A 171      12.914  54.284  19.975  1.00  0.00           H  
ATOM   2542 3HG2 ILE A 171      14.199  53.231  19.334  1.00  0.00           H  
ATOM   2543 1HD1 ILE A 171      12.325  49.980  17.251  1.00  0.00           H  
ATOM   2544 2HD1 ILE A 171      10.998  51.012  17.843  1.00  0.00           H  
ATOM   2545 3HD1 ILE A 171      12.455  51.745  17.151  1.00  0.00           H  
ATOM   2546  N   GLN A 172      13.897  53.990  22.502  1.00  0.00           N  
ATOM   2547  CA  GLN A 172      13.712  55.234  23.287  1.00  0.00           C  
ATOM   2548  C   GLN A 172      13.626  56.487  22.392  1.00  0.00           C  
ATOM   2549  O   GLN A 172      12.616  57.218  22.391  1.00  0.00           O  
ATOM   2550  CB  GLN A 172      14.827  55.456  24.313  1.00  0.00           C  
ATOM   2551  CG  GLN A 172      14.894  54.441  25.441  1.00  0.00           C  
ATOM   2552  CD  GLN A 172      13.630  54.392  26.278  1.00  0.00           C  
ATOM   2553  OE1 GLN A 172      13.183  55.411  26.813  1.00  0.00           O  
ATOM   2554  NE2 GLN A 172      13.050  53.202  26.393  1.00  0.00           N  
ATOM   2555  H   GLN A 172      14.800  53.690  22.168  1.00  0.00           H  
ATOM   2556  HA  GLN A 172      12.770  55.161  23.831  1.00  0.00           H  
ATOM   2557 1HB  GLN A 172      15.795  55.442  23.813  1.00  0.00           H  
ATOM   2558 2HB  GLN A 172      14.705  56.440  24.765  1.00  0.00           H  
ATOM   2559 1HG  GLN A 172      15.052  53.455  25.004  1.00  0.00           H  
ATOM   2560 2HG  GLN A 172      15.722  54.699  26.101  1.00  0.00           H  
ATOM   2561 1HE2 GLN A 172      12.214  53.102  26.932  1.00  0.00           H  
ATOM   2562 2HE2 GLN A 172      13.446  52.401  25.943  1.00  0.00           H  
ATOM   2563  N   LYS A 173      14.736  56.805  21.743  1.00  0.00           N  
ATOM   2564  CA  LYS A 173      14.867  57.994  20.919  1.00  0.00           C  
ATOM   2565  C   LYS A 173      15.117  57.661  19.474  1.00  0.00           C  
ATOM   2566  O   LYS A 173      15.746  58.423  18.747  1.00  0.00           O  
ATOM   2567  CB  LYS A 173      15.998  58.877  21.450  1.00  0.00           C  
ATOM   2568  CG  LYS A 173      15.838  59.356  22.887  1.00  0.00           C  
ATOM   2569  CD  LYS A 173      14.656  60.295  23.072  1.00  0.00           C  
ATOM   2570  CE  LYS A 173      14.594  60.833  24.494  1.00  0.00           C  
ATOM   2571  NZ  LYS A 173      13.429  61.736  24.701  1.00  0.00           N  
ATOM   2572  H   LYS A 173      15.517  56.174  21.843  1.00  0.00           H  
ATOM   2573  HA  LYS A 173      13.933  58.556  20.963  1.00  0.00           H  
ATOM   2574 1HB  LYS A 173      16.940  58.330  21.393  1.00  0.00           H  
ATOM   2575 2HB  LYS A 173      16.091  59.762  20.822  1.00  0.00           H  
ATOM   2576 1HG  LYS A 173      15.694  58.496  23.543  1.00  0.00           H  
ATOM   2577 2HG  LYS A 173      16.744  59.880  23.190  1.00  0.00           H  
ATOM   2578 1HD  LYS A 173      14.747  61.130  22.377  1.00  0.00           H  
ATOM   2579 2HD  LYS A 173      13.722  59.774  22.856  1.00  0.00           H  
ATOM   2580 1HE  LYS A 173      14.521  59.995  25.185  1.00  0.00           H  
ATOM   2581 2HE  LYS A 173      15.510  61.385  24.704  1.00  0.00           H  
ATOM   2582 1HZ  LYS A 173      13.425  62.070  25.654  1.00  0.00           H  
ATOM   2583 2HZ  LYS A 173      13.492  62.523  24.069  1.00  0.00           H  
ATOM   2584 3HZ  LYS A 173      12.575  61.228  24.519  1.00  0.00           H  
ATOM   2585  N   GLY A 174      14.697  56.479  19.075  1.00  0.00           N  
ATOM   2586  CA  GLY A 174      14.916  55.951  17.755  1.00  0.00           C  
ATOM   2587  C   GLY A 174      16.040  54.938  17.802  1.00  0.00           C  
ATOM   2588  O   GLY A 174      16.271  54.185  16.866  1.00  0.00           O  
ATOM   2589  H   GLY A 174      14.188  55.915  19.740  1.00  0.00           H  
ATOM   2590 1HA  GLY A 174      14.002  55.489  17.382  1.00  0.00           H  
ATOM   2591 2HA  GLY A 174      15.160  56.761  17.067  1.00  0.00           H  
ATOM   2592  N   ASN A 175      16.736  54.946  18.940  1.00  0.00           N  
ATOM   2593  CA  ASN A 175      17.849  54.055  19.281  1.00  0.00           C  
ATOM   2594  C   ASN A 175      17.246  52.820  19.953  1.00  0.00           C  
ATOM   2595  O   ASN A 175      16.644  52.930  21.051  1.00  0.00           O  
ATOM   2596  CB  ASN A 175      18.848  54.767  20.174  1.00  0.00           C  
ATOM   2597  CG  ASN A 175      20.114  53.994  20.418  1.00  0.00           C  
ATOM   2598  OD1 ASN A 175      20.244  52.834  20.007  1.00  0.00           O  
ATOM   2599  ND2 ASN A 175      21.056  54.613  21.083  1.00  0.00           N  
ATOM   2600  H   ASN A 175      16.463  55.634  19.626  1.00  0.00           H  
ATOM   2601  HA  ASN A 175      18.359  53.745  18.366  1.00  0.00           H  
ATOM   2602 1HB  ASN A 175      19.114  55.723  19.722  1.00  0.00           H  
ATOM   2603 2HB  ASN A 175      18.384  54.973  21.139  1.00  0.00           H  
ATOM   2604 1HD2 ASN A 175      21.923  54.156  21.279  1.00  0.00           H  
ATOM   2605 2HD2 ASN A 175      20.910  55.552  21.398  1.00  0.00           H  
ATOM   2606  N   LYS A 176      17.383  51.684  19.281  1.00  0.00           N  
ATOM   2607  CA  LYS A 176      16.865  50.402  19.701  1.00  0.00           C  
ATOM   2608  C   LYS A 176      17.641  49.887  20.886  1.00  0.00           C  
ATOM   2609  O   LYS A 176      18.876  49.914  20.857  1.00  0.00           O  
ATOM   2610  CB  LYS A 176      16.929  49.416  18.534  1.00  0.00           C  
ATOM   2611  CG  LYS A 176      16.037  49.717  17.337  1.00  0.00           C  
ATOM   2612  CD  LYS A 176      16.236  48.686  16.236  1.00  0.00           C  
ATOM   2613  CE  LYS A 176      15.382  49.002  15.018  1.00  0.00           C  
ATOM   2614  NZ  LYS A 176      15.597  48.028  13.914  1.00  0.00           N  
ATOM   2615  H   LYS A 176      17.892  51.731  18.410  1.00  0.00           H  
ATOM   2616  HA  LYS A 176      15.823  50.519  20.003  1.00  0.00           H  
ATOM   2617 1HB  LYS A 176      17.952  49.366  18.162  1.00  0.00           H  
ATOM   2618 2HB  LYS A 176      16.656  48.421  18.886  1.00  0.00           H  
ATOM   2619 1HG  LYS A 176      14.989  49.712  17.637  1.00  0.00           H  
ATOM   2620 2HG  LYS A 176      16.277  50.707  16.950  1.00  0.00           H  
ATOM   2621 1HD  LYS A 176      17.286  48.667  15.938  1.00  0.00           H  
ATOM   2622 2HD  LYS A 176      15.968  47.697  16.610  1.00  0.00           H  
ATOM   2623 1HE  LYS A 176      14.333  48.984  15.309  1.00  0.00           H  
ATOM   2624 2HE  LYS A 176      15.630  50.002  14.662  1.00  0.00           H  
ATOM   2625 1HZ  LYS A 176      15.013  48.274  13.128  1.00  0.00           H  
ATOM   2626 2HZ  LYS A 176      16.567  48.048  13.630  1.00  0.00           H  
ATOM   2627 3HZ  LYS A 176      15.360  47.097  14.224  1.00  0.00           H  
ATOM   2628  N   HIS A 177      16.965  49.304  21.862  1.00  0.00           N  
ATOM   2629  CA  HIS A 177      17.651  48.743  23.019  1.00  0.00           C  
ATOM   2630  C   HIS A 177      17.091  47.451  23.599  1.00  0.00           C  
ATOM   2631  O   HIS A 177      15.909  47.139  23.483  1.00  0.00           O  
ATOM   2632  CB  HIS A 177      17.682  49.791  24.135  1.00  0.00           C  
ATOM   2633  CG  HIS A 177      16.312  50.052  24.680  1.00  0.00           C  
ATOM   2634  ND1 HIS A 177      15.769  49.318  25.714  1.00  0.00           N  
ATOM   2635  CD2 HIS A 177      15.394  50.953  24.332  1.00  0.00           C  
ATOM   2636  CE1 HIS A 177      14.556  49.778  25.972  1.00  0.00           C  
ATOM   2637  NE2 HIS A 177      14.301  50.774  25.143  1.00  0.00           N  
ATOM   2638  H   HIS A 177      15.958  49.243  21.812  1.00  0.00           H  
ATOM   2639  HA  HIS A 177      18.667  48.495  22.715  1.00  0.00           H  
ATOM   2640 1HB  HIS A 177      18.333  49.450  24.941  1.00  0.00           H  
ATOM   2641 2HB  HIS A 177      18.104  50.717  23.742  1.00  0.00           H  
ATOM   2642  HD1 HIS A 177      16.252  48.616  26.236  1.00  0.00           H  
ATOM   2643  HD2 HIS A 177      15.402  51.728  23.566  1.00  0.00           H  
ATOM   2644  HE1 HIS A 177      13.933  49.349  26.757  1.00  0.00           H  
ATOM   2645  N   TRP A 178      17.955  46.766  24.345  1.00  0.00           N  
ATOM   2646  CA  TRP A 178      17.637  45.621  25.166  1.00  0.00           C  
ATOM   2647  C   TRP A 178      17.366  46.088  26.597  1.00  0.00           C  
ATOM   2648  O   TRP A 178      17.979  47.074  27.051  1.00  0.00           O  
ATOM   2649  CB  TRP A 178      18.758  44.580  25.169  1.00  0.00           C  
ATOM   2650  CG  TRP A 178      19.047  43.890  23.871  1.00  0.00           C  
ATOM   2651  CD1 TRP A 178      20.087  44.129  23.023  1.00  0.00           C  
ATOM   2652  CD2 TRP A 178      18.269  42.844  23.287  1.00  0.00           C  
ATOM   2653  NE1 TRP A 178      20.004  43.291  21.939  1.00  0.00           N  
ATOM   2654  CE2 TRP A 178      18.895  42.497  22.089  1.00  0.00           C  
ATOM   2655  CE3 TRP A 178      17.103  42.178  23.680  1.00  0.00           C  
ATOM   2656  CZ2 TRP A 178      18.396  41.505  21.261  1.00  0.00           C  
ATOM   2657  CZ3 TRP A 178      16.594  41.180  22.858  1.00  0.00           C  
ATOM   2658  CH2 TRP A 178      17.232  40.862  21.686  1.00  0.00           C  
ATOM   2659  H   TRP A 178      18.914  47.084  24.325  1.00  0.00           H  
ATOM   2660  HA  TRP A 178      16.745  45.138  24.768  1.00  0.00           H  
ATOM   2661 1HB  TRP A 178      19.687  45.057  25.484  1.00  0.00           H  
ATOM   2662 2HB  TRP A 178      18.508  43.809  25.896  1.00  0.00           H  
ATOM   2663  HD1 TRP A 178      20.868  44.871  23.179  1.00  0.00           H  
ATOM   2664  HE1 TRP A 178      20.624  43.230  21.144  1.00  0.00           H  
ATOM   2665  HE3 TRP A 178      16.602  42.432  24.613  1.00  0.00           H  
ATOM   2666  HZ2 TRP A 178      18.878  41.228  20.323  1.00  0.00           H  
ATOM   2667  HZ3 TRP A 178      15.685  40.661  23.164  1.00  0.00           H  
ATOM   2668  HH2 TRP A 178      16.839  40.080  21.036  1.00  0.00           H  
ATOM   2669  N   ILE A 179      16.407  45.484  27.304  1.00  0.00           N  
ATOM   2670  CA  ILE A 179      16.221  45.904  28.694  1.00  0.00           C  
ATOM   2671  C   ILE A 179      16.979  44.900  29.561  1.00  0.00           C  
ATOM   2672  O   ILE A 179      16.644  43.703  29.579  1.00  0.00           O  
ATOM   2673  CB  ILE A 179      14.743  45.955  29.120  1.00  0.00           C  
ATOM   2674  CG1 ILE A 179      13.996  46.942  28.220  1.00  0.00           C  
ATOM   2675  CG2 ILE A 179      14.656  46.346  30.587  1.00  0.00           C  
ATOM   2676  CD1 ILE A 179      12.488  46.915  28.331  1.00  0.00           C  
ATOM   2677  H   ILE A 179      15.837  44.762  26.885  1.00  0.00           H  
ATOM   2678  HA  ILE A 179      16.620  46.910  28.830  1.00  0.00           H  
ATOM   2679  HB  ILE A 179      14.286  44.975  28.978  1.00  0.00           H  
ATOM   2680 1HG1 ILE A 179      14.341  47.944  28.473  1.00  0.00           H  
ATOM   2681 2HG1 ILE A 179      14.256  46.733  27.183  1.00  0.00           H  
ATOM   2682 1HG2 ILE A 179      13.616  46.386  30.909  1.00  0.00           H  
ATOM   2683 2HG2 ILE A 179      15.181  45.618  31.206  1.00  0.00           H  
ATOM   2684 3HG2 ILE A 179      15.111  47.326  30.729  1.00  0.00           H  
ATOM   2685 1HD1 ILE A 179      12.061  47.652  27.650  1.00  0.00           H  
ATOM   2686 2HD1 ILE A 179      12.118  45.923  28.067  1.00  0.00           H  
ATOM   2687 3HD1 ILE A 179      12.165  47.148  29.344  1.00  0.00           H  
ATOM   2688  N   ILE A 180      18.041  45.368  30.195  1.00  0.00           N  
ATOM   2689  CA  ILE A 180      18.899  44.478  30.940  1.00  0.00           C  
ATOM   2690  C   ILE A 180      18.863  44.639  32.451  1.00  0.00           C  
ATOM   2691  O   ILE A 180      18.990  45.746  32.993  1.00  0.00           O  
ATOM   2692  CB  ILE A 180      20.347  44.662  30.449  1.00  0.00           C  
ATOM   2693  CG1 ILE A 180      20.474  44.457  28.937  1.00  0.00           C  
ATOM   2694  CG2 ILE A 180      21.276  43.706  31.180  1.00  0.00           C  
ATOM   2695  CD1 ILE A 180      20.053  43.117  28.381  1.00  0.00           C  
ATOM   2696  H   ILE A 180      18.278  46.350  30.175  1.00  0.00           H  
ATOM   2697  HA  ILE A 180      18.572  43.458  30.748  1.00  0.00           H  
ATOM   2698  HB  ILE A 180      20.647  45.691  30.649  1.00  0.00           H  
ATOM   2699 1HG1 ILE A 180      19.870  45.217  28.443  1.00  0.00           H  
ATOM   2700 2HG1 ILE A 180      21.519  44.605  28.663  1.00  0.00           H  
ATOM   2701 1HG2 ILE A 180      22.286  43.866  30.807  1.00  0.00           H  
ATOM   2702 2HG2 ILE A 180      21.242  43.896  32.252  1.00  0.00           H  
ATOM   2703 3HG2 ILE A 180      20.968  42.677  30.993  1.00  0.00           H  
ATOM   2704 1HD1 ILE A 180      20.200  43.118  27.301  1.00  0.00           H  
ATOM   2705 2HD1 ILE A 180      20.648  42.314  28.821  1.00  0.00           H  
ATOM   2706 3HD1 ILE A 180      19.002  42.947  28.610  1.00  0.00           H  
ATOM   2707  N   LYS A 181      18.578  43.539  33.117  1.00  0.00           N  
ATOM   2708  CA  LYS A 181      18.504  43.483  34.554  1.00  0.00           C  
ATOM   2709  C   LYS A 181      19.874  43.108  35.117  1.00  0.00           C  
ATOM   2710  O   LYS A 181      20.375  42.032  34.870  1.00  0.00           O  
ATOM   2711  CB  LYS A 181      17.443  42.483  35.019  1.00  0.00           C  
ATOM   2712  CG  LYS A 181      17.298  42.414  36.533  1.00  0.00           C  
ATOM   2713  CD  LYS A 181      16.258  41.416  37.021  1.00  0.00           C  
ATOM   2714  CE  LYS A 181      16.324  41.333  38.540  1.00  0.00           C  
ATOM   2715  NZ  LYS A 181      15.394  40.365  39.182  1.00  0.00           N  
ATOM   2716  H   LYS A 181      18.408  42.706  32.573  1.00  0.00           H  
ATOM   2717  HA  LYS A 181      18.230  44.465  34.939  1.00  0.00           H  
ATOM   2718 1HB  LYS A 181      16.473  42.747  34.596  1.00  0.00           H  
ATOM   2719 2HB  LYS A 181      17.696  41.488  34.652  1.00  0.00           H  
ATOM   2720 1HG  LYS A 181      18.253  42.131  36.978  1.00  0.00           H  
ATOM   2721 2HG  LYS A 181      17.014  43.404  36.887  1.00  0.00           H  
ATOM   2722 1HD  LYS A 181      15.267  41.746  36.702  1.00  0.00           H  
ATOM   2723 2HD  LYS A 181      16.451  40.434  36.589  1.00  0.00           H  
ATOM   2724 1HE  LYS A 181      17.336  41.050  38.821  1.00  0.00           H  
ATOM   2725 2HE  LYS A 181      16.096  42.322  38.939  1.00  0.00           H  
ATOM   2726 1HZ  LYS A 181      15.517  40.388  40.184  1.00  0.00           H  
ATOM   2727 2HZ  LYS A 181      14.433  40.590  38.971  1.00  0.00           H  
ATOM   2728 3HZ  LYS A 181      15.584  39.431  38.848  1.00  0.00           H  
ATOM   2729  N   ASN A 182      20.451  43.967  35.933  1.00  0.00           N  
ATOM   2730  CA  ASN A 182      21.774  43.628  36.483  1.00  0.00           C  
ATOM   2731  C   ASN A 182      21.591  43.019  37.881  1.00  0.00           C  
ATOM   2732  O   ASN A 182      20.474  42.799  38.329  1.00  0.00           O  
ATOM   2733  CB  ASN A 182      22.639  44.874  36.509  1.00  0.00           C  
ATOM   2734  CG  ASN A 182      24.092  44.556  36.285  1.00  0.00           C  
ATOM   2735  OD1 ASN A 182      24.565  43.531  36.790  1.00  0.00           O  
ATOM   2736  ND2 ASN A 182      24.795  45.388  35.560  1.00  0.00           N  
ATOM   2737  H   ASN A 182      20.020  44.845  36.188  1.00  0.00           H  
ATOM   2738  HA  ASN A 182      22.252  42.881  35.847  1.00  0.00           H  
ATOM   2739 1HB  ASN A 182      22.296  45.562  35.736  1.00  0.00           H  
ATOM   2740 2HB  ASN A 182      22.531  45.379  37.469  1.00  0.00           H  
ATOM   2741 1HD2 ASN A 182      25.764  45.205  35.391  1.00  0.00           H  
ATOM   2742 2HD2 ASN A 182      24.367  46.204  35.174  1.00  0.00           H  
ATOM   2743  N   SER A 183      22.703  42.643  38.517  1.00  0.00           N  
ATOM   2744  CA  SER A 183      22.725  42.053  39.862  1.00  0.00           C  
ATOM   2745  C   SER A 183      23.655  42.878  40.771  1.00  0.00           C  
ATOM   2746  O   SER A 183      24.329  42.350  41.689  1.00  0.00           O  
ATOM   2747  CB  SER A 183      23.205  40.617  39.784  1.00  0.00           C  
ATOM   2748  OG  SER A 183      24.468  40.547  39.180  1.00  0.00           O  
ATOM   2749  H   SER A 183      23.583  42.773  38.040  1.00  0.00           H  
ATOM   2750  HA  SER A 183      21.716  42.072  40.276  1.00  0.00           H  
ATOM   2751 1HB  SER A 183      23.254  40.194  40.786  1.00  0.00           H  
ATOM   2752 2HB  SER A 183      22.490  40.026  39.212  1.00  0.00           H  
ATOM   2753  HG  SER A 183      24.736  39.628  39.226  1.00  0.00           H  
ATOM   2754  N   TRP A 184      23.699  44.193  40.518  1.00  0.00           N  
ATOM   2755  CA  TRP A 184      24.570  45.098  41.263  1.00  0.00           C  
ATOM   2756  C   TRP A 184      23.773  46.013  42.214  1.00  0.00           C  
ATOM   2757  O   TRP A 184      24.231  47.083  42.563  1.00  0.00           O  
ATOM   2758  CB  TRP A 184      25.400  45.965  40.314  1.00  0.00           C  
ATOM   2759  CG  TRP A 184      26.262  45.200  39.355  1.00  0.00           C  
ATOM   2760  CD1 TRP A 184      26.502  43.858  39.352  1.00  0.00           C  
ATOM   2761  CD2 TRP A 184      27.014  45.729  38.236  1.00  0.00           C  
ATOM   2762  NE1 TRP A 184      27.344  43.524  38.320  1.00  0.00           N  
ATOM   2763  CE2 TRP A 184      27.667  44.663  37.624  1.00  0.00           C  
ATOM   2764  CE3 TRP A 184      27.185  47.014  37.707  1.00  0.00           C  
ATOM   2765  CZ2 TRP A 184      28.479  44.822  36.514  1.00  0.00           C  
ATOM   2766  CZ3 TRP A 184      27.999  47.178  36.593  1.00  0.00           C  
ATOM   2767  CH2 TRP A 184      28.633  46.112  36.006  1.00  0.00           C  
ATOM   2768  H   TRP A 184      23.110  44.561  39.785  1.00  0.00           H  
ATOM   2769  HA  TRP A 184      25.253  44.504  41.871  1.00  0.00           H  
ATOM   2770 1HB  TRP A 184      24.734  46.599  39.728  1.00  0.00           H  
ATOM   2771 2HB  TRP A 184      26.050  46.618  40.895  1.00  0.00           H  
ATOM   2772  HD1 TRP A 184      26.092  43.143  40.062  1.00  0.00           H  
ATOM   2773  HE1 TRP A 184      27.684  42.601  38.093  1.00  0.00           H  
ATOM   2774  HE3 TRP A 184      26.675  47.855  38.178  1.00  0.00           H  
ATOM   2775  HZ2 TRP A 184      28.986  43.980  36.042  1.00  0.00           H  
ATOM   2776  HZ3 TRP A 184      28.113  48.191  36.205  1.00  0.00           H  
ATOM   2777  HH2 TRP A 184      29.266  46.267  35.131  1.00  0.00           H  
ATOM   2778  N   GLY A 185      22.568  45.592  42.594  1.00  0.00           N  
ATOM   2779  CA  GLY A 185      21.720  46.387  43.464  1.00  0.00           C  
ATOM   2780  C   GLY A 185      20.664  47.161  42.720  1.00  0.00           C  
ATOM   2781  O   GLY A 185      20.846  47.607  41.587  1.00  0.00           O  
ATOM   2782  H   GLY A 185      22.220  44.699  42.277  1.00  0.00           H  
ATOM   2783 1HA  GLY A 185      21.230  45.735  44.188  1.00  0.00           H  
ATOM   2784 2HA  GLY A 185      22.340  47.087  44.025  1.00  0.00           H  
ATOM   2785  N   GLU A 186      19.557  47.408  43.420  1.00  0.00           N  
ATOM   2786  CA  GLU A 186      18.398  48.117  42.903  1.00  0.00           C  
ATOM   2787  C   GLU A 186      18.638  49.602  42.697  1.00  0.00           C  
ATOM   2788  O   GLU A 186      17.911  50.264  41.961  1.00  0.00           O  
ATOM   2789  CB  GLU A 186      17.210  47.924  43.849  1.00  0.00           C  
ATOM   2790  CG  GLU A 186      17.304  48.615  45.202  1.00  0.00           C  
ATOM   2791  CD  GLU A 186      18.055  47.843  46.250  1.00  0.00           C  
ATOM   2792  OE1 GLU A 186      18.904  47.057  45.906  1.00  0.00           O  
ATOM   2793  OE2 GLU A 186      17.775  48.042  47.410  1.00  0.00           O  
ATOM   2794  H   GLU A 186      19.514  47.087  44.374  1.00  0.00           H  
ATOM   2795  HA  GLU A 186      18.146  47.701  41.927  1.00  0.00           H  
ATOM   2796 1HB  GLU A 186      16.304  48.291  43.366  1.00  0.00           H  
ATOM   2797 2HB  GLU A 186      17.078  46.860  44.043  1.00  0.00           H  
ATOM   2798 1HG  GLU A 186      17.798  49.581  45.096  1.00  0.00           H  
ATOM   2799 2HG  GLU A 186      16.292  48.799  45.561  1.00  0.00           H  
ATOM   2800  N   ASN A 187      19.749  50.112  43.217  1.00  0.00           N  
ATOM   2801  CA  ASN A 187      20.074  51.519  43.023  1.00  0.00           C  
ATOM   2802  C   ASN A 187      21.095  51.744  41.905  1.00  0.00           C  
ATOM   2803  O   ASN A 187      21.505  52.865  41.674  1.00  0.00           O  
ATOM   2804  CB  ASN A 187      20.567  52.110  44.332  1.00  0.00           C  
ATOM   2805  CG  ASN A 187      19.481  52.161  45.372  1.00  0.00           C  
ATOM   2806  OD1 ASN A 187      18.321  52.471  45.078  1.00  0.00           O  
ATOM   2807  ND2 ASN A 187      19.838  51.864  46.595  1.00  0.00           N  
ATOM   2808  H   ASN A 187      20.357  49.504  43.745  1.00  0.00           H  
ATOM   2809  HA  ASN A 187      19.167  52.043  42.715  1.00  0.00           H  
ATOM   2810 1HB  ASN A 187      21.395  51.512  44.711  1.00  0.00           H  
ATOM   2811 2HB  ASN A 187      20.942  53.118  44.161  1.00  0.00           H  
ATOM   2812 1HD2 ASN A 187      19.161  51.884  47.333  1.00  0.00           H  
ATOM   2813 2HD2 ASN A 187      20.785  51.621  46.800  1.00  0.00           H  
ATOM   2814  N   TRP A 188      21.502  50.696  41.216  1.00  0.00           N  
ATOM   2815  CA  TRP A 188      22.471  50.876  40.162  1.00  0.00           C  
ATOM   2816  C   TRP A 188      21.855  51.290  38.832  1.00  0.00           C  
ATOM   2817  O   TRP A 188      20.795  50.821  38.442  1.00  0.00           O  
ATOM   2818  CB  TRP A 188      23.274  49.591  39.944  1.00  0.00           C  
ATOM   2819  CG  TRP A 188      24.240  49.746  38.810  1.00  0.00           C  
ATOM   2820  CD1 TRP A 188      25.468  50.335  38.881  1.00  0.00           C  
ATOM   2821  CD2 TRP A 188      24.077  49.313  37.438  1.00  0.00           C  
ATOM   2822  NE1 TRP A 188      26.077  50.298  37.651  1.00  0.00           N  
ATOM   2823  CE2 TRP A 188      25.242  49.676  36.759  1.00  0.00           C  
ATOM   2824  CE3 TRP A 188      23.052  48.654  36.745  1.00  0.00           C  
ATOM   2825  CZ2 TRP A 188      25.417  49.408  35.412  1.00  0.00           C  
ATOM   2826  CZ3 TRP A 188      23.230  48.385  35.393  1.00  0.00           C  
ATOM   2827  CH2 TRP A 188      24.382  48.750  34.744  1.00  0.00           C  
ATOM   2828  H   TRP A 188      21.148  49.771  41.411  1.00  0.00           H  
ATOM   2829  HA  TRP A 188      23.154  51.671  40.462  1.00  0.00           H  
ATOM   2830 1HB  TRP A 188      23.820  49.333  40.851  1.00  0.00           H  
ATOM   2831 2HB  TRP A 188      22.598  48.763  39.733  1.00  0.00           H  
ATOM   2832  HD1 TRP A 188      25.902  50.769  39.780  1.00  0.00           H  
ATOM   2833  HE1 TRP A 188      26.992  50.671  37.439  1.00  0.00           H  
ATOM   2834  HE3 TRP A 188      22.135  48.357  37.253  1.00  0.00           H  
ATOM   2835  HZ2 TRP A 188      26.325  49.691  34.880  1.00  0.00           H  
ATOM   2836  HZ3 TRP A 188      22.425  47.872  34.866  1.00  0.00           H  
ATOM   2837  HH2 TRP A 188      24.502  48.529  33.683  1.00  0.00           H  
ATOM   2838  N   GLY A 189      22.465  52.228  38.126  1.00  0.00           N  
ATOM   2839  CA  GLY A 189      21.925  52.591  36.823  1.00  0.00           C  
ATOM   2840  C   GLY A 189      20.514  53.109  36.958  1.00  0.00           C  
ATOM   2841  O   GLY A 189      20.248  54.020  37.736  1.00  0.00           O  
ATOM   2842  H   GLY A 189      23.292  52.693  38.474  1.00  0.00           H  
ATOM   2843 1HA  GLY A 189      22.558  53.350  36.363  1.00  0.00           H  
ATOM   2844 2HA  GLY A 189      21.941  51.722  36.166  1.00  0.00           H  
ATOM   2845  N   ASN A 190      19.599  52.583  36.163  1.00  0.00           N  
ATOM   2846  CA  ASN A 190      18.213  53.023  36.214  1.00  0.00           C  
ATOM   2847  C   ASN A 190      17.439  51.990  37.014  1.00  0.00           C  
ATOM   2848  O   ASN A 190      16.786  51.094  36.441  1.00  0.00           O  
ATOM   2849  CB  ASN A 190      17.647  53.198  34.816  1.00  0.00           C  
ATOM   2850  CG  ASN A 190      16.265  53.788  34.817  1.00  0.00           C  
ATOM   2851  OD1 ASN A 190      15.849  54.431  35.788  1.00  0.00           O  
ATOM   2852  ND2 ASN A 190      15.540  53.580  33.748  1.00  0.00           N  
ATOM   2853  H   ASN A 190      19.833  51.861  35.498  1.00  0.00           H  
ATOM   2854  HA  ASN A 190      18.157  53.987  36.723  1.00  0.00           H  
ATOM   2855 1HB  ASN A 190      18.306  53.849  34.239  1.00  0.00           H  
ATOM   2856 2HB  ASN A 190      17.617  52.231  34.316  1.00  0.00           H  
ATOM   2857 1HD2 ASN A 190      14.611  53.948  33.692  1.00  0.00           H  
ATOM   2858 2HD2 ASN A 190      15.917  53.054  32.986  1.00  0.00           H  
ATOM   2859  N   LYS A 191      17.410  52.156  38.338  1.00  0.00           N  
ATOM   2860  CA  LYS A 191      16.719  51.255  39.249  1.00  0.00           C  
ATOM   2861  C   LYS A 191      17.163  49.834  39.125  1.00  0.00           C  
ATOM   2862  O   LYS A 191      16.343  48.922  39.138  1.00  0.00           O  
ATOM   2863  CB  LYS A 191      15.210  51.330  39.021  1.00  0.00           C  
ATOM   2864  CG  LYS A 191      14.626  52.727  39.191  1.00  0.00           C  
ATOM   2865  CD  LYS A 191      13.115  52.721  39.022  1.00  0.00           C  
ATOM   2866  CE  LYS A 191      12.538  54.123  39.147  1.00  0.00           C  
ATOM   2867  NZ  LYS A 191      11.064  54.140  38.954  1.00  0.00           N  
ATOM   2868  H   LYS A 191      17.893  52.953  38.721  1.00  0.00           H  
ATOM   2869  HA  LYS A 191      16.949  51.575  40.266  1.00  0.00           H  
ATOM   2870 1HB  LYS A 191      14.960  50.989  38.017  1.00  0.00           H  
ATOM   2871 2HB  LYS A 191      14.705  50.664  39.722  1.00  0.00           H  
ATOM   2872 1HG  LYS A 191      14.873  53.100  40.186  1.00  0.00           H  
ATOM   2873 2HG  LYS A 191      15.065  53.394  38.449  1.00  0.00           H  
ATOM   2874 1HD  LYS A 191      12.865  52.318  38.040  1.00  0.00           H  
ATOM   2875 2HD  LYS A 191      12.668  52.083  39.785  1.00  0.00           H  
ATOM   2876 1HE  LYS A 191      12.771  54.516  40.137  1.00  0.00           H  
ATOM   2877 2HE  LYS A 191      13.003  54.765  38.401  1.00  0.00           H  
ATOM   2878 1HZ  LYS A 191      10.722  55.088  39.044  1.00  0.00           H  
ATOM   2879 2HZ  LYS A 191      10.840  53.789  38.034  1.00  0.00           H  
ATOM   2880 3HZ  LYS A 191      10.623  53.556  39.652  1.00  0.00           H  
ATOM   2881  N   GLY A 192      18.450  49.622  38.882  1.00  0.00           N  
ATOM   2882  CA  GLY A 192      19.045  48.311  38.712  1.00  0.00           C  
ATOM   2883  C   GLY A 192      19.134  47.863  37.266  1.00  0.00           C  
ATOM   2884  O   GLY A 192      19.753  46.859  36.970  1.00  0.00           O  
ATOM   2885  H   GLY A 192      19.089  50.400  38.809  1.00  0.00           H  
ATOM   2886 1HA  GLY A 192      20.049  48.325  39.137  1.00  0.00           H  
ATOM   2887 2HA  GLY A 192      18.447  47.595  39.273  1.00  0.00           H  
ATOM   2888  N   TYR A 193      18.550  48.633  36.360  1.00  0.00           N  
ATOM   2889  CA  TYR A 193      18.562  48.325  34.942  1.00  0.00           C  
ATOM   2890  C   TYR A 193      19.464  49.206  34.104  1.00  0.00           C  
ATOM   2891  O   TYR A 193      19.630  50.402  34.335  1.00  0.00           O  
ATOM   2892  CB  TYR A 193      17.133  48.389  34.398  1.00  0.00           C  
ATOM   2893  CG  TYR A 193      16.193  47.388  35.031  1.00  0.00           C  
ATOM   2894  CD1 TYR A 193      15.544  47.734  36.208  1.00  0.00           C  
ATOM   2895  CD2 TYR A 193      15.967  46.143  34.464  1.00  0.00           C  
ATOM   2896  CE1 TYR A 193      14.676  46.848  36.819  1.00  0.00           C  
ATOM   2897  CE2 TYR A 193      15.098  45.263  35.082  1.00  0.00           C  
ATOM   2898  CZ  TYR A 193      14.457  45.613  36.252  1.00  0.00           C  
ATOM   2899  OH  TYR A 193      13.595  44.723  36.852  1.00  0.00           O  
ATOM   2900  H   TYR A 193      18.073  49.475  36.652  1.00  0.00           H  
ATOM   2901  HA  TYR A 193      18.941  47.309  34.827  1.00  0.00           H  
ATOM   2902 1HB  TYR A 193      16.729  49.389  34.561  1.00  0.00           H  
ATOM   2903 2HB  TYR A 193      17.151  48.210  33.323  1.00  0.00           H  
ATOM   2904  HD1 TYR A 193      15.718  48.712  36.658  1.00  0.00           H  
ATOM   2905  HD2 TYR A 193      16.471  45.859  33.540  1.00  0.00           H  
ATOM   2906  HE1 TYR A 193      14.175  47.134  37.743  1.00  0.00           H  
ATOM   2907  HE2 TYR A 193      14.908  44.280  34.653  1.00  0.00           H  
ATOM   2908  HH  TYR A 193      13.557  43.916  36.332  1.00  0.00           H  
ATOM   2909  N   ILE A 194      19.888  48.643  32.974  1.00  0.00           N  
ATOM   2910  CA  ILE A 194      20.582  49.390  31.943  1.00  0.00           C  
ATOM   2911  C   ILE A 194      19.924  49.092  30.570  1.00  0.00           C  
ATOM   2912  O   ILE A 194      19.414  47.993  30.334  1.00  0.00           O  
ATOM   2913  CB  ILE A 194      22.085  49.064  31.879  1.00  0.00           C  
ATOM   2914  CG1 ILE A 194      22.780  49.976  30.864  1.00  0.00           C  
ATOM   2915  CG2 ILE A 194      22.328  47.605  31.525  1.00  0.00           C  
ATOM   2916  CD1 ILE A 194      24.288  50.028  30.966  1.00  0.00           C  
ATOM   2917  H   ILE A 194      19.703  47.656  32.865  1.00  0.00           H  
ATOM   2918  HA  ILE A 194      20.488  50.453  32.156  1.00  0.00           H  
ATOM   2919  HB  ILE A 194      22.523  49.269  32.855  1.00  0.00           H  
ATOM   2920 1HG1 ILE A 194      22.529  49.643  29.857  1.00  0.00           H  
ATOM   2921 2HG1 ILE A 194      22.403  50.991  30.987  1.00  0.00           H  
ATOM   2922 1HG2 ILE A 194      23.396  47.384  31.480  1.00  0.00           H  
ATOM   2923 2HG2 ILE A 194      21.870  46.972  32.282  1.00  0.00           H  
ATOM   2924 3HG2 ILE A 194      21.882  47.405  30.550  1.00  0.00           H  
ATOM   2925 1HD1 ILE A 194      24.689  50.700  30.205  1.00  0.00           H  
ATOM   2926 2HD1 ILE A 194      24.581  50.393  31.951  1.00  0.00           H  
ATOM   2927 3HD1 ILE A 194      24.709  49.036  30.815  1.00  0.00           H  
ATOM   2928  N   LEU A 195      19.866  50.103  29.705  1.00  0.00           N  
ATOM   2929  CA  LEU A 195      19.319  49.865  28.366  1.00  0.00           C  
ATOM   2930  C   LEU A 195      20.521  49.707  27.450  1.00  0.00           C  
ATOM   2931  O   LEU A 195      21.316  50.634  27.307  1.00  0.00           O  
ATOM   2932  CB  LEU A 195      18.431  51.038  27.935  1.00  0.00           C  
ATOM   2933  CG  LEU A 195      17.306  51.451  28.893  1.00  0.00           C  
ATOM   2934  CD1 LEU A 195      16.528  52.578  28.226  1.00  0.00           C  
ATOM   2935  CD2 LEU A 195      16.401  50.271  29.216  1.00  0.00           C  
ATOM   2936  H   LEU A 195      20.192  51.021  29.969  1.00  0.00           H  
ATOM   2937  HA  LEU A 195      18.708  48.963  28.365  1.00  0.00           H  
ATOM   2938 1HB  LEU A 195      19.063  51.912  27.789  1.00  0.00           H  
ATOM   2939 2HB  LEU A 195      17.965  50.786  26.983  1.00  0.00           H  
ATOM   2940  HG  LEU A 195      17.733  51.824  29.823  1.00  0.00           H  
ATOM   2941 1HD1 LEU A 195      15.715  52.900  28.878  1.00  0.00           H  
ATOM   2942 2HD1 LEU A 195      17.198  53.417  28.041  1.00  0.00           H  
ATOM   2943 3HD1 LEU A 195      16.113  52.226  27.282  1.00  0.00           H  
ATOM   2944 1HD2 LEU A 195      15.613  50.596  29.898  1.00  0.00           H  
ATOM   2945 2HD2 LEU A 195      15.948  49.886  28.303  1.00  0.00           H  
ATOM   2946 3HD2 LEU A 195      16.969  49.470  29.688  1.00  0.00           H  
ATOM   2947  N   MET A 196      20.651  48.532  26.847  1.00  0.00           N  
ATOM   2948  CA  MET A 196      21.796  48.206  26.009  1.00  0.00           C  
ATOM   2949  C   MET A 196      21.455  48.340  24.531  1.00  0.00           C  
ATOM   2950  O   MET A 196      20.399  47.915  24.108  1.00  0.00           O  
ATOM   2951  CB  MET A 196      22.267  46.789  26.329  1.00  0.00           C  
ATOM   2952  CG  MET A 196      23.303  46.181  25.393  1.00  0.00           C  
ATOM   2953  SD  MET A 196      24.935  46.947  25.439  1.00  0.00           S  
ATOM   2954  CE  MET A 196      25.614  46.273  26.952  1.00  0.00           C  
ATOM   2955  H   MET A 196      19.901  47.875  27.006  1.00  0.00           H  
ATOM   2956  HA  MET A 196      22.600  48.912  26.214  1.00  0.00           H  
ATOM   2957 1HB  MET A 196      22.697  46.782  27.329  1.00  0.00           H  
ATOM   2958 2HB  MET A 196      21.410  46.114  26.327  1.00  0.00           H  
ATOM   2959 1HG  MET A 196      23.430  45.129  25.643  1.00  0.00           H  
ATOM   2960 2HG  MET A 196      22.953  46.248  24.362  1.00  0.00           H  
ATOM   2961 1HE  MET A 196      26.621  46.659  27.110  1.00  0.00           H  
ATOM   2962 2HE  MET A 196      24.981  46.560  27.794  1.00  0.00           H  
ATOM   2963 3HE  MET A 196      25.651  45.185  26.878  1.00  0.00           H  
ATOM   2964  N   ALA A 197      22.264  49.042  23.749  1.00  0.00           N  
ATOM   2965  CA  ALA A 197      21.891  49.189  22.335  1.00  0.00           C  
ATOM   2966  C   ALA A 197      21.679  47.793  21.670  1.00  0.00           C  
ATOM   2967  O   ALA A 197      22.425  46.856  21.916  1.00  0.00           O  
ATOM   2968  CB  ALA A 197      22.937  49.995  21.575  1.00  0.00           C  
ATOM   2969  H   ALA A 197      23.108  49.467  24.100  1.00  0.00           H  
ATOM   2970  HA  ALA A 197      20.944  49.726  22.291  1.00  0.00           H  
ATOM   2971 1HB  ALA A 197      22.605  50.122  20.544  1.00  0.00           H  
ATOM   2972 2HB  ALA A 197      23.045  50.970  22.054  1.00  0.00           H  
ATOM   2973 3HB  ALA A 197      23.886  49.463  21.599  1.00  0.00           H  
ATOM   2974  N   ARG A 198      20.628  47.724  20.857  1.00  0.00           N  
ATOM   2975  CA  ARG A 198      20.186  46.532  20.152  1.00  0.00           C  
ATOM   2976  C   ARG A 198      20.351  46.671  18.663  1.00  0.00           C  
ATOM   2977  O   ARG A 198      20.150  47.737  18.093  1.00  0.00           O  
ATOM   2978  CB  ARG A 198      18.721  46.295  20.488  1.00  0.00           C  
ATOM   2979  CG  ARG A 198      18.011  45.136  19.807  1.00  0.00           C  
ATOM   2980  CD  ARG A 198      16.740  44.803  20.500  1.00  0.00           C  
ATOM   2981  NE  ARG A 198      15.752  45.870  20.463  1.00  0.00           N  
ATOM   2982  CZ  ARG A 198      14.882  46.087  19.458  1.00  0.00           C  
ATOM   2983  NH1 ARG A 198      14.893  45.297  18.407  1.00  0.00           N  
ATOM   2984  NH2 ARG A 198      14.028  47.092  19.535  1.00  0.00           N  
ATOM   2985  H   ARG A 198      20.107  48.580  20.730  1.00  0.00           H  
ATOM   2986  HA  ARG A 198      20.789  45.684  20.479  1.00  0.00           H  
ATOM   2987 1HB  ARG A 198      18.629  46.123  21.559  1.00  0.00           H  
ATOM   2988 2HB  ARG A 198      18.151  47.189  20.238  1.00  0.00           H  
ATOM   2989 1HG  ARG A 198      17.792  45.419  18.777  1.00  0.00           H  
ATOM   2990 2HG  ARG A 198      18.639  44.245  19.809  1.00  0.00           H  
ATOM   2991 1HD  ARG A 198      16.292  43.928  20.032  1.00  0.00           H  
ATOM   2992 2HD  ARG A 198      16.941  44.592  21.550  1.00  0.00           H  
ATOM   2993  HE  ARG A 198      15.722  46.493  21.259  1.00  0.00           H  
ATOM   2994 1HH1 ARG A 198      15.551  44.532  18.359  1.00  0.00           H  
ATOM   2995 2HH1 ARG A 198      14.254  45.432  17.636  1.00  0.00           H  
ATOM   2996 1HH2 ARG A 198      14.024  47.698  20.346  1.00  0.00           H  
ATOM   2997 2HH2 ARG A 198      13.370  47.267  18.789  1.00  0.00           H  
ATOM   2998  N   ASN A 199      20.666  45.552  18.033  1.00  0.00           N  
ATOM   2999  CA  ASN A 199      20.865  45.364  16.588  1.00  0.00           C  
ATOM   3000  C   ASN A 199      22.125  46.107  16.075  1.00  0.00           C  
ATOM   3001  O   ASN A 199      22.404  46.144  14.882  1.00  0.00           O  
ATOM   3002  CB  ASN A 199      19.667  45.800  15.766  1.00  0.00           C  
ATOM   3003  CG  ASN A 199      18.462  44.921  15.949  1.00  0.00           C  
ATOM   3004  OD1 ASN A 199      17.377  45.381  16.325  1.00  0.00           O  
ATOM   3005  ND2 ASN A 199      18.621  43.648  15.692  1.00  0.00           N  
ATOM   3006  H   ASN A 199      20.786  44.718  18.592  1.00  0.00           H  
ATOM   3007  HA  ASN A 199      21.024  44.301  16.404  1.00  0.00           H  
ATOM   3008 1HB  ASN A 199      19.375  46.820  16.020  1.00  0.00           H  
ATOM   3009 2HB  ASN A 199      19.938  45.799  14.709  1.00  0.00           H  
ATOM   3010 1HD2 ASN A 199      17.855  43.013  15.796  1.00  0.00           H  
ATOM   3011 2HD2 ASN A 199      19.510  43.305  15.390  1.00  0.00           H  
ATOM   3012  N   LYS A 200      22.950  46.599  17.005  1.00  0.00           N  
ATOM   3013  CA  LYS A 200      24.235  47.236  16.650  1.00  0.00           C  
ATOM   3014  C   LYS A 200      25.323  46.157  16.577  1.00  0.00           C  
ATOM   3015  O   LYS A 200      26.281  46.180  17.336  1.00  0.00           O  
ATOM   3016  CB  LYS A 200      24.619  48.310  17.670  1.00  0.00           C  
ATOM   3017  CG  LYS A 200      23.646  49.469  17.841  1.00  0.00           C  
ATOM   3018  CD  LYS A 200      23.530  50.322  16.586  1.00  0.00           C  
ATOM   3019  CE  LYS A 200      22.662  51.548  16.828  1.00  0.00           C  
ATOM   3020  NZ  LYS A 200      22.525  52.379  15.601  1.00  0.00           N  
ATOM   3021  H   LYS A 200      22.671  46.522  17.972  1.00  0.00           H  
ATOM   3022  HA  LYS A 200      24.139  47.713  15.676  1.00  0.00           H  
ATOM   3023 1HB  LYS A 200      24.737  47.852  18.652  1.00  0.00           H  
ATOM   3024 2HB  LYS A 200      25.580  48.739  17.383  1.00  0.00           H  
ATOM   3025 1HG  LYS A 200      22.657  49.078  18.085  1.00  0.00           H  
ATOM   3026 2HG  LYS A 200      23.990  50.097  18.661  1.00  0.00           H  
ATOM   3027 1HD  LYS A 200      24.525  50.642  16.276  1.00  0.00           H  
ATOM   3028 2HD  LYS A 200      23.090  49.738  15.777  1.00  0.00           H  
ATOM   3029 1HE  LYS A 200      21.674  51.226  17.154  1.00  0.00           H  
ATOM   3030 2HE  LYS A 200      23.110  52.150  17.619  1.00  0.00           H  
ATOM   3031 1HZ  LYS A 200      21.945  53.182  15.799  1.00  0.00           H  
ATOM   3032 2HZ  LYS A 200      23.438  52.691  15.300  1.00  0.00           H  
ATOM   3033 3HZ  LYS A 200      22.099  51.832  14.867  1.00  0.00           H  
ATOM   3034  N   ASN A 201      25.156  45.248  15.618  1.00  0.00           N  
ATOM   3035  CA  ASN A 201      26.078  44.132  15.392  1.00  0.00           C  
ATOM   3036  C   ASN A 201      26.352  43.300  16.624  1.00  0.00           C  
ATOM   3037  O   ASN A 201      27.520  43.001  16.906  1.00  0.00           O  
ATOM   3038  CB  ASN A 201      27.384  44.651  14.820  1.00  0.00           C  
ATOM   3039  CG  ASN A 201      27.198  45.324  13.489  1.00  0.00           C  
ATOM   3040  OD1 ASN A 201      26.476  44.830  12.613  1.00  0.00           O  
ATOM   3041  ND2 ASN A 201      27.839  46.450  13.319  1.00  0.00           N  
ATOM   3042  H   ASN A 201      24.339  45.371  15.037  1.00  0.00           H  
ATOM   3043  HA  ASN A 201      25.614  43.458  14.670  1.00  0.00           H  
ATOM   3044 1HB  ASN A 201      27.838  45.364  15.511  1.00  0.00           H  
ATOM   3045 2HB  ASN A 201      28.087  43.824  14.703  1.00  0.00           H  
ATOM   3046 1HD2 ASN A 201      27.757  46.949  12.455  1.00  0.00           H  
ATOM   3047 2HD2 ASN A 201      28.411  46.814  14.053  1.00  0.00           H  
ATOM   3048  N   ASN A 202      25.323  42.887  17.366  1.00  0.00           N  
ATOM   3049  CA  ASN A 202      25.547  42.094  18.579  1.00  0.00           C  
ATOM   3050  C   ASN A 202      26.519  42.829  19.508  1.00  0.00           C  
ATOM   3051  O   ASN A 202      27.470  42.236  20.035  1.00  0.00           O  
ATOM   3052  CB  ASN A 202      26.066  40.704  18.260  1.00  0.00           C  
ATOM   3053  CG  ASN A 202      25.937  39.742  19.408  1.00  0.00           C  
ATOM   3054  OD1 ASN A 202      25.016  39.833  20.229  1.00  0.00           O  
ATOM   3055  ND2 ASN A 202      26.851  38.809  19.478  1.00  0.00           N  
ATOM   3056  H   ASN A 202      24.366  43.100  17.124  1.00  0.00           H  
ATOM   3057  HA  ASN A 202      24.599  41.988  19.110  1.00  0.00           H  
ATOM   3058 1HB  ASN A 202      25.519  40.305  17.406  1.00  0.00           H  
ATOM   3059 2HB  ASN A 202      27.119  40.756  17.978  1.00  0.00           H  
ATOM   3060 1HD2 ASN A 202      26.844  38.125  20.208  1.00  0.00           H  
ATOM   3061 2HD2 ASN A 202      27.575  38.777  18.788  1.00  0.00           H  
ATOM   3062  N   ALA A 203      26.196  44.091  19.795  1.00  0.00           N  
ATOM   3063  CA  ALA A 203      27.034  44.931  20.659  1.00  0.00           C  
ATOM   3064  C   ALA A 203      27.303  44.196  21.956  1.00  0.00           C  
ATOM   3065  O   ALA A 203      26.404  43.548  22.514  1.00  0.00           O  
ATOM   3066  CB  ALA A 203      26.374  46.280  20.908  1.00  0.00           C  
ATOM   3067  H   ALA A 203      25.348  44.470  19.400  1.00  0.00           H  
ATOM   3068  HA  ALA A 203      27.974  45.102  20.134  1.00  0.00           H  
ATOM   3069 1HB  ALA A 203      27.018  46.892  21.538  1.00  0.00           H  
ATOM   3070 2HB  ALA A 203      26.217  46.773  19.949  1.00  0.00           H  
ATOM   3071 3HB  ALA A 203      25.418  46.139  21.410  1.00  0.00           H  
ATOM   3072  N   CYS A 204      28.566  44.243  22.378  1.00  0.00           N  
ATOM   3073  CA  CYS A 204      29.190  43.652  23.555  1.00  0.00           C  
ATOM   3074  C   CYS A 204      29.023  42.141  23.606  1.00  0.00           C  
ATOM   3075  O   CYS A 204      29.239  41.528  24.642  1.00  0.00           O  
ATOM   3076  CB  CYS A 204      28.631  44.248  24.845  1.00  0.00           C  
ATOM   3077  SG  CYS A 204      29.015  45.995  25.114  1.00  0.00           S  
ATOM   3078  H   CYS A 204      29.189  44.773  21.787  1.00  0.00           H  
ATOM   3079  HA  CYS A 204      30.258  43.870  23.501  1.00  0.00           H  
ATOM   3080 1HB  CYS A 204      27.545  44.154  24.869  1.00  0.00           H  
ATOM   3081 2HB  CYS A 204      28.997  43.715  25.725  1.00  0.00           H  
ATOM   3082  N   GLY A 205      28.610  41.527  22.502  1.00  0.00           N  
ATOM   3083  CA  GLY A 205      28.471  40.079  22.428  1.00  0.00           C  
ATOM   3084  C   GLY A 205      27.272  39.589  23.223  1.00  0.00           C  
ATOM   3085  O   GLY A 205      27.221  38.414  23.627  1.00  0.00           O  
ATOM   3086  H   GLY A 205      28.377  42.055  21.674  1.00  0.00           H  
ATOM   3087 1HA  GLY A 205      28.366  39.789  21.383  1.00  0.00           H  
ATOM   3088 2HA  GLY A 205      29.376  39.605  22.809  1.00  0.00           H  
ATOM   3089  N   ILE A 206      26.253  40.438  23.383  1.00  0.00           N  
ATOM   3090  CA  ILE A 206      25.066  40.062  24.173  1.00  0.00           C  
ATOM   3091  C   ILE A 206      24.461  38.665  23.819  1.00  0.00           C  
ATOM   3092  O   ILE A 206      24.141  37.874  24.728  1.00  0.00           O  
ATOM   3093  CB  ILE A 206      23.991  41.150  23.994  1.00  0.00           C  
ATOM   3094  CG1 ILE A 206      22.881  40.864  25.009  1.00  0.00           C  
ATOM   3095  CG2 ILE A 206      23.397  41.253  22.598  1.00  0.00           C  
ATOM   3096  CD1 ILE A 206      21.788  41.898  25.165  1.00  0.00           C  
ATOM   3097  H   ILE A 206      26.279  41.355  22.966  1.00  0.00           H  
ATOM   3098  HA  ILE A 206      25.365  40.011  25.219  1.00  0.00           H  
ATOM   3099  HB  ILE A 206      24.438  42.116  24.226  1.00  0.00           H  
ATOM   3100 1HG1 ILE A 206      22.399  39.929  24.726  1.00  0.00           H  
ATOM   3101 2HG1 ILE A 206      23.361  40.742  25.981  1.00  0.00           H  
ATOM   3102 1HG2 ILE A 206      22.647  42.042  22.551  1.00  0.00           H  
ATOM   3103 2HG2 ILE A 206      24.199  41.480  21.896  1.00  0.00           H  
ATOM   3104 3HG2 ILE A 206      22.913  40.330  22.279  1.00  0.00           H  
ATOM   3105 1HD1 ILE A 206      21.075  41.561  25.916  1.00  0.00           H  
ATOM   3106 2HD1 ILE A 206      22.222  42.848  25.479  1.00  0.00           H  
ATOM   3107 3HD1 ILE A 206      21.276  42.034  24.214  1.00  0.00           H  
ATOM   3108  N   ALA A 207      24.330  38.329  22.529  1.00  0.00           N  
ATOM   3109  CA  ALA A 207      23.697  37.070  22.141  1.00  0.00           C  
ATOM   3110  C   ALA A 207      24.640  35.867  22.120  1.00  0.00           C  
ATOM   3111  O   ALA A 207      24.160  34.747  21.997  1.00  0.00           O  
ATOM   3112  CB  ALA A 207      23.040  37.229  20.778  1.00  0.00           C  
ATOM   3113  H   ALA A 207      24.674  38.949  21.811  1.00  0.00           H  
ATOM   3114  HA  ALA A 207      22.929  36.847  22.881  1.00  0.00           H  
ATOM   3115 1HB  ALA A 207      22.529  36.305  20.502  1.00  0.00           H  
ATOM   3116 2HB  ALA A 207      22.314  38.041  20.816  1.00  0.00           H  
ATOM   3117 3HB  ALA A 207      23.796  37.455  20.029  1.00  0.00           H  
ATOM   3118  N   ASN A 208      25.936  36.049  22.305  1.00  0.00           N  
ATOM   3119  CA  ASN A 208      26.836  34.919  22.132  1.00  0.00           C  
ATOM   3120  C   ASN A 208      26.785  33.862  23.206  1.00  0.00           C  
ATOM   3121  O   ASN A 208      26.961  32.703  22.924  1.00  0.00           O  
ATOM   3122  CB  ASN A 208      28.266  35.410  21.996  1.00  0.00           C  
ATOM   3123  CG  ASN A 208      28.541  36.092  20.684  1.00  0.00           C  
ATOM   3124  OD1 ASN A 208      27.773  36.044  19.716  1.00  0.00           O  
ATOM   3125  ND2 ASN A 208      29.667  36.754  20.628  1.00  0.00           N  
ATOM   3126  H   ASN A 208      26.292  36.959  22.562  1.00  0.00           H  
ATOM   3127  HA  ASN A 208      26.542  34.405  21.216  1.00  0.00           H  
ATOM   3128 1HB  ASN A 208      28.464  36.106  22.810  1.00  0.00           H  
ATOM   3129 2HB  ASN A 208      28.949  34.566  22.095  1.00  0.00           H  
ATOM   3130 1HD2 ASN A 208      29.926  37.236  19.790  1.00  0.00           H  
ATOM   3131 2HD2 ASN A 208      30.279  36.784  21.417  1.00  0.00           H  
ATOM   3132  N   LEU A 209      26.614  34.245  24.464  1.00  0.00           N  
ATOM   3133  CA  LEU A 209      26.514  33.250  25.527  1.00  0.00           C  
ATOM   3134  C   LEU A 209      25.087  33.198  26.026  1.00  0.00           C  
ATOM   3135  O   LEU A 209      24.809  32.634  27.084  1.00  0.00           O  
ATOM   3136  CB  LEU A 209      27.436  33.512  26.723  1.00  0.00           C  
ATOM   3137  CG  LEU A 209      28.954  33.471  26.506  1.00  0.00           C  
ATOM   3138  CD1 LEU A 209      29.629  33.866  27.813  1.00  0.00           C  
ATOM   3139  CD2 LEU A 209      29.406  32.090  26.056  1.00  0.00           C  
ATOM   3140  H   LEU A 209      26.555  35.231  24.682  1.00  0.00           H  
ATOM   3141  HA  LEU A 209      26.789  32.275  25.125  1.00  0.00           H  
ATOM   3142 1HB  LEU A 209      27.199  34.503  27.107  1.00  0.00           H  
ATOM   3143 2HB  LEU A 209      27.215  32.771  27.491  1.00  0.00           H  
ATOM   3144  HG  LEU A 209      29.232  34.196  25.741  1.00  0.00           H  
ATOM   3145 1HD1 LEU A 209      30.712  33.845  27.689  1.00  0.00           H  
ATOM   3146 2HD1 LEU A 209      29.320  34.872  28.098  1.00  0.00           H  
ATOM   3147 3HD1 LEU A 209      29.343  33.165  28.598  1.00  0.00           H  
ATOM   3148 1HD2 LEU A 209      30.487  32.093  25.910  1.00  0.00           H  
ATOM   3149 2HD2 LEU A 209      29.143  31.355  26.817  1.00  0.00           H  
ATOM   3150 3HD2 LEU A 209      28.923  31.816  25.118  1.00  0.00           H  
ATOM   3151  N   ALA A 210      24.188  33.832  25.283  1.00  0.00           N  
ATOM   3152  CA  ALA A 210      22.797  33.900  25.733  1.00  0.00           C  
ATOM   3153  C   ALA A 210      22.118  32.509  25.693  1.00  0.00           C  
ATOM   3154  O   ALA A 210      22.397  31.703  24.800  1.00  0.00           O  
ATOM   3155  CB  ALA A 210      22.030  34.897  24.877  1.00  0.00           C  
ATOM   3156  H   ALA A 210      24.471  34.261  24.413  1.00  0.00           H  
ATOM   3157  HA  ALA A 210      22.818  34.234  26.770  1.00  0.00           H  
ATOM   3158 1HB  ALA A 210      20.999  34.934  25.233  1.00  0.00           H  
ATOM   3159 2HB  ALA A 210      22.498  35.875  24.971  1.00  0.00           H  
ATOM   3160 3HB  ALA A 210      22.038  34.590  23.832  1.00  0.00           H  
ATOM   3161  N   SER A 211      21.265  32.275  26.688  1.00  0.00           N  
ATOM   3162  CA  SER A 211      20.495  31.026  26.829  1.00  0.00           C  
ATOM   3163  C   SER A 211      19.314  31.153  27.793  1.00  0.00           C  
ATOM   3164  O   SER A 211      19.200  32.111  28.553  1.00  0.00           O  
ATOM   3165  CB  SER A 211      21.410  29.914  27.305  1.00  0.00           C  
ATOM   3166  OG  SER A 211      21.894  30.168  28.595  1.00  0.00           O  
ATOM   3167  H   SER A 211      21.163  33.012  27.370  1.00  0.00           H  
ATOM   3168  HA  SER A 211      20.087  30.762  25.851  1.00  0.00           H  
ATOM   3169 1HB  SER A 211      20.872  28.967  27.302  1.00  0.00           H  
ATOM   3170 2HB  SER A 211      22.248  29.811  26.618  1.00  0.00           H  
ATOM   3171  HG  SER A 211      22.511  29.456  28.777  1.00  0.00           H  
ATOM   3172  N   PHE A 212      18.388  30.207  27.719  1.00  0.00           N  
ATOM   3173  CA  PHE A 212      17.229  30.218  28.626  1.00  0.00           C  
ATOM   3174  C   PHE A 212      16.775  28.782  28.904  1.00  0.00           C  
ATOM   3175  O   PHE A 212      17.068  27.884  28.108  1.00  0.00           O  
ATOM   3176  CB  PHE A 212      16.113  31.037  27.975  1.00  0.00           C  
ATOM   3177  CG  PHE A 212      15.576  30.528  26.668  1.00  0.00           C  
ATOM   3178  CD1 PHE A 212      14.471  29.688  26.665  1.00  0.00           C  
ATOM   3179  CD2 PHE A 212      16.154  30.873  25.449  1.00  0.00           C  
ATOM   3180  CE1 PHE A 212      13.953  29.202  25.479  1.00  0.00           C  
ATOM   3181  CE2 PHE A 212      15.636  30.388  24.263  1.00  0.00           C  
ATOM   3182  CZ  PHE A 212      14.537  29.554  24.282  1.00  0.00           C  
ATOM   3183  H   PHE A 212      18.497  29.479  27.027  1.00  0.00           H  
ATOM   3184  HA  PHE A 212      17.540  30.688  29.561  1.00  0.00           H  
ATOM   3185 1HB  PHE A 212      15.248  31.123  28.631  1.00  0.00           H  
ATOM   3186 2HB  PHE A 212      16.484  32.047  27.801  1.00  0.00           H  
ATOM   3187  HD1 PHE A 212      14.011  29.413  27.614  1.00  0.00           H  
ATOM   3188  HD2 PHE A 212      17.023  31.531  25.431  1.00  0.00           H  
ATOM   3189  HE1 PHE A 212      13.085  28.543  25.496  1.00  0.00           H  
ATOM   3190  HE2 PHE A 212      16.095  30.664  23.314  1.00  0.00           H  
ATOM   3191  HZ  PHE A 212      14.119  29.163  23.354  1.00  0.00           H  
ATOM   3192  N   PRO A 213      16.130  28.504  30.059  1.00  0.00           N  
ATOM   3193  CA  PRO A 213      15.591  27.212  30.483  1.00  0.00           C  
ATOM   3194  C   PRO A 213      14.301  26.853  29.766  1.00  0.00           C  
ATOM   3195  O   PRO A 213      13.644  27.730  29.232  1.00  0.00           O  
ATOM   3196  CB  PRO A 213      15.359  27.434  31.981  1.00  0.00           C  
ATOM   3197  CG  PRO A 213      15.059  28.890  32.099  1.00  0.00           C  
ATOM   3198  CD  PRO A 213      15.875  29.569  31.032  1.00  0.00           C  
ATOM   3199  HA  PRO A 213      16.343  26.427  30.307  1.00  0.00           H  
ATOM   3200 1HB  PRO A 213      14.529  26.794  32.318  1.00  0.00           H  
ATOM   3201 2HB  PRO A 213      16.252  27.138  32.551  1.00  0.00           H  
ATOM   3202 1HG  PRO A 213      13.984  29.083  31.969  1.00  0.00           H  
ATOM   3203 2HG  PRO A 213      15.318  29.253  33.104  1.00  0.00           H  
ATOM   3204 1HD  PRO A 213      15.267  30.394  30.632  1.00  0.00           H  
ATOM   3205 2HD  PRO A 213      16.811  29.921  31.488  1.00  0.00           H  
ATOM   3206  N   LYS A 214      14.002  25.562  29.696  1.00  0.00           N  
ATOM   3207  CA  LYS A 214      12.724  25.049  29.149  1.00  0.00           C  
ATOM   3208  C   LYS A 214      11.888  24.531  30.329  1.00  0.00           C  
ATOM   3209  O   LYS A 214      12.451  24.088  31.316  1.00  0.00           O  
ATOM   3210  CB  LYS A 214      12.945  23.945  28.114  1.00  0.00           C  
ATOM   3211  CG  LYS A 214      13.646  24.361  26.827  1.00  0.00           C  
ATOM   3212  CD  LYS A 214      13.796  23.159  25.908  1.00  0.00           C  
ATOM   3213  CE  LYS A 214      14.493  23.512  24.602  1.00  0.00           C  
ATOM   3214  NZ  LYS A 214      14.636  22.333  23.706  1.00  0.00           N  
ATOM   3215  H   LYS A 214      14.670  24.882  30.028  1.00  0.00           H  
ATOM   3216  HA  LYS A 214      12.196  25.869  28.661  1.00  0.00           H  
ATOM   3217 1HB  LYS A 214      13.542  23.148  28.560  1.00  0.00           H  
ATOM   3218 2HB  LYS A 214      11.982  23.519  27.831  1.00  0.00           H  
ATOM   3219 1HG  LYS A 214      13.061  25.135  26.329  1.00  0.00           H  
ATOM   3220 2HG  LYS A 214      14.629  24.771  27.056  1.00  0.00           H  
ATOM   3221 1HD  LYS A 214      14.378  22.390  26.418  1.00  0.00           H  
ATOM   3222 2HD  LYS A 214      12.811  22.755  25.675  1.00  0.00           H  
ATOM   3223 1HE  LYS A 214      13.916  24.280  24.089  1.00  0.00           H  
ATOM   3224 2HE  LYS A 214      15.483  23.909  24.828  1.00  0.00           H  
ATOM   3225 1HZ  LYS A 214      15.102  22.610  22.852  1.00  0.00           H  
ATOM   3226 2HZ  LYS A 214      15.181  21.621  24.170  1.00  0.00           H  
ATOM   3227 3HZ  LYS A 214      13.722  21.966  23.483  1.00  0.00           H  
ATOM   3228  N   MET A 215      10.555  24.535  30.203  1.00  0.00           N  
ATOM   3229  CA  MET A 215       9.597  24.021  31.183  1.00  0.00           C  
ATOM   3230  C   MET A 215       8.384  23.514  30.360  1.00  0.00           C  
ATOM   3231  O   MET A 215       7.494  22.800  30.879  1.00  0.00           O  
ATOM   3232  OXT MET A 215       8.296  23.813  29.202  1.00  0.00           O  
ATOM   3233  CB  MET A 215       9.210  25.096  32.196  1.00  0.00           C  
ATOM   3234  CG  MET A 215       8.311  24.675  33.350  1.00  0.00           C  
ATOM   3235  SD  MET A 215       7.869  26.011  34.477  1.00  0.00           S  
ATOM   3236  CE  MET A 215       9.318  26.312  35.486  1.00  0.00           C  
ATOM   3237  H   MET A 215      10.147  24.920  29.363  1.00  0.00           H  
ATOM   3238  HA  MET A 215      10.039  23.193  31.737  1.00  0.00           H  
ATOM   3239 1HB  MET A 215      10.118  25.505  32.637  1.00  0.00           H  
ATOM   3240 2HB  MET A 215       8.692  25.909  31.683  1.00  0.00           H  
ATOM   3241 1HG  MET A 215       7.379  24.256  32.974  1.00  0.00           H  
ATOM   3242 2HG  MET A 215       8.806  23.902  33.937  1.00  0.00           H  
ATOM   3243 1HE  MET A 215       9.124  27.116  36.199  1.00  0.00           H  
ATOM   3244 2HE  MET A 215       9.564  25.399  36.029  1.00  0.00           H  
ATOM   3245 3HE  MET A 215      10.156  26.600  34.854  1.00  0.00           H  
TER                                                                             
ATOM   3247  N   MCM B 216      36.454  29.569  36.328  1.00  0.00           N  
ATOM   3248  CA  MCM B 216      36.748  30.995  36.423  1.00  0.00           C  
ATOM   3249  C   MCM B 216      35.574  31.799  35.881  1.00  0.00           C  
ATOM   3250  O   MCM B 216      34.840  32.344  36.704  1.00  0.00           O  
ATOM   3251  CB  MCM B 216      38.028  31.327  35.652  1.00  0.00           C  
ATOM   3252  CG  MCM B 216      39.128  31.916  36.509  1.00  0.00           C  
ATOM   3253  CD1 MCM B 216      39.045  33.264  37.068  1.00  0.00           C  
ATOM   3254  CD2 MCM B 216      40.215  31.182  36.772  1.00  0.00           C  
ATOM   3255  CE1 MCM B 216      37.978  34.145  36.904  1.00  0.00           C  
ATOM   3256  CE2 MCM B 216      40.118  33.708  37.847  1.00  0.00           C  
ATOM   3257  CZ3 MCM B 216      37.970  35.400  37.475  1.00  0.00           C  
ATOM   3258  CE3 MCM B 216      41.329  31.679  37.576  1.00  0.00           C  
ATOM   3259  OZ1 MCM B 216      41.201  32.930  38.067  1.00  0.00           O  
ATOM   3260  OZ2 MCM B 216      42.315  31.067  37.816  1.00  0.00           O  
ATOM   3261  CZ4 MCM B 216      40.137  34.956  38.429  1.00  0.00           C  
ATOM   3262  CT  MCM B 216      39.060  35.811  38.242  1.00  0.00           C  
ATOM   3263  OI  MCM B 216      39.156  37.005  38.837  1.00  0.00           O  
ATOM   3264  CK  MCM B 216      39.048  37.111  40.232  1.00  0.00           C  
ATOM   3265 1H   MCM B 216      37.226  29.043  36.684  1.00  0.00           H  
ATOM   3266 2H   MCM B 216      35.641  29.309  36.849  1.00  0.00           H  
ATOM   3267 3H   MCM B 216      36.297  29.308  35.375  1.00  0.00           H  
ATOM   3268  HA  MCM B 216      36.917  31.264  37.453  1.00  0.00           H  
ATOM   3269 1HB  MCM B 216      38.358  30.433  35.141  1.00  0.00           H  
ATOM   3270 2HB  MCM B 216      37.784  32.051  34.881  1.00  0.00           H  
ATOM   3271 1HD2 MCM B 216      40.332  30.176  36.417  1.00  0.00           H  
ATOM   3272 1HE1 MCM B 216      37.135  33.855  36.310  1.00  0.00           H  
ATOM   3273 1HZ3 MCM B 216      37.129  36.043  37.312  1.00  0.00           H  
ATOM   3274 1HZ4 MCM B 216      40.978  35.265  39.018  1.00  0.00           H  
ATOM   3275 1HK  MCM B 216      39.138  38.162  40.458  1.00  0.00           H  
ATOM   3276 2HK  MCM B 216      38.087  36.750  40.581  1.00  0.00           H  
ATOM   3277 3HK  MCM B 216      39.844  36.569  40.731  1.00  0.00           H  
ATOM   3278  N   HIS B 217      35.331  31.920  34.577  1.00  0.00           N  
ATOM   3279  CA  HIS B 217      34.245  32.703  34.000  1.00  0.00           C  
ATOM   3280  C   HIS B 217      32.960  31.889  33.936  1.00  0.00           C  
ATOM   3281  O   HIS B 217      33.052  30.670  33.783  1.00  0.00           O  
ATOM   3282  CB  HIS B 217      34.616  33.195  32.597  1.00  0.00           C  
ATOM   3283  CG  HIS B 217      35.732  34.194  32.585  1.00  0.00           C  
ATOM   3284  ND1 HIS B 217      35.624  35.436  33.174  1.00  0.00           N  
ATOM   3285  CD2 HIS B 217      36.976  34.135  32.055  1.00  0.00           C  
ATOM   3286  CE1 HIS B 217      36.756  36.099  33.008  1.00  0.00           C  
ATOM   3287  NE2 HIS B 217      37.591  35.331  32.332  1.00  0.00           N  
ATOM   3288  H   HIS B 217      35.931  31.442  33.919  1.00  0.00           H  
ATOM   3289  HA  HIS B 217      34.072  33.582  34.620  1.00  0.00           H  
ATOM   3290 1HB  HIS B 217      34.912  32.346  31.980  1.00  0.00           H  
ATOM   3291 2HB  HIS B 217      33.745  33.652  32.129  1.00  0.00           H  
ATOM   3292  HD2 HIS B 217      37.409  33.296  31.511  1.00  0.00           H  
ATOM   3293  HE1 HIS B 217      36.964  37.106  33.367  1.00  0.00           H  
ATOM   3294  HE2 HIS B 217      38.532  35.579  32.060  1.00  0.00           H  
ATOM   3295  N   LEU B 218      31.793  32.509  34.045  1.00  0.00           N  
ATOM   3296  CA  LEU B 218      31.564  33.945  34.193  1.00  0.00           C  
ATOM   3297  C   LEU B 218      31.783  34.267  35.673  1.00  0.00           C  
ATOM   3298  O   LEU B 218      31.456  33.437  36.520  1.00  0.00           O  
ATOM   3299  CB  LEU B 218      30.149  34.337  33.750  1.00  0.00           C  
ATOM   3300  CG  LEU B 218      29.811  34.056  32.280  1.00  0.00           C  
ATOM   3301  CD1 LEU B 218      28.330  34.315  32.041  1.00  0.00           C  
ATOM   3302  CD2 LEU B 218      30.671  34.935  31.384  1.00  0.00           C  
ATOM   3303  H   LEU B 218      30.950  31.953  34.026  1.00  0.00           H  
ATOM   3304  HA  LEU B 218      32.314  34.498  33.630  1.00  0.00           H  
ATOM   3305 1HB  LEU B 218      29.431  33.797  34.364  1.00  0.00           H  
ATOM   3306 2HB  LEU B 218      30.014  35.404  33.923  1.00  0.00           H  
ATOM   3307  HG  LEU B 218      30.006  33.007  32.055  1.00  0.00           H  
ATOM   3308 1HD1 LEU B 218      28.089  34.115  30.997  1.00  0.00           H  
ATOM   3309 2HD1 LEU B 218      27.738  33.660  32.680  1.00  0.00           H  
ATOM   3310 3HD1 LEU B 218      28.100  35.354  32.274  1.00  0.00           H  
ATOM   3311 1HD2 LEU B 218      30.431  34.735  30.339  1.00  0.00           H  
ATOM   3312 2HD2 LEU B 218      30.476  35.984  31.607  1.00  0.00           H  
ATOM   3313 3HD2 LEU B 218      31.724  34.716  31.563  1.00  0.00           H  
ATOM   3314  N   PHE B 219      32.318  35.433  36.012  1.00  0.00           N  
ATOM   3315  CA  PHE B 219      32.629  35.649  37.420  1.00  0.00           C  
ATOM   3316  C   PHE B 219      31.991  36.955  37.874  1.00  0.00           C  
ATOM   3317  O   PHE B 219      31.443  37.661  37.028  1.00  0.00           O  
ATOM   3318  CB  PHE B 219      34.141  35.693  37.649  1.00  0.00           C  
ATOM   3319  CG  PHE B 219      34.532  35.847  39.091  1.00  0.00           C  
ATOM   3320  CD1 PHE B 219      34.309  34.821  39.998  1.00  0.00           C  
ATOM   3321  CD2 PHE B 219      35.122  37.017  39.544  1.00  0.00           C  
ATOM   3322  CE1 PHE B 219      34.668  34.962  41.325  1.00  0.00           C  
ATOM   3323  CE2 PHE B 219      35.483  37.160  40.870  1.00  0.00           C  
ATOM   3324  CZ  PHE B 219      35.255  36.131  41.761  1.00  0.00           C  
ATOM   3325  H   PHE B 219      32.504  36.147  35.323  1.00  0.00           H  
ATOM   3326  HA  PHE B 219      32.200  34.847  38.019  1.00  0.00           H  
ATOM   3327 1HB  PHE B 219      34.593  34.776  37.270  1.00  0.00           H  
ATOM   3328 2HB  PHE B 219      34.570  36.523  37.090  1.00  0.00           H  
ATOM   3329  HD1 PHE B 219      33.846  33.896  39.653  1.00  0.00           H  
ATOM   3330  HD2 PHE B 219      35.301  37.830  38.840  1.00  0.00           H  
ATOM   3331  HE1 PHE B 219      34.487  34.148  42.027  1.00  0.00           H  
ATOM   3332  HE2 PHE B 219      35.946  38.085  41.213  1.00  0.00           H  
ATOM   3333  HZ  PHE B 219      35.537  36.243  42.807  1.00  0.00           H  
ATOM   3334  N   ARG B 220      32.073  37.239  39.171  1.00  0.00           N  
ATOM   3335  CA  ARG B 220      31.820  38.555  39.742  1.00  0.00           C  
ATOM   3336  C   ARG B 220      32.266  39.670  38.807  1.00  0.00           C  
ATOM   3337  CB  ARG B 220      32.537  38.707  41.075  1.00  0.00           C  
ATOM   3338  CG  ARG B 220      31.966  39.778  41.991  1.00  0.00           C  
ATOM   3339  CD  ARG B 220      32.666  39.812  43.300  1.00  0.00           C  
ATOM   3340  NE  ARG B 220      34.071  40.160  43.155  1.00  0.00           N  
ATOM   3341  CZ  ARG B 220      35.039  39.808  44.023  1.00  0.00           C  
ATOM   3342  NH1 ARG B 220      34.741  39.101  45.090  1.00  0.00           N  
ATOM   3343  NH2 ARG B 220      36.290  40.173  43.801  1.00  0.00           N  
ATOM   3344  ST1 ARG B 220      33.571  39.460  37.788  1.00  0.00           S  
ATOM   3345  H   ARG B 220      32.329  36.478  39.784  1.00  0.00           H  
ATOM   3346  HA  ARG B 220      30.748  38.659  39.911  1.00  0.00           H  
ATOM   3347 1HB  ARG B 220      32.506  37.762  41.615  1.00  0.00           H  
ATOM   3348 2HB  ARG B 220      33.586  38.949  40.899  1.00  0.00           H  
ATOM   3349 1HG  ARG B 220      32.073  40.755  41.519  1.00  0.00           H  
ATOM   3350 2HG  ARG B 220      30.909  39.576  42.172  1.00  0.00           H  
ATOM   3351 1HD  ARG B 220      32.196  40.555  43.944  1.00  0.00           H  
ATOM   3352 2HD  ARG B 220      32.604  38.832  43.771  1.00  0.00           H  
ATOM   3353  HE  ARG B 220      34.339  40.703  42.346  1.00  0.00           H  
ATOM   3354 1HH1 ARG B 220      33.785  38.821  45.259  1.00  0.00           H  
ATOM   3355 2HH1 ARG B 220      35.467  38.837  45.740  1.00  0.00           H  
ATOM   3356 1HH2 ARG B 220      36.520  40.717  42.980  1.00  0.00           H  
ATOM   3357 2HH2 ARG B 220      37.015  39.910  44.451  1.00  0.00           H  
ATOM   3358  N   ALA B 221      31.611  40.823  38.801  1.00  0.00           N  
ATOM   3359  CA  ALA B 221      32.099  41.872  37.909  1.00  0.00           C  
ATOM   3360  C   ALA B 221      33.547  42.235  38.201  1.00  0.00           C  
ATOM   3361  O   ALA B 221      34.323  42.514  37.288  1.00  0.00           O  
ATOM   3362  CB  ALA B 221      31.220  43.110  38.017  1.00  0.00           C  
ATOM   3363  H   ALA B 221      30.802  41.004  39.378  1.00  0.00           H  
ATOM   3364  HA  ALA B 221      32.054  41.495  36.887  1.00  0.00           H  
ATOM   3365 1HB  ALA B 221      31.596  43.882  37.347  1.00  0.00           H  
ATOM   3366 2HB  ALA B 221      30.197  42.855  37.740  1.00  0.00           H  
ATOM   3367 3HB  ALA B 221      31.237  43.479  39.041  1.00  0.00           H  
ATOM   3368  N   ALA B 222      33.917  42.233  39.477  1.00  0.00           N  
ATOM   3369  CA  ALA B 222      35.266  42.627  39.867  1.00  0.00           C  
ATOM   3370  C   ALA B 222      36.220  41.440  39.805  1.00  0.00           C  
ATOM   3371  O   ALA B 222      36.711  40.950  40.821  1.00  0.00           O  
ATOM   3372  CB  ALA B 222      35.232  43.218  41.268  1.00  0.00           C  
ATOM   3373  H   ALA B 222      33.249  41.952  40.180  1.00  0.00           H  
ATOM   3374  HA  ALA B 222      35.621  43.377  39.162  1.00  0.00           H  
ATOM   3375 1HB  ALA B 222      36.241  43.500  41.572  1.00  0.00           H  
ATOM   3376 2HB  ALA B 222      34.592  44.101  41.271  1.00  0.00           H  
ATOM   3377 3HB  ALA B 222      34.839  42.483  41.967  1.00  0.00           H  
ATOM   3378  N   ALA B 223      36.483  40.978  38.587  1.00  0.00           N  
ATOM   3379  CA  ALA B 223      37.391  39.865  38.340  1.00  0.00           C  
ATOM   3380  C   ALA B 223      38.835  40.341  38.302  1.00  0.00           C  
ATOM   3381  O   ALA B 223      39.523  40.101  37.309  1.00  0.00           O  
ATOM   3382  CB  ALA B 223      37.008  39.176  37.037  1.00  0.00           C  
ATOM   3383  H   ALA B 223      36.013  41.446  37.826  1.00  0.00           H  
ATOM   3384  HA  ALA B 223      37.301  39.149  39.157  1.00  0.00           H  
ATOM   3385 1HB  ALA B 223      37.692  38.346  36.863  1.00  0.00           H  
ATOM   3386 2HB  ALA B 223      35.988  38.798  37.094  1.00  0.00           H  
ATOM   3387 3HB  ALA B 223      37.079  39.890  36.217  1.00  0.00           H  
ATOM   3388  N   MCM B 224      39.281  41.002  39.364  1.00  0.00           N  
ATOM   3389  CA  MCM B 224      40.585  41.597  39.637  1.00  0.00           C  
ATOM   3390  C   MCM B 224      40.719  41.760  41.145  1.00  0.00           C  
ATOM   3391  O   MCM B 224      39.744  42.052  41.836  1.00  0.00           O  
ATOM   3392  OXT MCM B 224      41.789  41.602  41.666  1.00  0.00           O  
ATOM   3393  CB  MCM B 224      40.728  42.943  38.924  1.00  0.00           C  
ATOM   3394  CG  MCM B 224      39.432  43.714  38.797  1.00  0.00           C  
ATOM   3395  CD1 MCM B 224      38.573  43.609  37.619  1.00  0.00           C  
ATOM   3396  CD2 MCM B 224      39.050  44.519  39.795  1.00  0.00           C  
ATOM   3397  CE1 MCM B 224      38.818  42.805  36.507  1.00  0.00           C  
ATOM   3398  CE2 MCM B 224      37.397  44.365  37.606  1.00  0.00           C  
ATOM   3399  CZ3 MCM B 224      37.951  42.752  35.437  1.00  0.00           C  
ATOM   3400  CE3 MCM B 224      37.823  45.310  39.747  1.00  0.00           C  
ATOM   3401  OZ1 MCM B 224      37.068  45.176  38.636  1.00  0.00           O  
ATOM   3402  OZ2 MCM B 224      37.460  46.047  40.602  1.00  0.00           O  
ATOM   3403  CZ4 MCM B 224      36.514  44.332  36.551  1.00  0.00           C  
ATOM   3404  CT  MCM B 224      36.789  43.524  35.457  1.00  0.00           C  
ATOM   3405  OI  MCM B 224      35.884  43.550  34.473  1.00  0.00           O  
ATOM   3406  CK  MCM B 224      35.165  42.390  34.143  1.00  0.00           C  
ATOM   3407  H   MCM B 224      38.558  41.075  40.064  1.00  0.00           H  
ATOM   3408  HA  MCM B 224      41.365  40.960  39.250  1.00  0.00           H  
ATOM   3409 1HB  MCM B 224      41.485  43.520  39.439  1.00  0.00           H  
ATOM   3410 2HB  MCM B 224      41.106  42.761  37.923  1.00  0.00           H  
ATOM   3411 1HD2 MCM B 224      39.617  44.625  40.700  1.00  0.00           H  
ATOM   3412 1HE1 MCM B 224      39.710  42.213  36.465  1.00  0.00           H  
ATOM   3413 1HZ3 MCM B 224      38.188  42.124  34.602  1.00  0.00           H  
ATOM   3414 1HZ4 MCM B 224      35.622  44.928  36.574  1.00  0.00           H  
ATOM   3415 1HK  MCM B 224      34.524  42.663  33.319  1.00  0.00           H  
ATOM   3416 2HK  MCM B 224      35.828  41.591  33.834  1.00  0.00           H  
ATOM   3417 3HK  MCM B 224      34.555  42.056  34.975  1.00  0.00           H  
TER                                                                             
CONECT 3247 3248 3265 3266 3267                                                 
CONECT 3248 3247 3249 3251 3268                                                 
CONECT 3249 3248 3250 3278                                                      
CONECT 3250 3249                                                                
CONECT 3251 3248 3252 3269 3270                                                 
CONECT 3252 3251 3253 3254                                                      
CONECT 3253 3252 3255 3256                                                      
CONECT 3254 3252 3258 3271                                                      
CONECT 3255 3253 3257 3272                                                      
CONECT 3256 3253 3259 3261                                                      
CONECT 3257 3255 3262 3273                                                      
CONECT 3258 3254 3259 3260                                                      
CONECT 3259 3256 3258                                                           
CONECT 3260 3258                                                                
CONECT 3261 3256 3262 3274                                                      
CONECT 3262 3257 3261 3263                                                      
CONECT 3263 3262 3264                                                           
CONECT 3264 3263 3275 3276 3277                                                 
CONECT 3265 3247                                                                
CONECT 3266 3247                                                                
CONECT 3267 3247                                                                
CONECT 3268 3248                                                                
CONECT 3269 3251                                                                
CONECT 3270 3251                                                                
CONECT 3271 3254                                                                
CONECT 3272 3255                                                                
CONECT 3273 3257                                                                
CONECT 3274 3261                                                                
CONECT 3275 3264                                                                
CONECT 3276 3264                                                                
CONECT 3277 3264                                                                
CONECT 3278 3249                                                                
CONECT 3380 3388                                                                
CONECT 3388 3380 3389 3407                                                      
CONECT 3389 3388 3390 3393 3408                                                 
CONECT 3390 3389 3391 3392                                                      
CONECT 3391 3390                                                                
CONECT 3392 3390                                                                
CONECT 3393 3389 3394 3409 3410                                                 
CONECT 3394 3393 3395 3396                                                      
CONECT 3395 3394 3397 3398                                                      
CONECT 3396 3394 3400 3411                                                      
CONECT 3397 3395 3399 3412                                                      
CONECT 3398 3395 3401 3403                                                      
CONECT 3399 3397 3404 3413                                                      
CONECT 3400 3396 3401 3402                                                      
CONECT 3401 3398 3400                                                           
CONECT 3402 3400                                                                
CONECT 3403 3398 3404 3414                                                      
CONECT 3404 3399 3403 3405                                                      
CONECT 3405 3404 3406                                                           
CONECT 3406 3405 3415 3416 3417                                                 
CONECT 3407 3388                                                                
CONECT 3408 3389                                                                
CONECT 3409 3393                                                                
CONECT 3410 3393                                                                
CONECT 3411 3396                                                                
CONECT 3412 3397                                                                
CONECT 3413 3399                                                                
CONECT 3414 3403                                                                
CONECT 3415 3406                                                                
CONECT 3416 3406                                                                
CONECT 3417 3406                                                               
