# Supplementary material for: Rational design of thioamide peptides as selective inhibitors of cysteine protease cathepsin L
Source: Chem Sci. 2021 Jul 19;12(32):10825–35. doi: 10.1039/d1sc00785h (PMC8901119; doi:10.1039/d1sc00785h)
Supplement: SC-012-D1SC00785H-s017 [file SC-012-D1SC00785H-s017.pdb]

HEADER                                            14-SEP-20   XXXX              
EXPDTA    THEORETICAL MODEL                                                     
REMARK 220                                                                      
REMARK 220 EXPERIMENTAL DETAILS                                                 
REMARK 220  EXPERIMENT TYPE                : THEORETICAL MODELLING              
REMARK 220  DATE OF DATA COLLECTION        : 14-SEP-20                          
REMARK 220                                                                      
REMARK 220 REMARK: MODEL GENERATED BY ROSETTA                                   
REMARK 220  VERSION 2019.22+release.d8f9b4a                                     
SSBOND     CYS A   22    CYS A   66                                       2.08  
SSBOND     CYS A   56    CYS A   99                                       2.02  
SSBOND     CYS A  158    CYS A  206                                       2.03  
ATOM      1  N   LEU A   1       4.524  36.929  17.873  1.00  0.00           N  
ATOM      2  CA  LEU A   1       5.103  37.460  19.162  1.00  0.00           C  
ATOM      3  C   LEU A   1       4.747  38.935  19.304  1.00  0.00           C  
ATOM      4  O   LEU A   1       4.602  39.557  18.258  1.00  0.00           O  
ATOM      5  CB  LEU A   1       6.624  37.273  19.204  1.00  0.00           C  
ATOM      6  CG  LEU A   1       7.200  35.852  19.138  1.00  0.00           C  
ATOM      7  CD1 LEU A   1       8.719  35.915  19.057  1.00  0.00           C  
ATOM      8  CD2 LEU A   1       6.775  35.032  20.346  1.00  0.00           C  
ATOM      9 1H   LEU A   1       4.754  35.960  17.775  1.00  0.00           H  
ATOM     10 2H   LEU A   1       3.529  37.031  17.877  1.00  0.00           H  
ATOM     11 3H   LEU A   1       4.907  37.442  17.103  1.00  0.00           H  
ATOM     12  HA  LEU A   1       4.681  36.891  19.991  1.00  0.00           H  
ATOM     13 1HB  LEU A   1       7.050  37.818  18.364  1.00  0.00           H  
ATOM     14 2HB  LEU A   1       7.014  37.702  20.127  1.00  0.00           H  
ATOM     15  HG  LEU A   1       6.846  35.349  18.238  1.00  0.00           H  
ATOM     16 1HD1 LEU A   1       9.141  34.911  19.009  1.00  0.00           H  
ATOM     17 2HD1 LEU A   1       9.042  36.459  18.170  1.00  0.00           H  
ATOM     18 3HD1 LEU A   1       9.139  36.416  19.929  1.00  0.00           H  
ATOM     19 1HD2 LEU A   1       7.193  34.028  20.280  1.00  0.00           H  
ATOM     20 2HD2 LEU A   1       7.122  35.488  21.274  1.00  0.00           H  
ATOM     21 3HD2 LEU A   1       5.691  34.939  20.417  1.00  0.00           H  
ATOM     22  N   PRO A   2       4.611  39.524  20.500  1.00  0.00           N  
ATOM     23  CA  PRO A   2       4.311  40.942  20.751  1.00  0.00           C  
ATOM     24  C   PRO A   2       5.511  41.859  20.473  1.00  0.00           C  
ATOM     25  O   PRO A   2       6.657  41.407  20.497  1.00  0.00           O  
ATOM     26  CB  PRO A   2       3.944  40.952  22.239  1.00  0.00           C  
ATOM     27  CG  PRO A   2       4.707  39.832  22.859  1.00  0.00           C  
ATOM     28  CD  PRO A   2       4.735  38.751  21.813  1.00  0.00           C  
ATOM     29  HA  PRO A   2       3.454  41.241  20.130  1.00  0.00           H  
ATOM     30 1HB  PRO A   2       4.206  41.923  22.685  1.00  0.00           H  
ATOM     31 2HB  PRO A   2       2.858  40.826  22.359  1.00  0.00           H  
ATOM     32 1HG  PRO A   2       5.715  40.175  23.137  1.00  0.00           H  
ATOM     33 2HG  PRO A   2       4.214  39.503  23.787  1.00  0.00           H  
ATOM     34 1HD  PRO A   2       5.694  38.217  21.892  1.00  0.00           H  
ATOM     35 2HD  PRO A   2       3.887  38.068  21.965  1.00  0.00           H  
ATOM     36  N   ASP A   3       5.222  43.133  20.214  1.00  0.00           N  
ATOM     37  CA  ASP A   3       6.246  44.166  20.009  1.00  0.00           C  
ATOM     38  C   ASP A   3       6.966  44.510  21.316  1.00  0.00           C  
ATOM     39  O   ASP A   3       8.121  44.944  21.306  1.00  0.00           O  
ATOM     40  CB  ASP A   3       5.625  45.453  19.460  1.00  0.00           C  
ATOM     41  CG  ASP A   3       5.144  45.368  18.019  1.00  0.00           C  
ATOM     42  OD1 ASP A   3       5.519  44.464  17.311  1.00  0.00           O  
ATOM     43  OD2 ASP A   3       4.390  46.231  17.638  1.00  0.00           O  
ATOM     44  H   ASP A   3       4.253  43.407  20.155  1.00  0.00           H  
ATOM     45  HA  ASP A   3       6.979  43.781  19.301  1.00  0.00           H  
ATOM     46 1HB  ASP A   3       4.773  45.733  20.081  1.00  0.00           H  
ATOM     47 2HB  ASP A   3       6.360  46.256  19.522  1.00  0.00           H  
ATOM     48  N   SER A   4       6.260  44.349  22.435  1.00  0.00           N  
ATOM     49  CA  SER A   4       6.823  44.620  23.764  1.00  0.00           C  
ATOM     50  C   SER A   4       6.246  43.696  24.820  1.00  0.00           C  
ATOM     51  O   SER A   4       5.131  43.197  24.700  1.00  0.00           O  
ATOM     52  CB  SER A   4       6.559  46.057  24.170  1.00  0.00           C  
ATOM     53  OG  SER A   4       5.189  46.295  24.345  1.00  0.00           O  
ATOM     54  H   SER A   4       5.302  44.030  22.393  1.00  0.00           H  
ATOM     55  HA  SER A   4       7.903  44.461  23.729  1.00  0.00           H  
ATOM     56 1HB  SER A   4       7.089  46.271  25.098  1.00  0.00           H  
ATOM     57 2HB  SER A   4       6.950  46.726  23.405  1.00  0.00           H  
ATOM     58  HG  SER A   4       5.112  47.213  24.616  1.00  0.00           H  
ATOM     59  N   VAL A   5       7.022  43.509  25.887  1.00  0.00           N  
ATOM     60  CA  VAL A   5       6.626  42.723  27.055  1.00  0.00           C  
ATOM     61  C   VAL A   5       7.463  43.195  28.248  1.00  0.00           C  
ATOM     62  O   VAL A   5       8.627  43.556  28.095  1.00  0.00           O  
ATOM     63  CB  VAL A   5       6.802  41.219  26.773  1.00  0.00           C  
ATOM     64  CG1 VAL A   5       8.259  40.916  26.459  1.00  0.00           C  
ATOM     65  CG2 VAL A   5       6.326  40.389  27.956  1.00  0.00           C  
ATOM     66  H   VAL A   5       7.930  43.949  25.857  1.00  0.00           H  
ATOM     67  HA  VAL A   5       5.570  42.893  27.275  1.00  0.00           H  
ATOM     68  HB  VAL A   5       6.220  40.943  25.893  1.00  0.00           H  
ATOM     69 1HG1 VAL A   5       8.374  39.849  26.261  1.00  0.00           H  
ATOM     70 2HG1 VAL A   5       8.536  41.497  25.580  1.00  0.00           H  
ATOM     71 3HG1 VAL A   5       8.895  41.189  27.301  1.00  0.00           H  
ATOM     72 1HG2 VAL A   5       6.459  39.330  27.735  1.00  0.00           H  
ATOM     73 2HG2 VAL A   5       6.891  40.632  28.857  1.00  0.00           H  
ATOM     74 3HG2 VAL A   5       5.271  40.590  28.140  1.00  0.00           H  
ATOM     75  N   ASP A   6       6.858  43.241  29.434  1.00  0.00           N  
ATOM     76  CA  ASP A   6       7.622  43.633  30.630  1.00  0.00           C  
ATOM     77  C   ASP A   6       7.136  42.852  31.847  1.00  0.00           C  
ATOM     78  O   ASP A   6       6.031  43.045  32.349  1.00  0.00           O  
ATOM     79  CB  ASP A   6       7.510  45.144  30.845  1.00  0.00           C  
ATOM     80  CG  ASP A   6       8.398  45.611  31.989  1.00  0.00           C  
ATOM     81  OD1 ASP A   6       8.786  44.781  32.777  1.00  0.00           O  
ATOM     82  OD2 ASP A   6       8.688  46.780  32.084  1.00  0.00           O  
ATOM     83  H   ASP A   6       5.878  43.009  29.508  1.00  0.00           H  
ATOM     84  HA  ASP A   6       8.673  43.384  30.478  1.00  0.00           H  
ATOM     85 1HB  ASP A   6       7.795  45.666  29.930  1.00  0.00           H  
ATOM     86 2HB  ASP A   6       6.475  45.413  31.060  1.00  0.00           H  
ATOM     87  N   TRP A   7       7.990  41.930  32.299  1.00  0.00           N  
ATOM     88  CA  TRP A   7       7.642  41.036  33.395  1.00  0.00           C  
ATOM     89  C   TRP A   7       7.627  41.768  34.739  1.00  0.00           C  
ATOM     90  O   TRP A   7       7.118  41.245  35.724  1.00  0.00           O  
ATOM     91  CB  TRP A   7       8.602  39.846  33.348  1.00  0.00           C  
ATOM     92  CG  TRP A   7       8.362  39.001  32.133  1.00  0.00           C  
ATOM     93  CD1 TRP A   7       9.213  38.807  31.087  1.00  0.00           C  
ATOM     94  CD2 TRP A   7       7.168  38.211  31.822  1.00  0.00           C  
ATOM     95  NE1 TRP A   7       8.641  37.968  30.163  1.00  0.00           N  
ATOM     96  CE2 TRP A   7       7.395  37.594  30.597  1.00  0.00           C  
ATOM     97  CE3 TRP A   7       5.951  37.986  32.478  1.00  0.00           C  
ATOM     98  CZ2 TRP A   7       6.463  36.764  29.994  1.00  0.00           C  
ATOM     99  CZ3 TRP A   7       5.015  37.153  31.876  1.00  0.00           C  
ATOM    100  CH2 TRP A   7       5.258  36.554  30.665  1.00  0.00           C  
ATOM    101  H   TRP A   7       8.899  41.852  31.871  1.00  0.00           H  
ATOM    102  HA  TRP A   7       6.641  40.644  33.213  1.00  0.00           H  
ATOM    103 1HB  TRP A   7       9.628  40.212  33.342  1.00  0.00           H  
ATOM    104 2HB  TRP A   7       8.496  39.219  34.233  1.00  0.00           H  
ATOM    105  HD1 TRP A   7      10.204  39.243  30.980  1.00  0.00           H  
ATOM    106  HE1 TRP A   7       9.024  37.643  29.288  1.00  0.00           H  
ATOM    107  HE3 TRP A   7       5.738  38.450  33.441  1.00  0.00           H  
ATOM    108  HZ2 TRP A   7       6.653  36.287  29.032  1.00  0.00           H  
ATOM    109  HZ3 TRP A   7       4.070  36.984  32.391  1.00  0.00           H  
ATOM    110  HH2 TRP A   7       4.502  35.907  30.221  1.00  0.00           H  
ATOM    111  N   ARG A   8       8.175  42.980  34.783  1.00  0.00           N  
ATOM    112  CA  ARG A   8       8.198  43.765  36.016  1.00  0.00           C  
ATOM    113  C   ARG A   8       6.773  44.307  36.226  1.00  0.00           C  
ATOM    114  O   ARG A   8       6.252  44.296  37.344  1.00  0.00           O  
ATOM    115  CB  ARG A   8       9.219  44.889  35.937  1.00  0.00           C  
ATOM    116  CG  ARG A   8       9.313  45.877  37.090  1.00  0.00           C  
ATOM    117  CD  ARG A   8       9.752  45.325  38.398  1.00  0.00           C  
ATOM    118  NE  ARG A   8       9.962  46.430  39.320  1.00  0.00           N  
ATOM    119  CZ  ARG A   8      10.175  46.377  40.649  1.00  0.00           C  
ATOM    120  NH1 ARG A   8      10.227  45.259  41.339  1.00  0.00           N  
ATOM    121  NH2 ARG A   8      10.343  47.510  41.309  1.00  0.00           N  
ATOM    122  H   ARG A   8       8.591  43.376  33.950  1.00  0.00           H  
ATOM    123  HA  ARG A   8       8.444  43.119  36.860  1.00  0.00           H  
ATOM    124 1HB  ARG A   8      10.214  44.455  35.835  1.00  0.00           H  
ATOM    125 2HB  ARG A   8       9.026  45.492  35.050  1.00  0.00           H  
ATOM    126 1HG  ARG A   8      10.032  46.652  36.825  1.00  0.00           H  
ATOM    127 2HG  ARG A   8       8.331  46.318  37.261  1.00  0.00           H  
ATOM    128 1HD  ARG A   8       8.993  44.656  38.800  1.00  0.00           H  
ATOM    129 2HD  ARG A   8      10.680  44.769  38.281  1.00  0.00           H  
ATOM    130  HE  ARG A   8       9.944  47.354  38.908  1.00  0.00           H  
ATOM    131 1HH1 ARG A   8      10.110  44.347  40.920  1.00  0.00           H  
ATOM    132 2HH1 ARG A   8      10.394  45.344  42.331  1.00  0.00           H  
ATOM    133 1HH2 ARG A   8      10.314  48.401  40.832  1.00  0.00           H  
ATOM    134 2HH2 ARG A   8      10.504  47.465  42.304  1.00  0.00           H  
ATOM    135  N   GLU A   9       6.149  44.766  35.140  1.00  0.00           N  
ATOM    136  CA  GLU A   9       4.802  45.325  35.174  1.00  0.00           C  
ATOM    137  C   GLU A   9       3.808  44.245  35.572  1.00  0.00           C  
ATOM    138  O   GLU A   9       2.793  44.512  36.228  1.00  0.00           O  
ATOM    139  CB  GLU A   9       4.402  45.930  33.827  1.00  0.00           C  
ATOM    140  CG  GLU A   9       5.141  47.209  33.460  1.00  0.00           C  
ATOM    141  CD  GLU A   9       4.729  47.742  32.116  1.00  0.00           C  
ATOM    142  OE1 GLU A   9       4.072  47.030  31.397  1.00  0.00           O  
ATOM    143  OE2 GLU A   9       5.070  48.861  31.807  1.00  0.00           O  
ATOM    144  H   GLU A   9       6.637  44.722  34.256  1.00  0.00           H  
ATOM    145  HA  GLU A   9       4.765  46.118  35.922  1.00  0.00           H  
ATOM    146 1HB  GLU A   9       4.584  45.200  33.038  1.00  0.00           H  
ATOM    147 2HB  GLU A   9       3.336  46.151  33.831  1.00  0.00           H  
ATOM    148 1HG  GLU A   9       4.941  47.963  34.219  1.00  0.00           H  
ATOM    149 2HG  GLU A   9       6.213  47.010  33.457  1.00  0.00           H  
ATOM    150  N   LYS A  10       4.103  43.017  35.162  1.00  0.00           N  
ATOM    151  CA  LYS A  10       3.278  41.852  35.466  1.00  0.00           C  
ATOM    152  C   LYS A  10       3.503  41.260  36.855  1.00  0.00           C  
ATOM    153  O   LYS A  10       2.886  40.251  37.187  1.00  0.00           O  
ATOM    154  CB  LYS A  10       3.507  40.807  34.373  1.00  0.00           C  
ATOM    155  CG  LYS A  10       3.007  41.268  33.010  1.00  0.00           C  
ATOM    156  CD  LYS A  10       3.296  40.249  31.918  1.00  0.00           C  
ATOM    157  CE  LYS A  10       2.778  40.681  30.555  1.00  0.00           C  
ATOM    158  NZ  LYS A  10       1.292  40.720  30.496  1.00  0.00           N  
ATOM    159  H   LYS A  10       4.941  42.890  34.612  1.00  0.00           H  
ATOM    160  HA  LYS A  10       2.235  42.166  35.416  1.00  0.00           H  
ATOM    161 1HB  LYS A  10       4.573  40.586  34.304  1.00  0.00           H  
ATOM    162 2HB  LYS A  10       2.998  39.879  34.635  1.00  0.00           H  
ATOM    163 1HG  LYS A  10       1.931  41.428  33.071  1.00  0.00           H  
ATOM    164 2HG  LYS A  10       3.493  42.207  32.748  1.00  0.00           H  
ATOM    165 1HD  LYS A  10       4.376  40.105  31.853  1.00  0.00           H  
ATOM    166 2HD  LYS A  10       2.827  39.299  32.178  1.00  0.00           H  
ATOM    167 1HE  LYS A  10       3.165  41.674  30.332  1.00  0.00           H  
ATOM    168 2HE  LYS A  10       3.142  39.982  29.804  1.00  0.00           H  
ATOM    169 1HZ  LYS A  10       0.997  41.012  29.575  1.00  0.00           H  
ATOM    170 2HZ  LYS A  10       0.921  39.801  30.691  1.00  0.00           H  
ATOM    171 3HZ  LYS A  10       0.937  41.374  31.179  1.00  0.00           H  
ATOM    172  N   GLY A  11       4.382  41.864  37.653  1.00  0.00           N  
ATOM    173  CA  GLY A  11       4.644  41.415  39.009  1.00  0.00           C  
ATOM    174  C   GLY A  11       5.504  40.178  39.144  1.00  0.00           C  
ATOM    175  O   GLY A  11       5.370  39.441  40.127  1.00  0.00           O  
ATOM    176  H   GLY A  11       4.897  42.667  37.327  1.00  0.00           H  
ATOM    177 1HA  GLY A  11       5.118  42.234  39.550  1.00  0.00           H  
ATOM    178 2HA  GLY A  11       3.687  41.234  39.496  1.00  0.00           H  
ATOM    179  N   CYS A  12       6.414  39.947  38.201  1.00  0.00           N  
ATOM    180  CA  CYS A  12       7.278  38.770  38.243  1.00  0.00           C  
ATOM    181  C   CYS A  12       8.728  39.064  38.598  1.00  0.00           C  
ATOM    182  O   CYS A  12       9.569  38.172  38.654  1.00  0.00           O  
ATOM    183  CB  CYS A  12       7.223  38.067  36.887  1.00  0.00           C  
ATOM    184  SG  CYS A  12       5.563  37.541  36.397  1.00  0.00           S  
ATOM    185  H   CYS A  12       6.531  40.584  37.426  1.00  0.00           H  
ATOM    186  HA  CYS A  12       6.878  38.094  38.996  1.00  0.00           H  
ATOM    187 1HB  CYS A  12       7.612  38.746  36.128  1.00  0.00           H  
ATOM    188 2HB  CYS A  12       7.860  37.182  36.894  1.00  0.00           H  
ATOM    189  HG  CYS A  12       5.003  38.734  36.566  1.00  0.00           H  
ATOM    190  N   VAL A  13       9.046  40.332  38.822  1.00  0.00           N  
ATOM    191  CA  VAL A  13      10.437  40.732  39.054  1.00  0.00           C  
ATOM    192  C   VAL A  13      10.635  41.482  40.362  1.00  0.00           C  
ATOM    193  O   VAL A  13       9.931  42.449  40.651  1.00  0.00           O  
ATOM    194  CB  VAL A  13      10.899  41.569  37.848  1.00  0.00           C  
ATOM    195  CG1 VAL A  13      12.346  42.014  38.008  1.00  0.00           C  
ATOM    196  CG2 VAL A  13      10.730  40.767  36.568  1.00  0.00           C  
ATOM    197  H   VAL A  13       8.310  41.026  38.831  1.00  0.00           H  
ATOM    198  HA  VAL A  13      11.048  39.831  39.093  1.00  0.00           H  
ATOM    199  HB  VAL A  13      10.300  42.478  37.788  1.00  0.00           H  
ATOM    200 1HG1 VAL A  13      12.644  42.603  37.141  1.00  0.00           H  
ATOM    201 2HG1 VAL A  13      12.453  42.621  38.908  1.00  0.00           H  
ATOM    202 3HG1 VAL A  13      12.982  41.133  38.089  1.00  0.00           H  
ATOM    203 1HG2 VAL A  13      11.062  41.374  35.726  1.00  0.00           H  
ATOM    204 2HG2 VAL A  13      11.330  39.858  36.626  1.00  0.00           H  
ATOM    205 3HG2 VAL A  13       9.685  40.492  36.422  1.00  0.00           H  
ATOM    206  N   THR A  14      11.608  41.015  41.139  1.00  0.00           N  
ATOM    207  CA  THR A  14      11.996  41.554  42.440  1.00  0.00           C  
ATOM    208  C   THR A  14      12.939  42.726  42.293  1.00  0.00           C  
ATOM    209  O   THR A  14      13.379  43.052  41.191  1.00  0.00           O  
ATOM    210  CB  THR A  14      12.619  40.445  43.308  1.00  0.00           C  
ATOM    211  OG1 THR A  14      13.823  39.968  42.694  1.00  0.00           O  
ATOM    212  CG2 THR A  14      11.628  39.301  43.457  1.00  0.00           C  
ATOM    213  H   THR A  14      12.120  40.218  40.792  1.00  0.00           H  
ATOM    214  HA  THR A  14      11.104  41.907  42.958  1.00  0.00           H  
ATOM    215  HB  THR A  14      12.868  40.842  44.292  1.00  0.00           H  
ATOM    216  HG1 THR A  14      14.189  39.254  43.221  1.00  0.00           H  
ATOM    217 1HG2 THR A  14      12.059  38.510  44.071  1.00  0.00           H  
ATOM    218 2HG2 THR A  14      10.719  39.670  43.932  1.00  0.00           H  
ATOM    219 3HG2 THR A  14      11.392  38.904  42.470  1.00  0.00           H  
ATOM    220  N   GLU A  15      13.250  43.375  43.414  1.00  0.00           N  
ATOM    221  CA  GLU A  15      14.084  44.564  43.442  1.00  0.00           C  
ATOM    222  C   GLU A  15      15.560  44.334  43.091  1.00  0.00           C  
ATOM    223  O   GLU A  15      16.096  43.248  43.291  1.00  0.00           O  
ATOM    224  CB  GLU A  15      14.009  45.195  44.834  1.00  0.00           C  
ATOM    225  CG  GLU A  15      12.610  45.643  45.233  1.00  0.00           C  
ATOM    226  CD  GLU A  15      12.080  46.715  44.322  1.00  0.00           C  
ATOM    227  OE1 GLU A  15      12.809  47.624  44.010  1.00  0.00           O  
ATOM    228  OE2 GLU A  15      10.938  46.622  43.937  1.00  0.00           O  
ATOM    229  H   GLU A  15      12.885  43.023  44.288  1.00  0.00           H  
ATOM    230  HA  GLU A  15      13.676  45.259  42.705  1.00  0.00           H  
ATOM    231 1HB  GLU A  15      14.361  44.479  45.576  1.00  0.00           H  
ATOM    232 2HB  GLU A  15      14.668  46.062  44.877  1.00  0.00           H  
ATOM    233 1HG  GLU A  15      11.936  44.788  45.206  1.00  0.00           H  
ATOM    234 2HG  GLU A  15      12.637  46.012  46.257  1.00  0.00           H  
ATOM    235  N   VAL A  16      16.194  45.380  42.575  1.00  0.00           N  
ATOM    236  CA  VAL A  16      17.599  45.347  42.206  1.00  0.00           C  
ATOM    237  C   VAL A  16      18.525  45.675  43.380  1.00  0.00           C  
ATOM    238  O   VAL A  16      18.361  46.681  44.068  1.00  0.00           O  
ATOM    239  CB  VAL A  16      17.837  46.333  41.046  1.00  0.00           C  
ATOM    240  CG1 VAL A  16      19.321  46.410  40.717  1.00  0.00           C  
ATOM    241  CG2 VAL A  16      17.021  45.878  39.846  1.00  0.00           C  
ATOM    242  H   VAL A  16      15.672  46.232  42.437  1.00  0.00           H  
ATOM    243  HA  VAL A  16      17.835  44.343  41.854  1.00  0.00           H  
ATOM    244  HB  VAL A  16      17.526  47.335  41.343  1.00  0.00           H  
ATOM    245 1HG1 VAL A  16      19.498  47.105  39.897  1.00  0.00           H  
ATOM    246 2HG1 VAL A  16      19.883  46.751  41.587  1.00  0.00           H  
ATOM    247 3HG1 VAL A  16      19.671  45.420  40.426  1.00  0.00           H  
ATOM    248 1HG2 VAL A  16      17.161  46.552  39.001  1.00  0.00           H  
ATOM    249 2HG2 VAL A  16      17.354  44.877  39.572  1.00  0.00           H  
ATOM    250 3HG2 VAL A  16      15.961  45.859  40.098  1.00  0.00           H  
ATOM    251  N   LYS A  17      19.498  44.786  43.575  1.00  0.00           N  
ATOM    252  CA  LYS A  17      20.512  44.824  44.619  1.00  0.00           C  
ATOM    253  C   LYS A  17      21.898  45.049  43.995  1.00  0.00           C  
ATOM    254  O   LYS A  17      22.058  44.878  42.784  1.00  0.00           O  
ATOM    255  CB  LYS A  17      20.433  43.546  45.455  1.00  0.00           C  
ATOM    256  CG  LYS A  17      19.118  43.381  46.206  1.00  0.00           C  
ATOM    257  CD  LYS A  17      19.069  42.083  46.997  1.00  0.00           C  
ATOM    258  CE  LYS A  17      17.717  41.921  47.678  1.00  0.00           C  
ATOM    259  NZ  LYS A  17      17.599  40.653  48.447  1.00  0.00           N  
ATOM    260  H   LYS A  17      19.513  44.019  42.918  1.00  0.00           H  
ATOM    261  HA  LYS A  17      20.307  45.663  45.286  1.00  0.00           H  
ATOM    262 1HB  LYS A  17      20.565  42.670  44.820  1.00  0.00           H  
ATOM    263 2HB  LYS A  17      21.243  43.537  46.185  1.00  0.00           H  
ATOM    264 1HG  LYS A  17      18.990  44.216  46.895  1.00  0.00           H  
ATOM    265 2HG  LYS A  17      18.292  43.386  45.494  1.00  0.00           H  
ATOM    266 1HD  LYS A  17      19.239  41.239  46.327  1.00  0.00           H  
ATOM    267 2HD  LYS A  17      19.851  42.081  47.755  1.00  0.00           H  
ATOM    268 1HE  LYS A  17      17.566  42.756  48.359  1.00  0.00           H  
ATOM    269 2HE  LYS A  17      16.938  41.938  46.916  1.00  0.00           H  
ATOM    270 1HZ  LYS A  17      16.681  40.612  48.868  1.00  0.00           H  
ATOM    271 2HZ  LYS A  17      17.719  39.852  47.842  1.00  0.00           H  
ATOM    272 3HZ  LYS A  17      18.298  40.604  49.173  1.00  0.00           H  
ATOM    273  N   TYR A  18      22.890  45.411  44.809  1.00  0.00           N  
ATOM    274  CA  TYR A  18      24.265  45.655  44.351  1.00  0.00           C  
ATOM    275  C   TYR A  18      25.262  44.526  44.667  1.00  0.00           C  
ATOM    276  O   TYR A  18      25.425  44.151  45.838  1.00  0.00           O  
ATOM    277  CB  TYR A  18      24.771  46.964  44.960  1.00  0.00           C  
ATOM    278  CG  TYR A  18      26.197  47.364  44.648  1.00  0.00           C  
ATOM    279  CD1 TYR A  18      26.505  48.033  43.473  1.00  0.00           C  
ATOM    280  CD2 TYR A  18      27.209  47.058  45.545  1.00  0.00           C  
ATOM    281  CE1 TYR A  18      27.809  48.395  43.194  1.00  0.00           C  
ATOM    282  CE2 TYR A  18      28.512  47.419  45.266  1.00  0.00           C  
ATOM    283  CZ  TYR A  18      28.811  48.085  44.095  1.00  0.00           C  
ATOM    284  OH  TYR A  18      30.109  48.445  43.819  1.00  0.00           O  
ATOM    285  H   TYR A  18      22.688  45.526  45.792  1.00  0.00           H  
ATOM    286  HA  TYR A  18      24.229  45.747  43.266  1.00  0.00           H  
ATOM    287 1HB  TYR A  18      24.134  47.781  44.622  1.00  0.00           H  
ATOM    288 2HB  TYR A  18      24.692  46.900  46.045  1.00  0.00           H  
ATOM    289  HD1 TYR A  18      25.716  48.278  42.761  1.00  0.00           H  
ATOM    290  HD2 TYR A  18      26.976  46.531  46.470  1.00  0.00           H  
ATOM    291  HE1 TYR A  18      28.042  48.921  42.269  1.00  0.00           H  
ATOM    292  HE2 TYR A  18      29.307  47.176  45.973  1.00  0.00           H  
ATOM    293  HH  TYR A  18      30.134  48.956  43.007  1.00  0.00           H  
ATOM    294  N   GLN A  19      25.924  43.986  43.649  1.00  0.00           N  
ATOM    295  CA  GLN A  19      26.933  42.945  43.873  1.00  0.00           C  
ATOM    296  C   GLN A  19      28.367  43.458  43.807  1.00  0.00           C  
ATOM    297  O   GLN A  19      29.261  42.883  44.427  1.00  0.00           O  
ATOM    298  CB  GLN A  19      26.769  41.822  42.845  1.00  0.00           C  
ATOM    299  CG  GLN A  19      25.461  41.075  43.034  1.00  0.00           C  
ATOM    300  CD  GLN A  19      25.265  39.907  42.086  1.00  0.00           C  
ATOM    301  OE1 GLN A  19      24.931  40.078  40.910  1.00  0.00           O  
ATOM    302  NE2 GLN A  19      25.473  38.696  42.590  1.00  0.00           N  
ATOM    303  H   GLN A  19      25.712  44.315  42.718  1.00  0.00           H  
ATOM    304  HA  GLN A  19      26.773  42.535  44.869  1.00  0.00           H  
ATOM    305 1HB  GLN A  19      26.801  42.237  41.837  1.00  0.00           H  
ATOM    306 2HB  GLN A  19      27.597  41.119  42.928  1.00  0.00           H  
ATOM    307 1HG  GLN A  19      25.419  40.675  44.047  1.00  0.00           H  
ATOM    308 2HG  GLN A  19      24.650  41.785  42.868  1.00  0.00           H  
ATOM    309 1HE2 GLN A  19      25.354  37.898  41.999  1.00  0.00           H  
ATOM    310 2HE2 GLN A  19      25.743  38.589  43.547  1.00  0.00           H  
ATOM    311  N   GLY A  20      28.598  44.533  43.073  1.00  0.00           N  
ATOM    312  CA  GLY A  20      29.937  45.087  42.982  1.00  0.00           C  
ATOM    313  C   GLY A  20      30.968  44.136  42.416  1.00  0.00           C  
ATOM    314  O   GLY A  20      30.845  43.623  41.302  1.00  0.00           O  
ATOM    315  H   GLY A  20      27.830  44.964  42.578  1.00  0.00           H  
ATOM    316 1HA  GLY A  20      29.895  45.980  42.358  1.00  0.00           H  
ATOM    317 2HA  GLY A  20      30.247  45.396  43.979  1.00  0.00           H  
ATOM    318  N   SER A  21      31.994  43.898  43.227  1.00  0.00           N  
ATOM    319  CA  SER A  21      33.137  43.044  42.915  1.00  0.00           C  
ATOM    320  C   SER A  21      32.952  41.537  43.049  1.00  0.00           C  
ATOM    321  O   SER A  21      33.833  40.812  42.601  1.00  0.00           O  
ATOM    322  CB  SER A  21      34.294  43.472  43.796  1.00  0.00           C  
ATOM    323  OG  SER A  21      34.032  43.205  45.146  1.00  0.00           O  
ATOM    324  H   SER A  21      31.993  44.339  44.135  1.00  0.00           H  
ATOM    325  HA  SER A  21      33.396  43.245  41.876  1.00  0.00           H  
ATOM    326 1HB  SER A  21      35.196  42.944  43.488  1.00  0.00           H  
ATOM    327 2HB  SER A  21      34.476  44.538  43.663  1.00  0.00           H  
ATOM    328  HG  SER A  21      34.813  43.489  45.628  1.00  0.00           H  
ATOM    329  N   CYS A  22      31.866  41.042  43.628  1.00  0.00           N  
ATOM    330  CA  CYS A  22      31.616  39.620  43.808  1.00  0.00           C  
ATOM    331  C   CYS A  22      31.094  39.044  42.482  1.00  0.00           C  
ATOM    332  O   CYS A  22      30.065  39.465  41.949  1.00  0.00           O  
ATOM    333  CB  CYS A  22      30.602  39.376  44.925  1.00  0.00           C  
ATOM    334  SG  CYS A  22      30.038  37.662  45.050  1.00  0.00           S  
ATOM    335  H   CYS A  22      31.177  41.703  43.957  1.00  0.00           H  
ATOM    336  HA  CYS A  22      32.546  39.119  44.079  1.00  0.00           H  
ATOM    337 1HB  CYS A  22      31.040  39.658  45.883  1.00  0.00           H  
ATOM    338 2HB  CYS A  22      29.728  40.008  44.767  1.00  0.00           H  
ATOM    339  N   GLY A  23      31.825  38.070  41.942  1.00  0.00           N  
ATOM    340  CA  GLY A  23      31.514  37.430  40.665  1.00  0.00           C  
ATOM    341  C   GLY A  23      30.440  36.360  40.793  1.00  0.00           C  
ATOM    342  O   GLY A  23      30.621  35.217  40.354  1.00  0.00           O  
ATOM    343  H   GLY A  23      32.650  37.731  42.415  1.00  0.00           H  
ATOM    344 1HA  GLY A  23      31.181  38.187  39.955  1.00  0.00           H  
ATOM    345 2HA  GLY A  23      32.422  36.984  40.258  1.00  0.00           H  
ATOM    346  N   ALA A  24      29.319  36.774  41.378  1.00  0.00           N  
ATOM    347  CA  ALA A  24      28.104  36.003  41.619  1.00  0.00           C  
ATOM    348  C   ALA A  24      26.989  36.512  40.719  1.00  0.00           C  
ATOM    349  O   ALA A  24      25.824  36.134  40.851  1.00  0.00           O  
ATOM    350  CB  ALA A  24      27.668  36.086  43.075  1.00  0.00           C  
ATOM    351  H   ALA A  24      29.342  37.736  41.684  1.00  0.00           H  
ATOM    352  HA  ALA A  24      28.292  34.957  41.373  1.00  0.00           H  
ATOM    353 1HB  ALA A  24      26.733  35.537  43.182  1.00  0.00           H  
ATOM    354 2HB  ALA A  24      28.441  35.641  43.702  1.00  0.00           H  
ATOM    355 3HB  ALA A  24      27.523  37.126  43.359  1.00  0.00           H  
ATOM    356  N   CYS A  25      27.388  37.396  39.809  1.00  0.00           N  
ATOM    357  CA  CYS A  25      26.596  38.152  38.842  1.00  0.00           C  
ATOM    358  C   CYS A  25      25.533  37.188  38.306  1.00  0.00           C  
ATOM    359  O   CYS A  25      24.329  37.472  38.260  1.00  0.00           O  
ATOM    360  CB  CYS A  25      27.456  38.691  37.699  1.00  0.00           C  
ATOM    361  SG  CYS A  25      28.919  39.606  38.243  1.00  0.00           S  
ATOM    362  H   CYS A  25      28.384  37.564  39.786  1.00  0.00           H  
ATOM    363  HA  CYS A  25      26.109  39.003  39.318  1.00  0.00           H  
ATOM    364 1HB  CYS A  25      27.790  37.863  37.073  1.00  0.00           H  
ATOM    365 2HB  CYS A  25      26.858  39.353  37.074  1.00  0.00           H  
ATOM    366  HG  CYS A  25      29.110  40.255  37.099  1.00  0.00           H  
ATOM    367  N   TRP A  26      26.021  36.023  37.887  1.00  0.00           N  
ATOM    368  CA  TRP A  26      25.254  34.896  37.348  1.00  0.00           C  
ATOM    369  C   TRP A  26      24.248  34.311  38.330  1.00  0.00           C  
ATOM    370  O   TRP A  26      23.211  33.789  37.913  1.00  0.00           O  
ATOM    371  CB  TRP A  26      26.260  33.821  36.938  1.00  0.00           C  
ATOM    372  CG  TRP A  26      27.068  33.355  38.111  1.00  0.00           C  
ATOM    373  CD1 TRP A  26      28.236  33.938  38.505  1.00  0.00           C  
ATOM    374  CD2 TRP A  26      26.833  32.257  39.048  1.00  0.00           C  
ATOM    375  NE1 TRP A  26      28.741  33.293  39.606  1.00  0.00           N  
ATOM    376  CE2 TRP A  26      27.901  32.264  39.955  1.00  0.00           C  
ATOM    377  CE3 TRP A  26      25.828  31.293  39.187  1.00  0.00           C  
ATOM    378  CZ2 TRP A  26      28.003  31.350  40.989  1.00  0.00           C  
ATOM    379  CZ3 TRP A  26      25.930  30.377  40.226  1.00  0.00           C  
ATOM    380  CH2 TRP A  26      26.985  30.402  41.102  1.00  0.00           C  
ATOM    381  H   TRP A  26      27.021  35.913  37.950  1.00  0.00           H  
ATOM    382  HA  TRP A  26      24.692  35.254  36.486  1.00  0.00           H  
ATOM    383 1HB  TRP A  26      25.740  32.969  36.500  1.00  0.00           H  
ATOM    384 2HB  TRP A  26      26.933  34.208  36.172  1.00  0.00           H  
ATOM    385  HD1 TRP A  26      28.715  34.794  38.030  1.00  0.00           H  
ATOM    386  HE1 TRP A  26      29.602  33.561  40.060  1.00  0.00           H  
ATOM    387  HE3 TRP A  26      24.985  31.269  38.496  1.00  0.00           H  
ATOM    388  HZ2 TRP A  26      28.838  31.364  41.689  1.00  0.00           H  
ATOM    389  HZ3 TRP A  26      25.153  29.622  40.342  1.00  0.00           H  
ATOM    390  HH2 TRP A  26      27.030  29.666  41.906  1.00  0.00           H  
ATOM    391  N   ALA A  27      24.531  34.362  39.632  1.00  0.00           N  
ATOM    392  CA  ALA A  27      23.615  33.833  40.633  1.00  0.00           C  
ATOM    393  C   ALA A  27      22.379  34.746  40.668  1.00  0.00           C  
ATOM    394  O   ALA A  27      21.254  34.280  40.868  1.00  0.00           O  
ATOM    395  CB  ALA A  27      24.283  33.735  41.997  1.00  0.00           C  
ATOM    396  H   ALA A  27      25.393  34.773  39.958  1.00  0.00           H  
ATOM    397  HA  ALA A  27      23.316  32.826  40.341  1.00  0.00           H  
ATOM    398 1HB  ALA A  27      23.571  33.337  42.721  1.00  0.00           H  
ATOM    399 2HB  ALA A  27      25.146  33.074  41.930  1.00  0.00           H  
ATOM    400 3HB  ALA A  27      24.616  34.720  42.327  1.00  0.00           H  
ATOM    401  N   PHE A  28      22.599  36.048  40.479  1.00  0.00           N  
ATOM    402  CA  PHE A  28      21.458  36.964  40.469  1.00  0.00           C  
ATOM    403  C   PHE A  28      20.583  36.725  39.231  1.00  0.00           C  
ATOM    404  O   PHE A  28      19.347  36.663  39.337  1.00  0.00           O  
ATOM    405  CB  PHE A  28      21.831  38.447  40.494  1.00  0.00           C  
ATOM    406  CG  PHE A  28      21.999  39.098  41.837  1.00  0.00           C  
ATOM    407  CD1 PHE A  28      22.286  38.384  42.990  1.00  0.00           C  
ATOM    408  CD2 PHE A  28      21.862  40.464  41.932  1.00  0.00           C  
ATOM    409  CE1 PHE A  28      22.431  39.031  44.204  1.00  0.00           C  
ATOM    410  CE2 PHE A  28      22.006  41.118  43.140  1.00  0.00           C  
ATOM    411  CZ  PHE A  28      22.292  40.400  44.284  1.00  0.00           C  
ATOM    412  H   PHE A  28      23.551  36.351  40.351  1.00  0.00           H  
ATOM    413  HA  PHE A  28      20.858  36.777  41.361  1.00  0.00           H  
ATOM    414 1HB  PHE A  28      22.773  38.579  39.962  1.00  0.00           H  
ATOM    415 2HB  PHE A  28      21.063  39.012  39.968  1.00  0.00           H  
ATOM    416  HD1 PHE A  28      22.395  37.301  42.917  1.00  0.00           H  
ATOM    417  HD2 PHE A  28      21.636  41.039  41.034  1.00  0.00           H  
ATOM    418  HE1 PHE A  28      22.655  38.451  45.098  1.00  0.00           H  
ATOM    419  HE2 PHE A  28      21.890  42.202  43.170  1.00  0.00           H  
ATOM    420  HZ  PHE A  28      22.405  40.911  45.240  1.00  0.00           H  
ATOM    421  N   SER A  29      21.214  36.599  38.072  1.00  0.00           N  
ATOM    422  CA  SER A  29      20.408  36.378  36.879  1.00  0.00           C  
ATOM    423  C   SER A  29      19.710  35.018  36.941  1.00  0.00           C  
ATOM    424  O   SER A  29      18.517  34.926  36.663  1.00  0.00           O  
ATOM    425  CB  SER A  29      21.250  36.457  35.622  1.00  0.00           C  
ATOM    426  OG  SER A  29      20.436  36.258  34.499  1.00  0.00           O  
ATOM    427  H   SER A  29      22.223  36.658  38.033  1.00  0.00           H  
ATOM    428  HA  SER A  29      19.645  37.157  36.833  1.00  0.00           H  
ATOM    429 1HB  SER A  29      21.737  37.430  35.572  1.00  0.00           H  
ATOM    430 2HB  SER A  29      22.037  35.704  35.651  1.00  0.00           H  
ATOM    431  HG  SER A  29      20.882  36.692  33.769  1.00  0.00           H  
ATOM    432  N   ALA A  30      20.428  33.962  37.325  1.00  0.00           N  
ATOM    433  CA  ALA A  30      19.783  32.649  37.388  1.00  0.00           C  
ATOM    434  C   ALA A  30      18.670  32.604  38.435  1.00  0.00           C  
ATOM    435  O   ALA A  30      17.598  32.036  38.193  1.00  0.00           O  
ATOM    436  CB  ALA A  30      20.808  31.561  37.673  1.00  0.00           C  
ATOM    437  H   ALA A  30      21.403  34.051  37.570  1.00  0.00           H  
ATOM    438  HA  ALA A  30      19.334  32.454  36.414  1.00  0.00           H  
ATOM    439 1HB  ALA A  30      20.316  30.588  37.695  1.00  0.00           H  
ATOM    440 2HB  ALA A  30      21.564  31.566  36.885  1.00  0.00           H  
ATOM    441 3HB  ALA A  30      21.278  31.754  38.634  1.00  0.00           H  
ATOM    442  N   VAL A  31      18.884  33.200  39.602  1.00  0.00           N  
ATOM    443  CA  VAL A  31      17.800  33.076  40.563  1.00  0.00           C  
ATOM    444  C   VAL A  31      16.679  34.012  40.126  1.00  0.00           C  
ATOM    445  O   VAL A  31      15.515  33.656  40.296  1.00  0.00           O  
ATOM    446  CB  VAL A  31      18.223  33.423  42.002  1.00  0.00           C  
ATOM    447  CG1 VAL A  31      18.294  34.916  42.285  1.00  0.00           C  
ATOM    448  CG2 VAL A  31      17.215  32.742  42.915  1.00  0.00           C  
ATOM    449  H   VAL A  31      19.728  33.708  39.831  1.00  0.00           H  
ATOM    450  HA  VAL A  31      17.441  32.047  40.556  1.00  0.00           H  
ATOM    451  HB  VAL A  31      19.231  33.052  42.184  1.00  0.00           H  
ATOM    452 1HG1 VAL A  31      18.599  35.071  43.320  1.00  0.00           H  
ATOM    453 2HG1 VAL A  31      19.020  35.375  41.614  1.00  0.00           H  
ATOM    454 3HG1 VAL A  31      17.326  35.394  42.133  1.00  0.00           H  
ATOM    455 1HG2 VAL A  31      17.469  32.954  43.953  1.00  0.00           H  
ATOM    456 2HG2 VAL A  31      16.228  33.137  42.676  1.00  0.00           H  
ATOM    457 3HG2 VAL A  31      17.248  31.666  42.740  1.00  0.00           H  
ATOM    458  N   GLY A  32      16.991  35.171  39.562  1.00  0.00           N  
ATOM    459  CA  GLY A  32      15.964  36.102  39.114  1.00  0.00           C  
ATOM    460  C   GLY A  32      15.066  35.482  38.050  1.00  0.00           C  
ATOM    461  O   GLY A  32      13.850  35.728  38.022  1.00  0.00           O  
ATOM    462  H   GLY A  32      17.953  35.449  39.425  1.00  0.00           H  
ATOM    463 1HA  GLY A  32      15.359  36.408  39.968  1.00  0.00           H  
ATOM    464 2HA  GLY A  32      16.449  36.992  38.717  1.00  0.00           H  
ATOM    465  N   ALA A  33      15.652  34.667  37.179  1.00  0.00           N  
ATOM    466  CA  ALA A  33      14.860  33.962  36.170  1.00  0.00           C  
ATOM    467  C   ALA A  33      13.877  33.038  36.890  1.00  0.00           C  
ATOM    468  O   ALA A  33      12.743  32.839  36.433  1.00  0.00           O  
ATOM    469  CB  ALA A  33      15.778  33.196  35.228  1.00  0.00           C  
ATOM    470  H   ALA A  33      16.652  34.539  37.217  1.00  0.00           H  
ATOM    471  HA  ALA A  33      14.297  34.691  35.584  1.00  0.00           H  
ATOM    472 1HB  ALA A  33      15.158  32.681  34.494  1.00  0.00           H  
ATOM    473 2HB  ALA A  33      16.458  33.876  34.717  1.00  0.00           H  
ATOM    474 3HB  ALA A  33      16.358  32.476  35.803  1.00  0.00           H  
ATOM    475  N   LEU A  34      14.300  32.462  38.015  1.00  0.00           N  
ATOM    476  CA  LEU A  34      13.417  31.603  38.804  1.00  0.00           C  
ATOM    477  C   LEU A  34      12.442  32.439  39.657  1.00  0.00           C  
ATOM    478  O   LEU A  34      11.318  32.010  39.886  1.00  0.00           O  
ATOM    479  CB  LEU A  34      14.198  30.661  39.729  1.00  0.00           C  
ATOM    480  CG  LEU A  34      13.365  29.724  40.613  1.00  0.00           C  
ATOM    481  CD1 LEU A  34      12.403  28.879  39.790  1.00  0.00           C  
ATOM    482  CD2 LEU A  34      14.319  28.834  41.398  1.00  0.00           C  
ATOM    483  H   LEU A  34      15.246  32.617  38.334  1.00  0.00           H  
ATOM    484  HA  LEU A  34      12.848  31.000  38.098  1.00  0.00           H  
ATOM    485 1HB  LEU A  34      14.847  30.040  39.113  1.00  0.00           H  
ATOM    486 2HB  LEU A  34      14.820  31.264  40.390  1.00  0.00           H  
ATOM    487  HG  LEU A  34      12.754  30.309  41.300  1.00  0.00           H  
ATOM    488 1HD1 LEU A  34      11.835  28.231  40.459  1.00  0.00           H  
ATOM    489 2HD1 LEU A  34      11.710  29.514  39.237  1.00  0.00           H  
ATOM    490 3HD1 LEU A  34      12.949  28.263  39.076  1.00  0.00           H  
ATOM    491 1HD2 LEU A  34      13.766  28.150  42.043  1.00  0.00           H  
ATOM    492 2HD2 LEU A  34      14.909  28.268  40.676  1.00  0.00           H  
ATOM    493 3HD2 LEU A  34      14.961  29.468  42.011  1.00  0.00           H  
ATOM    494  N   GLU A  35      12.833  33.628  40.114  1.00  0.00           N  
ATOM    495  CA  GLU A  35      11.869  34.427  40.877  1.00  0.00           C  
ATOM    496  C   GLU A  35      10.631  34.649  39.996  1.00  0.00           C  
ATOM    497  O   GLU A  35       9.487  34.548  40.451  1.00  0.00           O  
ATOM    498  CB  GLU A  35      12.479  35.760  41.317  1.00  0.00           C  
ATOM    499  CG  GLU A  35      13.523  35.723  42.423  1.00  0.00           C  
ATOM    500  CD  GLU A  35      14.239  37.025  42.648  1.00  0.00           C  
ATOM    501  OE1 GLU A  35      14.581  37.667  41.685  1.00  0.00           O  
ATOM    502  OE2 GLU A  35      14.456  37.398  43.777  1.00  0.00           O  
ATOM    503  H   GLU A  35      13.772  33.953  39.930  1.00  0.00           H  
ATOM    504  HA  GLU A  35      11.585  33.881  41.776  1.00  0.00           H  
ATOM    505 1HB  GLU A  35      12.954  36.233  40.457  1.00  0.00           H  
ATOM    506 2HB  GLU A  35      11.685  36.421  41.665  1.00  0.00           H  
ATOM    507 1HG  GLU A  35      13.016  35.437  43.346  1.00  0.00           H  
ATOM    508 2HG  GLU A  35      14.261  34.960  42.183  1.00  0.00           H  
ATOM    509  N   ALA A  36      10.881  34.958  38.722  1.00  0.00           N  
ATOM    510  CA  ALA A  36       9.779  35.151  37.781  1.00  0.00           C  
ATOM    511  C   ALA A  36       9.021  33.855  37.485  1.00  0.00           C  
ATOM    512  O   ALA A  36       7.792  33.879  37.419  1.00  0.00           O  
ATOM    513  CB  ALA A  36      10.328  35.751  36.495  1.00  0.00           C  
ATOM    514  H   ALA A  36      11.842  35.052  38.422  1.00  0.00           H  
ATOM    515  HA  ALA A  36       9.066  35.844  38.229  1.00  0.00           H  
ATOM    516 1HB  ALA A  36       9.507  35.894  35.792  1.00  0.00           H  
ATOM    517 2HB  ALA A  36      10.792  36.705  36.739  1.00  0.00           H  
ATOM    518 3HB  ALA A  36      11.063  35.066  36.071  1.00  0.00           H  
ATOM    519  N   GLN A  37       9.705  32.726  37.326  1.00  0.00           N  
ATOM    520  CA  GLN A  37       8.941  31.503  37.096  1.00  0.00           C  
ATOM    521  C   GLN A  37       8.133  31.125  38.330  1.00  0.00           C  
ATOM    522  O   GLN A  37       7.049  30.554  38.214  1.00  0.00           O  
ATOM    523  CB  GLN A  37       9.822  30.314  36.703  1.00  0.00           C  
ATOM    524  CG  GLN A  37      10.430  30.410  35.315  1.00  0.00           C  
ATOM    525  CD  GLN A  37       9.355  30.518  34.249  1.00  0.00           C  
ATOM    526  OE1 GLN A  37       8.401  29.736  34.217  1.00  0.00           O  
ATOM    527  NE2 GLN A  37       9.521  31.502  33.372  1.00  0.00           N  
ATOM    528  H   GLN A  37      10.714  32.712  37.360  1.00  0.00           H  
ATOM    529  HA  GLN A  37       8.250  31.683  36.272  1.00  0.00           H  
ATOM    530 1HB  GLN A  37      10.636  30.217  37.420  1.00  0.00           H  
ATOM    531 2HB  GLN A  37       9.235  29.396  36.746  1.00  0.00           H  
ATOM    532 1HG  GLN A  37      11.065  31.294  35.257  1.00  0.00           H  
ATOM    533 2HG  GLN A  37      11.023  29.514  35.133  1.00  0.00           H  
ATOM    534 1HE2 GLN A  37       8.858  31.644  32.635  1.00  0.00           H  
ATOM    535 2HE2 GLN A  37      10.316  32.103  33.451  1.00  0.00           H  
ATOM    536  N   LEU A  38       8.638  31.432  39.524  1.00  0.00           N  
ATOM    537  CA  LEU A  38       7.865  31.116  40.719  1.00  0.00           C  
ATOM    538  C   LEU A  38       6.525  31.868  40.668  1.00  0.00           C  
ATOM    539  O   LEU A  38       5.472  31.264  40.895  1.00  0.00           O  
ATOM    540  CB  LEU A  38       8.627  31.491  41.996  1.00  0.00           C  
ATOM    541  CG  LEU A  38       7.890  31.255  43.320  1.00  0.00           C  
ATOM    542  CD1 LEU A  38       7.656  29.765  43.531  1.00  0.00           C  
ATOM    543  CD2 LEU A  38       8.706  31.841  44.462  1.00  0.00           C  
ATOM    544  H   LEU A  38       9.543  31.876  39.595  1.00  0.00           H  
ATOM    545  HA  LEU A  38       7.682  30.042  40.721  1.00  0.00           H  
ATOM    546 1HB  LEU A  38       9.551  30.914  42.024  1.00  0.00           H  
ATOM    547 2HB  LEU A  38       8.882  32.550  41.946  1.00  0.00           H  
ATOM    548  HG  LEU A  38       6.912  31.735  43.293  1.00  0.00           H  
ATOM    549 1HD1 LEU A  38       7.131  29.615  44.475  1.00  0.00           H  
ATOM    550 2HD1 LEU A  38       7.053  29.354  42.722  1.00  0.00           H  
ATOM    551 3HD1 LEU A  38       8.612  29.245  43.560  1.00  0.00           H  
ATOM    552 1HD2 LEU A  38       8.177  31.670  45.400  1.00  0.00           H  
ATOM    553 2HD2 LEU A  38       9.690  31.374  44.521  1.00  0.00           H  
ATOM    554 3HD2 LEU A  38       8.830  32.910  44.291  1.00  0.00           H  
ATOM    555  N   LYS A  39       6.559  33.168  40.373  1.00  0.00           N  
ATOM    556  CA  LYS A  39       5.289  33.897  40.321  1.00  0.00           C  
ATOM    557  C   LYS A  39       4.429  33.441  39.137  1.00  0.00           C  
ATOM    558  O   LYS A  39       3.213  33.295  39.263  1.00  0.00           O  
ATOM    559  CB  LYS A  39       5.491  35.410  40.230  1.00  0.00           C  
ATOM    560  CG  LYS A  39       4.245  36.213  40.581  1.00  0.00           C  
ATOM    561  CD  LYS A  39       3.496  36.805  39.394  1.00  0.00           C  
ATOM    562  CE  LYS A  39       2.317  37.638  39.874  1.00  0.00           C  
ATOM    563  NZ  LYS A  39       1.541  38.262  38.769  1.00  0.00           N  
ATOM    564  H   LYS A  39       7.441  33.623  40.193  1.00  0.00           H  
ATOM    565  HA  LYS A  39       4.743  33.683  41.241  1.00  0.00           H  
ATOM    566 1HB  LYS A  39       6.294  35.707  40.904  1.00  0.00           H  
ATOM    567 2HB  LYS A  39       5.796  35.677  39.217  1.00  0.00           H  
ATOM    568 1HG  LYS A  39       3.552  35.560  41.112  1.00  0.00           H  
ATOM    569 2HG  LYS A  39       4.488  37.056  41.228  1.00  0.00           H  
ATOM    570 1HD  LYS A  39       4.178  37.430  38.817  1.00  0.00           H  
ATOM    571 2HD  LYS A  39       3.128  36.011  38.746  1.00  0.00           H  
ATOM    572 1HE  LYS A  39       1.648  36.996  40.444  1.00  0.00           H  
ATOM    573 2HE  LYS A  39       2.693  38.430  40.522  1.00  0.00           H  
ATOM    574 1HZ  LYS A  39       0.778  38.797  39.160  1.00  0.00           H  
ATOM    575 2HZ  LYS A  39       2.109  38.881  38.207  1.00  0.00           H  
ATOM    576 3HZ  LYS A  39       1.179  37.532  38.170  1.00  0.00           H  
ATOM    577  N   LEU A  40       5.033  33.195  37.976  1.00  0.00           N  
ATOM    578  CA  LEU A  40       4.203  32.770  36.836  1.00  0.00           C  
ATOM    579  C   LEU A  40       3.535  31.417  37.086  1.00  0.00           C  
ATOM    580  O   LEU A  40       2.376  31.221  36.706  1.00  0.00           O  
ATOM    581  CB  LEU A  40       5.095  32.699  35.590  1.00  0.00           C  
ATOM    582  CG  LEU A  40       5.602  34.052  35.074  1.00  0.00           C  
ATOM    583  CD1 LEU A  40       6.694  33.849  34.033  1.00  0.00           C  
ATOM    584  CD2 LEU A  40       4.445  34.844  34.485  1.00  0.00           C  
ATOM    585  H   LEU A  40       6.032  33.295  37.870  1.00  0.00           H  
ATOM    586  HA  LEU A  40       3.422  33.516  36.691  1.00  0.00           H  
ATOM    587 1HB  LEU A  40       5.959  32.079  35.820  1.00  0.00           H  
ATOM    588 2HB  LEU A  40       4.534  32.222  34.786  1.00  0.00           H  
ATOM    589  HG  LEU A  40       6.041  34.617  35.898  1.00  0.00           H  
ATOM    590 1HD1 LEU A  40       7.043  34.818  33.678  1.00  0.00           H  
ATOM    591 2HD1 LEU A  40       7.526  33.306  34.481  1.00  0.00           H  
ATOM    592 3HD1 LEU A  40       6.303  33.278  33.191  1.00  0.00           H  
ATOM    593 1HD2 LEU A  40       4.841  35.796  34.131  1.00  0.00           H  
ATOM    594 2HD2 LEU A  40       4.007  34.284  33.658  1.00  0.00           H  
ATOM    595 3HD2 LEU A  40       3.664  35.031  35.222  1.00  0.00           H  
ATOM    596  N   LYS A  41       4.247  30.497  37.723  1.00  0.00           N  
ATOM    597  CA  LYS A  41       3.697  29.183  38.043  1.00  0.00           C  
ATOM    598  C   LYS A  41       2.718  29.182  39.214  1.00  0.00           C  
ATOM    599  O   LYS A  41       1.695  28.498  39.152  1.00  0.00           O  
ATOM    600  CB  LYS A  41       4.835  28.203  38.331  1.00  0.00           C  
ATOM    601  CG  LYS A  41       4.442  26.737  38.446  1.00  0.00           C  
ATOM    602  CD  LYS A  41       4.188  26.130  37.075  1.00  0.00           C  
ATOM    603  CE  LYS A  41       3.903  24.635  37.138  1.00  0.00           C  
ATOM    604  NZ  LYS A  41       3.945  24.002  35.790  1.00  0.00           N  
ATOM    605  H   LYS A  41       5.199  30.699  38.001  1.00  0.00           H  
ATOM    606  HA  LYS A  41       3.134  28.845  37.173  1.00  0.00           H  
ATOM    607 1HB  LYS A  41       5.580  28.274  37.538  1.00  0.00           H  
ATOM    608 2HB  LYS A  41       5.318  28.481  39.268  1.00  0.00           H  
ATOM    609 1HG  LYS A  41       5.244  26.188  38.941  1.00  0.00           H  
ATOM    610 2HG  LYS A  41       3.538  26.637  39.047  1.00  0.00           H  
ATOM    611 1HD  LYS A  41       3.334  26.619  36.605  1.00  0.00           H  
ATOM    612 2HD  LYS A  41       5.060  26.282  36.440  1.00  0.00           H  
ATOM    613 1HE  LYS A  41       4.641  24.153  37.777  1.00  0.00           H  
ATOM    614 2HE  LYS A  41       2.915  24.480  37.571  1.00  0.00           H  
ATOM    615 1HZ  LYS A  41       3.751  23.014  35.871  1.00  0.00           H  
ATOM    616 2HZ  LYS A  41       3.254  24.426  35.187  1.00  0.00           H  
ATOM    617 3HZ  LYS A  41       4.863  24.134  35.393  1.00  0.00           H  
ATOM    618  N   THR A  42       2.993  29.945  40.266  1.00  0.00           N  
ATOM    619  CA  THR A  42       2.150  29.925  41.456  1.00  0.00           C  
ATOM    620  C   THR A  42       1.295  31.135  41.787  1.00  0.00           C  
ATOM    621  O   THR A  42       0.342  31.016  42.569  1.00  0.00           O  
ATOM    622  CB  THR A  42       2.994  29.645  42.714  1.00  0.00           C  
ATOM    623  OG1 THR A  42       3.876  30.756  42.923  1.00  0.00           O  
ATOM    624  CG2 THR A  42       3.814  28.372  42.567  1.00  0.00           C  
ATOM    625  H   THR A  42       3.797  30.556  40.256  1.00  0.00           H  
ATOM    626  HA  THR A  42       1.429  29.119  41.320  1.00  0.00           H  
ATOM    627  HB  THR A  42       2.333  29.539  43.571  1.00  0.00           H  
ATOM    628  HG1 THR A  42       4.541  30.762  42.231  1.00  0.00           H  
ATOM    629 1HG2 THR A  42       4.397  28.209  43.472  1.00  0.00           H  
ATOM    630 2HG2 THR A  42       3.145  27.528  42.405  1.00  0.00           H  
ATOM    631 3HG2 THR A  42       4.488  28.468  41.716  1.00  0.00           H  
ATOM    632  N   GLY A  43       1.600  32.305  41.237  1.00  0.00           N  
ATOM    633  CA  GLY A  43       0.925  33.545  41.565  1.00  0.00           C  
ATOM    634  C   GLY A  43       1.633  34.363  42.635  1.00  0.00           C  
ATOM    635  O   GLY A  43       1.306  35.532  42.832  1.00  0.00           O  
ATOM    636  H   GLY A  43       2.335  32.381  40.549  1.00  0.00           H  
ATOM    637 1HA  GLY A  43       0.843  34.146  40.658  1.00  0.00           H  
ATOM    638 2HA  GLY A  43      -0.084  33.323  41.910  1.00  0.00           H  
ATOM    639  N   LYS A  44       2.600  33.780  43.338  1.00  0.00           N  
ATOM    640  CA  LYS A  44       3.311  34.493  44.387  1.00  0.00           C  
ATOM    641  C   LYS A  44       4.781  34.749  44.093  1.00  0.00           C  
ATOM    642  O   LYS A  44       5.534  33.814  43.800  1.00  0.00           O  
ATOM    643  CB  LYS A  44       3.178  33.724  45.702  1.00  0.00           C  
ATOM    644  CG  LYS A  44       3.972  34.272  46.880  1.00  0.00           C  
ATOM    645  CD  LYS A  44       3.449  35.600  47.407  1.00  0.00           C  
ATOM    646  CE  LYS A  44       4.250  36.047  48.621  1.00  0.00           C  
ATOM    647  NZ  LYS A  44       3.806  37.373  49.131  1.00  0.00           N  
ATOM    648  H   LYS A  44       2.848  32.821  43.142  1.00  0.00           H  
ATOM    649  HA  LYS A  44       2.847  35.473  44.497  1.00  0.00           H  
ATOM    650 1HB  LYS A  44       2.129  33.706  46.001  1.00  0.00           H  
ATOM    651 2HB  LYS A  44       3.500  32.694  45.545  1.00  0.00           H  
ATOM    652 1HG  LYS A  44       3.939  33.549  47.696  1.00  0.00           H  
ATOM    653 2HG  LYS A  44       5.012  34.421  46.590  1.00  0.00           H  
ATOM    654 1HD  LYS A  44       3.519  36.365  46.633  1.00  0.00           H  
ATOM    655 2HD  LYS A  44       2.400  35.493  47.684  1.00  0.00           H  
ATOM    656 1HE  LYS A  44       4.137  35.308  49.413  1.00  0.00           H  
ATOM    657 2HE  LYS A  44       5.302  36.108  48.346  1.00  0.00           H  
ATOM    658 1HZ  LYS A  44       4.363  37.629  49.934  1.00  0.00           H  
ATOM    659 2HZ  LYS A  44       3.923  38.062  48.402  1.00  0.00           H  
ATOM    660 3HZ  LYS A  44       2.833  37.326  49.400  1.00  0.00           H  
ATOM    661  N   LEU A  45       5.196  36.008  44.181  1.00  0.00           N  
ATOM    662  CA  LEU A  45       6.598  36.370  43.971  1.00  0.00           C  
ATOM    663  C   LEU A  45       7.304  36.412  45.321  1.00  0.00           C  
ATOM    664  O   LEU A  45       6.840  37.081  46.247  1.00  0.00           O  
ATOM    665  CB  LEU A  45       6.722  37.727  43.266  1.00  0.00           C  
ATOM    666  CG  LEU A  45       8.123  38.247  42.919  1.00  0.00           C  
ATOM    667  CD1 LEU A  45       8.756  37.348  41.866  1.00  0.00           C  
ATOM    668  CD2 LEU A  45       8.019  39.681  42.421  1.00  0.00           C  
ATOM    669  H   LEU A  45       4.521  36.726  44.401  1.00  0.00           H  
ATOM    670  HA  LEU A  45       7.052  35.610  43.339  1.00  0.00           H  
ATOM    671 1HB  LEU A  45       6.179  37.701  42.322  1.00  0.00           H  
ATOM    672 2HB  LEU A  45       6.259  38.480  43.903  1.00  0.00           H  
ATOM    673  HG  LEU A  45       8.758  38.216  43.805  1.00  0.00           H  
ATOM    674 1HD1 LEU A  45       9.753  37.709  41.612  1.00  0.00           H  
ATOM    675 2HD1 LEU A  45       8.845  36.325  42.234  1.00  0.00           H  
ATOM    676 3HD1 LEU A  45       8.143  37.344  40.966  1.00  0.00           H  
ATOM    677 1HD2 LEU A  45       9.012  40.059  42.173  1.00  0.00           H  
ATOM    678 2HD2 LEU A  45       7.390  39.716  41.533  1.00  0.00           H  
ATOM    679 3HD2 LEU A  45       7.582  40.307  43.200  1.00  0.00           H  
ATOM    680  N   VAL A  46       8.399  35.669  45.436  1.00  0.00           N  
ATOM    681  CA  VAL A  46       9.182  35.574  46.661  1.00  0.00           C  
ATOM    682  C   VAL A  46      10.629  35.988  46.374  1.00  0.00           C  
ATOM    683  O   VAL A  46      11.202  35.530  45.391  1.00  0.00           O  
ATOM    684  CB  VAL A  46       9.152  34.140  47.223  1.00  0.00           C  
ATOM    685  CG1 VAL A  46       9.980  34.032  48.494  1.00  0.00           C  
ATOM    686  CG2 VAL A  46       7.708  33.737  47.480  1.00  0.00           C  
ATOM    687  H   VAL A  46       8.698  35.144  44.625  1.00  0.00           H  
ATOM    688  HA  VAL A  46       8.755  36.244  47.408  1.00  0.00           H  
ATOM    689  HB  VAL A  46       9.600  33.457  46.501  1.00  0.00           H  
ATOM    690 1HG1 VAL A  46       9.942  33.009  48.870  1.00  0.00           H  
ATOM    691 2HG1 VAL A  46      11.018  34.297  48.294  1.00  0.00           H  
ATOM    692 3HG1 VAL A  46       9.578  34.710  49.247  1.00  0.00           H  
ATOM    693 1HG2 VAL A  46       7.674  32.723  47.879  1.00  0.00           H  
ATOM    694 2HG2 VAL A  46       7.262  34.423  48.201  1.00  0.00           H  
ATOM    695 3HG2 VAL A  46       7.153  33.778  46.543  1.00  0.00           H  
ATOM    696  N   SER A  47      11.207  36.857  47.190  1.00  0.00           N  
ATOM    697  CA  SER A  47      12.602  37.196  46.922  1.00  0.00           C  
ATOM    698  C   SER A  47      13.421  35.943  47.209  1.00  0.00           C  
ATOM    699  O   SER A  47      13.335  35.370  48.310  1.00  0.00           O  
ATOM    700  CB  SER A  47      13.043  38.353  47.795  1.00  0.00           C  
ATOM    701  OG  SER A  47      12.323  39.522  47.512  1.00  0.00           O  
ATOM    702  H   SER A  47      10.707  37.271  47.963  1.00  0.00           H  
ATOM    703  HA  SER A  47      12.725  37.483  45.876  1.00  0.00           H  
ATOM    704 1HB  SER A  47      12.904  38.089  48.843  1.00  0.00           H  
ATOM    705 2HB  SER A  47      14.106  38.536  47.638  1.00  0.00           H  
ATOM    706  HG  SER A  47      12.641  40.181  48.132  1.00  0.00           H  
ATOM    707  N   LEU A  48      14.187  35.491  46.224  1.00  0.00           N  
ATOM    708  CA  LEU A  48      14.931  34.246  46.373  1.00  0.00           C  
ATOM    709  C   LEU A  48      16.418  34.487  46.656  1.00  0.00           C  
ATOM    710  O   LEU A  48      16.966  35.538  46.309  1.00  0.00           O  
ATOM    711  CB  LEU A  48      14.792  33.383  45.114  1.00  0.00           C  
ATOM    712  CG  LEU A  48      13.390  32.904  44.714  1.00  0.00           C  
ATOM    713  CD1 LEU A  48      13.477  32.140  43.399  1.00  0.00           C  
ATOM    714  CD2 LEU A  48      12.795  32.027  45.806  1.00  0.00           C  
ATOM    715  H   LEU A  48      14.242  36.031  45.372  1.00  0.00           H  
ATOM    716  HA  LEU A  48      14.521  33.693  47.217  1.00  0.00           H  
ATOM    717 1HB  LEU A  48      15.191  33.987  44.301  1.00  0.00           H  
ATOM    718 2HB  LEU A  48      15.402  32.489  45.247  1.00  0.00           H  
ATOM    719  HG  LEU A  48      12.731  33.756  44.557  1.00  0.00           H  
ATOM    720 1HD1 LEU A  48      12.479  31.802  43.120  1.00  0.00           H  
ATOM    721 2HD1 LEU A  48      13.871  32.781  42.611  1.00  0.00           H  
ATOM    722 3HD1 LEU A  48      14.135  31.281  43.520  1.00  0.00           H  
ATOM    723 1HD2 LEU A  48      11.800  31.694  45.510  1.00  0.00           H  
ATOM    724 2HD2 LEU A  48      13.446  31.163  45.950  1.00  0.00           H  
ATOM    725 3HD2 LEU A  48      12.719  32.584  46.740  1.00  0.00           H  
ATOM    726  N   SER A  49      17.061  33.508  47.275  1.00  0.00           N  
ATOM    727  CA  SER A  49      18.467  33.657  47.602  1.00  0.00           C  
ATOM    728  C   SER A  49      19.475  33.310  46.539  1.00  0.00           C  
ATOM    729  O   SER A  49      19.629  32.155  46.153  1.00  0.00           O  
ATOM    730  CB  SER A  49      18.823  32.831  48.824  1.00  0.00           C  
ATOM    731  OG  SER A  49      20.201  32.924  49.062  1.00  0.00           O  
ATOM    732  H   SER A  49      16.598  32.650  47.535  1.00  0.00           H  
ATOM    733  HA  SER A  49      18.636  34.713  47.817  1.00  0.00           H  
ATOM    734 1HB  SER A  49      18.262  33.195  49.684  1.00  0.00           H  
ATOM    735 2HB  SER A  49      18.540  31.790  48.676  1.00  0.00           H  
ATOM    736  HG  SER A  49      20.271  32.889  50.019  1.00  0.00           H  
ATOM    737  N   ALA A  50      20.195  34.324  46.067  1.00  0.00           N  
ATOM    738  CA  ALA A  50      21.249  34.091  45.074  1.00  0.00           C  
ATOM    739  C   ALA A  50      22.466  33.510  45.803  1.00  0.00           C  
ATOM    740  O   ALA A  50      23.273  32.787  45.222  1.00  0.00           O  
ATOM    741  CB  ALA A  50      21.610  35.374  44.342  1.00  0.00           C  
ATOM    742  H   ALA A  50      19.999  35.253  46.407  1.00  0.00           H  
ATOM    743  HA  ALA A  50      20.898  33.372  44.334  1.00  0.00           H  
ATOM    744 1HB  ALA A  50      22.420  35.173  43.639  1.00  0.00           H  
ATOM    745 2HB  ALA A  50      20.742  35.748  43.800  1.00  0.00           H  
ATOM    746 3HB  ALA A  50      21.934  36.118  45.070  1.00  0.00           H  
ATOM    747  N   GLN A  51      22.578  33.819  47.092  1.00  0.00           N  
ATOM    748  CA  GLN A  51      23.699  33.373  47.927  1.00  0.00           C  
ATOM    749  C   GLN A  51      23.703  31.841  47.970  1.00  0.00           C  
ATOM    750  O   GLN A  51      24.766  31.204  48.071  1.00  0.00           O  
ATOM    751  CB  GLN A  51      23.584  33.976  49.331  1.00  0.00           C  
ATOM    752  CG  GLN A  51      24.806  33.889  50.228  1.00  0.00           C  
ATOM    753  CD  GLN A  51      26.010  34.716  49.822  1.00  0.00           C  
ATOM    754  OE1 GLN A  51      26.050  35.936  49.639  1.00  0.00           O  
ATOM    755  NE2 GLN A  51      27.116  33.998  49.658  1.00  0.00           N  
ATOM    756  H   GLN A  51      21.861  34.388  47.520  1.00  0.00           H  
ATOM    757  HA  GLN A  51      24.629  33.724  47.479  1.00  0.00           H  
ATOM    758 1HB  GLN A  51      23.337  35.026  49.173  1.00  0.00           H  
ATOM    759 2HB  GLN A  51      22.774  33.494  49.876  1.00  0.00           H  
ATOM    760 1HG  GLN A  51      24.513  34.228  51.223  1.00  0.00           H  
ATOM    761 2HG  GLN A  51      25.137  32.851  50.252  1.00  0.00           H  
ATOM    762 1HE2 GLN A  51      27.981  34.423  49.392  1.00  0.00           H  
ATOM    763 2HE2 GLN A  51      27.181  33.008  49.784  1.00  0.00           H  
ATOM    764  N   ASN A  52      22.514  31.247  47.926  1.00  0.00           N  
ATOM    765  CA  ASN A  52      22.409  29.781  47.903  1.00  0.00           C  
ATOM    766  C   ASN A  52      23.164  29.255  46.654  1.00  0.00           C  
ATOM    767  O   ASN A  52      23.727  28.148  46.694  1.00  0.00           O  
ATOM    768  CB  ASN A  52      20.934  29.427  47.910  1.00  0.00           C  
ATOM    769  CG  ASN A  52      20.566  27.981  48.097  1.00  0.00           C  
ATOM    770  OD1 ASN A  52      19.445  27.677  48.523  1.00  0.00           O  
ATOM    771  ND2 ASN A  52      21.470  27.086  47.794  1.00  0.00           N  
ATOM    772  H   ASN A  52      21.669  31.801  47.909  1.00  0.00           H  
ATOM    773  HA  ASN A  52      22.886  29.374  48.796  1.00  0.00           H  
ATOM    774 1HB  ASN A  52      20.447  29.981  48.714  1.00  0.00           H  
ATOM    775 2HB  ASN A  52      20.505  29.745  46.960  1.00  0.00           H  
ATOM    776 1HD2 ASN A  52      21.309  26.102  47.888  1.00  0.00           H  
ATOM    777 2HD2 ASN A  52      22.363  27.372  47.452  1.00  0.00           H  
ATOM    778  N   LEU A  53      23.193  30.001  45.555  1.00  0.00           N  
ATOM    779  CA  LEU A  53      23.908  29.512  44.368  1.00  0.00           C  
ATOM    780  C   LEU A  53      25.396  29.807  44.524  1.00  0.00           C  
ATOM    781  O   LEU A  53      26.248  29.069  44.038  1.00  0.00           O  
ATOM    782  CB  LEU A  53      23.354  30.198  43.113  1.00  0.00           C  
ATOM    783  CG  LEU A  53      21.895  29.891  42.750  1.00  0.00           C  
ATOM    784  CD1 LEU A  53      21.441  30.817  41.629  1.00  0.00           C  
ATOM    785  CD2 LEU A  53      21.777  28.432  42.339  1.00  0.00           C  
ATOM    786  H   LEU A  53      22.740  30.902  45.494  1.00  0.00           H  
ATOM    787  HA  LEU A  53      23.755  28.435  44.292  1.00  0.00           H  
ATOM    788 1HB  LEU A  53      23.445  31.272  43.260  1.00  0.00           H  
ATOM    789 2HB  LEU A  53      23.970  29.903  42.263  1.00  0.00           H  
ATOM    790  HG  LEU A  53      21.260  30.080  43.616  1.00  0.00           H  
ATOM    791 1HD1 LEU A  53      20.404  30.600  41.373  1.00  0.00           H  
ATOM    792 2HD1 LEU A  53      21.521  31.854  41.957  1.00  0.00           H  
ATOM    793 3HD1 LEU A  53      22.065  30.670  40.749  1.00  0.00           H  
ATOM    794 1HD2 LEU A  53      20.742  28.207  42.080  1.00  0.00           H  
ATOM    795 2HD2 LEU A  53      22.409  28.230  41.474  1.00  0.00           H  
ATOM    796 3HD2 LEU A  53      22.087  27.777  43.153  1.00  0.00           H  
ATOM    797  N   VAL A  54      25.705  30.898  45.207  1.00  0.00           N  
ATOM    798  CA  VAL A  54      27.109  31.261  45.447  1.00  0.00           C  
ATOM    799  C   VAL A  54      27.790  30.228  46.350  1.00  0.00           C  
ATOM    800  O   VAL A  54      28.920  29.810  46.083  1.00  0.00           O  
ATOM    801  CB  VAL A  54      27.185  32.658  46.092  1.00  0.00           C  
ATOM    802  CG1 VAL A  54      28.598  33.035  46.512  1.00  0.00           C  
ATOM    803  CG2 VAL A  54      26.632  33.657  45.087  1.00  0.00           C  
ATOM    804  H   VAL A  54      24.948  31.468  45.555  1.00  0.00           H  
ATOM    805  HA  VAL A  54      27.623  31.282  44.485  1.00  0.00           H  
ATOM    806  HB  VAL A  54      26.591  32.669  47.006  1.00  0.00           H  
ATOM    807 1HG1 VAL A  54      28.597  34.029  46.962  1.00  0.00           H  
ATOM    808 2HG1 VAL A  54      28.982  32.322  47.240  1.00  0.00           H  
ATOM    809 3HG1 VAL A  54      29.254  33.039  45.641  1.00  0.00           H  
ATOM    810 1HG2 VAL A  54      26.673  34.657  45.519  1.00  0.00           H  
ATOM    811 2HG2 VAL A  54      27.257  33.595  44.195  1.00  0.00           H  
ATOM    812 3HG2 VAL A  54      25.599  33.419  44.838  1.00  0.00           H  
ATOM    813  N   ASP A  55      27.090  29.802  47.402  1.00  0.00           N  
ATOM    814  CA  ASP A  55      27.622  28.844  48.377  1.00  0.00           C  
ATOM    815  C   ASP A  55      27.464  27.361  48.112  1.00  0.00           C  
ATOM    816  O   ASP A  55      28.358  26.597  48.469  1.00  0.00           O  
ATOM    817  CB  ASP A  55      26.988  29.119  49.742  1.00  0.00           C  
ATOM    818  CG  ASP A  55      27.189  30.516  50.315  1.00  0.00           C  
ATOM    819  OD1 ASP A  55      28.107  31.240  50.008  1.00  0.00           O  
ATOM    820  OD2 ASP A  55      26.340  30.840  51.111  1.00  0.00           O  
ATOM    821  H   ASP A  55      26.153  30.160  47.524  1.00  0.00           H  
ATOM    822  HA  ASP A  55      28.699  29.002  48.424  1.00  0.00           H  
ATOM    823 1HB  ASP A  55      25.918  28.943  49.637  1.00  0.00           H  
ATOM    824 2HB  ASP A  55      27.396  28.413  50.465  1.00  0.00           H  
ATOM    825  N   CYS A  56      26.353  26.930  47.523  1.00  0.00           N  
ATOM    826  CA  CYS A  56      26.029  25.515  47.316  1.00  0.00           C  
ATOM    827  C   CYS A  56      26.306  25.120  45.873  1.00  0.00           C  
ATOM    828  O   CYS A  56      26.919  24.093  45.601  1.00  0.00           O  
ATOM    829  CB  CYS A  56      24.567  25.247  47.682  1.00  0.00           C  
ATOM    830  SG  CYS A  56      24.096  25.674  49.378  1.00  0.00           S  
ATOM    831  H   CYS A  56      25.680  27.608  47.191  1.00  0.00           H  
ATOM    832  HA  CYS A  56      26.646  24.904  47.973  1.00  0.00           H  
ATOM    833 1HB  CYS A  56      23.908  25.806  47.019  1.00  0.00           H  
ATOM    834 2HB  CYS A  56      24.348  24.189  47.544  1.00  0.00           H  
ATOM    835  N   SER A  57      25.794  25.906  44.933  1.00  0.00           N  
ATOM    836  CA  SER A  57      25.983  25.587  43.510  1.00  0.00           C  
ATOM    837  C   SER A  57      27.376  25.916  43.014  1.00  0.00           C  
ATOM    838  O   SER A  57      27.522  26.780  42.147  1.00  0.00           O  
ATOM    839  CB  SER A  57      24.996  26.318  42.620  1.00  0.00           C  
ATOM    840  OG  SER A  57      25.221  25.978  41.279  1.00  0.00           O  
ATOM    841  H   SER A  57      25.276  26.719  45.233  1.00  0.00           H  
ATOM    842  HA  SER A  57      25.822  24.515  43.381  1.00  0.00           H  
ATOM    843 1HB  SER A  57      23.976  26.062  42.902  1.00  0.00           H  
ATOM    844 2HB  SER A  57      25.095  27.395  42.747  1.00  0.00           H  
ATOM    845  HG  SER A  57      26.066  26.384  41.069  1.00  0.00           H  
ATOM    846  N   THR A  58      28.378  25.250  43.570  1.00  0.00           N  
ATOM    847  CA  THR A  58      29.751  25.595  43.244  1.00  0.00           C  
ATOM    848  C   THR A  58      30.505  24.543  42.408  1.00  0.00           C  
ATOM    849  O   THR A  58      30.247  24.406  41.209  1.00  0.00           O  
ATOM    850  CB  THR A  58      30.581  25.876  44.509  1.00  0.00           C  
ATOM    851  OG1 THR A  58      30.602  24.713  45.348  1.00  0.00           O  
ATOM    852  CG2 THR A  58      29.950  27.045  45.248  1.00  0.00           C  
ATOM    853  H   THR A  58      28.151  24.508  44.217  1.00  0.00           H  
ATOM    854  HA  THR A  58      29.738  26.500  42.636  1.00  0.00           H  
ATOM    855  HB  THR A  58      31.607  26.117  44.227  1.00  0.00           H  
ATOM    856  HG1 THR A  58      31.171  24.880  46.103  1.00  0.00           H  
ATOM    857 1HG2 THR A  58      30.517  27.268  46.152  1.00  0.00           H  
ATOM    858 2HG2 THR A  58      29.946  27.921  44.600  1.00  0.00           H  
ATOM    859 3HG2 THR A  58      28.925  26.801  45.527  1.00  0.00           H  
ATOM    860  N   GLU A  59      31.428  23.822  43.049  1.00  0.00           N  
ATOM    861  CA  GLU A  59      32.371  22.970  42.329  1.00  0.00           C  
ATOM    862  C   GLU A  59      31.717  21.959  41.404  1.00  0.00           C  
ATOM    863  O   GLU A  59      32.175  21.737  40.290  1.00  0.00           O  
ATOM    864  CB  GLU A  59      33.257  22.240  43.340  1.00  0.00           C  
ATOM    865  CG  GLU A  59      34.404  21.430  42.753  1.00  0.00           C  
ATOM    866  CD  GLU A  59      35.462  22.294  42.126  1.00  0.00           C  
ATOM    867  OE1 GLU A  59      35.496  23.468  42.413  1.00  0.00           O  
ATOM    868  OE2 GLU A  59      36.243  21.789  41.358  1.00  0.00           O  
ATOM    869  H   GLU A  59      31.452  23.887  44.056  1.00  0.00           H  
ATOM    870  HA  GLU A  59      32.990  23.617  41.707  1.00  0.00           H  
ATOM    871 1HB  GLU A  59      33.690  22.967  44.028  1.00  0.00           H  
ATOM    872 2HB  GLU A  59      32.643  21.553  43.928  1.00  0.00           H  
ATOM    873 1HG  GLU A  59      34.855  20.835  43.547  1.00  0.00           H  
ATOM    874 2HG  GLU A  59      34.017  20.743  42.002  1.00  0.00           H  
ATOM    875  N   LYS A  60      30.626  21.340  41.848  1.00  0.00           N  
ATOM    876  CA  LYS A  60      29.951  20.303  41.051  1.00  0.00           C  
ATOM    877  C   LYS A  60      29.268  20.870  39.811  1.00  0.00           C  
ATOM    878  O   LYS A  60      28.880  20.124  38.902  1.00  0.00           O  
ATOM    879  CB  LYS A  60      28.920  19.564  41.908  1.00  0.00           C  
ATOM    880  CG  LYS A  60      29.517  18.687  42.999  1.00  0.00           C  
ATOM    881  CD  LYS A  60      28.425  18.005  43.809  1.00  0.00           C  
ATOM    882  CE  LYS A  60      29.009  17.114  44.897  1.00  0.00           C  
ATOM    883  NZ  LYS A  60      27.950  16.467  45.716  1.00  0.00           N  
ATOM    884  H   LYS A  60      30.261  21.593  42.752  1.00  0.00           H  
ATOM    885  HA  LYS A  60      30.703  19.592  40.709  1.00  0.00           H  
ATOM    886 1HB  LYS A  60      28.259  20.290  42.384  1.00  0.00           H  
ATOM    887 2HB  LYS A  60      28.306  18.931  41.267  1.00  0.00           H  
ATOM    888 1HG  LYS A  60      30.156  17.928  42.544  1.00  0.00           H  
ATOM    889 2HG  LYS A  60      30.124  19.300  43.665  1.00  0.00           H  
ATOM    890 1HD  LYS A  60      27.792  18.760  44.275  1.00  0.00           H  
ATOM    891 2HD  LYS A  60      27.811  17.395  43.147  1.00  0.00           H  
ATOM    892 1HE  LYS A  60      29.619  16.340  44.430  1.00  0.00           H  
ATOM    893 2HE  LYS A  60      29.644  17.715  45.545  1.00  0.00           H  
ATOM    894 1HZ  LYS A  60      28.379  15.885  46.424  1.00  0.00           H  
ATOM    895 2HZ  LYS A  60      27.385  17.178  46.163  1.00  0.00           H  
ATOM    896 3HZ  LYS A  60      27.364  15.897  45.125  1.00  0.00           H  
ATOM    897  N   TYR A  61      29.113  22.193  39.779  1.00  0.00           N  
ATOM    898  CA  TYR A  61      28.425  22.913  38.705  1.00  0.00           C  
ATOM    899  C   TYR A  61      29.396  23.815  37.965  1.00  0.00           C  
ATOM    900  O   TYR A  61      29.001  24.649  37.140  1.00  0.00           O  
ATOM    901  CB  TYR A  61      27.285  23.671  39.389  1.00  0.00           C  
ATOM    902  CG  TYR A  61      26.387  22.596  39.961  1.00  0.00           C  
ATOM    903  CD1 TYR A  61      26.440  22.266  41.309  1.00  0.00           C  
ATOM    904  CD2 TYR A  61      25.501  21.938  39.122  1.00  0.00           C  
ATOM    905  CE1 TYR A  61      25.608  21.281  41.806  1.00  0.00           C  
ATOM    906  CE2 TYR A  61      24.669  20.954  39.618  1.00  0.00           C  
ATOM    907  CZ  TYR A  61      24.718  20.621  40.957  1.00  0.00           C  
ATOM    908  OH  TYR A  61      23.887  19.639  41.446  1.00  0.00           O  
ATOM    909  H   TYR A  61      29.479  22.769  40.523  1.00  0.00           H  
ATOM    910  HA  TYR A  61      28.027  22.191  37.992  1.00  0.00           H  
ATOM    911 1HB  TYR A  61      27.672  24.336  40.159  1.00  0.00           H  
ATOM    912 2HB  TYR A  61      26.735  24.315  38.705  1.00  0.00           H  
ATOM    913  HD1 TYR A  61      27.134  22.781  41.973  1.00  0.00           H  
ATOM    914  HD2 TYR A  61      25.458  22.192  38.064  1.00  0.00           H  
ATOM    915  HE1 TYR A  61      25.648  21.023  42.862  1.00  0.00           H  
ATOM    916  HE2 TYR A  61      23.976  20.434  38.958  1.00  0.00           H  
ATOM    917  HH  TYR A  61      23.409  19.218  40.727  1.00  0.00           H  
ATOM    918  N   GLY A  62      30.692  23.658  38.246  1.00  0.00           N  
ATOM    919  CA  GLY A  62      31.717  24.425  37.559  1.00  0.00           C  
ATOM    920  C   GLY A  62      31.849  25.861  38.014  1.00  0.00           C  
ATOM    921  O   GLY A  62      32.514  26.652  37.350  1.00  0.00           O  
ATOM    922  H   GLY A  62      30.991  22.999  38.950  1.00  0.00           H  
ATOM    923 1HA  GLY A  62      32.678  23.930  37.705  1.00  0.00           H  
ATOM    924 2HA  GLY A  62      31.500  24.426  36.492  1.00  0.00           H  
ATOM    925  N   ASN A  63      31.230  26.212  39.137  1.00  0.00           N  
ATOM    926  CA  ASN A  63      31.240  27.588  39.635  1.00  0.00           C  
ATOM    927  C   ASN A  63      32.141  27.701  40.855  1.00  0.00           C  
ATOM    928  O   ASN A  63      32.392  26.709  41.548  1.00  0.00           O  
ATOM    929  CB  ASN A  63      29.825  28.030  39.959  1.00  0.00           C  
ATOM    930  CG  ASN A  63      28.876  27.994  38.793  1.00  0.00           C  
ATOM    931  OD1 ASN A  63      29.194  28.288  37.635  1.00  0.00           O  
ATOM    932  ND2 ASN A  63      27.662  27.619  39.111  1.00  0.00           N  
ATOM    933  H   ASN A  63      30.733  25.511  39.667  1.00  0.00           H  
ATOM    934  HA  ASN A  63      31.643  28.246  38.864  1.00  0.00           H  
ATOM    935 1HB  ASN A  63      29.412  27.392  40.742  1.00  0.00           H  
ATOM    936 2HB  ASN A  63      29.850  29.050  40.343  1.00  0.00           H  
ATOM    937 1HD2 ASN A  63      26.955  27.564  38.407  1.00  0.00           H  
ATOM    938 2HD2 ASN A  63      27.460  27.395  40.063  1.00  0.00           H  
ATOM    939  N   LYS A  64      32.619  28.915  41.120  1.00  0.00           N  
ATOM    940  CA  LYS A  64      33.485  29.217  42.248  1.00  0.00           C  
ATOM    941  C   LYS A  64      32.926  30.291  43.179  1.00  0.00           C  
ATOM    942  O   LYS A  64      33.682  31.026  43.798  1.00  0.00           O  
ATOM    943  CB  LYS A  64      34.855  29.642  41.716  1.00  0.00           C  
ATOM    944  CG  LYS A  64      35.602  28.649  40.833  1.00  0.00           C  
ATOM    945  CD  LYS A  64      36.054  27.401  41.574  1.00  0.00           C  
ATOM    946  CE  LYS A  64      36.880  26.500  40.670  1.00  0.00           C  
ATOM    947  NZ  LYS A  64      37.388  25.294  41.378  1.00  0.00           N  
ATOM    948  H   LYS A  64      32.368  29.671  40.498  1.00  0.00           H  
ATOM    949  HA  LYS A  64      33.592  28.313  42.847  1.00  0.00           H  
ATOM    950 1HB  LYS A  64      34.735  30.555  41.130  1.00  0.00           H  
ATOM    951 2HB  LYS A  64      35.505  29.863  42.560  1.00  0.00           H  
ATOM    952 1HG  LYS A  64      34.952  28.337  40.013  1.00  0.00           H  
ATOM    953 2HG  LYS A  64      36.482  29.142  40.423  1.00  0.00           H  
ATOM    954 1HD  LYS A  64      36.654  27.688  42.440  1.00  0.00           H  
ATOM    955 2HD  LYS A  64      35.187  26.843  41.933  1.00  0.00           H  
ATOM    956 1HE  LYS A  64      36.260  26.183  39.832  1.00  0.00           H  
ATOM    957 2HE  LYS A  64      37.728  27.066  40.287  1.00  0.00           H  
ATOM    958 1HZ  LYS A  64      37.929  24.725  40.745  1.00  0.00           H  
ATOM    959 2HZ  LYS A  64      37.973  25.574  42.154  1.00  0.00           H  
ATOM    960 3HZ  LYS A  64      36.624  24.737  41.736  1.00  0.00           H  
ATOM    961  N   GLY A  65      31.604  30.409  43.280  1.00  0.00           N  
ATOM    962  CA  GLY A  65      31.022  31.439  44.136  1.00  0.00           C  
ATOM    963  C   GLY A  65      31.345  32.820  43.589  1.00  0.00           C  
ATOM    964  O   GLY A  65      31.035  33.079  42.428  1.00  0.00           O  
ATOM    965  H   GLY A  65      31.009  29.781  42.760  1.00  0.00           H  
ATOM    966 1HA  GLY A  65      29.943  31.294  44.189  1.00  0.00           H  
ATOM    967 2HA  GLY A  65      31.416  31.330  45.145  1.00  0.00           H  
ATOM    968  N   CYS A  66      31.947  33.709  44.383  1.00  0.00           N  
ATOM    969  CA  CYS A  66      32.298  35.070  43.982  1.00  0.00           C  
ATOM    970  C   CYS A  66      33.470  35.071  43.014  1.00  0.00           C  
ATOM    971  O   CYS A  66      33.852  36.118  42.489  1.00  0.00           O  
ATOM    972  CB  CYS A  66      32.646  35.980  45.164  1.00  0.00           C  
ATOM    973  SG  CYS A  66      31.291  36.505  46.244  1.00  0.00           S  
ATOM    974  H   CYS A  66      32.179  33.428  45.324  1.00  0.00           H  
ATOM    975  HA  CYS A  66      31.431  35.504  43.481  1.00  0.00           H  
ATOM    976 1HB  CYS A  66      33.369  35.483  45.810  1.00  0.00           H  
ATOM    977 2HB  CYS A  66      33.112  36.905  44.830  1.00  0.00           H  
ATOM    978  N   ASN A  67      34.086  33.917  42.776  1.00  0.00           N  
ATOM    979  CA  ASN A  67      35.206  33.858  41.857  1.00  0.00           C  
ATOM    980  C   ASN A  67      34.759  33.400  40.454  1.00  0.00           C  
ATOM    981  O   ASN A  67      35.580  33.002  39.619  1.00  0.00           O  
ATOM    982  CB  ASN A  67      36.290  32.946  42.400  1.00  0.00           C  
ATOM    983  CG  ASN A  67      37.001  33.566  43.572  1.00  0.00           C  
ATOM    984  OD1 ASN A  67      37.263  34.773  43.603  1.00  0.00           O  
ATOM    985  ND2 ASN A  67      37.325  32.756  44.548  1.00  0.00           N  
ATOM    986  H   ASN A  67      33.783  33.069  43.233  1.00  0.00           H  
ATOM    987  HA  ASN A  67      35.626  34.859  41.744  1.00  0.00           H  
ATOM    988 1HB  ASN A  67      35.848  31.997  42.709  1.00  0.00           H  
ATOM    989 2HB  ASN A  67      37.016  32.724  41.618  1.00  0.00           H  
ATOM    990 1HD2 ASN A  67      37.801  33.112  45.354  1.00  0.00           H  
ATOM    991 2HD2 ASN A  67      37.099  31.785  44.492  1.00  0.00           H  
ATOM    992  N   GLY A  68      33.451  33.438  40.204  1.00  0.00           N  
ATOM    993  CA  GLY A  68      32.885  33.210  38.881  1.00  0.00           C  
ATOM    994  C   GLY A  68      32.024  31.991  38.650  1.00  0.00           C  
ATOM    995  O   GLY A  68      32.184  30.948  39.285  1.00  0.00           O  
ATOM    996  H   GLY A  68      32.798  33.630  40.950  1.00  0.00           H  
ATOM    997 1HA  GLY A  68      32.281  34.091  38.657  1.00  0.00           H  
ATOM    998 2HA  GLY A  68      33.700  33.146  38.161  1.00  0.00           H  
ATOM    999  N   GLY A  69      31.103  32.133  37.697  1.00  0.00           N  
ATOM   1000  CA  GLY A  69      30.198  31.051  37.332  1.00  0.00           C  
ATOM   1001  C   GLY A  69      29.161  31.367  36.264  1.00  0.00           C  
ATOM   1002  O   GLY A  69      29.062  32.489  35.762  1.00  0.00           O  
ATOM   1003  H   GLY A  69      31.070  33.033  37.242  1.00  0.00           H  
ATOM   1004 1HA  GLY A  69      30.794  30.211  36.974  1.00  0.00           H  
ATOM   1005 2HA  GLY A  69      29.665  30.737  38.228  1.00  0.00           H  
ATOM   1006  N   PHE A  70      28.355  30.365  35.916  1.00  0.00           N  
ATOM   1007  CA  PHE A  70      27.329  30.521  34.891  1.00  0.00           C  
ATOM   1008  C   PHE A  70      25.923  30.070  35.293  1.00  0.00           C  
ATOM   1009  O   PHE A  70      25.728  29.162  36.102  1.00  0.00           O  
ATOM   1010  CB  PHE A  70      27.706  29.755  33.622  1.00  0.00           C  
ATOM   1011  CG  PHE A  70      28.905  30.315  32.910  1.00  0.00           C  
ATOM   1012  CD1 PHE A  70      30.192  29.895  33.210  1.00  0.00           C  
ATOM   1013  CD2 PHE A  70      28.740  31.283  31.920  1.00  0.00           C  
ATOM   1014  CE1 PHE A  70      31.279  30.425  32.540  1.00  0.00           C  
ATOM   1015  CE2 PHE A  70      29.827  31.812  31.251  1.00  0.00           C  
ATOM   1016  CZ  PHE A  70      31.100  31.380  31.564  1.00  0.00           C  
ATOM   1017  H   PHE A  70      28.487  29.486  36.398  1.00  0.00           H  
ATOM   1018  HA  PHE A  70      27.247  31.584  34.663  1.00  0.00           H  
ATOM   1019 1HB  PHE A  70      27.913  28.716  33.874  1.00  0.00           H  
ATOM   1020 2HB  PHE A  70      26.867  29.761  32.927  1.00  0.00           H  
ATOM   1021  HD1 PHE A  70      30.346  29.138  33.980  1.00  0.00           H  
ATOM   1022  HD2 PHE A  70      27.737  31.629  31.668  1.00  0.00           H  
ATOM   1023  HE1 PHE A  70      32.283  30.081  32.791  1.00  0.00           H  
ATOM   1024  HE2 PHE A  70      29.682  32.568  30.480  1.00  0.00           H  
ATOM   1025  HZ  PHE A  70      31.961  31.795  31.041  1.00  0.00           H  
ATOM   1026  N   MET A  71      24.948  30.720  34.672  1.00  0.00           N  
ATOM   1027  CA  MET A  71      23.529  30.475  34.906  1.00  0.00           C  
ATOM   1028  C   MET A  71      22.998  29.099  34.521  1.00  0.00           C  
ATOM   1029  O   MET A  71      22.083  28.595  35.176  1.00  0.00           O  
ATOM   1030  CB  MET A  71      22.715  31.539  34.172  1.00  0.00           C  
ATOM   1031  CG  MET A  71      22.966  32.931  34.736  1.00  0.00           C  
ATOM   1032  SD  MET A  71      24.326  33.806  33.937  1.00  0.00           S  
ATOM   1033  CE  MET A  71      23.652  34.544  32.452  1.00  0.00           C  
ATOM   1034  H   MET A  71      25.204  31.426  33.997  1.00  0.00           H  
ATOM   1035  HA  MET A  71      23.368  30.559  35.980  1.00  0.00           H  
ATOM   1036 1HB  MET A  71      22.970  31.534  33.113  1.00  0.00           H  
ATOM   1037 2HB  MET A  71      21.652  31.312  34.247  1.00  0.00           H  
ATOM   1038 1HG  MET A  71      22.073  33.546  34.628  1.00  0.00           H  
ATOM   1039 2HG  MET A  71      23.192  32.831  35.797  1.00  0.00           H  
ATOM   1040 1HE  MET A  71      24.440  35.087  31.930  1.00  0.00           H  
ATOM   1041 2HE  MET A  71      23.255  33.769  31.795  1.00  0.00           H  
ATOM   1042 3HE  MET A  71      22.848  35.232  32.715  1.00  0.00           H  
ATOM   1043  N   THR A  72      23.550  28.469  33.489  1.00  0.00           N  
ATOM   1044  CA  THR A  72      23.004  27.175  33.072  1.00  0.00           C  
ATOM   1045  C   THR A  72      23.263  26.068  34.103  1.00  0.00           C  
ATOM   1046  O   THR A  72      22.439  25.170  34.279  1.00  0.00           O  
ATOM   1047  CB  THR A  72      23.604  26.754  31.718  1.00  0.00           C  
ATOM   1048  OG1 THR A  72      25.034  26.737  31.810  1.00  0.00           O  
ATOM   1049  CG2 THR A  72      23.171  27.736  30.641  1.00  0.00           C  
ATOM   1050  H   THR A  72      24.333  28.860  32.987  1.00  0.00           H  
ATOM   1051  HA  THR A  72      21.922  27.273  32.969  1.00  0.00           H  
ATOM   1052  HB  THR A  72      23.259  25.754  31.462  1.00  0.00           H  
ATOM   1053  HG1 THR A  72      25.388  26.285  31.040  1.00  0.00           H  
ATOM   1054 1HG2 THR A  72      23.595  27.435  29.684  1.00  0.00           H  
ATOM   1055 2HG2 THR A  72      22.081  27.725  30.586  1.00  0.00           H  
ATOM   1056 3HG2 THR A  72      23.516  28.739  30.886  1.00  0.00           H  
ATOM   1057  N   THR A  73      24.398  26.114  34.796  1.00  0.00           N  
ATOM   1058  CA  THR A  73      24.625  25.021  35.748  1.00  0.00           C  
ATOM   1059  C   THR A  73      23.970  25.415  37.063  1.00  0.00           C  
ATOM   1060  O   THR A  73      23.678  24.539  37.880  1.00  0.00           O  
ATOM   1061  CB  THR A  73      26.127  24.745  35.942  1.00  0.00           C  
ATOM   1062  OG1 THR A  73      26.770  25.889  36.520  1.00  0.00           O  
ATOM   1063  CG2 THR A  73      26.767  24.429  34.599  1.00  0.00           C  
ATOM   1064  H   THR A  73      25.072  26.856  34.679  1.00  0.00           H  
ATOM   1065  HA  THR A  73      24.172  24.105  35.365  1.00  0.00           H  
ATOM   1066  HB  THR A  73      26.253  23.898  36.618  1.00  0.00           H  
ATOM   1067  HG1 THR A  73      27.657  25.618  36.763  1.00  0.00           H  
ATOM   1068 1HG2 THR A  73      27.830  24.235  34.746  1.00  0.00           H  
ATOM   1069 2HG2 THR A  73      26.289  23.548  34.169  1.00  0.00           H  
ATOM   1070 3HG2 THR A  73      26.644  25.274  33.923  1.00  0.00           H  
ATOM   1071  N   ALA A  74      23.735  26.709  37.272  1.00  0.00           N  
ATOM   1072  CA  ALA A  74      22.974  27.149  38.442  1.00  0.00           C  
ATOM   1073  C   ALA A  74      21.563  26.539  38.363  1.00  0.00           C  
ATOM   1074  O   ALA A  74      20.990  26.101  39.367  1.00  0.00           O  
ATOM   1075  CB  ALA A  74      22.913  28.668  38.492  1.00  0.00           C  
ATOM   1076  H   ALA A  74      24.082  27.400  36.623  1.00  0.00           H  
ATOM   1077  HA  ALA A  74      23.459  26.792  39.351  1.00  0.00           H  
ATOM   1078 1HB  ALA A  74      22.309  28.977  39.346  1.00  0.00           H  
ATOM   1079 2HB  ALA A  74      23.928  29.058  38.595  1.00  0.00           H  
ATOM   1080 3HB  ALA A  74      22.465  29.044  37.573  1.00  0.00           H  
ATOM   1081  N   PHE A  75      21.001  26.508  37.143  1.00  0.00           N  
ATOM   1082  CA  PHE A  75      19.665  25.916  36.970  1.00  0.00           C  
ATOM   1083  C   PHE A  75      19.726  24.410  37.260  1.00  0.00           C  
ATOM   1084  O   PHE A  75      18.839  23.879  37.915  1.00  0.00           O  
ATOM   1085  CB  PHE A  75      19.154  26.160  35.550  1.00  0.00           C  
ATOM   1086  CG  PHE A  75      18.913  27.603  35.204  1.00  0.00           C  
ATOM   1087  CD1 PHE A  75      18.383  28.515  36.106  1.00  0.00           C  
ATOM   1088  CD2 PHE A  75      19.230  28.051  33.935  1.00  0.00           C  
ATOM   1089  CE1 PHE A  75      18.180  29.831  35.738  1.00  0.00           C  
ATOM   1090  CE2 PHE A  75      19.030  29.369  33.568  1.00  0.00           C  
ATOM   1091  CZ  PHE A  75      18.501  30.267  34.471  1.00  0.00           C  
ATOM   1092  H   PHE A  75      21.503  26.893  36.355  1.00  0.00           H  
ATOM   1093  HA  PHE A  75      18.976  26.386  37.673  1.00  0.00           H  
ATOM   1094 1HB  PHE A  75      19.878  25.762  34.840  1.00  0.00           H  
ATOM   1095 2HB  PHE A  75      18.218  25.621  35.415  1.00  0.00           H  
ATOM   1096  HD1 PHE A  75      18.117  28.214  37.119  1.00  0.00           H  
ATOM   1097  HD2 PHE A  75      19.647  27.350  33.214  1.00  0.00           H  
ATOM   1098  HE1 PHE A  75      17.761  30.528  36.465  1.00  0.00           H  
ATOM   1099  HE2 PHE A  75      19.283  29.713  32.564  1.00  0.00           H  
ATOM   1100  HZ  PHE A  75      18.340  31.304  34.182  1.00  0.00           H  
ATOM   1101  N   GLN A  76      20.758  23.724  36.772  1.00  0.00           N  
ATOM   1102  CA  GLN A  76      20.811  22.297  37.070  1.00  0.00           C  
ATOM   1103  C   GLN A  76      20.950  22.084  38.578  1.00  0.00           C  
ATOM   1104  O   GLN A  76      20.371  21.138  39.106  1.00  0.00           O  
ATOM   1105  CB  GLN A  76      21.963  21.609  36.334  1.00  0.00           C  
ATOM   1106  CG  GLN A  76      21.942  20.096  36.456  1.00  0.00           C  
ATOM   1107  CD  GLN A  76      20.702  19.490  35.827  1.00  0.00           C  
ATOM   1108  OE1 GLN A  76      20.305  19.908  34.736  1.00  0.00           O  
ATOM   1109  NE2 GLN A  76      20.081  18.513  36.482  1.00  0.00           N  
ATOM   1110  H   GLN A  76      21.469  24.180  36.219  1.00  0.00           H  
ATOM   1111  HA  GLN A  76      19.880  21.841  36.734  1.00  0.00           H  
ATOM   1112 1HB  GLN A  76      21.923  21.869  35.274  1.00  0.00           H  
ATOM   1113 2HB  GLN A  76      22.910  21.974  36.727  1.00  0.00           H  
ATOM   1114 1HG  GLN A  76      22.819  19.688  35.953  1.00  0.00           H  
ATOM   1115 2HG  GLN A  76      21.958  19.811  37.507  1.00  0.00           H  
ATOM   1116 1HE2 GLN A  76      19.262  18.089  36.099  1.00  0.00           H  
ATOM   1117 2HE2 GLN A  76      20.416  18.183  37.366  1.00  0.00           H  
ATOM   1118  N   TYR A  77      21.705  22.927  39.273  1.00  0.00           N  
ATOM   1119  CA  TYR A  77      21.785  22.806  40.735  1.00  0.00           C  
ATOM   1120  C   TYR A  77      20.406  22.869  41.422  1.00  0.00           C  
ATOM   1121  O   TYR A  77      20.083  22.012  42.248  1.00  0.00           O  
ATOM   1122  CB  TYR A  77      22.681  23.857  41.392  1.00  0.00           C  
ATOM   1123  CG  TYR A  77      22.474  23.913  42.890  1.00  0.00           C  
ATOM   1124  CD1 TYR A  77      23.055  23.009  43.766  1.00  0.00           C  
ATOM   1125  CD2 TYR A  77      21.666  24.920  43.399  1.00  0.00           C  
ATOM   1126  CE1 TYR A  77      22.826  23.112  45.125  1.00  0.00           C  
ATOM   1127  CE2 TYR A  77      21.430  25.033  44.755  1.00  0.00           C  
ATOM   1128  CZ  TYR A  77      22.011  24.131  45.621  1.00  0.00           C  
ATOM   1129  OH  TYR A  77      21.777  24.243  46.973  1.00  0.00           O  
ATOM   1130  H   TYR A  77      22.223  23.653  38.798  1.00  0.00           H  
ATOM   1131  HA  TYR A  77      22.207  21.826  40.964  1.00  0.00           H  
ATOM   1132 1HB  TYR A  77      23.729  23.637  41.188  1.00  0.00           H  
ATOM   1133 2HB  TYR A  77      22.474  24.841  40.970  1.00  0.00           H  
ATOM   1134  HD1 TYR A  77      23.695  22.210  43.389  1.00  0.00           H  
ATOM   1135  HD2 TYR A  77      21.206  25.632  42.713  1.00  0.00           H  
ATOM   1136  HE1 TYR A  77      23.287  22.399  45.807  1.00  0.00           H  
ATOM   1137  HE2 TYR A  77      20.791  25.830  45.137  1.00  0.00           H  
ATOM   1138  HH  TYR A  77      22.067  23.446  47.423  1.00  0.00           H  
ATOM   1139  N   ILE A  78      19.610  23.873  41.063  1.00  0.00           N  
ATOM   1140  CA  ILE A  78      18.303  24.040  41.699  1.00  0.00           C  
ATOM   1141  C   ILE A  78      17.481  22.786  41.415  1.00  0.00           C  
ATOM   1142  O   ILE A  78      16.781  22.286  42.301  1.00  0.00           O  
ATOM   1143  CB  ILE A  78      17.590  25.301  41.172  1.00  0.00           C  
ATOM   1144  CG1 ILE A  78      18.394  26.527  41.605  1.00  0.00           C  
ATOM   1145  CG2 ILE A  78      16.165  25.323  41.705  1.00  0.00           C  
ATOM   1146  CD1 ILE A  78      18.026  27.839  40.952  1.00  0.00           C  
ATOM   1147  H   ILE A  78      19.928  24.513  40.348  1.00  0.00           H  
ATOM   1148  HA  ILE A  78      18.445  24.161  42.772  1.00  0.00           H  
ATOM   1149  HB  ILE A  78      17.572  25.282  40.083  1.00  0.00           H  
ATOM   1150 1HG1 ILE A  78      18.277  26.648  42.683  1.00  0.00           H  
ATOM   1151 2HG1 ILE A  78      19.446  26.336  41.391  1.00  0.00           H  
ATOM   1152 1HG2 ILE A  78      15.632  26.205  41.350  1.00  0.00           H  
ATOM   1153 2HG2 ILE A  78      15.622  24.438  41.375  1.00  0.00           H  
ATOM   1154 3HG2 ILE A  78      16.190  25.340  42.796  1.00  0.00           H  
ATOM   1155 1HD1 ILE A  78      18.656  28.645  41.328  1.00  0.00           H  
ATOM   1156 2HD1 ILE A  78      18.159  27.754  39.874  1.00  0.00           H  
ATOM   1157 3HD1 ILE A  78      16.984  28.078  41.170  1.00  0.00           H  
ATOM   1158  N   ILE A  79      17.572  22.252  40.198  1.00  0.00           N  
ATOM   1159  CA  ILE A  79      16.833  21.027  39.872  1.00  0.00           C  
ATOM   1160  C   ILE A  79      17.331  19.848  40.711  1.00  0.00           C  
ATOM   1161  O   ILE A  79      16.542  19.150  41.345  1.00  0.00           O  
ATOM   1162  CB  ILE A  79      16.981  20.699  38.375  1.00  0.00           C  
ATOM   1163  CG1 ILE A  79      16.317  21.793  37.534  1.00  0.00           C  
ATOM   1164  CG2 ILE A  79      16.379  19.337  38.069  1.00  0.00           C  
ATOM   1165  CD1 ILE A  79      16.654  21.782  36.061  1.00  0.00           C  
ATOM   1166  H   ILE A  79      18.154  22.698  39.504  1.00  0.00           H  
ATOM   1167  HA  ILE A  79      15.781  21.187  40.099  1.00  0.00           H  
ATOM   1168  HB  ILE A  79      18.037  20.689  38.110  1.00  0.00           H  
ATOM   1169 1HG1 ILE A  79      15.237  21.687  37.636  1.00  0.00           H  
ATOM   1170 2HG1 ILE A  79      16.614  22.759  37.943  1.00  0.00           H  
ATOM   1171 1HG2 ILE A  79      16.481  19.104  37.010  1.00  0.00           H  
ATOM   1172 2HG2 ILE A  79      16.879  18.557  38.641  1.00  0.00           H  
ATOM   1173 3HG2 ILE A  79      15.321  19.349  38.333  1.00  0.00           H  
ATOM   1174 1HD1 ILE A  79      16.123  22.602  35.577  1.00  0.00           H  
ATOM   1175 2HD1 ILE A  79      17.729  21.908  35.939  1.00  0.00           H  
ATOM   1176 3HD1 ILE A  79      16.351  20.835  35.614  1.00  0.00           H  
ATOM   1177  N   ASP A  80      18.646  19.627  40.741  1.00  0.00           N  
ATOM   1178  CA  ASP A  80      19.264  18.500  41.466  1.00  0.00           C  
ATOM   1179  C   ASP A  80      19.020  18.538  42.975  1.00  0.00           C  
ATOM   1180  O   ASP A  80      18.865  17.502  43.634  1.00  0.00           O  
ATOM   1181  CB  ASP A  80      20.773  18.439  41.236  1.00  0.00           C  
ATOM   1182  CG  ASP A  80      21.263  17.980  39.867  1.00  0.00           C  
ATOM   1183  OD1 ASP A  80      20.517  17.427  39.094  1.00  0.00           O  
ATOM   1184  OD2 ASP A  80      22.423  18.204  39.618  1.00  0.00           O  
ATOM   1185  H   ASP A  80      19.253  20.260  40.244  1.00  0.00           H  
ATOM   1186  HA  ASP A  80      18.815  17.579  41.090  1.00  0.00           H  
ATOM   1187 1HB  ASP A  80      21.181  19.437  41.401  1.00  0.00           H  
ATOM   1188 2HB  ASP A  80      21.212  17.759  41.968  1.00  0.00           H  
ATOM   1189  N   ASN A  81      19.019  19.751  43.516  1.00  0.00           N  
ATOM   1190  CA  ASN A  81      18.840  20.016  44.943  1.00  0.00           C  
ATOM   1191  C   ASN A  81      17.376  20.045  45.366  1.00  0.00           C  
ATOM   1192  O   ASN A  81      17.080  20.218  46.547  1.00  0.00           O  
ATOM   1193  CB  ASN A  81      19.538  21.325  45.259  1.00  0.00           C  
ATOM   1194  CG  ASN A  81      19.913  21.537  46.699  1.00  0.00           C  
ATOM   1195  OD1 ASN A  81      20.639  20.745  47.310  1.00  0.00           O  
ATOM   1196  ND2 ASN A  81      19.418  22.615  47.255  1.00  0.00           N  
ATOM   1197  H   ASN A  81      19.153  20.555  42.921  1.00  0.00           H  
ATOM   1198  HA  ASN A  81      19.302  19.200  45.504  1.00  0.00           H  
ATOM   1199 1HB  ASN A  81      20.453  21.388  44.668  1.00  0.00           H  
ATOM   1200 2HB  ASN A  81      18.890  22.150  44.965  1.00  0.00           H  
ATOM   1201 1HD2 ASN A  81      19.631  22.811  48.214  1.00  0.00           H  
ATOM   1202 2HD2 ASN A  81      18.833  23.234  46.732  1.00  0.00           H  
ATOM   1203  N   LYS A  82      16.463  19.880  44.414  1.00  0.00           N  
ATOM   1204  CA  LYS A  82      15.030  19.956  44.664  1.00  0.00           C  
ATOM   1205  C   LYS A  82      14.640  21.302  45.280  1.00  0.00           C  
ATOM   1206  O   LYS A  82      13.816  21.355  46.191  1.00  0.00           O  
ATOM   1207  CB  LYS A  82      14.573  18.816  45.577  1.00  0.00           C  
ATOM   1208  CG  LYS A  82      14.857  17.428  45.019  1.00  0.00           C  
ATOM   1209  CD  LYS A  82      14.316  16.340  45.935  1.00  0.00           C  
ATOM   1210  CE  LYS A  82      14.638  14.954  45.394  1.00  0.00           C  
ATOM   1211  NZ  LYS A  82      14.148  13.876  46.296  1.00  0.00           N  
ATOM   1212  H   LYS A  82      16.744  19.692  43.462  1.00  0.00           H  
ATOM   1213  HA  LYS A  82      14.517  19.859  43.708  1.00  0.00           H  
ATOM   1214 1HB  LYS A  82      15.063  18.888  46.549  1.00  0.00           H  
ATOM   1215 2HB  LYS A  82      13.500  18.902  45.752  1.00  0.00           H  
ATOM   1216 1HG  LYS A  82      14.390  17.331  44.038  1.00  0.00           H  
ATOM   1217 2HG  LYS A  82      15.933  17.298  44.908  1.00  0.00           H  
ATOM   1218 1HD  LYS A  82      14.760  16.449  46.926  1.00  0.00           H  
ATOM   1219 2HD  LYS A  82      13.236  16.445  46.024  1.00  0.00           H  
ATOM   1220 1HE  LYS A  82      14.172  14.838  44.417  1.00  0.00           H  
ATOM   1221 2HE  LYS A  82      15.717  14.859  45.281  1.00  0.00           H  
ATOM   1222 1HZ  LYS A  82      14.381  12.975  45.903  1.00  0.00           H  
ATOM   1223 2HZ  LYS A  82      14.585  13.969  47.203  1.00  0.00           H  
ATOM   1224 3HZ  LYS A  82      13.146  13.949  46.398  1.00  0.00           H  
ATOM   1225  N   GLY A  83      15.232  22.394  44.789  1.00  0.00           N  
ATOM   1226  CA  GLY A  83      14.880  23.708  45.295  1.00  0.00           C  
ATOM   1227  C   GLY A  83      15.985  24.605  45.823  1.00  0.00           C  
ATOM   1228  O   GLY A  83      17.128  24.210  46.047  1.00  0.00           O  
ATOM   1229  H   GLY A  83      15.929  22.314  44.061  1.00  0.00           H  
ATOM   1230 1HA  GLY A  83      14.388  24.252  44.490  1.00  0.00           H  
ATOM   1231 2HA  GLY A  83      14.169  23.590  46.113  1.00  0.00           H  
ATOM   1232  N   ILE A  84      15.585  25.863  45.986  1.00  0.00           N  
ATOM   1233  CA  ILE A  84      16.432  26.930  46.475  1.00  0.00           C  
ATOM   1234  C   ILE A  84      15.692  27.680  47.589  1.00  0.00           C  
ATOM   1235  O   ILE A  84      14.461  27.760  47.569  1.00  0.00           O  
ATOM   1236  CB  ILE A  84      16.769  27.874  45.306  1.00  0.00           C  
ATOM   1237  CG1 ILE A  84      17.900  28.824  45.709  1.00  0.00           C  
ATOM   1238  CG2 ILE A  84      15.541  28.660  44.871  1.00  0.00           C  
ATOM   1239  CD1 ILE A  84      18.584  29.507  44.546  1.00  0.00           C  
ATOM   1240  H   ILE A  84      14.622  26.055  45.744  1.00  0.00           H  
ATOM   1241  HA  ILE A  84      17.348  26.507  46.885  1.00  0.00           H  
ATOM   1242  HB  ILE A  84      17.128  27.283  44.464  1.00  0.00           H  
ATOM   1243 1HG1 ILE A  84      17.503  29.594  46.369  1.00  0.00           H  
ATOM   1244 2HG1 ILE A  84      18.640  28.246  46.263  1.00  0.00           H  
ATOM   1245 1HG2 ILE A  84      15.792  29.324  44.044  1.00  0.00           H  
ATOM   1246 2HG2 ILE A  84      14.768  27.962  44.551  1.00  0.00           H  
ATOM   1247 3HG2 ILE A  84      15.159  29.262  45.695  1.00  0.00           H  
ATOM   1248 1HD1 ILE A  84      19.373  30.161  44.920  1.00  0.00           H  
ATOM   1249 2HD1 ILE A  84      19.019  28.752  43.889  1.00  0.00           H  
ATOM   1250 3HD1 ILE A  84      17.860  30.098  43.989  1.00  0.00           H  
ATOM   1251  N   ASP A  85      16.444  28.179  48.567  1.00  0.00           N  
ATOM   1252  CA  ASP A  85      15.925  28.932  49.708  1.00  0.00           C  
ATOM   1253  C   ASP A  85      15.563  30.382  49.402  1.00  0.00           C  
ATOM   1254  O   ASP A  85      16.074  30.957  48.457  1.00  0.00           O  
ATOM   1255  CB  ASP A  85      16.936  28.923  50.857  1.00  0.00           C  
ATOM   1256  CG  ASP A  85      17.001  27.593  51.595  1.00  0.00           C  
ATOM   1257  OD1 ASP A  85      16.076  26.826  51.468  1.00  0.00           O  
ATOM   1258  OD2 ASP A  85      17.962  27.333  52.280  1.00  0.00           O  
ATOM   1259  H   ASP A  85      17.443  28.032  48.525  1.00  0.00           H  
ATOM   1260  HA  ASP A  85      15.006  28.455  50.045  1.00  0.00           H  
ATOM   1261 1HB  ASP A  85      17.925  29.152  50.462  1.00  0.00           H  
ATOM   1262 2HB  ASP A  85      16.674  29.703  51.571  1.00  0.00           H  
ATOM   1263  N   SER A  86      14.681  30.941  50.219  1.00  0.00           N  
ATOM   1264  CA  SER A  86      14.327  32.356  50.132  1.00  0.00           C  
ATOM   1265  C   SER A  86      15.455  33.286  50.600  1.00  0.00           C  
ATOM   1266  O   SER A  86      16.362  32.855  51.307  1.00  0.00           O  
ATOM   1267  CB  SER A  86      13.096  32.709  50.945  1.00  0.00           C  
ATOM   1268  OG  SER A  86      13.380  32.621  52.314  1.00  0.00           O  
ATOM   1269  H   SER A  86      14.245  30.355  50.919  1.00  0.00           H  
ATOM   1270  HA  SER A  86      14.131  32.590  49.085  1.00  0.00           H  
ATOM   1271 1HB  SER A  86      12.776  33.719  50.691  1.00  0.00           H  
ATOM   1272 2HB  SER A  86      12.257  32.053  50.718  1.00  0.00           H  
ATOM   1273  HG  SER A  86      12.574  32.889  52.761  1.00  0.00           H  
ATOM   1274  N   ASP A  87      15.417  34.542  50.175  1.00  0.00           N  
ATOM   1275  CA  ASP A  87      16.395  35.533  50.624  1.00  0.00           C  
ATOM   1276  C   ASP A  87      16.153  35.850  52.112  1.00  0.00           C  
ATOM   1277  O   ASP A  87      17.084  36.132  52.874  1.00  0.00           O  
ATOM   1278  CB  ASP A  87      16.320  36.821  49.802  1.00  0.00           C  
ATOM   1279  CG  ASP A  87      17.411  37.847  50.078  1.00  0.00           C  
ATOM   1280  OD1 ASP A  87      18.575  37.631  49.837  1.00  0.00           O  
ATOM   1281  OD2 ASP A  87      17.057  38.899  50.554  1.00  0.00           O  
ATOM   1282  H   ASP A  87      14.692  34.811  49.525  1.00  0.00           H  
ATOM   1283  HA  ASP A  87      17.399  35.124  50.508  1.00  0.00           H  
ATOM   1284 1HB  ASP A  87      16.368  36.569  48.742  1.00  0.00           H  
ATOM   1285 2HB  ASP A  87      15.359  37.303  49.990  1.00  0.00           H  
ATOM   1286  N   ALA A  88      14.904  35.800  52.568  1.00  0.00           N  
ATOM   1287  CA  ALA A  88      14.658  36.098  53.985  1.00  0.00           C  
ATOM   1288  C   ALA A  88      15.378  35.086  54.911  1.00  0.00           C  
ATOM   1289  O   ALA A  88      15.889  35.463  55.968  1.00  0.00           O  
ATOM   1290  CB  ALA A  88      13.161  36.108  54.261  1.00  0.00           C  
ATOM   1291  H   ALA A  88      14.134  35.566  51.960  1.00  0.00           H  
ATOM   1292  HA  ALA A  88      15.063  37.085  54.200  1.00  0.00           H  
ATOM   1293 1HB  ALA A  88      12.989  36.347  55.310  1.00  0.00           H  
ATOM   1294 2HB  ALA A  88      12.681  36.856  53.631  1.00  0.00           H  
ATOM   1295 3HB  ALA A  88      12.747  35.125  54.037  1.00  0.00           H  
ATOM   1296  N   SER A  89      15.433  33.822  54.505  1.00  0.00           N  
ATOM   1297  CA  SER A  89      16.092  32.797  55.320  1.00  0.00           C  
ATOM   1298  C   SER A  89      17.565  32.587  54.985  1.00  0.00           C  
ATOM   1299  O   SER A  89      18.345  32.157  55.839  1.00  0.00           O  
ATOM   1300  CB  SER A  89      15.360  31.478  55.166  1.00  0.00           C  
ATOM   1301  OG  SER A  89      14.060  31.561  55.682  1.00  0.00           O  
ATOM   1302  H   SER A  89      15.015  33.558  53.623  1.00  0.00           H  
ATOM   1303  HA  SER A  89      16.050  33.118  56.362  1.00  0.00           H  
ATOM   1304 1HB  SER A  89      15.323  31.211  54.110  1.00  0.00           H  
ATOM   1305 2HB  SER A  89      15.909  30.693  55.684  1.00  0.00           H  
ATOM   1306  HG  SER A  89      13.659  30.703  55.527  1.00  0.00           H  
ATOM   1307  N   TYR A  90      17.963  32.898  53.763  1.00  0.00           N  
ATOM   1308  CA  TYR A  90      19.336  32.734  53.315  1.00  0.00           C  
ATOM   1309  C   TYR A  90      19.745  34.001  52.556  1.00  0.00           C  
ATOM   1310  O   TYR A  90      19.950  33.939  51.344  1.00  0.00           O  
ATOM   1311  CB  TYR A  90      19.403  31.484  52.433  1.00  0.00           C  
ATOM   1312  CG  TYR A  90      20.757  30.859  52.183  1.00  0.00           C  
ATOM   1313  CD1 TYR A  90      21.948  31.565  52.268  1.00  0.00           C  
ATOM   1314  CD2 TYR A  90      20.784  29.512  51.852  1.00  0.00           C  
ATOM   1315  CE1 TYR A  90      23.145  30.923  52.024  1.00  0.00           C  
ATOM   1316  CE2 TYR A  90      21.980  28.870  51.608  1.00  0.00           C  
ATOM   1317  CZ  TYR A  90      23.160  29.583  51.696  1.00  0.00           C  
ATOM   1318  OH  TYR A  90      24.361  28.959  51.457  1.00  0.00           O  
ATOM   1319  H   TYR A  90      17.293  33.265  53.103  1.00  0.00           H  
ATOM   1320  HA  TYR A  90      19.992  32.614  54.178  1.00  0.00           H  
ATOM   1321 1HB  TYR A  90      18.783  30.709  52.885  1.00  0.00           H  
ATOM   1322 2HB  TYR A  90      18.991  31.722  51.452  1.00  0.00           H  
ATOM   1323  HD1 TYR A  90      21.973  32.624  52.525  1.00  0.00           H  
ATOM   1324  HD2 TYR A  90      19.852  28.949  51.781  1.00  0.00           H  
ATOM   1325  HE1 TYR A  90      24.084  31.472  52.091  1.00  0.00           H  
ATOM   1326  HE2 TYR A  90      21.995  27.811  51.349  1.00  0.00           H  
ATOM   1327  HH  TYR A  90      25.044  29.630  51.359  1.00  0.00           H  
ATOM   1328  N   PRO A  91      19.890  35.159  53.237  1.00  0.00           N  
ATOM   1329  CA  PRO A  91      20.071  36.488  52.644  1.00  0.00           C  
ATOM   1330  C   PRO A  91      21.388  36.658  51.910  1.00  0.00           C  
ATOM   1331  O   PRO A  91      22.401  36.082  52.302  1.00  0.00           O  
ATOM   1332  CB  PRO A  91      20.009  37.406  53.869  1.00  0.00           C  
ATOM   1333  CG  PRO A  91      20.426  36.553  55.017  1.00  0.00           C  
ATOM   1334  CD  PRO A  91      19.907  35.174  54.708  1.00  0.00           C  
ATOM   1335  HA  PRO A  91      19.241  36.691  51.952  1.00  0.00           H  
ATOM   1336 1HB  PRO A  91      20.679  38.266  53.716  1.00  0.00           H  
ATOM   1337 2HB  PRO A  91      18.986  37.795  53.976  1.00  0.00           H  
ATOM   1338 1HG  PRO A  91      21.521  36.572  55.117  1.00  0.00           H  
ATOM   1339 2HG  PRO A  91      20.009  36.952  55.954  1.00  0.00           H  
ATOM   1340 1HD  PRO A  91      20.604  34.439  55.136  1.00  0.00           H  
ATOM   1341 2HD  PRO A  91      18.898  35.067  55.133  1.00  0.00           H  
ATOM   1342  N   TYR A  92      21.350  37.457  50.851  1.00  0.00           N  
ATOM   1343  CA  TYR A  92      22.566  37.727  50.098  1.00  0.00           C  
ATOM   1344  C   TYR A  92      23.555  38.644  50.808  1.00  0.00           C  
ATOM   1345  O   TYR A  92      23.209  39.725  51.283  1.00  0.00           O  
ATOM   1346  CB  TYR A  92      22.196  38.338  48.745  1.00  0.00           C  
ATOM   1347  CG  TYR A  92      23.377  38.483  47.811  1.00  0.00           C  
ATOM   1348  CD1 TYR A  92      23.905  37.348  47.215  1.00  0.00           C  
ATOM   1349  CD2 TYR A  92      23.928  39.727  47.548  1.00  0.00           C  
ATOM   1350  CE1 TYR A  92      24.982  37.442  46.357  1.00  0.00           C  
ATOM   1351  CE2 TYR A  92      25.006  39.811  46.687  1.00  0.00           C  
ATOM   1352  CZ  TYR A  92      25.523  38.675  46.100  1.00  0.00           C  
ATOM   1353  OH  TYR A  92      26.597  38.760  45.244  1.00  0.00           O  
ATOM   1354  H   TYR A  92      20.466  37.865  50.585  1.00  0.00           H  
ATOM   1355  HA  TYR A  92      23.093  36.787  49.936  1.00  0.00           H  
ATOM   1356 1HB  TYR A  92      21.444  37.715  48.257  1.00  0.00           H  
ATOM   1357 2HB  TYR A  92      21.754  39.323  48.897  1.00  0.00           H  
ATOM   1358  HD1 TYR A  92      23.469  36.367  47.423  1.00  0.00           H  
ATOM   1359  HD2 TYR A  92      23.521  40.626  48.011  1.00  0.00           H  
ATOM   1360  HE1 TYR A  92      25.394  36.546  45.889  1.00  0.00           H  
ATOM   1361  HE2 TYR A  92      25.445  40.787  46.477  1.00  0.00           H  
ATOM   1362  HH  TYR A  92      26.908  39.668  45.204  1.00  0.00           H  
ATOM   1363  N   LYS A  93      24.799  38.178  50.851  1.00  0.00           N  
ATOM   1364  CA  LYS A  93      25.916  38.872  51.474  1.00  0.00           C  
ATOM   1365  C   LYS A  93      27.030  39.262  50.498  1.00  0.00           C  
ATOM   1366  O   LYS A  93      27.793  40.175  50.784  1.00  0.00           O  
ATOM   1367  CB  LYS A  93      26.501  38.015  52.598  1.00  0.00           C  
ATOM   1368  CG  LYS A  93      25.548  37.687  53.738  1.00  0.00           C  
ATOM   1369  CD  LYS A  93      26.288  36.849  54.770  1.00  0.00           C  
ATOM   1370  CE  LYS A  93      25.373  36.323  55.865  1.00  0.00           C  
ATOM   1371  NZ  LYS A  93      26.134  35.475  56.822  1.00  0.00           N  
ATOM   1372  H   LYS A  93      25.018  37.285  50.430  1.00  0.00           H  
ATOM   1373  HA  LYS A  93      25.539  39.808  51.892  1.00  0.00           H  
ATOM   1374 1HB  LYS A  93      26.851  37.070  52.181  1.00  0.00           H  
ATOM   1375 2HB  LYS A  93      27.362  38.529  53.026  1.00  0.00           H  
ATOM   1376 1HG  LYS A  93      25.188  38.612  54.192  1.00  0.00           H  
ATOM   1377 2HG  LYS A  93      24.689  37.138  53.356  1.00  0.00           H  
ATOM   1378 1HD  LYS A  93      26.755  35.999  54.270  1.00  0.00           H  
ATOM   1379 2HD  LYS A  93      27.068  37.451  55.237  1.00  0.00           H  
ATOM   1380 1HE  LYS A  93      24.927  37.163  56.397  1.00  0.00           H  
ATOM   1381 2HE  LYS A  93      24.573  35.736  55.414  1.00  0.00           H  
ATOM   1382 1HZ  LYS A  93      25.517  35.131  57.545  1.00  0.00           H  
ATOM   1383 2HZ  LYS A  93      26.532  34.696  56.316  1.00  0.00           H  
ATOM   1384 3HZ  LYS A  93      26.871  36.016  57.251  1.00  0.00           H  
ATOM   1385  N   ALA A  94      27.119  38.556  49.375  1.00  0.00           N  
ATOM   1386  CA  ALA A  94      28.208  38.684  48.405  1.00  0.00           C  
ATOM   1387  C   ALA A  94      29.495  38.169  49.054  1.00  0.00           C  
ATOM   1388  O   ALA A  94      30.572  38.765  48.949  1.00  0.00           O  
ATOM   1389  CB  ALA A  94      28.391  40.110  47.906  1.00  0.00           C  
ATOM   1390  H   ALA A  94      26.396  37.882  49.167  1.00  0.00           H  
ATOM   1391  HA  ALA A  94      27.972  38.066  47.540  1.00  0.00           H  
ATOM   1392 1HB  ALA A  94      29.204  40.130  47.179  1.00  0.00           H  
ATOM   1393 2HB  ALA A  94      27.480  40.474  47.429  1.00  0.00           H  
ATOM   1394 3HB  ALA A  94      28.635  40.790  48.720  1.00  0.00           H  
ATOM   1395  N   MET A  95      29.332  37.044  49.734  1.00  0.00           N  
ATOM   1396  CA  MET A  95      30.429  36.375  50.431  1.00  0.00           C  
ATOM   1397  C   MET A  95      30.573  34.905  50.061  1.00  0.00           C  
ATOM   1398  O   MET A  95      29.600  34.262  49.667  1.00  0.00           O  
ATOM   1399  CB  MET A  95      30.251  36.505  51.942  1.00  0.00           C  
ATOM   1400  CG  MET A  95      30.329  37.932  52.467  1.00  0.00           C  
ATOM   1401  SD  MET A  95      30.097  38.029  54.253  1.00  0.00           S  
ATOM   1402  CE  MET A  95      31.628  37.368  54.903  1.00  0.00           C  
ATOM   1403  H   MET A  95      28.395  36.664  49.747  1.00  0.00           H  
ATOM   1404  HA  MET A  95      31.361  36.858  50.136  1.00  0.00           H  
ATOM   1405 1HB  MET A  95      29.284  36.097  52.231  1.00  0.00           H  
ATOM   1406 2HB  MET A  95      31.025  35.916  52.435  1.00  0.00           H  
ATOM   1407 1HG  MET A  95      31.302  38.356  52.221  1.00  0.00           H  
ATOM   1408 2HG  MET A  95      29.563  38.544  51.990  1.00  0.00           H  
ATOM   1409 1HE  MET A  95      31.595  37.380  55.992  1.00  0.00           H  
ATOM   1410 2HE  MET A  95      31.769  36.342  54.560  1.00  0.00           H  
ATOM   1411 3HE  MET A  95      32.464  37.978  54.557  1.00  0.00           H  
ATOM   1412  N   ASP A  96      31.777  34.354  50.155  1.00  0.00           N  
ATOM   1413  CA  ASP A  96      31.909  32.931  49.914  1.00  0.00           C  
ATOM   1414  C   ASP A  96      31.770  32.163  51.227  1.00  0.00           C  
ATOM   1415  O   ASP A  96      32.664  32.226  52.071  1.00  0.00           O  
ATOM   1416  CB  ASP A  96      33.262  32.648  49.255  1.00  0.00           C  
ATOM   1417  CG  ASP A  96      33.366  33.226  47.850  1.00  0.00           C  
ATOM   1418  OD1 ASP A  96      32.502  32.985  47.042  1.00  0.00           O  
ATOM   1419  OD2 ASP A  96      34.331  33.913  47.612  1.00  0.00           O  
ATOM   1420  H   ASP A  96      32.585  34.912  50.389  1.00  0.00           H  
ATOM   1421  HA  ASP A  96      31.118  32.609  49.236  1.00  0.00           H  
ATOM   1422 1HB  ASP A  96      34.060  33.066  49.865  1.00  0.00           H  
ATOM   1423 2HB  ASP A  96      33.418  31.568  49.204  1.00  0.00           H  
ATOM   1424  N   GLN A  97      30.661  31.453  51.420  1.00  0.00           N  
ATOM   1425  CA  GLN A  97      30.411  30.729  52.661  1.00  0.00           C  
ATOM   1426  C   GLN A  97      30.307  29.240  52.409  1.00  0.00           C  
ATOM   1427  O   GLN A  97      30.333  28.792  51.265  1.00  0.00           O  
ATOM   1428  CB  GLN A  97      29.128  31.226  53.334  1.00  0.00           C  
ATOM   1429  CG  GLN A  97      29.042  32.719  53.603  1.00  0.00           C  
ATOM   1430  CD  GLN A  97      27.693  33.078  54.200  1.00  0.00           C  
ATOM   1431  OE1 GLN A  97      27.634  33.677  55.276  1.00  0.00           O  
ATOM   1432  NE2 GLN A  97      26.615  32.719  53.513  1.00  0.00           N  
ATOM   1433  H   GLN A  97      29.943  31.383  50.713  1.00  0.00           H  
ATOM   1434  HA  GLN A  97      31.246  30.897  53.340  1.00  0.00           H  
ATOM   1435 1HB  GLN A  97      28.272  30.965  52.711  1.00  0.00           H  
ATOM   1436 2HB  GLN A  97      29.002  30.727  54.293  1.00  0.00           H  
ATOM   1437 1HG  GLN A  97      29.826  33.003  54.302  1.00  0.00           H  
ATOM   1438 2HG  GLN A  97      29.170  33.255  52.662  1.00  0.00           H  
ATOM   1439 1HE2 GLN A  97      25.698  32.928  53.855  1.00  0.00           H  
ATOM   1440 2HE2 GLN A  97      26.692  32.234  52.640  1.00  0.00           H  
ATOM   1441  N   LYS A  98      30.159  28.465  53.476  1.00  0.00           N  
ATOM   1442  CA  LYS A  98      29.878  27.049  53.321  1.00  0.00           C  
ATOM   1443  C   LYS A  98      28.358  26.974  53.074  1.00  0.00           C  
ATOM   1444  O   LYS A  98      27.644  27.870  53.553  1.00  0.00           O  
ATOM   1445  CB  LYS A  98      30.309  26.264  54.560  1.00  0.00           C  
ATOM   1446  CG  LYS A  98      31.812  26.252  54.801  1.00  0.00           C  
ATOM   1447  CD  LYS A  98      32.170  25.429  56.029  1.00  0.00           C  
ATOM   1448  CE  LYS A  98      33.671  25.414  56.274  1.00  0.00           C  
ATOM   1449  NZ  LYS A  98      34.032  24.623  57.483  1.00  0.00           N  
ATOM   1450  H   LYS A  98      30.240  28.865  54.401  1.00  0.00           H  
ATOM   1451  HA  LYS A  98      30.431  26.663  52.463  1.00  0.00           H  
ATOM   1452 1HB  LYS A  98      29.829  26.688  55.442  1.00  0.00           H  
ATOM   1453 2HB  LYS A  98      29.975  25.229  54.470  1.00  0.00           H  
ATOM   1454 1HG  LYS A  98      32.313  25.829  53.930  1.00  0.00           H  
ATOM   1455 2HG  LYS A  98      32.166  27.272  54.944  1.00  0.00           H  
ATOM   1456 1HD  LYS A  98      31.674  25.849  56.905  1.00  0.00           H  
ATOM   1457 2HD  LYS A  98      31.825  24.404  55.896  1.00  0.00           H  
ATOM   1458 1HE  LYS A  98      34.168  24.982  55.406  1.00  0.00           H  
ATOM   1459 2HE  LYS A  98      34.021  26.439  56.403  1.00  0.00           H  
ATOM   1460 1HZ  LYS A  98      35.036  24.639  57.611  1.00  0.00           H  
ATOM   1461 2HZ  LYS A  98      33.585  25.025  58.294  1.00  0.00           H  
ATOM   1462 3HZ  LYS A  98      33.723  23.669  57.369  1.00  0.00           H  
ATOM   1463  N   CYS A  99      27.870  25.981  52.337  1.00  0.00           N  
ATOM   1464  CA  CYS A  99      26.466  25.800  51.994  1.00  0.00           C  
ATOM   1465  C   CYS A  99      25.561  25.658  53.219  1.00  0.00           C  
ATOM   1466  O   CYS A  99      25.753  24.791  54.076  1.00  0.00           O  
ATOM   1467  CB  CYS A  99      26.329  24.555  51.115  1.00  0.00           C  
ATOM   1468  SG  CYS A  99      24.672  24.118  50.536  1.00  0.00           S  
ATOM   1469  H   CYS A  99      28.530  25.300  51.986  1.00  0.00           H  
ATOM   1470  HA  CYS A  99      26.143  26.682  51.438  1.00  0.00           H  
ATOM   1471 1HB  CYS A  99      26.945  24.675  50.223  1.00  0.00           H  
ATOM   1472 2HB  CYS A  99      26.697  23.678  51.648  1.00  0.00           H  
ATOM   1473  N   GLN A 100      24.562  26.535  53.294  1.00  0.00           N  
ATOM   1474  CA  GLN A 100      23.603  26.561  54.390  1.00  0.00           C  
ATOM   1475  C   GLN A 100      22.199  26.120  53.983  1.00  0.00           C  
ATOM   1476  O   GLN A 100      21.247  26.343  54.733  1.00  0.00           O  
ATOM   1477  CB  GLN A 100      23.508  27.954  55.019  1.00  0.00           C  
ATOM   1478  CG  GLN A 100      24.830  28.513  55.517  1.00  0.00           C  
ATOM   1479  CD  GLN A 100      25.499  27.646  56.567  1.00  0.00           C  
ATOM   1480  OE1 GLN A 100      24.940  27.309  57.615  1.00  0.00           O  
ATOM   1481  NE2 GLN A 100      26.738  27.286  56.256  1.00  0.00           N  
ATOM   1482  H   GLN A 100      24.457  27.221  52.560  1.00  0.00           H  
ATOM   1483  HA  GLN A 100      23.946  25.864  55.153  1.00  0.00           H  
ATOM   1484 1HB  GLN A 100      23.103  28.661  54.295  1.00  0.00           H  
ATOM   1485 2HB  GLN A 100      22.818  27.924  55.863  1.00  0.00           H  
ATOM   1486 1HG  GLN A 100      25.510  28.597  54.669  1.00  0.00           H  
ATOM   1487 2HG  GLN A 100      24.652  29.493  55.958  1.00  0.00           H  
ATOM   1488 1HE2 GLN A 100      27.278  26.713  56.875  1.00  0.00           H  
ATOM   1489 2HE2 GLN A 100      27.119  27.601  55.386  1.00  0.00           H  
ATOM   1490  N   TYR A 101      22.046  25.515  52.819  1.00  0.00           N  
ATOM   1491  CA  TYR A 101      20.712  25.161  52.363  1.00  0.00           C  
ATOM   1492  C   TYR A 101      19.957  24.244  53.321  1.00  0.00           C  
ATOM   1493  O   TYR A 101      20.478  23.228  53.780  1.00  0.00           O  
ATOM   1494  CB  TYR A 101      20.746  24.505  50.981  1.00  0.00           C  
ATOM   1495  CG  TYR A 101      19.394  24.025  50.500  1.00  0.00           C  
ATOM   1496  CD1 TYR A 101      18.450  24.925  50.028  1.00  0.00           C  
ATOM   1497  CD2 TYR A 101      19.078  22.675  50.524  1.00  0.00           C  
ATOM   1498  CE1 TYR A 101      17.214  24.494  49.588  1.00  0.00           C  
ATOM   1499  CE2 TYR A 101      17.840  22.246  50.084  1.00  0.00           C  
ATOM   1500  CZ  TYR A 101      16.911  23.153  49.617  1.00  0.00           C  
ATOM   1501  OH  TYR A 101      15.678  22.731  49.176  1.00  0.00           O  
ATOM   1502  H   TYR A 101      22.857  25.305  52.255  1.00  0.00           H  
ATOM   1503  HA  TYR A 101      20.128  26.078  52.292  1.00  0.00           H  
ATOM   1504 1HB  TYR A 101      21.135  25.217  50.252  1.00  0.00           H  
ATOM   1505 2HB  TYR A 101      21.424  23.652  51.000  1.00  0.00           H  
ATOM   1506  HD1 TYR A 101      18.688  25.988  50.004  1.00  0.00           H  
ATOM   1507  HD2 TYR A 101      19.805  21.952  50.893  1.00  0.00           H  
ATOM   1508  HE1 TYR A 101      16.484  25.213  49.220  1.00  0.00           H  
ATOM   1509  HE2 TYR A 101      17.595  21.184  50.105  1.00  0.00           H  
ATOM   1510  HH  TYR A 101      15.687  21.779  49.050  1.00  0.00           H  
ATOM   1511  N   ASP A 102      18.716  24.628  53.601  1.00  0.00           N  
ATOM   1512  CA  ASP A 102      17.842  23.849  54.465  1.00  0.00           C  
ATOM   1513  C   ASP A 102      16.435  23.911  53.872  1.00  0.00           C  
ATOM   1514  O   ASP A 102      15.805  24.978  53.874  1.00  0.00           O  
ATOM   1515  CB  ASP A 102      17.852  24.398  55.893  1.00  0.00           C  
ATOM   1516  CG  ASP A 102      17.021  23.569  56.862  1.00  0.00           C  
ATOM   1517  OD1 ASP A 102      16.116  22.878  56.453  1.00  0.00           O  
ATOM   1518  OD2 ASP A 102      17.280  23.615  58.040  1.00  0.00           O  
ATOM   1519  H   ASP A 102      18.376  25.487  53.198  1.00  0.00           H  
ATOM   1520  HA  ASP A 102      18.188  22.815  54.489  1.00  0.00           H  
ATOM   1521 1HB  ASP A 102      18.881  24.430  56.255  1.00  0.00           H  
ATOM   1522 2HB  ASP A 102      17.470  25.418  55.888  1.00  0.00           H  
ATOM   1523  N   SER A 103      15.963  22.772  53.367  1.00  0.00           N  
ATOM   1524  CA  SER A 103      14.717  22.662  52.608  1.00  0.00           C  
ATOM   1525  C   SER A 103      13.479  23.120  53.382  1.00  0.00           C  
ATOM   1526  O   SER A 103      12.422  23.357  52.783  1.00  0.00           O  
ATOM   1527  CB  SER A 103      14.514  21.229  52.156  1.00  0.00           C  
ATOM   1528  OG  SER A 103      14.300  20.381  53.252  1.00  0.00           O  
ATOM   1529  H   SER A 103      16.500  21.931  53.518  1.00  0.00           H  
ATOM   1530  HA  SER A 103      14.808  23.309  51.733  1.00  0.00           H  
ATOM   1531 1HB  SER A 103      13.658  21.183  51.482  1.00  0.00           H  
ATOM   1532 2HB  SER A 103      15.390  20.897  51.601  1.00  0.00           H  
ATOM   1533  HG  SER A 103      14.169  19.503  52.886  1.00  0.00           H  
ATOM   1534  N   LYS A 104      13.581  23.262  54.703  1.00  0.00           N  
ATOM   1535  CA  LYS A 104      12.434  23.736  55.492  1.00  0.00           C  
ATOM   1536  C   LYS A 104      12.088  25.172  55.116  1.00  0.00           C  
ATOM   1537  O   LYS A 104      10.982  25.643  55.377  1.00  0.00           O  
ATOM   1538  CB  LYS A 104      12.702  23.653  56.995  1.00  0.00           C  
ATOM   1539  CG  LYS A 104      12.815  22.239  57.550  1.00  0.00           C  
ATOM   1540  CD  LYS A 104      12.941  22.216  59.066  1.00  0.00           C  
ATOM   1541  CE  LYS A 104      14.247  22.840  59.535  1.00  0.00           C  
ATOM   1542  NZ  LYS A 104      15.430  22.117  58.997  1.00  0.00           N  
ATOM   1543  H   LYS A 104      14.453  23.040  55.159  1.00  0.00           H  
ATOM   1544  HA  LYS A 104      11.572  23.106  55.264  1.00  0.00           H  
ATOM   1545 1HB  LYS A 104      13.637  24.183  57.184  1.00  0.00           H  
ATOM   1546 2HB  LYS A 104      11.903  24.157  57.537  1.00  0.00           H  
ATOM   1547 1HG  LYS A 104      11.929  21.672  57.267  1.00  0.00           H  
ATOM   1548 2HG  LYS A 104      13.695  21.762  57.118  1.00  0.00           H  
ATOM   1549 1HD  LYS A 104      12.110  22.768  59.508  1.00  0.00           H  
ATOM   1550 2HD  LYS A 104      12.899  21.185  59.416  1.00  0.00           H  
ATOM   1551 1HE  LYS A 104      14.303  23.881  59.217  1.00  0.00           H  
ATOM   1552 2HE  LYS A 104      14.281  22.817  60.624  1.00  0.00           H  
ATOM   1553 1HZ  LYS A 104      16.292  22.537  59.313  1.00  0.00           H  
ATOM   1554 2HZ  LYS A 104      15.411  21.155  59.305  1.00  0.00           H  
ATOM   1555 3HZ  LYS A 104      15.427  22.135  57.987  1.00  0.00           H  
ATOM   1556  N   TYR A 105      13.043  25.869  54.505  1.00  0.00           N  
ATOM   1557  CA  TYR A 105      12.915  27.273  54.104  1.00  0.00           C  
ATOM   1558  C   TYR A 105      12.883  27.430  52.569  1.00  0.00           C  
ATOM   1559  O   TYR A 105      13.060  28.540  52.040  1.00  0.00           O  
ATOM   1560  CB  TYR A 105      14.081  28.047  54.728  1.00  0.00           C  
ATOM   1561  CG  TYR A 105      14.084  27.892  56.231  1.00  0.00           C  
ATOM   1562  CD1 TYR A 105      14.940  26.961  56.801  1.00  0.00           C  
ATOM   1563  CD2 TYR A 105      13.255  28.654  57.044  1.00  0.00           C  
ATOM   1564  CE1 TYR A 105      14.977  26.786  58.171  1.00  0.00           C  
ATOM   1565  CE2 TYR A 105      13.292  28.479  58.414  1.00  0.00           C  
ATOM   1566  CZ  TYR A 105      14.146  27.552  58.976  1.00  0.00           C  
ATOM   1567  OH  TYR A 105      14.176  27.383  60.340  1.00  0.00           O  
ATOM   1568  H   TYR A 105      13.924  25.421  54.295  1.00  0.00           H  
ATOM   1569  HA  TYR A 105      11.969  27.657  54.487  1.00  0.00           H  
ATOM   1570 1HB  TYR A 105      15.025  27.683  54.320  1.00  0.00           H  
ATOM   1571 2HB  TYR A 105      13.995  29.101  54.462  1.00  0.00           H  
ATOM   1572  HD1 TYR A 105      15.586  26.370  56.150  1.00  0.00           H  
ATOM   1573  HD2 TYR A 105      12.578  29.386  56.608  1.00  0.00           H  
ATOM   1574  HE1 TYR A 105      15.655  26.053  58.608  1.00  0.00           H  
ATOM   1575  HE2 TYR A 105      12.642  29.076  59.054  1.00  0.00           H  
ATOM   1576  HH  TYR A 105      13.555  27.990  60.752  1.00  0.00           H  
ATOM   1577  N   ARG A 106      12.642  26.318  51.878  1.00  0.00           N  
ATOM   1578  CA  ARG A 106      12.598  26.285  50.416  1.00  0.00           C  
ATOM   1579  C   ARG A 106      11.514  27.220  49.877  1.00  0.00           C  
ATOM   1580  O   ARG A 106      10.385  27.243  50.372  1.00  0.00           O  
ATOM   1581  CB  ARG A 106      12.335  24.867  49.931  1.00  0.00           C  
ATOM   1582  CG  ARG A 106      12.221  24.692  48.426  1.00  0.00           C  
ATOM   1583  CD  ARG A 106      12.159  23.259  48.040  1.00  0.00           C  
ATOM   1584  NE  ARG A 106      10.981  22.587  48.563  1.00  0.00           N  
ATOM   1585  CZ  ARG A 106      10.682  21.287  48.371  1.00  0.00           C  
ATOM   1586  NH1 ARG A 106      11.467  20.503  47.663  1.00  0.00           N  
ATOM   1587  NH2 ARG A 106       9.577  20.796  48.905  1.00  0.00           N  
ATOM   1588  H   ARG A 106      12.482  25.450  52.372  1.00  0.00           H  
ATOM   1589  HA  ARG A 106      13.565  26.615  50.034  1.00  0.00           H  
ATOM   1590 1HB  ARG A 106      13.138  24.215  50.270  1.00  0.00           H  
ATOM   1591 2HB  ARG A 106      11.405  24.508  50.374  1.00  0.00           H  
ATOM   1592 1HG  ARG A 106      11.316  25.178  48.059  1.00  0.00           H  
ATOM   1593 2HG  ARG A 106      13.089  25.143  47.943  1.00  0.00           H  
ATOM   1594 1HD  ARG A 106      12.135  23.184  46.951  1.00  0.00           H  
ATOM   1595 2HD  ARG A 106      13.040  22.747  48.425  1.00  0.00           H  
ATOM   1596  HE  ARG A 106      10.339  23.138  49.115  1.00  0.00           H  
ATOM   1597 1HH1 ARG A 106      12.318  20.851  47.243  1.00  0.00           H  
ATOM   1598 2HH1 ARG A 106      11.221  19.532  47.533  1.00  0.00           H  
ATOM   1599 1HH2 ARG A 106       8.971  21.395  49.449  1.00  0.00           H  
ATOM   1600 2HH2 ARG A 106       9.335  19.826  48.771  1.00  0.00           H  
ATOM   1601  N   ALA A 107      11.874  28.005  48.866  1.00  0.00           N  
ATOM   1602  CA  ALA A 107      10.937  28.960  48.268  1.00  0.00           C  
ATOM   1603  C   ALA A 107      10.583  28.616  46.806  1.00  0.00           C  
ATOM   1604  O   ALA A 107       9.480  28.900  46.351  1.00  0.00           O  
ATOM   1605  CB  ALA A 107      11.559  30.344  48.366  1.00  0.00           C  
ATOM   1606  H   ALA A 107      12.816  27.942  48.507  1.00  0.00           H  
ATOM   1607  HA  ALA A 107      10.002  28.930  48.828  1.00  0.00           H  
ATOM   1608 1HB  ALA A 107      10.885  31.083  47.930  1.00  0.00           H  
ATOM   1609 2HB  ALA A 107      11.711  30.536  49.427  1.00  0.00           H  
ATOM   1610 3HB  ALA A 107      12.499  30.336  47.820  1.00  0.00           H  
ATOM   1611  N   ALA A 108      11.516  28.011  46.079  1.00  0.00           N  
ATOM   1612  CA  ALA A 108      11.234  27.736  44.671  1.00  0.00           C  
ATOM   1613  C   ALA A 108      11.978  26.502  44.184  1.00  0.00           C  
ATOM   1614  O   ALA A 108      13.000  26.115  44.754  1.00  0.00           O  
ATOM   1615  CB  ALA A 108      11.597  28.939  43.815  1.00  0.00           C  
ATOM   1616  H   ALA A 108      12.392  27.755  46.507  1.00  0.00           H  
ATOM   1617  HA  ALA A 108      10.168  27.534  44.560  1.00  0.00           H  
ATOM   1618 1HB  ALA A 108      11.386  28.711  42.770  1.00  0.00           H  
ATOM   1619 2HB  ALA A 108      11.009  29.800  44.127  1.00  0.00           H  
ATOM   1620 3HB  ALA A 108      12.657  29.161  43.931  1.00  0.00           H  
ATOM   1621  N   THR A 109      11.431  25.892  43.144  1.00  0.00           N  
ATOM   1622  CA  THR A 109      12.009  24.754  42.471  1.00  0.00           C  
ATOM   1623  C   THR A 109      12.018  24.939  40.948  1.00  0.00           C  
ATOM   1624  O   THR A 109      11.331  25.811  40.416  1.00  0.00           O  
ATOM   1625  CB  THR A 109      11.264  23.449  42.810  1.00  0.00           C  
ATOM   1626  OG1 THR A 109       9.917  23.541  42.331  1.00  0.00           O  
ATOM   1627  CG2 THR A 109      11.245  23.200  44.312  1.00  0.00           C  
ATOM   1628  H   THR A 109      10.549  26.237  42.791  1.00  0.00           H  
ATOM   1629  HA  THR A 109      13.044  24.642  42.796  1.00  0.00           H  
ATOM   1630  HB  THR A 109      11.761  22.613  42.320  1.00  0.00           H  
ATOM   1631  HG1 THR A 109       9.901  23.492  41.372  1.00  0.00           H  
ATOM   1632 1HG2 THR A 109      10.714  22.275  44.526  1.00  0.00           H  
ATOM   1633 2HG2 THR A 109      12.272  23.126  44.668  1.00  0.00           H  
ATOM   1634 3HG2 THR A 109      10.745  24.022  44.822  1.00  0.00           H  
ATOM   1635  N   CYS A 110      12.817  24.112  40.276  1.00  0.00           N  
ATOM   1636  CA  CYS A 110      12.917  24.039  38.825  1.00  0.00           C  
ATOM   1637  C   CYS A 110      12.636  22.595  38.401  1.00  0.00           C  
ATOM   1638  O   CYS A 110      13.025  21.673  39.104  1.00  0.00           O  
ATOM   1639  CB  CYS A 110      14.300  24.472  38.337  1.00  0.00           C  
ATOM   1640  SG  CYS A 110      14.742  26.211  38.570  1.00  0.00           S  
ATOM   1641  H   CYS A 110      13.398  23.490  40.818  1.00  0.00           H  
ATOM   1642  HA  CYS A 110      12.193  24.718  38.373  1.00  0.00           H  
ATOM   1643 1HB  CYS A 110      15.042  23.871  38.863  1.00  0.00           H  
ATOM   1644 2HB  CYS A 110      14.381  24.265  37.270  1.00  0.00           H  
ATOM   1645  HG  CYS A 110      14.556  26.210  39.886  1.00  0.00           H  
ATOM   1646  N   SER A 111      11.958  22.402  37.277  1.00  0.00           N  
ATOM   1647  CA  SER A 111      11.678  21.067  36.791  1.00  0.00           C  
ATOM   1648  C   SER A 111      12.668  20.653  35.703  1.00  0.00           C  
ATOM   1649  O   SER A 111      13.074  19.502  35.603  1.00  0.00           O  
ATOM   1650  CB  SER A 111      10.256  21.024  36.265  1.00  0.00           C  
ATOM   1651  OG  SER A 111       9.331  21.267  37.290  1.00  0.00           O  
ATOM   1652  H   SER A 111      11.625  23.193  36.742  1.00  0.00           H  
ATOM   1653  HA  SER A 111      11.774  20.364  37.619  1.00  0.00           H  
ATOM   1654 1HB  SER A 111      10.140  21.772  35.481  1.00  0.00           H  
ATOM   1655 2HB  SER A 111      10.057  20.051  35.820  1.00  0.00           H  
ATOM   1656  HG  SER A 111       8.518  21.540  36.857  1.00  0.00           H  
ATOM   1657  N   LYS A 112      13.052  21.640  34.903  1.00  0.00           N  
ATOM   1658  CA  LYS A 112      13.952  21.485  33.770  1.00  0.00           C  
ATOM   1659  C   LYS A 112      14.416  22.872  33.389  1.00  0.00           C  
ATOM   1660  O   LYS A 112      13.895  23.840  33.927  1.00  0.00           O  
ATOM   1661  CB  LYS A 112      13.262  20.782  32.600  1.00  0.00           C  
ATOM   1662  CG  LYS A 112      12.099  21.557  31.994  1.00  0.00           C  
ATOM   1663  CD  LYS A 112      11.418  20.771  30.883  1.00  0.00           C  
ATOM   1664  CE  LYS A 112      10.362  21.622  30.195  1.00  0.00           C  
ATOM   1665  NZ  LYS A 112       9.657  20.894  29.104  1.00  0.00           N  
ATOM   1666  H   LYS A 112      12.686  22.560  35.101  1.00  0.00           H  
ATOM   1667  HA  LYS A 112      14.810  20.877  34.059  1.00  0.00           H  
ATOM   1668 1HB  LYS A 112      13.988  20.598  31.808  1.00  0.00           H  
ATOM   1669 2HB  LYS A 112      12.882  19.815  32.929  1.00  0.00           H  
ATOM   1670 1HG  LYS A 112      11.367  21.776  32.772  1.00  0.00           H  
ATOM   1671 2HG  LYS A 112      12.461  22.499  31.584  1.00  0.00           H  
ATOM   1672 1HD  LYS A 112      12.163  20.456  30.153  1.00  0.00           H  
ATOM   1673 2HD  LYS A 112      10.946  19.882  31.303  1.00  0.00           H  
ATOM   1674 1HE  LYS A 112       9.628  21.942  30.932  1.00  0.00           H  
ATOM   1675 2HE  LYS A 112      10.846  22.503  29.772  1.00  0.00           H  
ATOM   1676 1HZ  LYS A 112       8.975  21.514  28.692  1.00  0.00           H  
ATOM   1677 2HZ  LYS A 112      10.325  20.603  28.405  1.00  0.00           H  
ATOM   1678 3HZ  LYS A 112       9.195  20.079  29.483  1.00  0.00           H  
ATOM   1679  N   TYR A 113      15.380  22.994  32.488  1.00  0.00           N  
ATOM   1680  CA  TYR A 113      15.699  24.336  32.031  1.00  0.00           C  
ATOM   1681  C   TYR A 113      16.101  24.254  30.567  1.00  0.00           C  
ATOM   1682  O   TYR A 113      16.459  23.182  30.064  1.00  0.00           O  
ATOM   1683  CB  TYR A 113      16.819  24.967  32.865  1.00  0.00           C  
ATOM   1684  CG  TYR A 113      18.213  24.454  32.585  1.00  0.00           C  
ATOM   1685  CD1 TYR A 113      18.987  25.191  31.702  1.00  0.00           C  
ATOM   1686  CD2 TYR A 113      18.727  23.304  33.168  1.00  0.00           C  
ATOM   1687  CE1 TYR A 113      20.270  24.770  31.409  1.00  0.00           C  
ATOM   1688  CE2 TYR A 113      20.012  22.901  32.861  1.00  0.00           C  
ATOM   1689  CZ  TYR A 113      20.778  23.639  31.982  1.00  0.00           C  
ATOM   1690  OH  TYR A 113      22.059  23.258  31.660  1.00  0.00           O  
ATOM   1691  H   TYR A 113      15.876  22.191  32.129  1.00  0.00           H  
ATOM   1692  HA  TYR A 113      14.820  24.974  32.128  1.00  0.00           H  
ATOM   1693 1HB  TYR A 113      16.834  26.045  32.699  1.00  0.00           H  
ATOM   1694 2HB  TYR A 113      16.608  24.795  33.920  1.00  0.00           H  
ATOM   1695  HD1 TYR A 113      18.590  26.096  31.242  1.00  0.00           H  
ATOM   1696  HD2 TYR A 113      18.121  22.720  33.863  1.00  0.00           H  
ATOM   1697  HE1 TYR A 113      20.886  25.344  30.716  1.00  0.00           H  
ATOM   1698  HE2 TYR A 113      20.422  21.998  33.313  1.00  0.00           H  
ATOM   1699  HH  TYR A 113      22.347  23.720  30.869  1.00  0.00           H  
ATOM   1700  N   THR A 114      16.019  25.386  29.875  1.00  0.00           N  
ATOM   1701  CA  THR A 114      16.342  25.467  28.458  1.00  0.00           C  
ATOM   1702  C   THR A 114      17.488  26.398  28.102  1.00  0.00           C  
ATOM   1703  O   THR A 114      17.575  27.524  28.574  1.00  0.00           O  
ATOM   1704  CB  THR A 114      15.111  25.905  27.642  1.00  0.00           C  
ATOM   1705  OG1 THR A 114      14.065  24.928  27.737  1.00  0.00           O  
ATOM   1706  CG2 THR A 114      15.449  26.094  26.172  1.00  0.00           C  
ATOM   1707  H   THR A 114      15.719  26.212  30.370  1.00  0.00           H  
ATOM   1708  HA  THR A 114      16.653  24.475  28.131  1.00  0.00           H  
ATOM   1709  HB  THR A 114      14.747  26.847  28.048  1.00  0.00           H  
ATOM   1710  HG1 THR A 114      13.526  25.052  28.521  1.00  0.00           H  
ATOM   1711 1HG2 THR A 114      14.550  26.402  25.637  1.00  0.00           H  
ATOM   1712 2HG2 THR A 114      16.217  26.856  26.045  1.00  0.00           H  
ATOM   1713 3HG2 THR A 114      15.815  25.155  25.757  1.00  0.00           H  
ATOM   1714  N   GLU A 115      18.388  25.893  27.264  1.00  0.00           N  
ATOM   1715  CA  GLU A 115      19.498  26.688  26.733  1.00  0.00           C  
ATOM   1716  C   GLU A 115      19.114  27.084  25.304  1.00  0.00           C  
ATOM   1717  O   GLU A 115      18.503  26.277  24.597  1.00  0.00           O  
ATOM   1718  CB  GLU A 115      20.806  25.894  26.746  1.00  0.00           C  
ATOM   1719  CG  GLU A 115      21.248  25.467  28.139  1.00  0.00           C  
ATOM   1720  CD  GLU A 115      22.588  24.786  28.194  1.00  0.00           C  
ATOM   1721  OE1 GLU A 115      23.257  24.787  27.188  1.00  0.00           O  
ATOM   1722  OE2 GLU A 115      22.950  24.271  29.224  1.00  0.00           O  
ATOM   1723  H   GLU A 115      18.288  24.925  26.996  1.00  0.00           H  
ATOM   1724  HA  GLU A 115      19.643  27.580  27.344  1.00  0.00           H  
ATOM   1725 1HB  GLU A 115      20.696  24.999  26.135  1.00  0.00           H  
ATOM   1726 2HB  GLU A 115      21.601  26.499  26.306  1.00  0.00           H  
ATOM   1727 1HG  GLU A 115      21.284  26.362  28.758  1.00  0.00           H  
ATOM   1728 2HG  GLU A 115      20.492  24.790  28.533  1.00  0.00           H  
ATOM   1729  N   LEU A 116      19.420  28.313  24.883  1.00  0.00           N  
ATOM   1730  CA  LEU A 116      19.050  28.737  23.529  1.00  0.00           C  
ATOM   1731  C   LEU A 116      20.260  28.996  22.636  1.00  0.00           C  
ATOM   1732  O   LEU A 116      21.328  29.322  23.156  1.00  0.00           O  
ATOM   1733  CB  LEU A 116      18.197  30.006  23.652  1.00  0.00           C  
ATOM   1734  CG  LEU A 116      16.929  29.890  24.508  1.00  0.00           C  
ATOM   1735  CD1 LEU A 116      16.234  31.240  24.619  1.00  0.00           C  
ATOM   1736  CD2 LEU A 116      15.998  28.857  23.893  1.00  0.00           C  
ATOM   1737  H   LEU A 116      19.906  28.958  25.491  1.00  0.00           H  
ATOM   1738  HA  LEU A 116      18.469  27.922  23.099  1.00  0.00           H  
ATOM   1739 1HB  LEU A 116      18.826  30.783  24.084  1.00  0.00           H  
ATOM   1740 2HB  LEU A 116      17.882  30.327  22.660  1.00  0.00           H  
ATOM   1741  HG  LEU A 116      17.196  29.582  25.519  1.00  0.00           H  
ATOM   1742 1HD1 LEU A 116      15.337  31.138  25.230  1.00  0.00           H  
ATOM   1743 2HD1 LEU A 116      16.876  31.993  25.079  1.00  0.00           H  
ATOM   1744 3HD1 LEU A 116      15.954  31.598  23.628  1.00  0.00           H  
ATOM   1745 1HD2 LEU A 116      15.088  28.756  24.486  1.00  0.00           H  
ATOM   1746 2HD2 LEU A 116      15.727  29.165  22.883  1.00  0.00           H  
ATOM   1747 3HD2 LEU A 116      16.474  27.877  23.840  1.00  0.00           H  
ATOM   1748  N   PRO A 117      20.124  28.912  21.299  1.00  0.00           N  
ATOM   1749  CA  PRO A 117      21.139  29.170  20.261  1.00  0.00           C  
ATOM   1750  C   PRO A 117      21.863  30.513  20.311  1.00  0.00           C  
ATOM   1751  O   PRO A 117      21.267  31.559  20.563  1.00  0.00           O  
ATOM   1752  CB  PRO A 117      20.321  29.069  18.970  1.00  0.00           C  
ATOM   1753  CG  PRO A 117      19.227  28.107  19.287  1.00  0.00           C  
ATOM   1754  CD  PRO A 117      18.841  28.406  20.711  1.00  0.00           C  
ATOM   1755  HA  PRO A 117      21.895  28.373  20.324  1.00  0.00           H  
ATOM   1756 1HB  PRO A 117      19.941  30.062  18.687  1.00  0.00           H  
ATOM   1757 2HB  PRO A 117      20.961  28.722  18.145  1.00  0.00           H  
ATOM   1758 1HG  PRO A 117      18.390  28.247  18.587  1.00  0.00           H  
ATOM   1759 2HG  PRO A 117      19.582  27.073  19.158  1.00  0.00           H  
ATOM   1760 1HD  PRO A 117      18.068  29.189  20.729  1.00  0.00           H  
ATOM   1761 2HD  PRO A 117      18.486  27.447  21.117  1.00  0.00           H  
ATOM   1762  N   TYR A 118      23.163  30.440  20.043  1.00  0.00           N  
ATOM   1763  CA  TYR A 118      24.047  31.590  20.097  1.00  0.00           C  
ATOM   1764  C   TYR A 118      23.808  32.757  19.132  1.00  0.00           C  
ATOM   1765  O   TYR A 118      23.710  32.594  17.912  1.00  0.00           O  
ATOM   1766  CB  TYR A 118      25.497  31.137  19.912  1.00  0.00           C  
ATOM   1767  CG  TYR A 118      26.503  32.267  19.887  1.00  0.00           C  
ATOM   1768  CD1 TYR A 118      27.043  32.774  21.060  1.00  0.00           C  
ATOM   1769  CD2 TYR A 118      26.901  32.812  18.675  1.00  0.00           C  
ATOM   1770  CE1 TYR A 118      27.961  33.806  21.021  1.00  0.00           C  
ATOM   1771  CE2 TYR A 118      27.818  33.844  18.643  1.00  0.00           C  
ATOM   1772  CZ  TYR A 118      28.346  34.339  19.817  1.00  0.00           C  
ATOM   1773  OH  TYR A 118      29.261  35.366  19.781  1.00  0.00           O  
ATOM   1774  H   TYR A 118      23.557  29.544  19.789  1.00  0.00           H  
ATOM   1775  HA  TYR A 118      23.911  32.017  21.089  1.00  0.00           H  
ATOM   1776 1HB  TYR A 118      25.770  30.460  20.723  1.00  0.00           H  
ATOM   1777 2HB  TYR A 118      25.589  30.585  18.977  1.00  0.00           H  
ATOM   1778  HD1 TYR A 118      26.737  32.354  22.019  1.00  0.00           H  
ATOM   1779  HD2 TYR A 118      26.486  32.426  17.743  1.00  0.00           H  
ATOM   1780  HE1 TYR A 118      28.381  34.202  21.945  1.00  0.00           H  
ATOM   1781  HE2 TYR A 118      28.127  34.268  17.687  1.00  0.00           H  
ATOM   1782  HH  TYR A 118      29.479  35.641  20.675  1.00  0.00           H  
ATOM   1783  N   GLY A 119      23.707  33.943  19.729  1.00  0.00           N  
ATOM   1784  CA  GLY A 119      23.559  35.205  19.027  1.00  0.00           C  
ATOM   1785  C   GLY A 119      22.159  35.436  18.483  1.00  0.00           C  
ATOM   1786  O   GLY A 119      21.904  36.403  17.755  1.00  0.00           O  
ATOM   1787  H   GLY A 119      23.738  33.956  20.737  1.00  0.00           H  
ATOM   1788 1HA  GLY A 119      23.811  36.016  19.712  1.00  0.00           H  
ATOM   1789 2HA  GLY A 119      24.268  35.235  18.200  1.00  0.00           H  
ATOM   1790  N   ARG A 120      21.213  34.567  18.823  1.00  0.00           N  
ATOM   1791  CA  ARG A 120      19.896  34.739  18.209  1.00  0.00           C  
ATOM   1792  C   ARG A 120      18.943  35.655  18.968  1.00  0.00           C  
ATOM   1793  O   ARG A 120      18.206  35.230  19.858  1.00  0.00           O  
ATOM   1794  CB  ARG A 120      19.216  33.386  18.057  1.00  0.00           C  
ATOM   1795  CG  ARG A 120      19.502  32.605  16.784  1.00  0.00           C  
ATOM   1796  CD  ARG A 120      20.900  32.116  16.681  1.00  0.00           C  
ATOM   1797  NE  ARG A 120      21.025  31.141  15.609  1.00  0.00           N  
ATOM   1798  CZ  ARG A 120      22.158  30.526  15.218  1.00  0.00           C  
ATOM   1799  NH1 ARG A 120      23.308  30.771  15.803  1.00  0.00           N  
ATOM   1800  NH2 ARG A 120      22.106  29.657  14.222  1.00  0.00           N  
ATOM   1801  H   ARG A 120      21.395  33.821  19.479  1.00  0.00           H  
ATOM   1802  HA  ARG A 120      20.038  35.193  17.229  1.00  0.00           H  
ATOM   1803 1HB  ARG A 120      19.509  32.747  18.889  1.00  0.00           H  
ATOM   1804 2HB  ARG A 120      18.135  33.517  18.102  1.00  0.00           H  
ATOM   1805 1HG  ARG A 120      18.848  31.733  16.748  1.00  0.00           H  
ATOM   1806 2HG  ARG A 120      19.314  33.244  15.921  1.00  0.00           H  
ATOM   1807 1HD  ARG A 120      21.564  32.954  16.470  1.00  0.00           H  
ATOM   1808 2HD  ARG A 120      21.203  31.646  17.615  1.00  0.00           H  
ATOM   1809  HE  ARG A 120      20.176  30.901  15.114  1.00  0.00           H  
ATOM   1810 1HH1 ARG A 120      23.371  31.431  16.566  1.00  0.00           H  
ATOM   1811 2HH1 ARG A 120      24.146  30.300  15.494  1.00  0.00           H  
ATOM   1812 1HH2 ARG A 120      21.226  29.462  13.766  1.00  0.00           H  
ATOM   1813 2HH2 ARG A 120      22.946  29.187  13.916  1.00  0.00           H  
ATOM   1814  N   GLU A 121      18.941  36.941  18.609  1.00  0.00           N  
ATOM   1815  CA  GLU A 121      18.054  37.863  19.292  1.00  0.00           C  
ATOM   1816  C   GLU A 121      16.617  37.406  19.139  1.00  0.00           C  
ATOM   1817  O   GLU A 121      15.799  37.600  20.045  1.00  0.00           O  
ATOM   1818  CB  GLU A 121      18.195  39.297  18.773  1.00  0.00           C  
ATOM   1819  CG  GLU A 121      19.482  40.008  19.166  1.00  0.00           C  
ATOM   1820  CD  GLU A 121      19.477  41.461  18.784  1.00  0.00           C  
ATOM   1821  OE1 GLU A 121      18.544  42.133  19.152  1.00  0.00           O  
ATOM   1822  OE2 GLU A 121      20.388  41.913  18.131  1.00  0.00           O  
ATOM   1823  H   GLU A 121      19.570  37.214  17.867  1.00  0.00           H  
ATOM   1824  HA  GLU A 121      18.302  37.878  20.354  1.00  0.00           H  
ATOM   1825 1HB  GLU A 121      18.141  39.290  17.684  1.00  0.00           H  
ATOM   1826 2HB  GLU A 121      17.368  39.906  19.134  1.00  0.00           H  
ATOM   1827 1HG  GLU A 121      19.616  39.924  20.244  1.00  0.00           H  
ATOM   1828 2HG  GLU A 121      20.321  39.508  18.685  1.00  0.00           H  
ATOM   1829  N   ASP A 122      16.293  36.777  18.010  1.00  0.00           N  
ATOM   1830  CA  ASP A 122      14.948  36.258  17.770  1.00  0.00           C  
ATOM   1831  C   ASP A 122      14.541  35.123  18.712  1.00  0.00           C  
ATOM   1832  O   ASP A 122      13.351  34.977  19.006  1.00  0.00           O  
ATOM   1833  CB  ASP A 122      14.819  35.748  16.332  1.00  0.00           C  
ATOM   1834  CG  ASP A 122      14.799  36.845  15.275  1.00  0.00           C  
ATOM   1835  OD1 ASP A 122      14.603  37.991  15.603  1.00  0.00           O  
ATOM   1836  OD2 ASP A 122      14.981  36.510  14.129  1.00  0.00           O  
ATOM   1837  H   ASP A 122      16.993  36.655  17.292  1.00  0.00           H  
ATOM   1838  HA  ASP A 122      14.240  37.071  17.933  1.00  0.00           H  
ATOM   1839 1HB  ASP A 122      15.653  35.084  16.111  1.00  0.00           H  
ATOM   1840 2HB  ASP A 122      13.900  35.170  16.237  1.00  0.00           H  
ATOM   1841  N   VAL A 123      15.475  34.322  19.203  1.00  0.00           N  
ATOM   1842  CA  VAL A 123      15.055  33.211  20.051  1.00  0.00           C  
ATOM   1843  C   VAL A 123      14.910  33.789  21.471  1.00  0.00           C  
ATOM   1844  O   VAL A 123      14.058  33.345  22.252  1.00  0.00           O  
ATOM   1845  CB  VAL A 123      16.052  32.037  20.061  1.00  0.00           C  
ATOM   1846  CG1 VAL A 123      17.301  32.294  20.890  1.00  0.00           C  
ATOM   1847  CG2 VAL A 123      15.302  30.823  20.586  1.00  0.00           C  
ATOM   1848  H   VAL A 123      16.455  34.458  19.005  1.00  0.00           H  
ATOM   1849  HA  VAL A 123      14.107  32.816  19.682  1.00  0.00           H  
ATOM   1850  HB  VAL A 123      16.413  31.860  19.047  1.00  0.00           H  
ATOM   1851 1HG1 VAL A 123      17.950  31.419  20.842  1.00  0.00           H  
ATOM   1852 2HG1 VAL A 123      17.861  33.156  20.526  1.00  0.00           H  
ATOM   1853 3HG1 VAL A 123      17.047  32.487  21.933  1.00  0.00           H  
ATOM   1854 1HG2 VAL A 123      15.965  29.959  20.613  1.00  0.00           H  
ATOM   1855 2HG2 VAL A 123      14.934  31.020  21.594  1.00  0.00           H  
ATOM   1856 3HG2 VAL A 123      14.457  30.605  19.932  1.00  0.00           H  
ATOM   1857  N   LEU A 124      15.735  34.781  21.788  1.00  0.00           N  
ATOM   1858  CA  LEU A 124      15.605  35.457  23.075  1.00  0.00           C  
ATOM   1859  C   LEU A 124      14.209  36.101  23.097  1.00  0.00           C  
ATOM   1860  O   LEU A 124      13.491  36.021  24.111  1.00  0.00           O  
ATOM   1861  CB  LEU A 124      16.716  36.503  23.236  1.00  0.00           C  
ATOM   1862  CG  LEU A 124      16.728  37.379  24.494  1.00  0.00           C  
ATOM   1863  CD1 LEU A 124      16.866  36.525  25.749  1.00  0.00           C  
ATOM   1864  CD2 LEU A 124      17.874  38.371  24.387  1.00  0.00           C  
ATOM   1865  H   LEU A 124      16.448  35.060  21.130  1.00  0.00           H  
ATOM   1866  HA  LEU A 124      15.705  34.717  23.867  1.00  0.00           H  
ATOM   1867 1HB  LEU A 124      17.673  35.983  23.213  1.00  0.00           H  
ATOM   1868 2HB  LEU A 124      16.666  37.184  22.387  1.00  0.00           H  
ATOM   1869  HG  LEU A 124      15.783  37.916  24.579  1.00  0.00           H  
ATOM   1870 1HD1 LEU A 124      16.872  37.171  26.628  1.00  0.00           H  
ATOM   1871 2HD1 LEU A 124      16.032  35.828  25.822  1.00  0.00           H  
ATOM   1872 3HD1 LEU A 124      17.801  35.967  25.699  1.00  0.00           H  
ATOM   1873 1HD2 LEU A 124      17.904  39.008  25.272  1.00  0.00           H  
ATOM   1874 2HD2 LEU A 124      18.820  37.833  24.305  1.00  0.00           H  
ATOM   1875 3HD2 LEU A 124      17.743  38.999  23.505  1.00  0.00           H  
ATOM   1876  N   LYS A 125      13.807  36.741  21.999  1.00  0.00           N  
ATOM   1877  CA  LYS A 125      12.496  37.393  21.933  1.00  0.00           C  
ATOM   1878  C   LYS A 125      11.363  36.391  22.210  1.00  0.00           C  
ATOM   1879  O   LYS A 125      10.451  36.687  23.005  1.00  0.00           O  
ATOM   1880  CB  LYS A 125      12.299  38.051  20.565  1.00  0.00           C  
ATOM   1881  CG  LYS A 125      11.038  38.894  20.432  1.00  0.00           C  
ATOM   1882  CD  LYS A 125      10.890  39.471  19.032  1.00  0.00           C  
ATOM   1883  CE  LYS A 125       9.601  40.269  18.900  1.00  0.00           C  
ATOM   1884  NZ  LYS A 125       9.407  40.792  17.520  1.00  0.00           N  
ATOM   1885  H   LYS A 125      14.422  36.778  21.197  1.00  0.00           H  
ATOM   1886  HA  LYS A 125      12.450  38.167  22.699  1.00  0.00           H  
ATOM   1887 1HB  LYS A 125      13.147  38.699  20.338  1.00  0.00           H  
ATOM   1888 2HB  LYS A 125      12.264  37.279  19.797  1.00  0.00           H  
ATOM   1889 1HG  LYS A 125      10.152  38.296  20.649  1.00  0.00           H  
ATOM   1890 2HG  LYS A 125      11.090  39.709  21.155  1.00  0.00           H  
ATOM   1891 1HD  LYS A 125      11.738  40.123  18.818  1.00  0.00           H  
ATOM   1892 2HD  LYS A 125      10.882  38.658  18.307  1.00  0.00           H  
ATOM   1893 1HE  LYS A 125       8.757  39.631  19.158  1.00  0.00           H  
ATOM   1894 2HE  LYS A 125       9.627  41.109  19.595  1.00  0.00           H  
ATOM   1895 1HZ  LYS A 125       8.543  41.314  17.480  1.00  0.00           H  
ATOM   1896 2HZ  LYS A 125      10.177  41.398  17.274  1.00  0.00           H  
ATOM   1897 3HZ  LYS A 125       9.366  40.023  16.868  1.00  0.00           H  
ATOM   1898  N   GLU A 126      11.408  35.227  21.567  1.00  0.00           N  
ATOM   1899  CA  GLU A 126      10.374  34.228  21.807  1.00  0.00           C  
ATOM   1900  C   GLU A 126      10.342  33.748  23.261  1.00  0.00           C  
ATOM   1901  O   GLU A 126       9.269  33.641  23.866  1.00  0.00           O  
ATOM   1902  CB  GLU A 126      10.558  33.016  20.890  1.00  0.00           C  
ATOM   1903  CG  GLU A 126       9.493  31.944  21.064  1.00  0.00           C  
ATOM   1904  CD  GLU A 126       9.601  30.814  20.078  1.00  0.00           C  
ATOM   1905  OE1 GLU A 126      10.474  30.853  19.243  1.00  0.00           O  
ATOM   1906  OE2 GLU A 126       8.808  29.906  20.159  1.00  0.00           O  
ATOM   1907  H   GLU A 126      12.156  35.037  20.917  1.00  0.00           H  
ATOM   1908  HA  GLU A 126       9.405  34.681  21.592  1.00  0.00           H  
ATOM   1909 1HB  GLU A 126      10.547  33.334  19.847  1.00  0.00           H  
ATOM   1910 2HB  GLU A 126      11.532  32.565  21.083  1.00  0.00           H  
ATOM   1911 1HG  GLU A 126       9.566  31.527  22.069  1.00  0.00           H  
ATOM   1912 2HG  GLU A 126       8.510  32.402  20.964  1.00  0.00           H  
ATOM   1913  N   ALA A 127      11.502  33.451  23.829  1.00  0.00           N  
ATOM   1914  CA  ALA A 127      11.518  32.976  25.213  1.00  0.00           C  
ATOM   1915  C   ALA A 127      11.071  34.058  26.217  1.00  0.00           C  
ATOM   1916  O   ALA A 127      10.333  33.750  27.146  1.00  0.00           O  
ATOM   1917  CB  ALA A 127      12.923  32.485  25.534  1.00  0.00           C  
ATOM   1918  H   ALA A 127      12.364  33.554  23.313  1.00  0.00           H  
ATOM   1919  HA  ALA A 127      10.811  32.151  25.304  1.00  0.00           H  
ATOM   1920 1HB  ALA A 127      12.949  32.121  26.561  1.00  0.00           H  
ATOM   1921 2HB  ALA A 127      13.172  31.680  24.844  1.00  0.00           H  
ATOM   1922 3HB  ALA A 127      13.619  33.314  25.416  1.00  0.00           H  
ATOM   1923  N   VAL A 128      11.513  35.299  26.037  1.00  0.00           N  
ATOM   1924  CA  VAL A 128      11.125  36.347  26.979  1.00  0.00           C  
ATOM   1925  C   VAL A 128       9.628  36.582  26.852  1.00  0.00           C  
ATOM   1926  O   VAL A 128       8.935  36.704  27.864  1.00  0.00           O  
ATOM   1927  CB  VAL A 128      11.879  37.665  26.712  1.00  0.00           C  
ATOM   1928  CG1 VAL A 128      11.316  38.795  27.562  1.00  0.00           C  
ATOM   1929  CG2 VAL A 128      13.360  37.467  26.989  1.00  0.00           C  
ATOM   1930  H   VAL A 128      12.112  35.517  25.254  1.00  0.00           H  
ATOM   1931  HA  VAL A 128      11.372  36.021  27.990  1.00  0.00           H  
ATOM   1932  HB  VAL A 128      11.738  37.956  25.671  1.00  0.00           H  
ATOM   1933 1HG1 VAL A 128      11.866  39.713  27.353  1.00  0.00           H  
ATOM   1934 2HG1 VAL A 128      10.262  38.957  27.339  1.00  0.00           H  
ATOM   1935 3HG1 VAL A 128      11.421  38.541  28.616  1.00  0.00           H  
ATOM   1936 1HG2 VAL A 128      13.890  38.400  26.800  1.00  0.00           H  
ATOM   1937 2HG2 VAL A 128      13.497  37.174  28.030  1.00  0.00           H  
ATOM   1938 3HG2 VAL A 128      13.770  36.688  26.346  1.00  0.00           H  
ATOM   1939  N   ALA A 129       9.098  36.647  25.639  1.00  0.00           N  
ATOM   1940  CA  ALA A 129       7.666  36.858  25.494  1.00  0.00           C  
ATOM   1941  C   ALA A 129       6.789  35.691  25.940  1.00  0.00           C  
ATOM   1942  O   ALA A 129       5.754  35.917  26.577  1.00  0.00           O  
ATOM   1943  CB  ALA A 129       7.350  37.189  24.043  1.00  0.00           C  
ATOM   1944  H   ALA A 129       9.674  36.552  24.814  1.00  0.00           H  
ATOM   1945  HA  ALA A 129       7.385  37.694  26.133  1.00  0.00           H  
ATOM   1946 1HB  ALA A 129       6.278  37.361  23.954  1.00  0.00           H  
ATOM   1947 2HB  ALA A 129       7.903  38.086  23.759  1.00  0.00           H  
ATOM   1948 3HB  ALA A 129       7.651  36.353  23.412  1.00  0.00           H  
ATOM   1949  N   ASN A 130       7.182  34.452  25.647  1.00  0.00           N  
ATOM   1950  CA  ASN A 130       6.315  33.328  25.984  1.00  0.00           C  
ATOM   1951  C   ASN A 130       6.580  32.555  27.268  1.00  0.00           C  
ATOM   1952  O   ASN A 130       5.636  31.986  27.820  1.00  0.00           O  
ATOM   1953  CB  ASN A 130       6.303  32.342  24.830  1.00  0.00           C  
ATOM   1954  CG  ASN A 130       5.677  32.904  23.584  1.00  0.00           C  
ATOM   1955  OD1 ASN A 130       4.825  33.801  23.589  1.00  0.00           O  
ATOM   1956  ND2 ASN A 130       6.103  32.365  22.472  1.00  0.00           N  
ATOM   1957  H   ASN A 130       8.068  34.275  25.195  1.00  0.00           H  
ATOM   1958  HA  ASN A 130       5.313  33.732  26.134  1.00  0.00           H  
ATOM   1959 1HB  ASN A 130       7.328  32.043  24.601  1.00  0.00           H  
ATOM   1960 2HB  ASN A 130       5.756  31.446  25.125  1.00  0.00           H  
ATOM   1961 1HD2 ASN A 130       5.743  32.675  21.593  1.00  0.00           H  
ATOM   1962 2HD2 ASN A 130       6.793  31.642  22.506  1.00  0.00           H  
ATOM   1963  N   LYS A 131       7.803  32.488  27.770  1.00  0.00           N  
ATOM   1964  CA  LYS A 131       8.023  31.696  28.966  1.00  0.00           C  
ATOM   1965  C   LYS A 131       8.305  32.551  30.180  1.00  0.00           C  
ATOM   1966  O   LYS A 131       7.859  32.227  31.287  1.00  0.00           O  
ATOM   1967  CB  LYS A 131       9.176  30.717  28.741  1.00  0.00           C  
ATOM   1968  CG  LYS A 131       8.952  29.688  27.641  1.00  0.00           C  
ATOM   1969  CD  LYS A 131       7.833  28.722  27.997  1.00  0.00           C  
ATOM   1970  CE  LYS A 131       7.742  27.567  27.010  1.00  0.00           C  
ATOM   1971  NZ  LYS A 131       6.611  26.655  27.330  1.00  0.00           N  
ATOM   1972  H   LYS A 131       8.600  32.958  27.367  1.00  0.00           H  
ATOM   1973  HA  LYS A 131       7.121  31.126  29.187  1.00  0.00           H  
ATOM   1974 1HB  LYS A 131      10.078  31.277  28.487  1.00  0.00           H  
ATOM   1975 2HB  LYS A 131       9.374  30.172  29.663  1.00  0.00           H  
ATOM   1976 1HG  LYS A 131       8.696  30.205  26.717  1.00  0.00           H  
ATOM   1977 2HG  LYS A 131       9.864  29.115  27.475  1.00  0.00           H  
ATOM   1978 1HD  LYS A 131       8.009  28.318  28.995  1.00  0.00           H  
ATOM   1979 2HD  LYS A 131       6.875  29.241  28.002  1.00  0.00           H  
ATOM   1980 1HE  LYS A 131       7.604  27.968  26.006  1.00  0.00           H  
ATOM   1981 2HE  LYS A 131       8.673  27.004  27.035  1.00  0.00           H  
ATOM   1982 1HZ  LYS A 131       6.581  25.904  26.657  1.00  0.00           H  
ATOM   1983 2HZ  LYS A 131       6.732  26.267  28.257  1.00  0.00           H  
ATOM   1984 3HZ  LYS A 131       5.744  27.173  27.297  1.00  0.00           H  
ATOM   1985  N   GLY A 132       9.069  33.628  29.994  1.00  0.00           N  
ATOM   1986  CA  GLY A 132       9.421  34.501  31.102  1.00  0.00           C  
ATOM   1987  C   GLY A 132      10.857  34.981  30.927  1.00  0.00           C  
ATOM   1988  O   GLY A 132      11.480  34.664  29.920  1.00  0.00           O  
ATOM   1989  H   GLY A 132       9.399  33.831  29.063  1.00  0.00           H  
ATOM   1990 1HA  GLY A 132       8.727  35.341  31.122  1.00  0.00           H  
ATOM   1991 2HA  GLY A 132       9.308  33.967  32.044  1.00  0.00           H  
ATOM   1992  N   PRO A 133      11.387  35.785  31.861  1.00  0.00           N  
ATOM   1993  CA  PRO A 133      12.725  36.393  31.811  1.00  0.00           C  
ATOM   1994  C   PRO A 133      13.821  35.354  31.560  1.00  0.00           C  
ATOM   1995  O   PRO A 133      13.770  34.242  32.099  1.00  0.00           O  
ATOM   1996  CB  PRO A 133      12.827  37.007  33.211  1.00  0.00           C  
ATOM   1997  CG  PRO A 133      11.416  37.309  33.580  1.00  0.00           C  
ATOM   1998  CD  PRO A 133      10.628  36.146  33.040  1.00  0.00           C  
ATOM   1999  HA  PRO A 133      12.713  37.158  31.021  1.00  0.00           H  
ATOM   2000 1HB  PRO A 133      13.309  36.298  33.901  1.00  0.00           H  
ATOM   2001 2HB  PRO A 133      13.464  37.904  33.172  1.00  0.00           H  
ATOM   2002 1HG  PRO A 133      11.338  37.407  34.674  1.00  0.00           H  
ATOM   2003 2HG  PRO A 133      11.119  38.270  33.138  1.00  0.00           H  
ATOM   2004 1HD  PRO A 133      10.612  35.307  33.751  1.00  0.00           H  
ATOM   2005 2HD  PRO A 133       9.600  36.474  32.827  1.00  0.00           H  
ATOM   2006  N   VAL A 134      14.787  35.752  30.743  1.00  0.00           N  
ATOM   2007  CA  VAL A 134      15.861  34.875  30.283  1.00  0.00           C  
ATOM   2008  C   VAL A 134      17.243  35.397  30.670  1.00  0.00           C  
ATOM   2009  O   VAL A 134      17.561  36.576  30.486  1.00  0.00           O  
ATOM   2010  CB  VAL A 134      15.766  34.737  28.752  1.00  0.00           C  
ATOM   2011  CG1 VAL A 134      16.859  33.829  28.208  1.00  0.00           C  
ATOM   2012  CG2 VAL A 134      14.392  34.203  28.374  1.00  0.00           C  
ATOM   2013  H   VAL A 134      14.743  36.716  30.446  1.00  0.00           H  
ATOM   2014  HA  VAL A 134      15.729  33.895  30.743  1.00  0.00           H  
ATOM   2015  HB  VAL A 134      15.917  35.716  28.296  1.00  0.00           H  
ATOM   2016 1HG1 VAL A 134      16.759  33.757  27.124  1.00  0.00           H  
ATOM   2017 2HG1 VAL A 134      17.845  34.227  28.447  1.00  0.00           H  
ATOM   2018 3HG1 VAL A 134      16.761  32.838  28.650  1.00  0.00           H  
ATOM   2019 1HG2 VAL A 134      14.352  34.117  27.289  1.00  0.00           H  
ATOM   2020 2HG2 VAL A 134      14.228  33.227  28.830  1.00  0.00           H  
ATOM   2021 3HG2 VAL A 134      13.612  34.881  28.718  1.00  0.00           H  
ATOM   2022  N   SER A 135      18.073  34.511  31.207  1.00  0.00           N  
ATOM   2023  CA  SER A 135      19.410  34.878  31.672  1.00  0.00           C  
ATOM   2024  C   SER A 135      20.419  34.944  30.538  1.00  0.00           C  
ATOM   2025  O   SER A 135      20.566  33.995  29.775  1.00  0.00           O  
ATOM   2026  CB  SER A 135      19.866  33.854  32.693  1.00  0.00           C  
ATOM   2027  OG  SER A 135      19.080  33.910  33.851  1.00  0.00           O  
ATOM   2028  H   SER A 135      17.788  33.548  31.308  1.00  0.00           H  
ATOM   2029  HA  SER A 135      19.361  35.862  32.139  1.00  0.00           H  
ATOM   2030 1HB  SER A 135      19.808  32.854  32.261  1.00  0.00           H  
ATOM   2031 2HB  SER A 135      20.910  34.052  32.936  1.00  0.00           H  
ATOM   2032  HG  SER A 135      19.361  34.718  34.288  1.00  0.00           H  
ATOM   2033  N   VAL A 136      21.110  36.077  30.424  1.00  0.00           N  
ATOM   2034  CA  VAL A 136      22.092  36.292  29.371  1.00  0.00           C  
ATOM   2035  C   VAL A 136      23.338  36.905  29.961  1.00  0.00           C  
ATOM   2036  O   VAL A 136      23.272  37.469  31.048  1.00  0.00           O  
ATOM   2037  CB  VAL A 136      21.516  37.219  28.283  1.00  0.00           C  
ATOM   2038  CG1 VAL A 136      20.243  36.640  27.686  1.00  0.00           C  
ATOM   2039  CG2 VAL A 136      21.256  38.591  28.887  1.00  0.00           C  
ATOM   2040  H   VAL A 136      20.939  36.808  31.098  1.00  0.00           H  
ATOM   2041  HA  VAL A 136      22.343  35.334  28.914  1.00  0.00           H  
ATOM   2042  HB  VAL A 136      22.230  37.309  27.465  1.00  0.00           H  
ATOM   2043 1HG1 VAL A 136      19.852  37.309  26.920  1.00  0.00           H  
ATOM   2044 2HG1 VAL A 136      20.473  35.672  27.241  1.00  0.00           H  
ATOM   2045 3HG1 VAL A 136      19.485  36.512  28.458  1.00  0.00           H  
ATOM   2046 1HG2 VAL A 136      20.850  39.239  28.110  1.00  0.00           H  
ATOM   2047 2HG2 VAL A 136      20.542  38.497  29.705  1.00  0.00           H  
ATOM   2048 3HG2 VAL A 136      22.189  39.008  29.267  1.00  0.00           H  
ATOM   2049  N   GLY A 137      24.478  36.837  29.277  1.00  0.00           N  
ATOM   2050  CA  GLY A 137      25.614  37.591  29.775  1.00  0.00           C  
ATOM   2051  C   GLY A 137      25.798  38.802  28.865  1.00  0.00           C  
ATOM   2052  O   GLY A 137      25.330  38.753  27.713  1.00  0.00           O  
ATOM   2053  H   GLY A 137      24.552  36.280  28.437  1.00  0.00           H  
ATOM   2054 1HA  GLY A 137      25.437  37.893  30.808  1.00  0.00           H  
ATOM   2055 2HA  GLY A 137      26.511  36.971  29.788  1.00  0.00           H  
ATOM   2056  N   VAL A 138      26.400  39.883  29.362  1.00  0.00           N  
ATOM   2057  CA  VAL A 138      26.690  41.055  28.546  1.00  0.00           C  
ATOM   2058  C   VAL A 138      28.095  41.624  28.694  1.00  0.00           C  
ATOM   2059  O   VAL A 138      28.841  41.379  29.654  1.00  0.00           O  
ATOM   2060  CB  VAL A 138      25.708  42.206  28.839  1.00  0.00           C  
ATOM   2061  CG1 VAL A 138      24.295  41.787  28.461  1.00  0.00           C  
ATOM   2062  CG2 VAL A 138      25.795  42.589  30.308  1.00  0.00           C  
ATOM   2063  H   VAL A 138      26.653  39.862  30.341  1.00  0.00           H  
ATOM   2064  HA  VAL A 138      26.579  40.759  27.502  1.00  0.00           H  
ATOM   2065  HB  VAL A 138      25.964  43.068  28.224  1.00  0.00           H  
ATOM   2066 1HG1 VAL A 138      23.601  42.601  28.668  1.00  0.00           H  
ATOM   2067 2HG1 VAL A 138      24.273  41.549  27.398  1.00  0.00           H  
ATOM   2068 3HG1 VAL A 138      23.997  40.912  29.037  1.00  0.00           H  
ATOM   2069 1HG2 VAL A 138      25.101  43.404  30.514  1.00  0.00           H  
ATOM   2070 2HG2 VAL A 138      25.538  41.731  30.929  1.00  0.00           H  
ATOM   2071 3HG2 VAL A 138      26.809  42.913  30.546  1.00  0.00           H  
ATOM   2072  N   ASP A 139      28.482  42.389  27.682  1.00  0.00           N  
ATOM   2073  CA  ASP A 139      29.744  43.117  27.673  1.00  0.00           C  
ATOM   2074  C   ASP A 139      29.586  44.452  28.413  1.00  0.00           C  
ATOM   2075  O   ASP A 139      29.359  45.514  27.816  1.00  0.00           O  
ATOM   2076  CB  ASP A 139      30.221  43.400  26.246  1.00  0.00           C  
ATOM   2077  CG  ASP A 139      31.577  44.094  26.233  1.00  0.00           C  
ATOM   2078  OD1 ASP A 139      32.206  44.074  27.264  1.00  0.00           O  
ATOM   2079  OD2 ASP A 139      31.974  44.632  25.228  1.00  0.00           O  
ATOM   2080  H   ASP A 139      27.867  42.464  26.884  1.00  0.00           H  
ATOM   2081  HA  ASP A 139      30.499  42.521  28.187  1.00  0.00           H  
ATOM   2082 1HB  ASP A 139      30.294  42.464  25.692  1.00  0.00           H  
ATOM   2083 2HB  ASP A 139      29.497  44.027  25.728  1.00  0.00           H  
ATOM   2084  N   ALA A 140      29.652  44.393  29.742  1.00  0.00           N  
ATOM   2085  CA  ALA A 140      29.426  45.558  30.579  1.00  0.00           C  
ATOM   2086  C   ALA A 140      30.680  46.376  30.869  1.00  0.00           C  
ATOM   2087  O   ALA A 140      30.598  47.413  31.512  1.00  0.00           O  
ATOM   2088  CB  ALA A 140      28.799  45.121  31.895  1.00  0.00           C  
ATOM   2089  H   ALA A 140      29.869  43.494  30.144  1.00  0.00           H  
ATOM   2090  HA  ALA A 140      28.743  46.227  30.057  1.00  0.00           H  
ATOM   2091 1HB  ALA A 140      28.628  45.993  32.528  1.00  0.00           H  
ATOM   2092 2HB  ALA A 140      27.850  44.626  31.690  1.00  0.00           H  
ATOM   2093 3HB  ALA A 140      29.466  44.429  32.409  1.00  0.00           H  
ATOM   2094  N   ARG A 141      31.861  45.976  30.400  1.00  0.00           N  
ATOM   2095  CA  ARG A 141      33.041  46.746  30.799  1.00  0.00           C  
ATOM   2096  C   ARG A 141      33.318  47.963  29.926  1.00  0.00           C  
ATOM   2097  O   ARG A 141      34.299  48.005  29.179  1.00  0.00           O  
ATOM   2098  CB  ARG A 141      34.294  45.884  30.797  1.00  0.00           C  
ATOM   2099  CG  ARG A 141      35.534  46.590  31.321  1.00  0.00           C  
ATOM   2100  CD  ARG A 141      36.654  45.682  31.679  1.00  0.00           C  
ATOM   2101  NE  ARG A 141      37.874  46.443  31.894  1.00  0.00           N  
ATOM   2102  CZ  ARG A 141      38.236  47.119  33.002  1.00  0.00           C  
ATOM   2103  NH1 ARG A 141      37.485  47.174  34.079  1.00  0.00           N  
ATOM   2104  NH2 ARG A 141      39.395  47.752  33.001  1.00  0.00           N  
ATOM   2105  H   ARG A 141      31.929  45.172  29.794  1.00  0.00           H  
ATOM   2106  HA  ARG A 141      32.867  47.108  31.813  1.00  0.00           H  
ATOM   2107 1HB  ARG A 141      34.146  44.992  31.404  1.00  0.00           H  
ATOM   2108 2HB  ARG A 141      34.498  45.549  29.780  1.00  0.00           H  
ATOM   2109 1HG  ARG A 141      35.957  47.289  30.600  1.00  0.00           H  
ATOM   2110 2HG  ARG A 141      35.254  47.143  32.218  1.00  0.00           H  
ATOM   2111 1HD  ARG A 141      36.409  45.141  32.593  1.00  0.00           H  
ATOM   2112 2HD  ARG A 141      36.822  44.968  30.874  1.00  0.00           H  
ATOM   2113  HE  ARG A 141      38.524  46.462  31.119  1.00  0.00           H  
ATOM   2114 1HH1 ARG A 141      36.590  46.709  34.136  1.00  0.00           H  
ATOM   2115 2HH1 ARG A 141      37.798  47.694  34.885  1.00  0.00           H  
ATOM   2116 1HH2 ARG A 141      39.987  47.723  32.182  1.00  0.00           H  
ATOM   2117 2HH2 ARG A 141      39.693  48.268  33.816  1.00  0.00           H  
ATOM   2118  N   HIS A 142      32.437  48.956  30.018  1.00  0.00           N  
ATOM   2119  CA  HIS A 142      32.544  50.186  29.245  1.00  0.00           C  
ATOM   2120  C   HIS A 142      32.124  51.396  30.056  1.00  0.00           C  
ATOM   2121  O   HIS A 142      31.185  51.282  30.851  1.00  0.00           O  
ATOM   2122  CB  HIS A 142      31.687  50.083  27.979  1.00  0.00           C  
ATOM   2123  CG  HIS A 142      32.188  49.051  27.017  1.00  0.00           C  
ATOM   2124  ND1 HIS A 142      33.171  49.326  26.090  1.00  0.00           N  
ATOM   2125  CD2 HIS A 142      31.848  47.759  26.839  1.00  0.00           C  
ATOM   2126  CE1 HIS A 142      33.412  48.238  25.379  1.00  0.00           C  
ATOM   2127  NE2 HIS A 142      32.623  47.274  25.814  1.00  0.00           N  
ATOM   2128  H   HIS A 142      31.678  48.796  30.668  1.00  0.00           H  
ATOM   2129  HA  HIS A 142      33.588  50.308  28.960  1.00  0.00           H  
ATOM   2130 1HB  HIS A 142      30.661  49.836  28.249  1.00  0.00           H  
ATOM   2131 2HB  HIS A 142      31.656  51.041  27.459  1.00  0.00           H  
ATOM   2132  HD2 HIS A 142      31.097  47.202  27.401  1.00  0.00           H  
ATOM   2133  HE1 HIS A 142      34.138  48.143  24.571  1.00  0.00           H  
ATOM   2134  HE2 HIS A 142      32.577  46.327  25.467  1.00  0.00           H  
ATOM   2135  N   PRO A 143      32.773  52.559  29.913  1.00  0.00           N  
ATOM   2136  CA  PRO A 143      32.460  53.795  30.635  1.00  0.00           C  
ATOM   2137  C   PRO A 143      31.042  54.274  30.352  1.00  0.00           C  
ATOM   2138  O   PRO A 143      30.428  54.973  31.158  1.00  0.00           O  
ATOM   2139  CB  PRO A 143      33.502  54.776  30.088  1.00  0.00           C  
ATOM   2140  CG  PRO A 143      33.925  54.221  28.771  1.00  0.00           C  
ATOM   2141  CD  PRO A 143      33.845  52.724  28.907  1.00  0.00           C  
ATOM   2142  HA  PRO A 143      32.595  53.629  31.714  1.00  0.00           H  
ATOM   2143 1HB  PRO A 143      33.054  55.776  29.996  1.00  0.00           H  
ATOM   2144 2HB  PRO A 143      34.352  54.873  30.780  1.00  0.00           H  
ATOM   2145 1HG  PRO A 143      33.267  54.594  27.971  1.00  0.00           H  
ATOM   2146 2HG  PRO A 143      34.943  54.561  28.534  1.00  0.00           H  
ATOM   2147 1HD  PRO A 143      33.593  52.299  27.925  1.00  0.00           H  
ATOM   2148 2HD  PRO A 143      34.809  52.340  29.273  1.00  0.00           H  
ATOM   2149  N   SER A 144      30.541  53.913  29.174  1.00  0.00           N  
ATOM   2150  CA  SER A 144      29.197  54.304  28.741  1.00  0.00           C  
ATOM   2151  C   SER A 144      28.121  53.429  29.406  1.00  0.00           C  
ATOM   2152  O   SER A 144      26.944  53.805  29.444  1.00  0.00           O  
ATOM   2153  CB  SER A 144      29.145  54.190  27.232  1.00  0.00           C  
ATOM   2154  OG  SER A 144      29.316  52.868  26.800  1.00  0.00           O  
ATOM   2155  H   SER A 144      31.068  53.350  28.519  1.00  0.00           H  
ATOM   2156  HA  SER A 144      29.024  55.339  29.040  1.00  0.00           H  
ATOM   2157 1HB  SER A 144      28.186  54.561  26.868  1.00  0.00           H  
ATOM   2158 2HB  SER A 144      29.925  54.815  26.796  1.00  0.00           H  
ATOM   2159  HG  SER A 144      29.538  52.948  25.869  1.00  0.00           H  
ATOM   2160  N   PHE A 145      28.509  52.269  29.923  1.00  0.00           N  
ATOM   2161  CA  PHE A 145      27.551  51.402  30.612  1.00  0.00           C  
ATOM   2162  C   PHE A 145      27.494  52.000  32.019  1.00  0.00           C  
ATOM   2163  O   PHE A 145      26.432  52.240  32.598  1.00  0.00           O  
ATOM   2164  CB  PHE A 145      28.041  49.952  30.606  1.00  0.00           C  
ATOM   2165  CG  PHE A 145      27.099  48.934  31.184  1.00  0.00           C  
ATOM   2166  CD1 PHE A 145      26.152  48.303  30.392  1.00  0.00           C  
ATOM   2167  CD2 PHE A 145      27.166  48.608  32.527  1.00  0.00           C  
ATOM   2168  CE1 PHE A 145      25.290  47.367  30.934  1.00  0.00           C  
ATOM   2169  CE2 PHE A 145      26.309  47.673  33.072  1.00  0.00           C  
ATOM   2170  CZ  PHE A 145      25.369  47.052  32.274  1.00  0.00           C  
ATOM   2171  H   PHE A 145      29.465  51.951  29.856  1.00  0.00           H  
ATOM   2172  HA  PHE A 145      26.583  51.435  30.110  1.00  0.00           H  
ATOM   2173 1HB  PHE A 145      28.250  49.651  29.581  1.00  0.00           H  
ATOM   2174 2HB  PHE A 145      28.970  49.881  31.169  1.00  0.00           H  
ATOM   2175  HD1 PHE A 145      26.089  48.551  29.332  1.00  0.00           H  
ATOM   2176  HD2 PHE A 145      27.907  49.098  33.159  1.00  0.00           H  
ATOM   2177  HE1 PHE A 145      24.548  46.878  30.305  1.00  0.00           H  
ATOM   2178  HE2 PHE A 145      26.387  47.438  34.134  1.00  0.00           H  
ATOM   2179  HZ  PHE A 145      24.686  46.314  32.696  1.00  0.00           H  
ATOM   2180  N   PHE A 146      28.687  52.251  32.558  1.00  0.00           N  
ATOM   2181  CA  PHE A 146      28.870  52.792  33.907  1.00  0.00           C  
ATOM   2182  C   PHE A 146      28.093  54.080  34.165  1.00  0.00           C  
ATOM   2183  O   PHE A 146      27.441  54.229  35.194  1.00  0.00           O  
ATOM   2184  CB  PHE A 146      30.358  53.049  34.155  1.00  0.00           C  
ATOM   2185  CG  PHE A 146      30.680  53.675  35.482  1.00  0.00           C  
ATOM   2186  CD1 PHE A 146      30.912  52.912  36.617  1.00  0.00           C  
ATOM   2187  CD2 PHE A 146      30.748  55.047  35.588  1.00  0.00           C  
ATOM   2188  CE1 PHE A 146      31.206  53.517  37.824  1.00  0.00           C  
ATOM   2189  CE2 PHE A 146      31.043  55.663  36.790  1.00  0.00           C  
ATOM   2190  CZ  PHE A 146      31.272  54.892  37.911  1.00  0.00           C  
ATOM   2191  H   PHE A 146      29.509  52.057  32.003  1.00  0.00           H  
ATOM   2192  HA  PHE A 146      28.502  52.043  34.612  1.00  0.00           H  
ATOM   2193 1HB  PHE A 146      30.890  52.100  34.089  1.00  0.00           H  
ATOM   2194 2HB  PHE A 146      30.748  53.705  33.378  1.00  0.00           H  
ATOM   2195  HD1 PHE A 146      30.866  51.823  36.567  1.00  0.00           H  
ATOM   2196  HD2 PHE A 146      30.568  55.655  34.701  1.00  0.00           H  
ATOM   2197  HE1 PHE A 146      31.385  52.902  38.705  1.00  0.00           H  
ATOM   2198  HE2 PHE A 146      31.093  56.750  36.850  1.00  0.00           H  
ATOM   2199  HZ  PHE A 146      31.502  55.367  38.864  1.00  0.00           H  
ATOM   2200  N   LEU A 147      28.167  55.014  33.227  1.00  0.00           N  
ATOM   2201  CA  LEU A 147      27.502  56.315  33.355  1.00  0.00           C  
ATOM   2202  C   LEU A 147      26.028  56.298  32.965  1.00  0.00           C  
ATOM   2203  O   LEU A 147      25.377  57.347  32.977  1.00  0.00           O  
ATOM   2204  CB  LEU A 147      28.232  57.346  32.483  1.00  0.00           C  
ATOM   2205  CG  LEU A 147      29.686  57.685  32.832  1.00  0.00           C  
ATOM   2206  CD1 LEU A 147      30.262  58.588  31.749  1.00  0.00           C  
ATOM   2207  CD2 LEU A 147      29.767  58.361  34.193  1.00  0.00           C  
ATOM   2208  H   LEU A 147      28.701  54.830  32.391  1.00  0.00           H  
ATOM   2209  HA  LEU A 147      27.553  56.615  34.402  1.00  0.00           H  
ATOM   2210 1HB  LEU A 147      28.228  56.977  31.459  1.00  0.00           H  
ATOM   2211 2HB  LEU A 147      27.673  58.281  32.523  1.00  0.00           H  
ATOM   2212  HG  LEU A 147      30.280  56.772  32.858  1.00  0.00           H  
ATOM   2213 1HD1 LEU A 147      31.296  58.833  31.992  1.00  0.00           H  
ATOM   2214 2HD1 LEU A 147      30.226  58.070  30.791  1.00  0.00           H  
ATOM   2215 3HD1 LEU A 147      29.678  59.505  31.690  1.00  0.00           H  
ATOM   2216 1HD2 LEU A 147      30.809  58.591  34.418  1.00  0.00           H  
ATOM   2217 2HD2 LEU A 147      29.183  59.282  34.176  1.00  0.00           H  
ATOM   2218 3HD2 LEU A 147      29.373  57.709  34.973  1.00  0.00           H  
ATOM   2219  N   TYR A 148      25.483  55.144  32.602  1.00  0.00           N  
ATOM   2220  CA  TYR A 148      24.092  55.070  32.173  1.00  0.00           C  
ATOM   2221  C   TYR A 148      23.081  55.418  33.264  1.00  0.00           C  
ATOM   2222  O   TYR A 148      23.139  54.912  34.393  1.00  0.00           O  
ATOM   2223  CB  TYR A 148      23.792  53.669  31.639  1.00  0.00           C  
ATOM   2224  CG  TYR A 148      22.345  53.473  31.241  1.00  0.00           C  
ATOM   2225  CD1 TYR A 148      21.844  53.880  30.013  1.00  0.00           C  
ATOM   2226  CD2 TYR A 148      21.518  52.856  32.169  1.00  0.00           C  
ATOM   2227  CE1 TYR A 148      20.512  53.668  29.713  1.00  0.00           C  
ATOM   2228  CE2 TYR A 148      20.188  52.648  31.869  1.00  0.00           C  
ATOM   2229  CZ  TYR A 148      19.677  53.047  30.651  1.00  0.00           C  
ATOM   2230  OH  TYR A 148      18.345  52.817  30.396  1.00  0.00           O  
ATOM   2231  H   TYR A 148      26.018  54.288  32.612  1.00  0.00           H  
ATOM   2232  HA  TYR A 148      23.949  55.803  31.380  1.00  0.00           H  
ATOM   2233 1HB  TYR A 148      24.416  53.468  30.767  1.00  0.00           H  
ATOM   2234 2HB  TYR A 148      24.040  52.928  32.397  1.00  0.00           H  
ATOM   2235  HD1 TYR A 148      22.497  54.364  29.287  1.00  0.00           H  
ATOM   2236  HD2 TYR A 148      21.922  52.540  33.132  1.00  0.00           H  
ATOM   2237  HE1 TYR A 148      20.113  53.988  28.749  1.00  0.00           H  
ATOM   2238  HE2 TYR A 148      19.531  52.164  32.592  1.00  0.00           H  
ATOM   2239  HH  TYR A 148      18.124  53.183  29.535  1.00  0.00           H  
ATOM   2240  N   ARG A 149      22.157  56.303  32.893  1.00  0.00           N  
ATOM   2241  CA  ARG A 149      21.076  56.762  33.766  1.00  0.00           C  
ATOM   2242  C   ARG A 149      19.678  56.520  33.191  1.00  0.00           C  
ATOM   2243  O   ARG A 149      18.754  56.181  33.943  1.00  0.00           O  
ATOM   2244  CB  ARG A 149      21.214  58.251  34.058  1.00  0.00           C  
ATOM   2245  CG  ARG A 149      22.486  58.668  34.775  1.00  0.00           C  
ATOM   2246  CD  ARG A 149      22.591  58.092  36.141  1.00  0.00           C  
ATOM   2247  NE  ARG A 149      23.736  58.613  36.871  1.00  0.00           N  
ATOM   2248  CZ  ARG A 149      24.154  58.151  38.066  1.00  0.00           C  
ATOM   2249  NH1 ARG A 149      23.516  57.161  38.654  1.00  0.00           N  
ATOM   2250  NH2 ARG A 149      25.209  58.699  38.644  1.00  0.00           N  
ATOM   2251  H   ARG A 149      22.221  56.671  31.955  1.00  0.00           H  
ATOM   2252  HA  ARG A 149      21.135  56.212  34.705  1.00  0.00           H  
ATOM   2253 1HB  ARG A 149      21.172  58.807  33.122  1.00  0.00           H  
ATOM   2254 2HB  ARG A 149      20.373  58.573  34.673  1.00  0.00           H  
ATOM   2255 1HG  ARG A 149      23.355  58.331  34.207  1.00  0.00           H  
ATOM   2256 2HG  ARG A 149      22.514  59.755  34.868  1.00  0.00           H  
ATOM   2257 1HD  ARG A 149      21.688  58.336  36.699  1.00  0.00           H  
ATOM   2258 2HD  ARG A 149      22.697  57.010  36.073  1.00  0.00           H  
ATOM   2259  HE  ARG A 149      24.249  59.373  36.449  1.00  0.00           H  
ATOM   2260 1HH1 ARG A 149      22.709  56.741  38.214  1.00  0.00           H  
ATOM   2261 2HH1 ARG A 149      23.824  56.809  39.549  1.00  0.00           H  
ATOM   2262 1HH2 ARG A 149      25.699  59.460  38.191  1.00  0.00           H  
ATOM   2263 2HH2 ARG A 149      25.527  58.357  39.539  1.00  0.00           H  
ATOM   2264  N   SER A 150      19.506  56.685  31.881  1.00  0.00           N  
ATOM   2265  CA  SER A 150      18.175  56.521  31.294  1.00  0.00           C  
ATOM   2266  C   SER A 150      18.189  56.346  29.779  1.00  0.00           C  
ATOM   2267  O   SER A 150      19.199  56.604  29.122  1.00  0.00           O  
ATOM   2268  CB  SER A 150      17.296  57.706  31.642  1.00  0.00           C  
ATOM   2269  OG  SER A 150      17.750  58.874  31.012  1.00  0.00           O  
ATOM   2270  H   SER A 150      20.278  56.924  31.277  1.00  0.00           H  
ATOM   2271  HA  SER A 150      17.732  55.616  31.712  1.00  0.00           H  
ATOM   2272 1HB  SER A 150      16.272  57.497  31.332  1.00  0.00           H  
ATOM   2273 2HB  SER A 150      17.287  57.857  32.719  1.00  0.00           H  
ATOM   2274  HG  SER A 150      17.151  59.571  31.288  1.00  0.00           H  
ATOM   2275  N   GLY A 151      17.054  55.911  29.233  1.00  0.00           N  
ATOM   2276  CA  GLY A 151      16.878  55.814  27.794  1.00  0.00           C  
ATOM   2277  C   GLY A 151      17.450  54.520  27.242  1.00  0.00           C  
ATOM   2278  O   GLY A 151      17.680  53.570  27.998  1.00  0.00           O  
ATOM   2279  H   GLY A 151      16.298  55.643  29.848  1.00  0.00           H  
ATOM   2280 1HA  GLY A 151      15.816  55.873  27.558  1.00  0.00           H  
ATOM   2281 2HA  GLY A 151      17.366  56.659  27.312  1.00  0.00           H  
ATOM   2282  N   VAL A 152      17.682  54.450  25.936  1.00  0.00           N  
ATOM   2283  CA  VAL A 152      18.178  53.201  25.381  1.00  0.00           C  
ATOM   2284  C   VAL A 152      19.659  53.307  25.077  1.00  0.00           C  
ATOM   2285  O   VAL A 152      20.109  54.201  24.357  1.00  0.00           O  
ATOM   2286  CB  VAL A 152      17.426  52.824  24.091  1.00  0.00           C  
ATOM   2287  CG1 VAL A 152      18.001  51.552  23.486  1.00  0.00           C  
ATOM   2288  CG2 VAL A 152      15.953  52.668  24.434  1.00  0.00           C  
ATOM   2289  H   VAL A 152      17.516  55.248  25.341  1.00  0.00           H  
ATOM   2290  HA  VAL A 152      18.021  52.407  26.110  1.00  0.00           H  
ATOM   2291  HB  VAL A 152      17.557  53.611  23.348  1.00  0.00           H  
ATOM   2292 1HG1 VAL A 152      17.455  51.304  22.576  1.00  0.00           H  
ATOM   2293 2HG1 VAL A 152      19.054  51.683  23.240  1.00  0.00           H  
ATOM   2294 3HG1 VAL A 152      17.904  50.735  24.201  1.00  0.00           H  
ATOM   2295 1HG2 VAL A 152      15.385  52.400  23.545  1.00  0.00           H  
ATOM   2296 2HG2 VAL A 152      15.836  51.883  25.182  1.00  0.00           H  
ATOM   2297 3HG2 VAL A 152      15.574  53.610  24.833  1.00  0.00           H  
ATOM   2298  N   TYR A 153      20.397  52.370  25.654  1.00  0.00           N  
ATOM   2299  CA  TYR A 153      21.844  52.251  25.600  1.00  0.00           C  
ATOM   2300  C   TYR A 153      22.399  51.636  24.332  1.00  0.00           C  
ATOM   2301  O   TYR A 153      21.954  50.586  23.861  1.00  0.00           O  
ATOM   2302  CB  TYR A 153      22.316  51.438  26.808  1.00  0.00           C  
ATOM   2303  CG  TYR A 153      23.801  51.147  26.815  1.00  0.00           C  
ATOM   2304  CD1 TYR A 153      24.698  52.184  27.027  1.00  0.00           C  
ATOM   2305  CD2 TYR A 153      24.268  49.856  26.613  1.00  0.00           C  
ATOM   2306  CE1 TYR A 153      26.053  51.914  27.033  1.00  0.00           C  
ATOM   2307  CE2 TYR A 153      25.626  49.606  26.624  1.00  0.00           C  
ATOM   2308  CZ  TYR A 153      26.516  50.641  26.833  1.00  0.00           C  
ATOM   2309  OH  TYR A 153      27.873  50.415  26.847  1.00  0.00           O  
ATOM   2310  H   TYR A 153      19.892  51.672  26.180  1.00  0.00           H  
ATOM   2311  HA  TYR A 153      22.257  53.260  25.642  1.00  0.00           H  
ATOM   2312 1HB  TYR A 153      22.072  51.978  27.724  1.00  0.00           H  
ATOM   2313 2HB  TYR A 153      21.789  50.485  26.838  1.00  0.00           H  
ATOM   2314  HD1 TYR A 153      24.345  53.202  27.187  1.00  0.00           H  
ATOM   2315  HD2 TYR A 153      23.565  49.040  26.446  1.00  0.00           H  
ATOM   2316  HE1 TYR A 153      26.756  52.730  27.199  1.00  0.00           H  
ATOM   2317  HE2 TYR A 153      26.003  48.596  26.464  1.00  0.00           H  
ATOM   2318  HH  TYR A 153      28.329  51.259  26.864  1.00  0.00           H  
ATOM   2319  N   TYR A 154      23.401  52.316  23.773  1.00  0.00           N  
ATOM   2320  CA  TYR A 154      24.103  51.836  22.586  1.00  0.00           C  
ATOM   2321  C   TYR A 154      25.571  52.231  22.700  1.00  0.00           C  
ATOM   2322  O   TYR A 154      25.882  53.364  23.062  1.00  0.00           O  
ATOM   2323  CB  TYR A 154      23.478  52.401  21.309  1.00  0.00           C  
ATOM   2324  CG  TYR A 154      24.118  51.886  20.038  1.00  0.00           C  
ATOM   2325  CD1 TYR A 154      23.648  50.719  19.455  1.00  0.00           C  
ATOM   2326  CD2 TYR A 154      25.172  52.571  19.448  1.00  0.00           C  
ATOM   2327  CE1 TYR A 154      24.225  50.242  18.294  1.00  0.00           C  
ATOM   2328  CE2 TYR A 154      25.744  52.086  18.289  1.00  0.00           C  
ATOM   2329  CZ  TYR A 154      25.270  50.924  17.714  1.00  0.00           C  
ATOM   2330  OH  TYR A 154      25.833  50.433  16.559  1.00  0.00           O  
ATOM   2331  H   TYR A 154      23.689  53.193  24.180  1.00  0.00           H  
ATOM   2332  HA  TYR A 154      24.029  50.749  22.547  1.00  0.00           H  
ATOM   2333 1HB  TYR A 154      22.418  52.150  21.284  1.00  0.00           H  
ATOM   2334 2HB  TYR A 154      23.560  53.487  21.314  1.00  0.00           H  
ATOM   2335  HD1 TYR A 154      22.821  50.175  19.911  1.00  0.00           H  
ATOM   2336  HD2 TYR A 154      25.547  53.488  19.901  1.00  0.00           H  
ATOM   2337  HE1 TYR A 154      23.855  49.324  17.838  1.00  0.00           H  
ATOM   2338  HE2 TYR A 154      26.572  52.621  17.823  1.00  0.00           H  
ATOM   2339  HH  TYR A 154      26.588  50.974  16.315  1.00  0.00           H  
ATOM   2340  N   GLU A 155      26.461  51.297  22.388  1.00  0.00           N  
ATOM   2341  CA  GLU A 155      27.900  51.545  22.429  1.00  0.00           C  
ATOM   2342  C   GLU A 155      28.624  50.764  21.325  1.00  0.00           C  
ATOM   2343  O   GLU A 155      28.691  49.538  21.393  1.00  0.00           O  
ATOM   2344  CB  GLU A 155      28.437  51.145  23.805  1.00  0.00           C  
ATOM   2345  CG  GLU A 155      29.951  51.034  23.909  1.00  0.00           C  
ATOM   2346  CD  GLU A 155      30.668  52.313  23.576  1.00  0.00           C  
ATOM   2347  OE1 GLU A 155      30.493  53.267  24.292  1.00  0.00           O  
ATOM   2348  OE2 GLU A 155      31.386  52.310  22.603  1.00  0.00           O  
ATOM   2349  H   GLU A 155      26.118  50.387  22.112  1.00  0.00           H  
ATOM   2350  HA  GLU A 155      28.069  52.608  22.258  1.00  0.00           H  
ATOM   2351 1HB  GLU A 155      28.106  51.876  24.542  1.00  0.00           H  
ATOM   2352 2HB  GLU A 155      28.014  50.176  24.079  1.00  0.00           H  
ATOM   2353 1HG  GLU A 155      30.209  50.744  24.928  1.00  0.00           H  
ATOM   2354 2HG  GLU A 155      30.319  50.255  23.244  1.00  0.00           H  
ATOM   2355  N   PRO A 156      29.182  51.418  20.281  1.00  0.00           N  
ATOM   2356  CA  PRO A 156      29.854  50.787  19.137  1.00  0.00           C  
ATOM   2357  C   PRO A 156      30.912  49.766  19.521  1.00  0.00           C  
ATOM   2358  O   PRO A 156      31.123  48.805  18.784  1.00  0.00           O  
ATOM   2359  CB  PRO A 156      30.482  51.994  18.435  1.00  0.00           C  
ATOM   2360  CG  PRO A 156      29.572  53.131  18.755  1.00  0.00           C  
ATOM   2361  CD  PRO A 156      29.133  52.896  20.175  1.00  0.00           C  
ATOM   2362  HA  PRO A 156      29.092  50.300  18.511  1.00  0.00           H  
ATOM   2363 1HB  PRO A 156      31.505  52.151  18.807  1.00  0.00           H  
ATOM   2364 2HB  PRO A 156      30.557  51.802  17.355  1.00  0.00           H  
ATOM   2365 1HG  PRO A 156      30.105  54.086  18.635  1.00  0.00           H  
ATOM   2366 2HG  PRO A 156      28.727  53.145  18.051  1.00  0.00           H  
ATOM   2367 1HD  PRO A 156      29.843  53.367  20.871  1.00  0.00           H  
ATOM   2368 2HD  PRO A 156      28.123  53.322  20.278  1.00  0.00           H  
ATOM   2369  N   SER A 157      31.580  49.943  20.649  1.00  0.00           N  
ATOM   2370  CA  SER A 157      32.592  48.997  21.089  1.00  0.00           C  
ATOM   2371  C   SER A 157      32.123  47.841  21.979  1.00  0.00           C  
ATOM   2372  O   SER A 157      32.972  47.057  22.422  1.00  0.00           O  
ATOM   2373  CB  SER A 157      33.685  49.735  21.836  1.00  0.00           C  
ATOM   2374  OG  SER A 157      34.368  50.633  21.004  1.00  0.00           O  
ATOM   2375  H   SER A 157      31.428  50.733  21.262  1.00  0.00           H  
ATOM   2376  HA  SER A 157      33.009  48.530  20.195  1.00  0.00           H  
ATOM   2377 1HB  SER A 157      33.241  50.278  22.670  1.00  0.00           H  
ATOM   2378 2HB  SER A 157      34.392  49.017  22.248  1.00  0.00           H  
ATOM   2379  HG  SER A 157      35.038  51.043  21.555  1.00  0.00           H  
ATOM   2380  N   CYS A 158      30.823  47.712  22.246  1.00  0.00           N  
ATOM   2381  CA  CYS A 158      30.209  46.725  23.139  1.00  0.00           C  
ATOM   2382  C   CYS A 158      29.904  45.468  22.337  1.00  0.00           C  
ATOM   2383  O   CYS A 158      28.969  45.406  21.543  1.00  0.00           O  
ATOM   2384  CB  CYS A 158      28.938  47.338  23.726  1.00  0.00           C  
ATOM   2385  SG  CYS A 158      28.199  46.477  25.133  1.00  0.00           S  
ATOM   2386  H   CYS A 158      30.207  48.366  21.782  1.00  0.00           H  
ATOM   2387  HA  CYS A 158      30.900  46.486  23.948  1.00  0.00           H  
ATOM   2388 1HB  CYS A 158      29.147  48.356  24.054  1.00  0.00           H  
ATOM   2389 2HB  CYS A 158      28.166  47.396  22.959  1.00  0.00           H  
ATOM   2390  N   THR A 159      30.755  44.461  22.542  1.00  0.00           N  
ATOM   2391  CA  THR A 159      30.824  43.235  21.736  1.00  0.00           C  
ATOM   2392  C   THR A 159      30.053  42.013  22.220  1.00  0.00           C  
ATOM   2393  O   THR A 159      29.325  42.070  23.221  1.00  0.00           O  
ATOM   2394  CB  THR A 159      32.288  42.794  21.555  1.00  0.00           C  
ATOM   2395  OG1 THR A 159      32.341  41.736  20.591  1.00  0.00           O  
ATOM   2396  CG2 THR A 159      32.894  42.304  22.862  1.00  0.00           C  
ATOM   2397  H   THR A 159      31.392  44.572  23.320  1.00  0.00           H  
ATOM   2398  HA  THR A 159      30.394  43.469  20.761  1.00  0.00           H  
ATOM   2399  HB  THR A 159      32.870  43.642  21.194  1.00  0.00           H  
ATOM   2400  HG1 THR A 159      33.254  41.603  20.325  1.00  0.00           H  
ATOM   2401 1HG2 THR A 159      33.927  42.004  22.688  1.00  0.00           H  
ATOM   2402 2HG2 THR A 159      32.865  43.106  23.600  1.00  0.00           H  
ATOM   2403 3HG2 THR A 159      32.352  41.450  23.266  1.00  0.00           H  
ATOM   2404  N   GLN A 160      30.204  40.906  21.490  1.00  0.00           N  
ATOM   2405  CA  GLN A 160      29.456  39.675  21.721  1.00  0.00           C  
ATOM   2406  C   GLN A 160      30.066  38.716  22.744  1.00  0.00           C  
ATOM   2407  O   GLN A 160      29.457  37.710  23.105  1.00  0.00           O  
ATOM   2408  CB  GLN A 160      29.284  38.908  20.406  1.00  0.00           C  
ATOM   2409  CG  GLN A 160      28.479  39.640  19.346  1.00  0.00           C  
ATOM   2410  CD  GLN A 160      28.254  38.791  18.110  1.00  0.00           C  
ATOM   2411  OE1 GLN A 160      27.430  37.870  18.131  1.00  0.00           O  
ATOM   2412  NE2 GLN A 160      28.975  39.088  17.037  1.00  0.00           N  
ATOM   2413  H   GLN A 160      30.881  40.948  20.740  1.00  0.00           H  
ATOM   2414  HA  GLN A 160      28.477  39.960  22.109  1.00  0.00           H  
ATOM   2415 1HB  GLN A 160      30.266  38.686  19.986  1.00  0.00           H  
ATOM   2416 2HB  GLN A 160      28.790  37.958  20.604  1.00  0.00           H  
ATOM   2417 1HG  GLN A 160      27.508  39.908  19.761  1.00  0.00           H  
ATOM   2418 2HG  GLN A 160      29.016  40.541  19.048  1.00  0.00           H  
ATOM   2419 1HE2 GLN A 160      28.863  38.555  16.198  1.00  0.00           H  
ATOM   2420 2HE2 GLN A 160      29.632  39.843  17.065  1.00  0.00           H  
ATOM   2421  N   ASN A 161      31.277  39.046  23.188  1.00  0.00           N  
ATOM   2422  CA  ASN A 161      32.052  38.306  24.184  1.00  0.00           C  
ATOM   2423  C   ASN A 161      31.617  38.873  25.525  1.00  0.00           C  
ATOM   2424  O   ASN A 161      31.791  40.071  25.767  1.00  0.00           O  
ATOM   2425  CB  ASN A 161      33.543  38.449  23.941  1.00  0.00           C  
ATOM   2426  CG  ASN A 161      33.964  37.853  22.627  1.00  0.00           C  
ATOM   2427  OD1 ASN A 161      33.467  36.800  22.211  1.00  0.00           O  
ATOM   2428  ND2 ASN A 161      34.878  38.509  21.960  1.00  0.00           N  
ATOM   2429  H   ASN A 161      31.677  39.882  22.787  1.00  0.00           H  
ATOM   2430  HA  ASN A 161      31.798  37.246  24.137  1.00  0.00           H  
ATOM   2431 1HB  ASN A 161      33.816  39.505  23.956  1.00  0.00           H  
ATOM   2432 2HB  ASN A 161      34.091  37.959  24.747  1.00  0.00           H  
ATOM   2433 1HD2 ASN A 161      35.199  38.161  21.078  1.00  0.00           H  
ATOM   2434 2HD2 ASN A 161      35.257  39.358  22.327  1.00  0.00           H  
ATOM   2435  N   VAL A 162      31.073  38.040  26.408  1.00  0.00           N  
ATOM   2436  CA  VAL A 162      30.486  38.608  27.615  1.00  0.00           C  
ATOM   2437  C   VAL A 162      31.142  38.190  28.929  1.00  0.00           C  
ATOM   2438  O   VAL A 162      31.695  37.101  29.040  1.00  0.00           O  
ATOM   2439  CB  VAL A 162      29.001  38.201  27.633  1.00  0.00           C  
ATOM   2440  CG1 VAL A 162      28.344  38.748  26.375  1.00  0.00           C  
ATOM   2441  CG2 VAL A 162      28.842  36.691  27.726  1.00  0.00           C  
ATOM   2442  H   VAL A 162      31.073  37.044  26.236  1.00  0.00           H  
ATOM   2443  HA  VAL A 162      30.585  39.692  27.569  1.00  0.00           H  
ATOM   2444  HB  VAL A 162      28.520  38.659  28.497  1.00  0.00           H  
ATOM   2445 1HG1 VAL A 162      27.287  38.481  26.350  1.00  0.00           H  
ATOM   2446 2HG1 VAL A 162      28.429  39.834  26.351  1.00  0.00           H  
ATOM   2447 3HG1 VAL A 162      28.826  38.338  25.487  1.00  0.00           H  
ATOM   2448 1HG2 VAL A 162      27.781  36.439  27.737  1.00  0.00           H  
ATOM   2449 2HG2 VAL A 162      29.317  36.215  26.869  1.00  0.00           H  
ATOM   2450 3HG2 VAL A 162      29.307  36.321  28.640  1.00  0.00           H  
ATOM   2451  N   ASN A 163      31.040  39.073  29.914  1.00  0.00           N  
ATOM   2452  CA  ASN A 163      31.611  38.842  31.234  1.00  0.00           C  
ATOM   2453  C   ASN A 163      30.624  39.000  32.380  1.00  0.00           C  
ATOM   2454  O   ASN A 163      30.842  38.492  33.469  1.00  0.00           O  
ATOM   2455  CB  ASN A 163      32.797  39.764  31.447  1.00  0.00           C  
ATOM   2456  CG  ASN A 163      33.889  39.543  30.437  1.00  0.00           C  
ATOM   2457  OD1 ASN A 163      34.521  38.481  30.410  1.00  0.00           O  
ATOM   2458  ND2 ASN A 163      34.124  40.527  29.606  1.00  0.00           N  
ATOM   2459  H   ASN A 163      30.544  39.935  29.734  1.00  0.00           H  
ATOM   2460  HA  ASN A 163      31.956  37.807  31.282  1.00  0.00           H  
ATOM   2461 1HB  ASN A 163      32.467  40.802  31.386  1.00  0.00           H  
ATOM   2462 2HB  ASN A 163      33.205  39.608  32.446  1.00  0.00           H  
ATOM   2463 1HD2 ASN A 163      34.839  40.436  28.913  1.00  0.00           H  
ATOM   2464 2HD2 ASN A 163      33.588  41.369  29.664  1.00  0.00           H  
ATOM   2465  N   HIS A 164      29.515  39.693  32.155  1.00  0.00           N  
ATOM   2466  CA  HIS A 164      28.590  39.988  33.253  1.00  0.00           C  
ATOM   2467  C   HIS A 164      27.199  39.378  33.099  1.00  0.00           C  
ATOM   2468  O   HIS A 164      26.550  39.532  32.074  1.00  0.00           O  
ATOM   2469  CB  HIS A 164      28.446  41.504  33.416  1.00  0.00           C  
ATOM   2470  CG  HIS A 164      27.383  41.907  34.390  1.00  0.00           C  
ATOM   2471  ND1 HIS A 164      27.194  41.260  35.594  1.00  0.00           N  
ATOM   2472  CD2 HIS A 164      26.453  42.889  34.340  1.00  0.00           C  
ATOM   2473  CE1 HIS A 164      26.192  41.828  36.242  1.00  0.00           C  
ATOM   2474  NE2 HIS A 164      25.726  42.818  35.503  1.00  0.00           N  
ATOM   2475  H   HIS A 164      29.273  40.038  31.237  1.00  0.00           H  
ATOM   2476  HA  HIS A 164      28.987  39.581  34.184  1.00  0.00           H  
ATOM   2477 1HB  HIS A 164      29.394  41.926  33.751  1.00  0.00           H  
ATOM   2478 2HB  HIS A 164      28.211  41.953  32.451  1.00  0.00           H  
ATOM   2479  HD2 HIS A 164      26.307  43.602  33.528  1.00  0.00           H  
ATOM   2480  HE1 HIS A 164      25.815  41.531  37.220  1.00  0.00           H  
ATOM   2481  HE2 HIS A 164      24.958  43.428  35.748  1.00  0.00           H  
ATOM   2482  N   GLY A 165      26.735  38.662  34.124  1.00  0.00           N  
ATOM   2483  CA  GLY A 165      25.439  37.992  34.080  1.00  0.00           C  
ATOM   2484  C   GLY A 165      24.291  38.906  34.459  1.00  0.00           C  
ATOM   2485  O   GLY A 165      24.276  39.477  35.543  1.00  0.00           O  
ATOM   2486  H   GLY A 165      27.316  38.596  34.949  1.00  0.00           H  
ATOM   2487 1HA  GLY A 165      25.256  37.599  33.080  1.00  0.00           H  
ATOM   2488 2HA  GLY A 165      25.450  37.139  34.759  1.00  0.00           H  
ATOM   2489  N   VAL A 166      23.336  39.050  33.547  1.00  0.00           N  
ATOM   2490  CA  VAL A 166      22.158  39.902  33.735  1.00  0.00           C  
ATOM   2491  C   VAL A 166      20.866  39.187  33.360  1.00  0.00           C  
ATOM   2492  O   VAL A 166      20.897  38.147  32.694  1.00  0.00           O  
ATOM   2493  CB  VAL A 166      22.278  41.185  32.893  1.00  0.00           C  
ATOM   2494  CG1 VAL A 166      23.499  41.990  33.314  1.00  0.00           C  
ATOM   2495  CG2 VAL A 166      22.351  40.816  31.419  1.00  0.00           C  
ATOM   2496  H   VAL A 166      23.431  38.544  32.678  1.00  0.00           H  
ATOM   2497  HA  VAL A 166      22.104  40.186  34.787  1.00  0.00           H  
ATOM   2498  HB  VAL A 166      21.401  41.807  33.078  1.00  0.00           H  
ATOM   2499 1HG1 VAL A 166      23.573  42.895  32.712  1.00  0.00           H  
ATOM   2500 2HG1 VAL A 166      23.388  42.253  34.366  1.00  0.00           H  
ATOM   2501 3HG1 VAL A 166      24.397  41.389  33.171  1.00  0.00           H  
ATOM   2502 1HG2 VAL A 166      22.435  41.719  30.813  1.00  0.00           H  
ATOM   2503 2HG2 VAL A 166      23.222  40.184  31.247  1.00  0.00           H  
ATOM   2504 3HG2 VAL A 166      21.445  40.278  31.139  1.00  0.00           H  
ATOM   2505  N   LEU A 167      19.718  39.728  33.761  1.00  0.00           N  
ATOM   2506  CA  LEU A 167      18.471  39.076  33.369  1.00  0.00           C  
ATOM   2507  C   LEU A 167      17.639  39.892  32.398  1.00  0.00           C  
ATOM   2508  O   LEU A 167      17.400  41.081  32.616  1.00  0.00           O  
ATOM   2509  CB  LEU A 167      17.641  38.784  34.626  1.00  0.00           C  
ATOM   2510  CG  LEU A 167      16.287  38.084  34.449  1.00  0.00           C  
ATOM   2511  CD1 LEU A 167      16.528  36.652  33.990  1.00  0.00           C  
ATOM   2512  CD2 LEU A 167      15.529  38.129  35.768  1.00  0.00           C  
ATOM   2513  H   LEU A 167      19.727  40.568  34.323  1.00  0.00           H  
ATOM   2514  HA  LEU A 167      18.718  38.142  32.867  1.00  0.00           H  
ATOM   2515 1HB  LEU A 167      18.238  38.153  35.284  1.00  0.00           H  
ATOM   2516 2HB  LEU A 167      17.437  39.725  35.136  1.00  0.00           H  
ATOM   2517  HG  LEU A 167      15.702  38.586  33.679  1.00  0.00           H  
ATOM   2518 1HD1 LEU A 167      15.581  36.130  33.856  1.00  0.00           H  
ATOM   2519 2HD1 LEU A 167      17.065  36.657  33.041  1.00  0.00           H  
ATOM   2520 3HD1 LEU A 167      17.121  36.132  34.742  1.00  0.00           H  
ATOM   2521 1HD2 LEU A 167      14.563  37.637  35.660  1.00  0.00           H  
ATOM   2522 2HD2 LEU A 167      16.126  37.614  36.521  1.00  0.00           H  
ATOM   2523 3HD2 LEU A 167      15.369  39.166  36.065  1.00  0.00           H  
ATOM   2524  N   VAL A 168      17.166  39.279  31.318  1.00  0.00           N  
ATOM   2525  CA  VAL A 168      16.316  40.031  30.401  1.00  0.00           C  
ATOM   2526  C   VAL A 168      14.892  39.844  30.885  1.00  0.00           C  
ATOM   2527  O   VAL A 168      14.396  38.703  30.924  1.00  0.00           O  
ATOM   2528  CB  VAL A 168      16.459  39.533  28.950  1.00  0.00           C  
ATOM   2529  CG1 VAL A 168      15.577  40.362  28.026  1.00  0.00           C  
ATOM   2530  CG2 VAL A 168      17.918  39.604  28.525  1.00  0.00           C  
ATOM   2531  H   VAL A 168      17.390  38.311  31.136  1.00  0.00           H  
ATOM   2532  HA  VAL A 168      16.595  41.085  30.415  1.00  0.00           H  
ATOM   2533  HB  VAL A 168      16.113  38.503  28.882  1.00  0.00           H  
ATOM   2534 1HG1 VAL A 168      15.695  39.992  27.008  1.00  0.00           H  
ATOM   2535 2HG1 VAL A 168      14.532  40.281  28.323  1.00  0.00           H  
ATOM   2536 3HG1 VAL A 168      15.878  41.410  28.075  1.00  0.00           H  
ATOM   2537 1HG2 VAL A 168      18.028  39.253  27.499  1.00  0.00           H  
ATOM   2538 2HG2 VAL A 168      18.279  40.630  28.584  1.00  0.00           H  
ATOM   2539 3HG2 VAL A 168      18.486  38.966  29.201  1.00  0.00           H  
ATOM   2540  N   VAL A 169      14.234  40.932  31.268  1.00  0.00           N  
ATOM   2541  CA  VAL A 169      12.900  40.871  31.852  1.00  0.00           C  
ATOM   2542  C   VAL A 169      11.851  41.482  30.936  1.00  0.00           C  
ATOM   2543  O   VAL A 169      10.675  41.536  31.278  1.00  0.00           O  
ATOM   2544  CB  VAL A 169      12.848  41.607  33.203  1.00  0.00           C  
ATOM   2545  CG1 VAL A 169      13.796  40.944  34.191  1.00  0.00           C  
ATOM   2546  CG2 VAL A 169      13.198  43.076  33.029  1.00  0.00           C  
ATOM   2547  H   VAL A 169      14.697  41.821  31.138  1.00  0.00           H  
ATOM   2548  HA  VAL A 169      12.640  39.823  32.015  1.00  0.00           H  
ATOM   2549  HB  VAL A 169      11.842  41.528  33.616  1.00  0.00           H  
ATOM   2550 1HG1 VAL A 169      13.758  41.466  35.148  1.00  0.00           H  
ATOM   2551 2HG1 VAL A 169      13.496  39.905  34.333  1.00  0.00           H  
ATOM   2552 3HG1 VAL A 169      14.814  40.979  33.805  1.00  0.00           H  
ATOM   2553 1HG2 VAL A 169      13.156  43.581  33.994  1.00  0.00           H  
ATOM   2554 2HG2 VAL A 169      14.204  43.174  32.619  1.00  0.00           H  
ATOM   2555 3HG2 VAL A 169      12.482  43.534  32.346  1.00  0.00           H  
ATOM   2556  N   GLY A 170      12.286  41.950  29.768  1.00  0.00           N  
ATOM   2557  CA  GLY A 170      11.339  42.486  28.803  1.00  0.00           C  
ATOM   2558  C   GLY A 170      12.006  42.995  27.539  1.00  0.00           C  
ATOM   2559  O   GLY A 170      13.190  42.759  27.293  1.00  0.00           O  
ATOM   2560  H   GLY A 170      13.276  41.925  29.576  1.00  0.00           H  
ATOM   2561 1HA  GLY A 170      10.623  41.709  28.540  1.00  0.00           H  
ATOM   2562 2HA  GLY A 170      10.785  43.304  29.264  1.00  0.00           H  
ATOM   2563  N   TYR A 171      11.227  43.696  26.723  1.00  0.00           N  
ATOM   2564  CA  TYR A 171      11.706  44.315  25.494  1.00  0.00           C  
ATOM   2565  C   TYR A 171      10.648  45.283  24.975  1.00  0.00           C  
ATOM   2566  O   TYR A 171       9.492  45.241  25.412  1.00  0.00           O  
ATOM   2567  CB  TYR A 171      12.053  43.308  24.396  1.00  0.00           C  
ATOM   2568  CG  TYR A 171      11.019  42.338  23.871  1.00  0.00           C  
ATOM   2569  CD1 TYR A 171      10.071  42.803  22.971  1.00  0.00           C  
ATOM   2570  CD2 TYR A 171      10.980  41.003  24.248  1.00  0.00           C  
ATOM   2571  CE1 TYR A 171       9.107  41.952  22.468  1.00  0.00           C  
ATOM   2572  CE2 TYR A 171      10.005  40.176  23.728  1.00  0.00           C  
ATOM   2573  CZ  TYR A 171       9.075  40.671  22.835  1.00  0.00           C  
ATOM   2574  OH  TYR A 171       8.082  39.893  22.284  1.00  0.00           O  
ATOM   2575  H   TYR A 171      10.258  43.787  26.995  1.00  0.00           H  
ATOM   2576  HA  TYR A 171      12.613  44.880  25.713  1.00  0.00           H  
ATOM   2577 1HB  TYR A 171      12.392  43.866  23.523  1.00  0.00           H  
ATOM   2578 2HB  TYR A 171      12.873  42.688  24.761  1.00  0.00           H  
ATOM   2579  HD1 TYR A 171      10.075  43.847  22.658  1.00  0.00           H  
ATOM   2580  HD2 TYR A 171      11.714  40.610  24.955  1.00  0.00           H  
ATOM   2581  HE1 TYR A 171       8.368  42.333  21.764  1.00  0.00           H  
ATOM   2582  HE2 TYR A 171       9.976  39.128  24.025  1.00  0.00           H  
ATOM   2583  HH  TYR A 171       7.594  40.406  21.636  1.00  0.00           H  
ATOM   2584  N   GLY A 172      11.023  46.176  24.081  1.00  0.00           N  
ATOM   2585  CA  GLY A 172      10.053  47.099  23.524  1.00  0.00           C  
ATOM   2586  C   GLY A 172      10.630  48.209  22.687  1.00  0.00           C  
ATOM   2587  O   GLY A 172      11.776  48.149  22.230  1.00  0.00           O  
ATOM   2588  H   GLY A 172      11.992  46.200  23.797  1.00  0.00           H  
ATOM   2589 1HA  GLY A 172       9.355  46.536  22.903  1.00  0.00           H  
ATOM   2590 2HA  GLY A 172       9.490  47.549  24.340  1.00  0.00           H  
ATOM   2591  N   ASP A 173       9.823  49.242  22.470  1.00  0.00           N  
ATOM   2592  CA  ASP A 173      10.153  50.407  21.670  1.00  0.00           C  
ATOM   2593  C   ASP A 173       9.896  51.683  22.437  1.00  0.00           C  
ATOM   2594  O   ASP A 173       8.749  51.997  22.781  1.00  0.00           O  
ATOM   2595  CB  ASP A 173       9.357  50.417  20.363  1.00  0.00           C  
ATOM   2596  CG  ASP A 173       9.631  51.615  19.464  1.00  0.00           C  
ATOM   2597  OD1 ASP A 173       9.839  51.438  18.286  1.00  0.00           O  
ATOM   2598  OD2 ASP A 173       9.632  52.707  19.977  1.00  0.00           O  
ATOM   2599  H   ASP A 173       8.905  49.224  22.891  1.00  0.00           H  
ATOM   2600  HA  ASP A 173      11.215  50.374  21.424  1.00  0.00           H  
ATOM   2601 1HB  ASP A 173       9.587  49.511  19.799  1.00  0.00           H  
ATOM   2602 2HB  ASP A 173       8.290  50.405  20.590  1.00  0.00           H  
ATOM   2603  N   LEU A 174      10.961  52.411  22.736  1.00  0.00           N  
ATOM   2604  CA  LEU A 174      10.842  53.648  23.497  1.00  0.00           C  
ATOM   2605  C   LEU A 174      11.068  54.830  22.577  1.00  0.00           C  
ATOM   2606  O   LEU A 174      12.208  55.161  22.238  1.00  0.00           O  
ATOM   2607  CB  LEU A 174      11.857  53.669  24.647  1.00  0.00           C  
ATOM   2608  CG  LEU A 174      11.925  54.927  25.523  1.00  0.00           C  
ATOM   2609  CD1 LEU A 174      10.577  55.192  26.180  1.00  0.00           C  
ATOM   2610  CD2 LEU A 174      13.013  54.727  26.567  1.00  0.00           C  
ATOM   2611  H   LEU A 174      11.870  52.097  22.431  1.00  0.00           H  
ATOM   2612  HA  LEU A 174       9.835  53.698  23.910  1.00  0.00           H  
ATOM   2613 1HB  LEU A 174      11.643  52.838  25.318  1.00  0.00           H  
ATOM   2614 2HB  LEU A 174      12.848  53.524  24.218  1.00  0.00           H  
ATOM   2615  HG  LEU A 174      12.159  55.795  24.907  1.00  0.00           H  
ATOM   2616 1HD1 LEU A 174      10.646  56.089  26.795  1.00  0.00           H  
ATOM   2617 2HD1 LEU A 174       9.804  55.342  25.425  1.00  0.00           H  
ATOM   2618 3HD1 LEU A 174      10.305  54.342  26.801  1.00  0.00           H  
ATOM   2619 1HD2 LEU A 174      13.079  55.612  27.202  1.00  0.00           H  
ATOM   2620 2HD2 LEU A 174      12.772  53.859  27.180  1.00  0.00           H  
ATOM   2621 3HD2 LEU A 174      13.972  54.566  26.074  1.00  0.00           H  
ATOM   2622  N   ASN A 175       9.979  55.457  22.136  1.00  0.00           N  
ATOM   2623  CA  ASN A 175      10.037  56.600  21.240  1.00  0.00           C  
ATOM   2624  C   ASN A 175      10.881  56.351  19.989  1.00  0.00           C  
ATOM   2625  O   ASN A 175      11.634  57.231  19.568  1.00  0.00           O  
ATOM   2626  CB  ASN A 175      10.570  57.800  22.001  1.00  0.00           C  
ATOM   2627  CG  ASN A 175       9.691  58.151  23.169  1.00  0.00           C  
ATOM   2628  OD1 ASN A 175       8.458  58.078  23.087  1.00  0.00           O  
ATOM   2629  ND2 ASN A 175      10.304  58.531  24.263  1.00  0.00           N  
ATOM   2630  H   ASN A 175       9.074  55.125  22.438  1.00  0.00           H  
ATOM   2631  HA  ASN A 175       9.025  56.805  20.887  1.00  0.00           H  
ATOM   2632 1HB  ASN A 175      11.579  57.598  22.364  1.00  0.00           H  
ATOM   2633 2HB  ASN A 175      10.637  58.658  21.332  1.00  0.00           H  
ATOM   2634 1HD2 ASN A 175       9.773  58.778  25.074  1.00  0.00           H  
ATOM   2635 2HD2 ASN A 175      11.302  58.574  24.286  1.00  0.00           H  
ATOM   2636  N   GLY A 176      10.785  55.161  19.392  1.00  0.00           N  
ATOM   2637  CA  GLY A 176      11.542  54.825  18.197  1.00  0.00           C  
ATOM   2638  C   GLY A 176      12.835  54.075  18.483  1.00  0.00           C  
ATOM   2639  O   GLY A 176      13.471  53.571  17.559  1.00  0.00           O  
ATOM   2640  H   GLY A 176      10.178  54.435  19.747  1.00  0.00           H  
ATOM   2641 1HA  GLY A 176      10.914  54.213  17.549  1.00  0.00           H  
ATOM   2642 2HA  GLY A 176      11.782  55.741  17.657  1.00  0.00           H  
ATOM   2643  N   LYS A 177      13.253  54.012  19.743  1.00  0.00           N  
ATOM   2644  CA  LYS A 177      14.470  53.287  20.086  1.00  0.00           C  
ATOM   2645  C   LYS A 177      14.123  51.880  20.566  1.00  0.00           C  
ATOM   2646  O   LYS A 177      13.504  51.695  21.619  1.00  0.00           O  
ATOM   2647  CB  LYS A 177      15.260  54.045  21.155  1.00  0.00           C  
ATOM   2648  CG  LYS A 177      15.648  55.474  20.798  1.00  0.00           C  
ATOM   2649  CD  LYS A 177      16.618  55.542  19.630  1.00  0.00           C  
ATOM   2650  CE  LYS A 177      17.081  56.970  19.377  1.00  0.00           C  
ATOM   2651  NZ  LYS A 177      17.989  57.063  18.201  1.00  0.00           N  
ATOM   2652  H   LYS A 177      12.724  54.468  20.473  1.00  0.00           H  
ATOM   2653  HA  LYS A 177      15.095  53.198  19.196  1.00  0.00           H  
ATOM   2654 1HB  LYS A 177      14.671  54.084  22.072  1.00  0.00           H  
ATOM   2655 2HB  LYS A 177      16.179  53.498  21.368  1.00  0.00           H  
ATOM   2656 1HG  LYS A 177      14.747  56.031  20.535  1.00  0.00           H  
ATOM   2657 2HG  LYS A 177      16.112  55.941  21.666  1.00  0.00           H  
ATOM   2658 1HD  LYS A 177      17.487  54.919  19.846  1.00  0.00           H  
ATOM   2659 2HD  LYS A 177      16.140  55.165  18.727  1.00  0.00           H  
ATOM   2660 1HE  LYS A 177      16.208  57.599  19.204  1.00  0.00           H  
ATOM   2661 2HE  LYS A 177      17.606  57.334  20.261  1.00  0.00           H  
ATOM   2662 1HZ  LYS A 177      18.272  58.023  18.068  1.00  0.00           H  
ATOM   2663 2HZ  LYS A 177      18.807  56.490  18.358  1.00  0.00           H  
ATOM   2664 3HZ  LYS A 177      17.504  56.738  17.377  1.00  0.00           H  
ATOM   2665  N   GLU A 178      14.523  50.883  19.788  1.00  0.00           N  
ATOM   2666  CA  GLU A 178      14.197  49.503  20.104  1.00  0.00           C  
ATOM   2667  C   GLU A 178      15.141  48.973  21.176  1.00  0.00           C  
ATOM   2668  O   GLU A 178      16.358  49.170  21.059  1.00  0.00           O  
ATOM   2669  CB  GLU A 178      14.285  48.661  18.830  1.00  0.00           C  
ATOM   2670  CG  GLU A 178      13.328  49.052  17.713  1.00  0.00           C  
ATOM   2671  CD  GLU A 178      13.477  48.103  16.556  1.00  0.00           C  
ATOM   2672  OE1 GLU A 178      13.303  46.933  16.799  1.00  0.00           O  
ATOM   2673  OE2 GLU A 178      13.755  48.523  15.457  1.00  0.00           O  
ATOM   2674  H   GLU A 178      15.065  51.094  18.962  1.00  0.00           H  
ATOM   2675  HA  GLU A 178      13.178  49.456  20.495  1.00  0.00           H  
ATOM   2676 1HB  GLU A 178      15.295  48.723  18.423  1.00  0.00           H  
ATOM   2677 2HB  GLU A 178      14.091  47.617  19.073  1.00  0.00           H  
ATOM   2678 1HG  GLU A 178      12.306  49.026  18.091  1.00  0.00           H  
ATOM   2679 2HG  GLU A 178      13.533  50.073  17.395  1.00  0.00           H  
ATOM   2680  N   TYR A 179      14.597  48.329  22.205  1.00  0.00           N  
ATOM   2681  CA  TYR A 179      15.395  47.849  23.324  1.00  0.00           C  
ATOM   2682  C   TYR A 179      15.024  46.527  23.979  1.00  0.00           C  
ATOM   2683  O   TYR A 179      13.910  46.030  23.869  1.00  0.00           O  
ATOM   2684  CB  TYR A 179      15.421  48.914  24.422  1.00  0.00           C  
ATOM   2685  CG  TYR A 179      14.061  49.049  25.069  1.00  0.00           C  
ATOM   2686  CD1 TYR A 179      13.742  48.289  26.186  1.00  0.00           C  
ATOM   2687  CD2 TYR A 179      13.115  49.929  24.565  1.00  0.00           C  
ATOM   2688  CE1 TYR A 179      12.504  48.404  26.788  1.00  0.00           C  
ATOM   2689  CE2 TYR A 179      11.879  50.034  25.175  1.00  0.00           C  
ATOM   2690  CZ  TYR A 179      11.579  49.270  26.285  1.00  0.00           C  
ATOM   2691  OH  TYR A 179      10.348  49.377  26.891  1.00  0.00           O  
ATOM   2692  H   TYR A 179      13.599  48.177  22.202  1.00  0.00           H  
ATOM   2693  HA  TYR A 179      16.399  47.680  22.935  1.00  0.00           H  
ATOM   2694 1HB  TYR A 179      16.163  48.646  25.177  1.00  0.00           H  
ATOM   2695 2HB  TYR A 179      15.725  49.866  23.989  1.00  0.00           H  
ATOM   2696  HD1 TYR A 179      14.473  47.593  26.597  1.00  0.00           H  
ATOM   2697  HD2 TYR A 179      13.345  50.534  23.689  1.00  0.00           H  
ATOM   2698  HE1 TYR A 179      12.255  47.805  27.663  1.00  0.00           H  
ATOM   2699  HE2 TYR A 179      11.127  50.721  24.787  1.00  0.00           H  
ATOM   2700  HH  TYR A 179       9.808  50.013  26.417  1.00  0.00           H  
ATOM   2701  N   TRP A 180      16.016  45.968  24.671  1.00  0.00           N  
ATOM   2702  CA  TRP A 180      15.893  44.823  25.573  1.00  0.00           C  
ATOM   2703  C   TRP A 180      15.806  45.383  27.002  1.00  0.00           C  
ATOM   2704  O   TRP A 180      16.580  46.285  27.343  1.00  0.00           O  
ATOM   2705  CB  TRP A 180      17.077  43.863  25.444  1.00  0.00           C  
ATOM   2706  CG  TRP A 180      17.102  43.125  24.140  1.00  0.00           C  
ATOM   2707  CD1 TRP A 180      17.906  43.345  23.062  1.00  0.00           C  
ATOM   2708  CD2 TRP A 180      16.256  42.034  23.813  1.00  0.00           C  
ATOM   2709  NE1 TRP A 180      17.602  42.443  22.073  1.00  0.00           N  
ATOM   2710  CE2 TRP A 180      16.590  41.633  22.525  1.00  0.00           C  
ATOM   2711  CE3 TRP A 180      15.242  41.365  24.510  1.00  0.00           C  
ATOM   2712  CZ2 TRP A 180      15.944  40.579  21.899  1.00  0.00           C  
ATOM   2713  CZ3 TRP A 180      14.586  40.306  23.894  1.00  0.00           C  
ATOM   2714  CH2 TRP A 180      14.940  39.936  22.622  1.00  0.00           C  
ATOM   2715  H   TRP A 180      16.934  46.373  24.563  1.00  0.00           H  
ATOM   2716  HA  TRP A 180      14.984  44.269  25.337  1.00  0.00           H  
ATOM   2717 1HB  TRP A 180      18.010  44.420  25.542  1.00  0.00           H  
ATOM   2718 2HB  TRP A 180      17.047  43.133  26.252  1.00  0.00           H  
ATOM   2719  HD1 TRP A 180      18.670  44.118  22.996  1.00  0.00           H  
ATOM   2720  HE1 TRP A 180      18.028  42.364  21.160  1.00  0.00           H  
ATOM   2721  HE3 TRP A 180      14.971  41.667  25.522  1.00  0.00           H  
ATOM   2722  HZ2 TRP A 180      16.190  40.250  20.889  1.00  0.00           H  
ATOM   2723  HZ3 TRP A 180      13.796  39.786  24.437  1.00  0.00           H  
ATOM   2724  HH2 TRP A 180      14.433  39.106  22.128  1.00  0.00           H  
ATOM   2725  N   LEU A 181      14.878  44.906  27.834  1.00  0.00           N  
ATOM   2726  CA  LEU A 181      14.831  45.455  29.197  1.00  0.00           C  
ATOM   2727  C   LEU A 181      15.590  44.479  30.114  1.00  0.00           C  
ATOM   2728  O   LEU A 181      15.176  43.343  30.319  1.00  0.00           O  
ATOM   2729  CB  LEU A 181      13.391  45.643  29.693  1.00  0.00           C  
ATOM   2730  CG  LEU A 181      13.205  46.199  31.110  1.00  0.00           C  
ATOM   2731  CD1 LEU A 181      13.786  47.602  31.225  1.00  0.00           C  
ATOM   2732  CD2 LEU A 181      11.715  46.196  31.422  1.00  0.00           C  
ATOM   2733  H   LEU A 181      14.238  44.190  27.522  1.00  0.00           H  
ATOM   2734  HA  LEU A 181      15.309  46.434  29.194  1.00  0.00           H  
ATOM   2735 1HB  LEU A 181      12.876  46.322  29.015  1.00  0.00           H  
ATOM   2736 2HB  LEU A 181      12.885  44.678  29.660  1.00  0.00           H  
ATOM   2737  HG  LEU A 181      13.738  45.577  31.829  1.00  0.00           H  
ATOM   2738 1HD1 LEU A 181      13.638  47.968  32.241  1.00  0.00           H  
ATOM   2739 2HD1 LEU A 181      14.853  47.607  31.003  1.00  0.00           H  
ATOM   2740 3HD1 LEU A 181      13.278  48.258  30.519  1.00  0.00           H  
ATOM   2741 1HD2 LEU A 181      11.543  46.584  32.425  1.00  0.00           H  
ATOM   2742 2HD2 LEU A 181      11.181  46.819  30.705  1.00  0.00           H  
ATOM   2743 3HD2 LEU A 181      11.317  45.181  31.368  1.00  0.00           H  
ATOM   2744  N   VAL A 182      16.690  44.970  30.672  1.00  0.00           N  
ATOM   2745  CA  VAL A 182      17.580  44.146  31.489  1.00  0.00           C  
ATOM   2746  C   VAL A 182      17.749  44.561  32.950  1.00  0.00           C  
ATOM   2747  O   VAL A 182      18.024  45.710  33.279  1.00  0.00           O  
ATOM   2748  CB  VAL A 182      18.950  44.165  30.786  1.00  0.00           C  
ATOM   2749  CG1 VAL A 182      19.977  43.363  31.570  1.00  0.00           C  
ATOM   2750  CG2 VAL A 182      18.797  43.617  29.376  1.00  0.00           C  
ATOM   2751  H   VAL A 182      16.930  45.943  30.534  1.00  0.00           H  
ATOM   2752  HA  VAL A 182      17.163  43.139  31.505  1.00  0.00           H  
ATOM   2753  HB  VAL A 182      19.318  45.190  30.744  1.00  0.00           H  
ATOM   2754 1HG1 VAL A 182      20.927  43.406  31.037  1.00  0.00           H  
ATOM   2755 2HG1 VAL A 182      20.105  43.776  32.571  1.00  0.00           H  
ATOM   2756 3HG1 VAL A 182      19.629  42.333  31.646  1.00  0.00           H  
ATOM   2757 1HG2 VAL A 182      19.771  43.634  28.886  1.00  0.00           H  
ATOM   2758 2HG2 VAL A 182      18.424  42.595  29.449  1.00  0.00           H  
ATOM   2759 3HG2 VAL A 182      18.095  44.221  28.801  1.00  0.00           H  
ATOM   2760  N   LYS A 183      17.573  43.577  33.833  1.00  0.00           N  
ATOM   2761  CA  LYS A 183      17.715  43.744  35.279  1.00  0.00           C  
ATOM   2762  C   LYS A 183      19.210  43.634  35.643  1.00  0.00           C  
ATOM   2763  O   LYS A 183      19.843  42.623  35.386  1.00  0.00           O  
ATOM   2764  CB  LYS A 183      16.900  42.703  36.049  1.00  0.00           C  
ATOM   2765  CG  LYS A 183      16.916  42.877  37.562  1.00  0.00           C  
ATOM   2766  CD  LYS A 183      16.280  41.706  38.296  1.00  0.00           C  
ATOM   2767  CE  LYS A 183      16.313  41.924  39.801  1.00  0.00           C  
ATOM   2768  NZ  LYS A 183      15.979  40.699  40.576  1.00  0.00           N  
ATOM   2769  H   LYS A 183      17.325  42.671  33.461  1.00  0.00           H  
ATOM   2770  HA  LYS A 183      17.360  44.734  35.567  1.00  0.00           H  
ATOM   2771 1HB  LYS A 183      15.859  42.735  35.723  1.00  0.00           H  
ATOM   2772 2HB  LYS A 183      17.289  41.710  35.817  1.00  0.00           H  
ATOM   2773 1HG  LYS A 183      17.945  42.978  37.911  1.00  0.00           H  
ATOM   2774 2HG  LYS A 183      16.371  43.788  37.811  1.00  0.00           H  
ATOM   2775 1HD  LYS A 183      15.244  41.597  37.969  1.00  0.00           H  
ATOM   2776 2HD  LYS A 183      16.819  40.791  38.056  1.00  0.00           H  
ATOM   2777 1HE  LYS A 183      17.308  42.254  40.089  1.00  0.00           H  
ATOM   2778 2HE  LYS A 183      15.594  42.702  40.060  1.00  0.00           H  
ATOM   2779 1HZ  LYS A 183      16.016  40.903  41.564  1.00  0.00           H  
ATOM   2780 2HZ  LYS A 183      15.055  40.342  40.370  1.00  0.00           H  
ATOM   2781 3HZ  LYS A 183      16.644  39.971  40.358  1.00  0.00           H  
ATOM   2782  N   ASN A 184      19.771  44.684  36.227  1.00  0.00           N  
ATOM   2783  CA  ASN A 184      21.190  44.630  36.556  1.00  0.00           C  
ATOM   2784  C   ASN A 184      21.418  44.246  38.021  1.00  0.00           C  
ATOM   2785  O   ASN A 184      20.473  44.011  38.777  1.00  0.00           O  
ATOM   2786  CB  ASN A 184      21.843  45.961  36.235  1.00  0.00           C  
ATOM   2787  CG  ASN A 184      23.278  45.776  35.826  1.00  0.00           C  
ATOM   2788  OD1 ASN A 184      23.759  44.645  35.964  1.00  0.00           O  
ATOM   2789  ND2 ASN A 184      23.957  46.788  35.349  1.00  0.00           N  
ATOM   2790  H   ASN A 184      19.251  45.518  36.453  1.00  0.00           H  
ATOM   2791  HA  ASN A 184      21.651  43.854  35.943  1.00  0.00           H  
ATOM   2792 1HB  ASN A 184      21.292  46.450  35.430  1.00  0.00           H  
ATOM   2793 2HB  ASN A 184      21.797  46.617  37.104  1.00  0.00           H  
ATOM   2794 1HD2 ASN A 184      24.911  46.668  35.076  1.00  0.00           H  
ATOM   2795 2HD2 ASN A 184      23.526  47.686  35.255  1.00  0.00           H  
ATOM   2796  N   SER A 185      22.692  44.172  38.387  1.00  0.00           N  
ATOM   2797  CA  SER A 185      23.204  43.898  39.723  1.00  0.00           C  
ATOM   2798  C   SER A 185      24.025  45.074  40.267  1.00  0.00           C  
ATOM   2799  O   SER A 185      24.960  44.908  41.046  1.00  0.00           O  
ATOM   2800  CB  SER A 185      24.073  42.654  39.733  1.00  0.00           C  
ATOM   2801  OG  SER A 185      23.356  41.503  39.382  1.00  0.00           O  
ATOM   2802  H   SER A 185      23.353  44.324  37.639  1.00  0.00           H  
ATOM   2803  HA  SER A 185      22.360  43.738  40.394  1.00  0.00           H  
ATOM   2804 1HB  SER A 185      24.901  42.783  39.035  1.00  0.00           H  
ATOM   2805 2HB  SER A 185      24.490  42.536  40.732  1.00  0.00           H  
ATOM   2806  HG  SER A 185      23.915  40.784  39.686  1.00  0.00           H  
ATOM   2807  N   TRP A 186      23.652  46.282  39.848  1.00  0.00           N  
ATOM   2808  CA  TRP A 186      24.329  47.505  40.263  1.00  0.00           C  
ATOM   2809  C   TRP A 186      23.541  48.345  41.268  1.00  0.00           C  
ATOM   2810  O   TRP A 186      23.799  49.546  41.422  1.00  0.00           O  
ATOM   2811  CB  TRP A 186      24.644  48.388  39.055  1.00  0.00           C  
ATOM   2812  CG  TRP A 186      25.753  47.918  38.164  1.00  0.00           C  
ATOM   2813  CD1 TRP A 186      26.052  46.650  37.764  1.00  0.00           C  
ATOM   2814  CD2 TRP A 186      26.741  48.779  37.548  1.00  0.00           C  
ATOM   2815  NE1 TRP A 186      27.155  46.675  36.948  1.00  0.00           N  
ATOM   2816  CE2 TRP A 186      27.584  47.972  36.808  1.00  0.00           C  
ATOM   2817  CE3 TRP A 186      26.967  50.160  37.572  1.00  0.00           C  
ATOM   2818  CZ2 TRP A 186      28.654  48.476  36.083  1.00  0.00           C  
ATOM   2819  CZ3 TRP A 186      28.036  50.677  36.848  1.00  0.00           C  
ATOM   2820  CH2 TRP A 186      28.859  49.855  36.120  1.00  0.00           C  
ATOM   2821  H   TRP A 186      22.866  46.352  39.217  1.00  0.00           H  
ATOM   2822  HA  TRP A 186      25.263  47.223  40.750  1.00  0.00           H  
ATOM   2823 1HB  TRP A 186      23.744  48.471  38.445  1.00  0.00           H  
ATOM   2824 2HB  TRP A 186      24.911  49.385  39.408  1.00  0.00           H  
ATOM   2825  HD1 TRP A 186      25.518  45.741  38.034  1.00  0.00           H  
ATOM   2826  HE1 TRP A 186      27.622  45.902  36.495  1.00  0.00           H  
ATOM   2827  HE3 TRP A 186      26.320  50.825  38.143  1.00  0.00           H  
ATOM   2828  HZ2 TRP A 186      29.311  47.829  35.503  1.00  0.00           H  
ATOM   2829  HZ3 TRP A 186      28.195  51.754  36.880  1.00  0.00           H  
ATOM   2830  HH2 TRP A 186      29.694  50.271  35.556  1.00  0.00           H  
ATOM   2831  N   GLY A 187      22.570  47.748  41.953  1.00  0.00           N  
ATOM   2832  CA  GLY A 187      21.777  48.520  42.897  1.00  0.00           C  
ATOM   2833  C   GLY A 187      20.690  49.345  42.214  1.00  0.00           C  
ATOM   2834  O   GLY A 187      20.596  49.429  40.985  1.00  0.00           O  
ATOM   2835  H   GLY A 187      22.382  46.762  41.818  1.00  0.00           H  
ATOM   2836 1HA  GLY A 187      21.310  47.849  43.617  1.00  0.00           H  
ATOM   2837 2HA  GLY A 187      22.431  49.189  43.455  1.00  0.00           H  
ATOM   2838  N   HIS A 188      19.862  49.998  43.028  1.00  0.00           N  
ATOM   2839  CA  HIS A 188      18.735  50.803  42.551  1.00  0.00           C  
ATOM   2840  C   HIS A 188      19.148  52.156  42.006  1.00  0.00           C  
ATOM   2841  O   HIS A 188      18.333  52.876  41.429  1.00  0.00           O  
ATOM   2842  CB  HIS A 188      17.758  50.996  43.713  1.00  0.00           C  
ATOM   2843  CG  HIS A 188      18.427  51.696  44.856  1.00  0.00           C  
ATOM   2844  ND1 HIS A 188      19.357  51.068  45.658  1.00  0.00           N  
ATOM   2845  CD2 HIS A 188      18.304  52.952  45.331  1.00  0.00           C  
ATOM   2846  CE1 HIS A 188      19.779  51.916  46.578  1.00  0.00           C  
ATOM   2847  NE2 HIS A 188      19.156  53.066  46.402  1.00  0.00           N  
ATOM   2848  H   HIS A 188      19.993  49.954  44.029  1.00  0.00           H  
ATOM   2849  HA  HIS A 188      18.235  50.282  41.735  1.00  0.00           H  
ATOM   2850 1HB  HIS A 188      16.898  51.577  43.380  1.00  0.00           H  
ATOM   2851 2HB  HIS A 188      17.385  50.027  44.045  1.00  0.00           H  
ATOM   2852  HD2 HIS A 188      17.650  53.731  44.938  1.00  0.00           H  
ATOM   2853  HE1 HIS A 188      20.517  51.703  47.352  1.00  0.00           H  
ATOM   2854  HE2 HIS A 188      19.276  53.900  46.959  1.00  0.00           H  
ATOM   2855  N   ASN A 189      20.417  52.512  42.168  1.00  0.00           N  
ATOM   2856  CA  ASN A 189      20.915  53.799  41.700  1.00  0.00           C  
ATOM   2857  C   ASN A 189      21.501  53.713  40.299  1.00  0.00           C  
ATOM   2858  O   ASN A 189      22.038  54.690  39.785  1.00  0.00           O  
ATOM   2859  CB  ASN A 189      21.950  54.340  42.670  1.00  0.00           C  
ATOM   2860  CG  ASN A 189      21.359  54.747  43.992  1.00  0.00           C  
ATOM   2861  OD1 ASN A 189      20.239  55.260  44.078  1.00  0.00           O  
ATOM   2862  ND2 ASN A 189      22.106  54.520  45.043  1.00  0.00           N  
ATOM   2863  H   ASN A 189      21.047  51.868  42.626  1.00  0.00           H  
ATOM   2864  HA  ASN A 189      20.077  54.494  41.648  1.00  0.00           H  
ATOM   2865 1HB  ASN A 189      22.711  53.578  42.846  1.00  0.00           H  
ATOM   2866 2HB  ASN A 189      22.444  55.206  42.230  1.00  0.00           H  
ATOM   2867 1HD2 ASN A 189      21.777  54.764  45.954  1.00  0.00           H  
ATOM   2868 2HD2 ASN A 189      23.008  54.102  44.938  1.00  0.00           H  
ATOM   2869  N   PHE A 190      21.421  52.540  39.680  1.00  0.00           N  
ATOM   2870  CA  PHE A 190      21.904  52.352  38.323  1.00  0.00           C  
ATOM   2871  C   PHE A 190      20.821  52.515  37.273  1.00  0.00           C  
ATOM   2872  O   PHE A 190      19.739  51.921  37.380  1.00  0.00           O  
ATOM   2873  CB  PHE A 190      22.530  50.963  38.180  1.00  0.00           C  
ATOM   2874  CG  PHE A 190      22.831  50.589  36.757  1.00  0.00           C  
ATOM   2875  CD1 PHE A 190      23.952  51.040  36.073  1.00  0.00           C  
ATOM   2876  CD2 PHE A 190      21.946  49.755  36.102  1.00  0.00           C  
ATOM   2877  CE1 PHE A 190      24.176  50.661  34.763  1.00  0.00           C  
ATOM   2878  CE2 PHE A 190      22.167  49.373  34.793  1.00  0.00           C  
ATOM   2879  CZ  PHE A 190      23.285  49.828  34.123  1.00  0.00           C  
ATOM   2880  H   PHE A 190      21.012  51.750  40.158  1.00  0.00           H  
ATOM   2881  HA  PHE A 190      22.665  53.107  38.124  1.00  0.00           H  
ATOM   2882 1HB  PHE A 190      23.454  50.949  38.757  1.00  0.00           H  
ATOM   2883 2HB  PHE A 190      21.858  50.216  38.597  1.00  0.00           H  
ATOM   2884  HD1 PHE A 190      24.661  51.699  36.576  1.00  0.00           H  
ATOM   2885  HD2 PHE A 190      21.063  49.395  36.628  1.00  0.00           H  
ATOM   2886  HE1 PHE A 190      25.059  51.022  34.237  1.00  0.00           H  
ATOM   2887  HE2 PHE A 190      21.447  48.713  34.309  1.00  0.00           H  
ATOM   2888  HZ  PHE A 190      23.464  49.532  33.090  1.00  0.00           H  
ATOM   2889  N   GLY A 191      21.070  53.285  36.213  1.00  0.00           N  
ATOM   2890  CA  GLY A 191      20.041  53.324  35.172  1.00  0.00           C  
ATOM   2891  C   GLY A 191      18.677  53.758  35.682  1.00  0.00           C  
ATOM   2892  O   GLY A 191      18.529  54.643  36.532  1.00  0.00           O  
ATOM   2893  H   GLY A 191      21.907  53.833  36.080  1.00  0.00           H  
ATOM   2894 1HA  GLY A 191      20.355  54.013  34.388  1.00  0.00           H  
ATOM   2895 2HA  GLY A 191      19.956  52.333  34.731  1.00  0.00           H  
ATOM   2896  N   GLU A 192      17.646  53.128  35.128  1.00  0.00           N  
ATOM   2897  CA  GLU A 192      16.273  53.472  35.486  1.00  0.00           C  
ATOM   2898  C   GLU A 192      15.880  52.561  36.642  1.00  0.00           C  
ATOM   2899  O   GLU A 192      15.297  51.480  36.445  1.00  0.00           O  
ATOM   2900  CB  GLU A 192      15.342  53.303  34.284  1.00  0.00           C  
ATOM   2901  CG  GLU A 192      15.678  54.214  33.110  1.00  0.00           C  
ATOM   2902  CD  GLU A 192      14.704  54.137  31.968  1.00  0.00           C  
ATOM   2903  OE1 GLU A 192      13.713  53.463  32.124  1.00  0.00           O  
ATOM   2904  OE2 GLU A 192      14.920  54.733  30.940  1.00  0.00           O  
ATOM   2905  H   GLU A 192      17.802  52.397  34.447  1.00  0.00           H  
ATOM   2906  HA  GLU A 192      16.232  54.518  35.793  1.00  0.00           H  
ATOM   2907 1HB  GLU A 192      15.383  52.271  33.938  1.00  0.00           H  
ATOM   2908 2HB  GLU A 192      14.316  53.508  34.590  1.00  0.00           H  
ATOM   2909 1HG  GLU A 192      15.707  55.244  33.464  1.00  0.00           H  
ATOM   2910 2HG  GLU A 192      16.671  53.941  32.754  1.00  0.00           H  
ATOM   2911  N   GLU A 193      16.226  52.999  37.848  1.00  0.00           N  
ATOM   2912  CA  GLU A 193      15.959  52.291  39.080  1.00  0.00           C  
ATOM   2913  C   GLU A 193      16.463  50.852  39.074  1.00  0.00           C  
ATOM   2914  O   GLU A 193      15.771  49.940  39.533  1.00  0.00           O  
ATOM   2915  CB  GLU A 193      14.460  52.283  39.387  1.00  0.00           C  
ATOM   2916  CG  GLU A 193      13.835  53.660  39.557  1.00  0.00           C  
ATOM   2917  CD  GLU A 193      12.395  53.625  39.988  1.00  0.00           C  
ATOM   2918  OE1 GLU A 193      11.807  52.570  39.994  1.00  0.00           O  
ATOM   2919  OE2 GLU A 193      11.876  54.666  40.311  1.00  0.00           O  
ATOM   2920  H   GLU A 193      16.705  53.888  37.870  1.00  0.00           H  
ATOM   2921  HA  GLU A 193      16.483  52.812  39.883  1.00  0.00           H  
ATOM   2922 1HB  GLU A 193      13.924  51.776  38.585  1.00  0.00           H  
ATOM   2923 2HB  GLU A 193      14.283  51.722  40.303  1.00  0.00           H  
ATOM   2924 1HG  GLU A 193      14.406  54.210  40.304  1.00  0.00           H  
ATOM   2925 2HG  GLU A 193      13.908  54.195  38.611  1.00  0.00           H  
ATOM   2926  N   GLY A 194      17.676  50.642  38.568  1.00  0.00           N  
ATOM   2927  CA  GLY A 194      18.318  49.335  38.496  1.00  0.00           C  
ATOM   2928  C   GLY A 194      18.210  48.650  37.147  1.00  0.00           C  
ATOM   2929  O   GLY A 194      18.850  47.613  36.928  1.00  0.00           O  
ATOM   2930  H   GLY A 194      18.210  51.417  38.204  1.00  0.00           H  
ATOM   2931 1HA  GLY A 194      19.373  49.456  38.740  1.00  0.00           H  
ATOM   2932 2HA  GLY A 194      17.863  48.696  39.252  1.00  0.00           H  
ATOM   2933  N   TYR A 195      17.399  49.197  36.238  1.00  0.00           N  
ATOM   2934  CA  TYR A 195      17.249  48.600  34.918  1.00  0.00           C  
ATOM   2935  C   TYR A 195      17.893  49.376  33.792  1.00  0.00           C  
ATOM   2936  O   TYR A 195      17.951  50.610  33.789  1.00  0.00           O  
ATOM   2937  CB  TYR A 195      15.757  48.418  34.631  1.00  0.00           C  
ATOM   2938  CG  TYR A 195      15.101  47.448  35.590  1.00  0.00           C  
ATOM   2939  CD1 TYR A 195      14.689  47.915  36.829  1.00  0.00           C  
ATOM   2940  CD2 TYR A 195      14.911  46.117  35.249  1.00  0.00           C  
ATOM   2941  CE1 TYR A 195      14.086  47.059  37.731  1.00  0.00           C  
ATOM   2942  CE2 TYR A 195      14.307  45.271  36.159  1.00  0.00           C  
ATOM   2943  CZ  TYR A 195      13.901  45.748  37.388  1.00  0.00           C  
ATOM   2944  OH  TYR A 195      13.300  44.902  38.292  1.00  0.00           O  
ATOM   2945  H   TYR A 195      16.882  50.034  36.458  1.00  0.00           H  
ATOM   2946  HA  TYR A 195      17.742  47.627  34.921  1.00  0.00           H  
ATOM   2947 1HB  TYR A 195      15.249  49.381  34.702  1.00  0.00           H  
ATOM   2948 2HB  TYR A 195      15.628  48.052  33.613  1.00  0.00           H  
ATOM   2949  HD1 TYR A 195      14.835  48.961  37.102  1.00  0.00           H  
ATOM   2950  HD2 TYR A 195      15.234  45.744  34.277  1.00  0.00           H  
ATOM   2951  HE1 TYR A 195      13.764  47.434  38.703  1.00  0.00           H  
ATOM   2952  HE2 TYR A 195      14.147  44.221  35.914  1.00  0.00           H  
ATOM   2953  HH  TYR A 195      13.173  45.357  39.127  1.00  0.00           H  
ATOM   2954  N   ILE A 196      18.393  48.639  32.804  1.00  0.00           N  
ATOM   2955  CA  ILE A 196      18.955  49.251  31.612  1.00  0.00           C  
ATOM   2956  C   ILE A 196      18.236  48.759  30.356  1.00  0.00           C  
ATOM   2957  O   ILE A 196      17.950  47.566  30.184  1.00  0.00           O  
ATOM   2958  CB  ILE A 196      20.463  48.968  31.482  1.00  0.00           C  
ATOM   2959  CG1 ILE A 196      21.025  49.636  30.225  1.00  0.00           C  
ATOM   2960  CG2 ILE A 196      20.761  47.477  31.450  1.00  0.00           C  
ATOM   2961  CD1 ILE A 196      22.532  49.752  30.178  1.00  0.00           C  
ATOM   2962  H   ILE A 196      18.369  47.635  32.910  1.00  0.00           H  
ATOM   2963  HA  ILE A 196      18.820  50.330  31.682  1.00  0.00           H  
ATOM   2964  HB  ILE A 196      20.976  49.408  32.337  1.00  0.00           H  
ATOM   2965 1HG1 ILE A 196      20.705  49.070  29.351  1.00  0.00           H  
ATOM   2966 2HG1 ILE A 196      20.619  50.644  30.131  1.00  0.00           H  
ATOM   2967 1HG2 ILE A 196      21.831  47.288  31.357  1.00  0.00           H  
ATOM   2968 2HG2 ILE A 196      20.410  47.013  32.370  1.00  0.00           H  
ATOM   2969 3HG2 ILE A 196      20.248  47.040  30.594  1.00  0.00           H  
ATOM   2970 1HD1 ILE A 196      22.841  50.238  29.252  1.00  0.00           H  
ATOM   2971 2HD1 ILE A 196      22.880  50.343  31.025  1.00  0.00           H  
ATOM   2972 3HD1 ILE A 196      22.989  48.765  30.224  1.00  0.00           H  
ATOM   2973  N   ARG A 197      17.896  49.717  29.492  1.00  0.00           N  
ATOM   2974  CA  ARG A 197      17.241  49.388  28.232  1.00  0.00           C  
ATOM   2975  C   ARG A 197      18.349  49.334  27.186  1.00  0.00           C  
ATOM   2976  O   ARG A 197      18.915  50.375  26.852  1.00  0.00           O  
ATOM   2977  CB  ARG A 197      16.206  50.454  27.907  1.00  0.00           C  
ATOM   2978  CG  ARG A 197      15.098  50.570  28.942  1.00  0.00           C  
ATOM   2979  CD  ARG A 197      14.132  51.651  28.626  1.00  0.00           C  
ATOM   2980  NE  ARG A 197      13.248  51.911  29.752  1.00  0.00           N  
ATOM   2981  CZ  ARG A 197      12.094  51.288  30.067  1.00  0.00           C  
ATOM   2982  NH1 ARG A 197      11.604  50.309  29.340  1.00  0.00           N  
ATOM   2983  NH2 ARG A 197      11.470  51.713  31.152  1.00  0.00           N  
ATOM   2984  H   ARG A 197      18.100  50.675  29.730  1.00  0.00           H  
ATOM   2985  HA  ARG A 197      16.738  48.425  28.317  1.00  0.00           H  
ATOM   2986 1HB  ARG A 197      16.694  51.424  27.823  1.00  0.00           H  
ATOM   2987 2HB  ARG A 197      15.740  50.244  26.944  1.00  0.00           H  
ATOM   2988 1HG  ARG A 197      14.557  49.625  28.981  1.00  0.00           H  
ATOM   2989 2HG  ARG A 197      15.529  50.787  29.921  1.00  0.00           H  
ATOM   2990 1HD  ARG A 197      14.677  52.566  28.392  1.00  0.00           H  
ATOM   2991 2HD  ARG A 197      13.524  51.366  27.770  1.00  0.00           H  
ATOM   2992  HE  ARG A 197      13.519  52.649  30.389  1.00  0.00           H  
ATOM   2993 1HH1 ARG A 197      12.105  50.009  28.516  1.00  0.00           H  
ATOM   2994 2HH1 ARG A 197      10.737  49.859  29.598  1.00  0.00           H  
ATOM   2995 1HH2 ARG A 197      11.904  52.470  31.662  1.00  0.00           H  
ATOM   2996 2HH2 ARG A 197      10.602  51.296  31.451  1.00  0.00           H  
ATOM   2997  N   MET A 198      18.696  48.139  26.702  1.00  0.00           N  
ATOM   2998  CA  MET A 198      19.830  48.001  25.788  1.00  0.00           C  
ATOM   2999  C   MET A 198      19.337  47.881  24.354  1.00  0.00           C  
ATOM   3000  O   MET A 198      18.365  47.178  24.093  1.00  0.00           O  
ATOM   3001  CB  MET A 198      20.655  46.778  26.188  1.00  0.00           C  
ATOM   3002  CG  MET A 198      21.179  46.877  27.613  1.00  0.00           C  
ATOM   3003  SD  MET A 198      22.201  45.501  28.176  1.00  0.00           S  
ATOM   3004  CE  MET A 198      23.781  45.870  27.416  1.00  0.00           C  
ATOM   3005  H   MET A 198      18.144  47.344  26.993  1.00  0.00           H  
ATOM   3006  HA  MET A 198      20.459  48.889  25.851  1.00  0.00           H  
ATOM   3007 1HB  MET A 198      20.045  45.880  26.100  1.00  0.00           H  
ATOM   3008 2HB  MET A 198      21.498  46.672  25.504  1.00  0.00           H  
ATOM   3009 1HG  MET A 198      21.780  47.782  27.695  1.00  0.00           H  
ATOM   3010 2HG  MET A 198      20.326  46.944  28.286  1.00  0.00           H  
ATOM   3011 1HE  MET A 198      24.506  45.100  27.683  1.00  0.00           H  
ATOM   3012 2HE  MET A 198      23.666  45.900  26.333  1.00  0.00           H  
ATOM   3013 3HE  MET A 198      24.143  46.838  27.769  1.00  0.00           H  
ATOM   3014  N   ALA A 199      19.988  48.546  23.398  1.00  0.00           N  
ATOM   3015  CA  ALA A 199      19.506  48.512  22.011  1.00  0.00           C  
ATOM   3016  C   ALA A 199      19.295  47.112  21.460  1.00  0.00           C  
ATOM   3017  O   ALA A 199      20.132  46.210  21.640  1.00  0.00           O  
ATOM   3018  CB  ALA A 199      20.480  49.270  21.120  1.00  0.00           C  
ATOM   3019  H   ALA A 199      20.818  49.080  23.614  1.00  0.00           H  
ATOM   3020  HA  ALA A 199      18.535  49.005  21.983  1.00  0.00           H  
ATOM   3021 1HB  ALA A 199      20.107  49.249  20.097  1.00  0.00           H  
ATOM   3022 2HB  ALA A 199      20.563  50.301  21.464  1.00  0.00           H  
ATOM   3023 3HB  ALA A 199      21.456  48.787  21.170  1.00  0.00           H  
ATOM   3024  N   ARG A 200      18.165  46.965  20.778  1.00  0.00           N  
ATOM   3025  CA  ARG A 200      17.655  45.769  20.118  1.00  0.00           C  
ATOM   3026  C   ARG A 200      17.821  45.827  18.598  1.00  0.00           C  
ATOM   3027  O   ARG A 200      17.805  46.917  18.010  1.00  0.00           O  
ATOM   3028  CB  ARG A 200      16.184  45.579  20.461  1.00  0.00           C  
ATOM   3029  CG  ARG A 200      15.476  44.338  19.943  1.00  0.00           C  
ATOM   3030  CD  ARG A 200      14.044  44.259  20.335  1.00  0.00           C  
ATOM   3031  NE  ARG A 200      13.202  45.123  19.524  1.00  0.00           N  
ATOM   3032  CZ  ARG A 200      11.873  45.306  19.656  1.00  0.00           C  
ATOM   3033  NH1 ARG A 200      11.168  44.687  20.578  1.00  0.00           N  
ATOM   3034  NH2 ARG A 200      11.289  46.140  18.816  1.00  0.00           N  
ATOM   3035  H   ARG A 200      17.601  47.803  20.719  1.00  0.00           H  
ATOM   3036  HA  ARG A 200      18.221  44.910  20.481  1.00  0.00           H  
ATOM   3037 1HB  ARG A 200      16.077  45.560  21.545  1.00  0.00           H  
ATOM   3038 2HB  ARG A 200      15.623  46.431  20.077  1.00  0.00           H  
ATOM   3039 1HG  ARG A 200      15.508  44.311  18.853  1.00  0.00           H  
ATOM   3040 2HG  ARG A 200      15.958  43.439  20.328  1.00  0.00           H  
ATOM   3041 1HD  ARG A 200      13.700  43.233  20.211  1.00  0.00           H  
ATOM   3042 2HD  ARG A 200      13.943  44.563  21.375  1.00  0.00           H  
ATOM   3043  HE  ARG A 200      13.620  45.659  18.776  1.00  0.00           H  
ATOM   3044 1HH1 ARG A 200      11.625  44.051  21.216  1.00  0.00           H  
ATOM   3045 2HH1 ARG A 200      10.173  44.836  20.662  1.00  0.00           H  
ATOM   3046 1HH2 ARG A 200      11.869  46.593  18.122  1.00  0.00           H  
ATOM   3047 2HH2 ARG A 200      10.296  46.318  18.863  1.00  0.00           H  
ATOM   3048  N   ASN A 201      17.956  44.666  17.967  1.00  0.00           N  
ATOM   3049  CA  ASN A 201      18.059  44.513  16.515  1.00  0.00           C  
ATOM   3050  C   ASN A 201      19.238  45.289  15.915  1.00  0.00           C  
ATOM   3051  O   ASN A 201      19.140  45.903  14.848  1.00  0.00           O  
ATOM   3052  CB  ASN A 201      16.780  44.925  15.812  1.00  0.00           C  
ATOM   3053  CG  ASN A 201      15.659  43.951  16.048  1.00  0.00           C  
ATOM   3054  OD1 ASN A 201      15.918  42.742  16.068  1.00  0.00           O  
ATOM   3055  ND2 ASN A 201      14.441  44.398  16.224  1.00  0.00           N  
ATOM   3056  H   ASN A 201      17.992  43.814  18.509  1.00  0.00           H  
ATOM   3057  HA  ASN A 201      18.244  43.459  16.306  1.00  0.00           H  
ATOM   3058 1HB  ASN A 201      16.458  45.910  16.154  1.00  0.00           H  
ATOM   3059 2HB  ASN A 201      16.956  45.005  14.739  1.00  0.00           H  
ATOM   3060 1HD2 ASN A 201      13.695  43.750  16.381  1.00  0.00           H  
ATOM   3061 2HD2 ASN A 201      14.220  45.372  16.210  1.00  0.00           H  
ATOM   3062  N   LYS A 202      20.362  45.227  16.626  1.00  0.00           N  
ATOM   3063  CA  LYS A 202      21.624  45.853  16.247  1.00  0.00           C  
ATOM   3064  C   LYS A 202      22.741  44.817  16.054  1.00  0.00           C  
ATOM   3065  O   LYS A 202      23.925  45.150  16.144  1.00  0.00           O  
ATOM   3066  CB  LYS A 202      22.043  46.881  17.300  1.00  0.00           C  
ATOM   3067  CG  LYS A 202      21.112  48.066  17.529  1.00  0.00           C  
ATOM   3068  CD  LYS A 202      20.993  48.981  16.318  1.00  0.00           C  
ATOM   3069  CE  LYS A 202      20.147  50.201  16.646  1.00  0.00           C  
ATOM   3070  NZ  LYS A 202      19.969  51.086  15.463  1.00  0.00           N  
ATOM   3071  H   LYS A 202      20.335  44.708  17.490  1.00  0.00           H  
ATOM   3072  HA  LYS A 202      21.486  46.360  15.291  1.00  0.00           H  
ATOM   3073 1HB  LYS A 202      22.150  46.377  18.261  1.00  0.00           H  
ATOM   3074 2HB  LYS A 202      23.013  47.295  17.025  1.00  0.00           H  
ATOM   3075 1HG  LYS A 202      20.115  47.699  17.774  1.00  0.00           H  
ATOM   3076 2HG  LYS A 202      21.495  48.647  18.367  1.00  0.00           H  
ATOM   3077 1HD  LYS A 202      21.987  49.303  16.007  1.00  0.00           H  
ATOM   3078 2HD  LYS A 202      20.533  48.441  15.490  1.00  0.00           H  
ATOM   3079 1HE  LYS A 202      19.170  49.870  16.995  1.00  0.00           H  
ATOM   3080 2HE  LYS A 202      20.632  50.766  17.443  1.00  0.00           H  
ATOM   3081 1HZ  LYS A 202      19.403  51.885  15.718  1.00  0.00           H  
ATOM   3082 2HZ  LYS A 202      20.870  51.406  15.139  1.00  0.00           H  
ATOM   3083 3HZ  LYS A 202      19.509  50.568  14.728  1.00  0.00           H  
ATOM   3084  N   GLY A 203      22.381  43.565  15.805  1.00  0.00           N  
ATOM   3085  CA  GLY A 203      23.382  42.529  15.596  1.00  0.00           C  
ATOM   3086  C   GLY A 203      23.972  41.925  16.870  1.00  0.00           C  
ATOM   3087  O   GLY A 203      25.195  41.806  16.976  1.00  0.00           O  
ATOM   3088  H   GLY A 203      21.398  43.341  15.764  1.00  0.00           H  
ATOM   3089 1HA  GLY A 203      22.934  41.721  15.017  1.00  0.00           H  
ATOM   3090 2HA  GLY A 203      24.201  42.946  15.011  1.00  0.00           H  
ATOM   3091  N   ASN A 204      23.133  41.523  17.824  1.00  0.00           N  
ATOM   3092  CA  ASN A 204      23.603  40.953  19.089  1.00  0.00           C  
ATOM   3093  C   ASN A 204      24.536  41.925  19.817  1.00  0.00           C  
ATOM   3094  O   ASN A 204      25.614  41.561  20.307  1.00  0.00           O  
ATOM   3095  CB  ASN A 204      24.303  39.620  18.890  1.00  0.00           C  
ATOM   3096  CG  ASN A 204      24.489  38.896  20.192  1.00  0.00           C  
ATOM   3097  OD1 ASN A 204      23.680  39.129  21.099  1.00  0.00           O  
ATOM   3098  ND2 ASN A 204      25.491  38.059  20.287  1.00  0.00           N  
ATOM   3099  H   ASN A 204      22.135  41.603  17.697  1.00  0.00           H  
ATOM   3100  HA  ASN A 204      22.731  40.787  19.724  1.00  0.00           H  
ATOM   3101 1HB  ASN A 204      23.723  38.999  18.208  1.00  0.00           H  
ATOM   3102 2HB  ASN A 204      25.281  39.770  18.429  1.00  0.00           H  
ATOM   3103 1HD2 ASN A 204      25.671  37.543  21.124  1.00  0.00           H  
ATOM   3104 2HD2 ASN A 204      26.103  37.923  19.509  1.00  0.00           H  
ATOM   3105  N   HIS A 205      24.086  43.172  19.895  1.00  0.00           N  
ATOM   3106  CA  HIS A 205      24.826  44.252  20.533  1.00  0.00           C  
ATOM   3107  C   HIS A 205      25.075  43.849  21.991  1.00  0.00           C  
ATOM   3108  O   HIS A 205      24.151  43.370  22.638  1.00  0.00           O  
ATOM   3109  CB  HIS A 205      24.007  45.538  20.390  1.00  0.00           C  
ATOM   3110  CG  HIS A 205      24.714  46.813  20.725  1.00  0.00           C  
ATOM   3111  ND1 HIS A 205      25.608  47.406  19.858  1.00  0.00           N  
ATOM   3112  CD2 HIS A 205      24.664  47.602  21.819  1.00  0.00           C  
ATOM   3113  CE1 HIS A 205      26.076  48.512  20.407  1.00  0.00           C  
ATOM   3114  NE2 HIS A 205      25.521  48.654  21.598  1.00  0.00           N  
ATOM   3115  H   HIS A 205      23.184  43.373  19.488  1.00  0.00           H  
ATOM   3116  HA  HIS A 205      25.781  44.389  20.025  1.00  0.00           H  
ATOM   3117 1HB  HIS A 205      23.683  45.579  19.348  1.00  0.00           H  
ATOM   3118 2HB  HIS A 205      23.128  45.485  21.031  1.00  0.00           H  
ATOM   3119  HD1 HIS A 205      25.837  47.135  18.922  1.00  0.00           H  
ATOM   3120  HD2 HIS A 205      24.104  47.538  22.753  1.00  0.00           H  
ATOM   3121  HE1 HIS A 205      26.800  49.116  19.861  1.00  0.00           H  
ATOM   3122  N   CYS A 206      26.292  44.045  22.491  1.00  0.00           N  
ATOM   3123  CA  CYS A 206      26.756  43.746  23.850  1.00  0.00           C  
ATOM   3124  C   CYS A 206      26.620  42.269  24.223  1.00  0.00           C  
ATOM   3125  O   CYS A 206      26.797  41.885  25.387  1.00  0.00           O  
ATOM   3126  CB  CYS A 206      26.001  44.568  24.893  1.00  0.00           C  
ATOM   3127  SG  CYS A 206      26.209  46.359  24.751  1.00  0.00           S  
ATOM   3128  H   CYS A 206      26.998  44.445  21.889  1.00  0.00           H  
ATOM   3129  HA  CYS A 206      27.813  44.007  23.891  1.00  0.00           H  
ATOM   3130 1HB  CYS A 206      24.930  44.367  24.839  1.00  0.00           H  
ATOM   3131 2HB  CYS A 206      26.308  44.299  25.903  1.00  0.00           H  
ATOM   3132  N   GLY A 207      26.316  41.420  23.240  1.00  0.00           N  
ATOM   3133  CA  GLY A 207      26.176  39.994  23.512  1.00  0.00           C  
ATOM   3134  C   GLY A 207      24.854  39.697  24.212  1.00  0.00           C  
ATOM   3135  O   GLY A 207      24.696  38.653  24.835  1.00  0.00           O  
ATOM   3136  H   GLY A 207      26.178  41.746  22.293  1.00  0.00           H  
ATOM   3137 1HA  GLY A 207      26.233  39.450  22.569  1.00  0.00           H  
ATOM   3138 2HA  GLY A 207      27.006  39.658  24.134  1.00  0.00           H  
ATOM   3139  N   ILE A 208      23.873  40.581  24.076  1.00  0.00           N  
ATOM   3140  CA  ILE A 208      22.606  40.387  24.767  1.00  0.00           C  
ATOM   3141  C   ILE A 208      21.981  39.011  24.478  1.00  0.00           C  
ATOM   3142  O   ILE A 208      21.314  38.442  25.342  1.00  0.00           O  
ATOM   3143  CB  ILE A 208      21.633  41.508  24.358  1.00  0.00           C  
ATOM   3144  CG1 ILE A 208      20.402  41.533  25.269  1.00  0.00           C  
ATOM   3145  CG2 ILE A 208      21.185  41.375  22.911  1.00  0.00           C  
ATOM   3146  CD1 ILE A 208      20.657  41.920  26.709  1.00  0.00           C  
ATOM   3147  H   ILE A 208      23.988  41.397  23.493  1.00  0.00           H  
ATOM   3148  HA  ILE A 208      22.812  40.445  25.835  1.00  0.00           H  
ATOM   3149  HB  ILE A 208      22.130  42.469  24.478  1.00  0.00           H  
ATOM   3150 1HG1 ILE A 208      19.685  42.238  24.854  1.00  0.00           H  
ATOM   3151 2HG1 ILE A 208      19.946  40.542  25.273  1.00  0.00           H  
ATOM   3152 1HG2 ILE A 208      20.499  42.185  22.665  1.00  0.00           H  
ATOM   3153 2HG2 ILE A 208      22.055  41.423  22.258  1.00  0.00           H  
ATOM   3154 3HG2 ILE A 208      20.674  40.427  22.736  1.00  0.00           H  
ATOM   3155 1HD1 ILE A 208      19.708  41.898  27.243  1.00  0.00           H  
ATOM   3156 2HD1 ILE A 208      21.352  41.234  27.194  1.00  0.00           H  
ATOM   3157 3HD1 ILE A 208      21.082  42.922  26.742  1.00  0.00           H  
ATOM   3158  N   ALA A 209      22.193  38.458  23.282  1.00  0.00           N  
ATOM   3159  CA  ALA A 209      21.641  37.147  22.952  1.00  0.00           C  
ATOM   3160  C   ALA A 209      22.778  36.155  22.702  1.00  0.00           C  
ATOM   3161  O   ALA A 209      22.568  35.136  22.042  1.00  0.00           O  
ATOM   3162  CB  ALA A 209      20.722  37.241  21.741  1.00  0.00           C  
ATOM   3163  H   ALA A 209      22.737  38.929  22.575  1.00  0.00           H  
ATOM   3164  HA  ALA A 209      21.055  36.793  23.802  1.00  0.00           H  
ATOM   3165 1HB  ALA A 209      20.319  36.255  21.512  1.00  0.00           H  
ATOM   3166 2HB  ALA A 209      19.910  37.929  21.972  1.00  0.00           H  
ATOM   3167 3HB  ALA A 209      21.283  37.608  20.883  1.00  0.00           H  
ATOM   3168  N   SER A 210      23.969  36.416  23.226  1.00  0.00           N  
ATOM   3169  CA  SER A 210      25.047  35.476  22.964  1.00  0.00           C  
ATOM   3170  C   SER A 210      24.734  34.115  23.585  1.00  0.00           C  
ATOM   3171  O   SER A 210      24.676  33.142  22.843  1.00  0.00           O  
ATOM   3172  CB  SER A 210      26.378  35.972  23.494  1.00  0.00           C  
ATOM   3173  OG  SER A 210      26.843  37.067  22.754  1.00  0.00           O  
ATOM   3174  H   SER A 210      24.130  37.238  23.788  1.00  0.00           H  
ATOM   3175  HA  SER A 210      25.148  35.352  21.885  1.00  0.00           H  
ATOM   3176 1HB  SER A 210      26.275  36.262  24.540  1.00  0.00           H  
ATOM   3177 2HB  SER A 210      27.109  35.166  23.451  1.00  0.00           H  
ATOM   3178  HG  SER A 210      27.774  37.174  22.962  1.00  0.00           H  
ATOM   3179  N   PHE A 211      24.507  34.013  24.895  1.00  0.00           N  
ATOM   3180  CA  PHE A 211      24.239  32.692  25.459  1.00  0.00           C  
ATOM   3181  C   PHE A 211      23.015  32.638  26.381  1.00  0.00           C  
ATOM   3182  O   PHE A 211      23.219  32.474  27.583  1.00  0.00           O  
ATOM   3183  CB  PHE A 211      25.466  32.216  26.238  1.00  0.00           C  
ATOM   3184  CG  PHE A 211      26.748  32.186  25.457  1.00  0.00           C  
ATOM   3185  CD1 PHE A 211      27.633  33.251  25.549  1.00  0.00           C  
ATOM   3186  CD2 PHE A 211      27.076  31.121  24.639  1.00  0.00           C  
ATOM   3187  CE1 PHE A 211      28.820  33.250  24.841  1.00  0.00           C  
ATOM   3188  CE2 PHE A 211      28.261  31.114  23.930  1.00  0.00           C  
ATOM   3189  CZ  PHE A 211      29.133  32.179  24.031  1.00  0.00           C  
ATOM   3190  H   PHE A 211      24.525  34.840  25.475  1.00  0.00           H  
ATOM   3191  HA  PHE A 211      24.034  31.999  24.642  1.00  0.00           H  
ATOM   3192 1HB  PHE A 211      25.622  32.865  27.098  1.00  0.00           H  
ATOM   3193 2HB  PHE A 211      25.284  31.209  26.611  1.00  0.00           H  
ATOM   3194  HD1 PHE A 211      27.384  34.095  26.192  1.00  0.00           H  
ATOM   3195  HD2 PHE A 211      26.388  30.278  24.558  1.00  0.00           H  
ATOM   3196  HE1 PHE A 211      29.506  34.093  24.924  1.00  0.00           H  
ATOM   3197  HE2 PHE A 211      28.509  30.268  23.289  1.00  0.00           H  
ATOM   3198  HZ  PHE A 211      30.066  32.174  23.470  1.00  0.00           H  
ATOM   3199  N   PRO A 212      21.769  32.804  25.914  1.00  0.00           N  
ATOM   3200  CA  PRO A 212      20.561  32.832  26.747  1.00  0.00           C  
ATOM   3201  C   PRO A 212      20.162  31.493  27.369  1.00  0.00           C  
ATOM   3202  O   PRO A 212      20.353  30.456  26.738  1.00  0.00           O  
ATOM   3203  CB  PRO A 212      19.493  33.305  25.755  1.00  0.00           C  
ATOM   3204  CG  PRO A 212      20.221  33.803  24.555  1.00  0.00           C  
ATOM   3205  CD  PRO A 212      21.471  32.967  24.483  1.00  0.00           C  
ATOM   3206  HA  PRO A 212      20.724  33.563  27.553  1.00  0.00           H  
ATOM   3207 1HB  PRO A 212      18.842  32.445  25.534  1.00  0.00           H  
ATOM   3208 2HB  PRO A 212      18.881  34.091  26.222  1.00  0.00           H  
ATOM   3209 1HG  PRO A 212      19.603  33.699  23.650  1.00  0.00           H  
ATOM   3210 2HG  PRO A 212      20.429  34.875  24.682  1.00  0.00           H  
ATOM   3211 1HD  PRO A 212      21.300  32.004  23.981  1.00  0.00           H  
ATOM   3212 2HD  PRO A 212      22.212  33.572  23.940  1.00  0.00           H  
ATOM   3213  N   SER A 213      19.606  31.533  28.578  1.00  0.00           N  
ATOM   3214  CA  SER A 213      18.984  30.362  29.172  1.00  0.00           C  
ATOM   3215  C   SER A 213      17.917  30.703  30.195  1.00  0.00           C  
ATOM   3216  O   SER A 213      17.889  31.799  30.772  1.00  0.00           O  
ATOM   3217  CB  SER A 213      20.067  29.520  29.818  1.00  0.00           C  
ATOM   3218  OG  SER A 213      20.698  30.206  30.863  1.00  0.00           O  
ATOM   3219  H   SER A 213      19.628  32.409  29.080  1.00  0.00           H  
ATOM   3220  HA  SER A 213      18.498  29.797  28.376  1.00  0.00           H  
ATOM   3221 1HB  SER A 213      19.629  28.598  30.200  1.00  0.00           H  
ATOM   3222 2HB  SER A 213      20.806  29.247  29.065  1.00  0.00           H  
ATOM   3223  HG  SER A 213      21.429  29.647  31.137  1.00  0.00           H  
ATOM   3224  N   TYR A 214      16.983  29.790  30.428  1.00  0.00           N  
ATOM   3225  CA  TYR A 214      15.943  30.051  31.418  1.00  0.00           C  
ATOM   3226  C   TYR A 214      15.398  28.778  32.049  1.00  0.00           C  
ATOM   3227  O   TYR A 214      15.451  27.715  31.413  1.00  0.00           O  
ATOM   3228  CB  TYR A 214      14.821  30.844  30.745  1.00  0.00           C  
ATOM   3229  CG  TYR A 214      14.126  30.111  29.619  1.00  0.00           C  
ATOM   3230  CD1 TYR A 214      12.994  29.352  29.875  1.00  0.00           C  
ATOM   3231  CD2 TYR A 214      14.618  30.194  28.325  1.00  0.00           C  
ATOM   3232  CE1 TYR A 214      12.353  28.677  28.854  1.00  0.00           C  
ATOM   3233  CE2 TYR A 214      13.967  29.516  27.313  1.00  0.00           C  
ATOM   3234  CZ  TYR A 214      12.841  28.761  27.574  1.00  0.00           C  
ATOM   3235  OH  TYR A 214      12.206  28.092  26.554  1.00  0.00           O  
ATOM   3236  H   TYR A 214      17.018  28.927  29.903  1.00  0.00           H  
ATOM   3237  HA  TYR A 214      16.404  30.644  32.209  1.00  0.00           H  
ATOM   3238 1HB  TYR A 214      14.049  31.125  31.464  1.00  0.00           H  
ATOM   3239 2HB  TYR A 214      15.231  31.771  30.344  1.00  0.00           H  
ATOM   3240  HD1 TYR A 214      12.604  29.283  30.892  1.00  0.00           H  
ATOM   3241  HD2 TYR A 214      15.506  30.786  28.103  1.00  0.00           H  
ATOM   3242  HE1 TYR A 214      11.465  28.083  29.065  1.00  0.00           H  
ATOM   3243  HE2 TYR A 214      14.340  29.569  26.290  1.00  0.00           H  
ATOM   3244  HH  TYR A 214      11.520  27.528  26.918  1.00  0.00           H  
ATOM   3245  N   PRO A 215      14.912  28.810  33.296  1.00  0.00           N  
ATOM   3246  CA  PRO A 215      14.276  27.720  34.034  1.00  0.00           C  
ATOM   3247  C   PRO A 215      12.826  27.534  33.621  1.00  0.00           C  
ATOM   3248  O   PRO A 215      12.202  28.482  33.134  1.00  0.00           O  
ATOM   3249  CB  PRO A 215      14.399  28.194  35.485  1.00  0.00           C  
ATOM   3250  CG  PRO A 215      14.279  29.676  35.377  1.00  0.00           C  
ATOM   3251  CD  PRO A 215      14.915  30.047  34.065  1.00  0.00           C  
ATOM   3252  HA  PRO A 215      14.834  26.785  33.875  1.00  0.00           H  
ATOM   3253 1HB  PRO A 215      13.606  27.738  36.095  1.00  0.00           H  
ATOM   3254 2HB  PRO A 215      15.360  27.867  35.909  1.00  0.00           H  
ATOM   3255 1HG  PRO A 215      13.227  29.993  35.418  1.00  0.00           H  
ATOM   3256 2HG  PRO A 215      14.785  30.147  36.233  1.00  0.00           H  
ATOM   3257 1HD  PRO A 215      14.305  30.837  33.603  1.00  0.00           H  
ATOM   3258 2HD  PRO A 215      15.942  30.379  34.278  1.00  0.00           H  
ATOM   3259  N   GLU A 216      12.303  26.329  33.812  1.00  0.00           N  
ATOM   3260  CA  GLU A 216      10.884  26.039  33.637  1.00  0.00           C  
ATOM   3261  C   GLU A 216      10.447  25.219  34.843  1.00  0.00           C  
ATOM   3262  O   GLU A 216      11.296  24.533  35.419  1.00  0.00           O  
ATOM   3263  CB  GLU A 216      10.655  25.272  32.333  1.00  0.00           C  
ATOM   3264  CG  GLU A 216      11.089  26.019  31.080  1.00  0.00           C  
ATOM   3265  CD  GLU A 216      10.791  25.275  29.808  1.00  0.00           C  
ATOM   3266  OE1 GLU A 216       9.647  24.968  29.570  1.00  0.00           O  
ATOM   3267  OE2 GLU A 216      11.711  25.014  29.068  1.00  0.00           O  
ATOM   3268  H   GLU A 216      12.906  25.568  34.090  1.00  0.00           H  
ATOM   3269  HA  GLU A 216      10.331  26.978  33.599  1.00  0.00           H  
ATOM   3270 1HB  GLU A 216      11.204  24.331  32.373  1.00  0.00           H  
ATOM   3271 2HB  GLU A 216       9.596  25.033  32.228  1.00  0.00           H  
ATOM   3272 1HG  GLU A 216      10.573  26.980  31.055  1.00  0.00           H  
ATOM   3273 2HG  GLU A 216      12.160  26.214  31.129  1.00  0.00           H  
ATOM   3274  N   ILE A 217       9.177  25.283  35.224  1.00  0.00           N  
ATOM   3275  CA  ILE A 217       8.615  24.553  36.351  1.00  0.00           C  
ATOM   3276  C   ILE A 217       7.440  23.736  35.806  1.00  0.00           C  
ATOM   3277  O   ILE A 217       7.271  22.545  36.143  1.00  0.00           O  
ATOM   3278  OXT ILE A 217       6.665  24.243  35.042  1.00  0.00           O  
ATOM   3279  CB  ILE A 217       8.155  25.470  37.499  1.00  0.00           C  
ATOM   3280  CG1 ILE A 217       9.259  26.411  37.984  1.00  0.00           C  
ATOM   3281  CG2 ILE A 217       7.649  24.639  38.669  1.00  0.00           C  
ATOM   3282  CD1 ILE A 217       8.854  27.510  38.941  1.00  0.00           C  
ATOM   3283  H   ILE A 217       8.545  25.876  34.707  1.00  0.00           H  
ATOM   3284  HA  ILE A 217       9.359  23.882  36.776  1.00  0.00           H  
ATOM   3285  HB  ILE A 217       7.350  26.112  37.142  1.00  0.00           H  
ATOM   3286 1HG1 ILE A 217      10.026  25.819  38.482  1.00  0.00           H  
ATOM   3287 2HG1 ILE A 217       9.727  26.908  37.133  1.00  0.00           H  
ATOM   3288 1HG2 ILE A 217       7.314  25.257  39.502  1.00  0.00           H  
ATOM   3289 2HG2 ILE A 217       6.806  24.012  38.384  1.00  0.00           H  
ATOM   3290 3HG2 ILE A 217       8.437  23.986  39.045  1.00  0.00           H  
ATOM   3291 1HD1 ILE A 217       9.724  28.109  39.209  1.00  0.00           H  
ATOM   3292 2HD1 ILE A 217       8.110  28.157  38.475  1.00  0.00           H  
ATOM   3293 3HD1 ILE A 217       8.424  27.112  39.858  1.00  0.00           H  
TER                                                                             
ATOM   3295  N   MCM B 218      37.193  31.899  35.620  1.00  0.00           N  
ATOM   3296  CA  MCM B 218      36.851  33.184  36.221  1.00  0.00           C  
ATOM   3297  C   MCM B 218      35.776  33.891  35.404  1.00  0.00           C  
ATOM   3298  O   MCM B 218      35.869  35.102  35.207  1.00  0.00           O  
ATOM   3299  CB  MCM B 218      38.099  34.062  36.329  1.00  0.00           C  
ATOM   3300  CG  MCM B 218      38.195  34.840  37.624  1.00  0.00           C  
ATOM   3301  CD1 MCM B 218      38.728  34.251  38.851  1.00  0.00           C  
ATOM   3302  CD2 MCM B 218      37.783  36.113  37.654  1.00  0.00           C  
ATOM   3303  CE1 MCM B 218      39.213  32.951  38.982  1.00  0.00           C  
ATOM   3304  CE2 MCM B 218      38.773  35.060  39.990  1.00  0.00           C  
ATOM   3305  CZ3 MCM B 218      39.712  32.472  40.174  1.00  0.00           C  
ATOM   3306  CE3 MCM B 218      37.826  36.930  38.864  1.00  0.00           C  
ATOM   3307  OZ1 MCM B 218      38.328  36.336  39.969  1.00  0.00           O  
ATOM   3308  OZ2 MCM B 218      37.456  38.053  38.935  1.00  0.00           O  
ATOM   3309  CZ4 MCM B 218      39.265  34.608  41.194  1.00  0.00           C  
ATOM   3310  CT  MCM B 218      39.736  33.307  41.291  1.00  0.00           C  
ATOM   3311  OI  MCM B 218      40.195  32.943  42.494  1.00  0.00           O  
ATOM   3312  CK  MCM B 218      40.586  31.616  42.730  1.00  0.00           C  
ATOM   3313 1H   MCM B 218      37.900  31.453  36.171  1.00  0.00           H  
ATOM   3314 2H   MCM B 218      36.383  31.313  35.583  1.00  0.00           H  
ATOM   3315 3H   MCM B 218      37.540  32.014  34.688  1.00  0.00           H  
ATOM   3316  HA  MCM B 218      36.469  33.061  37.221  1.00  0.00           H  
ATOM   3317 1HB  MCM B 218      38.969  33.436  36.177  1.00  0.00           H  
ATOM   3318 2HB  MCM B 218      38.086  34.777  35.513  1.00  0.00           H  
ATOM   3319 1HD2 MCM B 218      37.406  36.618  36.785  1.00  0.00           H  
ATOM   3320 1HE1 MCM B 218      39.194  32.289  38.139  1.00  0.00           H  
ATOM   3321 1HZ3 MCM B 218      40.066  31.462  40.225  1.00  0.00           H  
ATOM   3322 1HZ4 MCM B 218      39.282  35.256  42.049  1.00  0.00           H  
ATOM   3323 1HK  MCM B 218      40.894  31.576  43.763  1.00  0.00           H  
ATOM   3324 2HK  MCM B 218      39.761  30.930  42.574  1.00  0.00           H  
ATOM   3325 3HK  MCM B 218      41.420  31.333  42.097  1.00  0.00           H  
ATOM   3326  N   HIS B 219      34.748  33.207  34.910  1.00  0.00           N  
ATOM   3327  CA  HIS B 219      33.639  33.757  34.141  1.00  0.00           C  
ATOM   3328  C   HIS B 219      32.370  33.073  34.630  1.00  0.00           C  
ATOM   3329  O   HIS B 219      32.422  31.868  34.877  1.00  0.00           O  
ATOM   3330  CB  HIS B 219      33.826  33.539  32.636  1.00  0.00           C  
ATOM   3331  CG  HIS B 219      34.966  34.315  32.053  1.00  0.00           C  
ATOM   3332  ND1 HIS B 219      36.276  33.893  32.141  1.00  0.00           N  
ATOM   3333  CD2 HIS B 219      34.993  35.487  31.376  1.00  0.00           C  
ATOM   3334  CE1 HIS B 219      37.059  34.772  31.541  1.00  0.00           C  
ATOM   3335  NE2 HIS B 219      36.306  35.748  31.069  1.00  0.00           N  
ATOM   3336  H   HIS B 219      34.710  32.210  35.072  1.00  0.00           H  
ATOM   3337  HA  HIS B 219      33.540  34.826  34.329  1.00  0.00           H  
ATOM   3338 1HB  HIS B 219      33.999  32.480  32.440  1.00  0.00           H  
ATOM   3339 2HB  HIS B 219      32.915  33.825  32.111  1.00  0.00           H  
ATOM   3340  HD2 HIS B 219      34.133  36.108  31.122  1.00  0.00           H  
ATOM   3341  HE1 HIS B 219      38.143  34.703  31.451  1.00  0.00           H  
ATOM   3342  HE2 HIS B 219      36.636  36.558  30.564  1.00  0.00           H  
ATOM   3343  N   LEU B 220      31.264  33.796  34.769  1.00  0.00           N  
ATOM   3344  CA  LEU B 220      31.049  35.232  34.619  1.00  0.00           C  
ATOM   3345  C   LEU B 220      31.510  35.906  35.915  1.00  0.00           C  
ATOM   3346  O   LEU B 220      31.490  35.239  36.949  1.00  0.00           O  
ATOM   3347  CB  LEU B 220      29.574  35.544  34.340  1.00  0.00           C  
ATOM   3348  CG  LEU B 220      28.990  34.916  33.068  1.00  0.00           C  
ATOM   3349  CD1 LEU B 220      27.498  35.210  32.995  1.00  0.00           C  
ATOM   3350  CD2 LEU B 220      29.716  35.467  31.850  1.00  0.00           C  
ATOM   3351  H   LEU B 220      30.433  33.278  35.020  1.00  0.00           H  
ATOM   3352  HA  LEU B 220      31.670  35.614  33.810  1.00  0.00           H  
ATOM   3353 1HB  LEU B 220      28.980  35.196  35.184  1.00  0.00           H  
ATOM   3354 2HB  LEU B 220      29.456  36.625  34.260  1.00  0.00           H  
ATOM   3355  HG  LEU B 220      29.115  33.833  33.106  1.00  0.00           H  
ATOM   3356 1HD1 LEU B 220      27.083  34.763  32.091  1.00  0.00           H  
ATOM   3357 2HD1 LEU B 220      27.001  34.787  33.869  1.00  0.00           H  
ATOM   3358 3HD1 LEU B 220      27.340  36.287  32.972  1.00  0.00           H  
ATOM   3359 1HD2 LEU B 220      29.302  35.020  30.946  1.00  0.00           H  
ATOM   3360 2HD2 LEU B 220      29.590  36.549  31.810  1.00  0.00           H  
ATOM   3361 3HD2 LEU B 220      30.777  35.228  31.920  1.00  0.00           H  
ATOM   3362  N   PHE B 221      31.913  37.167  35.904  1.00  0.00           N  
ATOM   3363  CA  PHE B 221      32.469  37.802  37.094  1.00  0.00           C  
ATOM   3364  C   PHE B 221      32.301  39.313  37.181  1.00  0.00           C  
ATOM   3365  O   PHE B 221      31.975  39.904  36.152  1.00  0.00           O  
ATOM   3366  CB  PHE B 221      33.960  37.473  37.186  1.00  0.00           C  
ATOM   3367  CG  PHE B 221      34.789  38.111  36.108  1.00  0.00           C  
ATOM   3368  CD1 PHE B 221      35.705  39.106  36.414  1.00  0.00           C  
ATOM   3369  CD2 PHE B 221      34.655  37.718  34.785  1.00  0.00           C  
ATOM   3370  CE1 PHE B 221      36.468  39.694  35.423  1.00  0.00           C  
ATOM   3371  CE2 PHE B 221      35.417  38.302  33.792  1.00  0.00           C  
ATOM   3372  CZ  PHE B 221      36.324  39.292  34.112  1.00  0.00           C  
ATOM   3373  H   PHE B 221      31.830  37.695  35.046  1.00  0.00           H  
ATOM   3374  HA  PHE B 221      31.971  37.350  37.952  1.00  0.00           H  
ATOM   3375 1HB  PHE B 221      34.346  37.802  38.150  1.00  0.00           H  
ATOM   3376 2HB  PHE B 221      34.099  36.394  37.129  1.00  0.00           H  
ATOM   3377  HD1 PHE B 221      35.820  39.423  37.451  1.00  0.00           H  
ATOM   3378  HD2 PHE B 221      33.937  36.936  34.532  1.00  0.00           H  
ATOM   3379  HE1 PHE B 221      37.184  40.475  35.678  1.00  0.00           H  
ATOM   3380  HE2 PHE B 221      35.301  37.983  32.756  1.00  0.00           H  
ATOM   3381  HZ  PHE B 221      36.925  39.755  33.330  1.00  0.00           H  
ATOM   3382  N   ARG B 222      32.499  39.968  38.322  1.00  0.00           N  
ATOM   3383  CA  ARG B 222      32.326  41.412  38.218  1.00  0.00           C  
ATOM   3384  C   ARG B 222      31.112  42.128  37.647  1.00  0.00           C  
ATOM   3385  CB  ARG B 222      33.516  41.928  37.423  1.00  0.00           C  
ATOM   3386  CG  ARG B 222      34.854  41.829  38.137  1.00  0.00           C  
ATOM   3387  CD  ARG B 222      35.040  42.935  39.112  1.00  0.00           C  
ATOM   3388  NE  ARG B 222      35.118  44.229  38.455  1.00  0.00           N  
ATOM   3389  CZ  ARG B 222      36.243  44.756  37.933  1.00  0.00           C  
ATOM   3390  NH1 ARG B 222      37.373  44.088  37.999  1.00  0.00           N  
ATOM   3391  NH2 ARG B 222      36.209  45.944  37.355  1.00  0.00           N  
ATOM   3392  ST1 ARG B 222      31.051  42.555  36.035  1.00  0.00           S  
ATOM   3393  H   ARG B 222      32.748  39.565  39.214  1.00  0.00           H  
ATOM   3394  HA  ARG B 222      32.364  41.838  39.221  1.00  0.00           H  
ATOM   3395 1HB  ARG B 222      33.599  41.373  36.490  1.00  0.00           H  
ATOM   3396 2HB  ARG B 222      33.356  42.976  37.167  1.00  0.00           H  
ATOM   3397 1HG  ARG B 222      34.910  40.883  38.677  1.00  0.00           H  
ATOM   3398 2HG  ARG B 222      35.662  41.877  37.406  1.00  0.00           H  
ATOM   3399 1HD  ARG B 222      34.199  42.954  39.805  1.00  0.00           H  
ATOM   3400 2HD  ARG B 222      35.964  42.778  39.668  1.00  0.00           H  
ATOM   3401  HE  ARG B 222      34.268  44.773  38.385  1.00  0.00           H  
ATOM   3402 1HH1 ARG B 222      37.398  43.180  38.441  1.00  0.00           H  
ATOM   3403 2HH1 ARG B 222      38.216  44.483  37.608  1.00  0.00           H  
ATOM   3404 1HH2 ARG B 222      35.340  46.457  37.304  1.00  0.00           H  
ATOM   3405 2HH2 ARG B 222      37.052  46.339  36.964  1.00  0.00           H  
ATOM   3406  N   ALA B 223      30.148  42.366  38.530  1.00  0.00           N  
ATOM   3407  CA  ALA B 223      28.965  43.112  38.101  1.00  0.00           C  
ATOM   3408  C   ALA B 223      29.478  44.495  37.729  1.00  0.00           C  
ATOM   3409  O   ALA B 223      29.073  45.066  36.717  1.00  0.00           O  
ATOM   3410  CB  ALA B 223      27.920  43.130  39.207  1.00  0.00           C  
ATOM   3411  H   ALA B 223      30.208  42.048  39.487  1.00  0.00           H  
ATOM   3412  HA  ALA B 223      28.547  42.611  37.228  1.00  0.00           H  
ATOM   3413 1HB  ALA B 223      27.046  43.689  38.872  1.00  0.00           H  
ATOM   3414 2HB  ALA B 223      27.627  42.108  39.447  1.00  0.00           H  
ATOM   3415 3HB  ALA B 223      28.337  43.605  40.093  1.00  0.00           H  
ATOM   3416  N   ALA B 224      30.369  44.998  38.577  1.00  0.00           N  
ATOM   3417  CA  ALA B 224      30.993  46.303  38.378  1.00  0.00           C  
ATOM   3418  C   ALA B 224      32.164  46.073  37.430  1.00  0.00           C  
ATOM   3419  O   ALA B 224      33.335  46.183  37.796  1.00  0.00           O  
ATOM   3420  CB  ALA B 224      31.441  46.900  39.704  1.00  0.00           C  
ATOM   3421  H   ALA B 224      30.619  44.454  39.388  1.00  0.00           H  
ATOM   3422  HA  ALA B 224      30.284  46.989  37.915  1.00  0.00           H  
ATOM   3423 1HB  ALA B 224      31.942  47.850  39.518  1.00  0.00           H  
ATOM   3424 2HB  ALA B 224      30.569  47.058  40.337  1.00  0.00           H  
ATOM   3425 3HB  ALA B 224      32.131  46.213  40.194  1.00  0.00           H  
ATOM   3426  N   ALA B 225      31.806  45.750  36.193  1.00  0.00           N  
ATOM   3427  CA  ALA B 225      32.748  45.456  35.118  1.00  0.00           C  
ATOM   3428  C   ALA B 225      33.747  46.584  34.889  1.00  0.00           C  
ATOM   3429  O   ALA B 225      34.910  46.289  34.615  1.00  0.00           O  
ATOM   3430  CB  ALA B 225      31.953  45.159  33.855  1.00  0.00           C  
ATOM   3431  H   ALA B 225      30.812  45.712  36.015  1.00  0.00           H  
ATOM   3432  HA  ALA B 225      33.320  44.571  35.401  1.00  0.00           H  
ATOM   3433 1HB  ALA B 225      32.637  44.908  33.043  1.00  0.00           H  
ATOM   3434 2HB  ALA B 225      31.284  44.320  34.046  1.00  0.00           H  
ATOM   3435 3HB  ALA B 225      31.372  46.037  33.578  1.00  0.00           H  
ATOM   3436  N   MCM B 226      33.317  47.836  34.995  1.00  0.00           N  
ATOM   3437  CA  MCM B 226      33.935  49.153  34.889  1.00  0.00           C  
ATOM   3438  C   MCM B 226      33.498  49.833  36.179  1.00  0.00           C  
ATOM   3439  O   MCM B 226      32.377  49.598  36.628  1.00  0.00           O  
ATOM   3440  OXT MCM B 226      34.226  50.591  36.759  1.00  0.00           O  
ATOM   3441  CB  MCM B 226      33.472  49.872  33.621  1.00  0.00           C  
ATOM   3442  CG  MCM B 226      34.427  50.858  32.984  1.00  0.00           C  
ATOM   3443  CD1 MCM B 226      34.524  52.256  33.398  1.00  0.00           C  
ATOM   3444  CD2 MCM B 226      35.267  50.413  31.947  1.00  0.00           C  
ATOM   3445  CE1 MCM B 226      33.809  52.903  34.405  1.00  0.00           C  
ATOM   3446  CE2 MCM B 226      35.518  53.111  32.676  1.00  0.00           C  
ATOM   3447  CZ3 MCM B 226      33.997  54.232  34.714  1.00  0.00           C  
ATOM   3448  CE3 MCM B 226      36.209  51.294  31.263  1.00  0.00           C  
ATOM   3449  OZ1 MCM B 226      36.261  52.577  31.681  1.00  0.00           O  
ATOM   3450  OZ2 MCM B 226      36.917  50.956  30.376  1.00  0.00           O  
ATOM   3451  CZ4 MCM B 226      35.692  54.438  32.997  1.00  0.00           C  
ATOM   3452  CT  MCM B 226      34.931  54.997  34.013  1.00  0.00           C  
ATOM   3453  OI  MCM B 226      35.145  56.290  34.276  1.00  0.00           O  
ATOM   3454  CK  MCM B 226      34.215  57.288  33.945  1.00  0.00           C  
ATOM   3455  H   MCM B 226      32.328  47.858  35.195  1.00  0.00           H  
ATOM   3456  HA  MCM B 226      35.006  49.054  34.802  1.00  0.00           H  
ATOM   3457 1HB  MCM B 226      33.179  49.139  32.882  1.00  0.00           H  
ATOM   3458 2HB  MCM B 226      32.575  50.442  33.841  1.00  0.00           H  
ATOM   3459 1HD2 MCM B 226      35.293  49.403  31.588  1.00  0.00           H  
ATOM   3460 1HE1 MCM B 226      33.071  52.367  34.967  1.00  0.00           H  
ATOM   3461 1HZ3 MCM B 226      33.413  54.678  35.494  1.00  0.00           H  
ATOM   3462 1HZ4 MCM B 226      36.408  55.032  32.464  1.00  0.00           H  
ATOM   3463 1HK  MCM B 226      34.660  58.220  34.255  1.00  0.00           H  
ATOM   3464 2HK  MCM B 226      34.022  57.323  32.879  1.00  0.00           H  
ATOM   3465 3HK  MCM B 226      33.273  57.157  34.466  1.00  0.00           H  
TER                                                                             
CONECT 3295 3296 3313 3314 3315                                                 
CONECT 3296 3295 3297 3299 3316                                                 
CONECT 3297 3296 3298 3326                                                      
CONECT 3298 3297                                                                
CONECT 3299 3296 3300 3317 3318                                                 
CONECT 3300 3299 3301 3302                                                      
CONECT 3301 3300 3303 3304                                                      
CONECT 3302 3300 3306 3319                                                      
CONECT 3303 3301 3305 3320                                                      
CONECT 3304 3301 3307 3309                                                      
CONECT 3305 3303 3310 3321                                                      
CONECT 3306 3302 3307 3308                                                      
CONECT 3307 3304 3306                                                           
CONECT 3308 3306                                                                
CONECT 3309 3304 3310 3322                                                      
CONECT 3310 3305 3309 3311                                                      
CONECT 3311 3310 3312                                                           
CONECT 3312 3311 3323 3324 3325                                                 
CONECT 3313 3295                                                                
CONECT 3314 3295                                                                
CONECT 3315 3295                                                                
CONECT 3316 3296                                                                
CONECT 3317 3299                                                                
CONECT 3318 3299                                                                
CONECT 3319 3302                                                                
CONECT 3320 3303                                                                
CONECT 3321 3305                                                                
CONECT 3322 3309                                                                
CONECT 3323 3312                                                                
CONECT 3324 3312                                                                
CONECT 3325 3312                                                                
CONECT 3326 3297                                                                
CONECT 3428 3436                                                                
CONECT 3436 3428 3437 3455                                                      
CONECT 3437 3436 3438 3441 3456                                                 
CONECT 3438 3437 3439 3440                                                      
CONECT 3439 3438                                                                
CONECT 3440 3438                                                                
CONECT 3441 3437 3442 3457 3458                                                 
CONECT 3442 3441 3443 3444                                                      
CONECT 3443 3442 3445 3446                                                      
CONECT 3444 3442 3448 3459                                                      
CONECT 3445 3443 3447 3460                                                      
CONECT 3446 3443 3449 3451                                                      
CONECT 3447 3445 3452 3461                                                      
CONECT 3448 3444 3449 3450                                                      
CONECT 3449 3446 3448                                                           
CONECT 3450 3448                                                                
CONECT 3451 3446 3452 3462                                                      
CONECT 3452 3447 3451 3453                                                      
CONECT 3453 3452 3454                                                           
CONECT 3454 3453 3463 3464 3465                                                 
CONECT 3455 3436                                                                
CONECT 3456 3437                                                                
CONECT 3457 3441                                                                
CONECT 3458 3441                                                                
CONECT 3459 3444                                                                
CONECT 3460 3445                                                                
CONECT 3461 3447                                                                
CONECT 3462 3451                                                                
CONECT 3463 3454                                                                
CONECT 3464 3454                                                                
CONECT 3465 3454                                                                
