# Supplementary material for: Rational design of thioamide peptides as selective inhibitors of cysteine protease cathepsin L
Source: Chem Sci. 2021 Jul 19;12(32):10825–35. doi: 10.1039/d1sc00785h (PMC8901119; doi:10.1039/d1sc00785h)
Supplement: SC-012-D1SC00785H-s018 [file SC-012-D1SC00785H-s018.pdb]

HEADER                                            14-SEP-20   XXXX              
EXPDTA    THEORETICAL MODEL                                                     
REMARK 220                                                                      
REMARK 220 EXPERIMENTAL DETAILS                                                 
REMARK 220  EXPERIMENT TYPE                : THEORETICAL MODELLING              
REMARK 220  DATE OF DATA COLLECTION        : 14-SEP-20                          
REMARK 220                                                                      
REMARK 220 REMARK: MODEL GENERATED BY ROSETTA                                   
REMARK 220  VERSION 2019.22+release.d8f9b4a                                     
SSBOND     CYS A   15    CYS A   44                                       2.03  
SSBOND     CYS A   27    CYS A   72                                       2.05  
SSBOND     CYS A   63    CYS A  129                                       2.06  
SSBOND     CYS A   64    CYS A   68                                       2.02  
SSBOND     CYS A  101    CYS A  133                                       2.03  
SSBOND     CYS A  109    CYS A  120                                       2.03  
ATOM      1  N   LYS A   1       0.151  40.698  20.945  1.00  0.00           N  
ATOM      2  CA  LYS A   1       0.461  42.157  21.115  1.00  0.00           C  
ATOM      3  C   LYS A   1       1.037  42.415  22.510  1.00  0.00           C  
ATOM      4  O   LYS A   1       0.446  41.974  23.492  1.00  0.00           O  
ATOM      5  CB  LYS A   1      -0.789  42.999  20.853  1.00  0.00           C  
ATOM      6  CG  LYS A   1      -0.624  44.512  20.873  1.00  0.00           C  
ATOM      7  CD  LYS A   1      -1.895  45.274  20.535  1.00  0.00           C  
ATOM      8  CE  LYS A   1      -1.729  46.786  20.583  1.00  0.00           C  
ATOM      9  NZ  LYS A   1      -2.981  47.518  20.249  1.00  0.00           N  
ATOM     10 1H   LYS A   1      -0.225  40.538  20.032  1.00  0.00           H  
ATOM     11 2H   LYS A   1       0.986  40.158  21.055  1.00  0.00           H  
ATOM     12 3H   LYS A   1      -0.518  40.421  21.634  1.00  0.00           H  
ATOM     13  HA  LYS A   1       1.190  42.440  20.356  1.00  0.00           H  
ATOM     14 1HB  LYS A   1      -1.192  42.742  19.872  1.00  0.00           H  
ATOM     15 2HB  LYS A   1      -1.553  42.760  21.594  1.00  0.00           H  
ATOM     16 1HG  LYS A   1      -0.303  44.827  21.867  1.00  0.00           H  
ATOM     17 2HG  LYS A   1       0.141  44.796  20.152  1.00  0.00           H  
ATOM     18 1HD  LYS A   1      -2.221  45.006  19.530  1.00  0.00           H  
ATOM     19 2HD  LYS A   1      -2.678  45.001  21.242  1.00  0.00           H  
ATOM     20 1HE  LYS A   1      -1.414  47.083  21.585  1.00  0.00           H  
ATOM     21 2HE  LYS A   1      -0.955  47.088  19.878  1.00  0.00           H  
ATOM     22 1HZ  LYS A   1      -2.817  48.512  20.295  1.00  0.00           H  
ATOM     23 2HZ  LYS A   1      -3.278  47.271  19.315  1.00  0.00           H  
ATOM     24 3HZ  LYS A   1      -3.706  47.267  20.907  1.00  0.00           H  
ATOM     25  N   LEU A   2       2.167  43.104  22.583  1.00  0.00           N  
ATOM     26  CA  LEU A   2       2.870  43.475  23.807  1.00  0.00           C  
ATOM     27  C   LEU A   2       2.611  44.942  24.106  1.00  0.00           C  
ATOM     28  O   LEU A   2       2.476  45.722  23.166  1.00  0.00           O  
ATOM     29  CB  LEU A   2       4.367  43.176  23.661  1.00  0.00           C  
ATOM     30  CG  LEU A   2       4.715  41.717  23.343  1.00  0.00           C  
ATOM     31  CD1 LEU A   2       6.201  41.607  23.029  1.00  0.00           C  
ATOM     32  CD2 LEU A   2       4.343  40.824  24.518  1.00  0.00           C  
ATOM     33  H   LEU A   2       2.584  43.406  21.714  1.00  0.00           H  
ATOM     34  HA  LEU A   2       2.481  42.882  24.636  1.00  0.00           H  
ATOM     35 1HB  LEU A   2       4.768  43.799  22.862  1.00  0.00           H  
ATOM     36 2HB  LEU A   2       4.881  43.442  24.584  1.00  0.00           H  
ATOM     37  HG  LEU A   2       4.165  41.389  22.461  1.00  0.00           H  
ATOM     38 1HD1 LEU A   2       6.460  40.573  22.801  1.00  0.00           H  
ATOM     39 2HD1 LEU A   2       6.444  42.230  22.169  1.00  0.00           H  
ATOM     40 3HD1 LEU A   2       6.774  41.940  23.893  1.00  0.00           H  
ATOM     41 1HD2 LEU A   2       4.596  39.792  24.275  1.00  0.00           H  
ATOM     42 2HD2 LEU A   2       4.899  41.144  25.400  1.00  0.00           H  
ATOM     43 3HD2 LEU A   2       3.278  40.881  24.738  1.00  0.00           H  
ATOM     44  N   PRO A   3       2.540  45.354  25.385  1.00  0.00           N  
ATOM     45  CA  PRO A   3       2.344  46.733  25.850  1.00  0.00           C  
ATOM     46  C   PRO A   3       3.562  47.625  25.641  1.00  0.00           C  
ATOM     47  O   PRO A   3       4.692  47.119  25.547  1.00  0.00           O  
ATOM     48  CB  PRO A   3       2.036  46.537  27.338  1.00  0.00           C  
ATOM     49  CG  PRO A   3       2.719  45.264  27.708  1.00  0.00           C  
ATOM     50  CD  PRO A   3       2.618  44.383  26.493  1.00  0.00           C  
ATOM     51  HA  PRO A   3       1.471  47.161  25.336  1.00  0.00           H  
ATOM     52 1HB  PRO A   3       2.406  47.396  27.916  1.00  0.00           H  
ATOM     53 2HB  PRO A   3       0.948  46.491  27.495  1.00  0.00           H  
ATOM     54 1HG  PRO A   3       3.760  45.482  27.986  1.00  0.00           H  
ATOM     55 2HG  PRO A   3       2.228  44.819  28.586  1.00  0.00           H  
ATOM     56 1HD  PRO A   3       3.512  43.744  26.445  1.00  0.00           H  
ATOM     57 2HD  PRO A   3       1.701  43.777  26.554  1.00  0.00           H  
ATOM     58  N   ALA A   4       3.308  48.930  25.555  1.00  0.00           N  
ATOM     59  CA  ALA A   4       4.319  49.960  25.413  1.00  0.00           C  
ATOM     60  C   ALA A   4       5.306  50.018  26.577  1.00  0.00           C  
ATOM     61  O   ALA A   4       6.467  50.387  26.386  1.00  0.00           O  
ATOM     62  CB  ALA A   4       3.657  51.320  25.257  1.00  0.00           C  
ATOM     63  H   ALA A   4       2.342  49.224  25.591  1.00  0.00           H  
ATOM     64  HA  ALA A   4       4.902  49.736  24.519  1.00  0.00           H  
ATOM     65 1HB  ALA A   4       4.425  52.086  25.151  1.00  0.00           H  
ATOM     66 2HB  ALA A   4       3.021  51.316  24.372  1.00  0.00           H  
ATOM     67 3HB  ALA A   4       3.051  51.531  26.138  1.00  0.00           H  
ATOM     68  N   SER A   5       4.832  49.679  27.770  1.00  0.00           N  
ATOM     69  CA  SER A   5       5.658  49.655  28.958  1.00  0.00           C  
ATOM     70  C   SER A   5       5.191  48.503  29.832  1.00  0.00           C  
ATOM     71  O   SER A   5       4.044  48.059  29.751  1.00  0.00           O  
ATOM     72  CB  SER A   5       5.562  50.968  29.711  1.00  0.00           C  
ATOM     73  OG  SER A   5       4.273  51.174  30.219  1.00  0.00           O  
ATOM     74  H   SER A   5       3.862  49.426  27.883  1.00  0.00           H  
ATOM     75  HA  SER A   5       6.697  49.478  28.677  1.00  0.00           H  
ATOM     76 1HB  SER A   5       6.282  50.965  30.528  1.00  0.00           H  
ATOM     77 2HB  SER A   5       5.824  51.786  29.040  1.00  0.00           H  
ATOM     78  HG  SER A   5       4.301  52.020  30.673  1.00  0.00           H  
ATOM     79  N   PHE A   6       6.096  47.992  30.649  1.00  0.00           N  
ATOM     80  CA  PHE A   6       5.786  46.874  31.520  1.00  0.00           C  
ATOM     81  C   PHE A   6       6.640  46.856  32.777  1.00  0.00           C  
ATOM     82  O   PHE A   6       7.832  47.155  32.726  1.00  0.00           O  
ATOM     83  CB  PHE A   6       5.975  45.552  30.773  1.00  0.00           C  
ATOM     84  CG  PHE A   6       5.538  44.294  31.468  1.00  0.00           C  
ATOM     85  CD1 PHE A   6       4.219  43.874  31.368  1.00  0.00           C  
ATOM     86  CD2 PHE A   6       6.430  43.542  32.214  1.00  0.00           C  
ATOM     87  CE1 PHE A   6       3.805  42.718  32.004  1.00  0.00           C  
ATOM     88  CE2 PHE A   6       6.024  42.386  32.851  1.00  0.00           C  
ATOM     89  CZ  PHE A   6       4.708  41.982  32.741  1.00  0.00           C  
ATOM     90  H   PHE A   6       7.017  48.410  30.650  1.00  0.00           H  
ATOM     91  HA  PHE A   6       4.741  46.958  31.822  1.00  0.00           H  
ATOM     92 1HB  PHE A   6       5.417  45.621  29.840  1.00  0.00           H  
ATOM     93 2HB  PHE A   6       7.037  45.452  30.553  1.00  0.00           H  
ATOM     94  HD1 PHE A   6       3.512  44.461  30.783  1.00  0.00           H  
ATOM     95  HD2 PHE A   6       7.470  43.859  32.304  1.00  0.00           H  
ATOM     96  HE1 PHE A   6       2.769  42.392  31.923  1.00  0.00           H  
ATOM     97  HE2 PHE A   6       6.734  41.800  33.435  1.00  0.00           H  
ATOM     98  HZ  PHE A   6       4.377  41.073  33.241  1.00  0.00           H  
ATOM     99  N   ASP A   7       6.033  46.497  33.903  1.00  0.00           N  
ATOM    100  CA  ASP A   7       6.787  46.386  35.145  1.00  0.00           C  
ATOM    101  C   ASP A   7       6.225  45.235  35.982  1.00  0.00           C  
ATOM    102  O   ASP A   7       5.073  45.286  36.438  1.00  0.00           O  
ATOM    103  CB  ASP A   7       6.775  47.724  35.886  1.00  0.00           C  
ATOM    104  CG  ASP A   7       7.652  47.789  37.130  1.00  0.00           C  
ATOM    105  OD1 ASP A   7       7.967  46.799  37.746  1.00  0.00           O  
ATOM    106  OD2 ASP A   7       8.018  48.888  37.471  1.00  0.00           O  
ATOM    107  H   ASP A   7       5.041  46.298  33.899  1.00  0.00           H  
ATOM    108  HA  ASP A   7       7.827  46.148  34.915  1.00  0.00           H  
ATOM    109 1HB  ASP A   7       7.108  48.508  35.205  1.00  0.00           H  
ATOM    110 2HB  ASP A   7       5.756  47.957  36.192  1.00  0.00           H  
ATOM    111  N   ALA A   8       7.022  44.194  36.147  1.00  0.00           N  
ATOM    112  CA  ALA A   8       6.625  42.998  36.862  1.00  0.00           C  
ATOM    113  C   ALA A   8       6.168  43.302  38.291  1.00  0.00           C  
ATOM    114  O   ALA A   8       5.399  42.539  38.866  1.00  0.00           O  
ATOM    115  CB  ALA A   8       7.788  42.020  36.882  1.00  0.00           C  
ATOM    116  H   ALA A   8       7.954  44.236  35.760  1.00  0.00           H  
ATOM    117  HA  ALA A   8       5.779  42.561  36.327  1.00  0.00           H  
ATOM    118 1HB  ALA A   8       7.516  41.102  37.403  1.00  0.00           H  
ATOM    119 2HB  ALA A   8       8.070  41.772  35.857  1.00  0.00           H  
ATOM    120 3HB  ALA A   8       8.624  42.494  37.395  1.00  0.00           H  
ATOM    121  N   ARG A   9       6.621  44.414  38.865  1.00  0.00           N  
ATOM    122  CA  ARG A   9       6.265  44.756  40.242  1.00  0.00           C  
ATOM    123  C   ARG A   9       4.812  45.166  40.354  1.00  0.00           C  
ATOM    124  O   ARG A   9       4.248  45.170  41.444  1.00  0.00           O  
ATOM    125  CB  ARG A   9       7.117  45.903  40.765  1.00  0.00           C  
ATOM    126  CG  ARG A   9       8.592  45.576  40.932  1.00  0.00           C  
ATOM    127  CD  ARG A   9       9.432  46.739  41.316  1.00  0.00           C  
ATOM    128  NE  ARG A   9       9.497  47.726  40.249  1.00  0.00           N  
ATOM    129  CZ  ARG A   9      10.204  48.873  40.290  1.00  0.00           C  
ATOM    130  NH1 ARG A   9      10.916  49.190  41.347  1.00  0.00           N  
ATOM    131  NH2 ARG A   9      10.165  49.672  39.238  1.00  0.00           N  
ATOM    132  H   ARG A   9       7.221  45.042  38.352  1.00  0.00           H  
ATOM    133  HA  ARG A   9       6.429  43.880  40.872  1.00  0.00           H  
ATOM    134 1HB  ARG A   9       7.038  46.749  40.083  1.00  0.00           H  
ATOM    135 2HB  ARG A   9       6.739  46.226  41.736  1.00  0.00           H  
ATOM    136 1HG  ARG A   9       8.689  44.822  41.715  1.00  0.00           H  
ATOM    137 2HG  ARG A   9       8.971  45.191  39.983  1.00  0.00           H  
ATOM    138 1HD  ARG A   9       9.006  47.212  42.199  1.00  0.00           H  
ATOM    139 2HD  ARG A   9      10.445  46.401  41.533  1.00  0.00           H  
ATOM    140  HE  ARG A   9       8.967  47.534  39.411  1.00  0.00           H  
ATOM    141 1HH1 ARG A   9      10.942  48.573  42.145  1.00  0.00           H  
ATOM    142 2HH1 ARG A   9      11.443  50.052  41.363  1.00  0.00           H  
ATOM    143 1HH2 ARG A   9       9.604  49.392  38.445  1.00  0.00           H  
ATOM    144 2HH2 ARG A   9      10.678  50.540  39.225  1.00  0.00           H  
ATOM    145  N   GLU A  10       4.209  45.535  39.223  1.00  0.00           N  
ATOM    146  CA  GLU A  10       2.799  45.951  39.184  1.00  0.00           C  
ATOM    147  C   GLU A  10       1.966  44.858  38.529  1.00  0.00           C  
ATOM    148  O   GLU A  10       0.806  44.688  38.865  1.00  0.00           O  
ATOM    149  CB  GLU A  10       2.628  47.272  38.430  1.00  0.00           C  
ATOM    150  CG  GLU A  10       3.285  48.473  39.092  1.00  0.00           C  
ATOM    151  CD  GLU A  10       3.018  49.763  38.366  1.00  0.00           C  
ATOM    152  OE1 GLU A  10       2.415  49.719  37.321  1.00  0.00           O  
ATOM    153  OE2 GLU A  10       3.415  50.795  38.855  1.00  0.00           O  
ATOM    154  H   GLU A  10       4.726  45.532  38.354  1.00  0.00           H  
ATOM    155  HA  GLU A  10       2.436  46.094  40.202  1.00  0.00           H  
ATOM    156 1HB  GLU A  10       3.047  47.169  37.428  1.00  0.00           H  
ATOM    157 2HB  GLU A  10       1.566  47.491  38.321  1.00  0.00           H  
ATOM    158 1HG  GLU A  10       2.914  48.559  40.112  1.00  0.00           H  
ATOM    159 2HG  GLU A  10       4.360  48.302  39.136  1.00  0.00           H  
ATOM    160  N   GLN A  11       2.554  44.115  37.605  1.00  0.00           N  
ATOM    161  CA  GLN A  11       1.821  43.044  36.958  1.00  0.00           C  
ATOM    162  C   GLN A  11       1.505  41.906  37.926  1.00  0.00           C  
ATOM    163  O   GLN A  11       0.418  41.299  37.840  1.00  0.00           O  
ATOM    164  CB  GLN A  11       2.613  42.458  35.786  1.00  0.00           C  
ATOM    165  CG  GLN A  11       1.843  41.404  35.008  1.00  0.00           C  
ATOM    166  CD  GLN A  11       0.608  41.947  34.313  1.00  0.00           C  
ATOM    167  OE1 GLN A  11       0.680  42.914  33.550  1.00  0.00           O  
ATOM    168  NE2 GLN A  11      -0.537  41.328  34.572  1.00  0.00           N  
ATOM    169  H   GLN A  11       3.517  44.304  37.360  1.00  0.00           H  
ATOM    170  HA  GLN A  11       0.879  43.455  36.593  1.00  0.00           H  
ATOM    171 1HB  GLN A  11       2.894  43.255  35.098  1.00  0.00           H  
ATOM    172 2HB  GLN A  11       3.532  42.008  36.161  1.00  0.00           H  
ATOM    173 1HG  GLN A  11       2.477  40.967  34.237  1.00  0.00           H  
ATOM    174 2HG  GLN A  11       1.514  40.617  35.687  1.00  0.00           H  
ATOM    175 1HE2 GLN A  11      -1.387  41.639  34.144  1.00  0.00           H  
ATOM    176 2HE2 GLN A  11      -0.554  40.547  35.197  1.00  0.00           H  
ATOM    177  N   TRP A  12       2.425  41.606  38.836  1.00  0.00           N  
ATOM    178  CA  TRP A  12       2.209  40.532  39.799  1.00  0.00           C  
ATOM    179  C   TRP A  12       2.457  41.019  41.233  1.00  0.00           C  
ATOM    180  O   TRP A  12       3.448  40.619  41.850  1.00  0.00           O  
ATOM    181  CB  TRP A  12       3.134  39.351  39.500  1.00  0.00           C  
ATOM    182  CG  TRP A  12       2.943  38.744  38.143  1.00  0.00           C  
ATOM    183  CD1 TRP A  12       1.931  37.914  37.760  1.00  0.00           C  
ATOM    184  CD2 TRP A  12       3.783  38.912  36.974  1.00  0.00           C  
ATOM    185  NE1 TRP A  12       2.082  37.556  36.443  1.00  0.00           N  
ATOM    186  CE2 TRP A  12       3.209  38.158  35.945  1.00  0.00           C  
ATOM    187  CE3 TRP A  12       4.957  39.632  36.722  1.00  0.00           C  
ATOM    188  CZ2 TRP A  12       3.767  38.097  34.678  1.00  0.00           C  
ATOM    189  CZ3 TRP A  12       5.518  39.572  35.452  1.00  0.00           C  
ATOM    190  CH2 TRP A  12       4.936  38.826  34.458  1.00  0.00           C  
ATOM    191  H   TRP A  12       3.292  42.124  38.870  1.00  0.00           H  
ATOM    192  HA  TRP A  12       1.175  40.203  39.693  1.00  0.00           H  
ATOM    193 1HB  TRP A  12       4.171  39.679  39.580  1.00  0.00           H  
ATOM    194 2HB  TRP A  12       2.978  38.568  40.242  1.00  0.00           H  
ATOM    195  HD1 TRP A  12       1.120  37.584  38.406  1.00  0.00           H  
ATOM    196  HE1 TRP A  12       1.465  36.947  35.924  1.00  0.00           H  
ATOM    197  HE3 TRP A  12       5.409  40.224  37.517  1.00  0.00           H  
ATOM    198  HZ2 TRP A  12       3.329  37.512  33.869  1.00  0.00           H  
ATOM    199  HZ3 TRP A  12       6.433  40.131  35.252  1.00  0.00           H  
ATOM    200  HH2 TRP A  12       5.396  38.797  33.470  1.00  0.00           H  
ATOM    201  N   PRO A  13       1.590  41.872  41.798  1.00  0.00           N  
ATOM    202  CA  PRO A  13       1.750  42.536  43.092  1.00  0.00           C  
ATOM    203  C   PRO A  13       1.773  41.546  44.260  1.00  0.00           C  
ATOM    204  O   PRO A  13       2.235  41.868  45.353  1.00  0.00           O  
ATOM    205  CB  PRO A  13       0.521  43.449  43.152  1.00  0.00           C  
ATOM    206  CG  PRO A  13      -0.489  42.816  42.258  1.00  0.00           C  
ATOM    207  CD  PRO A  13       0.302  42.197  41.137  1.00  0.00           C  
ATOM    208  HA  PRO A  13       2.670  43.139  43.077  1.00  0.00           H  
ATOM    209 1HB  PRO A  13       0.169  43.529  44.192  1.00  0.00           H  
ATOM    210 2HB  PRO A  13       0.798  44.461  42.822  1.00  0.00           H  
ATOM    211 1HG  PRO A  13      -1.077  42.069  42.811  1.00  0.00           H  
ATOM    212 2HG  PRO A  13      -1.201  43.572  41.894  1.00  0.00           H  
ATOM    213 1HD  PRO A  13      -0.251  41.314  40.784  1.00  0.00           H  
ATOM    214 2HD  PRO A  13       0.442  42.933  40.332  1.00  0.00           H  
ATOM    215  N   GLN A  14       1.294  40.330  44.009  1.00  0.00           N  
ATOM    216  CA  GLN A  14       1.282  39.265  45.001  1.00  0.00           C  
ATOM    217  C   GLN A  14       2.625  38.545  45.198  1.00  0.00           C  
ATOM    218  O   GLN A  14       2.710  37.716  46.088  1.00  0.00           O  
ATOM    219  CB  GLN A  14       0.226  38.219  44.631  1.00  0.00           C  
ATOM    220  CG  GLN A  14       0.526  37.365  43.410  1.00  0.00           C  
ATOM    221  CD  GLN A  14       0.028  37.983  42.117  1.00  0.00           C  
ATOM    222  OE1 GLN A  14      -0.061  39.211  42.019  1.00  0.00           O  
ATOM    223  NE2 GLN A  14      -0.295  37.152  41.131  1.00  0.00           N  
ATOM    224  H   GLN A  14       0.921  40.122  43.093  1.00  0.00           H  
ATOM    225  HA  GLN A  14       1.013  39.721  45.955  1.00  0.00           H  
ATOM    226 1HB  GLN A  14       0.085  37.540  45.471  1.00  0.00           H  
ATOM    227 2HB  GLN A  14      -0.724  38.723  44.443  1.00  0.00           H  
ATOM    228 1HG  GLN A  14       1.600  37.222  43.309  1.00  0.00           H  
ATOM    229 2HG  GLN A  14       0.037  36.398  43.534  1.00  0.00           H  
ATOM    230 1HE2 GLN A  14      -0.628  37.513  40.260  1.00  0.00           H  
ATOM    231 2HE2 GLN A  14      -0.205  36.164  41.259  1.00  0.00           H  
ATOM    232  N   CYS A  15       3.638  38.855  44.396  1.00  0.00           N  
ATOM    233  CA  CYS A  15       4.964  38.256  44.404  1.00  0.00           C  
ATOM    234  C   CYS A  15       5.999  39.278  44.873  1.00  0.00           C  
ATOM    235  O   CYS A  15       6.614  39.978  44.072  1.00  0.00           O  
ATOM    236  CB  CYS A  15       5.305  37.724  43.011  1.00  0.00           C  
ATOM    237  SG  CYS A  15       4.244  36.372  42.445  1.00  0.00           S  
ATOM    238  H   CYS A  15       3.459  39.583  43.719  1.00  0.00           H  
ATOM    239  HA  CYS A  15       4.959  37.403  45.084  1.00  0.00           H  
ATOM    240 1HB  CYS A  15       5.233  38.528  42.279  1.00  0.00           H  
ATOM    241 2HB  CYS A  15       6.333  37.363  42.988  1.00  0.00           H  
ATOM    242  N   PRO A  16       6.219  39.400  46.190  1.00  0.00           N  
ATOM    243  CA  PRO A  16       6.997  40.446  46.869  1.00  0.00           C  
ATOM    244  C   PRO A  16       8.488  40.403  46.580  1.00  0.00           C  
ATOM    245  O   PRO A  16       9.211  41.347  46.890  1.00  0.00           O  
ATOM    246  CB  PRO A  16       6.731  40.155  48.348  1.00  0.00           C  
ATOM    247  CG  PRO A  16       6.445  38.694  48.414  1.00  0.00           C  
ATOM    248  CD  PRO A  16       5.715  38.367  47.139  1.00  0.00           C  
ATOM    249  HA  PRO A  16       6.582  41.423  46.575  1.00  0.00           H  
ATOM    250 1HB  PRO A  16       7.610  40.438  48.947  1.00  0.00           H  
ATOM    251 2HB  PRO A  16       5.887  40.766  48.702  1.00  0.00           H  
ATOM    252 1HG  PRO A  16       7.383  38.127  48.510  1.00  0.00           H  
ATOM    253 2HG  PRO A  16       5.843  38.467  49.305  1.00  0.00           H  
ATOM    254 1HD  PRO A  16       6.007  37.339  46.875  1.00  0.00           H  
ATOM    255 2HD  PRO A  16       4.633  38.468  47.306  1.00  0.00           H  
ATOM    256  N   THR A  17       8.957  39.308  45.989  1.00  0.00           N  
ATOM    257  CA  THR A  17      10.377  39.154  45.695  1.00  0.00           C  
ATOM    258  C   THR A  17      10.785  39.975  44.479  1.00  0.00           C  
ATOM    259  O   THR A  17      11.965  40.262  44.295  1.00  0.00           O  
ATOM    260  CB  THR A  17      10.713  37.671  45.447  1.00  0.00           C  
ATOM    261  OG1 THR A  17       9.957  37.195  44.326  1.00  0.00           O  
ATOM    262  CG2 THR A  17      10.377  36.842  46.677  1.00  0.00           C  
ATOM    263  H   THR A  17       8.346  38.546  45.727  1.00  0.00           H  
ATOM    264  HA  THR A  17      10.945  39.514  46.554  1.00  0.00           H  
ATOM    265  HB  THR A  17      11.773  37.569  45.224  1.00  0.00           H  
ATOM    266  HG1 THR A  17      10.395  37.442  43.507  1.00  0.00           H  
ATOM    267 1HG2 THR A  17      10.620  35.796  46.486  1.00  0.00           H  
ATOM    268 2HG2 THR A  17      10.956  37.200  47.527  1.00  0.00           H  
ATOM    269 3HG2 THR A  17       9.315  36.928  46.903  1.00  0.00           H  
ATOM    270  N   ILE A  18       9.822  40.361  43.649  1.00  0.00           N  
ATOM    271  CA  ILE A  18      10.145  41.039  42.391  1.00  0.00           C  
ATOM    272  C   ILE A  18      10.821  42.380  42.625  1.00  0.00           C  
ATOM    273  O   ILE A  18      11.761  42.769  41.929  1.00  0.00           O  
ATOM    274  CB  ILE A  18       8.878  41.257  41.545  1.00  0.00           C  
ATOM    275  CG1 ILE A  18       8.287  39.917  41.097  1.00  0.00           C  
ATOM    276  CG2 ILE A  18       9.229  42.134  40.353  1.00  0.00           C  
ATOM    277  CD1 ILE A  18       6.898  39.992  40.506  1.00  0.00           C  
ATOM    278  H   ILE A  18       8.858  40.183  43.895  1.00  0.00           H  
ATOM    279  HA  ILE A  18      10.829  40.402  41.831  1.00  0.00           H  
ATOM    280  HB  ILE A  18       8.112  41.747  42.147  1.00  0.00           H  
ATOM    281 1HG1 ILE A  18       8.953  39.485  40.350  1.00  0.00           H  
ATOM    282 2HG1 ILE A  18       8.252  39.247  41.955  1.00  0.00           H  
ATOM    283 1HG2 ILE A  18       8.342  42.298  39.742  1.00  0.00           H  
ATOM    284 2HG2 ILE A  18       9.611  43.103  40.668  1.00  0.00           H  
ATOM    285 3HG2 ILE A  18       9.995  41.632  39.760  1.00  0.00           H  
ATOM    286 1HD1 ILE A  18       6.575  38.990  40.222  1.00  0.00           H  
ATOM    287 2HD1 ILE A  18       6.208  40.402  41.244  1.00  0.00           H  
ATOM    288 3HD1 ILE A  18       6.882  40.630  39.624  1.00  0.00           H  
ATOM    289  N   LYS A  19      10.337  43.085  43.643  1.00  0.00           N  
ATOM    290  CA  LYS A  19      10.818  44.408  44.015  1.00  0.00           C  
ATOM    291  C   LYS A  19      12.052  44.421  44.925  1.00  0.00           C  
ATOM    292  O   LYS A  19      12.565  45.501  45.208  1.00  0.00           O  
ATOM    293  CB  LYS A  19       9.699  45.186  44.708  1.00  0.00           C  
ATOM    294  CG  LYS A  19       9.345  44.660  46.093  1.00  0.00           C  
ATOM    295  CD  LYS A  19       8.199  45.429  46.733  1.00  0.00           C  
ATOM    296  CE  LYS A  19       7.804  44.837  48.079  1.00  0.00           C  
ATOM    297  NZ  LYS A  19       8.805  45.083  49.152  1.00  0.00           N  
ATOM    298  H   LYS A  19       9.591  42.675  44.184  1.00  0.00           H  
ATOM    299  HA  LYS A  19      11.088  44.923  43.093  1.00  0.00           H  
ATOM    300 1HB  LYS A  19       9.994  46.231  44.806  1.00  0.00           H  
ATOM    301 2HB  LYS A  19       8.797  45.157  44.097  1.00  0.00           H  
ATOM    302 1HG  LYS A  19       9.058  43.611  46.011  1.00  0.00           H  
ATOM    303 2HG  LYS A  19      10.212  44.734  46.748  1.00  0.00           H  
ATOM    304 1HD  LYS A  19       8.499  46.468  46.876  1.00  0.00           H  
ATOM    305 2HD  LYS A  19       7.331  45.404  46.073  1.00  0.00           H  
ATOM    306 1HE  LYS A  19       6.855  45.274  48.386  1.00  0.00           H  
ATOM    307 2HE  LYS A  19       7.681  43.761  47.962  1.00  0.00           H  
ATOM    308 1HZ  LYS A  19       8.480  44.665  50.013  1.00  0.00           H  
ATOM    309 2HZ  LYS A  19       9.716  44.697  48.952  1.00  0.00           H  
ATOM    310 3HZ  LYS A  19       8.920  46.079  49.282  1.00  0.00           H  
ATOM    311  N   GLU A  20      12.545  43.263  45.348  1.00  0.00           N  
ATOM    312  CA  GLU A  20      13.678  43.259  46.278  1.00  0.00           C  
ATOM    313  C   GLU A  20      15.014  43.088  45.559  1.00  0.00           C  
ATOM    314  O   GLU A  20      15.132  42.344  44.579  1.00  0.00           O  
ATOM    315  CB  GLU A  20      13.480  42.164  47.328  1.00  0.00           C  
ATOM    316  CG  GLU A  20      12.266  42.395  48.216  1.00  0.00           C  
ATOM    317  CD  GLU A  20      12.451  43.572  49.131  1.00  0.00           C  
ATOM    318  OE1 GLU A  20      13.549  43.746  49.602  1.00  0.00           O  
ATOM    319  OE2 GLU A  20      11.513  44.298  49.366  1.00  0.00           O  
ATOM    320  H   GLU A  20      12.156  42.384  45.040  1.00  0.00           H  
ATOM    321  HA  GLU A  20      13.701  44.218  46.796  1.00  0.00           H  
ATOM    322 1HB  GLU A  20      13.367  41.201  46.830  1.00  0.00           H  
ATOM    323 2HB  GLU A  20      14.365  42.103  47.963  1.00  0.00           H  
ATOM    324 1HG  GLU A  20      11.393  42.563  47.585  1.00  0.00           H  
ATOM    325 2HG  GLU A  20      12.082  41.498  48.807  1.00  0.00           H  
ATOM    326  N   ILE A  21      16.023  43.777  46.076  1.00  0.00           N  
ATOM    327  CA  ILE A  21      17.369  43.739  45.523  1.00  0.00           C  
ATOM    328  C   ILE A  21      18.401  43.151  46.482  1.00  0.00           C  
ATOM    329  O   ILE A  21      18.564  43.608  47.608  1.00  0.00           O  
ATOM    330  CB  ILE A  21      17.789  45.158  45.095  1.00  0.00           C  
ATOM    331  CG1 ILE A  21      16.806  45.687  44.048  1.00  0.00           C  
ATOM    332  CG2 ILE A  21      19.211  45.169  44.553  1.00  0.00           C  
ATOM    333  CD1 ILE A  21      16.739  44.945  42.733  1.00  0.00           C  
ATOM    334  H   ILE A  21      15.838  44.350  46.885  1.00  0.00           H  
ATOM    335  HA  ILE A  21      17.378  43.092  44.648  1.00  0.00           H  
ATOM    336  HB  ILE A  21      17.743  45.836  45.946  1.00  0.00           H  
ATOM    337 1HG1 ILE A  21      15.804  45.672  44.477  1.00  0.00           H  
ATOM    338 2HG1 ILE A  21      17.049  46.721  43.808  1.00  0.00           H  
ATOM    339 1HG2 ILE A  21      19.498  46.176  44.252  1.00  0.00           H  
ATOM    340 2HG2 ILE A  21      19.909  44.824  45.313  1.00  0.00           H  
ATOM    341 3HG2 ILE A  21      19.280  44.511  43.687  1.00  0.00           H  
ATOM    342 1HD1 ILE A  21      16.005  45.422  42.082  1.00  0.00           H  
ATOM    343 2HD1 ILE A  21      17.709  44.955  42.233  1.00  0.00           H  
ATOM    344 3HD1 ILE A  21      16.447  43.908  42.889  1.00  0.00           H  
ATOM    345  N   ARG A  22      19.088  42.116  46.002  1.00  0.00           N  
ATOM    346  CA  ARG A  22      20.140  41.433  46.753  1.00  0.00           C  
ATOM    347  C   ARG A  22      21.494  42.142  46.628  1.00  0.00           C  
ATOM    348  O   ARG A  22      21.669  42.962  45.718  1.00  0.00           O  
ATOM    349  CB  ARG A  22      20.280  39.993  46.283  1.00  0.00           C  
ATOM    350  CG  ARG A  22      19.133  39.054  46.619  1.00  0.00           C  
ATOM    351  CD  ARG A  22      19.393  37.685  46.106  1.00  0.00           C  
ATOM    352  NE  ARG A  22      18.319  36.745  46.377  1.00  0.00           N  
ATOM    353  CZ  ARG A  22      18.227  35.901  47.424  1.00  0.00           C  
ATOM    354  NH1 ARG A  22      19.117  35.795  48.385  1.00  0.00           N  
ATOM    355  NH2 ARG A  22      17.181  35.102  47.534  1.00  0.00           N  
ATOM    356  H   ARG A  22      18.869  41.785  45.072  1.00  0.00           H  
ATOM    357  HA  ARG A  22      19.844  41.417  47.803  1.00  0.00           H  
ATOM    358 1HB  ARG A  22      20.395  39.984  45.199  1.00  0.00           H  
ATOM    359 2HB  ARG A  22      21.188  39.590  46.733  1.00  0.00           H  
ATOM    360 1HG  ARG A  22      18.993  38.990  47.699  1.00  0.00           H  
ATOM    361 2HG  ARG A  22      18.217  39.431  46.163  1.00  0.00           H  
ATOM    362 1HD  ARG A  22      19.527  37.732  45.025  1.00  0.00           H  
ATOM    363 2HD  ARG A  22      20.297  37.288  46.570  1.00  0.00           H  
ATOM    364  HE  ARG A  22      17.561  36.724  45.708  1.00  0.00           H  
ATOM    365 1HH1 ARG A  22      19.956  36.358  48.402  1.00  0.00           H  
ATOM    366 2HH1 ARG A  22      18.904  35.116  49.101  1.00  0.00           H  
ATOM    367 1HH2 ARG A  22      16.441  35.108  46.845  1.00  0.00           H  
ATOM    368 2HH2 ARG A  22      17.154  34.487  48.334  1.00  0.00           H  
ATOM    369  N   ASP A  23      22.413  41.836  47.538  1.00  0.00           N  
ATOM    370  CA  ASP A  23      23.796  42.307  47.508  1.00  0.00           C  
ATOM    371  C   ASP A  23      24.720  41.118  47.668  1.00  0.00           C  
ATOM    372  O   ASP A  23      24.826  40.533  48.750  1.00  0.00           O  
ATOM    373  CB  ASP A  23      24.125  43.291  48.634  1.00  0.00           C  
ATOM    374  CG  ASP A  23      25.545  43.824  48.517  1.00  0.00           C  
ATOM    375  OD1 ASP A  23      26.328  43.290  47.768  1.00  0.00           O  
ATOM    376  OD2 ASP A  23      25.858  44.782  49.185  1.00  0.00           O  
ATOM    377  H   ASP A  23      22.145  41.235  48.304  1.00  0.00           H  
ATOM    378  HA  ASP A  23      23.994  42.788  46.550  1.00  0.00           H  
ATOM    379 1HB  ASP A  23      23.422  44.122  48.603  1.00  0.00           H  
ATOM    380 2HB  ASP A  23      24.005  42.795  49.598  1.00  0.00           H  
ATOM    381  N   GLN A  24      25.374  40.750  46.570  1.00  0.00           N  
ATOM    382  CA  GLN A  24      26.271  39.595  46.529  1.00  0.00           C  
ATOM    383  C   GLN A  24      27.614  39.750  47.251  1.00  0.00           C  
ATOM    384  O   GLN A  24      28.297  38.750  47.533  1.00  0.00           O  
ATOM    385  CB  GLN A  24      26.506  39.242  45.057  1.00  0.00           C  
ATOM    386  CG  GLN A  24      27.302  40.250  44.246  1.00  0.00           C  
ATOM    387  CD  GLN A  24      27.427  39.763  42.814  1.00  0.00           C  
ATOM    388  OE1 GLN A  24      26.548  39.923  41.962  1.00  0.00           O  
ATOM    389  NE2 GLN A  24      28.571  39.146  42.546  1.00  0.00           N  
ATOM    390  H   GLN A  24      25.221  41.315  45.746  1.00  0.00           H  
ATOM    391  HA  GLN A  24      25.763  38.764  47.017  1.00  0.00           H  
ATOM    392 1HB  GLN A  24      27.035  38.291  44.995  1.00  0.00           H  
ATOM    393 2HB  GLN A  24      25.543  39.119  44.562  1.00  0.00           H  
ATOM    394 1HG  GLN A  24      26.793  41.213  44.258  1.00  0.00           H  
ATOM    395 2HG  GLN A  24      28.297  40.360  44.678  1.00  0.00           H  
ATOM    396 1HE2 GLN A  24      28.739  38.791  41.624  1.00  0.00           H  
ATOM    397 2HE2 GLN A  24      29.270  39.026  43.249  1.00  0.00           H  
ATOM    398  N   GLY A  25      28.029  40.967  47.577  1.00  0.00           N  
ATOM    399  CA  GLY A  25      29.304  41.104  48.275  1.00  0.00           C  
ATOM    400  C   GLY A  25      30.520  40.738  47.434  1.00  0.00           C  
ATOM    401  O   GLY A  25      30.471  40.641  46.205  1.00  0.00           O  
ATOM    402  H   GLY A  25      27.486  41.790  47.358  1.00  0.00           H  
ATOM    403 1HA  GLY A  25      29.383  42.133  48.627  1.00  0.00           H  
ATOM    404 2HA  GLY A  25      29.280  40.475  49.163  1.00  0.00           H  
ATOM    405  N   SER A  26      31.657  40.540  48.107  1.00  0.00           N  
ATOM    406  CA  SER A  26      32.920  40.203  47.446  1.00  0.00           C  
ATOM    407  C   SER A  26      33.098  38.714  47.186  1.00  0.00           C  
ATOM    408  O   SER A  26      33.968  38.050  47.789  1.00  0.00           O  
ATOM    409  CB  SER A  26      34.080  40.701  48.285  1.00  0.00           C  
ATOM    410  OG  SER A  26      34.046  42.096  48.411  1.00  0.00           O  
ATOM    411  H   SER A  26      31.636  40.629  49.113  1.00  0.00           H  
ATOM    412  HA  SER A  26      32.929  40.733  46.492  1.00  0.00           H  
ATOM    413 1HB  SER A  26      34.038  40.243  49.273  1.00  0.00           H  
ATOM    414 2HB  SER A  26      35.019  40.397  47.825  1.00  0.00           H  
ATOM    415  HG  SER A  26      33.282  42.294  48.957  1.00  0.00           H  
ATOM    416  N   CYS A  27      32.282  38.193  46.290  1.00  0.00           N  
ATOM    417  CA  CYS A  27      32.199  36.822  45.807  1.00  0.00           C  
ATOM    418  C   CYS A  27      31.777  36.865  44.333  1.00  0.00           C  
ATOM    419  O   CYS A  27      30.885  37.612  43.949  1.00  0.00           O  
ATOM    420  CB  CYS A  27      31.195  36.005  46.622  1.00  0.00           C  
ATOM    421  SG  CYS A  27      30.927  34.329  45.997  1.00  0.00           S  
ATOM    422  H   CYS A  27      31.638  38.870  45.909  1.00  0.00           H  
ATOM    423  HA  CYS A  27      33.174  36.340  45.882  1.00  0.00           H  
ATOM    424 1HB  CYS A  27      31.540  35.930  47.654  1.00  0.00           H  
ATOM    425 2HB  CYS A  27      30.234  36.518  46.634  1.00  0.00           H  
ATOM    426  N   GLY A  28      32.439  36.087  43.486  1.00  0.00           N  
ATOM    427  CA  GLY A  28      32.182  36.058  42.057  1.00  0.00           C  
ATOM    428  C   GLY A  28      30.989  35.153  41.764  1.00  0.00           C  
ATOM    429  O   GLY A  28      31.066  34.227  40.975  1.00  0.00           O  
ATOM    430  H   GLY A  28      33.170  35.466  43.805  1.00  0.00           H  
ATOM    431 1HA  GLY A  28      31.983  37.065  41.692  1.00  0.00           H  
ATOM    432 2HA  GLY A  28      33.056  35.688  41.522  1.00  0.00           H  
ATOM    433  N   SER A  29      29.887  35.500  42.419  1.00  0.00           N  
ATOM    434  CA  SER A  29      28.605  34.797  42.427  1.00  0.00           C  
ATOM    435  C   SER A  29      27.623  35.563  41.518  1.00  0.00           C  
ATOM    436  O   SER A  29      26.425  35.307  41.549  1.00  0.00           O  
ATOM    437  CB  SER A  29      28.059  34.692  43.837  1.00  0.00           C  
ATOM    438  OG  SER A  29      27.867  35.961  44.398  1.00  0.00           O  
ATOM    439  H   SER A  29      29.961  36.342  42.970  1.00  0.00           H  
ATOM    440  HA  SER A  29      28.741  33.788  42.034  1.00  0.00           H  
ATOM    441 1HB  SER A  29      27.113  34.151  43.822  1.00  0.00           H  
ATOM    442 2HB  SER A  29      28.752  34.120  44.454  1.00  0.00           H  
ATOM    443  HG  SER A  29      27.783  35.823  45.344  1.00  0.00           H  
ATOM    444  N   CYS A  30      28.152  36.481  40.714  1.00  0.00           N  
ATOM    445  CA  CYS A  30      27.349  37.275  39.780  1.00  0.00           C  
ATOM    446  C   CYS A  30      26.308  36.342  39.141  1.00  0.00           C  
ATOM    447  O   CYS A  30      25.112  36.663  39.091  1.00  0.00           O  
ATOM    448  CB  CYS A  30      28.220  37.913  38.697  1.00  0.00           C  
ATOM    449  SG  CYS A  30      29.375  39.159  39.318  1.00  0.00           S  
ATOM    450  H   CYS A  30      29.150  36.627  40.759  1.00  0.00           H  
ATOM    451  HA  CYS A  30      26.838  38.075  40.316  1.00  0.00           H  
ATOM    452 1HB  CYS A  30      28.798  37.139  38.192  1.00  0.00           H  
ATOM    453 2HB  CYS A  30      27.583  38.386  37.950  1.00  0.00           H  
ATOM    454  HG  CYS A  30      30.165  39.160  38.249  1.00  0.00           H  
ATOM    455  N   TRP A  31      26.768  35.192  38.660  1.00  0.00           N  
ATOM    456  CA  TRP A  31      25.958  34.168  37.994  1.00  0.00           C  
ATOM    457  C   TRP A  31      24.872  33.525  38.860  1.00  0.00           C  
ATOM    458  O   TRP A  31      23.817  33.107  38.344  1.00  0.00           O  
ATOM    459  CB  TRP A  31      26.898  33.078  37.476  1.00  0.00           C  
ATOM    460  CG  TRP A  31      27.601  32.316  38.558  1.00  0.00           C  
ATOM    461  CD1 TRP A  31      28.823  32.578  39.103  1.00  0.00           C  
ATOM    462  CD2 TRP A  31      27.108  31.143  39.241  1.00  0.00           C  
ATOM    463  NE1 TRP A  31      29.117  31.649  40.070  1.00  0.00           N  
ATOM    464  CE2 TRP A  31      28.074  30.764  40.166  1.00  0.00           C  
ATOM    465  CE3 TRP A  31      25.930  30.392  39.138  1.00  0.00           C  
ATOM    466  CZ2 TRP A  31      27.912  29.663  40.993  1.00  0.00           C  
ATOM    467  CZ3 TRP A  31      25.764  29.288  39.966  1.00  0.00           C  
ATOM    468  CH2 TRP A  31      26.730  28.931  40.873  1.00  0.00           C  
ATOM    469  H   TRP A  31      27.758  35.013  38.761  1.00  0.00           H  
ATOM    470  HA  TRP A  31      25.449  34.640  37.154  1.00  0.00           H  
ATOM    471 1HB  TRP A  31      26.333  32.368  36.872  1.00  0.00           H  
ATOM    472 2HB  TRP A  31      27.664  33.505  36.828  1.00  0.00           H  
ATOM    473  HD1 TRP A  31      29.480  33.399  38.822  1.00  0.00           H  
ATOM    474  HE1 TRP A  31      29.955  31.600  40.633  1.00  0.00           H  
ATOM    475  HE3 TRP A  31      25.167  30.685  38.418  1.00  0.00           H  
ATOM    476  HZ2 TRP A  31      28.672  29.369  41.717  1.00  0.00           H  
ATOM    477  HZ3 TRP A  31      24.843  28.711  39.877  1.00  0.00           H  
ATOM    478  HH2 TRP A  31      26.567  28.061  41.508  1.00  0.00           H  
ATOM    479  N   ALA A  32      25.084  33.442  40.167  1.00  0.00           N  
ATOM    480  CA  ALA A  32      24.135  32.784  41.047  1.00  0.00           C  
ATOM    481  C   ALA A  32      23.016  33.752  41.424  1.00  0.00           C  
ATOM    482  O   ALA A  32      21.866  33.351  41.596  1.00  0.00           O  
ATOM    483  CB  ALA A  32      24.825  32.249  42.294  1.00  0.00           C  
ATOM    484  H   ALA A  32      25.911  33.837  40.591  1.00  0.00           H  
ATOM    485  HA  ALA A  32      23.703  31.936  40.514  1.00  0.00           H  
ATOM    486 1HB  ALA A  32      24.100  31.761  42.945  1.00  0.00           H  
ATOM    487 2HB  ALA A  32      25.590  31.527  42.012  1.00  0.00           H  
ATOM    488 3HB  ALA A  32      25.287  33.080  42.826  1.00  0.00           H  
ATOM    489  N   PHE A  33      23.365  35.027  41.563  1.00  0.00           N  
ATOM    490  CA  PHE A  33      22.372  36.010  41.964  1.00  0.00           C  
ATOM    491  C   PHE A  33      21.389  36.283  40.822  1.00  0.00           C  
ATOM    492  O   PHE A  33      20.175  36.381  41.052  1.00  0.00           O  
ATOM    493  CB  PHE A  33      23.056  37.310  42.390  1.00  0.00           C  
ATOM    494  CG  PHE A  33      23.443  37.137  43.832  1.00  0.00           C  
ATOM    495  CD1 PHE A  33      24.570  36.406  44.177  1.00  0.00           C  
ATOM    496  CD2 PHE A  33      22.677  37.704  44.816  1.00  0.00           C  
ATOM    497  CE1 PHE A  33      24.919  36.251  45.506  1.00  0.00           C  
ATOM    498  CE2 PHE A  33      23.019  37.556  46.146  1.00  0.00           C  
ATOM    499  CZ  PHE A  33      24.140  36.828  46.487  1.00  0.00           C  
ATOM    500  H   PHE A  33      24.324  35.289  41.386  1.00  0.00           H  
ATOM    501  HA  PHE A  33      21.810  35.612  42.810  1.00  0.00           H  
ATOM    502 1HB  PHE A  33      23.927  37.511  41.767  1.00  0.00           H  
ATOM    503 2HB  PHE A  33      22.381  38.153  42.255  1.00  0.00           H  
ATOM    504  HD1 PHE A  33      25.187  35.951  43.402  1.00  0.00           H  
ATOM    505  HD2 PHE A  33      21.795  38.274  44.520  1.00  0.00           H  
ATOM    506  HE1 PHE A  33      25.807  35.674  45.762  1.00  0.00           H  
ATOM    507  HE2 PHE A  33      22.440  37.989  46.962  1.00  0.00           H  
ATOM    508  HZ  PHE A  33      24.385  36.725  47.544  1.00  0.00           H  
ATOM    509  N   GLY A  34      21.885  36.381  39.592  1.00  0.00           N  
ATOM    510  CA  GLY A  34      20.946  36.606  38.502  1.00  0.00           C  
ATOM    511  C   GLY A  34      19.935  35.466  38.476  1.00  0.00           C  
ATOM    512  O   GLY A  34      18.712  35.698  38.442  1.00  0.00           O  
ATOM    513  H   GLY A  34      22.876  36.307  39.418  1.00  0.00           H  
ATOM    514 1HA  GLY A  34      20.442  37.564  38.638  1.00  0.00           H  
ATOM    515 2HA  GLY A  34      21.487  36.664  37.558  1.00  0.00           H  
ATOM    516  N   ALA A  35      20.431  34.227  38.497  1.00  0.00           N  
ATOM    517  CA  ALA A  35      19.533  33.079  38.447  1.00  0.00           C  
ATOM    518  C   ALA A  35      18.597  32.957  39.653  1.00  0.00           C  
ATOM    519  O   ALA A  35      17.411  32.635  39.457  1.00  0.00           O  
ATOM    520  CB  ALA A  35      20.353  31.805  38.310  1.00  0.00           C  
ATOM    521  H   ALA A  35      21.426  34.071  38.545  1.00  0.00           H  
ATOM    522  HA  ALA A  35      18.890  33.195  37.573  1.00  0.00           H  
ATOM    523 1HB  ALA A  35      19.691  30.943  38.257  1.00  0.00           H  
ATOM    524 2HB  ALA A  35      20.952  31.861  37.402  1.00  0.00           H  
ATOM    525 3HB  ALA A  35      21.000  31.721  39.184  1.00  0.00           H  
ATOM    526  N   VAL A  36      19.034  33.186  40.891  1.00  0.00           N  
ATOM    527  CA  VAL A  36      18.036  32.968  41.932  1.00  0.00           C  
ATOM    528  C   VAL A  36      16.995  34.071  41.992  1.00  0.00           C  
ATOM    529  O   VAL A  36      15.842  33.785  42.326  1.00  0.00           O  
ATOM    530  CB  VAL A  36      18.616  32.843  43.354  1.00  0.00           C  
ATOM    531  CG1 VAL A  36      19.545  31.640  43.383  1.00  0.00           C  
ATOM    532  CG2 VAL A  36      19.350  34.100  43.797  1.00  0.00           C  
ATOM    533  H   VAL A  36      19.979  33.486  41.084  1.00  0.00           H  
ATOM    534  HA  VAL A  36      17.525  32.029  41.711  1.00  0.00           H  
ATOM    535  HB  VAL A  36      17.810  32.662  44.066  1.00  0.00           H  
ATOM    536 1HG1 VAL A  36      19.969  31.528  44.382  1.00  0.00           H  
ATOM    537 2HG1 VAL A  36      18.994  30.734  43.129  1.00  0.00           H  
ATOM    538 3HG1 VAL A  36      20.339  31.809  42.656  1.00  0.00           H  
ATOM    539 1HG2 VAL A  36      19.730  33.942  44.806  1.00  0.00           H  
ATOM    540 2HG2 VAL A  36      20.171  34.274  43.100  1.00  0.00           H  
ATOM    541 3HG2 VAL A  36      18.701  34.975  43.803  1.00  0.00           H  
ATOM    542  N   GLU A  37      17.317  35.314  41.676  1.00  0.00           N  
ATOM    543  CA  GLU A  37      16.204  36.247  41.752  1.00  0.00           C  
ATOM    544  C   GLU A  37      15.191  35.957  40.638  1.00  0.00           C  
ATOM    545  O   GLU A  37      13.985  36.019  40.878  1.00  0.00           O  
ATOM    546  CB  GLU A  37      16.648  37.709  41.650  1.00  0.00           C  
ATOM    547  CG  GLU A  37      17.465  38.249  42.814  1.00  0.00           C  
ATOM    548  CD  GLU A  37      17.713  39.730  42.719  1.00  0.00           C  
ATOM    549  OE1 GLU A  37      17.280  40.308  41.751  1.00  0.00           O  
ATOM    550  OE2 GLU A  37      18.325  40.284  43.599  1.00  0.00           O  
ATOM    551  H   GLU A  37      18.251  35.591  41.407  1.00  0.00           H  
ATOM    552  HA  GLU A  37      15.711  36.123  42.717  1.00  0.00           H  
ATOM    553 1HB  GLU A  37      17.251  37.836  40.750  1.00  0.00           H  
ATOM    554 2HB  GLU A  37      15.755  38.324  41.556  1.00  0.00           H  
ATOM    555 1HG  GLU A  37      16.936  38.041  43.743  1.00  0.00           H  
ATOM    556 2HG  GLU A  37      18.417  37.722  42.836  1.00  0.00           H  
ATOM    557  N   ALA A  38      15.651  35.630  39.428  1.00  0.00           N  
ATOM    558  CA  ALA A  38      14.720  35.335  38.338  1.00  0.00           C  
ATOM    559  C   ALA A  38      13.904  34.088  38.642  1.00  0.00           C  
ATOM    560  O   ALA A  38      12.706  34.023  38.337  1.00  0.00           O  
ATOM    561  CB  ALA A  38      15.497  35.172  37.039  1.00  0.00           C  
ATOM    562  H   ALA A  38      16.646  35.581  39.258  1.00  0.00           H  
ATOM    563  HA  ALA A  38      14.025  36.167  38.227  1.00  0.00           H  
ATOM    564 1HB  ALA A  38      14.805  34.944  36.228  1.00  0.00           H  
ATOM    565 2HB  ALA A  38      16.029  36.096  36.810  1.00  0.00           H  
ATOM    566 3HB  ALA A  38      16.208  34.357  37.165  1.00  0.00           H  
ATOM    567  N   ILE A  39      14.539  33.082  39.252  1.00  0.00           N  
ATOM    568  CA  ILE A  39      13.842  31.859  39.637  1.00  0.00           C  
ATOM    569  C   ILE A  39      12.820  32.162  40.746  1.00  0.00           C  
ATOM    570  O   ILE A  39      11.659  31.699  40.671  1.00  0.00           O  
ATOM    571  CB  ILE A  39      14.826  30.778  40.123  1.00  0.00           C  
ATOM    572  CG1 ILE A  39      15.653  30.279  38.935  1.00  0.00           C  
ATOM    573  CG2 ILE A  39      14.052  29.650  40.786  1.00  0.00           C  
ATOM    574  CD1 ILE A  39      16.875  29.457  39.283  1.00  0.00           C  
ATOM    575  H   ILE A  39      15.524  33.155  39.458  1.00  0.00           H  
ATOM    576  HA  ILE A  39      13.308  31.475  38.770  1.00  0.00           H  
ATOM    577  HB  ILE A  39      15.520  31.215  40.841  1.00  0.00           H  
ATOM    578 1HG1 ILE A  39      15.005  29.670  38.306  1.00  0.00           H  
ATOM    579 2HG1 ILE A  39      15.991  31.136  38.353  1.00  0.00           H  
ATOM    580 1HG2 ILE A  39      14.732  28.875  41.137  1.00  0.00           H  
ATOM    581 2HG2 ILE A  39      13.483  30.010  41.642  1.00  0.00           H  
ATOM    582 3HG2 ILE A  39      13.374  29.245  40.034  1.00  0.00           H  
ATOM    583 1HD1 ILE A  39      17.377  29.162  38.362  1.00  0.00           H  
ATOM    584 2HD1 ILE A  39      17.553  30.052  39.896  1.00  0.00           H  
ATOM    585 3HD1 ILE A  39      16.587  28.566  39.837  1.00  0.00           H  
ATOM    586  N   SER A  40      13.202  32.946  41.750  1.00  0.00           N  
ATOM    587  CA  SER A  40      12.265  33.260  42.835  1.00  0.00           C  
ATOM    588  C   SER A  40      10.977  33.872  42.298  1.00  0.00           C  
ATOM    589  O   SER A  40       9.863  33.513  42.726  1.00  0.00           O  
ATOM    590  CB  SER A  40      12.919  34.211  43.819  1.00  0.00           C  
ATOM    591  OG  SER A  40      14.046  33.646  44.431  1.00  0.00           O  
ATOM    592  H   SER A  40      14.134  33.332  41.778  1.00  0.00           H  
ATOM    593  HA  SER A  40      12.015  32.335  43.358  1.00  0.00           H  
ATOM    594 1HB  SER A  40      13.215  35.121  43.298  1.00  0.00           H  
ATOM    595 2HB  SER A  40      12.194  34.485  44.583  1.00  0.00           H  
ATOM    596  HG  SER A  40      14.706  33.575  43.737  1.00  0.00           H  
ATOM    597  N   ASP A  41      11.120  34.802  41.360  1.00  0.00           N  
ATOM    598  CA  ASP A  41       9.938  35.450  40.814  1.00  0.00           C  
ATOM    599  C   ASP A  41       9.086  34.469  40.011  1.00  0.00           C  
ATOM    600  O   ASP A  41       7.849  34.489  40.133  1.00  0.00           O  
ATOM    601  CB  ASP A  41      10.344  36.627  39.924  1.00  0.00           C  
ATOM    602  CG  ASP A  41      10.994  37.783  40.675  1.00  0.00           C  
ATOM    603  OD1 ASP A  41      10.993  37.824  41.882  1.00  0.00           O  
ATOM    604  OD2 ASP A  41      11.497  38.637  39.986  1.00  0.00           O  
ATOM    605  H   ASP A  41      12.044  35.049  41.033  1.00  0.00           H  
ATOM    606  HA  ASP A  41       9.336  35.824  41.642  1.00  0.00           H  
ATOM    607 1HB  ASP A  41      11.046  36.276  39.168  1.00  0.00           H  
ATOM    608 2HB  ASP A  41       9.462  37.008  39.411  1.00  0.00           H  
ATOM    609  N   ARG A  42       9.716  33.641  39.184  1.00  0.00           N  
ATOM    610  CA  ARG A  42       8.993  32.653  38.376  1.00  0.00           C  
ATOM    611  C   ARG A  42       8.297  31.584  39.205  1.00  0.00           C  
ATOM    612  O   ARG A  42       7.222  31.117  38.809  1.00  0.00           O  
ATOM    613  CB  ARG A  42       9.989  32.007  37.424  1.00  0.00           C  
ATOM    614  CG  ARG A  42      10.197  32.985  36.278  1.00  0.00           C  
ATOM    615  CD  ARG A  42      11.353  32.786  35.367  1.00  0.00           C  
ATOM    616  NE  ARG A  42      11.147  33.688  34.246  1.00  0.00           N  
ATOM    617  CZ  ARG A  42      10.681  33.330  33.033  1.00  0.00           C  
ATOM    618  NH1 ARG A  42      10.355  32.095  32.716  1.00  0.00           N  
ATOM    619  NH2 ARG A  42      10.526  34.222  32.069  1.00  0.00           N  
ATOM    620  H   ARG A  42      10.721  33.686  39.103  1.00  0.00           H  
ATOM    621  HA  ARG A  42       8.225  33.179  37.809  1.00  0.00           H  
ATOM    622 1HB  ARG A  42      10.923  31.797  37.943  1.00  0.00           H  
ATOM    623 2HB  ARG A  42       9.609  31.050  37.066  1.00  0.00           H  
ATOM    624 1HG  ARG A  42       9.317  32.953  35.637  1.00  0.00           H  
ATOM    625 2HG  ARG A  42      10.332  33.985  36.690  1.00  0.00           H  
ATOM    626 1HD  ARG A  42      12.274  33.022  35.897  1.00  0.00           H  
ATOM    627 2HD  ARG A  42      11.402  31.755  35.020  1.00  0.00           H  
ATOM    628  HE  ARG A  42      11.373  34.661  34.406  1.00  0.00           H  
ATOM    629 1HH1 ARG A  42      10.432  31.332  33.371  1.00  0.00           H  
ATOM    630 2HH1 ARG A  42      10.019  31.948  31.776  1.00  0.00           H  
ATOM    631 1HH2 ARG A  42      10.750  35.195  32.217  1.00  0.00           H  
ATOM    632 2HH2 ARG A  42      10.175  33.893  31.183  1.00  0.00           H  
ATOM    633  N   ILE A  43       8.865  31.159  40.323  1.00  0.00           N  
ATOM    634  CA  ILE A  43       8.125  30.175  41.109  1.00  0.00           C  
ATOM    635  C   ILE A  43       6.785  30.773  41.543  1.00  0.00           C  
ATOM    636  O   ILE A  43       5.753  30.092  41.384  1.00  0.00           O  
ATOM    637  CB  ILE A  43       8.921  29.743  42.354  1.00  0.00           C  
ATOM    638  CG1 ILE A  43      10.153  28.949  41.905  1.00  0.00           C  
ATOM    639  CG2 ILE A  43       8.045  28.923  43.288  1.00  0.00           C  
ATOM    640  CD1 ILE A  43      11.200  28.731  42.973  1.00  0.00           C  
ATOM    641  H   ILE A  43       9.766  31.513  40.603  1.00  0.00           H  
ATOM    642  HA  ILE A  43       7.936  29.284  40.512  1.00  0.00           H  
ATOM    643  HB  ILE A  43       9.275  30.627  42.882  1.00  0.00           H  
ATOM    644 1HG1 ILE A  43       9.820  27.976  41.547  1.00  0.00           H  
ATOM    645 2HG1 ILE A  43      10.626  29.476  41.075  1.00  0.00           H  
ATOM    646 1HG2 ILE A  43       8.614  28.618  44.166  1.00  0.00           H  
ATOM    647 2HG2 ILE A  43       7.187  29.507  43.614  1.00  0.00           H  
ATOM    648 3HG2 ILE A  43       7.689  28.032  42.767  1.00  0.00           H  
ATOM    649 1HD1 ILE A  43      12.023  28.160  42.543  1.00  0.00           H  
ATOM    650 2HD1 ILE A  43      11.560  29.697  43.327  1.00  0.00           H  
ATOM    651 3HD1 ILE A  43      10.789  28.179  43.818  1.00  0.00           H  
ATOM    652  N   CYS A  44       6.764  31.996  42.052  1.00  0.00           N  
ATOM    653  CA  CYS A  44       5.565  32.715  42.476  1.00  0.00           C  
ATOM    654  C   CYS A  44       4.656  33.046  41.286  1.00  0.00           C  
ATOM    655  O   CYS A  44       3.447  32.837  41.331  1.00  0.00           O  
ATOM    656  CB  CYS A  44       5.956  34.005  43.198  1.00  0.00           C  
ATOM    657  SG  CYS A  44       4.576  34.960  43.873  1.00  0.00           S  
ATOM    658  H   CYS A  44       7.659  32.456  42.148  1.00  0.00           H  
ATOM    659  HA  CYS A  44       5.012  32.075  43.164  1.00  0.00           H  
ATOM    660 1HB  CYS A  44       6.626  33.778  44.027  1.00  0.00           H  
ATOM    661 2HB  CYS A  44       6.501  34.666  42.523  1.00  0.00           H  
ATOM    662  N   ILE A  45       5.208  33.569  40.203  1.00  0.00           N  
ATOM    663  CA  ILE A  45       4.354  33.930  39.079  1.00  0.00           C  
ATOM    664  C   ILE A  45       3.695  32.705  38.444  1.00  0.00           C  
ATOM    665  O   ILE A  45       2.463  32.696  38.245  1.00  0.00           O  
ATOM    666  CB  ILE A  45       5.180  34.690  38.026  1.00  0.00           C  
ATOM    667  CG1 ILE A  45       5.567  36.046  38.621  1.00  0.00           C  
ATOM    668  CG2 ILE A  45       4.408  34.852  36.726  1.00  0.00           C  
ATOM    669  CD1 ILE A  45       6.635  36.791  37.853  1.00  0.00           C  
ATOM    670  H   ILE A  45       6.205  33.719  40.153  1.00  0.00           H  
ATOM    671  HA  ILE A  45       3.561  34.578  39.451  1.00  0.00           H  
ATOM    672  HB  ILE A  45       6.096  34.139  37.818  1.00  0.00           H  
ATOM    673 1HG1 ILE A  45       4.674  36.670  38.663  1.00  0.00           H  
ATOM    674 2HG1 ILE A  45       5.926  35.900  39.640  1.00  0.00           H  
ATOM    675 1HG2 ILE A  45       5.005  35.393  35.990  1.00  0.00           H  
ATOM    676 2HG2 ILE A  45       4.148  33.882  36.303  1.00  0.00           H  
ATOM    677 3HG2 ILE A  45       3.496  35.411  36.930  1.00  0.00           H  
ATOM    678 1HD1 ILE A  45       6.848  37.741  38.343  1.00  0.00           H  
ATOM    679 2HD1 ILE A  45       7.539  36.181  37.827  1.00  0.00           H  
ATOM    680 3HD1 ILE A  45       6.295  36.985  36.836  1.00  0.00           H  
ATOM    681  N   HIS A  46       4.457  31.660  38.158  1.00  0.00           N  
ATOM    682  CA  HIS A  46       3.920  30.477  37.538  1.00  0.00           C  
ATOM    683  C   HIS A  46       2.824  29.823  38.362  1.00  0.00           C  
ATOM    684  O   HIS A  46       1.810  29.374  37.821  1.00  0.00           O  
ATOM    685  CB  HIS A  46       5.015  29.441  37.267  1.00  0.00           C  
ATOM    686  CG  HIS A  46       4.551  28.201  36.568  1.00  0.00           C  
ATOM    687  ND1 HIS A  46       4.237  28.175  35.225  1.00  0.00           N  
ATOM    688  CD2 HIS A  46       4.343  26.936  37.024  1.00  0.00           C  
ATOM    689  CE1 HIS A  46       3.860  26.954  34.886  1.00  0.00           C  
ATOM    690  NE2 HIS A  46       3.914  26.185  35.958  1.00  0.00           N  
ATOM    691  H   HIS A  46       5.444  31.673  38.372  1.00  0.00           H  
ATOM    692  HA  HIS A  46       3.474  30.751  36.581  1.00  0.00           H  
ATOM    693 1HB  HIS A  46       5.798  29.893  36.656  1.00  0.00           H  
ATOM    694 2HB  HIS A  46       5.450  29.158  38.226  1.00  0.00           H  
ATOM    695  HD2 HIS A  46       4.488  26.578  38.045  1.00  0.00           H  
ATOM    696  HE1 HIS A  46       3.554  26.633  33.890  1.00  0.00           H  
ATOM    697  HE2 HIS A  46       3.682  25.203  35.998  1.00  0.00           H  
ATOM    698  N   THR A  47       3.022  29.771  39.672  1.00  0.00           N  
ATOM    699  CA  THR A  47       2.054  29.099  40.541  1.00  0.00           C  
ATOM    700  C   THR A  47       1.004  30.031  41.140  1.00  0.00           C  
ATOM    701  O   THR A  47       0.273  29.627  42.052  1.00  0.00           O  
ATOM    702  CB  THR A  47       2.765  28.365  41.692  1.00  0.00           C  
ATOM    703  OG1 THR A  47       3.442  29.296  42.546  1.00  0.00           O  
ATOM    704  CG2 THR A  47       3.786  27.371  41.160  1.00  0.00           C  
ATOM    705  H   THR A  47       3.840  30.189  40.094  1.00  0.00           H  
ATOM    706  HA  THR A  47       1.522  28.374  39.923  1.00  0.00           H  
ATOM    707  HB  THR A  47       2.026  27.829  42.287  1.00  0.00           H  
ATOM    708  HG1 THR A  47       4.231  29.623  42.106  1.00  0.00           H  
ATOM    709 1HG2 THR A  47       4.268  26.872  42.001  1.00  0.00           H  
ATOM    710 2HG2 THR A  47       3.281  26.636  40.534  1.00  0.00           H  
ATOM    711 3HG2 THR A  47       4.538  27.892  40.568  1.00  0.00           H  
ATOM    712  N   ASN A  48       0.913  31.267  40.661  1.00  0.00           N  
ATOM    713  CA  ASN A  48      -0.051  32.254  41.158  1.00  0.00           C  
ATOM    714  C   ASN A  48       0.075  32.491  42.657  1.00  0.00           C  
ATOM    715  O   ASN A  48      -0.922  32.576  43.381  1.00  0.00           O  
ATOM    716  CB  ASN A  48      -1.469  31.828  40.820  1.00  0.00           C  
ATOM    717  CG  ASN A  48      -1.718  31.719  39.343  1.00  0.00           C  
ATOM    718  OD1 ASN A  48      -1.484  32.650  38.564  1.00  0.00           O  
ATOM    719  ND2 ASN A  48      -2.199  30.569  38.945  1.00  0.00           N  
ATOM    720  H   ASN A  48       1.533  31.559  39.917  1.00  0.00           H  
ATOM    721  HA  ASN A  48       0.164  33.204  40.666  1.00  0.00           H  
ATOM    722 1HB  ASN A  48      -1.695  30.862  41.272  1.00  0.00           H  
ATOM    723 2HB  ASN A  48      -2.171  32.551  41.240  1.00  0.00           H  
ATOM    724 1HD2 ASN A  48      -2.394  30.413  37.977  1.00  0.00           H  
ATOM    725 2HD2 ASN A  48      -2.370  29.850  39.619  1.00  0.00           H  
ATOM    726  N   ALA A  49       1.322  32.565  43.112  1.00  0.00           N  
ATOM    727  CA  ALA A  49       1.761  32.755  44.484  1.00  0.00           C  
ATOM    728  C   ALA A  49       1.314  31.633  45.416  1.00  0.00           C  
ATOM    729  O   ALA A  49       1.290  31.826  46.626  1.00  0.00           O  
ATOM    730  CB  ALA A  49       1.272  34.095  45.016  1.00  0.00           C  
ATOM    731  H   ALA A  49       2.067  32.474  42.435  1.00  0.00           H  
ATOM    732  HA  ALA A  49       2.852  32.753  44.484  1.00  0.00           H  
ATOM    733 1HB  ALA A  49       1.638  34.241  46.033  1.00  0.00           H  
ATOM    734 2HB  ALA A  49       1.648  34.893  44.375  1.00  0.00           H  
ATOM    735 3HB  ALA A  49       0.183  34.120  45.022  1.00  0.00           H  
ATOM    736  N   HIS A  50       0.964  30.473  44.869  1.00  0.00           N  
ATOM    737  CA  HIS A  50       0.684  29.294  45.692  1.00  0.00           C  
ATOM    738  C   HIS A  50       1.995  28.928  46.351  1.00  0.00           C  
ATOM    739  O   HIS A  50       2.044  28.589  47.538  1.00  0.00           O  
ATOM    740  CB  HIS A  50       0.148  28.131  44.850  1.00  0.00           C  
ATOM    741  CG  HIS A  50      -0.189  26.901  45.632  1.00  0.00           C  
ATOM    742  ND1 HIS A  50      -1.262  26.824  46.494  1.00  0.00           N  
ATOM    743  CD2 HIS A  50       0.413  25.700  45.675  1.00  0.00           C  
ATOM    744  CE1 HIS A  50      -1.298  25.618  47.033  1.00  0.00           C  
ATOM    745  NE2 HIS A  50      -0.290  24.913  46.553  1.00  0.00           N  
ATOM    746  H   HIS A  50       0.887  30.379  43.866  1.00  0.00           H  
ATOM    747  HA  HIS A  50      -0.072  29.526  46.442  1.00  0.00           H  
ATOM    748 1HB  HIS A  50      -0.750  28.453  44.324  1.00  0.00           H  
ATOM    749 2HB  HIS A  50       0.891  27.858  44.101  1.00  0.00           H  
ATOM    750  HD1 HIS A  50      -1.963  27.524  46.641  1.00  0.00           H  
ATOM    751  HD2 HIS A  50       1.292  25.304  45.165  1.00  0.00           H  
ATOM    752  HE1 HIS A  50      -2.079  25.353  47.747  1.00  0.00           H  
ATOM    753  N   VAL A  51       3.070  28.978  45.570  1.00  0.00           N  
ATOM    754  CA  VAL A  51       4.389  28.690  46.108  1.00  0.00           C  
ATOM    755  C   VAL A  51       5.207  29.972  45.977  1.00  0.00           C  
ATOM    756  O   VAL A  51       5.412  30.465  44.878  1.00  0.00           O  
ATOM    757  CB  VAL A  51       5.079  27.538  45.352  1.00  0.00           C  
ATOM    758  CG1 VAL A  51       6.445  27.278  45.969  1.00  0.00           C  
ATOM    759  CG2 VAL A  51       4.198  26.299  45.402  1.00  0.00           C  
ATOM    760  H   VAL A  51       2.983  29.219  44.592  1.00  0.00           H  
ATOM    761  HA  VAL A  51       4.300  28.394  47.153  1.00  0.00           H  
ATOM    762  HB  VAL A  51       5.239  27.826  44.313  1.00  0.00           H  
ATOM    763 1HG1 VAL A  51       6.933  26.462  45.433  1.00  0.00           H  
ATOM    764 2HG1 VAL A  51       7.066  28.171  45.902  1.00  0.00           H  
ATOM    765 3HG1 VAL A  51       6.327  27.005  47.017  1.00  0.00           H  
ATOM    766 1HG2 VAL A  51       4.683  25.482  44.868  1.00  0.00           H  
ATOM    767 2HG2 VAL A  51       4.036  26.005  46.440  1.00  0.00           H  
ATOM    768 3HG2 VAL A  51       3.242  26.529  44.931  1.00  0.00           H  
ATOM    769  N   SER A  52       5.663  30.526  47.093  1.00  0.00           N  
ATOM    770  CA  SER A  52       6.430  31.751  47.006  1.00  0.00           C  
ATOM    771  C   SER A  52       7.602  31.631  47.949  1.00  0.00           C  
ATOM    772  O   SER A  52       7.440  31.599  49.177  1.00  0.00           O  
ATOM    773  CB  SER A  52       5.562  32.940  47.369  1.00  0.00           C  
ATOM    774  OG  SER A  52       6.304  34.128  47.349  1.00  0.00           O  
ATOM    775  H   SER A  52       5.476  30.096  47.988  1.00  0.00           H  
ATOM    776  HA  SER A  52       6.785  31.890  45.984  1.00  0.00           H  
ATOM    777 1HB  SER A  52       4.734  33.011  46.664  1.00  0.00           H  
ATOM    778 2HB  SER A  52       5.136  32.792  48.361  1.00  0.00           H  
ATOM    779  HG  SER A  52       5.661  34.826  47.495  1.00  0.00           H  
ATOM    780  N   VAL A  53       8.792  31.582  47.359  1.00  0.00           N  
ATOM    781  CA  VAL A  53      10.008  31.396  48.126  1.00  0.00           C  
ATOM    782  C   VAL A  53      11.090  32.378  47.704  1.00  0.00           C  
ATOM    783  O   VAL A  53      11.101  32.856  46.547  1.00  0.00           O  
ATOM    784  CB  VAL A  53      10.514  29.953  47.945  1.00  0.00           C  
ATOM    785  CG1 VAL A  53       9.484  28.958  48.455  1.00  0.00           C  
ATOM    786  CG2 VAL A  53      10.832  29.704  46.479  1.00  0.00           C  
ATOM    787  H   VAL A  53       8.833  31.678  46.354  1.00  0.00           H  
ATOM    788  HA  VAL A  53       9.783  31.565  49.181  1.00  0.00           H  
ATOM    789  HB  VAL A  53      11.418  29.805  48.539  1.00  0.00           H  
ATOM    790 1HG1 VAL A  53       9.858  27.943  48.319  1.00  0.00           H  
ATOM    791 2HG1 VAL A  53       9.299  29.142  49.513  1.00  0.00           H  
ATOM    792 3HG1 VAL A  53       8.546  29.066  47.907  1.00  0.00           H  
ATOM    793 1HG2 VAL A  53      11.191  28.683  46.352  1.00  0.00           H  
ATOM    794 2HG2 VAL A  53       9.936  29.846  45.876  1.00  0.00           H  
ATOM    795 3HG2 VAL A  53      11.603  30.398  46.140  1.00  0.00           H  
ATOM    796  N   GLU A  54      11.976  32.694  48.638  1.00  0.00           N  
ATOM    797  CA  GLU A  54      13.122  33.529  48.374  1.00  0.00           C  
ATOM    798  C   GLU A  54      14.285  32.576  48.166  1.00  0.00           C  
ATOM    799  O   GLU A  54      14.826  32.056  49.141  1.00  0.00           O  
ATOM    800  CB  GLU A  54      13.307  34.472  49.563  1.00  0.00           C  
ATOM    801  CG  GLU A  54      14.447  35.478  49.488  1.00  0.00           C  
ATOM    802  CD  GLU A  54      14.496  36.409  50.666  1.00  0.00           C  
ATOM    803  OE1 GLU A  54      13.592  36.372  51.466  1.00  0.00           O  
ATOM    804  OE2 GLU A  54      15.440  37.158  50.769  1.00  0.00           O  
ATOM    805  H   GLU A  54      11.839  32.333  49.571  1.00  0.00           H  
ATOM    806  HA  GLU A  54      12.948  34.124  47.477  1.00  0.00           H  
ATOM    807 1HB  GLU A  54      12.392  35.047  49.703  1.00  0.00           H  
ATOM    808 2HB  GLU A  54      13.472  33.882  50.465  1.00  0.00           H  
ATOM    809 1HG  GLU A  54      15.382  34.916  49.434  1.00  0.00           H  
ATOM    810 2HG  GLU A  54      14.344  36.064  48.576  1.00  0.00           H  
ATOM    811  N   VAL A  55      14.644  32.310  46.928  1.00  0.00           N  
ATOM    812  CA  VAL A  55      15.607  31.284  46.600  1.00  0.00           C  
ATOM    813  C   VAL A  55      17.025  31.696  46.975  1.00  0.00           C  
ATOM    814  O   VAL A  55      17.462  32.795  46.637  1.00  0.00           O  
ATOM    815  CB  VAL A  55      15.539  30.977  45.091  1.00  0.00           C  
ATOM    816  CG1 VAL A  55      16.575  29.930  44.709  1.00  0.00           C  
ATOM    817  CG2 VAL A  55      14.132  30.512  44.750  1.00  0.00           C  
ATOM    818  H   VAL A  55      14.230  32.845  46.178  1.00  0.00           H  
ATOM    819  HA  VAL A  55      15.355  30.379  47.155  1.00  0.00           H  
ATOM    820  HB  VAL A  55      15.778  31.875  44.521  1.00  0.00           H  
ATOM    821 1HG1 VAL A  55      16.496  29.742  43.637  1.00  0.00           H  
ATOM    822 2HG1 VAL A  55      17.581  30.279  44.939  1.00  0.00           H  
ATOM    823 3HG1 VAL A  55      16.386  29.010  45.261  1.00  0.00           H  
ATOM    824 1HG2 VAL A  55      14.079  30.294  43.684  1.00  0.00           H  
ATOM    825 2HG2 VAL A  55      13.902  29.614  45.323  1.00  0.00           H  
ATOM    826 3HG2 VAL A  55      13.409  31.289  44.995  1.00  0.00           H  
ATOM    827  N   SER A  56      17.743  30.823  47.667  1.00  0.00           N  
ATOM    828  CA  SER A  56      19.085  31.144  48.133  1.00  0.00           C  
ATOM    829  C   SER A  56      20.244  31.091  47.142  1.00  0.00           C  
ATOM    830  O   SER A  56      20.490  30.075  46.483  1.00  0.00           O  
ATOM    831  CB  SER A  56      19.466  30.244  49.291  1.00  0.00           C  
ATOM    832  OG  SER A  56      20.806  30.445  49.648  1.00  0.00           O  
ATOM    833  H   SER A  56      17.371  29.909  47.885  1.00  0.00           H  
ATOM    834  HA  SER A  56      19.059  32.182  48.467  1.00  0.00           H  
ATOM    835 1HB  SER A  56      18.826  30.443  50.150  1.00  0.00           H  
ATOM    836 2HB  SER A  56      19.312  29.201  49.015  1.00  0.00           H  
ATOM    837  HG  SER A  56      20.849  30.279  50.592  1.00  0.00           H  
ATOM    838  N   ALA A  57      20.944  32.217  47.058  1.00  0.00           N  
ATOM    839  CA  ALA A  57      22.127  32.380  46.231  1.00  0.00           C  
ATOM    840  C   ALA A  57      23.238  31.485  46.805  1.00  0.00           C  
ATOM    841  O   ALA A  57      24.066  30.988  46.057  1.00  0.00           O  
ATOM    842  CB  ALA A  57      22.580  33.832  46.173  1.00  0.00           C  
ATOM    843  H   ALA A  57      20.625  32.999  47.612  1.00  0.00           H  
ATOM    844  HA  ALA A  57      21.914  32.063  45.210  1.00  0.00           H  
ATOM    845 1HB  ALA A  57      23.488  33.883  45.573  1.00  0.00           H  
ATOM    846 2HB  ALA A  57      21.807  34.454  45.725  1.00  0.00           H  
ATOM    847 3HB  ALA A  57      22.782  34.191  47.183  1.00  0.00           H  
ATOM    848  N   GLU A  58      23.225  31.306  48.119  1.00  0.00           N  
ATOM    849  CA  GLU A  58      24.188  30.494  48.870  1.00  0.00           C  
ATOM    850  C   GLU A  58      24.096  29.022  48.475  1.00  0.00           C  
ATOM    851  O   GLU A  58      25.096  28.311  48.307  1.00  0.00           O  
ATOM    852  CB  GLU A  58      23.923  30.669  50.366  1.00  0.00           C  
ATOM    853  CG  GLU A  58      24.950  30.137  51.355  1.00  0.00           C  
ATOM    854  CD  GLU A  58      26.216  30.944  51.456  1.00  0.00           C  
ATOM    855  OE1 GLU A  58      26.279  32.030  50.934  1.00  0.00           O  
ATOM    856  OE2 GLU A  58      27.141  30.466  52.068  1.00  0.00           O  
ATOM    857  H   GLU A  58      22.506  31.757  48.665  1.00  0.00           H  
ATOM    858  HA  GLU A  58      25.195  30.844  48.636  1.00  0.00           H  
ATOM    859 1HB  GLU A  58      23.826  31.743  50.540  1.00  0.00           H  
ATOM    860 2HB  GLU A  58      22.987  30.186  50.643  1.00  0.00           H  
ATOM    861 1HG  GLU A  58      24.487  30.106  52.341  1.00  0.00           H  
ATOM    862 2HG  GLU A  58      25.215  29.120  51.064  1.00  0.00           H  
ATOM    863  N   ASP A  59      22.853  28.569  48.302  1.00  0.00           N  
ATOM    864  CA  ASP A  59      22.648  27.164  47.977  1.00  0.00           C  
ATOM    865  C   ASP A  59      23.076  26.930  46.538  1.00  0.00           C  
ATOM    866  O   ASP A  59      23.771  25.948  46.237  1.00  0.00           O  
ATOM    867  CB  ASP A  59      21.168  26.852  48.207  1.00  0.00           C  
ATOM    868  CG  ASP A  59      20.779  25.381  48.282  1.00  0.00           C  
ATOM    869  OD1 ASP A  59      21.392  24.611  48.983  1.00  0.00           O  
ATOM    870  OD2 ASP A  59      19.839  25.040  47.607  1.00  0.00           O  
ATOM    871  H   ASP A  59      22.075  29.206  48.402  1.00  0.00           H  
ATOM    872  HA  ASP A  59      23.257  26.550  48.643  1.00  0.00           H  
ATOM    873 1HB  ASP A  59      20.856  27.312  49.145  1.00  0.00           H  
ATOM    874 2HB  ASP A  59      20.588  27.295  47.398  1.00  0.00           H  
ATOM    875  N   LEU A  60      22.687  27.823  45.633  1.00  0.00           N  
ATOM    876  CA  LEU A  60      23.113  27.632  44.244  1.00  0.00           C  
ATOM    877  C   LEU A  60      24.640  27.772  44.145  1.00  0.00           C  
ATOM    878  O   LEU A  60      25.323  26.963  43.480  1.00  0.00           O  
ATOM    879  CB  LEU A  60      22.383  28.690  43.408  1.00  0.00           C  
ATOM    880  CG  LEU A  60      22.693  28.761  41.908  1.00  0.00           C  
ATOM    881  CD1 LEU A  60      22.387  27.432  41.229  1.00  0.00           C  
ATOM    882  CD2 LEU A  60      21.846  29.897  41.354  1.00  0.00           C  
ATOM    883  H   LEU A  60      22.111  28.610  45.895  1.00  0.00           H  
ATOM    884  HA  LEU A  60      22.820  26.631  43.931  1.00  0.00           H  
ATOM    885 1HB  LEU A  60      21.310  28.527  43.492  1.00  0.00           H  
ATOM    886 2HB  LEU A  60      22.619  29.669  43.826  1.00  0.00           H  
ATOM    887  HG  LEU A  60      23.757  28.957  41.766  1.00  0.00           H  
ATOM    888 1HD1 LEU A  60      22.611  27.491  40.164  1.00  0.00           H  
ATOM    889 2HD1 LEU A  60      22.990  26.637  41.668  1.00  0.00           H  
ATOM    890 3HD1 LEU A  60      21.333  27.192  41.358  1.00  0.00           H  
ATOM    891 1HD2 LEU A  60      22.002  30.025  40.282  1.00  0.00           H  
ATOM    892 2HD2 LEU A  60      20.793  29.678  41.528  1.00  0.00           H  
ATOM    893 3HD2 LEU A  60      22.130  30.815  41.869  1.00  0.00           H  
ATOM    894  N   LEU A  61      25.195  28.794  44.782  1.00  0.00           N  
ATOM    895  CA  LEU A  61      26.632  29.064  44.787  1.00  0.00           C  
ATOM    896  C   LEU A  61      27.496  27.930  45.301  1.00  0.00           C  
ATOM    897  O   LEU A  61      28.472  27.513  44.639  1.00  0.00           O  
ATOM    898  CB  LEU A  61      26.901  30.313  45.635  1.00  0.00           C  
ATOM    899  CG  LEU A  61      28.357  30.694  45.932  1.00  0.00           C  
ATOM    900  CD1 LEU A  61      29.073  31.048  44.636  1.00  0.00           C  
ATOM    901  CD2 LEU A  61      28.360  31.863  46.905  1.00  0.00           C  
ATOM    902  H   LEU A  61      24.615  29.440  45.302  1.00  0.00           H  
ATOM    903  HA  LEU A  61      26.930  29.240  43.754  1.00  0.00           H  
ATOM    904 1HB  LEU A  61      26.451  31.166  45.129  1.00  0.00           H  
ATOM    905 2HB  LEU A  61      26.411  30.176  46.599  1.00  0.00           H  
ATOM    906  HG  LEU A  61      28.885  29.848  46.374  1.00  0.00           H  
ATOM    907 1HD1 LEU A  61      30.103  31.315  44.872  1.00  0.00           H  
ATOM    908 2HD1 LEU A  61      29.065  30.197  43.954  1.00  0.00           H  
ATOM    909 3HD1 LEU A  61      28.580  31.889  44.152  1.00  0.00           H  
ATOM    910 1HD2 LEU A  61      29.387  32.152  47.132  1.00  0.00           H  
ATOM    911 2HD2 LEU A  61      27.837  32.707  46.454  1.00  0.00           H  
ATOM    912 3HD2 LEU A  61      27.858  31.576  47.829  1.00  0.00           H  
ATOM    913  N   THR A  62      27.133  27.392  46.455  1.00  0.00           N  
ATOM    914  CA  THR A  62      27.956  26.358  47.042  1.00  0.00           C  
ATOM    915  C   THR A  62      27.684  24.939  46.635  1.00  0.00           C  
ATOM    916  O   THR A  62      28.611  24.128  46.736  1.00  0.00           O  
ATOM    917  CB  THR A  62      27.839  26.435  48.576  1.00  0.00           C  
ATOM    918  OG1 THR A  62      26.502  26.139  49.001  1.00  0.00           O  
ATOM    919  CG2 THR A  62      28.210  27.824  49.072  1.00  0.00           C  
ATOM    920  H   THR A  62      26.292  27.689  46.930  1.00  0.00           H  
ATOM    921  HA  THR A  62      28.984  26.546  46.736  1.00  0.00           H  
ATOM    922  HB  THR A  62      28.511  25.701  49.021  1.00  0.00           H  
ATOM    923  HG1 THR A  62      25.916  26.825  48.673  1.00  0.00           H  
ATOM    924 1HG2 THR A  62      28.105  27.802  50.156  1.00  0.00           H  
ATOM    925 2HG2 THR A  62      29.238  28.046  48.780  1.00  0.00           H  
ATOM    926 3HG2 THR A  62      27.555  28.583  48.646  1.00  0.00           H  
ATOM    927  N   CYS A  63      26.479  24.594  46.191  1.00  0.00           N  
ATOM    928  CA  CYS A  63      26.123  23.239  45.819  1.00  0.00           C  
ATOM    929  C   CYS A  63      26.257  23.019  44.331  1.00  0.00           C  
ATOM    930  O   CYS A  63      26.479  21.905  43.904  1.00  0.00           O  
ATOM    931  CB  CYS A  63      24.740  22.890  46.325  1.00  0.00           C  
ATOM    932  SG  CYS A  63      24.553  22.981  48.114  1.00  0.00           S  
ATOM    933  H   CYS A  63      25.768  25.307  46.105  1.00  0.00           H  
ATOM    934  HA  CYS A  63      26.798  22.550  46.325  1.00  0.00           H  
ATOM    935 1HB  CYS A  63      23.999  23.559  45.887  1.00  0.00           H  
ATOM    936 2HB  CYS A  63      24.476  21.878  46.019  1.00  0.00           H  
ATOM    937  N   CYS A  64      26.134  24.041  43.501  1.00  0.00           N  
ATOM    938  CA  CYS A  64      26.353  23.757  42.096  1.00  0.00           C  
ATOM    939  C   CYS A  64      27.854  23.435  41.946  1.00  0.00           C  
ATOM    940  O   CYS A  64      28.240  22.468  41.301  1.00  0.00           O  
ATOM    941  CB  CYS A  64      25.971  24.944  41.212  1.00  0.00           C  
ATOM    942  SG  CYS A  64      25.962  24.567  39.443  1.00  0.00           S  
ATOM    943  H   CYS A  64      25.903  24.985  43.781  1.00  0.00           H  
ATOM    944  HA  CYS A  64      25.748  22.899  41.799  1.00  0.00           H  
ATOM    945 1HB  CYS A  64      24.978  25.303  41.485  1.00  0.00           H  
ATOM    946 2HB  CYS A  64      26.662  25.770  41.371  1.00  0.00           H  
ATOM    947  N   GLY A  65      28.684  24.271  42.565  1.00  0.00           N  
ATOM    948  CA  GLY A  65      30.125  24.064  42.565  1.00  0.00           C  
ATOM    949  C   GLY A  65      30.674  24.082  41.146  1.00  0.00           C  
ATOM    950  O   GLY A  65      30.391  25.013  40.374  1.00  0.00           O  
ATOM    951  H   GLY A  65      28.308  25.073  43.047  1.00  0.00           H  
ATOM    952 1HA  GLY A  65      30.601  24.844  43.158  1.00  0.00           H  
ATOM    953 2HA  GLY A  65      30.354  23.111  43.039  1.00  0.00           H  
ATOM    954  N   SER A  66      31.422  23.035  40.812  1.00  0.00           N  
ATOM    955  CA  SER A  66      32.057  22.910  39.514  1.00  0.00           C  
ATOM    956  C   SER A  66      31.050  22.844  38.375  1.00  0.00           C  
ATOM    957  O   SER A  66      31.370  23.172  37.230  1.00  0.00           O  
ATOM    958  CB  SER A  66      32.939  21.678  39.478  1.00  0.00           C  
ATOM    959  OG  SER A  66      32.170  20.509  39.557  1.00  0.00           O  
ATOM    960  H   SER A  66      31.559  22.293  41.484  1.00  0.00           H  
ATOM    961  HA  SER A  66      32.673  23.796  39.358  1.00  0.00           H  
ATOM    962 1HB  SER A  66      33.520  21.672  38.557  1.00  0.00           H  
ATOM    963 2HB  SER A  66      33.642  21.712  40.309  1.00  0.00           H  
ATOM    964  HG  SER A  66      32.796  19.785  39.639  1.00  0.00           H  
ATOM    965  N   MET A  67      29.821  22.419  38.635  1.00  0.00           N  
ATOM    966  CA  MET A  67      28.870  22.347  37.528  1.00  0.00           C  
ATOM    967  C   MET A  67      28.580  23.687  36.859  1.00  0.00           C  
ATOM    968  O   MET A  67      28.298  23.689  35.663  1.00  0.00           O  
ATOM    969  CB  MET A  67      27.551  21.743  38.006  1.00  0.00           C  
ATOM    970  CG  MET A  67      26.418  21.810  36.992  1.00  0.00           C  
ATOM    971  SD  MET A  67      24.897  21.018  37.550  1.00  0.00           S  
ATOM    972  CE  MET A  67      23.790  21.599  36.268  1.00  0.00           C  
ATOM    973  H   MET A  67      29.527  22.150  39.562  1.00  0.00           H  
ATOM    974  HA  MET A  67      29.301  21.704  36.761  1.00  0.00           H  
ATOM    975 1HB  MET A  67      27.708  20.696  38.264  1.00  0.00           H  
ATOM    976 2HB  MET A  67      27.217  22.255  38.909  1.00  0.00           H  
ATOM    977 1HG  MET A  67      26.181  22.849  36.761  1.00  0.00           H  
ATOM    978 2HG  MET A  67      26.734  21.324  36.070  1.00  0.00           H  
ATOM    979 1HE  MET A  67      22.789  21.206  36.447  1.00  0.00           H  
ATOM    980 2HE  MET A  67      23.763  22.689  36.280  1.00  0.00           H  
ATOM    981 3HE  MET A  67      24.141  21.259  35.293  1.00  0.00           H  
ATOM    982  N   CYS A  68      28.651  24.804  37.572  1.00  0.00           N  
ATOM    983  CA  CYS A  68      28.355  26.144  37.094  1.00  0.00           C  
ATOM    984  C   CYS A  68      29.624  26.920  36.859  1.00  0.00           C  
ATOM    985  O   CYS A  68      29.577  28.101  36.511  1.00  0.00           O  
ATOM    986  CB  CYS A  68      27.487  26.901  38.100  1.00  0.00           C  
ATOM    987  SG  CYS A  68      25.811  26.279  38.374  1.00  0.00           S  
ATOM    988  H   CYS A  68      28.936  24.741  38.538  1.00  0.00           H  
ATOM    989  HA  CYS A  68      27.819  26.083  36.145  1.00  0.00           H  
ATOM    990 1HB  CYS A  68      27.970  26.908  39.078  1.00  0.00           H  
ATOM    991 2HB  CYS A  68      27.372  27.943  37.800  1.00  0.00           H  
ATOM    992  N   GLY A  69      30.781  26.301  37.062  1.00  0.00           N  
ATOM    993  CA  GLY A  69      32.033  27.021  36.986  1.00  0.00           C  
ATOM    994  C   GLY A  69      32.956  26.694  38.134  1.00  0.00           C  
ATOM    995  O   GLY A  69      33.519  25.598  38.184  1.00  0.00           O  
ATOM    996  H   GLY A  69      30.799  25.312  37.272  1.00  0.00           H  
ATOM    997 1HA  GLY A  69      32.528  26.780  36.045  1.00  0.00           H  
ATOM    998 2HA  GLY A  69      31.843  28.094  36.982  1.00  0.00           H  
ATOM    999  N   ASP A  70      33.088  27.611  39.088  1.00  0.00           N  
ATOM   1000  CA  ASP A  70      33.885  27.351  40.272  1.00  0.00           C  
ATOM   1001  C   ASP A  70      33.469  28.165  41.489  1.00  0.00           C  
ATOM   1002  O   ASP A  70      34.286  28.857  42.089  1.00  0.00           O  
ATOM   1003  CB  ASP A  70      35.359  27.608  39.954  1.00  0.00           C  
ATOM   1004  CG  ASP A  70      36.319  27.136  41.038  1.00  0.00           C  
ATOM   1005  OD1 ASP A  70      35.913  26.337  41.849  1.00  0.00           O  
ATOM   1006  OD2 ASP A  70      37.446  27.570  41.056  1.00  0.00           O  
ATOM   1007  H   ASP A  70      32.626  28.506  38.988  1.00  0.00           H  
ATOM   1008  HA  ASP A  70      33.750  26.302  40.539  1.00  0.00           H  
ATOM   1009 1HB  ASP A  70      35.623  27.102  39.024  1.00  0.00           H  
ATOM   1010 2HB  ASP A  70      35.503  28.679  39.806  1.00  0.00           H  
ATOM   1011  N   GLY A  71      32.199  28.096  41.886  1.00  0.00           N  
ATOM   1012  CA  GLY A  71      31.756  28.799  43.084  1.00  0.00           C  
ATOM   1013  C   GLY A  71      31.962  30.293  42.985  1.00  0.00           C  
ATOM   1014  O   GLY A  71      31.499  30.913  42.030  1.00  0.00           O  
ATOM   1015  H   GLY A  71      31.544  27.548  41.345  1.00  0.00           H  
ATOM   1016 1HA  GLY A  71      30.699  28.594  43.252  1.00  0.00           H  
ATOM   1017 2HA  GLY A  71      32.316  28.401  43.929  1.00  0.00           H  
ATOM   1018  N   CYS A  72      32.646  30.885  43.963  1.00  0.00           N  
ATOM   1019  CA  CYS A  72      32.942  32.307  44.066  1.00  0.00           C  
ATOM   1020  C   CYS A  72      34.006  32.724  43.055  1.00  0.00           C  
ATOM   1021  O   CYS A  72      34.273  33.911  42.915  1.00  0.00           O  
ATOM   1022  CB  CYS A  72      33.422  32.762  45.443  1.00  0.00           C  
ATOM   1023  SG  CYS A  72      32.202  32.915  46.769  1.00  0.00           S  
ATOM   1024  H   CYS A  72      32.992  30.288  44.701  1.00  0.00           H  
ATOM   1025  HA  CYS A  72      32.022  32.853  43.846  1.00  0.00           H  
ATOM   1026 1HB  CYS A  72      34.179  32.072  45.817  1.00  0.00           H  
ATOM   1027 2HB  CYS A  72      33.902  33.743  45.410  1.00  0.00           H  
ATOM   1028  N   ASN A  73      34.634  31.781  42.351  1.00  0.00           N  
ATOM   1029  CA  ASN A  73      35.669  32.196  41.403  1.00  0.00           C  
ATOM   1030  C   ASN A  73      35.099  32.470  40.025  1.00  0.00           C  
ATOM   1031  O   ASN A  73      35.844  32.797  39.114  1.00  0.00           O  
ATOM   1032  CB  ASN A  73      36.770  31.156  41.318  1.00  0.00           C  
ATOM   1033  CG  ASN A  73      37.608  31.047  42.563  1.00  0.00           C  
ATOM   1034  OD1 ASN A  73      37.874  32.028  43.267  1.00  0.00           O  
ATOM   1035  ND2 ASN A  73      38.037  29.843  42.846  1.00  0.00           N  
ATOM   1036  H   ASN A  73      34.412  30.802  42.459  1.00  0.00           H  
ATOM   1037  HA  ASN A  73      36.110  33.128  41.760  1.00  0.00           H  
ATOM   1038 1HB  ASN A  73      36.326  30.179  41.121  1.00  0.00           H  
ATOM   1039 2HB  ASN A  73      37.430  31.395  40.485  1.00  0.00           H  
ATOM   1040 1HD2 ASN A  73      38.603  29.684  43.655  1.00  0.00           H  
ATOM   1041 2HD2 ASN A  73      37.806  29.073  42.254  1.00  0.00           H  
ATOM   1042  N   GLY A  74      33.788  32.346  39.874  1.00  0.00           N  
ATOM   1043  CA  GLY A  74      33.128  32.625  38.609  1.00  0.00           C  
ATOM   1044  C   GLY A  74      32.277  31.488  38.085  1.00  0.00           C  
ATOM   1045  O   GLY A  74      32.355  30.343  38.562  1.00  0.00           O  
ATOM   1046  H   GLY A  74      33.210  32.055  40.647  1.00  0.00           H  
ATOM   1047 1HA  GLY A  74      32.500  33.502  38.746  1.00  0.00           H  
ATOM   1048 2HA  GLY A  74      33.874  32.861  37.852  1.00  0.00           H  
ATOM   1049  N   GLY A  75      31.453  31.811  37.096  1.00  0.00           N  
ATOM   1050  CA  GLY A  75      30.547  30.836  36.524  1.00  0.00           C  
ATOM   1051  C   GLY A  75      29.632  31.339  35.426  1.00  0.00           C  
ATOM   1052  O   GLY A  75      29.747  32.479  34.952  1.00  0.00           O  
ATOM   1053  H   GLY A  75      31.496  32.767  36.773  1.00  0.00           H  
ATOM   1054 1HA  GLY A  75      31.137  30.015  36.114  1.00  0.00           H  
ATOM   1055 2HA  GLY A  75      29.919  30.435  37.320  1.00  0.00           H  
ATOM   1056  N   TYR A  76      28.693  30.481  35.021  1.00  0.00           N  
ATOM   1057  CA  TYR A  76      27.788  30.828  33.939  1.00  0.00           C  
ATOM   1058  C   TYR A  76      26.371  30.351  34.214  1.00  0.00           C  
ATOM   1059  O   TYR A  76      26.138  29.160  34.458  1.00  0.00           O  
ATOM   1060  CB  TYR A  76      28.334  30.223  32.644  1.00  0.00           C  
ATOM   1061  CG  TYR A  76      27.584  30.582  31.379  1.00  0.00           C  
ATOM   1062  CD1 TYR A  76      27.706  31.852  30.836  1.00  0.00           C  
ATOM   1063  CD2 TYR A  76      26.773  29.641  30.762  1.00  0.00           C  
ATOM   1064  CE1 TYR A  76      27.024  32.190  29.683  1.00  0.00           C  
ATOM   1065  CE2 TYR A  76      26.093  29.982  29.609  1.00  0.00           C  
ATOM   1066  CZ  TYR A  76      26.214  31.245  29.068  1.00  0.00           C  
ATOM   1067  OH  TYR A  76      25.519  31.544  27.918  1.00  0.00           O  
ATOM   1068  H   TYR A  76      28.651  29.595  35.502  1.00  0.00           H  
ATOM   1069  HA  TYR A  76      27.781  31.917  33.889  1.00  0.00           H  
ATOM   1070 1HB  TYR A  76      29.368  30.544  32.511  1.00  0.00           H  
ATOM   1071 2HB  TYR A  76      28.327  29.137  32.729  1.00  0.00           H  
ATOM   1072  HD1 TYR A  76      28.344  32.590  31.323  1.00  0.00           H  
ATOM   1073  HD2 TYR A  76      26.672  28.641  31.185  1.00  0.00           H  
ATOM   1074  HE1 TYR A  76      27.119  33.188  29.255  1.00  0.00           H  
ATOM   1075  HE2 TYR A  76      25.450  29.256  29.112  1.00  0.00           H  
ATOM   1076  HH  TYR A  76      25.682  32.449  27.640  1.00  0.00           H  
ATOM   1077  N   PRO A  77      25.385  31.259  34.212  1.00  0.00           N  
ATOM   1078  CA  PRO A  77      23.998  31.018  34.627  1.00  0.00           C  
ATOM   1079  C   PRO A  77      23.221  29.956  33.848  1.00  0.00           C  
ATOM   1080  O   PRO A  77      22.280  29.395  34.394  1.00  0.00           O  
ATOM   1081  CB  PRO A  77      23.342  32.388  34.431  1.00  0.00           C  
ATOM   1082  CG  PRO A  77      24.190  33.112  33.442  1.00  0.00           C  
ATOM   1083  CD  PRO A  77      25.591  32.636  33.719  1.00  0.00           C  
ATOM   1084  HA  PRO A  77      24.030  30.732  35.689  1.00  0.00           H  
ATOM   1085 1HB  PRO A  77      22.309  32.269  34.072  1.00  0.00           H  
ATOM   1086 2HB  PRO A  77      23.295  32.904  35.401  1.00  0.00           H  
ATOM   1087 1HG  PRO A  77      23.864  32.883  32.418  1.00  0.00           H  
ATOM   1088 2HG  PRO A  77      24.070  34.196  33.588  1.00  0.00           H  
ATOM   1089 1HD  PRO A  77      26.127  32.696  32.760  1.00  0.00           H  
ATOM   1090 2HD  PRO A  77      26.048  33.267  34.495  1.00  0.00           H  
ATOM   1091  N   ALA A  78      23.563  29.639  32.600  1.00  0.00           N  
ATOM   1092  CA  ALA A  78      22.734  28.608  31.964  1.00  0.00           C  
ATOM   1093  C   ALA A  78      22.812  27.315  32.786  1.00  0.00           C  
ATOM   1094  O   ALA A  78      21.835  26.571  32.878  1.00  0.00           O  
ATOM   1095  CB  ALA A  78      23.156  28.358  30.522  1.00  0.00           C  
ATOM   1096  H   ALA A  78      24.334  30.057  32.096  1.00  0.00           H  
ATOM   1097  HA  ALA A  78      21.701  28.955  31.951  1.00  0.00           H  
ATOM   1098 1HB  ALA A  78      22.517  27.594  30.083  1.00  0.00           H  
ATOM   1099 2HB  ALA A  78      23.064  29.282  29.952  1.00  0.00           H  
ATOM   1100 3HB  ALA A  78      24.192  28.020  30.513  1.00  0.00           H  
ATOM   1101  N   GLU A  79      23.967  27.049  33.374  1.00  0.00           N  
ATOM   1102  CA  GLU A  79      24.092  25.810  34.122  1.00  0.00           C  
ATOM   1103  C   GLU A  79      23.397  26.013  35.458  1.00  0.00           C  
ATOM   1104  O   GLU A  79      22.879  25.066  36.045  1.00  0.00           O  
ATOM   1105  CB  GLU A  79      25.557  25.407  34.316  1.00  0.00           C  
ATOM   1106  CG  GLU A  79      26.250  25.040  33.012  1.00  0.00           C  
ATOM   1107  CD  GLU A  79      25.548  23.965  32.231  1.00  0.00           C  
ATOM   1108  OE1 GLU A  79      24.891  23.131  32.804  1.00  0.00           O  
ATOM   1109  OE2 GLU A  79      25.674  23.980  31.029  1.00  0.00           O  
ATOM   1110  H   GLU A  79      24.755  27.680  33.317  1.00  0.00           H  
ATOM   1111  HA  GLU A  79      23.608  25.012  33.558  1.00  0.00           H  
ATOM   1112 1HB  GLU A  79      26.088  26.238  34.781  1.00  0.00           H  
ATOM   1113 2HB  GLU A  79      25.620  24.553  34.991  1.00  0.00           H  
ATOM   1114 1HG  GLU A  79      26.314  25.932  32.391  1.00  0.00           H  
ATOM   1115 2HG  GLU A  79      27.261  24.708  33.244  1.00  0.00           H  
ATOM   1116  N   ALA A  80      23.383  27.242  35.952  1.00  0.00           N  
ATOM   1117  CA  ALA A  80      22.661  27.495  37.186  1.00  0.00           C  
ATOM   1118  C   ALA A  80      21.177  27.129  37.043  1.00  0.00           C  
ATOM   1119  O   ALA A  80      20.571  26.580  37.960  1.00  0.00           O  
ATOM   1120  CB  ALA A  80      22.806  28.956  37.584  1.00  0.00           C  
ATOM   1121  H   ALA A  80      23.877  27.968  35.455  1.00  0.00           H  
ATOM   1122  HA  ALA A  80      23.075  26.871  37.978  1.00  0.00           H  
ATOM   1123 1HB  ALA A  80      22.234  29.113  38.499  1.00  0.00           H  
ATOM   1124 2HB  ALA A  80      23.866  29.146  37.748  1.00  0.00           H  
ATOM   1125 3HB  ALA A  80      22.428  29.607  36.797  1.00  0.00           H  
ATOM   1126  N   TRP A  81      20.606  27.423  35.877  1.00  0.00           N  
ATOM   1127  CA  TRP A  81      19.201  27.065  35.616  1.00  0.00           C  
ATOM   1128  C   TRP A  81      19.088  25.558  35.489  1.00  0.00           C  
ATOM   1129  O   TRP A  81      18.078  24.974  35.918  1.00  0.00           O  
ATOM   1130  CB  TRP A  81      18.726  27.754  34.336  1.00  0.00           C  
ATOM   1131  CG  TRP A  81      18.360  29.189  34.571  1.00  0.00           C  
ATOM   1132  CD1 TRP A  81      19.209  30.251  34.494  1.00  0.00           C  
ATOM   1133  CD2 TRP A  81      17.058  29.753  34.920  1.00  0.00           C  
ATOM   1134  NE1 TRP A  81      18.549  31.424  34.767  1.00  0.00           N  
ATOM   1135  CE2 TRP A  81      17.233  31.144  35.028  1.00  0.00           C  
ATOM   1136  CE3 TRP A  81      15.788  29.208  35.144  1.00  0.00           C  
ATOM   1137  CZ2 TRP A  81      16.228  31.977  35.341  1.00  0.00           C  
ATOM   1138  CZ3 TRP A  81      14.748  30.073  35.467  1.00  0.00           C  
ATOM   1139  CH2 TRP A  81      14.967  31.424  35.563  1.00  0.00           C  
ATOM   1140  H   TRP A  81      21.166  27.897  35.183  1.00  0.00           H  
ATOM   1141  HA  TRP A  81      18.588  27.410  36.449  1.00  0.00           H  
ATOM   1142 1HB  TRP A  81      19.510  27.704  33.582  1.00  0.00           H  
ATOM   1143 2HB  TRP A  81      17.858  27.228  33.939  1.00  0.00           H  
ATOM   1144  HD1 TRP A  81      20.270  30.210  34.254  1.00  0.00           H  
ATOM   1145  HE1 TRP A  81      18.993  32.330  34.767  1.00  0.00           H  
ATOM   1146  HE3 TRP A  81      15.619  28.134  35.064  1.00  0.00           H  
ATOM   1147  HZ2 TRP A  81      16.392  33.052  35.420  1.00  0.00           H  
ATOM   1148  HZ3 TRP A  81      13.753  29.663  35.646  1.00  0.00           H  
ATOM   1149  HH2 TRP A  81      14.142  32.088  35.816  1.00  0.00           H  
ATOM   1150  N   ASN A  82      20.097  24.909  34.905  1.00  0.00           N  
ATOM   1151  CA  ASN A  82      20.074  23.448  34.819  1.00  0.00           C  
ATOM   1152  C   ASN A  82      20.209  22.823  36.213  1.00  0.00           C  
ATOM   1153  O   ASN A  82      19.625  21.767  36.483  1.00  0.00           O  
ATOM   1154  CB  ASN A  82      21.173  22.942  33.899  1.00  0.00           C  
ATOM   1155  CG  ASN A  82      20.940  23.276  32.451  1.00  0.00           C  
ATOM   1156  OD1 ASN A  82      19.825  23.553  31.996  1.00  0.00           O  
ATOM   1157  ND2 ASN A  82      22.013  23.248  31.704  1.00  0.00           N  
ATOM   1158  H   ASN A  82      20.873  25.433  34.527  1.00  0.00           H  
ATOM   1159  HA  ASN A  82      19.112  23.138  34.410  1.00  0.00           H  
ATOM   1160 1HB  ASN A  82      22.128  23.373  34.199  1.00  0.00           H  
ATOM   1161 2HB  ASN A  82      21.255  21.861  33.995  1.00  0.00           H  
ATOM   1162 1HD2 ASN A  82      21.952  23.456  30.726  1.00  0.00           H  
ATOM   1163 2HD2 ASN A  82      22.903  23.020  32.098  1.00  0.00           H  
ATOM   1164  N   PHE A  83      20.986  23.442  37.094  1.00  0.00           N  
ATOM   1165  CA  PHE A  83      21.143  22.958  38.463  1.00  0.00           C  
ATOM   1166  C   PHE A  83      19.773  22.962  39.136  1.00  0.00           C  
ATOM   1167  O   PHE A  83      19.365  22.003  39.787  1.00  0.00           O  
ATOM   1168  CB  PHE A  83      22.122  23.816  39.267  1.00  0.00           C  
ATOM   1169  CG  PHE A  83      22.311  23.306  40.667  1.00  0.00           C  
ATOM   1170  CD1 PHE A  83      23.236  22.303  40.916  1.00  0.00           C  
ATOM   1171  CD2 PHE A  83      21.580  23.814  41.733  1.00  0.00           C  
ATOM   1172  CE1 PHE A  83      23.430  21.815  42.195  1.00  0.00           C  
ATOM   1173  CE2 PHE A  83      21.776  23.327  43.011  1.00  0.00           C  
ATOM   1174  CZ  PHE A  83      22.699  22.328  43.245  1.00  0.00           C  
ATOM   1175  H   PHE A  83      21.478  24.274  36.800  1.00  0.00           H  
ATOM   1176  HA  PHE A  83      21.537  21.941  38.437  1.00  0.00           H  
ATOM   1177 1HB  PHE A  83      23.087  23.833  38.762  1.00  0.00           H  
ATOM   1178 2HB  PHE A  83      21.766  24.845  39.316  1.00  0.00           H  
ATOM   1179  HD1 PHE A  83      23.816  21.896  40.088  1.00  0.00           H  
ATOM   1180  HD2 PHE A  83      20.847  24.603  41.558  1.00  0.00           H  
ATOM   1181  HE1 PHE A  83      24.160  21.026  42.375  1.00  0.00           H  
ATOM   1182  HE2 PHE A  83      21.206  23.719  43.853  1.00  0.00           H  
ATOM   1183  HZ  PHE A  83      22.846  21.947  44.255  1.00  0.00           H  
ATOM   1184  N   TRP A  84      19.053  24.062  38.987  1.00  0.00           N  
ATOM   1185  CA  TRP A  84      17.717  24.160  39.558  1.00  0.00           C  
ATOM   1186  C   TRP A  84      16.803  23.022  39.055  1.00  0.00           C  
ATOM   1187  O   TRP A  84      16.098  22.397  39.860  1.00  0.00           O  
ATOM   1188  CB  TRP A  84      17.117  25.521  39.200  1.00  0.00           C  
ATOM   1189  CG  TRP A  84      15.755  25.762  39.779  1.00  0.00           C  
ATOM   1190  CD1 TRP A  84      15.329  25.495  41.046  1.00  0.00           C  
ATOM   1191  CD2 TRP A  84      14.645  26.328  39.086  1.00  0.00           C  
ATOM   1192  NE1 TRP A  84      14.013  25.862  41.184  1.00  0.00           N  
ATOM   1193  CE2 TRP A  84      13.580  26.377  39.987  1.00  0.00           C  
ATOM   1194  CE3 TRP A  84      14.469  26.796  37.777  1.00  0.00           C  
ATOM   1195  CZ2 TRP A  84      12.341  26.876  39.622  1.00  0.00           C  
ATOM   1196  CZ3 TRP A  84      13.228  27.301  37.409  1.00  0.00           C  
ATOM   1197  CH2 TRP A  84      12.197  27.336  38.313  1.00  0.00           C  
ATOM   1198  H   TRP A  84      19.440  24.839  38.473  1.00  0.00           H  
ATOM   1199  HA  TRP A  84      17.801  24.076  40.641  1.00  0.00           H  
ATOM   1200 1HB  TRP A  84      17.781  26.310  39.553  1.00  0.00           H  
ATOM   1201 2HB  TRP A  84      17.043  25.608  38.116  1.00  0.00           H  
ATOM   1202  HD1 TRP A  84      15.932  25.058  41.839  1.00  0.00           H  
ATOM   1203  HE1 TRP A  84      13.486  25.754  42.038  1.00  0.00           H  
ATOM   1204  HE3 TRP A  84      15.290  26.771  37.060  1.00  0.00           H  
ATOM   1205  HZ2 TRP A  84      11.514  26.910  40.332  1.00  0.00           H  
ATOM   1206  HZ3 TRP A  84      13.091  27.665  36.391  1.00  0.00           H  
ATOM   1207  HH2 TRP A  84      11.239  27.741  37.983  1.00  0.00           H  
ATOM   1208  N   THR A  85      16.793  22.735  37.746  1.00  0.00           N  
ATOM   1209  CA  THR A  85      15.960  21.640  37.252  1.00  0.00           C  
ATOM   1210  C   THR A  85      16.474  20.248  37.596  1.00  0.00           C  
ATOM   1211  O   THR A  85      15.679  19.335  37.800  1.00  0.00           O  
ATOM   1212  CB  THR A  85      15.780  21.717  35.724  1.00  0.00           C  
ATOM   1213  OG1 THR A  85      17.044  21.572  35.064  1.00  0.00           O  
ATOM   1214  CG2 THR A  85      15.169  23.040  35.290  1.00  0.00           C  
ATOM   1215  H   THR A  85      17.356  23.271  37.103  1.00  0.00           H  
ATOM   1216  HA  THR A  85      14.977  21.721  37.714  1.00  0.00           H  
ATOM   1217  HB  THR A  85      15.126  20.906  35.407  1.00  0.00           H  
ATOM   1218  HG1 THR A  85      16.883  21.435  34.127  1.00  0.00           H  
ATOM   1219 1HG2 THR A  85      15.073  23.019  34.205  1.00  0.00           H  
ATOM   1220 2HG2 THR A  85      14.187  23.180  35.744  1.00  0.00           H  
ATOM   1221 3HG2 THR A  85      15.809  23.866  35.592  1.00  0.00           H  
ATOM   1222  N   ARG A  86      17.790  20.069  37.670  1.00  0.00           N  
ATOM   1223  CA  ARG A  86      18.387  18.768  37.941  1.00  0.00           C  
ATOM   1224  C   ARG A  86      18.662  18.380  39.397  1.00  0.00           C  
ATOM   1225  O   ARG A  86      18.458  17.233  39.770  1.00  0.00           O  
ATOM   1226  CB  ARG A  86      19.705  18.673  37.185  1.00  0.00           C  
ATOM   1227  CG  ARG A  86      19.582  18.659  35.670  1.00  0.00           C  
ATOM   1228  CD  ARG A  86      20.913  18.729  35.017  1.00  0.00           C  
ATOM   1229  NE  ARG A  86      20.796  18.817  33.570  1.00  0.00           N  
ATOM   1230  CZ  ARG A  86      21.816  19.033  32.716  1.00  0.00           C  
ATOM   1231  NH1 ARG A  86      23.042  19.185  33.165  1.00  0.00           N  
ATOM   1232  NH2 ARG A  86      21.578  19.092  31.418  1.00  0.00           N  
ATOM   1233  H   ARG A  86      18.394  20.864  37.531  1.00  0.00           H  
ATOM   1234  HA  ARG A  86      17.687  18.016  37.576  1.00  0.00           H  
ATOM   1235 1HB  ARG A  86      20.337  19.518  37.457  1.00  0.00           H  
ATOM   1236 2HB  ARG A  86      20.225  17.762  37.482  1.00  0.00           H  
ATOM   1237 1HG  ARG A  86      19.091  17.738  35.355  1.00  0.00           H  
ATOM   1238 2HG  ARG A  86      18.992  19.515  35.344  1.00  0.00           H  
ATOM   1239 1HD  ARG A  86      21.436  19.614  35.380  1.00  0.00           H  
ATOM   1240 2HD  ARG A  86      21.486  17.835  35.263  1.00  0.00           H  
ATOM   1241  HE  ARG A  86      19.871  18.706  33.174  1.00  0.00           H  
ATOM   1242 1HH1 ARG A  86      23.233  19.141  34.156  1.00  0.00           H  
ATOM   1243 2HH1 ARG A  86      23.801  19.346  32.519  1.00  0.00           H  
ATOM   1244 1HH2 ARG A  86      20.636  18.976  31.070  1.00  0.00           H  
ATOM   1245 2HH2 ARG A  86      22.336  19.253  30.771  1.00  0.00           H  
ATOM   1246  N   LYS A  87      19.111  19.318  40.222  1.00  0.00           N  
ATOM   1247  CA  LYS A  87      19.486  19.025  41.597  1.00  0.00           C  
ATOM   1248  C   LYS A  87      18.582  19.682  42.621  1.00  0.00           C  
ATOM   1249  O   LYS A  87      18.317  19.086  43.673  1.00  0.00           O  
ATOM   1250  CB  LYS A  87      20.935  19.466  41.815  1.00  0.00           C  
ATOM   1251  CG  LYS A  87      21.957  18.809  40.896  1.00  0.00           C  
ATOM   1252  CD  LYS A  87      22.057  17.302  41.089  1.00  0.00           C  
ATOM   1253  CE  LYS A  87      23.172  16.713  40.238  1.00  0.00           C  
ATOM   1254  NZ  LYS A  87      23.277  15.237  40.394  1.00  0.00           N  
ATOM   1255  H   LYS A  87      19.201  20.269  39.897  1.00  0.00           H  
ATOM   1256  HA  LYS A  87      19.402  17.950  41.759  1.00  0.00           H  
ATOM   1257 1HB  LYS A  87      20.980  20.545  41.667  1.00  0.00           H  
ATOM   1258 2HB  LYS A  87      21.234  19.251  42.841  1.00  0.00           H  
ATOM   1259 1HG  LYS A  87      21.677  19.003  39.860  1.00  0.00           H  
ATOM   1260 2HG  LYS A  87      22.943  19.234  41.076  1.00  0.00           H  
ATOM   1261 1HD  LYS A  87      22.256  17.086  42.140  1.00  0.00           H  
ATOM   1262 2HD  LYS A  87      21.119  16.821  40.814  1.00  0.00           H  
ATOM   1263 1HE  LYS A  87      22.977  16.946  39.191  1.00  0.00           H  
ATOM   1264 2HE  LYS A  87      24.119  17.168  40.528  1.00  0.00           H  
ATOM   1265 1HZ  LYS A  87      24.026  14.888  39.813  1.00  0.00           H  
ATOM   1266 2HZ  LYS A  87      23.468  15.010  41.359  1.00  0.00           H  
ATOM   1267 3HZ  LYS A  87      22.407  14.805  40.115  1.00  0.00           H  
ATOM   1268  N   GLY A  88      18.119  20.891  42.328  1.00  0.00           N  
ATOM   1269  CA  GLY A  88      17.203  21.626  43.184  1.00  0.00           C  
ATOM   1270  C   GLY A  88      17.848  22.592  44.152  1.00  0.00           C  
ATOM   1271  O   GLY A  88      19.036  22.498  44.455  1.00  0.00           O  
ATOM   1272  H   GLY A  88      18.424  21.314  41.463  1.00  0.00           H  
ATOM   1273 1HA  GLY A  88      16.516  22.190  42.554  1.00  0.00           H  
ATOM   1274 2HA  GLY A  88      16.615  20.919  43.768  1.00  0.00           H  
ATOM   1275  N   LEU A  89      17.031  23.532  44.622  1.00  0.00           N  
ATOM   1276  CA  LEU A  89      17.390  24.621  45.515  1.00  0.00           C  
ATOM   1277  C   LEU A  89      16.507  24.803  46.720  1.00  0.00           C  
ATOM   1278  O   LEU A  89      15.354  24.358  46.742  1.00  0.00           O  
ATOM   1279  CB  LEU A  89      17.400  25.936  44.725  1.00  0.00           C  
ATOM   1280  CG  LEU A  89      18.409  26.054  43.578  1.00  0.00           C  
ATOM   1281  CD1 LEU A  89      18.110  27.272  42.714  1.00  0.00           C  
ATOM   1282  CD2 LEU A  89      19.811  26.141  44.163  1.00  0.00           C  
ATOM   1283  H   LEU A  89      16.073  23.455  44.312  1.00  0.00           H  
ATOM   1284  HA  LEU A  89      18.390  24.413  45.896  1.00  0.00           H  
ATOM   1285 1HB  LEU A  89      16.408  26.082  44.300  1.00  0.00           H  
ATOM   1286 2HB  LEU A  89      17.605  26.747  45.423  1.00  0.00           H  
ATOM   1287  HG  LEU A  89      18.336  25.180  42.932  1.00  0.00           H  
ATOM   1288 1HD1 LEU A  89      18.839  27.335  41.906  1.00  0.00           H  
ATOM   1289 2HD1 LEU A  89      17.112  27.200  42.282  1.00  0.00           H  
ATOM   1290 3HD1 LEU A  89      18.169  28.167  43.331  1.00  0.00           H  
ATOM   1291 1HD2 LEU A  89      20.532  26.225  43.350  1.00  0.00           H  
ATOM   1292 2HD2 LEU A  89      19.880  27.019  44.807  1.00  0.00           H  
ATOM   1293 3HD2 LEU A  89      20.042  25.254  44.753  1.00  0.00           H  
ATOM   1294  N   VAL A  90      17.041  25.421  47.760  1.00  0.00           N  
ATOM   1295  CA  VAL A  90      16.257  25.798  48.930  1.00  0.00           C  
ATOM   1296  C   VAL A  90      16.275  27.314  49.112  1.00  0.00           C  
ATOM   1297  O   VAL A  90      17.012  28.023  48.416  1.00  0.00           O  
ATOM   1298  CB  VAL A  90      16.708  25.185  50.269  1.00  0.00           C  
ATOM   1299  CG1 VAL A  90      16.651  23.667  50.180  1.00  0.00           C  
ATOM   1300  CG2 VAL A  90      18.108  25.644  50.642  1.00  0.00           C  
ATOM   1301  H   VAL A  90      18.030  25.624  47.705  1.00  0.00           H  
ATOM   1302  HA  VAL A  90      15.228  25.471  48.777  1.00  0.00           H  
ATOM   1303  HB  VAL A  90      16.022  25.487  51.061  1.00  0.00           H  
ATOM   1304 1HG1 VAL A  90      16.970  23.232  51.128  1.00  0.00           H  
ATOM   1305 2HG1 VAL A  90      15.629  23.355  49.965  1.00  0.00           H  
ATOM   1306 3HG1 VAL A  90      17.313  23.322  49.386  1.00  0.00           H  
ATOM   1307 1HG2 VAL A  90      18.401  25.196  51.591  1.00  0.00           H  
ATOM   1308 2HG2 VAL A  90      18.789  25.327  49.851  1.00  0.00           H  
ATOM   1309 3HG2 VAL A  90      18.147  26.729  50.742  1.00  0.00           H  
ATOM   1310  N   SER A  91      15.442  27.801  50.030  1.00  0.00           N  
ATOM   1311  CA  SER A  91      15.294  29.216  50.358  1.00  0.00           C  
ATOM   1312  C   SER A  91      16.418  29.814  51.201  1.00  0.00           C  
ATOM   1313  O   SER A  91      17.189  29.093  51.826  1.00  0.00           O  
ATOM   1314  CB  SER A  91      13.991  29.416  51.103  1.00  0.00           C  
ATOM   1315  OG  SER A  91      14.040  28.809  52.367  1.00  0.00           O  
ATOM   1316  H   SER A  91      14.862  27.157  50.549  1.00  0.00           H  
ATOM   1317  HA  SER A  91      15.283  29.769  49.418  1.00  0.00           H  
ATOM   1318 1HB  SER A  91      13.796  30.483  51.215  1.00  0.00           H  
ATOM   1319 2HB  SER A  91      13.173  28.991  50.524  1.00  0.00           H  
ATOM   1320  HG  SER A  91      13.161  28.910  52.740  1.00  0.00           H  
ATOM   1321  N   GLY A  92      16.491  31.133  51.197  1.00  0.00           N  
ATOM   1322  CA  GLY A  92      17.417  31.927  51.976  1.00  0.00           C  
ATOM   1323  C   GLY A  92      17.676  33.287  51.387  1.00  0.00           C  
ATOM   1324  O   GLY A  92      17.773  33.468  50.156  1.00  0.00           O  
ATOM   1325  H   GLY A  92      15.835  31.610  50.596  1.00  0.00           H  
ATOM   1326 1HA  GLY A  92      17.036  32.058  52.988  1.00  0.00           H  
ATOM   1327 2HA  GLY A  92      18.369  31.403  52.063  1.00  0.00           H  
ATOM   1328  N   GLY A  93      17.762  34.273  52.279  1.00  0.00           N  
ATOM   1329  CA  GLY A  93      17.980  35.670  51.960  1.00  0.00           C  
ATOM   1330  C   GLY A  93      19.430  36.109  52.086  1.00  0.00           C  
ATOM   1331  O   GLY A  93      20.363  35.345  51.803  1.00  0.00           O  
ATOM   1332  H   GLY A  93      17.669  34.021  53.253  1.00  0.00           H  
ATOM   1333 1HA  GLY A  93      17.649  35.860  50.938  1.00  0.00           H  
ATOM   1334 2HA  GLY A  93      17.369  36.283  52.622  1.00  0.00           H  
ATOM   1335  N   LEU A  94      19.611  37.349  52.520  1.00  0.00           N  
ATOM   1336  CA  LEU A  94      20.917  37.985  52.656  1.00  0.00           C  
ATOM   1337  C   LEU A  94      21.604  37.812  54.012  1.00  0.00           C  
ATOM   1338  O   LEU A  94      20.990  37.407  54.993  1.00  0.00           O  
ATOM   1339  CB  LEU A  94      20.811  39.490  52.382  1.00  0.00           C  
ATOM   1340  CG  LEU A  94      20.295  39.905  50.998  1.00  0.00           C  
ATOM   1341  CD1 LEU A  94      20.222  41.426  50.945  1.00  0.00           C  
ATOM   1342  CD2 LEU A  94      21.212  39.357  49.915  1.00  0.00           C  
ATOM   1343  H   LEU A  94      18.784  37.872  52.768  1.00  0.00           H  
ATOM   1344  HA  LEU A  94      21.584  37.538  51.918  1.00  0.00           H  
ATOM   1345 1HB  LEU A  94      20.143  39.923  53.123  1.00  0.00           H  
ATOM   1346 2HB  LEU A  94      21.797  39.940  52.503  1.00  0.00           H  
ATOM   1347  HG  LEU A  94      19.289  39.513  50.844  1.00  0.00           H  
ATOM   1348 1HD1 LEU A  94      19.858  41.756  49.973  1.00  0.00           H  
ATOM   1349 2HD1 LEU A  94      19.543  41.786  51.718  1.00  0.00           H  
ATOM   1350 3HD1 LEU A  94      21.214  41.844  51.112  1.00  0.00           H  
ATOM   1351 1HD2 LEU A  94      20.825  39.663  48.943  1.00  0.00           H  
ATOM   1352 2HD2 LEU A  94      22.219  39.750  50.051  1.00  0.00           H  
ATOM   1353 3HD2 LEU A  94      21.261  38.268  49.948  1.00  0.00           H  
ATOM   1354  N   TYR A  95      22.887  38.158  54.017  1.00  0.00           N  
ATOM   1355  CA  TYR A  95      23.768  38.090  55.177  1.00  0.00           C  
ATOM   1356  C   TYR A  95      23.184  38.815  56.392  1.00  0.00           C  
ATOM   1357  O   TYR A  95      22.806  39.978  56.315  1.00  0.00           O  
ATOM   1358  CB  TYR A  95      25.111  38.683  54.743  1.00  0.00           C  
ATOM   1359  CG  TYR A  95      26.199  38.738  55.792  1.00  0.00           C  
ATOM   1360  CD1 TYR A  95      26.925  37.596  56.101  1.00  0.00           C  
ATOM   1361  CD2 TYR A  95      26.468  39.932  56.444  1.00  0.00           C  
ATOM   1362  CE1 TYR A  95      27.919  37.648  57.059  1.00  0.00           C  
ATOM   1363  CE2 TYR A  95      27.462  39.983  57.401  1.00  0.00           C  
ATOM   1364  CZ  TYR A  95      28.184  38.848  57.709  1.00  0.00           C  
ATOM   1365  OH  TYR A  95      29.172  38.904  58.664  1.00  0.00           O  
ATOM   1366  H   TYR A  95      23.299  38.497  53.161  1.00  0.00           H  
ATOM   1367  HA  TYR A  95      23.888  37.047  55.465  1.00  0.00           H  
ATOM   1368 1HB  TYR A  95      25.502  38.100  53.909  1.00  0.00           H  
ATOM   1369 2HB  TYR A  95      24.947  39.703  54.397  1.00  0.00           H  
ATOM   1370  HD1 TYR A  95      26.705  36.663  55.582  1.00  0.00           H  
ATOM   1371  HD2 TYR A  95      25.897  40.829  56.202  1.00  0.00           H  
ATOM   1372  HE1 TYR A  95      28.488  36.751  57.300  1.00  0.00           H  
ATOM   1373  HE2 TYR A  95      27.675  40.921  57.916  1.00  0.00           H  
ATOM   1374  HH  TYR A  95      29.188  39.783  59.052  1.00  0.00           H  
ATOM   1375  N   GLU A  96      23.110  38.072  57.493  1.00  0.00           N  
ATOM   1376  CA  GLU A  96      22.575  38.474  58.792  1.00  0.00           C  
ATOM   1377  C   GLU A  96      21.106  38.868  58.775  1.00  0.00           C  
ATOM   1378  O   GLU A  96      20.623  39.490  59.722  1.00  0.00           O  
ATOM   1379  CB  GLU A  96      23.366  39.646  59.379  1.00  0.00           C  
ATOM   1380  CG  GLU A  96      24.816  39.331  59.721  1.00  0.00           C  
ATOM   1381  CD  GLU A  96      25.543  40.536  60.252  1.00  0.00           C  
ATOM   1382  OE1 GLU A  96      25.017  41.613  60.099  1.00  0.00           O  
ATOM   1383  OE2 GLU A  96      26.606  40.389  60.805  1.00  0.00           O  
ATOM   1384  H   GLU A  96      23.464  37.131  57.414  1.00  0.00           H  
ATOM   1385  HA  GLU A  96      22.660  37.623  59.466  1.00  0.00           H  
ATOM   1386 1HB  GLU A  96      23.373  40.482  58.680  1.00  0.00           H  
ATOM   1387 2HB  GLU A  96      22.881  39.992  60.292  1.00  0.00           H  
ATOM   1388 1HG  GLU A  96      24.842  38.538  60.467  1.00  0.00           H  
ATOM   1389 2HG  GLU A  96      25.312  38.966  58.823  1.00  0.00           H  
ATOM   1390  N   SER A  97      20.361  38.474  57.752  1.00  0.00           N  
ATOM   1391  CA  SER A  97      18.932  38.747  57.768  1.00  0.00           C  
ATOM   1392  C   SER A  97      18.164  37.692  58.535  1.00  0.00           C  
ATOM   1393  O   SER A  97      17.055  37.948  59.009  1.00  0.00           O  
ATOM   1394  CB  SER A  97      18.385  38.826  56.355  1.00  0.00           C  
ATOM   1395  OG  SER A  97      18.434  37.572  55.727  1.00  0.00           O  
ATOM   1396  H   SER A  97      20.770  37.991  56.967  1.00  0.00           H  
ATOM   1397  HA  SER A  97      18.771  39.704  58.265  1.00  0.00           H  
ATOM   1398 1HB  SER A  97      17.357  39.185  56.386  1.00  0.00           H  
ATOM   1399 2HB  SER A  97      18.968  39.546  55.779  1.00  0.00           H  
ATOM   1400  HG  SER A  97      19.345  37.463  55.438  1.00  0.00           H  
ATOM   1401  N   HIS A  98      18.746  36.500  58.639  1.00  0.00           N  
ATOM   1402  CA  HIS A  98      18.165  35.317  59.275  1.00  0.00           C  
ATOM   1403  C   HIS A  98      16.838  34.920  58.643  1.00  0.00           C  
ATOM   1404  O   HIS A  98      15.895  34.544  59.336  1.00  0.00           O  
ATOM   1405  CB  HIS A  98      17.952  35.588  60.767  1.00  0.00           C  
ATOM   1406  CG  HIS A  98      19.218  35.981  61.464  1.00  0.00           C  
ATOM   1407  ND1 HIS A  98      20.211  35.084  61.795  1.00  0.00           N  
ATOM   1408  CD2 HIS A  98      19.647  37.194  61.895  1.00  0.00           C  
ATOM   1409  CE1 HIS A  98      21.197  35.728  62.397  1.00  0.00           C  
ATOM   1410  NE2 HIS A  98      20.880  37.008  62.470  1.00  0.00           N  
ATOM   1411  H   HIS A  98      19.671  36.405  58.245  1.00  0.00           H  
ATOM   1412  HA  HIS A  98      18.840  34.470  59.165  1.00  0.00           H  
ATOM   1413 1HB  HIS A  98      17.220  36.387  60.908  1.00  0.00           H  
ATOM   1414 2HB  HIS A  98      17.547  34.696  61.247  1.00  0.00           H  
ATOM   1415  HD1 HIS A  98      20.287  34.110  61.576  1.00  0.00           H  
ATOM   1416  HD2 HIS A  98      19.206  38.190  61.855  1.00  0.00           H  
ATOM   1417  HE1 HIS A  98      22.078  35.183  62.733  1.00  0.00           H  
ATOM   1418  N   VAL A  99      16.763  35.009  57.320  1.00  0.00           N  
ATOM   1419  CA  VAL A  99      15.574  34.654  56.582  1.00  0.00           C  
ATOM   1420  C   VAL A  99      15.788  33.473  55.651  1.00  0.00           C  
ATOM   1421  O   VAL A  99      16.680  33.494  54.790  1.00  0.00           O  
ATOM   1422  CB  VAL A  99      15.071  35.851  55.754  1.00  0.00           C  
ATOM   1423  CG1 VAL A  99      13.847  35.465  54.936  1.00  0.00           C  
ATOM   1424  CG2 VAL A  99      14.755  37.011  56.687  1.00  0.00           C  
ATOM   1425  H   VAL A  99      17.573  35.339  56.814  1.00  0.00           H  
ATOM   1426  HA  VAL A  99      14.801  34.374  57.298  1.00  0.00           H  
ATOM   1427  HB  VAL A  99      15.840  36.153  55.044  1.00  0.00           H  
ATOM   1428 1HG1 VAL A  99      13.510  36.327  54.359  1.00  0.00           H  
ATOM   1429 2HG1 VAL A  99      14.081  34.654  54.247  1.00  0.00           H  
ATOM   1430 3HG1 VAL A  99      13.051  35.142  55.604  1.00  0.00           H  
ATOM   1431 1HG2 VAL A  99      14.399  37.860  56.105  1.00  0.00           H  
ATOM   1432 2HG2 VAL A  99      13.985  36.710  57.397  1.00  0.00           H  
ATOM   1433 3HG2 VAL A  99      15.657  37.296  57.229  1.00  0.00           H  
ATOM   1434  N   GLY A 100      14.979  32.436  55.852  1.00  0.00           N  
ATOM   1435  CA  GLY A 100      14.998  31.223  55.059  1.00  0.00           C  
ATOM   1436  C   GLY A 100      16.000  30.215  55.587  1.00  0.00           C  
ATOM   1437  O   GLY A 100      16.671  30.479  56.590  1.00  0.00           O  
ATOM   1438  H   GLY A 100      14.315  32.520  56.611  1.00  0.00           H  
ATOM   1439 1HA  GLY A 100      14.003  30.780  55.057  1.00  0.00           H  
ATOM   1440 2HA  GLY A 100      15.246  31.469  54.027  1.00  0.00           H  
ATOM   1441  N   CYS A 101      16.092  29.081  54.920  1.00  0.00           N  
ATOM   1442  CA  CYS A 101      16.919  27.951  55.251  1.00  0.00           C  
ATOM   1443  C   CYS A 101      18.401  28.284  55.206  1.00  0.00           C  
ATOM   1444  O   CYS A 101      19.133  28.048  56.172  1.00  0.00           O  
ATOM   1445  CB  CYS A 101      16.635  26.799  54.287  1.00  0.00           C  
ATOM   1446  SG  CYS A 101      17.553  25.270  54.589  1.00  0.00           S  
ATOM   1447  H   CYS A 101      15.514  29.019  54.093  1.00  0.00           H  
ATOM   1448  HA  CYS A 101      16.675  27.646  56.270  1.00  0.00           H  
ATOM   1449 1HB  CYS A 101      15.575  26.548  54.323  1.00  0.00           H  
ATOM   1450 2HB  CYS A 101      16.859  27.101  53.265  1.00  0.00           H  
ATOM   1451  N   ARG A 102      18.886  28.838  54.093  1.00  0.00           N  
ATOM   1452  CA  ARG A 102      20.299  29.133  53.973  1.00  0.00           C  
ATOM   1453  C   ARG A 102      20.617  30.547  53.504  1.00  0.00           C  
ATOM   1454  O   ARG A 102      20.828  30.739  52.302  1.00  0.00           O  
ATOM   1455  CB  ARG A 102      20.998  28.175  53.019  1.00  0.00           C  
ATOM   1456  CG  ARG A 102      21.068  26.730  53.491  1.00  0.00           C  
ATOM   1457  CD  ARG A 102      21.863  25.882  52.568  1.00  0.00           C  
ATOM   1458  NE  ARG A 102      23.265  26.274  52.533  1.00  0.00           N  
ATOM   1459  CZ  ARG A 102      24.143  25.928  51.573  1.00  0.00           C  
ATOM   1460  NH1 ARG A 102      23.762  25.179  50.562  1.00  0.00           N  
ATOM   1461  NH2 ARG A 102      25.402  26.326  51.613  1.00  0.00           N  
ATOM   1462  H   ARG A 102      18.260  29.052  53.331  1.00  0.00           H  
ATOM   1463  HA  ARG A 102      20.753  29.030  54.960  1.00  0.00           H  
ATOM   1464 1HB  ARG A 102      20.486  28.183  52.060  1.00  0.00           H  
ATOM   1465 2HB  ARG A 102      22.020  28.517  52.853  1.00  0.00           H  
ATOM   1466 1HG  ARG A 102      21.535  26.685  54.476  1.00  0.00           H  
ATOM   1467 2HG  ARG A 102      20.062  26.317  53.550  1.00  0.00           H  
ATOM   1468 1HD  ARG A 102      21.804  24.847  52.901  1.00  0.00           H  
ATOM   1469 2HD  ARG A 102      21.453  25.978  51.563  1.00  0.00           H  
ATOM   1470  HE  ARG A 102      23.604  26.852  53.291  1.00  0.00           H  
ATOM   1471 1HH1 ARG A 102      22.818  24.832  50.452  1.00  0.00           H  
ATOM   1472 2HH1 ARG A 102      24.415  24.918  49.838  1.00  0.00           H  
ATOM   1473 1HH2 ARG A 102      25.759  26.904  52.363  1.00  0.00           H  
ATOM   1474 2HH2 ARG A 102      26.028  26.046  50.873  1.00  0.00           H  
ATOM   1475  N   PRO A 103      20.608  31.542  54.405  1.00  0.00           N  
ATOM   1476  CA  PRO A 103      20.956  32.949  54.166  1.00  0.00           C  
ATOM   1477  C   PRO A 103      22.416  33.022  53.680  1.00  0.00           C  
ATOM   1478  O   PRO A 103      23.251  32.220  54.121  1.00  0.00           O  
ATOM   1479  CB  PRO A 103      20.765  33.597  55.540  1.00  0.00           C  
ATOM   1480  CG  PRO A 103      19.822  32.696  56.261  1.00  0.00           C  
ATOM   1481  CD  PRO A 103      20.163  31.305  55.796  1.00  0.00           C  
ATOM   1482  HA  PRO A 103      20.261  33.382  53.429  1.00  0.00           H  
ATOM   1483 1HB  PRO A 103      21.736  33.685  56.051  1.00  0.00           H  
ATOM   1484 2HB  PRO A 103      20.367  34.615  55.416  1.00  0.00           H  
ATOM   1485 1HG  PRO A 103      19.938  32.805  57.350  1.00  0.00           H  
ATOM   1486 2HG  PRO A 103      18.778  32.957  56.036  1.00  0.00           H  
ATOM   1487 1HD  PRO A 103      20.965  30.877  56.415  1.00  0.00           H  
ATOM   1488 2HD  PRO A 103      19.228  30.730  55.873  1.00  0.00           H  
ATOM   1489  N   TYR A 104      22.686  33.968  52.782  1.00  0.00           N  
ATOM   1490  CA  TYR A 104      23.991  34.183  52.173  1.00  0.00           C  
ATOM   1491  C   TYR A 104      25.062  34.576  53.190  1.00  0.00           C  
ATOM   1492  O   TYR A 104      24.850  35.452  54.029  1.00  0.00           O  
ATOM   1493  CB  TYR A 104      23.744  35.269  51.123  1.00  0.00           C  
ATOM   1494  CG  TYR A 104      24.864  35.517  50.137  1.00  0.00           C  
ATOM   1495  CD1 TYR A 104      25.169  34.529  49.212  1.00  0.00           C  
ATOM   1496  CD2 TYR A 104      25.563  36.714  50.166  1.00  0.00           C  
ATOM   1497  CE1 TYR A 104      26.186  34.731  48.302  1.00  0.00           C  
ATOM   1498  CE2 TYR A 104      26.576  36.899  49.247  1.00  0.00           C  
ATOM   1499  CZ  TYR A 104      26.884  35.922  48.326  1.00  0.00           C  
ATOM   1500  OH  TYR A 104      27.900  36.130  47.419  1.00  0.00           O  
ATOM   1501  H   TYR A 104      21.931  34.579  52.505  1.00  0.00           H  
ATOM   1502  HA  TYR A 104      24.345  33.260  51.713  1.00  0.00           H  
ATOM   1503 1HB  TYR A 104      22.857  35.009  50.547  1.00  0.00           H  
ATOM   1504 2HB  TYR A 104      23.550  36.214  51.636  1.00  0.00           H  
ATOM   1505  HD1 TYR A 104      24.611  33.592  49.202  1.00  0.00           H  
ATOM   1506  HD2 TYR A 104      25.325  37.491  50.892  1.00  0.00           H  
ATOM   1507  HE1 TYR A 104      26.426  33.955  47.575  1.00  0.00           H  
ATOM   1508  HE2 TYR A 104      27.118  37.845  49.279  1.00  0.00           H  
ATOM   1509  HH  TYR A 104      28.161  37.054  47.471  1.00  0.00           H  
ATOM   1510  N   SER A 105      26.218  33.923  53.111  1.00  0.00           N  
ATOM   1511  CA  SER A 105      27.302  34.134  54.073  1.00  0.00           C  
ATOM   1512  C   SER A 105      28.357  35.177  53.759  1.00  0.00           C  
ATOM   1513  O   SER A 105      29.208  35.453  54.617  1.00  0.00           O  
ATOM   1514  CB  SER A 105      28.048  32.839  54.331  1.00  0.00           C  
ATOM   1515  OG  SER A 105      28.761  32.403  53.206  1.00  0.00           O  
ATOM   1516  H   SER A 105      26.357  33.259  52.363  1.00  0.00           H  
ATOM   1517  HA  SER A 105      26.837  34.475  54.998  1.00  0.00           H  
ATOM   1518 1HB  SER A 105      28.739  32.991  55.159  1.00  0.00           H  
ATOM   1519 2HB  SER A 105      27.342  32.063  54.624  1.00  0.00           H  
ATOM   1520  HG  SER A 105      28.198  31.758  52.772  1.00  0.00           H  
ATOM   1521  N   ILE A 106      28.347  35.774  52.573  1.00  0.00           N  
ATOM   1522  CA  ILE A 106      29.384  36.739  52.243  1.00  0.00           C  
ATOM   1523  C   ILE A 106      28.853  38.130  52.506  1.00  0.00           C  
ATOM   1524  O   ILE A 106      27.820  38.504  51.946  1.00  0.00           O  
ATOM   1525  CB  ILE A 106      29.837  36.612  50.776  1.00  0.00           C  
ATOM   1526  CG1 ILE A 106      30.514  35.257  50.556  1.00  0.00           C  
ATOM   1527  CG2 ILE A 106      30.776  37.735  50.366  1.00  0.00           C  
ATOM   1528  CD1 ILE A 106      29.630  34.195  49.942  1.00  0.00           C  
ATOM   1529  H   ILE A 106      27.619  35.553  51.910  1.00  0.00           H  
ATOM   1530  HA  ILE A 106      30.243  36.542  52.884  1.00  0.00           H  
ATOM   1531  HB  ILE A 106      28.969  36.643  50.119  1.00  0.00           H  
ATOM   1532 1HG1 ILE A 106      31.376  35.397  49.905  1.00  0.00           H  
ATOM   1533 2HG1 ILE A 106      30.871  34.887  51.518  1.00  0.00           H  
ATOM   1534 1HG2 ILE A 106      31.069  37.604  49.324  1.00  0.00           H  
ATOM   1535 2HG2 ILE A 106      30.277  38.697  50.478  1.00  0.00           H  
ATOM   1536 3HG2 ILE A 106      31.665  37.718  50.995  1.00  0.00           H  
ATOM   1537 1HD1 ILE A 106      30.199  33.273  49.828  1.00  0.00           H  
ATOM   1538 2HD1 ILE A 106      28.765  33.999  50.577  1.00  0.00           H  
ATOM   1539 3HD1 ILE A 106      29.280  34.531  48.968  1.00  0.00           H  
ATOM   1540  N   PRO A 107      29.503  38.949  53.321  1.00  0.00           N  
ATOM   1541  CA  PRO A 107      29.084  40.301  53.683  1.00  0.00           C  
ATOM   1542  C   PRO A 107      28.898  41.230  52.480  1.00  0.00           C  
ATOM   1543  O   PRO A 107      29.593  41.060  51.468  1.00  0.00           O  
ATOM   1544  CB  PRO A 107      30.230  40.786  54.576  1.00  0.00           C  
ATOM   1545  CG  PRO A 107      30.850  39.550  55.133  1.00  0.00           C  
ATOM   1546  CD  PRO A 107      30.740  38.521  54.039  1.00  0.00           C  
ATOM   1547  HA  PRO A 107      28.142  40.183  54.241  1.00  0.00           H  
ATOM   1548 1HB  PRO A 107      30.941  41.378  53.980  1.00  0.00           H  
ATOM   1549 2HB  PRO A 107      29.851  41.449  55.368  1.00  0.00           H  
ATOM   1550 1HG  PRO A 107      31.895  39.746  55.416  1.00  0.00           H  
ATOM   1551 2HG  PRO A 107      30.331  39.232  56.050  1.00  0.00           H  
ATOM   1552 1HD  PRO A 107      31.614  38.559  53.373  1.00  0.00           H  
ATOM   1553 2HD  PRO A 107      30.658  37.570  54.586  1.00  0.00           H  
ATOM   1554  N   PRO A 108      27.990  42.210  52.571  1.00  0.00           N  
ATOM   1555  CA  PRO A 108      27.654  43.240  51.578  1.00  0.00           C  
ATOM   1556  C   PRO A 108      28.807  44.239  51.483  1.00  0.00           C  
ATOM   1557  O   PRO A 108      29.611  44.298  52.420  1.00  0.00           O  
ATOM   1558  CB  PRO A 108      26.385  43.862  52.167  1.00  0.00           C  
ATOM   1559  CG  PRO A 108      26.511  43.672  53.641  1.00  0.00           C  
ATOM   1560  CD  PRO A 108      27.194  42.341  53.808  1.00  0.00           C  
ATOM   1561  HA  PRO A 108      27.453  42.761  50.608  1.00  0.00           H  
ATOM   1562 1HB  PRO A 108      26.326  44.923  51.881  1.00  0.00           H  
ATOM   1563 2HB  PRO A 108      25.498  43.362  51.752  1.00  0.00           H  
ATOM   1564 1HG  PRO A 108      27.090  44.499  54.077  1.00  0.00           H  
ATOM   1565 2HG  PRO A 108      25.517  43.694  54.111  1.00  0.00           H  
ATOM   1566 1HD  PRO A 108      27.820  42.393  54.712  1.00  0.00           H  
ATOM   1567 2HD  PRO A 108      26.429  41.554  53.886  1.00  0.00           H  
ATOM   1568  N   CYS A 109      28.880  45.000  50.406  1.00  0.00           N  
ATOM   1569  CA  CYS A 109      29.923  45.973  50.158  1.00  0.00           C  
ATOM   1570  C   CYS A 109      29.487  47.011  49.158  1.00  0.00           C  
ATOM   1571  O   CYS A 109      28.430  46.876  48.527  1.00  0.00           O  
ATOM   1572  CB  CYS A 109      31.191  45.287  49.649  1.00  0.00           C  
ATOM   1573  SG  CYS A 109      31.050  44.323  48.126  1.00  0.00           S  
ATOM   1574  H   CYS A 109      28.149  44.880  49.720  1.00  0.00           H  
ATOM   1575  HA  CYS A 109      30.157  46.481  51.094  1.00  0.00           H  
ATOM   1576 1HB  CYS A 109      31.962  46.038  49.472  1.00  0.00           H  
ATOM   1577 2HB  CYS A 109      31.563  44.608  50.416  1.00  0.00           H  
ATOM   1578  N   GLU A 110      30.271  48.073  49.019  1.00  0.00           N  
ATOM   1579  CA  GLU A 110      29.945  49.099  48.038  1.00  0.00           C  
ATOM   1580  C   GLU A 110      30.611  48.837  46.710  1.00  0.00           C  
ATOM   1581  O   GLU A 110      31.836  48.715  46.577  1.00  0.00           O  
ATOM   1582  CB  GLU A 110      30.327  50.509  48.491  1.00  0.00           C  
ATOM   1583  CG  GLU A 110      29.728  51.011  49.796  1.00  0.00           C  
ATOM   1584  CD  GLU A 110      28.230  51.084  49.895  1.00  0.00           C  
ATOM   1585  OE1 GLU A 110      27.542  50.780  48.950  1.00  0.00           O  
ATOM   1586  OE2 GLU A 110      27.754  51.451  50.943  1.00  0.00           O  
ATOM   1587  H   GLU A 110      31.092  48.145  49.604  1.00  0.00           H  
ATOM   1588  HA  GLU A 110      28.866  49.087  47.879  1.00  0.00           H  
ATOM   1589 1HB  GLU A 110      31.409  50.574  48.606  1.00  0.00           H  
ATOM   1590 2HB  GLU A 110      30.034  51.224  47.721  1.00  0.00           H  
ATOM   1591 1HG  GLU A 110      30.088  50.332  50.569  1.00  0.00           H  
ATOM   1592 2HG  GLU A 110      30.109  52.015  49.982  1.00  0.00           H  
ATOM   1593  N   HIS A 111      29.774  48.708  45.680  1.00  0.00           N  
ATOM   1594  CA  HIS A 111      30.212  48.336  44.331  1.00  0.00           C  
ATOM   1595  C   HIS A 111      30.724  49.549  43.535  1.00  0.00           C  
ATOM   1596  O   HIS A 111      30.094  50.017  42.584  1.00  0.00           O  
ATOM   1597  CB  HIS A 111      29.020  47.670  43.634  1.00  0.00           C  
ATOM   1598  CG  HIS A 111      28.668  46.404  44.347  1.00  0.00           C  
ATOM   1599  ND1 HIS A 111      29.110  45.160  43.946  1.00  0.00           N  
ATOM   1600  CD2 HIS A 111      27.906  46.194  45.446  1.00  0.00           C  
ATOM   1601  CE1 HIS A 111      28.634  44.242  44.770  1.00  0.00           C  
ATOM   1602  NE2 HIS A 111      27.898  44.843  45.688  1.00  0.00           N  
ATOM   1603  H   HIS A 111      28.795  48.878  45.852  1.00  0.00           H  
ATOM   1604  HA  HIS A 111      31.038  47.629  44.394  1.00  0.00           H  
ATOM   1605 1HB  HIS A 111      28.165  48.348  43.627  1.00  0.00           H  
ATOM   1606 2HB  HIS A 111      29.255  47.456  42.591  1.00  0.00           H  
ATOM   1607  HD2 HIS A 111      27.385  46.947  46.037  1.00  0.00           H  
ATOM   1608  HE1 HIS A 111      28.813  43.170  44.709  1.00  0.00           H  
ATOM   1609  HE2 HIS A 111      27.401  44.417  46.456  1.00  0.00           H  
ATOM   1610  N   HIS A 112      31.883  50.043  43.973  1.00  0.00           N  
ATOM   1611  CA  HIS A 112      32.549  51.223  43.427  1.00  0.00           C  
ATOM   1612  C   HIS A 112      31.711  52.511  43.514  1.00  0.00           C  
ATOM   1613  O   HIS A 112      31.709  53.330  42.595  1.00  0.00           O  
ATOM   1614  CB  HIS A 112      32.936  50.980  41.965  1.00  0.00           C  
ATOM   1615  CG  HIS A 112      34.018  51.848  41.400  1.00  0.00           C  
ATOM   1616  ND1 HIS A 112      35.360  51.687  41.673  1.00  0.00           N  
ATOM   1617  CD2 HIS A 112      33.925  52.897  40.565  1.00  0.00           C  
ATOM   1618  CE1 HIS A 112      36.047  52.610  41.022  1.00  0.00           C  
ATOM   1619  NE2 HIS A 112      35.201  53.359  40.342  1.00  0.00           N  
ATOM   1620  H   HIS A 112      32.302  49.539  44.740  1.00  0.00           H  
ATOM   1621  HA  HIS A 112      33.456  51.414  44.000  1.00  0.00           H  
ATOM   1622 1HB  HIS A 112      33.264  49.944  41.869  1.00  0.00           H  
ATOM   1623 2HB  HIS A 112      32.050  51.124  41.349  1.00  0.00           H  
ATOM   1624  HD1 HIS A 112      35.800  50.960  42.199  1.00  0.00           H  
ATOM   1625  HD2 HIS A 112      33.064  53.374  40.098  1.00  0.00           H  
ATOM   1626  HE1 HIS A 112      37.133  52.645  41.111  1.00  0.00           H  
ATOM   1627  N   VAL A 113      30.999  52.672  44.624  1.00  0.00           N  
ATOM   1628  CA  VAL A 113      30.185  53.853  44.882  1.00  0.00           C  
ATOM   1629  C   VAL A 113      30.453  54.336  46.305  1.00  0.00           C  
ATOM   1630  O   VAL A 113      31.002  53.592  47.117  1.00  0.00           O  
ATOM   1631  CB  VAL A 113      28.685  53.555  44.707  1.00  0.00           C  
ATOM   1632  CG1 VAL A 113      28.410  53.162  43.262  1.00  0.00           C  
ATOM   1633  CG2 VAL A 113      28.259  52.456  45.669  1.00  0.00           C  
ATOM   1634  H   VAL A 113      31.023  51.938  45.318  1.00  0.00           H  
ATOM   1635  HA  VAL A 113      30.457  54.632  44.169  1.00  0.00           H  
ATOM   1636  HB  VAL A 113      28.106  54.456  44.912  1.00  0.00           H  
ATOM   1637 1HG1 VAL A 113      27.348  52.951  43.137  1.00  0.00           H  
ATOM   1638 2HG1 VAL A 113      28.693  53.975  42.596  1.00  0.00           H  
ATOM   1639 3HG1 VAL A 113      28.978  52.272  42.990  1.00  0.00           H  
ATOM   1640 1HG2 VAL A 113      27.197  52.249  45.540  1.00  0.00           H  
ATOM   1641 2HG2 VAL A 113      28.831  51.552  45.463  1.00  0.00           H  
ATOM   1642 3HG2 VAL A 113      28.438  52.765  46.699  1.00  0.00           H  
ATOM   1643  N   ASN A 114      30.075  55.571  46.602  1.00  0.00           N  
ATOM   1644  CA  ASN A 114      30.225  56.074  47.956  1.00  0.00           C  
ATOM   1645  C   ASN A 114      29.080  55.563  48.811  1.00  0.00           C  
ATOM   1646  O   ASN A 114      27.943  55.469  48.336  1.00  0.00           O  
ATOM   1647  CB  ASN A 114      30.262  57.591  47.960  1.00  0.00           C  
ATOM   1648  CG  ASN A 114      31.492  58.126  47.280  1.00  0.00           C  
ATOM   1649  OD1 ASN A 114      32.596  57.590  47.433  1.00  0.00           O  
ATOM   1650  ND2 ASN A 114      31.322  59.183  46.527  1.00  0.00           N  
ATOM   1651  H   ASN A 114      29.685  56.160  45.881  1.00  0.00           H  
ATOM   1652  HA  ASN A 114      31.155  55.693  48.378  1.00  0.00           H  
ATOM   1653 1HB  ASN A 114      29.378  57.978  47.452  1.00  0.00           H  
ATOM   1654 2HB  ASN A 114      30.234  57.954  48.987  1.00  0.00           H  
ATOM   1655 1HD2 ASN A 114      32.103  59.585  46.049  1.00  0.00           H  
ATOM   1656 2HD2 ASN A 114      30.414  59.588  46.428  1.00  0.00           H  
ATOM   1657  N   GLY A 115      29.372  55.233  50.061  1.00  0.00           N  
ATOM   1658  CA  GLY A 115      28.356  54.750  50.979  1.00  0.00           C  
ATOM   1659  C   GLY A 115      28.969  54.428  52.322  1.00  0.00           C  
ATOM   1660  O   GLY A 115      30.160  54.656  52.535  1.00  0.00           O  
ATOM   1661  H   GLY A 115      30.323  55.317  50.387  1.00  0.00           H  
ATOM   1662 1HA  GLY A 115      27.577  55.502  51.096  1.00  0.00           H  
ATOM   1663 2HA  GLY A 115      27.882  53.862  50.561  1.00  0.00           H  
ATOM   1664  N   SER A 116      28.156  53.879  53.225  1.00  0.00           N  
ATOM   1665  CA  SER A 116      28.578  53.544  54.581  1.00  0.00           C  
ATOM   1666  C   SER A 116      29.202  52.160  54.734  1.00  0.00           C  
ATOM   1667  O   SER A 116      29.794  51.856  55.775  1.00  0.00           O  
ATOM   1668  CB  SER A 116      27.390  53.654  55.519  1.00  0.00           C  
ATOM   1669  OG  SER A 116      26.433  52.666  55.248  1.00  0.00           O  
ATOM   1670  H   SER A 116      27.199  53.684  52.964  1.00  0.00           H  
ATOM   1671  HA  SER A 116      29.344  54.261  54.879  1.00  0.00           H  
ATOM   1672 1HB  SER A 116      27.734  53.556  56.549  1.00  0.00           H  
ATOM   1673 2HB  SER A 116      26.937  54.639  55.415  1.00  0.00           H  
ATOM   1674  HG  SER A 116      25.696  52.850  55.834  1.00  0.00           H  
ATOM   1675  N   ARG A 117      29.071  51.303  53.722  1.00  0.00           N  
ATOM   1676  CA  ARG A 117      29.590  49.941  53.816  1.00  0.00           C  
ATOM   1677  C   ARG A 117      31.042  50.010  53.357  1.00  0.00           C  
ATOM   1678  O   ARG A 117      31.425  50.987  52.731  1.00  0.00           O  
ATOM   1679  CB  ARG A 117      28.735  49.033  52.945  1.00  0.00           C  
ATOM   1680  CG  ARG A 117      27.266  49.023  53.340  1.00  0.00           C  
ATOM   1681  CD  ARG A 117      26.458  48.285  52.337  1.00  0.00           C  
ATOM   1682  NE  ARG A 117      25.041  48.326  52.668  1.00  0.00           N  
ATOM   1683  CZ  ARG A 117      24.210  49.329  52.322  1.00  0.00           C  
ATOM   1684  NH1 ARG A 117      24.619  50.377  51.642  1.00  0.00           N  
ATOM   1685  NH2 ARG A 117      22.933  49.291  52.663  1.00  0.00           N  
ATOM   1686  H   ARG A 117      28.611  51.573  52.865  1.00  0.00           H  
ATOM   1687  HA  ARG A 117      29.512  49.600  54.849  1.00  0.00           H  
ATOM   1688 1HB  ARG A 117      28.786  49.324  51.898  1.00  0.00           H  
ATOM   1689 2HB  ARG A 117      29.070  47.996  52.967  1.00  0.00           H  
ATOM   1690 1HG  ARG A 117      27.153  48.537  54.310  1.00  0.00           H  
ATOM   1691 2HG  ARG A 117      26.897  50.047  53.405  1.00  0.00           H  
ATOM   1692 1HD  ARG A 117      26.592  48.731  51.352  1.00  0.00           H  
ATOM   1693 2HD  ARG A 117      26.777  47.245  52.310  1.00  0.00           H  
ATOM   1694  HE  ARG A 117      24.659  47.551  53.193  1.00  0.00           H  
ATOM   1695 1HH1 ARG A 117      25.575  50.493  51.338  1.00  0.00           H  
ATOM   1696 2HH1 ARG A 117      23.933  51.083  51.421  1.00  0.00           H  
ATOM   1697 1HH2 ARG A 117      22.553  48.517  53.186  1.00  0.00           H  
ATOM   1698 2HH2 ARG A 117      22.351  50.067  52.380  1.00  0.00           H  
ATOM   1699  N   PRO A 118      31.890  49.010  53.629  1.00  0.00           N  
ATOM   1700  CA  PRO A 118      33.250  48.960  53.099  1.00  0.00           C  
ATOM   1701  C   PRO A 118      33.145  48.725  51.602  1.00  0.00           C  
ATOM   1702  O   PRO A 118      32.115  48.218  51.155  1.00  0.00           O  
ATOM   1703  CB  PRO A 118      33.845  47.768  53.858  1.00  0.00           C  
ATOM   1704  CG  PRO A 118      32.673  46.931  54.246  1.00  0.00           C  
ATOM   1705  CD  PRO A 118      31.556  47.901  54.531  1.00  0.00           C  
ATOM   1706  HA  PRO A 118      33.758  49.900  53.360  1.00  0.00           H  
ATOM   1707 1HB  PRO A 118      34.552  47.226  53.212  1.00  0.00           H  
ATOM   1708 2HB  PRO A 118      34.414  48.124  54.731  1.00  0.00           H  
ATOM   1709 1HG  PRO A 118      32.420  46.236  53.434  1.00  0.00           H  
ATOM   1710 2HG  PRO A 118      32.919  46.317  55.126  1.00  0.00           H  
ATOM   1711 1HD  PRO A 118      30.615  47.390  54.280  1.00  0.00           H  
ATOM   1712 2HD  PRO A 118      31.567  48.216  55.583  1.00  0.00           H  
ATOM   1713  N   PRO A 119      34.162  49.104  50.818  1.00  0.00           N  
ATOM   1714  CA  PRO A 119      34.273  48.890  49.377  1.00  0.00           C  
ATOM   1715  C   PRO A 119      34.482  47.405  49.099  1.00  0.00           C  
ATOM   1716  O   PRO A 119      35.019  46.699  49.959  1.00  0.00           O  
ATOM   1717  CB  PRO A 119      35.503  49.729  49.021  1.00  0.00           C  
ATOM   1718  CG  PRO A 119      36.311  49.780  50.274  1.00  0.00           C  
ATOM   1719  CD  PRO A 119      35.312  49.802  51.399  1.00  0.00           C  
ATOM   1720  HA  PRO A 119      33.365  49.268  48.884  1.00  0.00           H  
ATOM   1721 1HB  PRO A 119      36.044  49.257  48.189  1.00  0.00           H  
ATOM   1722 2HB  PRO A 119      35.190  50.728  48.683  1.00  0.00           H  
ATOM   1723 1HG  PRO A 119      36.975  48.902  50.324  1.00  0.00           H  
ATOM   1724 2HG  PRO A 119      36.956  50.669  50.272  1.00  0.00           H  
ATOM   1725 1HD  PRO A 119      35.743  49.270  52.258  1.00  0.00           H  
ATOM   1726 2HD  PRO A 119      35.066  50.841  51.664  1.00  0.00           H  
ATOM   1727  N   CYS A 120      34.038  46.957  47.928  1.00  0.00           N  
ATOM   1728  CA  CYS A 120      34.179  45.606  47.424  1.00  0.00           C  
ATOM   1729  C   CYS A 120      35.603  45.324  47.008  1.00  0.00           C  
ATOM   1730  O   CYS A 120      36.335  46.192  46.521  1.00  0.00           O  
ATOM   1731  CB  CYS A 120      33.256  45.366  46.229  1.00  0.00           C  
ATOM   1732  SG  CYS A 120      31.486  45.538  46.562  1.00  0.00           S  
ATOM   1733  H   CYS A 120      33.561  47.622  47.337  1.00  0.00           H  
ATOM   1734  HA  CYS A 120      33.902  44.912  48.219  1.00  0.00           H  
ATOM   1735 1HB  CYS A 120      33.490  46.059  45.420  1.00  0.00           H  
ATOM   1736 2HB  CYS A 120      33.400  44.363  45.826  1.00  0.00           H  
ATOM   1737  N   THR A 121      35.998  44.069  47.185  1.00  0.00           N  
ATOM   1738  CA  THR A 121      37.330  43.602  46.842  1.00  0.00           C  
ATOM   1739  C   THR A 121      37.284  42.298  46.059  1.00  0.00           C  
ATOM   1740  O   THR A 121      36.224  41.895  45.576  1.00  0.00           O  
ATOM   1741  CB  THR A 121      38.182  43.419  48.113  1.00  0.00           C  
ATOM   1742  OG1 THR A 121      39.538  43.160  47.724  1.00  0.00           O  
ATOM   1743  CG2 THR A 121      37.679  42.265  48.966  1.00  0.00           C  
ATOM   1744  H   THR A 121      35.337  43.410  47.574  1.00  0.00           H  
ATOM   1745  HA  THR A 121      37.807  44.353  46.210  1.00  0.00           H  
ATOM   1746  HB  THR A 121      38.145  44.334  48.703  1.00  0.00           H  
ATOM   1747  HG1 THR A 121      39.942  43.984  47.441  1.00  0.00           H  
ATOM   1748 1HG2 THR A 121      38.310  42.174  49.850  1.00  0.00           H  
ATOM   1749 2HG2 THR A 121      36.650  42.466  49.265  1.00  0.00           H  
ATOM   1750 3HG2 THR A 121      37.701  41.317  48.431  1.00  0.00           H  
ATOM   1751  N   GLY A 122      38.426  41.637  45.943  1.00  0.00           N  
ATOM   1752  CA  GLY A 122      38.542  40.416  45.163  1.00  0.00           C  
ATOM   1753  C   GLY A 122      37.727  39.307  45.794  1.00  0.00           C  
ATOM   1754  O   GLY A 122      37.429  39.340  46.989  1.00  0.00           O  
ATOM   1755  H   GLY A 122      39.228  42.018  46.423  1.00  0.00           H  
ATOM   1756 1HA  GLY A 122      38.202  40.593  44.144  1.00  0.00           H  
ATOM   1757 2HA  GLY A 122      39.589  40.118  45.100  1.00  0.00           H  
ATOM   1758  N   GLU A 123      37.365  38.305  44.988  1.00  0.00           N  
ATOM   1759  CA  GLU A 123      36.541  37.198  45.474  1.00  0.00           C  
ATOM   1760  C   GLU A 123      37.146  36.396  46.617  1.00  0.00           C  
ATOM   1761  O   GLU A 123      38.328  36.045  46.596  1.00  0.00           O  
ATOM   1762  CB  GLU A 123      36.257  36.258  44.300  1.00  0.00           C  
ATOM   1763  CG  GLU A 123      35.454  36.871  43.162  1.00  0.00           C  
ATOM   1764  CD  GLU A 123      36.221  37.604  42.098  1.00  0.00           C  
ATOM   1765  OE1 GLU A 123      37.371  37.911  42.310  1.00  0.00           O  
ATOM   1766  OE2 GLU A 123      35.645  37.854  41.066  1.00  0.00           O  
ATOM   1767  H   GLU A 123      37.652  38.283  44.020  1.00  0.00           H  
ATOM   1768  HA  GLU A 123      35.606  37.618  45.844  1.00  0.00           H  
ATOM   1769 1HB  GLU A 123      37.199  35.903  43.880  1.00  0.00           H  
ATOM   1770 2HB  GLU A 123      35.709  35.388  44.661  1.00  0.00           H  
ATOM   1771 1HG  GLU A 123      34.897  36.083  42.655  1.00  0.00           H  
ATOM   1772 2HG  GLU A 123      34.744  37.568  43.605  1.00  0.00           H  
ATOM   1773  N   GLY A 124      36.320  36.107  47.615  1.00  0.00           N  
ATOM   1774  CA  GLY A 124      36.732  35.280  48.730  1.00  0.00           C  
ATOM   1775  C   GLY A 124      36.477  33.815  48.422  1.00  0.00           C  
ATOM   1776  O   GLY A 124      36.075  33.471  47.302  1.00  0.00           O  
ATOM   1777  H   GLY A 124      35.381  36.478  47.586  1.00  0.00           H  
ATOM   1778 1HA  GLY A 124      37.789  35.442  48.936  1.00  0.00           H  
ATOM   1779 2HA  GLY A 124      36.183  35.577  49.624  1.00  0.00           H  
ATOM   1780  N   ASP A 125      36.722  32.954  49.402  1.00  0.00           N  
ATOM   1781  CA  ASP A 125      36.536  31.523  49.249  1.00  0.00           C  
ATOM   1782  C   ASP A 125      35.071  31.136  49.124  1.00  0.00           C  
ATOM   1783  O   ASP A 125      34.208  31.751  49.755  1.00  0.00           O  
ATOM   1784  CB  ASP A 125      37.131  30.773  50.441  1.00  0.00           C  
ATOM   1785  CG  ASP A 125      38.653  30.787  50.480  1.00  0.00           C  
ATOM   1786  OD1 ASP A 125      39.279  31.110  49.498  1.00  0.00           O  
ATOM   1787  OD2 ASP A 125      39.181  30.462  51.518  1.00  0.00           O  
ATOM   1788  H   ASP A 125      37.053  33.310  50.287  1.00  0.00           H  
ATOM   1789  HA  ASP A 125      37.035  31.209  48.332  1.00  0.00           H  
ATOM   1790 1HB  ASP A 125      36.764  31.217  51.367  1.00  0.00           H  
ATOM   1791 2HB  ASP A 125      36.797  29.735  50.414  1.00  0.00           H  
ATOM   1792  N   THR A 126      34.805  30.097  48.349  1.00  0.00           N  
ATOM   1793  CA  THR A 126      33.468  29.562  48.209  1.00  0.00           C  
ATOM   1794  C   THR A 126      33.125  28.892  49.530  1.00  0.00           C  
ATOM   1795  O   THR A 126      33.943  28.107  50.005  1.00  0.00           O  
ATOM   1796  CB  THR A 126      33.365  28.562  47.043  1.00  0.00           C  
ATOM   1797  OG1 THR A 126      33.856  29.142  45.827  1.00  0.00           O  
ATOM   1798  CG2 THR A 126      31.916  28.146  46.844  1.00  0.00           C  
ATOM   1799  H   THR A 126      35.559  29.662  47.837  1.00  0.00           H  
ATOM   1800  HA  THR A 126      32.781  30.386  48.010  1.00  0.00           H  
ATOM   1801  HB  THR A 126      33.971  27.684  47.272  1.00  0.00           H  
ATOM   1802  HG1 THR A 126      34.150  28.423  45.263  1.00  0.00           H  
ATOM   1803 1HG2 THR A 126      31.842  27.438  46.021  1.00  0.00           H  
ATOM   1804 2HG2 THR A 126      31.529  27.676  47.748  1.00  0.00           H  
ATOM   1805 3HG2 THR A 126      31.316  29.026  46.617  1.00  0.00           H  
ATOM   1806  N   PRO A 127      31.972  29.154  50.167  1.00  0.00           N  
ATOM   1807  CA  PRO A 127      31.503  28.476  51.373  1.00  0.00           C  
ATOM   1808  C   PRO A 127      31.159  27.027  51.018  1.00  0.00           C  
ATOM   1809  O   PRO A 127      31.007  26.705  49.832  1.00  0.00           O  
ATOM   1810  CB  PRO A 127      30.258  29.280  51.765  1.00  0.00           C  
ATOM   1811  CG  PRO A 127      30.378  30.577  51.043  1.00  0.00           C  
ATOM   1812  CD  PRO A 127      31.118  30.286  49.764  1.00  0.00           C  
ATOM   1813  HA  PRO A 127      32.273  28.535  52.156  1.00  0.00           H  
ATOM   1814 1HB  PRO A 127      29.333  28.752  51.493  1.00  0.00           H  
ATOM   1815 2HB  PRO A 127      30.221  29.416  52.856  1.00  0.00           H  
ATOM   1816 1HG  PRO A 127      29.375  30.988  50.853  1.00  0.00           H  
ATOM   1817 2HG  PRO A 127      30.914  31.311  51.663  1.00  0.00           H  
ATOM   1818 1HD  PRO A 127      30.429  30.002  48.954  1.00  0.00           H  
ATOM   1819 2HD  PRO A 127      31.663  31.211  49.534  1.00  0.00           H  
ATOM   1820  N   LYS A 128      31.061  26.149  52.009  1.00  0.00           N  
ATOM   1821  CA  LYS A 128      30.736  24.749  51.751  1.00  0.00           C  
ATOM   1822  C   LYS A 128      29.245  24.469  51.650  1.00  0.00           C  
ATOM   1823  O   LYS A 128      28.431  25.207  52.235  1.00  0.00           O  
ATOM   1824  CB  LYS A 128      31.347  23.875  52.848  1.00  0.00           C  
ATOM   1825  CG  LYS A 128      32.870  23.869  52.864  1.00  0.00           C  
ATOM   1826  CD  LYS A 128      33.408  22.957  53.957  1.00  0.00           C  
ATOM   1827  CE  LYS A 128      34.929  22.944  53.975  1.00  0.00           C  
ATOM   1828  NZ  LYS A 128      35.466  22.066  55.050  1.00  0.00           N  
ATOM   1829  H   LYS A 128      31.214  26.453  52.959  1.00  0.00           H  
ATOM   1830  HA  LYS A 128      31.176  24.496  50.786  1.00  0.00           H  
ATOM   1831 1HB  LYS A 128      31.000  24.224  53.822  1.00  0.00           H  
ATOM   1832 2HB  LYS A 128      31.009  22.846  52.729  1.00  0.00           H  
ATOM   1833 1HG  LYS A 128      33.240  23.524  51.899  1.00  0.00           H  
ATOM   1834 2HG  LYS A 128      33.236  24.881  53.035  1.00  0.00           H  
ATOM   1835 1HD  LYS A 128      33.045  23.300  54.928  1.00  0.00           H  
ATOM   1836 2HD  LYS A 128      33.048  21.942  53.792  1.00  0.00           H  
ATOM   1837 1HE  LYS A 128      35.292  22.589  53.012  1.00  0.00           H  
ATOM   1838 2HE  LYS A 128      35.291  23.959  54.133  1.00  0.00           H  
ATOM   1839 1HZ  LYS A 128      36.476  22.085  55.028  1.00  0.00           H  
ATOM   1840 2HZ  LYS A 128      35.144  22.395  55.949  1.00  0.00           H  
ATOM   1841 3HZ  LYS A 128      35.146  21.119  54.906  1.00  0.00           H  
ATOM   1842  N   CYS A 129      28.884  23.423  50.915  1.00  0.00           N  
ATOM   1843  CA  CYS A 129      27.546  22.903  50.715  1.00  0.00           C  
ATOM   1844  C   CYS A 129      27.250  21.834  51.761  1.00  0.00           C  
ATOM   1845  O   CYS A 129      28.013  20.898  51.964  1.00  0.00           O  
ATOM   1846  CB  CYS A 129      27.374  22.279  49.323  1.00  0.00           C  
ATOM   1847  SG  CYS A 129      25.758  21.522  48.930  1.00  0.00           S  
ATOM   1848  H   CYS A 129      29.631  22.935  50.443  1.00  0.00           H  
ATOM   1849  HA  CYS A 129      26.828  23.715  50.827  1.00  0.00           H  
ATOM   1850 1HB  CYS A 129      27.553  23.051  48.574  1.00  0.00           H  
ATOM   1851 2HB  CYS A 129      28.113  21.493  49.167  1.00  0.00           H  
ATOM   1852  N   SER A 130      26.134  22.013  52.444  1.00  0.00           N  
ATOM   1853  CA  SER A 130      25.661  21.088  53.461  1.00  0.00           C  
ATOM   1854  C   SER A 130      24.136  21.141  53.469  1.00  0.00           C  
ATOM   1855  O   SER A 130      23.537  22.230  53.431  1.00  0.00           O  
ATOM   1856  CB  SER A 130      26.218  21.453  54.822  1.00  0.00           C  
ATOM   1857  OG  SER A 130      25.748  20.570  55.803  1.00  0.00           O  
ATOM   1858  H   SER A 130      25.587  22.837  52.246  1.00  0.00           H  
ATOM   1859  HA  SER A 130      26.002  20.082  53.216  1.00  0.00           H  
ATOM   1860 1HB  SER A 130      27.308  21.422  54.789  1.00  0.00           H  
ATOM   1861 2HB  SER A 130      25.928  22.473  55.073  1.00  0.00           H  
ATOM   1862  HG  SER A 130      26.150  20.853  56.628  1.00  0.00           H  
ATOM   1863  N   LYS A 131      23.474  19.977  53.508  1.00  0.00           N  
ATOM   1864  CA  LYS A 131      22.011  19.949  53.455  1.00  0.00           C  
ATOM   1865  C   LYS A 131      21.385  20.214  54.817  1.00  0.00           C  
ATOM   1866  O   LYS A 131      20.719  19.357  55.395  1.00  0.00           O  
ATOM   1867  CB  LYS A 131      21.548  18.602  52.897  1.00  0.00           C  
ATOM   1868  CG  LYS A 131      21.983  18.343  51.461  1.00  0.00           C  
ATOM   1869  CD  LYS A 131      21.529  16.969  50.992  1.00  0.00           C  
ATOM   1870  CE  LYS A 131      21.998  16.682  49.573  1.00  0.00           C  
ATOM   1871  NZ  LYS A 131      21.623  15.312  49.128  1.00  0.00           N  
ATOM   1872  H   LYS A 131      24.000  19.118  53.577  1.00  0.00           H  
ATOM   1873  HA  LYS A 131      21.678  20.740  52.783  1.00  0.00           H  
ATOM   1874 1HB  LYS A 131      21.942  17.798  53.520  1.00  0.00           H  
ATOM   1875 2HB  LYS A 131      20.461  18.547  52.936  1.00  0.00           H  
ATOM   1876 1HG  LYS A 131      21.557  19.105  50.806  1.00  0.00           H  
ATOM   1877 2HG  LYS A 131      23.070  18.401  51.391  1.00  0.00           H  
ATOM   1878 1HD  LYS A 131      21.931  16.206  51.659  1.00  0.00           H  
ATOM   1879 2HD  LYS A 131      20.440  16.921  51.023  1.00  0.00           H  
ATOM   1880 1HE  LYS A 131      21.550  17.409  48.899  1.00  0.00           H  
ATOM   1881 2HE  LYS A 131      23.081  16.785  49.529  1.00  0.00           H  
ATOM   1882 1HZ  LYS A 131      21.952  15.161  48.185  1.00  0.00           H  
ATOM   1883 2HZ  LYS A 131      22.045  14.630  49.744  1.00  0.00           H  
ATOM   1884 3HZ  LYS A 131      20.621  15.208  49.153  1.00  0.00           H  
ATOM   1885  N   ILE A 132      21.588  21.428  55.298  1.00  0.00           N  
ATOM   1886  CA  ILE A 132      21.116  21.842  56.606  1.00  0.00           C  
ATOM   1887  C   ILE A 132      20.751  23.320  56.595  1.00  0.00           C  
ATOM   1888  O   ILE A 132      21.378  24.093  55.869  1.00  0.00           O  
ATOM   1889  CB  ILE A 132      22.229  21.543  57.627  1.00  0.00           C  
ATOM   1890  CG1 ILE A 132      21.718  21.736  59.057  1.00  0.00           C  
ATOM   1891  CG2 ILE A 132      23.424  22.443  57.350  1.00  0.00           C  
ATOM   1892  CD1 ILE A 132      22.594  21.138  60.134  1.00  0.00           C  
ATOM   1893  H   ILE A 132      22.098  22.060  54.696  1.00  0.00           H  
ATOM   1894  HA  ILE A 132      20.226  21.259  56.839  1.00  0.00           H  
ATOM   1895  HB  ILE A 132      22.531  20.501  57.540  1.00  0.00           H  
ATOM   1896 1HG1 ILE A 132      21.620  22.802  59.254  1.00  0.00           H  
ATOM   1897 2HG1 ILE A 132      20.729  21.283  59.136  1.00  0.00           H  
ATOM   1898 1HG2 ILE A 132      24.224  22.248  58.062  1.00  0.00           H  
ATOM   1899 2HG2 ILE A 132      23.786  22.248  56.341  1.00  0.00           H  
ATOM   1900 3HG2 ILE A 132      23.143  23.494  57.431  1.00  0.00           H  
ATOM   1901 1HD1 ILE A 132      22.145  21.327  61.109  1.00  0.00           H  
ATOM   1902 2HD1 ILE A 132      22.682  20.063  59.973  1.00  0.00           H  
ATOM   1903 3HD1 ILE A 132      23.589  21.582  60.110  1.00  0.00           H  
ATOM   1904  N   CYS A 133      19.739  23.696  57.372  1.00  0.00           N  
ATOM   1905  CA  CYS A 133      19.245  25.059  57.544  1.00  0.00           C  
ATOM   1906  C   CYS A 133      19.865  25.689  58.780  1.00  0.00           C  
ATOM   1907  O   CYS A 133      20.297  25.003  59.721  1.00  0.00           O  
ATOM   1908  CB  CYS A 133      17.724  25.097  57.690  1.00  0.00           C  
ATOM   1909  SG  CYS A 133      16.761  24.480  56.289  1.00  0.00           S  
ATOM   1910  H   CYS A 133      19.266  22.971  57.892  1.00  0.00           H  
ATOM   1911  HA  CYS A 133      19.523  25.653  56.673  1.00  0.00           H  
ATOM   1912 1HB  CYS A 133      17.408  24.514  58.555  1.00  0.00           H  
ATOM   1913 2HB  CYS A 133      17.397  26.122  57.863  1.00  0.00           H  
ATOM   1914  N   GLU A 134      19.924  27.017  58.779  1.00  0.00           N  
ATOM   1915  CA  GLU A 134      20.441  27.737  59.920  1.00  0.00           C  
ATOM   1916  C   GLU A 134      19.720  27.210  61.167  1.00  0.00           C  
ATOM   1917  O   GLU A 134      18.487  27.139  61.159  1.00  0.00           O  
ATOM   1918  CB  GLU A 134      20.234  29.245  59.768  1.00  0.00           C  
ATOM   1919  CG  GLU A 134      20.775  30.072  60.926  1.00  0.00           C  
ATOM   1920  CD  GLU A 134      20.654  31.556  60.722  1.00  0.00           C  
ATOM   1921  OE1 GLU A 134      20.337  31.966  59.632  1.00  0.00           O  
ATOM   1922  OE2 GLU A 134      20.875  32.291  61.656  1.00  0.00           O  
ATOM   1923  H   GLU A 134      19.596  27.498  57.954  1.00  0.00           H  
ATOM   1924  HA  GLU A 134      21.511  27.536  59.984  1.00  0.00           H  
ATOM   1925 1HB  GLU A 134      20.720  29.588  58.854  1.00  0.00           H  
ATOM   1926 2HB  GLU A 134      19.168  29.457  59.671  1.00  0.00           H  
ATOM   1927 1HG  GLU A 134      20.232  29.804  61.832  1.00  0.00           H  
ATOM   1928 2HG  GLU A 134      21.823  29.820  61.075  1.00  0.00           H  
ATOM   1929  N   PRO A 135      20.415  26.838  62.248  1.00  0.00           N  
ATOM   1930  CA  PRO A 135      19.803  26.285  63.459  1.00  0.00           C  
ATOM   1931  C   PRO A 135      18.690  27.190  63.956  1.00  0.00           C  
ATOM   1932  O   PRO A 135      18.847  28.418  64.030  1.00  0.00           O  
ATOM   1933  CB  PRO A 135      20.991  26.243  64.425  1.00  0.00           C  
ATOM   1934  CG  PRO A 135      22.176  26.067  63.538  1.00  0.00           C  
ATOM   1935  CD  PRO A 135      21.889  26.911  62.324  1.00  0.00           C  
ATOM   1936  HA  PRO A 135      19.424  25.275  63.242  1.00  0.00           H  
ATOM   1937 1HB  PRO A 135      21.031  27.173  65.013  1.00  0.00           H  
ATOM   1938 2HB  PRO A 135      20.866  25.416  65.140  1.00  0.00           H  
ATOM   1939 1HG  PRO A 135      23.090  26.384  64.061  1.00  0.00           H  
ATOM   1940 2HG  PRO A 135      22.306  25.003  63.286  1.00  0.00           H  
ATOM   1941 1HD  PRO A 135      22.224  27.945  62.492  1.00  0.00           H  
ATOM   1942 2HD  PRO A 135      22.424  26.436  61.489  1.00  0.00           H  
ATOM   1943  N   GLY A 136      17.562  26.565  64.282  1.00  0.00           N  
ATOM   1944  CA  GLY A 136      16.370  27.241  64.744  1.00  0.00           C  
ATOM   1945  C   GLY A 136      15.374  27.414  63.627  1.00  0.00           C  
ATOM   1946  O   GLY A 136      14.197  27.710  63.877  1.00  0.00           O  
ATOM   1947  H   GLY A 136      17.532  25.559  64.205  1.00  0.00           H  
ATOM   1948 1HA  GLY A 136      15.918  26.670  65.555  1.00  0.00           H  
ATOM   1949 2HA  GLY A 136      16.639  28.217  65.150  1.00  0.00           H  
ATOM   1950  N   TYR A 137      15.820  27.265  62.386  1.00  0.00           N  
ATOM   1951  CA  TYR A 137      14.927  27.388  61.251  1.00  0.00           C  
ATOM   1952  C   TYR A 137      14.123  26.115  61.061  1.00  0.00           C  
ATOM   1953  O   TYR A 137      14.644  25.010  61.191  1.00  0.00           O  
ATOM   1954  CB  TYR A 137      15.671  27.718  59.956  1.00  0.00           C  
ATOM   1955  CG  TYR A 137      14.726  27.932  58.795  1.00  0.00           C  
ATOM   1956  CD1 TYR A 137      14.102  29.158  58.620  1.00  0.00           C  
ATOM   1957  CD2 TYR A 137      14.473  26.906  57.896  1.00  0.00           C  
ATOM   1958  CE1 TYR A 137      13.238  29.354  57.561  1.00  0.00           C  
ATOM   1959  CE2 TYR A 137      13.609  27.102  56.837  1.00  0.00           C  
ATOM   1960  CZ  TYR A 137      12.989  28.323  56.665  1.00  0.00           C  
ATOM   1961  OH  TYR A 137      12.128  28.520  55.610  1.00  0.00           O  
ATOM   1962  H   TYR A 137      16.792  27.063  62.200  1.00  0.00           H  
ATOM   1963  HA  TYR A 137      14.226  28.199  61.450  1.00  0.00           H  
ATOM   1964 1HB  TYR A 137      16.273  28.618  60.090  1.00  0.00           H  
ATOM   1965 2HB  TYR A 137      16.355  26.904  59.717  1.00  0.00           H  
ATOM   1966  HD1 TYR A 137      14.294  29.971  59.322  1.00  0.00           H  
ATOM   1967  HD2 TYR A 137      14.957  25.937  58.025  1.00  0.00           H  
ATOM   1968  HE1 TYR A 137      12.751  30.320  57.429  1.00  0.00           H  
ATOM   1969  HE2 TYR A 137      13.412  26.292  56.133  1.00  0.00           H  
ATOM   1970  HH  TYR A 137      11.977  27.688  55.155  1.00  0.00           H  
ATOM   1971  N   SER A 138      12.846  26.288  60.736  1.00  0.00           N  
ATOM   1972  CA  SER A 138      11.921  25.210  60.426  1.00  0.00           C  
ATOM   1973  C   SER A 138      10.971  25.783  59.379  1.00  0.00           C  
ATOM   1974  O   SER A 138      10.522  26.925  59.554  1.00  0.00           O  
ATOM   1975  CB  SER A 138      11.195  24.772  61.683  1.00  0.00           C  
ATOM   1976  OG  SER A 138      10.241  23.779  61.415  1.00  0.00           O  
ATOM   1977  H   SER A 138      12.488  27.232  60.702  1.00  0.00           H  
ATOM   1978  HA  SER A 138      12.483  24.361  60.034  1.00  0.00           H  
ATOM   1979 1HB  SER A 138      11.922  24.392  62.401  1.00  0.00           H  
ATOM   1980 2HB  SER A 138      10.701  25.633  62.133  1.00  0.00           H  
ATOM   1981  HG  SER A 138       9.843  23.562  62.263  1.00  0.00           H  
ATOM   1982  N   PRO A 139      10.612  25.050  58.307  1.00  0.00           N  
ATOM   1983  CA  PRO A 139      10.842  23.667  57.864  1.00  0.00           C  
ATOM   1984  C   PRO A 139      12.311  23.337  57.580  1.00  0.00           C  
ATOM   1985  O   PRO A 139      13.138  24.244  57.479  1.00  0.00           O  
ATOM   1986  CB  PRO A 139      10.011  23.582  56.581  1.00  0.00           C  
ATOM   1987  CG  PRO A 139       9.039  24.712  56.646  1.00  0.00           C  
ATOM   1988  CD  PRO A 139       9.791  25.799  57.369  1.00  0.00           C  
ATOM   1989  HA  PRO A 139      10.464  22.981  58.636  1.00  0.00           H  
ATOM   1990 1HB  PRO A 139      10.669  23.656  55.702  1.00  0.00           H  
ATOM   1991 2HB  PRO A 139       9.507  22.606  56.528  1.00  0.00           H  
ATOM   1992 1HG  PRO A 139       8.741  24.998  55.627  1.00  0.00           H  
ATOM   1993 2HG  PRO A 139       8.126  24.403  57.174  1.00  0.00           H  
ATOM   1994 1HD  PRO A 139      10.396  26.376  56.657  1.00  0.00           H  
ATOM   1995 2HD  PRO A 139       9.078  26.457  57.888  1.00  0.00           H  
ATOM   1996  N   THR A 140      12.648  22.049  57.485  1.00  0.00           N  
ATOM   1997  CA  THR A 140      14.052  21.690  57.219  1.00  0.00           C  
ATOM   1998  C   THR A 140      14.437  21.794  55.745  1.00  0.00           C  
ATOM   1999  O   THR A 140      13.626  22.120  54.879  1.00  0.00           O  
ATOM   2000  CB  THR A 140      14.398  20.266  57.693  1.00  0.00           C  
ATOM   2001  OG1 THR A 140      15.817  20.079  57.622  1.00  0.00           O  
ATOM   2002  CG2 THR A 140      13.716  19.208  56.841  1.00  0.00           C  
ATOM   2003  H   THR A 140      11.941  21.337  57.596  1.00  0.00           H  
ATOM   2004  HA  THR A 140      14.687  22.389  57.764  1.00  0.00           H  
ATOM   2005  HB  THR A 140      14.072  20.150  58.727  1.00  0.00           H  
ATOM   2006  HG1 THR A 140      16.060  19.333  58.174  1.00  0.00           H  
ATOM   2007 1HG2 THR A 140      13.984  18.217  57.208  1.00  0.00           H  
ATOM   2008 2HG2 THR A 140      12.637  19.349  56.909  1.00  0.00           H  
ATOM   2009 3HG2 THR A 140      14.019  19.285  55.798  1.00  0.00           H  
ATOM   2010  N   TYR A 141      15.695  21.487  55.477  1.00  0.00           N  
ATOM   2011  CA  TYR A 141      16.290  21.659  54.157  1.00  0.00           C  
ATOM   2012  C   TYR A 141      15.484  20.955  53.062  1.00  0.00           C  
ATOM   2013  O   TYR A 141      15.159  21.546  52.038  1.00  0.00           O  
ATOM   2014  CB  TYR A 141      17.730  21.143  54.170  1.00  0.00           C  
ATOM   2015  CG  TYR A 141      18.471  21.352  52.868  1.00  0.00           C  
ATOM   2016  CD1 TYR A 141      19.219  22.508  52.692  1.00  0.00           C  
ATOM   2017  CD2 TYR A 141      18.412  20.410  51.853  1.00  0.00           C  
ATOM   2018  CE1 TYR A 141      19.901  22.715  51.509  1.00  0.00           C  
ATOM   2019  CE2 TYR A 141      19.097  20.627  50.673  1.00  0.00           C  
ATOM   2020  CZ  TYR A 141      19.842  21.777  50.502  1.00  0.00           C  
ATOM   2021  OH  TYR A 141      20.525  21.995  49.328  1.00  0.00           O  
ATOM   2022  H   TYR A 141      16.243  21.120  56.242  1.00  0.00           H  
ATOM   2023  HA  TYR A 141      16.301  22.724  53.919  1.00  0.00           H  
ATOM   2024 1HB  TYR A 141      18.288  21.647  54.962  1.00  0.00           H  
ATOM   2025 2HB  TYR A 141      17.739  20.077  54.393  1.00  0.00           H  
ATOM   2026  HD1 TYR A 141      19.270  23.254  53.486  1.00  0.00           H  
ATOM   2027  HD2 TYR A 141      17.826  19.500  51.979  1.00  0.00           H  
ATOM   2028  HE1 TYR A 141      20.492  23.620  51.362  1.00  0.00           H  
ATOM   2029  HE2 TYR A 141      19.051  19.885  49.875  1.00  0.00           H  
ATOM   2030  HH  TYR A 141      20.883  22.887  49.316  1.00  0.00           H  
ATOM   2031  N   LYS A 142      15.136  19.695  53.282  1.00  0.00           N  
ATOM   2032  CA  LYS A 142      14.358  18.965  52.286  1.00  0.00           C  
ATOM   2033  C   LYS A 142      12.923  19.509  52.131  1.00  0.00           C  
ATOM   2034  O   LYS A 142      12.395  19.589  51.022  1.00  0.00           O  
ATOM   2035  CB  LYS A 142      14.305  17.481  52.656  1.00  0.00           C  
ATOM   2036  CG  LYS A 142      15.639  16.762  52.496  1.00  0.00           C  
ATOM   2037  CD  LYS A 142      15.531  15.298  52.896  1.00  0.00           C  
ATOM   2038  CE  LYS A 142      16.862  14.576  52.740  1.00  0.00           C  
ATOM   2039  NZ  LYS A 142      16.776  13.152  53.166  1.00  0.00           N  
ATOM   2040  H   LYS A 142      15.423  19.261  54.147  1.00  0.00           H  
ATOM   2041  HA  LYS A 142      14.848  19.082  51.319  1.00  0.00           H  
ATOM   2042 1HB  LYS A 142      13.985  17.377  53.691  1.00  0.00           H  
ATOM   2043 2HB  LYS A 142      13.570  16.977  52.029  1.00  0.00           H  
ATOM   2044 1HG  LYS A 142      15.958  16.826  51.455  1.00  0.00           H  
ATOM   2045 2HG  LYS A 142      16.389  17.248  53.120  1.00  0.00           H  
ATOM   2046 1HD  LYS A 142      15.210  15.228  53.935  1.00  0.00           H  
ATOM   2047 2HD  LYS A 142      14.788  14.805  52.270  1.00  0.00           H  
ATOM   2048 1HE  LYS A 142      17.167  14.616  51.697  1.00  0.00           H  
ATOM   2049 2HE  LYS A 142      17.613  15.082  53.345  1.00  0.00           H  
ATOM   2050 1HZ  LYS A 142      17.677  12.711  53.050  1.00  0.00           H  
ATOM   2051 2HZ  LYS A 142      16.505  13.106  54.139  1.00  0.00           H  
ATOM   2052 3HZ  LYS A 142      16.090  12.670  52.604  1.00  0.00           H  
ATOM   2053  N   GLN A 143      12.300  19.929  53.224  1.00  0.00           N  
ATOM   2054  CA  GLN A 143      10.916  20.385  53.173  1.00  0.00           C  
ATOM   2055  C   GLN A 143      10.714  21.658  52.333  1.00  0.00           C  
ATOM   2056  O   GLN A 143       9.694  21.787  51.653  1.00  0.00           O  
ATOM   2057  CB  GLN A 143      10.388  20.629  54.590  1.00  0.00           C  
ATOM   2058  CG  GLN A 143      10.159  19.351  55.379  1.00  0.00           C  
ATOM   2059  CD  GLN A 143       9.772  19.581  56.827  1.00  0.00           C  
ATOM   2060  OE1 GLN A 143      10.417  20.299  57.595  1.00  0.00           O  
ATOM   2061  NE2 GLN A 143       8.673  18.946  57.220  1.00  0.00           N  
ATOM   2062  H   GLN A 143      12.809  19.926  54.097  1.00  0.00           H  
ATOM   2063  HA  GLN A 143      10.322  19.601  52.703  1.00  0.00           H  
ATOM   2064 1HB  GLN A 143      11.104  21.250  55.129  1.00  0.00           H  
ATOM   2065 2HB  GLN A 143       9.447  21.175  54.534  1.00  0.00           H  
ATOM   2066 1HG  GLN A 143       9.352  18.793  54.904  1.00  0.00           H  
ATOM   2067 2HG  GLN A 143      11.079  18.766  55.373  1.00  0.00           H  
ATOM   2068 1HE2 GLN A 143       8.348  19.043  58.162  1.00  0.00           H  
ATOM   2069 2HE2 GLN A 143       8.166  18.369  56.580  1.00  0.00           H  
ATOM   2070  N   ASP A 144      11.667  22.588  52.371  1.00  0.00           N  
ATOM   2071  CA  ASP A 144      11.552  23.800  51.552  1.00  0.00           C  
ATOM   2072  C   ASP A 144      12.275  23.682  50.214  1.00  0.00           C  
ATOM   2073  O   ASP A 144      12.452  24.683  49.515  1.00  0.00           O  
ATOM   2074  CB  ASP A 144      12.078  25.056  52.253  1.00  0.00           C  
ATOM   2075  CG  ASP A 144      11.194  25.604  53.365  1.00  0.00           C  
ATOM   2076  OD1 ASP A 144      10.010  25.357  53.360  1.00  0.00           O  
ATOM   2077  OD2 ASP A 144      11.723  26.273  54.218  1.00  0.00           O  
ATOM   2078  H   ASP A 144      12.465  22.443  52.973  1.00  0.00           H  
ATOM   2079  HA  ASP A 144      10.495  23.959  51.336  1.00  0.00           H  
ATOM   2080 1HB  ASP A 144      13.054  24.832  52.684  1.00  0.00           H  
ATOM   2081 2HB  ASP A 144      12.211  25.851  51.519  1.00  0.00           H  
ATOM   2082  N   LYS A 145      12.708  22.482  49.852  1.00  0.00           N  
ATOM   2083  CA  LYS A 145      13.429  22.299  48.599  1.00  0.00           C  
ATOM   2084  C   LYS A 145      12.479  22.230  47.386  1.00  0.00           C  
ATOM   2085  O   LYS A 145      11.386  21.673  47.444  1.00  0.00           O  
ATOM   2086  CB  LYS A 145      14.283  21.031  48.657  1.00  0.00           C  
ATOM   2087  CG  LYS A 145      15.176  20.837  47.439  1.00  0.00           C  
ATOM   2088  CD  LYS A 145      16.129  19.660  47.593  1.00  0.00           C  
ATOM   2089  CE  LYS A 145      16.884  19.504  46.282  1.00  0.00           C  
ATOM   2090  NZ  LYS A 145      17.836  18.360  46.254  1.00  0.00           N  
ATOM   2091  H   LYS A 145      12.549  21.668  50.431  1.00  0.00           H  
ATOM   2092  HA  LYS A 145      14.090  23.152  48.446  1.00  0.00           H  
ATOM   2093 1HB  LYS A 145      14.918  21.055  49.542  1.00  0.00           H  
ATOM   2094 2HB  LYS A 145      13.631  20.160  48.746  1.00  0.00           H  
ATOM   2095 1HG  LYS A 145      14.570  20.661  46.549  1.00  0.00           H  
ATOM   2096 2HG  LYS A 145      15.762  21.740  47.282  1.00  0.00           H  
ATOM   2097 1HD  LYS A 145      16.818  19.850  48.416  1.00  0.00           H  
ATOM   2098 2HD  LYS A 145      15.568  18.754  47.823  1.00  0.00           H  
ATOM   2099 1HE  LYS A 145      16.158  19.361  45.482  1.00  0.00           H  
ATOM   2100 2HE  LYS A 145      17.448  20.419  46.099  1.00  0.00           H  
ATOM   2101 1HZ  LYS A 145      18.252  18.393  45.333  1.00  0.00           H  
ATOM   2102 2HZ  LYS A 145      18.537  18.462  46.974  1.00  0.00           H  
ATOM   2103 3HZ  LYS A 145      17.345  17.492  46.406  1.00  0.00           H  
ATOM   2104  N   HIS A 146      12.934  22.814  46.285  1.00  0.00           N  
ATOM   2105  CA  HIS A 146      12.193  22.817  45.034  1.00  0.00           C  
ATOM   2106  C   HIS A 146      13.069  22.596  43.812  1.00  0.00           C  
ATOM   2107  O   HIS A 146      14.294  22.784  43.817  1.00  0.00           O  
ATOM   2108  CB  HIS A 146      11.450  24.151  44.903  1.00  0.00           C  
ATOM   2109  CG  HIS A 146      12.366  25.327  45.046  1.00  0.00           C  
ATOM   2110  ND1 HIS A 146      13.052  25.901  43.995  1.00  0.00           N  
ATOM   2111  CD2 HIS A 146      12.694  26.027  46.144  1.00  0.00           C  
ATOM   2112  CE1 HIS A 146      13.768  26.914  44.453  1.00  0.00           C  
ATOM   2113  NE2 HIS A 146      13.569  27.012  45.754  1.00  0.00           N  
ATOM   2114  H   HIS A 146      13.831  23.274  46.327  1.00  0.00           H  
ATOM   2115  HA  HIS A 146      11.459  22.013  45.051  1.00  0.00           H  
ATOM   2116 1HB  HIS A 146      10.956  24.205  43.933  1.00  0.00           H  
ATOM   2117 2HB  HIS A 146      10.676  24.212  45.667  1.00  0.00           H  
ATOM   2118  HD2 HIS A 146      12.334  25.848  47.156  1.00  0.00           H  
ATOM   2119  HE1 HIS A 146      14.412  27.557  43.853  1.00  0.00           H  
ATOM   2120  HE2 HIS A 146      13.966  27.678  46.403  1.00  0.00           H  
ATOM   2121  N   TYR A 147      12.405  22.171  42.749  1.00  0.00           N  
ATOM   2122  CA  TYR A 147      13.003  21.908  41.446  1.00  0.00           C  
ATOM   2123  C   TYR A 147      12.387  22.718  40.334  1.00  0.00           C  
ATOM   2124  O   TYR A 147      11.209  23.087  40.382  1.00  0.00           O  
ATOM   2125  CB  TYR A 147      12.922  20.428  41.074  1.00  0.00           C  
ATOM   2126  CG  TYR A 147      13.767  19.464  41.878  1.00  0.00           C  
ATOM   2127  CD1 TYR A 147      13.363  19.035  43.134  1.00  0.00           C  
ATOM   2128  CD2 TYR A 147      14.959  19.017  41.329  1.00  0.00           C  
ATOM   2129  CE1 TYR A 147      14.156  18.153  43.842  1.00  0.00           C  
ATOM   2130  CE2 TYR A 147      15.752  18.137  42.041  1.00  0.00           C  
ATOM   2131  CZ  TYR A 147      15.353  17.706  43.291  1.00  0.00           C  
ATOM   2132  OH  TYR A 147      16.151  16.830  43.991  1.00  0.00           O  
ATOM   2133  H   TYR A 147      11.412  22.014  42.842  1.00  0.00           H  
ATOM   2134  HA  TYR A 147      14.056  22.189  41.491  1.00  0.00           H  
ATOM   2135 1HB  TYR A 147      11.886  20.099  41.175  1.00  0.00           H  
ATOM   2136 2HB  TYR A 147      13.218  20.316  40.032  1.00  0.00           H  
ATOM   2137  HD1 TYR A 147      12.423  19.387  43.561  1.00  0.00           H  
ATOM   2138  HD2 TYR A 147      15.274  19.358  40.344  1.00  0.00           H  
ATOM   2139  HE1 TYR A 147      13.844  17.812  44.831  1.00  0.00           H  
ATOM   2140  HE2 TYR A 147      16.691  17.786  41.615  1.00  0.00           H  
ATOM   2141  HH  TYR A 147      16.910  16.598  43.451  1.00  0.00           H  
ATOM   2142  N   GLY A 148      13.198  22.961  39.318  1.00  0.00           N  
ATOM   2143  CA  GLY A 148      12.667  23.579  38.127  1.00  0.00           C  
ATOM   2144  C   GLY A 148      12.029  22.488  37.279  1.00  0.00           C  
ATOM   2145  O   GLY A 148      12.162  21.288  37.595  1.00  0.00           O  
ATOM   2146  H   GLY A 148      14.172  22.708  39.404  1.00  0.00           H  
ATOM   2147 1HA  GLY A 148      11.940  24.339  38.414  1.00  0.00           H  
ATOM   2148 2HA  GLY A 148      13.464  24.084  37.584  1.00  0.00           H  
ATOM   2149  N   TYR A 149      11.309  22.870  36.243  1.00  0.00           N  
ATOM   2150  CA  TYR A 149      10.695  21.893  35.343  1.00  0.00           C  
ATOM   2151  C   TYR A 149      11.618  21.729  34.111  1.00  0.00           C  
ATOM   2152  O   TYR A 149      11.997  20.611  33.736  1.00  0.00           O  
ATOM   2153  CB  TYR A 149       9.286  22.307  34.909  1.00  0.00           C  
ATOM   2154  CG  TYR A 149       8.570  21.261  34.085  1.00  0.00           C  
ATOM   2155  CD1 TYR A 149       7.898  20.229  34.724  1.00  0.00           C  
ATOM   2156  CD2 TYR A 149       8.580  21.322  32.700  1.00  0.00           C  
ATOM   2157  CE1 TYR A 149       7.239  19.265  33.986  1.00  0.00           C  
ATOM   2158  CE2 TYR A 149       7.921  20.358  31.963  1.00  0.00           C  
ATOM   2159  CZ  TYR A 149       7.254  19.335  32.604  1.00  0.00           C  
ATOM   2160  OH  TYR A 149       6.598  18.374  31.871  1.00  0.00           O  
ATOM   2161  H   TYR A 149      11.170  23.853  36.055  1.00  0.00           H  
ATOM   2162  HA  TYR A 149      10.607  20.934  35.853  1.00  0.00           H  
ATOM   2163 1HB  TYR A 149       8.677  22.522  35.788  1.00  0.00           H  
ATOM   2164 2HB  TYR A 149       9.333  23.224  34.321  1.00  0.00           H  
ATOM   2165  HD1 TYR A 149       7.891  20.181  35.814  1.00  0.00           H  
ATOM   2166  HD2 TYR A 149       9.109  22.133  32.197  1.00  0.00           H  
ATOM   2167  HE1 TYR A 149       6.711  18.457  34.491  1.00  0.00           H  
ATOM   2168  HE2 TYR A 149       7.930  20.405  30.873  1.00  0.00           H  
ATOM   2169  HH  TYR A 149       6.680  18.574  30.935  1.00  0.00           H  
ATOM   2170  N   ASN A 150      11.940  22.874  33.526  1.00  0.00           N  
ATOM   2171  CA  ASN A 150      12.768  22.960  32.335  1.00  0.00           C  
ATOM   2172  C   ASN A 150      13.622  24.222  32.322  1.00  0.00           C  
ATOM   2173  O   ASN A 150      13.583  25.033  33.251  1.00  0.00           O  
ATOM   2174  CB  ASN A 150      11.906  22.909  31.086  1.00  0.00           C  
ATOM   2175  CG  ASN A 150      10.934  24.054  31.030  1.00  0.00           C  
ATOM   2176  OD1 ASN A 150      11.107  25.099  31.666  1.00  0.00           O  
ATOM   2177  ND2 ASN A 150       9.889  23.872  30.263  1.00  0.00           N  
ATOM   2178  H   ASN A 150      11.582  23.721  33.946  1.00  0.00           H  
ATOM   2179  HA  ASN A 150      13.453  22.112  32.326  1.00  0.00           H  
ATOM   2180 1HB  ASN A 150      12.533  22.934  30.195  1.00  0.00           H  
ATOM   2181 2HB  ASN A 150      11.355  21.969  31.066  1.00  0.00           H  
ATOM   2182 1HD2 ASN A 150       9.198  24.592  30.176  1.00  0.00           H  
ATOM   2183 2HD2 ASN A 150       9.777  23.014  29.764  1.00  0.00           H  
ATOM   2184  N   SER A 151      14.429  24.339  31.277  1.00  0.00           N  
ATOM   2185  CA  SER A 151      15.280  25.500  31.060  1.00  0.00           C  
ATOM   2186  C   SER A 151      15.410  25.692  29.550  1.00  0.00           C  
ATOM   2187  O   SER A 151      15.351  24.728  28.783  1.00  0.00           O  
ATOM   2188  CB  SER A 151      16.638  25.290  31.703  1.00  0.00           C  
ATOM   2189  OG  SER A 151      17.319  24.222  31.104  1.00  0.00           O  
ATOM   2190  H   SER A 151      14.466  23.599  30.590  1.00  0.00           H  
ATOM   2191  HA  SER A 151      14.822  26.380  31.511  1.00  0.00           H  
ATOM   2192 1HB  SER A 151      17.228  26.200  31.609  1.00  0.00           H  
ATOM   2193 2HB  SER A 151      16.512  25.091  32.767  1.00  0.00           H  
ATOM   2194  HG  SER A 151      18.193  24.177  31.499  1.00  0.00           H  
ATOM   2195  N   TYR A 152      15.538  26.940  29.131  1.00  0.00           N  
ATOM   2196  CA  TYR A 152      15.713  27.270  27.728  1.00  0.00           C  
ATOM   2197  C   TYR A 152      16.328  28.624  27.496  1.00  0.00           C  
ATOM   2198  O   TYR A 152      16.306  29.501  28.354  1.00  0.00           O  
ATOM   2199  CB  TYR A 152      14.358  27.200  27.020  1.00  0.00           C  
ATOM   2200  CG  TYR A 152      13.257  27.985  27.698  1.00  0.00           C  
ATOM   2201  CD1 TYR A 152      13.035  29.332  27.451  1.00  0.00           C  
ATOM   2202  CD2 TYR A 152      12.447  27.309  28.599  1.00  0.00           C  
ATOM   2203  CE1 TYR A 152      12.011  29.995  28.103  1.00  0.00           C  
ATOM   2204  CE2 TYR A 152      11.425  27.967  29.251  1.00  0.00           C  
ATOM   2205  CZ  TYR A 152      11.198  29.307  29.009  1.00  0.00           C  
ATOM   2206  OH  TYR A 152      10.171  29.936  29.676  1.00  0.00           O  
ATOM   2207  H   TYR A 152      15.514  27.691  29.806  1.00  0.00           H  
ATOM   2208  HA  TYR A 152      16.400  26.547  27.291  1.00  0.00           H  
ATOM   2209 1HB  TYR A 152      14.462  27.579  26.001  1.00  0.00           H  
ATOM   2210 2HB  TYR A 152      14.036  26.162  26.953  1.00  0.00           H  
ATOM   2211  HD1 TYR A 152      13.666  29.872  26.745  1.00  0.00           H  
ATOM   2212  HD2 TYR A 152      12.617  26.248  28.797  1.00  0.00           H  
ATOM   2213  HE1 TYR A 152      11.840  31.053  27.908  1.00  0.00           H  
ATOM   2214  HE2 TYR A 152      10.802  27.416  29.954  1.00  0.00           H  
ATOM   2215  HH  TYR A 152      10.096  30.856  29.416  1.00  0.00           H  
ATOM   2216  N   SER A 153      16.894  28.797  26.318  1.00  0.00           N  
ATOM   2217  CA  SER A 153      17.428  30.077  25.951  1.00  0.00           C  
ATOM   2218  C   SER A 153      16.342  30.941  25.265  1.00  0.00           C  
ATOM   2219  O   SER A 153      15.291  30.437  24.832  1.00  0.00           O  
ATOM   2220  CB  SER A 153      18.617  29.898  25.026  1.00  0.00           C  
ATOM   2221  OG  SER A 153      18.227  29.316  23.812  1.00  0.00           O  
ATOM   2222  H   SER A 153      16.961  28.033  25.659  1.00  0.00           H  
ATOM   2223  HA  SER A 153      17.764  30.596  26.850  1.00  0.00           H  
ATOM   2224 1HB  SER A 153      19.076  30.868  24.838  1.00  0.00           H  
ATOM   2225 2HB  SER A 153      19.362  29.268  25.509  1.00  0.00           H  
ATOM   2226  HG  SER A 153      19.019  29.273  23.271  1.00  0.00           H  
ATOM   2227  N   VAL A 154      16.595  32.246  25.248  1.00  0.00           N  
ATOM   2228  CA  VAL A 154      15.758  33.241  24.608  1.00  0.00           C  
ATOM   2229  C   VAL A 154      16.620  33.829  23.504  1.00  0.00           C  
ATOM   2230  O   VAL A 154      17.805  34.091  23.734  1.00  0.00           O  
ATOM   2231  CB  VAL A 154      15.344  34.293  25.652  1.00  0.00           C  
ATOM   2232  CG1 VAL A 154      14.498  35.386  25.017  1.00  0.00           C  
ATOM   2233  CG2 VAL A 154      14.585  33.604  26.778  1.00  0.00           C  
ATOM   2234  H   VAL A 154      17.425  32.578  25.714  1.00  0.00           H  
ATOM   2235  HA  VAL A 154      14.857  32.775  24.208  1.00  0.00           H  
ATOM   2236  HB  VAL A 154      16.240  34.774  26.047  1.00  0.00           H  
ATOM   2237 1HG1 VAL A 154      14.235  36.101  25.797  1.00  0.00           H  
ATOM   2238 2HG1 VAL A 154      15.061  35.890  24.228  1.00  0.00           H  
ATOM   2239 3HG1 VAL A 154      13.598  34.951  24.585  1.00  0.00           H  
ATOM   2240 1HG2 VAL A 154      14.286  34.336  27.525  1.00  0.00           H  
ATOM   2241 2HG2 VAL A 154      13.699  33.118  26.370  1.00  0.00           H  
ATOM   2242 3HG2 VAL A 154      15.220  32.855  27.251  1.00  0.00           H  
ATOM   2243  N   SER A 155      16.077  34.013  22.309  1.00  0.00           N  
ATOM   2244  CA  SER A 155      16.903  34.495  21.196  1.00  0.00           C  
ATOM   2245  C   SER A 155      17.292  35.975  21.348  1.00  0.00           C  
ATOM   2246  O   SER A 155      16.708  36.729  22.136  1.00  0.00           O  
ATOM   2247  CB  SER A 155      16.177  34.304  19.879  1.00  0.00           C  
ATOM   2248  OG  SER A 155      15.077  35.166  19.786  1.00  0.00           O  
ATOM   2249  H   SER A 155      15.097  33.828  22.154  1.00  0.00           H  
ATOM   2250  HA  SER A 155      17.825  33.913  21.181  1.00  0.00           H  
ATOM   2251 1HB  SER A 155      16.865  34.494  19.054  1.00  0.00           H  
ATOM   2252 2HB  SER A 155      15.842  33.273  19.793  1.00  0.00           H  
ATOM   2253  HG  SER A 155      14.431  34.830  20.411  1.00  0.00           H  
ATOM   2254  N   ASN A 156      18.270  36.411  20.565  1.00  0.00           N  
ATOM   2255  CA  ASN A 156      18.704  37.801  20.640  1.00  0.00           C  
ATOM   2256  C   ASN A 156      17.789  38.672  19.771  1.00  0.00           C  
ATOM   2257  O   ASN A 156      18.166  39.175  18.724  1.00  0.00           O  
ATOM   2258  CB  ASN A 156      20.154  37.943  20.211  1.00  0.00           C  
ATOM   2259  CG  ASN A 156      20.713  39.299  20.541  1.00  0.00           C  
ATOM   2260  OD1 ASN A 156      19.983  40.151  21.058  1.00  0.00           O  
ATOM   2261  ND2 ASN A 156      21.973  39.514  20.258  1.00  0.00           N  
ATOM   2262  H   ASN A 156      18.713  35.778  19.914  1.00  0.00           H  
ATOM   2263  HA  ASN A 156      18.608  38.146  21.671  1.00  0.00           H  
ATOM   2264 1HB  ASN A 156      20.756  37.179  20.707  1.00  0.00           H  
ATOM   2265 2HB  ASN A 156      20.237  37.777  19.137  1.00  0.00           H  
ATOM   2266 1HD2 ASN A 156      22.394  40.400  20.457  1.00  0.00           H  
ATOM   2267 2HD2 ASN A 156      22.528  38.795  19.840  1.00  0.00           H  
ATOM   2268  N   SER A 157      16.578  38.819  20.281  1.00  0.00           N  
ATOM   2269  CA  SER A 157      15.504  39.572  19.676  1.00  0.00           C  
ATOM   2270  C   SER A 157      14.692  40.267  20.750  1.00  0.00           C  
ATOM   2271  O   SER A 157      14.194  39.650  21.689  1.00  0.00           O  
ATOM   2272  CB  SER A 157      14.615  38.659  18.852  1.00  0.00           C  
ATOM   2273  OG  SER A 157      13.531  39.368  18.322  1.00  0.00           O  
ATOM   2274  H   SER A 157      16.439  38.350  21.165  1.00  0.00           H  
ATOM   2275  HA  SER A 157      15.937  40.326  19.015  1.00  0.00           H  
ATOM   2276 1HB  SER A 157      15.199  38.218  18.046  1.00  0.00           H  
ATOM   2277 2HB  SER A 157      14.254  37.844  19.478  1.00  0.00           H  
ATOM   2278  HG  SER A 157      13.085  38.755  17.732  1.00  0.00           H  
ATOM   2279  N   GLU A 158      14.574  41.580  20.627  1.00  0.00           N  
ATOM   2280  CA  GLU A 158      13.888  42.381  21.628  1.00  0.00           C  
ATOM   2281  C   GLU A 158      12.495  41.856  21.937  1.00  0.00           C  
ATOM   2282  O   GLU A 158      12.087  41.834  23.094  1.00  0.00           O  
ATOM   2283  CB  GLU A 158      13.799  43.835  21.157  1.00  0.00           C  
ATOM   2284  CG  GLU A 158      13.149  44.783  22.154  1.00  0.00           C  
ATOM   2285  CD  GLU A 158      13.106  46.200  21.650  1.00  0.00           C  
ATOM   2286  OE1 GLU A 158      13.522  46.431  20.540  1.00  0.00           O  
ATOM   2287  OE2 GLU A 158      12.654  47.050  22.380  1.00  0.00           O  
ATOM   2288  H   GLU A 158      14.973  42.030  19.815  1.00  0.00           H  
ATOM   2289  HA  GLU A 158      14.467  42.338  22.551  1.00  0.00           H  
ATOM   2290 1HB  GLU A 158      14.801  44.206  20.946  1.00  0.00           H  
ATOM   2291 2HB  GLU A 158      13.227  43.881  20.230  1.00  0.00           H  
ATOM   2292 1HG  GLU A 158      12.133  44.442  22.351  1.00  0.00           H  
ATOM   2293 2HG  GLU A 158      13.700  44.751  23.092  1.00  0.00           H  
ATOM   2294  N   LYS A 159      11.774  41.408  20.910  1.00  0.00           N  
ATOM   2295  CA  LYS A 159      10.421  40.898  21.096  1.00  0.00           C  
ATOM   2296  C   LYS A 159      10.371  39.504  21.709  1.00  0.00           C  
ATOM   2297  O   LYS A 159       9.334  39.123  22.240  1.00  0.00           O  
ATOM   2298  CB  LYS A 159       9.665  40.874  19.766  1.00  0.00           C  
ATOM   2299  CG  LYS A 159       9.345  42.259  19.217  1.00  0.00           C  
ATOM   2300  CD  LYS A 159       8.597  42.171  17.896  1.00  0.00           C  
ATOM   2301  CE  LYS A 159       8.263  43.551  17.350  1.00  0.00           C  
ATOM   2302  NZ  LYS A 159       7.561  43.478  16.038  1.00  0.00           N  
ATOM   2303  H   LYS A 159      12.178  41.423  19.982  1.00  0.00           H  
ATOM   2304  HA  LYS A 159       9.905  41.563  21.789  1.00  0.00           H  
ATOM   2305 1HB  LYS A 159      10.259  40.341  19.024  1.00  0.00           H  
ATOM   2306 2HB  LYS A 159       8.728  40.331  19.891  1.00  0.00           H  
ATOM   2307 1HG  LYS A 159       8.731  42.797  19.942  1.00  0.00           H  
ATOM   2308 2HG  LYS A 159      10.271  42.812  19.067  1.00  0.00           H  
ATOM   2309 1HD  LYS A 159       9.209  41.642  17.167  1.00  0.00           H  
ATOM   2310 2HD  LYS A 159       7.671  41.615  18.041  1.00  0.00           H  
ATOM   2311 1HE  LYS A 159       7.625  44.071  18.064  1.00  0.00           H  
ATOM   2312 2HE  LYS A 159       9.186  44.118  17.227  1.00  0.00           H  
ATOM   2313 1HZ  LYS A 159       7.359  44.410  15.711  1.00  0.00           H  
ATOM   2314 2HZ  LYS A 159       8.149  43.007  15.366  1.00  0.00           H  
ATOM   2315 3HZ  LYS A 159       6.697  42.964  16.145  1.00  0.00           H  
ATOM   2316  N   ASP A 160      11.447  38.739  21.663  1.00  0.00           N  
ATOM   2317  CA  ASP A 160      11.420  37.415  22.247  1.00  0.00           C  
ATOM   2318  C   ASP A 160      11.608  37.620  23.754  1.00  0.00           C  
ATOM   2319  O   ASP A 160      10.953  37.002  24.572  1.00  0.00           O  
ATOM   2320  CB  ASP A 160      12.515  36.533  21.642  1.00  0.00           C  
ATOM   2321  CG  ASP A 160      12.413  35.053  21.988  1.00  0.00           C  
ATOM   2322  OD1 ASP A 160      11.407  34.659  22.531  1.00  0.00           O  
ATOM   2323  OD2 ASP A 160      13.331  34.319  21.713  1.00  0.00           O  
ATOM   2324  H   ASP A 160      12.303  39.046  21.227  1.00  0.00           H  
ATOM   2325  HA  ASP A 160      10.460  36.942  22.039  1.00  0.00           H  
ATOM   2326 1HB  ASP A 160      12.485  36.624  20.556  1.00  0.00           H  
ATOM   2327 2HB  ASP A 160      13.488  36.886  21.981  1.00  0.00           H  
ATOM   2328  N   ILE A 161      12.523  38.512  24.104  1.00  0.00           N  
ATOM   2329  CA  ILE A 161      12.791  38.784  25.514  1.00  0.00           C  
ATOM   2330  C   ILE A 161      11.555  39.441  26.138  1.00  0.00           C  
ATOM   2331  O   ILE A 161      11.118  39.063  27.214  1.00  0.00           O  
ATOM   2332  CB  ILE A 161      14.021  39.695  25.679  1.00  0.00           C  
ATOM   2333  CG1 ILE A 161      15.269  38.949  25.200  1.00  0.00           C  
ATOM   2334  CG2 ILE A 161      14.150  40.128  27.130  1.00  0.00           C  
ATOM   2335  CD1 ILE A 161      16.473  39.839  24.992  1.00  0.00           C  
ATOM   2336  H   ILE A 161      13.029  38.996  23.376  1.00  0.00           H  
ATOM   2337  HA  ILE A 161      12.994  37.848  26.032  1.00  0.00           H  
ATOM   2338  HB  ILE A 161      13.907  40.576  25.048  1.00  0.00           H  
ATOM   2339 1HG1 ILE A 161      15.524  38.184  25.933  1.00  0.00           H  
ATOM   2340 2HG1 ILE A 161      15.046  38.447  24.258  1.00  0.00           H  
ATOM   2341 1HG2 ILE A 161      15.018  40.773  27.267  1.00  0.00           H  
ATOM   2342 2HG2 ILE A 161      13.267  40.677  27.449  1.00  0.00           H  
ATOM   2343 3HG2 ILE A 161      14.264  39.242  27.755  1.00  0.00           H  
ATOM   2344 1HD1 ILE A 161      17.305  39.218  24.654  1.00  0.00           H  
ATOM   2345 2HD1 ILE A 161      16.241  40.593  24.240  1.00  0.00           H  
ATOM   2346 3HD1 ILE A 161      16.755  40.341  25.916  1.00  0.00           H  
ATOM   2347  N   MET A 162      11.005  40.425  25.431  1.00  0.00           N  
ATOM   2348  CA  MET A 162       9.830  41.151  25.897  1.00  0.00           C  
ATOM   2349  C   MET A 162       8.616  40.220  26.037  1.00  0.00           C  
ATOM   2350  O   MET A 162       7.919  40.271  27.041  1.00  0.00           O  
ATOM   2351  CB  MET A 162       9.584  42.279  24.898  1.00  0.00           C  
ATOM   2352  CG  MET A 162       8.648  43.390  25.354  1.00  0.00           C  
ATOM   2353  SD  MET A 162       8.504  44.710  24.132  1.00  0.00           S  
ATOM   2354  CE  MET A 162      10.058  45.547  24.429  1.00  0.00           C  
ATOM   2355  H   MET A 162      11.404  40.690  24.541  1.00  0.00           H  
ATOM   2356  HA  MET A 162      10.043  41.563  26.884  1.00  0.00           H  
ATOM   2357 1HB  MET A 162      10.533  42.750  24.644  1.00  0.00           H  
ATOM   2358 2HB  MET A 162       9.165  41.858  23.984  1.00  0.00           H  
ATOM   2359 1HG  MET A 162       7.650  42.996  25.543  1.00  0.00           H  
ATOM   2360 2HG  MET A 162       9.058  43.783  26.283  1.00  0.00           H  
ATOM   2361 1HE  MET A 162      10.142  46.400  23.755  1.00  0.00           H  
ATOM   2362 2HE  MET A 162      10.096  45.896  25.463  1.00  0.00           H  
ATOM   2363 3HE  MET A 162      10.900  44.876  24.256  1.00  0.00           H  
ATOM   2364  N   ALA A 163       8.377  39.358  25.054  1.00  0.00           N  
ATOM   2365  CA  ALA A 163       7.260  38.418  25.152  1.00  0.00           C  
ATOM   2366  C   ALA A 163       7.463  37.421  26.283  1.00  0.00           C  
ATOM   2367  O   ALA A 163       6.500  37.076  26.971  1.00  0.00           O  
ATOM   2368  CB  ALA A 163       7.072  37.679  23.836  1.00  0.00           C  
ATOM   2369  H   ALA A 163       8.949  39.319  24.223  1.00  0.00           H  
ATOM   2370  HA  ALA A 163       6.352  38.980  25.372  1.00  0.00           H  
ATOM   2371 1HB  ALA A 163       6.244  36.978  23.931  1.00  0.00           H  
ATOM   2372 2HB  ALA A 163       6.854  38.386  23.034  1.00  0.00           H  
ATOM   2373 3HB  ALA A 163       7.987  37.140  23.599  1.00  0.00           H  
ATOM   2374  N   GLU A 164       8.692  36.943  26.480  1.00  0.00           N  
ATOM   2375  CA  GLU A 164       8.935  35.980  27.563  1.00  0.00           C  
ATOM   2376  C   GLU A 164       8.689  36.641  28.918  1.00  0.00           C  
ATOM   2377  O   GLU A 164       8.124  36.001  29.823  1.00  0.00           O  
ATOM   2378  CB  GLU A 164      10.367  35.444  27.472  1.00  0.00           C  
ATOM   2379  CG  GLU A 164      10.749  34.436  28.547  1.00  0.00           C  
ATOM   2380  CD  GLU A 164       9.950  33.164  28.506  1.00  0.00           C  
ATOM   2381  OE1 GLU A 164       9.517  32.776  27.447  1.00  0.00           O  
ATOM   2382  OE2 GLU A 164       9.768  32.571  29.543  1.00  0.00           O  
ATOM   2383  H   GLU A 164       9.465  37.230  25.898  1.00  0.00           H  
ATOM   2384  HA  GLU A 164       8.242  35.145  27.446  1.00  0.00           H  
ATOM   2385 1HB  GLU A 164      10.515  34.966  26.504  1.00  0.00           H  
ATOM   2386 2HB  GLU A 164      11.070  36.277  27.538  1.00  0.00           H  
ATOM   2387 1HG  GLU A 164      11.803  34.181  28.431  1.00  0.00           H  
ATOM   2388 2HG  GLU A 164      10.614  34.913  29.516  1.00  0.00           H  
ATOM   2389  N   ILE A 165       9.121  37.882  29.088  1.00  0.00           N  
ATOM   2390  CA  ILE A 165       8.878  38.546  30.370  1.00  0.00           C  
ATOM   2391  C   ILE A 165       7.376  38.747  30.559  1.00  0.00           C  
ATOM   2392  O   ILE A 165       6.826  38.479  31.620  1.00  0.00           O  
ATOM   2393  CB  ILE A 165       9.601  39.903  30.463  1.00  0.00           C  
ATOM   2394  CG1 ILE A 165      11.118  39.695  30.470  1.00  0.00           C  
ATOM   2395  CG2 ILE A 165       9.134  40.632  31.715  1.00  0.00           C  
ATOM   2396  CD1 ILE A 165      11.887  40.969  30.220  1.00  0.00           C  
ATOM   2397  H   ILE A 165       9.611  38.356  28.343  1.00  0.00           H  
ATOM   2398  HA  ILE A 165       9.260  37.905  31.164  1.00  0.00           H  
ATOM   2399  HB  ILE A 165       9.357  40.489  29.579  1.00  0.00           H  
ATOM   2400 1HG1 ILE A 165      11.411  39.282  31.436  1.00  0.00           H  
ATOM   2401 2HG1 ILE A 165      11.382  38.967  29.702  1.00  0.00           H  
ATOM   2402 1HG2 ILE A 165       9.628  41.599  31.811  1.00  0.00           H  
ATOM   2403 2HG2 ILE A 165       8.060  40.801  31.675  1.00  0.00           H  
ATOM   2404 3HG2 ILE A 165       9.369  40.028  32.591  1.00  0.00           H  
ATOM   2405 1HD1 ILE A 165      12.955  40.747  30.237  1.00  0.00           H  
ATOM   2406 2HD1 ILE A 165      11.611  41.374  29.245  1.00  0.00           H  
ATOM   2407 3HD1 ILE A 165      11.659  41.704  30.990  1.00  0.00           H  
ATOM   2408  N   TYR A 166       6.712  39.244  29.522  1.00  0.00           N  
ATOM   2409  CA  TYR A 166       5.278  39.504  29.595  1.00  0.00           C  
ATOM   2410  C   TYR A 166       4.492  38.276  30.056  1.00  0.00           C  
ATOM   2411  O   TYR A 166       3.639  38.369  30.951  1.00  0.00           O  
ATOM   2412  CB  TYR A 166       4.763  39.978  28.234  1.00  0.00           C  
ATOM   2413  CG  TYR A 166       3.288  40.315  28.228  1.00  0.00           C  
ATOM   2414  CD1 TYR A 166       2.877  41.529  28.758  1.00  0.00           C  
ATOM   2415  CD2 TYR A 166       2.362  39.426  27.704  1.00  0.00           C  
ATOM   2416  CE1 TYR A 166       1.535  41.854  28.761  1.00  0.00           C  
ATOM   2417  CE2 TYR A 166       1.022  39.757  27.710  1.00  0.00           C  
ATOM   2418  CZ  TYR A 166       0.613  40.966  28.237  1.00  0.00           C  
ATOM   2419  OH  TYR A 166      -0.723  41.298  28.245  1.00  0.00           O  
ATOM   2420  H   TYR A 166       7.195  39.451  28.659  1.00  0.00           H  
ATOM   2421  HA  TYR A 166       5.112  40.290  30.333  1.00  0.00           H  
ATOM   2422 1HB  TYR A 166       5.300  40.865  27.896  1.00  0.00           H  
ATOM   2423 2HB  TYR A 166       4.942  39.200  27.492  1.00  0.00           H  
ATOM   2424  HD1 TYR A 166       3.614  42.220  29.168  1.00  0.00           H  
ATOM   2425  HD2 TYR A 166       2.689  38.471  27.289  1.00  0.00           H  
ATOM   2426  HE1 TYR A 166       1.201  42.806  29.175  1.00  0.00           H  
ATOM   2427  HE2 TYR A 166       0.287  39.063  27.300  1.00  0.00           H  
ATOM   2428  HH  TYR A 166      -1.230  40.595  27.832  1.00  0.00           H  
ATOM   2429  N   LYS A 167       4.785  37.131  29.437  1.00  0.00           N  
ATOM   2430  CA  LYS A 167       4.103  35.879  29.731  1.00  0.00           C  
ATOM   2431  C   LYS A 167       4.513  35.129  30.977  1.00  0.00           C  
ATOM   2432  O   LYS A 167       3.638  34.665  31.712  1.00  0.00           O  
ATOM   2433  CB  LYS A 167       4.282  34.945  28.532  1.00  0.00           C  
ATOM   2434  CG  LYS A 167       3.541  35.394  27.279  1.00  0.00           C  
ATOM   2435  CD  LYS A 167       3.804  34.449  26.115  1.00  0.00           C  
ATOM   2436  CE  LYS A 167       3.095  34.915  24.853  1.00  0.00           C  
ATOM   2437  NZ  LYS A 167       3.366  34.016  23.698  1.00  0.00           N  
ATOM   2438  H   LYS A 167       5.512  37.131  28.736  1.00  0.00           H  
ATOM   2439  HA  LYS A 167       3.050  36.114  29.882  1.00  0.00           H  
ATOM   2440 1HB  LYS A 167       5.343  34.868  28.293  1.00  0.00           H  
ATOM   2441 2HB  LYS A 167       3.928  33.948  28.796  1.00  0.00           H  
ATOM   2442 1HG  LYS A 167       2.470  35.422  27.483  1.00  0.00           H  
ATOM   2443 2HG  LYS A 167       3.872  36.395  27.010  1.00  0.00           H  
ATOM   2444 1HD  LYS A 167       4.877  34.403  25.928  1.00  0.00           H  
ATOM   2445 2HD  LYS A 167       3.452  33.450  26.371  1.00  0.00           H  
ATOM   2446 1HE  LYS A 167       2.021  34.939  25.038  1.00  0.00           H  
ATOM   2447 2HE  LYS A 167       3.431  35.921  24.609  1.00  0.00           H  
ATOM   2448 1HZ  LYS A 167       2.880  34.358  22.881  1.00  0.00           H  
ATOM   2449 2HZ  LYS A 167       4.361  33.998  23.514  1.00  0.00           H  
ATOM   2450 3HZ  LYS A 167       3.048  33.082  23.912  1.00  0.00           H  
ATOM   2451  N   ASN A 168       5.808  34.990  31.244  1.00  0.00           N  
ATOM   2452  CA  ASN A 168       6.230  34.183  32.377  1.00  0.00           C  
ATOM   2453  C   ASN A 168       7.023  34.866  33.485  1.00  0.00           C  
ATOM   2454  O   ASN A 168       7.438  34.191  34.418  1.00  0.00           O  
ATOM   2455  CB  ASN A 168       7.027  32.992  31.876  1.00  0.00           C  
ATOM   2456  CG  ASN A 168       6.247  32.051  31.000  1.00  0.00           C  
ATOM   2457  OD1 ASN A 168       5.093  31.696  31.266  1.00  0.00           O  
ATOM   2458  ND2 ASN A 168       6.879  31.631  29.932  1.00  0.00           N  
ATOM   2459  H   ASN A 168       6.511  35.436  30.673  1.00  0.00           H  
ATOM   2460  HA  ASN A 168       5.329  33.832  32.883  1.00  0.00           H  
ATOM   2461 1HB  ASN A 168       7.885  33.355  31.310  1.00  0.00           H  
ATOM   2462 2HB  ASN A 168       7.405  32.423  32.727  1.00  0.00           H  
ATOM   2463 1HD2 ASN A 168       6.433  31.003  29.296  1.00  0.00           H  
ATOM   2464 2HD2 ASN A 168       7.812  31.941  29.752  1.00  0.00           H  
ATOM   2465  N   GLY A 169       7.245  36.167  33.426  1.00  0.00           N  
ATOM   2466  CA  GLY A 169       8.004  36.828  34.468  1.00  0.00           C  
ATOM   2467  C   GLY A 169       9.439  37.099  34.084  1.00  0.00           C  
ATOM   2468  O   GLY A 169       9.909  36.707  33.001  1.00  0.00           O  
ATOM   2469  H   GLY A 169       6.905  36.751  32.678  1.00  0.00           H  
ATOM   2470 1HA  GLY A 169       7.494  37.768  34.687  1.00  0.00           H  
ATOM   2471 2HA  GLY A 169       7.988  36.206  35.363  1.00  0.00           H  
ATOM   2472  N   PRO A 170      10.184  37.804  34.947  1.00  0.00           N  
ATOM   2473  CA  PRO A 170      11.532  38.319  34.730  1.00  0.00           C  
ATOM   2474  C   PRO A 170      12.520  37.242  34.279  1.00  0.00           C  
ATOM   2475  O   PRO A 170      12.424  36.093  34.684  1.00  0.00           O  
ATOM   2476  CB  PRO A 170      11.891  38.865  36.116  1.00  0.00           C  
ATOM   2477  CG  PRO A 170      10.583  39.209  36.744  1.00  0.00           C  
ATOM   2478  CD  PRO A 170       9.640  38.129  36.285  1.00  0.00           C  
ATOM   2479  HA  PRO A 170      11.482  39.118  33.976  1.00  0.00           H  
ATOM   2480 1HB  PRO A 170      12.443  38.102  36.683  1.00  0.00           H  
ATOM   2481 2HB  PRO A 170      12.551  39.738  36.004  1.00  0.00           H  
ATOM   2482 1HG  PRO A 170      10.681  39.243  37.839  1.00  0.00           H  
ATOM   2483 2HG  PRO A 170      10.255  40.211  36.428  1.00  0.00           H  
ATOM   2484 1HD  PRO A 170       9.691  37.260  36.957  1.00  0.00           H  
ATOM   2485 2HD  PRO A 170       8.635  38.574  36.272  1.00  0.00           H  
ATOM   2486  N   VAL A 171      13.470  37.655  33.440  1.00  0.00           N  
ATOM   2487  CA  VAL A 171      14.448  36.751  32.873  1.00  0.00           C  
ATOM   2488  C   VAL A 171      15.861  37.132  33.250  1.00  0.00           C  
ATOM   2489  O   VAL A 171      16.123  38.256  33.659  1.00  0.00           O  
ATOM   2490  CB  VAL A 171      14.339  36.721  31.337  1.00  0.00           C  
ATOM   2491  CG1 VAL A 171      12.962  36.234  30.909  1.00  0.00           C  
ATOM   2492  CG2 VAL A 171      14.622  38.108  30.781  1.00  0.00           C  
ATOM   2493  H   VAL A 171      13.475  38.639  33.217  1.00  0.00           H  
ATOM   2494  HA  VAL A 171      14.254  35.747  33.250  1.00  0.00           H  
ATOM   2495  HB  VAL A 171      15.064  36.012  30.937  1.00  0.00           H  
ATOM   2496 1HG1 VAL A 171      12.900  36.217  29.821  1.00  0.00           H  
ATOM   2497 2HG1 VAL A 171      12.816  35.229  31.305  1.00  0.00           H  
ATOM   2498 3HG1 VAL A 171      12.188  36.898  31.297  1.00  0.00           H  
ATOM   2499 1HG2 VAL A 171      14.546  38.086  29.695  1.00  0.00           H  
ATOM   2500 2HG2 VAL A 171      13.896  38.813  31.186  1.00  0.00           H  
ATOM   2501 3HG2 VAL A 171      15.626  38.430  31.060  1.00  0.00           H  
ATOM   2502  N   GLU A 172      16.780  36.188  33.131  1.00  0.00           N  
ATOM   2503  CA  GLU A 172      18.163  36.482  33.475  1.00  0.00           C  
ATOM   2504  C   GLU A 172      19.015  36.686  32.238  1.00  0.00           C  
ATOM   2505  O   GLU A 172      19.026  35.824  31.350  1.00  0.00           O  
ATOM   2506  CB  GLU A 172      18.782  35.359  34.309  1.00  0.00           C  
ATOM   2507  CG  GLU A 172      20.233  35.643  34.672  1.00  0.00           C  
ATOM   2508  CD  GLU A 172      20.881  34.507  35.414  1.00  0.00           C  
ATOM   2509  OE1 GLU A 172      20.369  33.413  35.379  1.00  0.00           O  
ATOM   2510  OE2 GLU A 172      21.899  34.750  36.015  1.00  0.00           O  
ATOM   2511  H   GLU A 172      16.547  35.261  32.804  1.00  0.00           H  
ATOM   2512  HA  GLU A 172      18.194  37.403  34.057  1.00  0.00           H  
ATOM   2513 1HB  GLU A 172      18.211  35.220  35.227  1.00  0.00           H  
ATOM   2514 2HB  GLU A 172      18.735  34.422  33.753  1.00  0.00           H  
ATOM   2515 1HG  GLU A 172      20.820  35.839  33.776  1.00  0.00           H  
ATOM   2516 2HG  GLU A 172      20.264  36.543  35.285  1.00  0.00           H  
ATOM   2517  N   GLY A 173      19.700  37.824  32.158  1.00  0.00           N  
ATOM   2518  CA  GLY A 173      20.563  38.121  31.035  1.00  0.00           C  
ATOM   2519  C   GLY A 173      21.967  38.443  31.543  1.00  0.00           C  
ATOM   2520  O   GLY A 173      22.258  38.247  32.718  1.00  0.00           O  
ATOM   2521  H   GLY A 173      19.603  38.484  32.916  1.00  0.00           H  
ATOM   2522 1HA  GLY A 173      20.600  37.277  30.345  1.00  0.00           H  
ATOM   2523 2HA  GLY A 173      20.158  38.963  30.474  1.00  0.00           H  
ATOM   2524  N   ALA A 174      22.839  38.928  30.670  1.00  0.00           N  
ATOM   2525  CA  ALA A 174      24.174  39.307  31.121  1.00  0.00           C  
ATOM   2526  C   ALA A 174      24.757  40.312  30.135  1.00  0.00           C  
ATOM   2527  O   ALA A 174      24.425  40.260  28.947  1.00  0.00           O  
ATOM   2528  CB  ALA A 174      25.085  38.094  31.254  1.00  0.00           C  
ATOM   2529  H   ALA A 174      22.578  39.037  29.700  1.00  0.00           H  
ATOM   2530  HA  ALA A 174      24.080  39.775  32.101  1.00  0.00           H  
ATOM   2531 1HB  ALA A 174      26.072  38.426  31.574  1.00  0.00           H  
ATOM   2532 2HB  ALA A 174      24.674  37.407  31.993  1.00  0.00           H  
ATOM   2533 3HB  ALA A 174      25.166  37.584  30.297  1.00  0.00           H  
ATOM   2534  N   PHE A 175      25.591  41.231  30.608  1.00  0.00           N  
ATOM   2535  CA  PHE A 175      26.205  42.182  29.711  1.00  0.00           C  
ATOM   2536  C   PHE A 175      27.550  42.662  30.222  1.00  0.00           C  
ATOM   2537  O   PHE A 175      27.940  42.362  31.371  1.00  0.00           O  
ATOM   2538  CB  PHE A 175      25.318  43.405  29.466  1.00  0.00           C  
ATOM   2539  CG  PHE A 175      25.083  44.345  30.614  1.00  0.00           C  
ATOM   2540  CD1 PHE A 175      25.850  45.486  30.796  1.00  0.00           C  
ATOM   2541  CD2 PHE A 175      24.117  44.074  31.471  1.00  0.00           C  
ATOM   2542  CE1 PHE A 175      25.626  46.346  31.855  1.00  0.00           C  
ATOM   2543  CE2 PHE A 175      23.856  44.906  32.541  1.00  0.00           C  
ATOM   2544  CZ  PHE A 175      24.611  46.046  32.738  1.00  0.00           C  
ATOM   2545  H   PHE A 175      25.771  41.237  31.600  1.00  0.00           H  
ATOM   2546  HA  PHE A 175      26.364  41.695  28.748  1.00  0.00           H  
ATOM   2547 1HB  PHE A 175      25.756  44.000  28.666  1.00  0.00           H  
ATOM   2548 2HB  PHE A 175      24.341  43.053  29.141  1.00  0.00           H  
ATOM   2549  HD1 PHE A 175      26.647  45.704  30.084  1.00  0.00           H  
ATOM   2550  HD2 PHE A 175      23.530  43.170  31.301  1.00  0.00           H  
ATOM   2551  HE1 PHE A 175      26.238  47.238  31.985  1.00  0.00           H  
ATOM   2552  HE2 PHE A 175      23.050  44.650  33.228  1.00  0.00           H  
ATOM   2553  HZ  PHE A 175      24.399  46.694  33.587  1.00  0.00           H  
ATOM   2554  N   SER A 176      28.288  43.377  29.376  1.00  0.00           N  
ATOM   2555  CA  SER A 176      29.590  43.917  29.792  1.00  0.00           C  
ATOM   2556  C   SER A 176      29.484  45.174  30.663  1.00  0.00           C  
ATOM   2557  O   SER A 176      28.874  46.174  30.292  1.00  0.00           O  
ATOM   2558  CB  SER A 176      30.421  44.246  28.567  1.00  0.00           C  
ATOM   2559  OG  SER A 176      30.751  43.092  27.846  1.00  0.00           O  
ATOM   2560  H   SER A 176      27.947  43.553  28.442  1.00  0.00           H  
ATOM   2561  HA  SER A 176      30.108  43.164  30.389  1.00  0.00           H  
ATOM   2562 1HB  SER A 176      29.865  44.929  27.926  1.00  0.00           H  
ATOM   2563 2HB  SER A 176      31.333  44.754  28.877  1.00  0.00           H  
ATOM   2564  HG  SER A 176      31.252  43.393  27.084  1.00  0.00           H  
ATOM   2565  N   VAL A 177      30.092  45.101  31.840  1.00  0.00           N  
ATOM   2566  CA  VAL A 177      30.137  46.188  32.811  1.00  0.00           C  
ATOM   2567  C   VAL A 177      31.470  46.920  32.718  1.00  0.00           C  
ATOM   2568  O   VAL A 177      32.539  46.312  32.671  1.00  0.00           O  
ATOM   2569  CB  VAL A 177      29.959  45.661  34.248  1.00  0.00           C  
ATOM   2570  CG1 VAL A 177      30.191  46.746  35.290  1.00  0.00           C  
ATOM   2571  CG2 VAL A 177      28.556  45.086  34.360  1.00  0.00           C  
ATOM   2572  H   VAL A 177      30.560  44.243  32.095  1.00  0.00           H  
ATOM   2573  HA  VAL A 177      29.332  46.890  32.589  1.00  0.00           H  
ATOM   2574  HB  VAL A 177      30.701  44.889  34.449  1.00  0.00           H  
ATOM   2575 1HG1 VAL A 177      30.054  46.324  36.286  1.00  0.00           H  
ATOM   2576 2HG1 VAL A 177      31.201  47.150  35.216  1.00  0.00           H  
ATOM   2577 3HG1 VAL A 177      29.483  47.561  35.146  1.00  0.00           H  
ATOM   2578 1HG2 VAL A 177      28.408  44.707  35.370  1.00  0.00           H  
ATOM   2579 2HG2 VAL A 177      27.817  45.861  34.151  1.00  0.00           H  
ATOM   2580 3HG2 VAL A 177      28.447  44.277  33.638  1.00  0.00           H  
ATOM   2581  N   TYR A 178      31.341  48.248  32.680  1.00  0.00           N  
ATOM   2582  CA  TYR A 178      32.420  49.241  32.599  1.00  0.00           C  
ATOM   2583  C   TYR A 178      32.283  50.152  33.802  1.00  0.00           C  
ATOM   2584  O   TYR A 178      31.204  50.259  34.356  1.00  0.00           O  
ATOM   2585  CB  TYR A 178      32.301  50.006  31.280  1.00  0.00           C  
ATOM   2586  CG  TYR A 178      32.353  49.122  30.053  1.00  0.00           C  
ATOM   2587  CD1 TYR A 178      31.180  48.545  29.588  1.00  0.00           C  
ATOM   2588  CD2 TYR A 178      33.547  48.882  29.392  1.00  0.00           C  
ATOM   2589  CE1 TYR A 178      31.199  47.733  28.470  1.00  0.00           C  
ATOM   2590  CE2 TYR A 178      33.558  48.068  28.276  1.00  0.00           C  
ATOM   2591  CZ  TYR A 178      32.389  47.498  27.817  1.00  0.00           C  
ATOM   2592  OH  TYR A 178      32.407  46.690  26.704  1.00  0.00           O  
ATOM   2593  H   TYR A 178      30.394  48.600  32.710  1.00  0.00           H  
ATOM   2594  HA  TYR A 178      33.388  48.739  32.631  1.00  0.00           H  
ATOM   2595 1HB  TYR A 178      31.362  50.559  31.261  1.00  0.00           H  
ATOM   2596 2HB  TYR A 178      33.110  50.733  31.210  1.00  0.00           H  
ATOM   2597  HD1 TYR A 178      30.236  48.728  30.100  1.00  0.00           H  
ATOM   2598  HD2 TYR A 178      34.472  49.331  29.754  1.00  0.00           H  
ATOM   2599  HE1 TYR A 178      30.273  47.285  28.112  1.00  0.00           H  
ATOM   2600  HE2 TYR A 178      34.495  47.875  27.752  1.00  0.00           H  
ATOM   2601  HH  TYR A 178      33.307  46.626  26.374  1.00  0.00           H  
ATOM   2602  N   SER A 179      33.337  50.846  34.182  1.00  0.00           N  
ATOM   2603  CA  SER A 179      33.230  51.722  35.323  1.00  0.00           C  
ATOM   2604  C   SER A 179      32.185  52.812  35.160  1.00  0.00           C  
ATOM   2605  O   SER A 179      31.687  53.302  36.162  1.00  0.00           O  
ATOM   2606  CB  SER A 179      34.568  52.375  35.612  1.00  0.00           C  
ATOM   2607  OG  SER A 179      34.944  53.275  34.607  1.00  0.00           O  
ATOM   2608  H   SER A 179      34.208  50.762  33.677  1.00  0.00           H  
ATOM   2609  HA  SER A 179      32.932  51.118  36.181  1.00  0.00           H  
ATOM   2610 1HB  SER A 179      34.518  52.905  36.564  1.00  0.00           H  
ATOM   2611 2HB  SER A 179      35.334  51.607  35.707  1.00  0.00           H  
ATOM   2612  HG  SER A 179      35.899  53.352  34.679  1.00  0.00           H  
ATOM   2613  N   ASP A 180      31.794  53.214  33.953  1.00  0.00           N  
ATOM   2614  CA  ASP A 180      30.765  54.256  33.914  1.00  0.00           C  
ATOM   2615  C   ASP A 180      29.369  53.666  34.151  1.00  0.00           C  
ATOM   2616  O   ASP A 180      28.386  54.399  34.199  1.00  0.00           O  
ATOM   2617  CB  ASP A 180      30.742  55.039  32.598  1.00  0.00           C  
ATOM   2618  CG  ASP A 180      30.358  54.322  31.312  1.00  0.00           C  
ATOM   2619  OD1 ASP A 180      30.115  53.138  31.309  1.00  0.00           O  
ATOM   2620  OD2 ASP A 180      30.308  55.001  30.314  1.00  0.00           O  
ATOM   2621  H   ASP A 180      32.172  52.838  33.097  1.00  0.00           H  
ATOM   2622  HA  ASP A 180      30.974  54.973  34.708  1.00  0.00           H  
ATOM   2623 1HB  ASP A 180      30.041  55.867  32.703  1.00  0.00           H  
ATOM   2624 2HB  ASP A 180      31.740  55.447  32.428  1.00  0.00           H  
ATOM   2625  N   PHE A 181      29.287  52.353  34.347  1.00  0.00           N  
ATOM   2626  CA  PHE A 181      28.036  51.690  34.709  1.00  0.00           C  
ATOM   2627  C   PHE A 181      28.017  51.575  36.239  1.00  0.00           C  
ATOM   2628  O   PHE A 181      26.996  51.810  36.890  1.00  0.00           O  
ATOM   2629  CB  PHE A 181      27.855  50.300  34.094  1.00  0.00           C  
ATOM   2630  CG  PHE A 181      26.558  49.699  34.557  1.00  0.00           C  
ATOM   2631  CD1 PHE A 181      25.347  50.298  34.244  1.00  0.00           C  
ATOM   2632  CD2 PHE A 181      26.553  48.564  35.285  1.00  0.00           C  
ATOM   2633  CE1 PHE A 181      24.148  49.754  34.664  1.00  0.00           C  
ATOM   2634  CE2 PHE A 181      25.374  47.991  35.720  1.00  0.00           C  
ATOM   2635  CZ  PHE A 181      24.172  48.592  35.406  1.00  0.00           C  
ATOM   2636  H   PHE A 181      30.121  51.791  34.244  1.00  0.00           H  
ATOM   2637  HA  PHE A 181      27.203  52.300  34.359  1.00  0.00           H  
ATOM   2638 1HB  PHE A 181      27.863  50.351  33.006  1.00  0.00           H  
ATOM   2639 2HB  PHE A 181      28.687  49.659  34.383  1.00  0.00           H  
ATOM   2640  HD1 PHE A 181      25.339  51.216  33.655  1.00  0.00           H  
ATOM   2641  HD2 PHE A 181      27.508  48.099  35.527  1.00  0.00           H  
ATOM   2642  HE1 PHE A 181      23.205  50.237  34.410  1.00  0.00           H  
ATOM   2643  HE2 PHE A 181      25.380  47.073  36.309  1.00  0.00           H  
ATOM   2644  HZ  PHE A 181      23.246  48.137  35.754  1.00  0.00           H  
ATOM   2645  N   LEU A 182      29.159  51.221  36.822  1.00  0.00           N  
ATOM   2646  CA  LEU A 182      29.208  51.089  38.288  1.00  0.00           C  
ATOM   2647  C   LEU A 182      28.829  52.402  38.951  1.00  0.00           C  
ATOM   2648  O   LEU A 182      28.182  52.414  40.006  1.00  0.00           O  
ATOM   2649  CB  LEU A 182      30.605  50.666  38.760  1.00  0.00           C  
ATOM   2650  CG  LEU A 182      31.082  49.241  38.457  1.00  0.00           C  
ATOM   2651  CD1 LEU A 182      32.569  49.127  38.764  1.00  0.00           C  
ATOM   2652  CD2 LEU A 182      30.280  48.244  39.282  1.00  0.00           C  
ATOM   2653  H   LEU A 182      29.967  51.051  36.236  1.00  0.00           H  
ATOM   2654  HA  LEU A 182      28.495  50.320  38.585  1.00  0.00           H  
ATOM   2655 1HB  LEU A 182      31.334  51.337  38.307  1.00  0.00           H  
ATOM   2656 2HB  LEU A 182      30.611  50.795  39.842  1.00  0.00           H  
ATOM   2657  HG  LEU A 182      30.944  49.023  37.398  1.00  0.00           H  
ATOM   2658 1HD1 LEU A 182      32.914  48.115  38.552  1.00  0.00           H  
ATOM   2659 2HD1 LEU A 182      33.134  49.829  38.150  1.00  0.00           H  
ATOM   2660 3HD1 LEU A 182      32.762  49.348  39.813  1.00  0.00           H  
ATOM   2661 1HD2 LEU A 182      30.615  47.229  39.069  1.00  0.00           H  
ATOM   2662 2HD2 LEU A 182      30.416  48.452  40.343  1.00  0.00           H  
ATOM   2663 3HD2 LEU A 182      29.224  48.335  39.028  1.00  0.00           H  
ATOM   2664  N   LEU A 183      29.214  53.510  38.328  1.00  0.00           N  
ATOM   2665  CA  LEU A 183      28.915  54.848  38.825  1.00  0.00           C  
ATOM   2666  C   LEU A 183      27.540  55.381  38.427  1.00  0.00           C  
ATOM   2667  O   LEU A 183      27.236  56.556  38.688  1.00  0.00           O  
ATOM   2668  CB  LEU A 183      29.984  55.821  38.312  1.00  0.00           C  
ATOM   2669  CG  LEU A 183      31.420  55.588  38.801  1.00  0.00           C  
ATOM   2670  CD1 LEU A 183      32.365  56.528  38.065  1.00  0.00           C  
ATOM   2671  CD2 LEU A 183      31.509  55.807  40.304  1.00  0.00           C  
ATOM   2672  H   LEU A 183      29.737  53.437  37.468  1.00  0.00           H  
ATOM   2673  HA  LEU A 183      28.934  54.811  39.912  1.00  0.00           H  
ATOM   2674 1HB  LEU A 183      29.995  55.766  37.225  1.00  0.00           H  
ATOM   2675 2HB  LEU A 183      29.702  56.830  38.609  1.00  0.00           H  
ATOM   2676  HG  LEU A 183      31.721  54.566  38.572  1.00  0.00           H  
ATOM   2677 1HD1 LEU A 183      33.384  56.362  38.412  1.00  0.00           H  
ATOM   2678 2HD1 LEU A 183      32.307  56.330  36.994  1.00  0.00           H  
ATOM   2679 3HD1 LEU A 183      32.078  57.560  38.260  1.00  0.00           H  
ATOM   2680 1HD2 LEU A 183      32.533  55.638  40.640  1.00  0.00           H  
ATOM   2681 2HD2 LEU A 183      31.215  56.830  40.539  1.00  0.00           H  
ATOM   2682 3HD2 LEU A 183      30.852  55.123  40.842  1.00  0.00           H  
ATOM   2683  N   TYR A 184      26.706  54.555  37.810  1.00  0.00           N  
ATOM   2684  CA  TYR A 184      25.359  54.914  37.401  1.00  0.00           C  
ATOM   2685  C   TYR A 184      24.450  55.352  38.559  1.00  0.00           C  
ATOM   2686  O   TYR A 184      24.378  54.673  39.605  1.00  0.00           O  
ATOM   2687  CB  TYR A 184      24.725  53.732  36.666  1.00  0.00           C  
ATOM   2688  CG  TYR A 184      23.252  53.872  36.344  1.00  0.00           C  
ATOM   2689  CD1 TYR A 184      22.793  54.491  35.192  1.00  0.00           C  
ATOM   2690  CD2 TYR A 184      22.358  53.345  37.264  1.00  0.00           C  
ATOM   2691  CE1 TYR A 184      21.435  54.580  34.967  1.00  0.00           C  
ATOM   2692  CE2 TYR A 184      20.996  53.430  37.045  1.00  0.00           C  
ATOM   2693  CZ  TYR A 184      20.531  54.046  35.902  1.00  0.00           C  
ATOM   2694  OH  TYR A 184      19.173  54.127  35.694  1.00  0.00           O  
ATOM   2695  H   TYR A 184      26.997  53.611  37.602  1.00  0.00           H  
ATOM   2696  HA  TYR A 184      25.430  55.770  36.729  1.00  0.00           H  
ATOM   2697 1HB  TYR A 184      25.251  53.572  35.724  1.00  0.00           H  
ATOM   2698 2HB  TYR A 184      24.842  52.833  37.271  1.00  0.00           H  
ATOM   2699  HD1 TYR A 184      23.499  54.904  34.469  1.00  0.00           H  
ATOM   2700  HD2 TYR A 184      22.732  52.862  38.168  1.00  0.00           H  
ATOM   2701  HE1 TYR A 184      21.067  55.067  34.063  1.00  0.00           H  
ATOM   2702  HE2 TYR A 184      20.300  53.015  37.775  1.00  0.00           H  
ATOM   2703  HH  TYR A 184      19.003  54.681  34.929  1.00  0.00           H  
ATOM   2704  N   LYS A 185      23.746  56.460  38.361  1.00  0.00           N  
ATOM   2705  CA  LYS A 185      22.797  56.957  39.347  1.00  0.00           C  
ATOM   2706  C   LYS A 185      21.367  57.100  38.833  1.00  0.00           C  
ATOM   2707  O   LYS A 185      20.420  56.853  39.571  1.00  0.00           O  
ATOM   2708  CB  LYS A 185      23.258  58.305  39.903  1.00  0.00           C  
ATOM   2709  CG  LYS A 185      24.549  58.235  40.708  1.00  0.00           C  
ATOM   2710  CD  LYS A 185      24.928  59.600  41.266  1.00  0.00           C  
ATOM   2711  CE  LYS A 185      26.216  59.529  42.072  1.00  0.00           C  
ATOM   2712  NZ  LYS A 185      26.620  60.862  42.595  1.00  0.00           N  
ATOM   2713  H   LYS A 185      23.883  56.960  37.496  1.00  0.00           H  
ATOM   2714  HA  LYS A 185      22.752  56.237  40.167  1.00  0.00           H  
ATOM   2715 1HB  LYS A 185      23.409  59.004  39.078  1.00  0.00           H  
ATOM   2716 2HB  LYS A 185      22.478  58.715  40.544  1.00  0.00           H  
ATOM   2717 1HG  LYS A 185      24.418  57.536  41.534  1.00  0.00           H  
ATOM   2718 2HG  LYS A 185      25.357  57.877  40.071  1.00  0.00           H  
ATOM   2719 1HD  LYS A 185      25.062  60.304  40.443  1.00  0.00           H  
ATOM   2720 2HD  LYS A 185      24.127  59.964  41.909  1.00  0.00           H  
ATOM   2721 1HE  LYS A 185      26.073  58.846  42.910  1.00  0.00           H  
ATOM   2722 2HE  LYS A 185      27.011  59.140  41.435  1.00  0.00           H  
ATOM   2723 1HZ  LYS A 185      27.478  60.771  43.122  1.00  0.00           H  
ATOM   2724 2HZ  LYS A 185      26.766  61.497  41.823  1.00  0.00           H  
ATOM   2725 3HZ  LYS A 185      25.894  61.225  43.195  1.00  0.00           H  
ATOM   2726  N   SER A 186      21.205  57.490  37.579  1.00  0.00           N  
ATOM   2727  CA  SER A 186      19.878  57.739  37.030  1.00  0.00           C  
ATOM   2728  C   SER A 186      19.862  57.763  35.509  1.00  0.00           C  
ATOM   2729  O   SER A 186      20.913  57.797  34.865  1.00  0.00           O  
ATOM   2730  CB  SER A 186      19.330  59.053  37.553  1.00  0.00           C  
ATOM   2731  OG  SER A 186      20.047  60.138  37.034  1.00  0.00           O  
ATOM   2732  H   SER A 186      22.003  57.624  36.976  1.00  0.00           H  
ATOM   2733  HA  SER A 186      19.223  56.928  37.351  1.00  0.00           H  
ATOM   2734 1HB  SER A 186      18.280  59.145  37.280  1.00  0.00           H  
ATOM   2735 2HB  SER A 186      19.385  59.067  38.641  1.00  0.00           H  
ATOM   2736  HG  SER A 186      19.657  60.924  37.425  1.00  0.00           H  
ATOM   2737  N   GLY A 187      18.663  57.759  34.939  1.00  0.00           N  
ATOM   2738  CA  GLY A 187      18.469  57.864  33.508  1.00  0.00           C  
ATOM   2739  C   GLY A 187      18.662  56.522  32.830  1.00  0.00           C  
ATOM   2740  O   GLY A 187      18.649  55.483  33.500  1.00  0.00           O  
ATOM   2741  H   GLY A 187      17.835  57.677  35.513  1.00  0.00           H  
ATOM   2742 1HA  GLY A 187      17.465  58.239  33.308  1.00  0.00           H  
ATOM   2743 2HA  GLY A 187      19.170  58.588  33.094  1.00  0.00           H  
ATOM   2744  N   VAL A 188      18.829  56.524  31.511  1.00  0.00           N  
ATOM   2745  CA  VAL A 188      18.997  55.268  30.797  1.00  0.00           C  
ATOM   2746  C   VAL A 188      20.468  55.082  30.461  1.00  0.00           C  
ATOM   2747  O   VAL A 188      21.072  55.908  29.780  1.00  0.00           O  
ATOM   2748  CB  VAL A 188      18.160  55.231  29.505  1.00  0.00           C  
ATOM   2749  CG1 VAL A 188      18.408  53.915  28.782  1.00  0.00           C  
ATOM   2750  CG2 VAL A 188      16.692  55.414  29.854  1.00  0.00           C  
ATOM   2751  H   VAL A 188      18.838  57.405  31.016  1.00  0.00           H  
ATOM   2752  HA  VAL A 188      18.661  54.447  31.432  1.00  0.00           H  
ATOM   2753  HB  VAL A 188      18.477  56.032  28.837  1.00  0.00           H  
ATOM   2754 1HG1 VAL A 188      17.823  53.876  27.863  1.00  0.00           H  
ATOM   2755 2HG1 VAL A 188      19.464  53.815  28.526  1.00  0.00           H  
ATOM   2756 3HG1 VAL A 188      18.114  53.095  29.436  1.00  0.00           H  
ATOM   2757 1HG2 VAL A 188      16.096  55.390  28.942  1.00  0.00           H  
ATOM   2758 2HG2 VAL A 188      16.366  54.614  30.519  1.00  0.00           H  
ATOM   2759 3HG2 VAL A 188      16.546  56.372  30.353  1.00  0.00           H  
ATOM   2760  N   TYR A 189      21.042  53.990  30.957  1.00  0.00           N  
ATOM   2761  CA  TYR A 189      22.459  53.732  30.748  1.00  0.00           C  
ATOM   2762  C   TYR A 189      22.832  53.388  29.325  1.00  0.00           C  
ATOM   2763  O   TYR A 189      22.212  52.559  28.649  1.00  0.00           O  
ATOM   2764  CB  TYR A 189      22.969  52.605  31.649  1.00  0.00           C  
ATOM   2765  CG  TYR A 189      24.415  52.266  31.359  1.00  0.00           C  
ATOM   2766  CD1 TYR A 189      25.433  53.124  31.750  1.00  0.00           C  
ATOM   2767  CD2 TYR A 189      24.726  51.088  30.695  1.00  0.00           C  
ATOM   2768  CE1 TYR A 189      26.748  52.800  31.478  1.00  0.00           C  
ATOM   2769  CE2 TYR A 189      26.040  50.766  30.424  1.00  0.00           C  
ATOM   2770  CZ  TYR A 189      27.048  51.624  30.816  1.00  0.00           C  
ATOM   2771  OH  TYR A 189      28.361  51.309  30.550  1.00  0.00           O  
ATOM   2772  H   TYR A 189      20.488  53.329  31.484  1.00  0.00           H  
ATOM   2773  HA  TYR A 189      22.997  54.648  30.993  1.00  0.00           H  
ATOM   2774 1HB  TYR A 189      22.875  52.893  32.696  1.00  0.00           H  
ATOM   2775 2HB  TYR A 189      22.360  51.713  31.507  1.00  0.00           H  
ATOM   2776  HD1 TYR A 189      25.201  54.052  32.272  1.00  0.00           H  
ATOM   2777  HD2 TYR A 189      23.929  50.413  30.386  1.00  0.00           H  
ATOM   2778  HE1 TYR A 189      27.548  53.473  31.786  1.00  0.00           H  
ATOM   2779  HE2 TYR A 189      26.279  49.839  29.902  1.00  0.00           H  
ATOM   2780  HH  TYR A 189      28.926  52.054  30.774  1.00  0.00           H  
ATOM   2781  N   GLN A 190      23.882  54.085  28.894  1.00  0.00           N  
ATOM   2782  CA  GLN A 190      24.546  53.870  27.618  1.00  0.00           C  
ATOM   2783  C   GLN A 190      26.023  53.943  27.958  1.00  0.00           C  
ATOM   2784  O   GLN A 190      26.425  54.803  28.749  1.00  0.00           O  
ATOM   2785  CB  GLN A 190      24.122  54.925  26.591  1.00  0.00           C  
ATOM   2786  CG  GLN A 190      22.631  54.909  26.298  1.00  0.00           C  
ATOM   2787  CD  GLN A 190      22.214  55.865  25.197  1.00  0.00           C  
ATOM   2788  OE1 GLN A 190      22.607  55.692  24.040  1.00  0.00           O  
ATOM   2789  NE2 GLN A 190      21.421  56.875  25.538  1.00  0.00           N  
ATOM   2790  H   GLN A 190      24.247  54.816  29.491  1.00  0.00           H  
ATOM   2791  HA  GLN A 190      24.271  52.892  27.226  1.00  0.00           H  
ATOM   2792 1HB  GLN A 190      24.392  55.918  26.952  1.00  0.00           H  
ATOM   2793 2HB  GLN A 190      24.662  54.759  25.659  1.00  0.00           H  
ATOM   2794 1HG  GLN A 190      22.373  53.895  25.991  1.00  0.00           H  
ATOM   2795 2HG  GLN A 190      22.081  55.190  27.196  1.00  0.00           H  
ATOM   2796 1HE2 GLN A 190      21.121  57.529  24.843  1.00  0.00           H  
ATOM   2797 2HE2 GLN A 190      21.115  56.993  26.482  1.00  0.00           H  
ATOM   2798  N   HIS A 191      26.826  53.045  27.404  1.00  0.00           N  
ATOM   2799  CA  HIS A 191      28.255  53.075  27.650  1.00  0.00           C  
ATOM   2800  C   HIS A 191      28.938  54.171  26.841  1.00  0.00           C  
ATOM   2801  O   HIS A 191      28.745  54.279  25.623  1.00  0.00           O  
ATOM   2802  CB  HIS A 191      28.896  51.725  27.319  1.00  0.00           C  
ATOM   2803  CG  HIS A 191      30.391  51.743  27.414  1.00  0.00           C  
ATOM   2804  ND1 HIS A 191      31.078  52.028  28.575  1.00  0.00           N  
ATOM   2805  CD2 HIS A 191      31.322  51.506  26.469  1.00  0.00           C  
ATOM   2806  CE1 HIS A 191      32.375  51.964  28.331  1.00  0.00           C  
ATOM   2807  NE2 HIS A 191      32.552  51.649  27.063  1.00  0.00           N  
ATOM   2808  H   HIS A 191      26.429  52.337  26.803  1.00  0.00           H  
ATOM   2809  HA  HIS A 191      28.443  53.295  28.700  1.00  0.00           H  
ATOM   2810 1HB  HIS A 191      28.517  50.960  27.998  1.00  0.00           H  
ATOM   2811 2HB  HIS A 191      28.619  51.428  26.308  1.00  0.00           H  
ATOM   2812  HD1 HIS A 191      30.692  52.179  29.486  1.00  0.00           H  
ATOM   2813  HD2 HIS A 191      31.253  51.244  25.413  1.00  0.00           H  
ATOM   2814  HE1 HIS A 191      33.100  52.157  29.123  1.00  0.00           H  
ATOM   2815  N   VAL A 192      29.748  54.965  27.533  1.00  0.00           N  
ATOM   2816  CA  VAL A 192      30.494  56.036  26.907  1.00  0.00           C  
ATOM   2817  C   VAL A 192      31.994  55.840  27.114  1.00  0.00           C  
ATOM   2818  O   VAL A 192      32.761  55.821  26.165  1.00  0.00           O  
ATOM   2819  CB  VAL A 192      30.065  57.401  27.473  1.00  0.00           C  
ATOM   2820  CG1 VAL A 192      30.903  58.515  26.862  1.00  0.00           C  
ATOM   2821  CG2 VAL A 192      28.583  57.605  27.195  1.00  0.00           C  
ATOM   2822  H   VAL A 192      29.843  54.814  28.528  1.00  0.00           H  
ATOM   2823  HA  VAL A 192      30.288  56.023  25.835  1.00  0.00           H  
ATOM   2824  HB  VAL A 192      30.244  57.423  28.548  1.00  0.00           H  
ATOM   2825 1HG1 VAL A 192      30.587  59.473  27.273  1.00  0.00           H  
ATOM   2826 2HG1 VAL A 192      31.960  58.365  27.084  1.00  0.00           H  
ATOM   2827 3HG1 VAL A 192      30.764  58.518  25.780  1.00  0.00           H  
ATOM   2828 1HG2 VAL A 192      28.266  58.569  27.592  1.00  0.00           H  
ATOM   2829 2HG2 VAL A 192      28.411  57.579  26.119  1.00  0.00           H  
ATOM   2830 3HG2 VAL A 192      28.003  56.813  27.671  1.00  0.00           H  
ATOM   2831  N   THR A 193      32.393  55.646  28.363  1.00  0.00           N  
ATOM   2832  CA  THR A 193      33.807  55.507  28.657  1.00  0.00           C  
ATOM   2833  C   THR A 193      34.118  54.733  29.914  1.00  0.00           C  
ATOM   2834  O   THR A 193      33.253  54.163  30.583  1.00  0.00           O  
ATOM   2835  CB  THR A 193      34.482  56.884  28.775  1.00  0.00           C  
ATOM   2836  OG1 THR A 193      35.901  56.695  28.839  1.00  0.00           O  
ATOM   2837  CG2 THR A 193      34.005  57.615  30.021  1.00  0.00           C  
ATOM   2838  H   THR A 193      31.709  55.595  29.102  1.00  0.00           H  
ATOM   2839  HA  THR A 193      34.266  54.956  27.835  1.00  0.00           H  
ATOM   2840  HB  THR A 193      34.238  57.480  27.896  1.00  0.00           H  
ATOM   2841  HG1 THR A 193      36.336  57.546  28.738  1.00  0.00           H  
ATOM   2842 1HG2 THR A 193      34.498  58.585  30.078  1.00  0.00           H  
ATOM   2843 2HG2 THR A 193      32.925  57.750  29.961  1.00  0.00           H  
ATOM   2844 3HG2 THR A 193      34.238  57.053  30.926  1.00  0.00           H  
ATOM   2845  N   GLY A 194      35.404  54.683  30.246  1.00  0.00           N  
ATOM   2846  CA  GLY A 194      35.820  53.972  31.438  1.00  0.00           C  
ATOM   2847  C   GLY A 194      36.379  52.604  31.151  1.00  0.00           C  
ATOM   2848  O   GLY A 194      36.186  52.026  30.088  1.00  0.00           O  
ATOM   2849  H   GLY A 194      36.071  55.151  29.650  1.00  0.00           H  
ATOM   2850 1HA  GLY A 194      36.579  54.557  31.960  1.00  0.00           H  
ATOM   2851 2HA  GLY A 194      34.971  53.868  32.110  1.00  0.00           H  
ATOM   2852  N   GLU A 195      37.100  52.100  32.144  1.00  0.00           N  
ATOM   2853  CA  GLU A 195      37.754  50.807  32.149  1.00  0.00           C  
ATOM   2854  C   GLU A 195      36.721  49.693  32.123  1.00  0.00           C  
ATOM   2855  O   GLU A 195      35.668  49.824  32.724  1.00  0.00           O  
ATOM   2856  CB  GLU A 195      38.632  50.720  33.400  1.00  0.00           C  
ATOM   2857  CG  GLU A 195      39.638  51.852  33.540  1.00  0.00           C  
ATOM   2858  CD  GLU A 195      39.058  53.056  34.227  1.00  0.00           C  
ATOM   2859  OE1 GLU A 195      37.871  53.084  34.441  1.00  0.00           O  
ATOM   2860  OE2 GLU A 195      39.805  53.953  34.541  1.00  0.00           O  
ATOM   2861  H   GLU A 195      37.205  52.666  32.973  1.00  0.00           H  
ATOM   2862  HA  GLU A 195      38.377  50.722  31.261  1.00  0.00           H  
ATOM   2863 1HB  GLU A 195      38.001  50.720  34.290  1.00  0.00           H  
ATOM   2864 2HB  GLU A 195      39.182  49.779  33.391  1.00  0.00           H  
ATOM   2865 1HG  GLU A 195      40.496  51.496  34.112  1.00  0.00           H  
ATOM   2866 2HG  GLU A 195      39.991  52.135  32.549  1.00  0.00           H  
ATOM   2867  N   MET A 196      37.010  48.597  31.417  1.00  0.00           N  
ATOM   2868  CA  MET A 196      36.080  47.466  31.449  1.00  0.00           C  
ATOM   2869  C   MET A 196      36.308  46.682  32.748  1.00  0.00           C  
ATOM   2870  O   MET A 196      37.456  46.488  33.171  1.00  0.00           O  
ATOM   2871  CB  MET A 196      36.232  46.536  30.247  1.00  0.00           C  
ATOM   2872  CG  MET A 196      35.208  45.410  30.283  1.00  0.00           C  
ATOM   2873  SD  MET A 196      35.101  44.412  28.783  1.00  0.00           S  
ATOM   2874  CE  MET A 196      34.082  43.117  29.482  1.00  0.00           C  
ATOM   2875  H   MET A 196      37.858  48.555  30.872  1.00  0.00           H  
ATOM   2876  HA  MET A 196      35.055  47.840  31.451  1.00  0.00           H  
ATOM   2877 1HB  MET A 196      36.109  47.102  29.325  1.00  0.00           H  
ATOM   2878 2HB  MET A 196      37.237  46.112  30.237  1.00  0.00           H  
ATOM   2879 1HG  MET A 196      35.444  44.730  31.100  1.00  0.00           H  
ATOM   2880 2HG  MET A 196      34.220  45.833  30.461  1.00  0.00           H  
ATOM   2881 1HE  MET A 196      33.876  42.362  28.724  1.00  0.00           H  
ATOM   2882 2HE  MET A 196      34.619  42.665  30.317  1.00  0.00           H  
ATOM   2883 3HE  MET A 196      33.139  43.536  29.835  1.00  0.00           H  
ATOM   2884  N   MET A 197      35.214  46.253  33.380  1.00  0.00           N  
ATOM   2885  CA  MET A 197      35.280  45.513  34.627  1.00  0.00           C  
ATOM   2886  C   MET A 197      35.190  43.995  34.430  1.00  0.00           C  
ATOM   2887  O   MET A 197      35.994  43.239  34.966  1.00  0.00           O  
ATOM   2888  CB  MET A 197      34.148  46.010  35.525  1.00  0.00           C  
ATOM   2889  CG  MET A 197      34.205  47.477  35.926  1.00  0.00           C  
ATOM   2890  SD  MET A 197      35.596  47.937  36.978  1.00  0.00           S  
ATOM   2891  CE  MET A 197      36.737  48.699  35.828  1.00  0.00           C  
ATOM   2892  H   MET A 197      34.303  46.443  32.987  1.00  0.00           H  
ATOM   2893  HA  MET A 197      36.242  45.711  35.101  1.00  0.00           H  
ATOM   2894 1HB  MET A 197      33.191  45.855  35.027  1.00  0.00           H  
ATOM   2895 2HB  MET A 197      34.147  45.419  36.441  1.00  0.00           H  
ATOM   2896 1HG  MET A 197      34.262  48.085  35.024  1.00  0.00           H  
ATOM   2897 2HG  MET A 197      33.285  47.710  36.462  1.00  0.00           H  
ATOM   2898 1HE  MET A 197      37.634  49.023  36.359  1.00  0.00           H  
ATOM   2899 2HE  MET A 197      37.026  47.990  35.050  1.00  0.00           H  
ATOM   2900 3HE  MET A 197      36.259  49.562  35.365  1.00  0.00           H  
ATOM   2901  N   GLY A 198      34.186  43.586  33.655  1.00  0.00           N  
ATOM   2902  CA  GLY A 198      33.886  42.186  33.399  1.00  0.00           C  
ATOM   2903  C   GLY A 198      32.418  42.035  33.010  1.00  0.00           C  
ATOM   2904  O   GLY A 198      31.692  43.036  32.984  1.00  0.00           O  
ATOM   2905  H   GLY A 198      33.615  44.304  33.230  1.00  0.00           H  
ATOM   2906 1HA  GLY A 198      34.533  41.821  32.602  1.00  0.00           H  
ATOM   2907 2HA  GLY A 198      34.104  41.594  34.288  1.00  0.00           H  
ATOM   2908  N   GLY A 199      31.961  40.829  32.673  1.00  0.00           N  
ATOM   2909  CA  GLY A 199      30.556  40.641  32.346  1.00  0.00           C  
ATOM   2910  C   GLY A 199      29.750  40.494  33.625  1.00  0.00           C  
ATOM   2911  O   GLY A 199      30.313  40.115  34.659  1.00  0.00           O  
ATOM   2912  H   GLY A 199      32.566  40.022  32.636  1.00  0.00           H  
ATOM   2913 1HA  GLY A 199      30.188  41.486  31.763  1.00  0.00           H  
ATOM   2914 2HA  GLY A 199      30.439  39.756  31.720  1.00  0.00           H  
ATOM   2915  N   HIS A 200      28.452  40.765  33.569  1.00  0.00           N  
ATOM   2916  CA  HIS A 200      27.609  40.644  34.746  1.00  0.00           C  
ATOM   2917  C   HIS A 200      26.171  40.185  34.501  1.00  0.00           C  
ATOM   2918  O   HIS A 200      25.535  40.663  33.565  1.00  0.00           O  
ATOM   2919  CB  HIS A 200      27.584  42.022  35.416  1.00  0.00           C  
ATOM   2920  CG  HIS A 200      26.843  42.099  36.714  1.00  0.00           C  
ATOM   2921  ND1 HIS A 200      27.094  41.250  37.772  1.00  0.00           N  
ATOM   2922  CD2 HIS A 200      25.869  42.922  37.100  1.00  0.00           C  
ATOM   2923  CE1 HIS A 200      26.285  41.561  38.770  1.00  0.00           C  
ATOM   2924  NE2 HIS A 200      25.531  42.575  38.385  1.00  0.00           N  
ATOM   2925  H   HIS A 200      28.062  41.060  32.685  1.00  0.00           H  
ATOM   2926  HA  HIS A 200      28.028  39.894  35.415  1.00  0.00           H  
ATOM   2927 1HB  HIS A 200      28.615  42.330  35.599  1.00  0.00           H  
ATOM   2928 2HB  HIS A 200      27.127  42.729  34.726  1.00  0.00           H  
ATOM   2929  HD2 HIS A 200      25.424  43.722  36.506  1.00  0.00           H  
ATOM   2930  HE1 HIS A 200      26.255  41.063  39.738  1.00  0.00           H  
ATOM   2931  HE2 HIS A 200      24.815  43.047  38.916  1.00  0.00           H  
ATOM   2932  N   ALA A 201      25.688  39.253  35.322  1.00  0.00           N  
ATOM   2933  CA  ALA A 201      24.308  38.758  35.219  1.00  0.00           C  
ATOM   2934  C   ALA A 201      23.367  39.647  36.022  1.00  0.00           C  
ATOM   2935  O   ALA A 201      23.629  39.988  37.195  1.00  0.00           O  
ATOM   2936  CB  ALA A 201      24.172  37.319  35.697  1.00  0.00           C  
ATOM   2937  H   ALA A 201      26.289  38.873  36.040  1.00  0.00           H  
ATOM   2938  HA  ALA A 201      23.997  38.798  34.176  1.00  0.00           H  
ATOM   2939 1HB  ALA A 201      23.128  37.013  35.631  1.00  0.00           H  
ATOM   2940 2HB  ALA A 201      24.777  36.656  35.082  1.00  0.00           H  
ATOM   2941 3HB  ALA A 201      24.506  37.250  36.730  1.00  0.00           H  
ATOM   2942  N   ILE A 202      22.256  39.996  35.368  1.00  0.00           N  
ATOM   2943  CA  ILE A 202      21.198  40.859  35.894  1.00  0.00           C  
ATOM   2944  C   ILE A 202      19.786  40.344  35.542  1.00  0.00           C  
ATOM   2945  O   ILE A 202      19.621  39.518  34.649  1.00  0.00           O  
ATOM   2946  CB  ILE A 202      21.361  42.296  35.366  1.00  0.00           C  
ATOM   2947  CG1 ILE A 202      21.103  42.410  33.862  1.00  0.00           C  
ATOM   2948  CG2 ILE A 202      22.754  42.825  35.676  1.00  0.00           C  
ATOM   2949  CD1 ILE A 202      21.944  41.626  32.880  1.00  0.00           C  
ATOM   2950  H   ILE A 202      22.180  39.612  34.437  1.00  0.00           H  
ATOM   2951  HA  ILE A 202      21.271  40.868  36.980  1.00  0.00           H  
ATOM   2952  HB  ILE A 202      20.618  42.930  35.849  1.00  0.00           H  
ATOM   2953 1HG1 ILE A 202      20.072  42.107  33.680  1.00  0.00           H  
ATOM   2954 2HG1 ILE A 202      21.219  43.454  33.571  1.00  0.00           H  
ATOM   2955 1HG2 ILE A 202      22.864  43.842  35.301  1.00  0.00           H  
ATOM   2956 2HG2 ILE A 202      22.897  42.819  36.756  1.00  0.00           H  
ATOM   2957 3HG2 ILE A 202      23.524  42.208  35.214  1.00  0.00           H  
ATOM   2958 1HD1 ILE A 202      21.608  41.840  31.866  1.00  0.00           H  
ATOM   2959 2HD1 ILE A 202      22.993  41.908  32.981  1.00  0.00           H  
ATOM   2960 3HD1 ILE A 202      21.857  40.555  33.059  1.00  0.00           H  
ATOM   2961  N   ARG A 203      18.773  40.797  36.278  1.00  0.00           N  
ATOM   2962  CA  ARG A 203      17.383  40.381  36.044  1.00  0.00           C  
ATOM   2963  C   ARG A 203      16.512  41.418  35.331  1.00  0.00           C  
ATOM   2964  O   ARG A 203      16.328  42.535  35.808  1.00  0.00           O  
ATOM   2965  CB  ARG A 203      16.734  40.057  37.382  1.00  0.00           C  
ATOM   2966  CG  ARG A 203      15.255  39.714  37.336  1.00  0.00           C  
ATOM   2967  CD  ARG A 203      14.838  39.111  38.630  1.00  0.00           C  
ATOM   2968  NE  ARG A 203      15.007  39.986  39.780  1.00  0.00           N  
ATOM   2969  CZ  ARG A 203      14.117  40.862  40.280  1.00  0.00           C  
ATOM   2970  NH1 ARG A 203      12.921  41.055  39.769  1.00  0.00           N  
ATOM   2971  NH2 ARG A 203      14.450  41.576  41.342  1.00  0.00           N  
ATOM   2972  H   ARG A 203      18.950  41.450  37.029  1.00  0.00           H  
ATOM   2973  HA  ARG A 203      17.397  39.491  35.415  1.00  0.00           H  
ATOM   2974 1HB  ARG A 203      17.247  39.211  37.836  1.00  0.00           H  
ATOM   2975 2HB  ARG A 203      16.850  40.912  38.049  1.00  0.00           H  
ATOM   2976 1HG  ARG A 203      14.671  40.617  37.157  1.00  0.00           H  
ATOM   2977 2HG  ARG A 203      15.070  39.002  36.532  1.00  0.00           H  
ATOM   2978 1HD  ARG A 203      13.783  38.847  38.589  1.00  0.00           H  
ATOM   2979 2HD  ARG A 203      15.440  38.221  38.798  1.00  0.00           H  
ATOM   2980  HE  ARG A 203      15.889  39.941  40.274  1.00  0.00           H  
ATOM   2981 1HH1 ARG A 203      12.608  40.542  38.958  1.00  0.00           H  
ATOM   2982 2HH1 ARG A 203      12.339  41.739  40.228  1.00  0.00           H  
ATOM   2983 1HH2 ARG A 203      15.365  41.446  41.753  1.00  0.00           H  
ATOM   2984 2HH2 ARG A 203      13.771  42.228  41.703  1.00  0.00           H  
ATOM   2985  N   ILE A 204      15.967  41.042  34.172  1.00  0.00           N  
ATOM   2986  CA  ILE A 204      15.191  41.993  33.384  1.00  0.00           C  
ATOM   2987  C   ILE A 204      13.706  41.771  33.684  1.00  0.00           C  
ATOM   2988  O   ILE A 204      13.157  40.699  33.407  1.00  0.00           O  
ATOM   2989  CB  ILE A 204      15.459  41.837  31.877  1.00  0.00           C  
ATOM   2990  CG1 ILE A 204      16.953  41.942  31.565  1.00  0.00           C  
ATOM   2991  CG2 ILE A 204      14.653  42.909  31.159  1.00  0.00           C  
ATOM   2992  CD1 ILE A 204      17.330  41.533  30.158  1.00  0.00           C  
ATOM   2993  H   ILE A 204      16.115  40.090  33.872  1.00  0.00           H  
ATOM   2994  HA  ILE A 204      15.471  43.008  33.663  1.00  0.00           H  
ATOM   2995  HB  ILE A 204      15.148  40.846  31.547  1.00  0.00           H  
ATOM   2996 1HG1 ILE A 204      17.277  42.970  31.717  1.00  0.00           H  
ATOM   2997 2HG1 ILE A 204      17.505  41.310  32.261  1.00  0.00           H  
ATOM   2998 1HG2 ILE A 204      14.808  42.842  30.082  1.00  0.00           H  
ATOM   2999 2HG2 ILE A 204      13.587  42.800  31.355  1.00  0.00           H  
ATOM   3000 3HG2 ILE A 204      14.984  43.884  31.516  1.00  0.00           H  
ATOM   3001 1HD1 ILE A 204      18.408  41.641  30.034  1.00  0.00           H  
ATOM   3002 2HD1 ILE A 204      17.045  40.494  29.991  1.00  0.00           H  
ATOM   3003 3HD1 ILE A 204      16.825  42.157  29.423  1.00  0.00           H  
ATOM   3004  N   LEU A 205      13.056  42.785  34.254  1.00  0.00           N  
ATOM   3005  CA  LEU A 205      11.676  42.682  34.712  1.00  0.00           C  
ATOM   3006  C   LEU A 205      10.704  43.672  34.100  1.00  0.00           C  
ATOM   3007  O   LEU A 205       9.611  43.900  34.632  1.00  0.00           O  
ATOM   3008  CB  LEU A 205      11.618  42.841  36.237  1.00  0.00           C  
ATOM   3009  CG  LEU A 205      11.909  44.235  36.805  1.00  0.00           C  
ATOM   3010  CD1 LEU A 205      11.099  44.449  38.075  1.00  0.00           C  
ATOM   3011  CD2 LEU A 205      13.400  44.376  37.082  1.00  0.00           C  
ATOM   3012  H   LEU A 205      13.551  43.657  34.365  1.00  0.00           H  
ATOM   3013  HA  LEU A 205      11.311  41.693  34.440  1.00  0.00           H  
ATOM   3014 1HB  LEU A 205      10.620  42.561  36.572  1.00  0.00           H  
ATOM   3015 2HB  LEU A 205      12.339  42.155  36.682  1.00  0.00           H  
ATOM   3016  HG  LEU A 205      11.607  44.997  36.087  1.00  0.00           H  
ATOM   3017 1HD1 LEU A 205      11.305  45.439  38.482  1.00  0.00           H  
ATOM   3018 2HD1 LEU A 205      10.036  44.365  37.847  1.00  0.00           H  
ATOM   3019 3HD1 LEU A 205      11.369  43.695  38.815  1.00  0.00           H  
ATOM   3020 1HD2 LEU A 205      13.607  45.368  37.483  1.00  0.00           H  
ATOM   3021 2HD2 LEU A 205      13.695  43.615  37.806  1.00  0.00           H  
ATOM   3022 3HD2 LEU A 205      13.988  44.243  36.173  1.00  0.00           H  
ATOM   3023  N   GLY A 206      11.066  44.276  32.984  1.00  0.00           N  
ATOM   3024  CA  GLY A 206      10.173  45.253  32.393  1.00  0.00           C  
ATOM   3025  C   GLY A 206      10.811  46.116  31.340  1.00  0.00           C  
ATOM   3026  O   GLY A 206      11.956  45.896  30.942  1.00  0.00           O  
ATOM   3027  H   GLY A 206      11.957  44.052  32.564  1.00  0.00           H  
ATOM   3028 1HA  GLY A 206       9.324  44.738  31.941  1.00  0.00           H  
ATOM   3029 2HA  GLY A 206       9.788  45.895  33.184  1.00  0.00           H  
ATOM   3030  N   TRP A 207      10.068  47.116  30.884  1.00  0.00           N  
ATOM   3031  CA  TRP A 207      10.529  48.036  29.854  1.00  0.00           C  
ATOM   3032  C   TRP A 207       9.716  49.305  29.789  1.00  0.00           C  
ATOM   3033  O   TRP A 207       8.593  49.382  30.300  1.00  0.00           O  
ATOM   3034  CB  TRP A 207      10.503  47.378  28.473  1.00  0.00           C  
ATOM   3035  CG  TRP A 207       9.170  46.867  28.014  1.00  0.00           C  
ATOM   3036  CD1 TRP A 207       8.235  47.519  27.268  1.00  0.00           C  
ATOM   3037  CD2 TRP A 207       8.628  45.562  28.285  1.00  0.00           C  
ATOM   3038  NE1 TRP A 207       7.147  46.710  27.058  1.00  0.00           N  
ATOM   3039  CE2 TRP A 207       7.371  45.505  27.674  1.00  0.00           C  
ATOM   3040  CE3 TRP A 207       9.098  44.447  28.990  1.00  0.00           C  
ATOM   3041  CZ2 TRP A 207       6.570  44.376  27.744  1.00  0.00           C  
ATOM   3042  CZ3 TRP A 207       8.298  43.313  29.061  1.00  0.00           C  
ATOM   3043  CH2 TRP A 207       7.068  43.282  28.453  1.00  0.00           C  
ATOM   3044  H   TRP A 207       9.151  47.214  31.290  1.00  0.00           H  
ATOM   3045  HA  TRP A 207      11.556  48.318  30.083  1.00  0.00           H  
ATOM   3046 1HB  TRP A 207      10.848  48.101  27.733  1.00  0.00           H  
ATOM   3047 2HB  TRP A 207      11.191  46.533  28.460  1.00  0.00           H  
ATOM   3048  HD1 TRP A 207       8.332  48.536  26.890  1.00  0.00           H  
ATOM   3049  HE1 TRP A 207       6.309  46.937  26.542  1.00  0.00           H  
ATOM   3050  HE3 TRP A 207      10.073  44.451  29.478  1.00  0.00           H  
ATOM   3051  HZ2 TRP A 207       5.591  44.334  27.267  1.00  0.00           H  
ATOM   3052  HZ3 TRP A 207       8.671  42.449  29.611  1.00  0.00           H  
ATOM   3053  HH2 TRP A 207       6.480  42.367  28.537  1.00  0.00           H  
ATOM   3054  N   GLY A 208      10.274  50.321  29.140  1.00  0.00           N  
ATOM   3055  CA  GLY A 208       9.562  51.562  28.896  1.00  0.00           C  
ATOM   3056  C   GLY A 208      10.424  52.521  28.098  1.00  0.00           C  
ATOM   3057  O   GLY A 208      11.497  52.129  27.641  1.00  0.00           O  
ATOM   3058  H   GLY A 208      11.223  50.201  28.818  1.00  0.00           H  
ATOM   3059 1HA  GLY A 208       8.637  51.352  28.356  1.00  0.00           H  
ATOM   3060 2HA  GLY A 208       9.281  52.015  29.847  1.00  0.00           H  
ATOM   3061  N   VAL A 209       9.970  53.752  27.906  1.00  0.00           N  
ATOM   3062  CA  VAL A 209      10.740  54.734  27.164  1.00  0.00           C  
ATOM   3063  C   VAL A 209      10.904  55.993  27.991  1.00  0.00           C  
ATOM   3064  O   VAL A 209       9.917  56.521  28.501  1.00  0.00           O  
ATOM   3065  CB  VAL A 209      10.041  55.073  25.834  1.00  0.00           C  
ATOM   3066  CG1 VAL A 209      10.858  56.094  25.055  1.00  0.00           C  
ATOM   3067  CG2 VAL A 209       9.836  53.808  25.013  1.00  0.00           C  
ATOM   3068  H   VAL A 209       9.070  54.009  28.283  1.00  0.00           H  
ATOM   3069  HA  VAL A 209      11.725  54.324  26.937  1.00  0.00           H  
ATOM   3070  HB  VAL A 209       9.072  55.528  26.038  1.00  0.00           H  
ATOM   3071 1HG1 VAL A 209      10.353  56.326  24.117  1.00  0.00           H  
ATOM   3072 2HG1 VAL A 209      10.965  57.009  25.637  1.00  0.00           H  
ATOM   3073 3HG1 VAL A 209      11.845  55.684  24.844  1.00  0.00           H  
ATOM   3074 1HG2 VAL A 209       9.341  54.062  24.077  1.00  0.00           H  
ATOM   3075 2HG2 VAL A 209      10.796  53.340  24.795  1.00  0.00           H  
ATOM   3076 3HG2 VAL A 209       9.218  53.103  25.569  1.00  0.00           H  
ATOM   3077  N   GLU A 210      12.133  56.453  28.182  1.00  0.00           N  
ATOM   3078  CA  GLU A 210      12.352  57.639  28.987  1.00  0.00           C  
ATOM   3079  C   GLU A 210      12.835  58.812  28.157  1.00  0.00           C  
ATOM   3080  O   GLU A 210      13.922  58.764  27.574  1.00  0.00           O  
ATOM   3081  CB  GLU A 210      13.364  57.395  30.109  1.00  0.00           C  
ATOM   3082  CG  GLU A 210      13.609  58.630  30.965  1.00  0.00           C  
ATOM   3083  CD  GLU A 210      14.606  58.445  32.075  1.00  0.00           C  
ATOM   3084  OE1 GLU A 210      15.714  58.891  31.897  1.00  0.00           O  
ATOM   3085  OE2 GLU A 210      14.275  57.869  33.084  1.00  0.00           O  
ATOM   3086  H   GLU A 210      12.918  55.972  27.767  1.00  0.00           H  
ATOM   3087  HA  GLU A 210      11.406  57.928  29.447  1.00  0.00           H  
ATOM   3088 1HB  GLU A 210      13.017  56.593  30.760  1.00  0.00           H  
ATOM   3089 2HB  GLU A 210      14.310  57.075  29.674  1.00  0.00           H  
ATOM   3090 1HG  GLU A 210      13.969  59.440  30.330  1.00  0.00           H  
ATOM   3091 2HG  GLU A 210      12.660  58.941  31.401  1.00  0.00           H  
ATOM   3092  N   ASN A 211      12.023  59.859  28.050  1.00  0.00           N  
ATOM   3093  CA  ASN A 211      12.389  61.032  27.275  1.00  0.00           C  
ATOM   3094  C   ASN A 211      12.833  60.662  25.873  1.00  0.00           C  
ATOM   3095  O   ASN A 211      13.805  61.200  25.348  1.00  0.00           O  
ATOM   3096  CB  ASN A 211      13.480  61.813  27.986  1.00  0.00           C  
ATOM   3097  CG  ASN A 211      13.025  62.343  29.317  1.00  0.00           C  
ATOM   3098  OD1 ASN A 211      11.887  62.805  29.464  1.00  0.00           O  
ATOM   3099  ND2 ASN A 211      13.892  62.284  30.295  1.00  0.00           N  
ATOM   3100  H   ASN A 211      11.129  59.830  28.521  1.00  0.00           H  
ATOM   3101  HA  ASN A 211      11.511  61.671  27.175  1.00  0.00           H  
ATOM   3102 1HB  ASN A 211      14.355  61.181  28.143  1.00  0.00           H  
ATOM   3103 2HB  ASN A 211      13.797  62.648  27.361  1.00  0.00           H  
ATOM   3104 1HD2 ASN A 211      13.648  62.621  31.205  1.00  0.00           H  
ATOM   3105 2HD2 ASN A 211      14.801  61.903  30.134  1.00  0.00           H  
ATOM   3106  N   GLY A 212      12.121  59.718  25.264  1.00  0.00           N  
ATOM   3107  CA  GLY A 212      12.430  59.255  23.932  1.00  0.00           C  
ATOM   3108  C   GLY A 212      13.462  58.154  23.826  1.00  0.00           C  
ATOM   3109  O   GLY A 212      13.704  57.680  22.713  1.00  0.00           O  
ATOM   3110  H   GLY A 212      11.343  59.333  25.781  1.00  0.00           H  
ATOM   3111 1HA  GLY A 212      11.510  58.889  23.472  1.00  0.00           H  
ATOM   3112 2HA  GLY A 212      12.788  60.099  23.346  1.00  0.00           H  
ATOM   3113  N   THR A 213      14.071  57.720  24.925  1.00  0.00           N  
ATOM   3114  CA  THR A 213      15.072  56.662  24.896  1.00  0.00           C  
ATOM   3115  C   THR A 213      14.570  55.343  25.477  1.00  0.00           C  
ATOM   3116  O   THR A 213      14.445  55.227  26.695  1.00  0.00           O  
ATOM   3117  CB  THR A 213      16.346  57.090  25.647  1.00  0.00           C  
ATOM   3118  OG1 THR A 213      16.897  58.260  25.029  1.00  0.00           O  
ATOM   3119  CG2 THR A 213      17.377  55.974  25.623  1.00  0.00           C  
ATOM   3120  H   THR A 213      13.837  58.136  25.816  1.00  0.00           H  
ATOM   3121  HA  THR A 213      15.335  56.476  23.853  1.00  0.00           H  
ATOM   3122  HB  THR A 213      16.091  57.326  26.679  1.00  0.00           H  
ATOM   3123  HG1 THR A 213      16.296  58.997  25.166  1.00  0.00           H  
ATOM   3124 1HG2 THR A 213      18.271  56.290  26.158  1.00  0.00           H  
ATOM   3125 2HG2 THR A 213      16.981  55.077  26.098  1.00  0.00           H  
ATOM   3126 3HG2 THR A 213      17.631  55.747  24.587  1.00  0.00           H  
ATOM   3127  N   PRO A 214      14.259  54.327  24.663  1.00  0.00           N  
ATOM   3128  CA  PRO A 214      13.767  53.008  25.090  1.00  0.00           C  
ATOM   3129  C   PRO A 214      14.744  52.295  26.021  1.00  0.00           C  
ATOM   3130  O   PRO A 214      15.946  52.266  25.746  1.00  0.00           O  
ATOM   3131  CB  PRO A 214      13.626  52.261  23.760  1.00  0.00           C  
ATOM   3132  CG  PRO A 214      13.440  53.327  22.735  1.00  0.00           C  
ATOM   3133  CD  PRO A 214      14.321  54.458  23.194  1.00  0.00           C  
ATOM   3134  HA  PRO A 214      12.793  53.102  25.591  1.00  0.00           H  
ATOM   3135 1HB  PRO A 214      14.522  51.651  23.571  1.00  0.00           H  
ATOM   3136 2HB  PRO A 214      12.772  51.568  23.802  1.00  0.00           H  
ATOM   3137 1HG  PRO A 214      13.722  52.950  21.741  1.00  0.00           H  
ATOM   3138 2HG  PRO A 214      12.381  53.618  22.675  1.00  0.00           H  
ATOM   3139 1HD  PRO A 214      15.349  54.335  22.820  1.00  0.00           H  
ATOM   3140 2HD  PRO A 214      13.841  55.366  22.801  1.00  0.00           H  
ATOM   3141  N   TYR A 215      14.220  51.741  27.116  1.00  0.00           N  
ATOM   3142  CA  TYR A 215      15.042  51.024  28.092  1.00  0.00           C  
ATOM   3143  C   TYR A 215      14.441  49.733  28.641  1.00  0.00           C  
ATOM   3144  O   TYR A 215      13.213  49.541  28.667  1.00  0.00           O  
ATOM   3145  CB  TYR A 215      15.374  51.954  29.260  1.00  0.00           C  
ATOM   3146  CG  TYR A 215      14.160  52.321  30.085  1.00  0.00           C  
ATOM   3147  CD1 TYR A 215      13.766  51.512  31.141  1.00  0.00           C  
ATOM   3148  CD2 TYR A 215      13.426  53.462  29.802  1.00  0.00           C  
ATOM   3149  CE1 TYR A 215      12.662  51.826  31.909  1.00  0.00           C  
ATOM   3150  CE2 TYR A 215      12.322  53.774  30.571  1.00  0.00           C  
ATOM   3151  CZ  TYR A 215      11.941  52.960  31.619  1.00  0.00           C  
ATOM   3152  OH  TYR A 215      10.839  53.284  32.376  1.00  0.00           O  
ATOM   3153  H   TYR A 215      13.227  51.819  27.280  1.00  0.00           H  
ATOM   3154  HA  TYR A 215      15.956  50.725  27.577  1.00  0.00           H  
ATOM   3155 1HB  TYR A 215      16.106  51.474  29.911  1.00  0.00           H  
ATOM   3156 2HB  TYR A 215      15.825  52.864  28.863  1.00  0.00           H  
ATOM   3157  HD1 TYR A 215      14.335  50.612  31.375  1.00  0.00           H  
ATOM   3158  HD2 TYR A 215      13.720  54.109  28.974  1.00  0.00           H  
ATOM   3159  HE1 TYR A 215      12.367  51.179  32.734  1.00  0.00           H  
ATOM   3160  HE2 TYR A 215      11.739  54.670  30.353  1.00  0.00           H  
ATOM   3161  HH  TYR A 215      10.449  54.095  32.041  1.00  0.00           H  
ATOM   3162  N   TRP A 216      15.328  48.823  29.071  1.00  0.00           N  
ATOM   3163  CA  TRP A 216      14.918  47.641  29.825  1.00  0.00           C  
ATOM   3164  C   TRP A 216      14.912  48.026  31.299  1.00  0.00           C  
ATOM   3165  O   TRP A 216      15.812  48.766  31.748  1.00  0.00           O  
ATOM   3166  CB  TRP A 216      15.801  46.405  29.651  1.00  0.00           C  
ATOM   3167  CG  TRP A 216      15.799  45.698  28.329  1.00  0.00           C  
ATOM   3168  CD1 TRP A 216      16.822  45.677  27.429  1.00  0.00           C  
ATOM   3169  CD2 TRP A 216      14.728  44.903  27.745  1.00  0.00           C  
ATOM   3170  NE1 TRP A 216      16.463  44.932  26.333  1.00  0.00           N  
ATOM   3171  CE2 TRP A 216      15.189  44.452  26.514  1.00  0.00           C  
ATOM   3172  CE3 TRP A 216      13.441  44.548  28.167  1.00  0.00           C  
ATOM   3173  CZ2 TRP A 216      14.412  43.660  25.683  1.00  0.00           C  
ATOM   3174  CZ3 TRP A 216      12.655  43.752  27.341  1.00  0.00           C  
ATOM   3175  CH2 TRP A 216      13.135  43.322  26.131  1.00  0.00           C  
ATOM   3176  H   TRP A 216      16.304  48.978  28.859  1.00  0.00           H  
ATOM   3177  HA  TRP A 216      13.919  47.342  29.505  1.00  0.00           H  
ATOM   3178 1HB  TRP A 216      16.839  46.681  29.839  1.00  0.00           H  
ATOM   3179 2HB  TRP A 216      15.502  45.666  30.394  1.00  0.00           H  
ATOM   3180  HD1 TRP A 216      17.781  46.176  27.555  1.00  0.00           H  
ATOM   3181  HE1 TRP A 216      17.018  44.746  25.511  1.00  0.00           H  
ATOM   3182  HE3 TRP A 216      13.062  44.888  29.130  1.00  0.00           H  
ATOM   3183  HZ2 TRP A 216      14.776  43.309  24.717  1.00  0.00           H  
ATOM   3184  HZ3 TRP A 216      11.654  43.480  27.675  1.00  0.00           H  
ATOM   3185  HH2 TRP A 216      12.513  42.697  25.488  1.00  0.00           H  
ATOM   3186  N   LEU A 217      13.930  47.536  32.061  1.00  0.00           N  
ATOM   3187  CA  LEU A 217      13.918  47.767  33.511  1.00  0.00           C  
ATOM   3188  C   LEU A 217      14.664  46.608  34.111  1.00  0.00           C  
ATOM   3189  O   LEU A 217      14.241  45.455  34.002  1.00  0.00           O  
ATOM   3190  CB  LEU A 217      12.493  47.847  34.073  1.00  0.00           C  
ATOM   3191  CG  LEU A 217      12.364  47.965  35.598  1.00  0.00           C  
ATOM   3192  CD1 LEU A 217      12.970  49.269  36.099  1.00  0.00           C  
ATOM   3193  CD2 LEU A 217      10.886  47.876  35.948  1.00  0.00           C  
ATOM   3194  H   LEU A 217      13.194  47.004  31.615  1.00  0.00           H  
ATOM   3195  HA  LEU A 217      14.407  48.719  33.718  1.00  0.00           H  
ATOM   3196 1HB  LEU A 217      12.001  48.714  33.636  1.00  0.00           H  
ATOM   3197 2HB  LEU A 217      11.954  46.951  33.768  1.00  0.00           H  
ATOM   3198  HG  LEU A 217      12.912  47.156  36.080  1.00  0.00           H  
ATOM   3199 1HD1 LEU A 217      12.861  49.319  37.181  1.00  0.00           H  
ATOM   3200 2HD1 LEU A 217      14.029  49.327  35.846  1.00  0.00           H  
ATOM   3201 3HD1 LEU A 217      12.451  50.109  35.637  1.00  0.00           H  
ATOM   3202 1HD2 LEU A 217      10.759  47.956  37.028  1.00  0.00           H  
ATOM   3203 2HD2 LEU A 217      10.338  48.685  35.464  1.00  0.00           H  
ATOM   3204 3HD2 LEU A 217      10.476  46.924  35.612  1.00  0.00           H  
ATOM   3205  N   VAL A 218      15.768  46.906  34.784  1.00  0.00           N  
ATOM   3206  CA  VAL A 218      16.569  45.793  35.280  1.00  0.00           C  
ATOM   3207  C   VAL A 218      16.933  45.902  36.739  1.00  0.00           C  
ATOM   3208  O   VAL A 218      17.264  46.964  37.265  1.00  0.00           O  
ATOM   3209  CB  VAL A 218      17.848  45.739  34.423  1.00  0.00           C  
ATOM   3210  CG1 VAL A 218      18.663  44.508  34.788  1.00  0.00           C  
ATOM   3211  CG2 VAL A 218      17.506  45.736  32.940  1.00  0.00           C  
ATOM   3212  H   VAL A 218      16.052  47.859  34.952  1.00  0.00           H  
ATOM   3213  HA  VAL A 218      16.001  44.870  35.166  1.00  0.00           H  
ATOM   3214  HB  VAL A 218      18.458  46.615  34.644  1.00  0.00           H  
ATOM   3215 1HG1 VAL A 218      19.542  44.539  34.146  1.00  0.00           H  
ATOM   3216 2HG1 VAL A 218      18.952  44.527  35.838  1.00  0.00           H  
ATOM   3217 3HG1 VAL A 218      18.078  43.606  34.609  1.00  0.00           H  
ATOM   3218 1HG2 VAL A 218      18.427  45.698  32.357  1.00  0.00           H  
ATOM   3219 2HG2 VAL A 218      16.894  44.859  32.723  1.00  0.00           H  
ATOM   3220 3HG2 VAL A 218      16.953  46.636  32.672  1.00  0.00           H  
ATOM   3221  N   ALA A 219      16.864  44.763  37.416  1.00  0.00           N  
ATOM   3222  CA  ALA A 219      17.206  44.615  38.826  1.00  0.00           C  
ATOM   3223  C   ALA A 219      18.643  44.103  38.971  1.00  0.00           C  
ATOM   3224  O   ALA A 219      19.033  43.083  38.385  1.00  0.00           O  
ATOM   3225  CB  ALA A 219      16.223  43.661  39.489  1.00  0.00           C  
ATOM   3226  H   ALA A 219      16.551  43.958  36.895  1.00  0.00           H  
ATOM   3227  HA  ALA A 219      17.145  45.582  39.325  1.00  0.00           H  
ATOM   3228 1HB  ALA A 219      16.498  43.515  40.535  1.00  0.00           H  
ATOM   3229 2HB  ALA A 219      15.215  44.069  39.440  1.00  0.00           H  
ATOM   3230 3HB  ALA A 219      16.249  42.702  38.973  1.00  0.00           H  
ATOM   3231  N   ASN A 220      19.456  44.825  39.748  1.00  0.00           N  
ATOM   3232  CA  ASN A 220      20.849  44.428  39.947  1.00  0.00           C  
ATOM   3233  C   ASN A 220      20.989  43.570  41.212  1.00  0.00           C  
ATOM   3234  O   ASN A 220      19.997  43.306  41.907  1.00  0.00           O  
ATOM   3235  CB  ASN A 220      21.712  45.676  40.016  1.00  0.00           C  
ATOM   3236  CG  ASN A 220      23.037  45.439  39.347  1.00  0.00           C  
ATOM   3237  OD1 ASN A 220      23.621  44.368  39.551  1.00  0.00           O  
ATOM   3238  ND2 ASN A 220      23.487  46.397  38.581  1.00  0.00           N  
ATOM   3239  H   ASN A 220      19.136  45.657  40.216  1.00  0.00           H  
ATOM   3240  HA  ASN A 220      21.170  43.823  39.097  1.00  0.00           H  
ATOM   3241 1HB  ASN A 220      21.198  46.506  39.533  1.00  0.00           H  
ATOM   3242 2HB  ASN A 220      21.873  45.960  41.056  1.00  0.00           H  
ATOM   3243 1HD2 ASN A 220      24.363  46.305  38.105  1.00  0.00           H  
ATOM   3244 2HD2 ASN A 220      22.952  47.233  38.468  1.00  0.00           H  
ATOM   3245  N   SER A 221      22.218  43.145  41.502  1.00  0.00           N  
ATOM   3246  CA  SER A 221      22.634  42.385  42.667  1.00  0.00           C  
ATOM   3247  C   SER A 221      23.653  43.173  43.497  1.00  0.00           C  
ATOM   3248  O   SER A 221      24.439  42.607  44.261  1.00  0.00           O  
ATOM   3249  CB  SER A 221      23.240  41.053  42.270  1.00  0.00           C  
ATOM   3250  OG  SER A 221      24.338  41.286  41.433  1.00  0.00           O  
ATOM   3251  H   SER A 221      22.938  43.381  40.833  1.00  0.00           H  
ATOM   3252  HA  SER A 221      21.756  42.192  43.285  1.00  0.00           H  
ATOM   3253 1HB  SER A 221      23.545  40.507  43.163  1.00  0.00           H  
ATOM   3254 2HB  SER A 221      22.493  40.445  41.761  1.00  0.00           H  
ATOM   3255  HG  SER A 221      24.926  40.532  41.524  1.00  0.00           H  
ATOM   3256  N   TRP A 222      23.609  44.497  43.359  1.00  0.00           N  
ATOM   3257  CA  TRP A 222      24.540  45.402  44.033  1.00  0.00           C  
ATOM   3258  C   TRP A 222      23.971  46.241  45.164  1.00  0.00           C  
ATOM   3259  O   TRP A 222      24.485  47.329  45.400  1.00  0.00           O  
ATOM   3260  CB  TRP A 222      25.154  46.351  43.003  1.00  0.00           C  
ATOM   3261  CG  TRP A 222      25.962  45.637  41.962  1.00  0.00           C  
ATOM   3262  CD1 TRP A 222      26.465  44.372  41.993  1.00  0.00           C  
ATOM   3263  CD2 TRP A 222      26.348  46.190  40.714  1.00  0.00           C  
ATOM   3264  NE1 TRP A 222      27.147  44.111  40.830  1.00  0.00           N  
ATOM   3265  CE2 TRP A 222      27.078  45.228  40.036  1.00  0.00           C  
ATOM   3266  CE3 TRP A 222      26.131  47.438  40.115  1.00  0.00           C  
ATOM   3267  CZ2 TRP A 222      27.601  45.470  38.775  1.00  0.00           C  
ATOM   3268  CZ3 TRP A 222      26.651  47.689  38.851  1.00  0.00           C  
ATOM   3269  CH2 TRP A 222      27.370  46.719  38.199  1.00  0.00           C  
ATOM   3270  H   TRP A 222      22.897  44.889  42.759  1.00  0.00           H  
ATOM   3271  HA  TRP A 222      25.324  44.795  44.485  1.00  0.00           H  
ATOM   3272 1HB  TRP A 222      24.361  46.912  42.508  1.00  0.00           H  
ATOM   3273 2HB  TRP A 222      25.799  47.076  43.499  1.00  0.00           H  
ATOM   3274  HD1 TRP A 222      26.355  43.659  42.809  1.00  0.00           H  
ATOM   3275  HE1 TRP A 222      27.608  43.236  40.628  1.00  0.00           H  
ATOM   3276  HE3 TRP A 222      25.553  48.183  40.661  1.00  0.00           H  
ATOM   3277  HZ2 TRP A 222      28.180  44.742  38.207  1.00  0.00           H  
ATOM   3278  HZ3 TRP A 222      26.478  48.663  38.392  1.00  0.00           H  
ATOM   3279  HH2 TRP A 222      27.780  46.912  37.207  1.00  0.00           H  
ATOM   3280  N   ASN A 223      22.955  45.738  45.852  1.00  0.00           N  
ATOM   3281  CA  ASN A 223      22.318  46.358  47.009  1.00  0.00           C  
ATOM   3282  C   ASN A 223      21.210  47.357  46.674  1.00  0.00           C  
ATOM   3283  O   ASN A 223      21.157  47.925  45.582  1.00  0.00           O  
ATOM   3284  CB  ASN A 223      23.381  47.030  47.860  1.00  0.00           C  
ATOM   3285  CG  ASN A 223      22.971  47.349  49.273  1.00  0.00           C  
ATOM   3286  OD1 ASN A 223      22.098  48.189  49.516  1.00  0.00           O  
ATOM   3287  ND2 ASN A 223      23.612  46.670  50.189  1.00  0.00           N  
ATOM   3288  H   ASN A 223      22.582  44.848  45.561  1.00  0.00           H  
ATOM   3289  HA  ASN A 223      21.834  45.564  47.582  1.00  0.00           H  
ATOM   3290 1HB  ASN A 223      24.258  46.383  47.909  1.00  0.00           H  
ATOM   3291 2HB  ASN A 223      23.705  47.972  47.416  1.00  0.00           H  
ATOM   3292 1HD2 ASN A 223      23.408  46.814  51.159  1.00  0.00           H  
ATOM   3293 2HD2 ASN A 223      24.306  46.006  49.911  1.00  0.00           H  
ATOM   3294  N   THR A 224      20.310  47.568  47.625  1.00  0.00           N  
ATOM   3295  CA  THR A 224      19.168  48.448  47.473  1.00  0.00           C  
ATOM   3296  C   THR A 224      19.552  49.909  47.382  1.00  0.00           C  
ATOM   3297  O   THR A 224      18.773  50.739  46.914  1.00  0.00           O  
ATOM   3298  CB  THR A 224      18.178  48.269  48.639  1.00  0.00           C  
ATOM   3299  OG1 THR A 224      18.838  48.551  49.880  1.00  0.00           O  
ATOM   3300  CG2 THR A 224      17.623  46.853  48.692  1.00  0.00           C  
ATOM   3301  H   THR A 224      20.401  47.104  48.517  1.00  0.00           H  
ATOM   3302  HA  THR A 224      18.663  48.196  46.540  1.00  0.00           H  
ATOM   3303  HB  THR A 224      17.350  48.967  48.513  1.00  0.00           H  
ATOM   3304  HG1 THR A 224      18.947  49.500  49.987  1.00  0.00           H  
ATOM   3305 1HG2 THR A 224      16.929  46.765  49.528  1.00  0.00           H  
ATOM   3306 2HG2 THR A 224      17.102  46.633  47.761  1.00  0.00           H  
ATOM   3307 3HG2 THR A 224      18.436  46.140  48.827  1.00  0.00           H  
ATOM   3308  N   ASP A 225      20.758  50.246  47.834  1.00  0.00           N  
ATOM   3309  CA  ASP A 225      21.201  51.624  47.762  1.00  0.00           C  
ATOM   3310  C   ASP A 225      21.942  51.953  46.484  1.00  0.00           C  
ATOM   3311  O   ASP A 225      22.371  53.090  46.302  1.00  0.00           O  
ATOM   3312  CB  ASP A 225      22.115  51.963  48.943  1.00  0.00           C  
ATOM   3313  CG  ASP A 225      21.423  51.970  50.299  1.00  0.00           C  
ATOM   3314  OD1 ASP A 225      20.232  52.155  50.381  1.00  0.00           O  
ATOM   3315  OD2 ASP A 225      22.120  51.785  51.269  1.00  0.00           O  
ATOM   3316  H   ASP A 225      21.342  49.519  48.220  1.00  0.00           H  
ATOM   3317  HA  ASP A 225      20.323  52.268  47.794  1.00  0.00           H  
ATOM   3318 1HB  ASP A 225      22.927  51.236  48.982  1.00  0.00           H  
ATOM   3319 2HB  ASP A 225      22.556  52.947  48.786  1.00  0.00           H  
ATOM   3320  N   TRP A 226      22.113  50.990  45.574  1.00  0.00           N  
ATOM   3321  CA  TRP A 226      22.860  51.289  44.350  1.00  0.00           C  
ATOM   3322  C   TRP A 226      22.009  51.848  43.218  1.00  0.00           C  
ATOM   3323  O   TRP A 226      20.895  51.394  42.963  1.00  0.00           O  
ATOM   3324  CB  TRP A 226      23.577  50.039  43.836  1.00  0.00           C  
ATOM   3325  CG  TRP A 226      24.267  50.334  42.537  1.00  0.00           C  
ATOM   3326  CD1 TRP A 226      25.531  50.817  42.372  1.00  0.00           C  
ATOM   3327  CD2 TRP A 226      23.720  50.162  41.223  1.00  0.00           C  
ATOM   3328  NE1 TRP A 226      25.805  50.956  41.033  1.00  0.00           N  
ATOM   3329  CE2 TRP A 226      24.707  50.557  40.314  1.00  0.00           C  
ATOM   3330  CE3 TRP A 226      22.486  49.705  40.746  1.00  0.00           C  
ATOM   3331  CZ2 TRP A 226      24.497  50.515  38.945  1.00  0.00           C  
ATOM   3332  CZ3 TRP A 226      22.277  49.661  39.372  1.00  0.00           C  
ATOM   3333  CH2 TRP A 226      23.258  50.055  38.498  1.00  0.00           C  
ATOM   3334  H   TRP A 226      21.738  50.062  45.710  1.00  0.00           H  
ATOM   3335  HA  TRP A 226      23.607  52.046  44.590  1.00  0.00           H  
ATOM   3336 1HB  TRP A 226      24.305  49.702  44.573  1.00  0.00           H  
ATOM   3337 2HB  TRP A 226      22.863  49.229  43.697  1.00  0.00           H  
ATOM   3338  HD1 TRP A 226      26.213  51.053  43.185  1.00  0.00           H  
ATOM   3339  HE1 TRP A 226      26.676  51.299  40.654  1.00  0.00           H  
ATOM   3340  HE3 TRP A 226      21.702  49.388  41.433  1.00  0.00           H  
ATOM   3341  HZ2 TRP A 226      25.264  50.824  38.234  1.00  0.00           H  
ATOM   3342  HZ3 TRP A 226      21.304  49.301  39.041  1.00  0.00           H  
ATOM   3343  HH2 TRP A 226      23.063  50.009  37.426  1.00  0.00           H  
ATOM   3344  N   GLY A 227      22.500  52.844  42.487  1.00  0.00           N  
ATOM   3345  CA  GLY A 227      21.754  53.303  41.321  1.00  0.00           C  
ATOM   3346  C   GLY A 227      20.351  53.785  41.656  1.00  0.00           C  
ATOM   3347  O   GLY A 227      20.135  54.546  42.611  1.00  0.00           O  
ATOM   3348  H   GLY A 227      23.378  53.278  42.732  1.00  0.00           H  
ATOM   3349 1HA  GLY A 227      22.302  54.119  40.845  1.00  0.00           H  
ATOM   3350 2HA  GLY A 227      21.681  52.496  40.594  1.00  0.00           H  
ATOM   3351  N   ASP A 228      19.361  53.342  40.887  1.00  0.00           N  
ATOM   3352  CA  ASP A 228      17.984  53.773  41.097  1.00  0.00           C  
ATOM   3353  C   ASP A 228      17.343  52.808  42.092  1.00  0.00           C  
ATOM   3354  O   ASP A 228      16.522  51.961  41.745  1.00  0.00           O  
ATOM   3355  CB  ASP A 228      17.241  53.780  39.759  1.00  0.00           C  
ATOM   3356  CG  ASP A 228      15.893  54.487  39.752  1.00  0.00           C  
ATOM   3357  OD1 ASP A 228      15.534  55.071  40.747  1.00  0.00           O  
ATOM   3358  OD2 ASP A 228      15.226  54.437  38.746  1.00  0.00           O  
ATOM   3359  H   ASP A 228      19.524  52.692  40.130  1.00  0.00           H  
ATOM   3360  HA  ASP A 228      17.979  54.783  41.506  1.00  0.00           H  
ATOM   3361 1HB  ASP A 228      17.871  54.266  39.012  1.00  0.00           H  
ATOM   3362 2HB  ASP A 228      17.071  52.751  39.439  1.00  0.00           H  
ATOM   3363  N   ASN A 229      17.751  52.926  43.355  1.00  0.00           N  
ATOM   3364  CA  ASN A 229      17.278  52.092  44.454  1.00  0.00           C  
ATOM   3365  C   ASN A 229      17.463  50.600  44.214  1.00  0.00           C  
ATOM   3366  O   ASN A 229      16.589  49.783  44.556  1.00  0.00           O  
ATOM   3367  CB  ASN A 229      15.819  52.383  44.744  1.00  0.00           C  
ATOM   3368  CG  ASN A 229      15.589  53.808  45.167  1.00  0.00           C  
ATOM   3369  OD1 ASN A 229      16.354  54.388  45.945  1.00  0.00           O  
ATOM   3370  ND2 ASN A 229      14.532  54.390  44.660  1.00  0.00           N  
ATOM   3371  H   ASN A 229      18.434  53.652  43.517  1.00  0.00           H  
ATOM   3372  HA  ASN A 229      17.877  52.334  45.332  1.00  0.00           H  
ATOM   3373 1HB  ASN A 229      15.211  52.182  43.860  1.00  0.00           H  
ATOM   3374 2HB  ASN A 229      15.467  51.718  45.535  1.00  0.00           H  
ATOM   3375 1HD2 ASN A 229      14.319  55.338  44.898  1.00  0.00           H  
ATOM   3376 2HD2 ASN A 229      13.937  53.887  44.034  1.00  0.00           H  
ATOM   3377  N   GLY A 230      18.598  50.233  43.636  1.00  0.00           N  
ATOM   3378  CA  GLY A 230      19.000  48.875  43.343  1.00  0.00           C  
ATOM   3379  C   GLY A 230      18.673  48.438  41.940  1.00  0.00           C  
ATOM   3380  O   GLY A 230      19.061  47.365  41.512  1.00  0.00           O  
ATOM   3381  H   GLY A 230      19.261  50.949  43.368  1.00  0.00           H  
ATOM   3382 1HA  GLY A 230      20.076  48.788  43.496  1.00  0.00           H  
ATOM   3383 2HA  GLY A 230      18.498  48.220  44.053  1.00  0.00           H  
ATOM   3384  N   PHE A 231      17.950  49.289  41.228  1.00  0.00           N  
ATOM   3385  CA  PHE A 231      17.525  49.097  39.849  1.00  0.00           C  
ATOM   3386  C   PHE A 231      18.253  50.015  38.879  1.00  0.00           C  
ATOM   3387  O   PHE A 231      18.884  51.000  39.253  1.00  0.00           O  
ATOM   3388  CB  PHE A 231      16.019  49.319  39.694  1.00  0.00           C  
ATOM   3389  CG  PHE A 231      15.133  48.312  40.372  1.00  0.00           C  
ATOM   3390  CD1 PHE A 231      14.847  48.417  41.725  1.00  0.00           C  
ATOM   3391  CD2 PHE A 231      14.591  47.264  39.648  1.00  0.00           C  
ATOM   3392  CE1 PHE A 231      14.032  47.486  42.342  1.00  0.00           C  
ATOM   3393  CE2 PHE A 231      13.775  46.335  40.265  1.00  0.00           C  
ATOM   3394  CZ  PHE A 231      13.496  46.448  41.612  1.00  0.00           C  
ATOM   3395  H   PHE A 231      17.658  50.157  41.658  1.00  0.00           H  
ATOM   3396  HA  PHE A 231      17.746  48.069  39.562  1.00  0.00           H  
ATOM   3397 1HB  PHE A 231      15.760  50.299  40.091  1.00  0.00           H  
ATOM   3398 2HB  PHE A 231      15.770  49.310  38.633  1.00  0.00           H  
ATOM   3399  HD1 PHE A 231      15.269  49.238  42.304  1.00  0.00           H  
ATOM   3400  HD2 PHE A 231      14.816  47.181  38.584  1.00  0.00           H  
ATOM   3401  HE1 PHE A 231      13.810  47.572  43.406  1.00  0.00           H  
ATOM   3402  HE2 PHE A 231      13.344  45.508  39.701  1.00  0.00           H  
ATOM   3403  HZ  PHE A 231      12.854  45.712  42.094  1.00  0.00           H  
ATOM   3404  N   PHE A 232      18.164  49.668  37.603  1.00  0.00           N  
ATOM   3405  CA  PHE A 232      18.668  50.553  36.583  1.00  0.00           C  
ATOM   3406  C   PHE A 232      17.887  50.421  35.278  1.00  0.00           C  
ATOM   3407  O   PHE A 232      17.103  49.488  35.063  1.00  0.00           O  
ATOM   3408  CB  PHE A 232      20.150  50.293  36.306  1.00  0.00           C  
ATOM   3409  CG  PHE A 232      20.534  48.950  35.752  1.00  0.00           C  
ATOM   3410  CD1 PHE A 232      20.761  48.798  34.392  1.00  0.00           C  
ATOM   3411  CD2 PHE A 232      20.666  47.846  36.591  1.00  0.00           C  
ATOM   3412  CE1 PHE A 232      21.114  47.566  33.874  1.00  0.00           C  
ATOM   3413  CE2 PHE A 232      21.020  46.613  36.080  1.00  0.00           C  
ATOM   3414  CZ  PHE A 232      21.241  46.487  34.722  1.00  0.00           C  
ATOM   3415  H   PHE A 232      17.741  48.786  37.352  1.00  0.00           H  
ATOM   3416  HA  PHE A 232      18.561  51.579  36.935  1.00  0.00           H  
ATOM   3417 1HB  PHE A 232      20.513  51.034  35.596  1.00  0.00           H  
ATOM   3418 2HB  PHE A 232      20.692  50.418  37.243  1.00  0.00           H  
ATOM   3419  HD1 PHE A 232      20.659  49.662  33.734  1.00  0.00           H  
ATOM   3420  HD2 PHE A 232      20.490  47.950  37.662  1.00  0.00           H  
ATOM   3421  HE1 PHE A 232      21.296  47.431  32.808  1.00  0.00           H  
ATOM   3422  HE2 PHE A 232      21.123  45.749  36.737  1.00  0.00           H  
ATOM   3423  HZ  PHE A 232      21.518  45.514  34.316  1.00  0.00           H  
ATOM   3424  N   LYS A 233      18.047  51.442  34.446  1.00  0.00           N  
ATOM   3425  CA  LYS A 233      17.426  51.462  33.131  1.00  0.00           C  
ATOM   3426  C   LYS A 233      18.556  51.364  32.130  1.00  0.00           C  
ATOM   3427  O   LYS A 233      19.532  52.101  32.250  1.00  0.00           O  
ATOM   3428  CB  LYS A 233      16.610  52.751  33.006  1.00  0.00           C  
ATOM   3429  CG  LYS A 233      15.498  52.852  34.042  1.00  0.00           C  
ATOM   3430  CD  LYS A 233      14.761  54.178  33.957  1.00  0.00           C  
ATOM   3431  CE  LYS A 233      13.705  54.293  35.045  1.00  0.00           C  
ATOM   3432  NZ  LYS A 233      14.295  54.448  36.403  1.00  0.00           N  
ATOM   3433  H   LYS A 233      18.618  52.221  34.746  1.00  0.00           H  
ATOM   3434  HA  LYS A 233      16.754  50.611  33.025  1.00  0.00           H  
ATOM   3435 1HB  LYS A 233      17.268  53.613  33.120  1.00  0.00           H  
ATOM   3436 2HB  LYS A 233      16.166  52.810  32.013  1.00  0.00           H  
ATOM   3437 1HG  LYS A 233      14.783  52.042  33.883  1.00  0.00           H  
ATOM   3438 2HG  LYS A 233      15.928  52.749  35.038  1.00  0.00           H  
ATOM   3439 1HD  LYS A 233      15.471  54.999  34.065  1.00  0.00           H  
ATOM   3440 2HD  LYS A 233      14.275  54.274  32.987  1.00  0.00           H  
ATOM   3441 1HE  LYS A 233      13.076  55.157  34.832  1.00  0.00           H  
ATOM   3442 2HE  LYS A 233      13.087  53.393  35.031  1.00  0.00           H  
ATOM   3443 1HZ  LYS A 233      13.578  54.521  37.112  1.00  0.00           H  
ATOM   3444 2HZ  LYS A 233      14.876  53.652  36.633  1.00  0.00           H  
ATOM   3445 3HZ  LYS A 233      14.862  55.282  36.438  1.00  0.00           H  
ATOM   3446  N   ILE A 234      18.456  50.451  31.168  1.00  0.00           N  
ATOM   3447  CA  ILE A 234      19.501  50.312  30.173  1.00  0.00           C  
ATOM   3448  C   ILE A 234      18.930  50.319  28.771  1.00  0.00           C  
ATOM   3449  O   ILE A 234      17.849  49.771  28.521  1.00  0.00           O  
ATOM   3450  CB  ILE A 234      20.299  49.017  30.412  1.00  0.00           C  
ATOM   3451  CG1 ILE A 234      21.467  48.920  29.428  1.00  0.00           C  
ATOM   3452  CG2 ILE A 234      19.385  47.807  30.286  1.00  0.00           C  
ATOM   3453  CD1 ILE A 234      22.534  47.907  29.774  1.00  0.00           C  
ATOM   3454  H   ILE A 234      17.629  49.871  31.167  1.00  0.00           H  
ATOM   3455  HA  ILE A 234      20.183  51.156  30.252  1.00  0.00           H  
ATOM   3456  HB  ILE A 234      20.726  49.048  31.414  1.00  0.00           H  
ATOM   3457 1HG1 ILE A 234      21.074  48.665  28.444  1.00  0.00           H  
ATOM   3458 2HG1 ILE A 234      21.944  49.898  29.362  1.00  0.00           H  
ATOM   3459 1HG2 ILE A 234      19.958  46.896  30.456  1.00  0.00           H  
ATOM   3460 2HG2 ILE A 234      18.592  47.885  31.028  1.00  0.00           H  
ATOM   3461 3HG2 ILE A 234      18.942  47.764  29.291  1.00  0.00           H  
ATOM   3462 1HD1 ILE A 234      23.311  47.924  29.009  1.00  0.00           H  
ATOM   3463 2HD1 ILE A 234      22.971  48.152  30.741  1.00  0.00           H  
ATOM   3464 3HD1 ILE A 234      22.114  46.903  29.824  1.00  0.00           H  
ATOM   3465  N   LEU A 235      19.629  50.962  27.838  1.00  0.00           N  
ATOM   3466  CA  LEU A 235      19.137  51.054  26.461  1.00  0.00           C  
ATOM   3467  C   LEU A 235      18.746  49.711  25.849  1.00  0.00           C  
ATOM   3468  O   LEU A 235      19.530  48.757  25.866  1.00  0.00           O  
ATOM   3469  CB  LEU A 235      20.227  51.709  25.603  1.00  0.00           C  
ATOM   3470  CG  LEU A 235      19.930  51.966  24.120  1.00  0.00           C  
ATOM   3471  CD1 LEU A 235      18.890  53.067  23.971  1.00  0.00           C  
ATOM   3472  CD2 LEU A 235      21.229  52.341  23.421  1.00  0.00           C  
ATOM   3473  H   LEU A 235      20.508  51.390  28.086  1.00  0.00           H  
ATOM   3474  HA  LEU A 235      18.240  51.672  26.474  1.00  0.00           H  
ATOM   3475 1HB  LEU A 235      20.459  52.672  26.054  1.00  0.00           H  
ATOM   3476 2HB  LEU A 235      21.112  51.075  25.638  1.00  0.00           H  
ATOM   3477  HG  LEU A 235      19.514  51.068  23.660  1.00  0.00           H  
ATOM   3478 1HD1 LEU A 235      18.689  53.237  22.914  1.00  0.00           H  
ATOM   3479 2HD1 LEU A 235      17.960  52.784  24.466  1.00  0.00           H  
ATOM   3480 3HD1 LEU A 235      19.275  53.980  24.425  1.00  0.00           H  
ATOM   3481 1HD2 LEU A 235      21.039  52.527  22.364  1.00  0.00           H  
ATOM   3482 2HD2 LEU A 235      21.649  53.241  23.870  1.00  0.00           H  
ATOM   3483 3HD2 LEU A 235      21.943  51.524  23.522  1.00  0.00           H  
ATOM   3484  N   ARG A 236      17.548  49.650  25.268  1.00  0.00           N  
ATOM   3485  CA  ARG A 236      17.056  48.428  24.633  1.00  0.00           C  
ATOM   3486  C   ARG A 236      16.870  48.554  23.122  1.00  0.00           C  
ATOM   3487  O   ARG A 236      16.805  49.651  22.588  1.00  0.00           O  
ATOM   3488  CB  ARG A 236      15.727  47.948  25.199  1.00  0.00           C  
ATOM   3489  CG  ARG A 236      14.495  48.810  24.972  1.00  0.00           C  
ATOM   3490  CD  ARG A 236      13.289  48.194  25.582  1.00  0.00           C  
ATOM   3491  NE  ARG A 236      12.202  49.151  25.715  1.00  0.00           N  
ATOM   3492  CZ  ARG A 236      11.251  49.481  24.823  1.00  0.00           C  
ATOM   3493  NH1 ARG A 236      11.180  48.938  23.628  1.00  0.00           N  
ATOM   3494  NH2 ARG A 236      10.356  50.390  25.172  1.00  0.00           N  
ATOM   3495  H   ARG A 236      16.985  50.488  25.278  1.00  0.00           H  
ATOM   3496  HA  ARG A 236      17.790  47.641  24.805  1.00  0.00           H  
ATOM   3497 1HB  ARG A 236      15.491  46.973  24.781  1.00  0.00           H  
ATOM   3498 2HB  ARG A 236      15.823  47.837  26.279  1.00  0.00           H  
ATOM   3499 1HG  ARG A 236      14.670  49.785  25.428  1.00  0.00           H  
ATOM   3500 2HG  ARG A 236      14.314  48.932  23.904  1.00  0.00           H  
ATOM   3501 1HD  ARG A 236      12.945  47.372  24.952  1.00  0.00           H  
ATOM   3502 2HD  ARG A 236      13.529  47.811  26.572  1.00  0.00           H  
ATOM   3503  HE  ARG A 236      12.165  49.631  26.607  1.00  0.00           H  
ATOM   3504 1HH1 ARG A 236      11.846  48.240  23.328  1.00  0.00           H  
ATOM   3505 2HH1 ARG A 236      10.449  49.212  22.985  1.00  0.00           H  
ATOM   3506 1HH2 ARG A 236      10.406  50.811  26.089  1.00  0.00           H  
ATOM   3507 2HH2 ARG A 236       9.629  50.662  24.529  1.00  0.00           H  
ATOM   3508  N   GLY A 237      16.822  47.406  22.446  1.00  0.00           N  
ATOM   3509  CA  GLY A 237      16.570  47.334  21.020  1.00  0.00           C  
ATOM   3510  C   GLY A 237      17.833  47.406  20.195  1.00  0.00           C  
ATOM   3511  O   GLY A 237      17.805  47.294  18.966  1.00  0.00           O  
ATOM   3512  H   GLY A 237      16.963  46.528  22.924  1.00  0.00           H  
ATOM   3513 1HA  GLY A 237      16.051  46.401  20.797  1.00  0.00           H  
ATOM   3514 2HA  GLY A 237      15.911  48.152  20.729  1.00  0.00           H  
ATOM   3515  N   GLN A 238      18.959  47.610  20.872  1.00  0.00           N  
ATOM   3516  CA  GLN A 238      20.265  47.711  20.225  1.00  0.00           C  
ATOM   3517  C   GLN A 238      21.247  46.728  20.837  1.00  0.00           C  
ATOM   3518  O   GLN A 238      22.446  46.783  20.553  1.00  0.00           O  
ATOM   3519  CB  GLN A 238      20.786  49.145  20.351  1.00  0.00           C  
ATOM   3520  CG  GLN A 238      19.893  50.163  19.662  1.00  0.00           C  
ATOM   3521  CD  GLN A 238      20.385  51.593  19.787  1.00  0.00           C  
ATOM   3522  OE1 GLN A 238      21.587  51.867  19.832  1.00  0.00           O  
ATOM   3523  NE2 GLN A 238      19.434  52.518  19.845  1.00  0.00           N  
ATOM   3524  H   GLN A 238      18.905  47.701  21.877  1.00  0.00           H  
ATOM   3525  HA  GLN A 238      20.156  47.460  19.169  1.00  0.00           H  
ATOM   3526 1HB  GLN A 238      20.868  49.413  21.404  1.00  0.00           H  
ATOM   3527 2HB  GLN A 238      21.784  49.212  19.919  1.00  0.00           H  
ATOM   3528 1HG  GLN A 238      19.844  49.918  18.601  1.00  0.00           H  
ATOM   3529 2HG  GLN A 238      18.897  50.118  20.105  1.00  0.00           H  
ATOM   3530 1HE2 GLN A 238      19.675  53.487  19.929  1.00  0.00           H  
ATOM   3531 2HE2 GLN A 238      18.476  52.234  19.804  1.00  0.00           H  
ATOM   3532  N   ASP A 239      20.742  45.809  21.659  1.00  0.00           N  
ATOM   3533  CA  ASP A 239      21.585  44.829  22.351  1.00  0.00           C  
ATOM   3534  C   ASP A 239      22.755  45.563  23.003  1.00  0.00           C  
ATOM   3535  O   ASP A 239      23.925  45.192  22.848  1.00  0.00           O  
ATOM   3536  CB  ASP A 239      22.109  43.755  21.393  1.00  0.00           C  
ATOM   3537  CG  ASP A 239      22.722  42.583  22.147  1.00  0.00           C  
ATOM   3538  OD1 ASP A 239      22.538  42.539  23.339  1.00  0.00           O  
ATOM   3539  OD2 ASP A 239      23.364  41.748  21.554  1.00  0.00           O  
ATOM   3540  H   ASP A 239      19.743  45.794  21.805  1.00  0.00           H  
ATOM   3541  HA  ASP A 239      20.987  44.334  23.116  1.00  0.00           H  
ATOM   3542 1HB  ASP A 239      21.287  43.396  20.771  1.00  0.00           H  
ATOM   3543 2HB  ASP A 239      22.856  44.186  20.728  1.00  0.00           H  
ATOM   3544  N   HIS A 240      22.443  46.600  23.774  1.00  0.00           N  
ATOM   3545  CA  HIS A 240      23.524  47.396  24.353  1.00  0.00           C  
ATOM   3546  C   HIS A 240      24.348  46.531  25.285  1.00  0.00           C  
ATOM   3547  O   HIS A 240      23.822  45.879  26.165  1.00  0.00           O  
ATOM   3548  CB  HIS A 240      22.965  48.605  25.109  1.00  0.00           C  
ATOM   3549  CG  HIS A 240      24.042  49.628  25.298  1.00  0.00           C  
ATOM   3550  ND1 HIS A 240      24.525  50.368  24.239  1.00  0.00           N  
ATOM   3551  CD2 HIS A 240      24.718  50.030  26.385  1.00  0.00           C  
ATOM   3552  CE1 HIS A 240      25.463  51.191  24.673  1.00  0.00           C  
ATOM   3553  NE2 HIS A 240      25.596  51.002  25.974  1.00  0.00           N  
ATOM   3554  H   HIS A 240      21.473  46.824  23.948  1.00  0.00           H  
ATOM   3555  HA  HIS A 240      24.170  47.768  23.559  1.00  0.00           H  
ATOM   3556 1HB  HIS A 240      22.130  49.039  24.557  1.00  0.00           H  
ATOM   3557 2HB  HIS A 240      22.573  48.297  26.079  1.00  0.00           H  
ATOM   3558  HD1 HIS A 240      24.179  50.363  23.301  1.00  0.00           H  
ATOM   3559  HD2 HIS A 240      24.679  49.731  27.433  1.00  0.00           H  
ATOM   3560  HE1 HIS A 240      25.974  51.869  23.990  1.00  0.00           H  
ATOM   3561  N   CYS A 241      25.663  46.578  25.091  1.00  0.00           N  
ATOM   3562  CA  CYS A 241      26.667  45.835  25.840  1.00  0.00           C  
ATOM   3563  C   CYS A 241      26.439  44.319  25.800  1.00  0.00           C  
ATOM   3564  O   CYS A 241      27.008  43.581  26.606  1.00  0.00           O  
ATOM   3565  CB  CYS A 241      26.717  46.259  27.309  1.00  0.00           C  
ATOM   3566  SG  CYS A 241      27.231  47.964  27.630  1.00  0.00           S  
ATOM   3567  H   CYS A 241      25.990  47.185  24.353  1.00  0.00           H  
ATOM   3568  HA  CYS A 241      27.640  46.035  25.392  1.00  0.00           H  
ATOM   3569 1HB  CYS A 241      25.731  46.136  27.756  1.00  0.00           H  
ATOM   3570 2HB  CYS A 241      27.407  45.609  27.845  1.00  0.00           H  
ATOM   3571  HG  CYS A 241      27.673  47.718  28.860  1.00  0.00           H  
ATOM   3572  N   GLY A 242      25.609  43.842  24.871  1.00  0.00           N  
ATOM   3573  CA  GLY A 242      25.319  42.418  24.732  1.00  0.00           C  
ATOM   3574  C   GLY A 242      24.225  41.915  25.674  1.00  0.00           C  
ATOM   3575  O   GLY A 242      24.036  40.676  25.802  1.00  0.00           O  
ATOM   3576  H   GLY A 242      25.153  44.472  24.227  1.00  0.00           H  
ATOM   3577 1HA  GLY A 242      25.014  42.221  23.705  1.00  0.00           H  
ATOM   3578 2HA  GLY A 242      26.228  41.847  24.922  1.00  0.00           H  
ATOM   3579  N   ILE A 243      23.474  42.801  26.320  1.00  0.00           N  
ATOM   3580  CA  ILE A 243      22.451  42.369  27.284  1.00  0.00           C  
ATOM   3581  C   ILE A 243      21.343  41.471  26.696  1.00  0.00           C  
ATOM   3582  O   ILE A 243      20.780  40.667  27.429  1.00  0.00           O  
ATOM   3583  CB  ILE A 243      21.779  43.581  27.954  1.00  0.00           C  
ATOM   3584  CG1 ILE A 243      21.041  43.075  29.196  1.00  0.00           C  
ATOM   3585  CG2 ILE A 243      20.824  44.332  27.038  1.00  0.00           C  
ATOM   3586  CD1 ILE A 243      20.562  44.124  30.172  1.00  0.00           C  
ATOM   3587  H   ILE A 243      23.602  43.791  26.152  1.00  0.00           H  
ATOM   3588  HA  ILE A 243      22.942  41.774  28.053  1.00  0.00           H  
ATOM   3589  HB  ILE A 243      22.549  44.282  28.274  1.00  0.00           H  
ATOM   3590 1HG1 ILE A 243      20.171  42.508  28.870  1.00  0.00           H  
ATOM   3591 2HG1 ILE A 243      21.720  42.407  29.728  1.00  0.00           H  
ATOM   3592 1HG2 ILE A 243      20.372  45.180  27.554  1.00  0.00           H  
ATOM   3593 2HG2 ILE A 243      21.372  44.702  26.172  1.00  0.00           H  
ATOM   3594 3HG2 ILE A 243      20.034  43.656  26.712  1.00  0.00           H  
ATOM   3595 1HD1 ILE A 243      20.055  43.642  31.011  1.00  0.00           H  
ATOM   3596 2HD1 ILE A 243      21.413  44.693  30.545  1.00  0.00           H  
ATOM   3597 3HD1 ILE A 243      19.866  44.800  29.675  1.00  0.00           H  
ATOM   3598  N   GLU A 244      21.052  41.564  25.410  1.00  0.00           N  
ATOM   3599  CA  GLU A 244      19.998  40.741  24.817  1.00  0.00           C  
ATOM   3600  C   GLU A 244      20.547  39.422  24.284  1.00  0.00           C  
ATOM   3601  O   GLU A 244      19.795  38.542  23.881  1.00  0.00           O  
ATOM   3602  CB  GLU A 244      19.322  41.533  23.694  1.00  0.00           C  
ATOM   3603  CG  GLU A 244      18.609  42.783  24.182  1.00  0.00           C  
ATOM   3604  CD  GLU A 244      17.999  43.679  23.138  1.00  0.00           C  
ATOM   3605  OE1 GLU A 244      18.071  43.369  21.973  1.00  0.00           O  
ATOM   3606  OE2 GLU A 244      17.456  44.681  23.538  1.00  0.00           O  
ATOM   3607  H   GLU A 244      21.540  42.201  24.796  1.00  0.00           H  
ATOM   3608  HA  GLU A 244      19.265  40.514  25.591  1.00  0.00           H  
ATOM   3609 1HB  GLU A 244      20.069  41.827  22.957  1.00  0.00           H  
ATOM   3610 2HB  GLU A 244      18.596  40.902  23.184  1.00  0.00           H  
ATOM   3611 1HG  GLU A 244      17.805  42.478  24.850  1.00  0.00           H  
ATOM   3612 2HG  GLU A 244      19.325  43.380  24.747  1.00  0.00           H  
ATOM   3613  N   SER A 245      21.867  39.239  24.306  1.00  0.00           N  
ATOM   3614  CA  SER A 245      22.471  38.042  23.742  1.00  0.00           C  
ATOM   3615  C   SER A 245      22.633  36.852  24.686  1.00  0.00           C  
ATOM   3616  O   SER A 245      22.839  35.731  24.219  1.00  0.00           O  
ATOM   3617  CB  SER A 245      23.849  38.352  23.188  1.00  0.00           C  
ATOM   3618  OG  SER A 245      23.802  39.143  22.034  1.00  0.00           O  
ATOM   3619  H   SER A 245      22.476  39.930  24.718  1.00  0.00           H  
ATOM   3620  HA  SER A 245      21.822  37.698  22.937  1.00  0.00           H  
ATOM   3621 1HB  SER A 245      24.432  38.869  23.948  1.00  0.00           H  
ATOM   3622 2HB  SER A 245      24.355  37.416  22.956  1.00  0.00           H  
ATOM   3623  HG  SER A 245      23.601  40.051  22.275  1.00  0.00           H  
ATOM   3624  N   GLU A 246      22.537  37.062  26.001  1.00  0.00           N  
ATOM   3625  CA  GLU A 246      22.742  36.000  26.995  1.00  0.00           C  
ATOM   3626  C   GLU A 246      21.510  35.745  27.862  1.00  0.00           C  
ATOM   3627  O   GLU A 246      21.659  35.412  29.032  1.00  0.00           O  
ATOM   3628  CB  GLU A 246      23.931  36.331  27.899  1.00  0.00           C  
ATOM   3629  CG  GLU A 246      25.295  36.421  27.232  1.00  0.00           C  
ATOM   3630  CD  GLU A 246      25.821  35.102  26.736  1.00  0.00           C  
ATOM   3631  OE1 GLU A 246      25.338  34.086  27.174  1.00  0.00           O  
ATOM   3632  OE2 GLU A 246      26.709  35.110  25.916  1.00  0.00           O  
ATOM   3633  H   GLU A 246      22.316  37.980  26.362  1.00  0.00           H  
ATOM   3634  HA  GLU A 246      22.948  35.069  26.465  1.00  0.00           H  
ATOM   3635 1HB  GLU A 246      23.747  37.291  28.382  1.00  0.00           H  
ATOM   3636 2HB  GLU A 246      24.016  35.576  28.681  1.00  0.00           H  
ATOM   3637 1HG  GLU A 246      25.226  37.103  26.385  1.00  0.00           H  
ATOM   3638 2HG  GLU A 246      26.004  36.836  27.947  1.00  0.00           H  
ATOM   3639  N   VAL A 247      20.317  35.873  27.314  1.00  0.00           N  
ATOM   3640  CA  VAL A 247      19.133  35.686  28.129  1.00  0.00           C  
ATOM   3641  C   VAL A 247      18.663  34.243  28.165  1.00  0.00           C  
ATOM   3642  O   VAL A 247      18.511  33.594  27.125  1.00  0.00           O  
ATOM   3643  CB  VAL A 247      17.984  36.572  27.608  1.00  0.00           C  
ATOM   3644  CG1 VAL A 247      16.717  36.333  28.415  1.00  0.00           C  
ATOM   3645  CG2 VAL A 247      18.423  38.026  27.681  1.00  0.00           C  
ATOM   3646  H   VAL A 247      20.239  36.100  26.332  1.00  0.00           H  
ATOM   3647  HA  VAL A 247      19.380  35.978  29.150  1.00  0.00           H  
ATOM   3648  HB  VAL A 247      17.755  36.306  26.576  1.00  0.00           H  
ATOM   3649 1HG1 VAL A 247      15.919  36.969  28.031  1.00  0.00           H  
ATOM   3650 2HG1 VAL A 247      16.393  35.295  28.350  1.00  0.00           H  
ATOM   3651 3HG1 VAL A 247      16.914  36.579  29.458  1.00  0.00           H  
ATOM   3652 1HG2 VAL A 247      17.623  38.671  27.316  1.00  0.00           H  
ATOM   3653 2HG2 VAL A 247      18.652  38.283  28.715  1.00  0.00           H  
ATOM   3654 3HG2 VAL A 247      19.311  38.181  27.067  1.00  0.00           H  
ATOM   3655  N   VAL A 248      18.439  33.781  29.392  1.00  0.00           N  
ATOM   3656  CA  VAL A 248      17.985  32.461  29.774  1.00  0.00           C  
ATOM   3657  C   VAL A 248      16.770  32.544  30.679  1.00  0.00           C  
ATOM   3658  O   VAL A 248      16.623  33.449  31.500  1.00  0.00           O  
ATOM   3659  CB  VAL A 248      19.134  31.725  30.490  1.00  0.00           C  
ATOM   3660  CG1 VAL A 248      19.589  32.502  31.717  1.00  0.00           C  
ATOM   3661  CG2 VAL A 248      18.727  30.317  30.893  1.00  0.00           C  
ATOM   3662  H   VAL A 248      18.615  34.447  30.129  1.00  0.00           H  
ATOM   3663  HA  VAL A 248      17.707  31.910  28.874  1.00  0.00           H  
ATOM   3664  HB  VAL A 248      19.992  31.662  29.820  1.00  0.00           H  
ATOM   3665 1HG1 VAL A 248      20.401  31.969  32.212  1.00  0.00           H  
ATOM   3666 2HG1 VAL A 248      19.939  33.490  31.425  1.00  0.00           H  
ATOM   3667 3HG1 VAL A 248      18.754  32.605  32.409  1.00  0.00           H  
ATOM   3668 1HG2 VAL A 248      19.561  29.827  31.394  1.00  0.00           H  
ATOM   3669 2HG2 VAL A 248      17.873  30.325  31.570  1.00  0.00           H  
ATOM   3670 3HG2 VAL A 248      18.456  29.752  30.000  1.00  0.00           H  
ATOM   3671  N   ALA A 249      15.880  31.578  30.530  1.00  0.00           N  
ATOM   3672  CA  ALA A 249      14.656  31.505  31.304  1.00  0.00           C  
ATOM   3673  C   ALA A 249      14.247  30.061  31.538  1.00  0.00           C  
ATOM   3674  O   ALA A 249      14.796  29.134  30.938  1.00  0.00           O  
ATOM   3675  CB  ALA A 249      13.559  32.269  30.575  1.00  0.00           C  
ATOM   3676  H   ALA A 249      16.059  30.857  29.845  1.00  0.00           H  
ATOM   3677  HA  ALA A 249      14.824  31.956  32.283  1.00  0.00           H  
ATOM   3678 1HB  ALA A 249      12.625  32.207  31.134  1.00  0.00           H  
ATOM   3679 2HB  ALA A 249      13.854  33.312  30.478  1.00  0.00           H  
ATOM   3680 3HB  ALA A 249      13.413  31.837  29.586  1.00  0.00           H  
ATOM   3681  N   GLY A 250      13.267  29.854  32.404  1.00  0.00           N  
ATOM   3682  CA  GLY A 250      12.754  28.521  32.654  1.00  0.00           C  
ATOM   3683  C   GLY A 250      11.477  28.538  33.452  1.00  0.00           C  
ATOM   3684  O   GLY A 250      11.069  29.568  33.990  1.00  0.00           O  
ATOM   3685  H   GLY A 250      12.870  30.639  32.899  1.00  0.00           H  
ATOM   3686 1HA  GLY A 250      12.572  28.011  31.707  1.00  0.00           H  
ATOM   3687 2HA  GLY A 250      13.500  27.935  33.190  1.00  0.00           H  
ATOM   3688  N   ILE A 251      10.835  27.373  33.530  1.00  0.00           N  
ATOM   3689  CA  ILE A 251       9.575  27.171  34.243  1.00  0.00           C  
ATOM   3690  C   ILE A 251       9.790  26.242  35.420  1.00  0.00           C  
ATOM   3691  O   ILE A 251      10.494  25.240  35.258  1.00  0.00           O  
ATOM   3692  CB  ILE A 251       8.534  26.589  33.271  1.00  0.00           C  
ATOM   3693  CG1 ILE A 251       8.380  27.507  32.055  1.00  0.00           C  
ATOM   3694  CG2 ILE A 251       7.171  26.368  33.910  1.00  0.00           C  
ATOM   3695  CD1 ILE A 251       7.891  28.915  32.300  1.00  0.00           C  
ATOM   3696  H   ILE A 251      11.243  26.571  33.065  1.00  0.00           H  
ATOM   3697  HA  ILE A 251       9.253  28.147  34.602  1.00  0.00           H  
ATOM   3698  HB  ILE A 251       8.893  25.625  32.907  1.00  0.00           H  
ATOM   3699 1HG1 ILE A 251       9.351  27.585  31.566  1.00  0.00           H  
ATOM   3700 2HG1 ILE A 251       7.678  27.038  31.366  1.00  0.00           H  
ATOM   3701 1HG2 ILE A 251       6.489  25.956  33.166  1.00  0.00           H  
ATOM   3702 2HG2 ILE A 251       7.257  25.672  34.744  1.00  0.00           H  
ATOM   3703 3HG2 ILE A 251       6.757  27.304  34.285  1.00  0.00           H  
ATOM   3704 1HD1 ILE A 251       7.839  29.434  31.342  1.00  0.00           H  
ATOM   3705 2HD1 ILE A 251       6.905  28.911  32.762  1.00  0.00           H  
ATOM   3706 3HD1 ILE A 251       8.570  29.453  32.961  1.00  0.00           H  
ATOM   3707  N   PRO A 252       9.223  26.525  36.612  1.00  0.00           N  
ATOM   3708  CA  PRO A 252       9.257  25.734  37.849  1.00  0.00           C  
ATOM   3709  C   PRO A 252       8.425  24.459  37.794  1.00  0.00           C  
ATOM   3710  O   PRO A 252       7.461  24.390  37.028  1.00  0.00           O  
ATOM   3711  CB  PRO A 252       8.694  26.699  38.896  1.00  0.00           C  
ATOM   3712  CG  PRO A 252       7.815  27.613  38.112  1.00  0.00           C  
ATOM   3713  CD  PRO A 252       8.505  27.804  36.787  1.00  0.00           C  
ATOM   3714  HA  PRO A 252      10.303  25.473  38.072  1.00  0.00           H  
ATOM   3715 1HB  PRO A 252       8.147  26.140  39.669  1.00  0.00           H  
ATOM   3716 2HB  PRO A 252       9.501  27.237  39.414  1.00  0.00           H  
ATOM   3717 1HG  PRO A 252       6.835  27.122  38.029  1.00  0.00           H  
ATOM   3718 2HG  PRO A 252       7.645  28.584  38.600  1.00  0.00           H  
ATOM   3719 1HD  PRO A 252       7.689  27.955  36.065  1.00  0.00           H  
ATOM   3720 2HD  PRO A 252       9.194  28.661  36.824  1.00  0.00           H  
ATOM   3721  N   ARG A 253       8.764  23.484  38.631  1.00  0.00           N  
ATOM   3722  CA  ARG A 253       8.015  22.244  38.727  1.00  0.00           C  
ATOM   3723  C   ARG A 253       7.112  22.133  39.953  1.00  0.00           C  
ATOM   3724  O   ARG A 253       7.560  21.765  41.038  1.00  0.00           O  
ATOM   3725  CB  ARG A 253       9.014  21.095  38.732  1.00  0.00           C  
ATOM   3726  CG  ARG A 253       8.515  19.661  38.765  1.00  0.00           C  
ATOM   3727  CD  ARG A 253       9.688  18.753  38.685  1.00  0.00           C  
ATOM   3728  NE  ARG A 253      10.336  18.831  37.385  1.00  0.00           N  
ATOM   3729  CZ  ARG A 253      10.048  18.065  36.314  1.00  0.00           C  
ATOM   3730  NH1 ARG A 253       9.108  17.150  36.389  1.00  0.00           N  
ATOM   3731  NH2 ARG A 253      10.695  18.209  35.171  1.00  0.00           N  
ATOM   3732  H   ARG A 253       9.570  23.577  39.237  1.00  0.00           H  
ATOM   3733  HA  ARG A 253       7.361  22.175  37.859  1.00  0.00           H  
ATOM   3734 1HB  ARG A 253       9.627  21.177  37.834  1.00  0.00           H  
ATOM   3735 2HB  ARG A 253       9.665  21.194  39.602  1.00  0.00           H  
ATOM   3736 1HG  ARG A 253       7.971  19.477  39.692  1.00  0.00           H  
ATOM   3737 2HG  ARG A 253       7.848  19.473  37.922  1.00  0.00           H  
ATOM   3738 1HD  ARG A 253      10.414  19.028  39.447  1.00  0.00           H  
ATOM   3739 2HD  ARG A 253       9.366  17.724  38.846  1.00  0.00           H  
ATOM   3740  HE  ARG A 253      11.065  19.526  37.296  1.00  0.00           H  
ATOM   3741 1HH1 ARG A 253       8.592  17.011  37.246  1.00  0.00           H  
ATOM   3742 2HH1 ARG A 253       8.897  16.578  35.585  1.00  0.00           H  
ATOM   3743 1HH2 ARG A 253      11.428  18.892  35.046  1.00  0.00           H  
ATOM   3744 2HH2 ARG A 253      10.458  17.622  34.385  1.00  0.00           H  
ATOM   3745  N   THR A 254       5.836  22.454  39.776  1.00  0.00           N  
ATOM   3746  CA  THR A 254       4.841  22.372  40.839  1.00  0.00           C  
ATOM   3747  C   THR A 254       3.708  21.460  40.385  1.00  0.00           C  
ATOM   3748  O   THR A 254       3.071  21.716  39.364  1.00  0.00           O  
ATOM   3749  CB  THR A 254       4.315  23.777  41.187  1.00  0.00           C  
ATOM   3750  OG1 THR A 254       5.413  24.585  41.634  1.00  0.00           O  
ATOM   3751  CG2 THR A 254       3.257  23.725  42.279  1.00  0.00           C  
ATOM   3752  H   THR A 254       5.540  22.771  38.863  1.00  0.00           H  
ATOM   3753  HA  THR A 254       5.305  21.947  41.731  1.00  0.00           H  
ATOM   3754  HB  THR A 254       3.880  24.223  40.293  1.00  0.00           H  
ATOM   3755  HG1 THR A 254       6.072  24.622  40.938  1.00  0.00           H  
ATOM   3756 1HG2 THR A 254       2.903  24.730  42.504  1.00  0.00           H  
ATOM   3757 2HG2 THR A 254       2.422  23.114  41.933  1.00  0.00           H  
ATOM   3758 3HG2 THR A 254       3.685  23.285  43.179  1.00  0.00           H  
ATOM   3759  N   ASP A 255       3.460  20.395  41.140  1.00  0.00           N  
ATOM   3760  CA  ASP A 255       2.479  19.378  40.773  1.00  0.00           C  
ATOM   3761  C   ASP A 255       1.072  19.943  40.627  1.00  0.00           C  
ATOM   3762  O   ASP A 255       0.294  19.526  39.767  1.00  0.00           O  
ATOM   3763  CB  ASP A 255       2.464  18.261  41.820  1.00  0.00           C  
ATOM   3764  CG  ASP A 255       3.715  17.392  41.813  1.00  0.00           C  
ATOM   3765  OD1 ASP A 255       4.467  17.439  40.870  1.00  0.00           O  
ATOM   3766  OD2 ASP A 255       3.906  16.677  42.768  1.00  0.00           O  
ATOM   3767  H   ASP A 255       3.971  20.286  42.003  1.00  0.00           H  
ATOM   3768  HA  ASP A 255       2.765  18.959  39.808  1.00  0.00           H  
ATOM   3769 1HB  ASP A 255       2.358  18.700  42.812  1.00  0.00           H  
ATOM   3770 2HB  ASP A 255       1.601  17.619  41.648  1.00  0.00           H  
ATOM   3771  N   GLN A 256       0.742  20.906  41.480  1.00  0.00           N  
ATOM   3772  CA  GLN A 256      -0.568  21.547  41.508  1.00  0.00           C  
ATOM   3773  C   GLN A 256      -0.959  22.112  40.150  1.00  0.00           C  
ATOM   3774  O   GLN A 256      -2.144  22.307  39.875  1.00  0.00           O  
ATOM   3775  CB  GLN A 256      -0.600  22.671  42.549  1.00  0.00           C  
ATOM   3776  CG  GLN A 256      -0.474  22.243  44.001  1.00  0.00           C  
ATOM   3777  CD  GLN A 256       0.950  22.016  44.471  1.00  0.00           C  
ATOM   3778  OE1 GLN A 256       1.741  21.328  43.818  1.00  0.00           O  
ATOM   3779  NE2 GLN A 256       1.292  22.596  45.615  1.00  0.00           N  
ATOM   3780  H   GLN A 256       1.437  21.213  42.145  1.00  0.00           H  
ATOM   3781  HA  GLN A 256      -1.309  20.794  41.777  1.00  0.00           H  
ATOM   3782 1HB  GLN A 256       0.212  23.374  42.357  1.00  0.00           H  
ATOM   3783 2HB  GLN A 256      -1.536  23.218  42.455  1.00  0.00           H  
ATOM   3784 1HG  GLN A 256      -0.906  23.024  44.627  1.00  0.00           H  
ATOM   3785 2HG  GLN A 256      -1.015  21.306  44.134  1.00  0.00           H  
ATOM   3786 1HE2 GLN A 256       2.218  22.486  45.982  1.00  0.00           H  
ATOM   3787 2HE2 GLN A 256       0.629  23.147  46.119  1.00  0.00           H  
ATOM   3788  N   TYR A 257       0.025  22.371  39.299  1.00  0.00           N  
ATOM   3789  CA  TYR A 257      -0.226  22.919  37.971  1.00  0.00           C  
ATOM   3790  C   TYR A 257       0.137  21.897  36.900  1.00  0.00           C  
ATOM   3791  O   TYR A 257      -0.631  21.688  35.961  1.00  0.00           O  
ATOM   3792  CB  TYR A 257       0.582  24.212  37.826  1.00  0.00           C  
ATOM   3793  CG  TYR A 257       0.009  25.270  38.744  1.00  0.00           C  
ATOM   3794  CD1 TYR A 257       0.447  25.424  40.053  1.00  0.00           C  
ATOM   3795  CD2 TYR A 257      -0.978  26.099  38.235  1.00  0.00           C  
ATOM   3796  CE1 TYR A 257      -0.111  26.406  40.849  1.00  0.00           C  
ATOM   3797  CE2 TYR A 257      -1.537  27.084  39.024  1.00  0.00           C  
ATOM   3798  CZ  TYR A 257      -1.110  27.245  40.326  1.00  0.00           C  
ATOM   3799  OH  TYR A 257      -1.689  28.237  41.088  1.00  0.00           O  
ATOM   3800  H   TYR A 257       0.983  22.193  39.566  1.00  0.00           H  
ATOM   3801  HA  TYR A 257      -1.289  23.140  37.872  1.00  0.00           H  
ATOM   3802 1HB  TYR A 257       1.629  24.029  38.072  1.00  0.00           H  
ATOM   3803 2HB  TYR A 257       0.557  24.562  36.794  1.00  0.00           H  
ATOM   3804  HD1 TYR A 257       1.222  24.770  40.451  1.00  0.00           H  
ATOM   3805  HD2 TYR A 257      -1.315  25.972  37.206  1.00  0.00           H  
ATOM   3806  HE1 TYR A 257       0.226  26.534  41.877  1.00  0.00           H  
ATOM   3807  HE2 TYR A 257      -2.316  27.733  38.618  1.00  0.00           H  
ATOM   3808  HH  TYR A 257      -1.102  28.480  41.807  1.00  0.00           H  
ATOM   3809  N   TRP A 258       1.291  21.247  37.005  1.00  0.00           N  
ATOM   3810  CA  TRP A 258       1.694  20.362  35.918  1.00  0.00           C  
ATOM   3811  C   TRP A 258       0.790  19.148  35.734  1.00  0.00           C  
ATOM   3812  O   TRP A 258       0.729  18.604  34.632  1.00  0.00           O  
ATOM   3813  CB  TRP A 258       3.124  19.859  36.117  1.00  0.00           C  
ATOM   3814  CG  TRP A 258       4.076  20.938  35.697  1.00  0.00           C  
ATOM   3815  CD1 TRP A 258       4.865  21.705  36.500  1.00  0.00           C  
ATOM   3816  CD2 TRP A 258       4.336  21.365  34.351  1.00  0.00           C  
ATOM   3817  NE1 TRP A 258       5.598  22.584  35.742  1.00  0.00           N  
ATOM   3818  CE2 TRP A 258       5.284  22.384  34.421  1.00  0.00           C  
ATOM   3819  CE3 TRP A 258       3.845  20.967  33.102  1.00  0.00           C  
ATOM   3820  CZ2 TRP A 258       5.754  23.019  33.283  1.00  0.00           C  
ATOM   3821  CZ3 TRP A 258       4.318  21.602  31.960  1.00  0.00           C  
ATOM   3822  CH2 TRP A 258       5.251  22.605  32.049  1.00  0.00           C  
ATOM   3823  H   TRP A 258       1.878  21.360  37.818  1.00  0.00           H  
ATOM   3824  HA  TRP A 258       1.652  20.935  34.992  1.00  0.00           H  
ATOM   3825 1HB  TRP A 258       3.282  19.593  37.162  1.00  0.00           H  
ATOM   3826 2HB  TRP A 258       3.293  18.955  35.532  1.00  0.00           H  
ATOM   3827  HD1 TRP A 258       4.886  21.610  37.585  1.00  0.00           H  
ATOM   3828  HE1 TRP A 258       6.256  23.263  36.098  1.00  0.00           H  
ATOM   3829  HE3 TRP A 258       3.107  20.169  33.024  1.00  0.00           H  
ATOM   3830  HZ2 TRP A 258       6.494  23.816  33.337  1.00  0.00           H  
ATOM   3831  HZ3 TRP A 258       3.927  21.283  30.994  1.00  0.00           H  
ATOM   3832  HH2 TRP A 258       5.606  23.086  31.138  1.00  0.00           H  
ATOM   3833  N   GLU A 259       0.086  18.703  36.768  1.00  0.00           N  
ATOM   3834  CA  GLU A 259      -0.825  17.577  36.598  1.00  0.00           C  
ATOM   3835  C   GLU A 259      -1.936  17.909  35.610  1.00  0.00           C  
ATOM   3836  O   GLU A 259      -2.580  17.007  35.071  1.00  0.00           O  
ATOM   3837  CB  GLU A 259      -1.444  17.155  37.932  1.00  0.00           C  
ATOM   3838  CG  GLU A 259      -0.490  16.481  38.908  1.00  0.00           C  
ATOM   3839  CD  GLU A 259      -1.149  16.148  40.218  1.00  0.00           C  
ATOM   3840  OE1 GLU A 259      -2.292  16.495  40.395  1.00  0.00           O  
ATOM   3841  OE2 GLU A 259      -0.507  15.545  41.045  1.00  0.00           O  
ATOM   3842  H   GLU A 259       0.162  19.126  37.682  1.00  0.00           H  
ATOM   3843  HA  GLU A 259      -0.258  16.735  36.199  1.00  0.00           H  
ATOM   3844 1HB  GLU A 259      -1.856  18.034  38.428  1.00  0.00           H  
ATOM   3845 2HB  GLU A 259      -2.265  16.462  37.746  1.00  0.00           H  
ATOM   3846 1HG  GLU A 259      -0.113  15.564  38.455  1.00  0.00           H  
ATOM   3847 2HG  GLU A 259       0.362  17.134  39.092  1.00  0.00           H  
ATOM   3848  N   LYS A 260      -2.164  19.194  35.370  1.00  0.00           N  
ATOM   3849  CA  LYS A 260      -3.193  19.694  34.465  1.00  0.00           C  
ATOM   3850  C   LYS A 260      -2.701  20.389  33.202  1.00  0.00           C  
ATOM   3851  O   LYS A 260      -3.518  21.050  32.560  1.00  0.00           O  
ATOM   3852  CB  LYS A 260      -4.087  20.667  35.237  1.00  0.00           C  
ATOM   3853  CG  LYS A 260      -4.845  20.015  36.385  1.00  0.00           C  
ATOM   3854  CD  LYS A 260      -5.730  21.019  37.110  1.00  0.00           C  
ATOM   3855  CE  LYS A 260      -6.470  20.371  38.270  1.00  0.00           C  
ATOM   3856  NZ  LYS A 260      -7.293  21.354  39.025  1.00  0.00           N  
ATOM   3857  H   LYS A 260      -1.600  19.890  35.834  1.00  0.00           H  
ATOM   3858  HA  LYS A 260      -3.775  18.838  34.119  1.00  0.00           H  
ATOM   3859 1HB  LYS A 260      -3.472  21.471  35.641  1.00  0.00           H  
ATOM   3860 2HB  LYS A 260      -4.815  21.117  34.561  1.00  0.00           H  
ATOM   3861 1HG  LYS A 260      -5.467  19.210  35.993  1.00  0.00           H  
ATOM   3862 2HG  LYS A 260      -4.135  19.593  37.096  1.00  0.00           H  
ATOM   3863 1HD  LYS A 260      -5.115  21.834  37.491  1.00  0.00           H  
ATOM   3864 2HD  LYS A 260      -6.459  21.431  36.411  1.00  0.00           H  
ATOM   3865 1HE  LYS A 260      -7.119  19.586  37.883  1.00  0.00           H  
ATOM   3866 2HE  LYS A 260      -5.744  19.922  38.947  1.00  0.00           H  
ATOM   3867 1HZ  LYS A 260      -7.767  20.887  39.785  1.00  0.00           H  
ATOM   3868 2HZ  LYS A 260      -6.693  22.078  39.394  1.00  0.00           H  
ATOM   3869 3HZ  LYS A 260      -7.977  21.768  38.407  1.00  0.00           H  
ATOM   3870  N   ILE A 261      -1.430  20.281  32.840  1.00  0.00           N  
ATOM   3871  CA  ILE A 261      -0.802  20.905  31.682  1.00  0.00           C  
ATOM   3872  C   ILE A 261      -0.311  19.780  30.776  1.00  0.00           C  
ATOM   3873  O   ILE A 261       0.035  18.692  31.238  1.00  0.00           O  
ATOM   3874  OXT ILE A 261      -0.262  19.953  29.591  1.00  0.00           O  
ATOM   3875  CB  ILE A 261       0.352  21.839  32.087  1.00  0.00           C  
ATOM   3876  CG1 ILE A 261      -0.129  22.987  32.978  1.00  0.00           C  
ATOM   3877  CG2 ILE A 261       1.073  22.428  30.882  1.00  0.00           C  
ATOM   3878  CD1 ILE A 261       0.925  23.787  33.711  1.00  0.00           C  
ATOM   3879  H   ILE A 261      -0.830  19.684  33.391  1.00  0.00           H  
ATOM   3880  HA  ILE A 261      -1.531  21.509  31.143  1.00  0.00           H  
ATOM   3881  HB  ILE A 261       1.068  21.266  32.672  1.00  0.00           H  
ATOM   3882 1HG1 ILE A 261      -0.692  23.696  32.374  1.00  0.00           H  
ATOM   3883 2HG1 ILE A 261      -0.802  22.604  33.745  1.00  0.00           H  
ATOM   3884 1HG2 ILE A 261       1.888  23.090  31.173  1.00  0.00           H  
ATOM   3885 2HG2 ILE A 261       1.503  21.647  30.256  1.00  0.00           H  
ATOM   3886 3HG2 ILE A 261       0.383  23.007  30.267  1.00  0.00           H  
ATOM   3887 1HD1 ILE A 261       0.446  24.565  34.306  1.00  0.00           H  
ATOM   3888 2HD1 ILE A 261       1.501  23.140  34.376  1.00  0.00           H  
ATOM   3889 3HD1 ILE A 261       1.622  24.264  33.026  1.00  0.00           H  
TER                                                                             
ATOM   3891  N   MCM B 262      37.118  33.454  32.950  1.00  0.00           N  
ATOM   3892  CA  MCM B 262      36.911  34.831  33.394  1.00  0.00           C  
ATOM   3893  C   MCM B 262      35.415  35.025  33.600  1.00  0.00           C  
ATOM   3894  O   MCM B 262      34.994  34.831  34.741  1.00  0.00           O  
ATOM   3895  CB  MCM B 262      37.459  35.826  32.369  1.00  0.00           C  
ATOM   3896  CG  MCM B 262      38.435  36.830  32.945  1.00  0.00           C  
ATOM   3897  CD1 MCM B 262      38.410  38.243  32.574  1.00  0.00           C  
ATOM   3898  CD2 MCM B 262      39.350  36.418  33.830  1.00  0.00           C  
ATOM   3899  CE1 MCM B 262      37.513  38.832  31.685  1.00  0.00           C  
ATOM   3900  CE2 MCM B 262      39.356  39.084  33.168  1.00  0.00           C  
ATOM   3901  CZ3 MCM B 262      37.548  40.179  31.394  1.00  0.00           C  
ATOM   3902  CE3 MCM B 262      40.338  37.317  34.422  1.00  0.00           C  
ATOM   3903  OZ1 MCM B 262      40.271  38.612  34.043  1.00  0.00           O  
ATOM   3904  OZ2 MCM B 262      41.174  36.988  35.194  1.00  0.00           O  
ATOM   3905  CZ4 MCM B 262      39.415  40.433  32.896  1.00  0.00           C  
ATOM   3906  CT  MCM B 262      38.509  40.987  32.003  1.00  0.00           C  
ATOM   3907  OI  MCM B 262      38.632  42.302  31.790  1.00  0.00           O  
ATOM   3908  CK  MCM B 262      37.796  43.208  32.459  1.00  0.00           C  
ATOM   3909 1H   MCM B 262      38.093  33.290  32.803  1.00  0.00           H  
ATOM   3910 2H   MCM B 262      36.777  32.824  33.648  1.00  0.00           H  
ATOM   3911 3H   MCM B 262      36.633  33.272  32.094  1.00  0.00           H  
ATOM   3912  HA  MCM B 262      37.430  35.020  34.319  1.00  0.00           H  
ATOM   3913 1HB  MCM B 262      37.900  35.266  31.555  1.00  0.00           H  
ATOM   3914 2HB  MCM B 262      36.625  36.377  31.948  1.00  0.00           H  
ATOM   3915 1HD2 MCM B 262      39.410  35.402  34.168  1.00  0.00           H  
ATOM   3916 1HE1 MCM B 262      36.774  38.229  31.198  1.00  0.00           H  
ATOM   3917 1HZ3 MCM B 262      36.840  40.582  30.698  1.00  0.00           H  
ATOM   3918 1HZ4 MCM B 262      40.155  41.048  33.368  1.00  0.00           H  
ATOM   3919 1HK  MCM B 262      38.077  44.188  32.106  1.00  0.00           H  
ATOM   3920 2HK  MCM B 262      36.753  43.028  32.223  1.00  0.00           H  
ATOM   3921 3HK  MCM B 262      37.941  43.159  33.532  1.00  0.00           H  
ATOM   3922  N   HIS B 263      34.591  35.382  32.618  1.00  0.00           N  
ATOM   3923  CA  HIS B 263      33.179  35.699  32.783  1.00  0.00           C  
ATOM   3924  C   HIS B 263      32.340  34.527  33.272  1.00  0.00           C  
ATOM   3925  O   HIS B 263      32.550  33.430  32.755  1.00  0.00           O  
ATOM   3926  CB  HIS B 263      32.601  36.210  31.459  1.00  0.00           C  
ATOM   3927  CG  HIS B 263      33.349  37.371  30.884  1.00  0.00           C  
ATOM   3928  ND1 HIS B 263      33.442  38.588  31.527  1.00  0.00           N  
ATOM   3929  CD2 HIS B 263      34.040  37.503  29.727  1.00  0.00           C  
ATOM   3930  CE1 HIS B 263      34.159  39.418  30.789  1.00  0.00           C  
ATOM   3931  NE2 HIS B 263      34.532  38.784  29.693  1.00  0.00           N  
ATOM   3932  H   HIS B 263      34.949  35.446  31.676  1.00  0.00           H  
ATOM   3933  HA  HIS B 263      33.124  36.520  33.497  1.00  0.00           H  
ATOM   3934 1HB  HIS B 263      32.605  35.404  30.725  1.00  0.00           H  
ATOM   3935 2HB  HIS B 263      31.564  36.512  31.608  1.00  0.00           H  
ATOM   3936  HD2 HIS B 263      34.179  36.736  28.965  1.00  0.00           H  
ATOM   3937  HE1 HIS B 263      34.400  40.451  31.042  1.00  0.00           H  
ATOM   3938  HE2 HIS B 263      35.091  39.173  28.946  1.00  0.00           H  
ATOM   3939  N   LEU B 264      31.425  34.697  34.217  1.00  0.00           N  
ATOM   3940  CA  LEU B 264      31.123  35.887  35.013  1.00  0.00           C  
ATOM   3941  C   LEU B 264      31.945  35.814  36.302  1.00  0.00           C  
ATOM   3942  O   LEU B 264      32.161  34.722  36.828  1.00  0.00           O  
ATOM   3943  CB  LEU B 264      29.625  35.970  35.333  1.00  0.00           C  
ATOM   3944  CG  LEU B 264      28.684  35.948  34.121  1.00  0.00           C  
ATOM   3945  CD1 LEU B 264      27.239  35.896  34.601  1.00  0.00           C  
ATOM   3946  CD2 LEU B 264      28.931  37.181  33.264  1.00  0.00           C  
ATOM   3947  H   LEU B 264      30.849  33.894  34.422  1.00  0.00           H  
ATOM   3948  HA  LEU B 264      31.425  36.772  34.455  1.00  0.00           H  
ATOM   3949 1HB  LEU B 264      29.359  35.130  35.973  1.00  0.00           H  
ATOM   3950 2HB  LEU B 264      29.437  36.892  35.882  1.00  0.00           H  
ATOM   3951  HG  LEU B 264      28.871  35.052  33.530  1.00  0.00           H  
ATOM   3952 1HD1 LEU B 264      26.571  35.881  33.740  1.00  0.00           H  
ATOM   3953 2HD1 LEU B 264      27.085  34.995  35.195  1.00  0.00           H  
ATOM   3954 3HD1 LEU B 264      27.026  36.774  35.210  1.00  0.00           H  
ATOM   3955 1HD2 LEU B 264      28.263  37.165  32.403  1.00  0.00           H  
ATOM   3956 2HD2 LEU B 264      28.742  38.078  33.854  1.00  0.00           H  
ATOM   3957 3HD2 LEU B 264      29.966  37.183  32.921  1.00  0.00           H  
ATOM   3958  N   PHE B 265      32.401  36.954  36.809  1.00  0.00           N  
ATOM   3959  CA  PHE B 265      33.166  37.055  38.047  1.00  0.00           C  
ATOM   3960  C   PHE B 265      32.789  38.418  38.615  1.00  0.00           C  
ATOM   3961  O   PHE B 265      32.158  39.172  37.874  1.00  0.00           O  
ATOM   3962  CB  PHE B 265      34.673  36.948  37.809  1.00  0.00           C  
ATOM   3963  CG  PHE B 265      35.224  38.025  36.917  1.00  0.00           C  
ATOM   3964  CD1 PHE B 265      35.951  39.080  37.447  1.00  0.00           C  
ATOM   3965  CD2 PHE B 265      35.016  37.984  35.547  1.00  0.00           C  
ATOM   3966  CE1 PHE B 265      36.458  40.071  36.628  1.00  0.00           C  
ATOM   3967  CE2 PHE B 265      35.523  38.972  34.725  1.00  0.00           C  
ATOM   3968  CZ  PHE B 265      36.244  40.017  35.267  1.00  0.00           C  
ATOM   3969  H   PHE B 265      32.217  37.819  36.320  1.00  0.00           H  
ATOM   3970  HA  PHE B 265      32.847  36.283  38.747  1.00  0.00           H  
ATOM   3971 1HB  PHE B 265      35.196  36.997  38.763  1.00  0.00           H  
ATOM   3972 2HB  PHE B 265      34.903  35.983  37.359  1.00  0.00           H  
ATOM   3973  HD1 PHE B 265      36.120  39.122  38.524  1.00  0.00           H  
ATOM   3974  HD2 PHE B 265      34.446  37.159  35.119  1.00  0.00           H  
ATOM   3975  HE1 PHE B 265      37.027  40.895  37.058  1.00  0.00           H  
ATOM   3976  HE2 PHE B 265      35.353  38.929  33.650  1.00  0.00           H  
ATOM   3977  HZ  PHE B 265      36.642  40.798  34.621  1.00  0.00           H  
ATOM   3978  N   ARG B 266      33.151  38.726  39.858  1.00  0.00           N  
ATOM   3979  CA  ARG B 266      32.687  39.943  40.511  1.00  0.00           C  
ATOM   3980  C   ARG B 266      32.624  41.052  39.472  1.00  0.00           C  
ATOM   3981  CB  ARG B 266      33.611  40.348  41.650  1.00  0.00           C  
ATOM   3982  CG  ARG B 266      34.934  40.959  41.215  1.00  0.00           C  
ATOM   3983  CD  ARG B 266      35.862  41.131  42.361  1.00  0.00           C  
ATOM   3984  NE  ARG B 266      37.014  41.946  42.008  1.00  0.00           N  
ATOM   3985  CZ  ARG B 266      38.132  41.477  41.420  1.00  0.00           C  
ATOM   3986  NH1 ARG B 266      38.234  40.199  41.127  1.00  0.00           N  
ATOM   3987  NH2 ARG B 266      39.126  42.300  41.138  1.00  0.00           N  
ATOM   3988  ST1 ARG B 266      33.924  41.362  38.472  1.00  0.00           S  
ATOM   3989  H   ARG B 266      33.763  38.100  40.362  1.00  0.00           H  
ATOM   3990  HA  ARG B 266      31.692  39.759  40.918  1.00  0.00           H  
ATOM   3991 1HB  ARG B 266      33.107  41.074  42.286  1.00  0.00           H  
ATOM   3992 2HB  ARG B 266      33.836  39.476  42.264  1.00  0.00           H  
ATOM   3993 1HG  ARG B 266      35.411  40.308  40.482  1.00  0.00           H  
ATOM   3994 2HG  ARG B 266      34.753  41.937  40.768  1.00  0.00           H  
ATOM   3995 1HD  ARG B 266      35.339  41.619  43.183  1.00  0.00           H  
ATOM   3996 2HD  ARG B 266      36.222  40.157  42.688  1.00  0.00           H  
ATOM   3997  HE  ARG B 266      36.973  42.934  42.218  1.00  0.00           H  
ATOM   3998 1HH1 ARG B 266      37.473  39.569  41.342  1.00  0.00           H  
ATOM   3999 2HH1 ARG B 266      39.071  39.847  40.687  1.00  0.00           H  
ATOM   4000 1HH2 ARG B 266      39.048  43.283  41.364  1.00  0.00           H  
ATOM   4001 2HH2 ARG B 266      39.963  41.949  40.698  1.00  0.00           H  
ATOM   4002  N   ALA B 267      31.524  41.790  39.351  1.00  0.00           N  
ATOM   4003  CA  ALA B 267      31.522  42.850  38.347  1.00  0.00           C  
ATOM   4004  C   ALA B 267      32.187  44.118  38.859  1.00  0.00           C  
ATOM   4005  O   ALA B 267      32.703  44.918  38.079  1.00  0.00           O  
ATOM   4006  CB  ALA B 267      30.099  43.154  37.902  1.00  0.00           C  
ATOM   4007  H   ALA B 267      30.701  41.647  39.918  1.00  0.00           H  
ATOM   4008  HA  ALA B 267      32.095  42.503  37.487  1.00  0.00           H  
ATOM   4009 1HB  ALA B 267      30.114  43.947  37.153  1.00  0.00           H  
ATOM   4010 2HB  ALA B 267      29.653  42.257  37.472  1.00  0.00           H  
ATOM   4011 3HB  ALA B 267      29.511  43.476  38.759  1.00  0.00           H  
ATOM   4012  N   ALA B 268      32.190  44.327  40.171  1.00  0.00           N  
ATOM   4013  CA  ALA B 268      32.836  45.520  40.713  1.00  0.00           C  
ATOM   4014  C   ALA B 268      34.304  45.145  40.849  1.00  0.00           C  
ATOM   4015  O   ALA B 268      34.852  45.053  41.948  1.00  0.00           O  
ATOM   4016  CB  ALA B 268      32.223  45.937  42.042  1.00  0.00           C  
ATOM   4017  H   ALA B 268      31.747  43.662  40.789  1.00  0.00           H  
ATOM   4018  HA  ALA B 268      32.730  46.353  40.019  1.00  0.00           H  
ATOM   4019 1HB  ALA B 268      32.761  46.800  42.436  1.00  0.00           H  
ATOM   4020 2HB  ALA B 268      31.177  46.195  41.877  1.00  0.00           H  
ATOM   4021 3HB  ALA B 268      32.287  45.120  42.759  1.00  0.00           H  
ATOM   4022  N   ALA B 269      34.928  44.931  39.697  1.00  0.00           N  
ATOM   4023  CA  ALA B 269      36.310  44.472  39.624  1.00  0.00           C  
ATOM   4024  C   ALA B 269      37.331  45.425  40.227  1.00  0.00           C  
ATOM   4025  O   ALA B 269      38.309  44.932  40.789  1.00  0.00           O  
ATOM   4026  CB  ALA B 269      36.668  44.202  38.170  1.00  0.00           C  
ATOM   4027  H   ALA B 269      34.385  45.105  38.864  1.00  0.00           H  
ATOM   4028  HA  ALA B 269      36.381  43.544  40.193  1.00  0.00           H  
ATOM   4029 1HB  ALA B 269      37.696  43.843  38.115  1.00  0.00           H  
ATOM   4030 2HB  ALA B 269      35.994  43.448  37.762  1.00  0.00           H  
ATOM   4031 3HB  ALA B 269      36.574  45.117  37.586  1.00  0.00           H  
ATOM   4032  N   MCM B 270      37.138  46.736  40.131  1.00  0.00           N  
ATOM   4033  CA  MCM B 270      37.935  47.873  40.579  1.00  0.00           C  
ATOM   4034  C   MCM B 270      36.908  48.891  41.059  1.00  0.00           C  
ATOM   4035  O   MCM B 270      35.834  48.983  40.464  1.00  0.00           O  
ATOM   4036  OXT MCM B 270      37.138  49.596  42.003  1.00  0.00           O  
ATOM   4037  CB  MCM B 270      38.810  48.432  39.456  1.00  0.00           C  
ATOM   4038  CG  MCM B 270      40.061  47.622  39.188  1.00  0.00           C  
ATOM   4039  CD1 MCM B 270      40.141  46.645  38.105  1.00  0.00           C  
ATOM   4040  CD2 MCM B 270      41.136  47.805  39.963  1.00  0.00           C  
ATOM   4041  CE1 MCM B 270      39.121  46.351  37.202  1.00  0.00           C  
ATOM   4042  CE2 MCM B 270      41.345  45.953  37.945  1.00  0.00           C  
ATOM   4043  CZ3 MCM B 270      39.278  45.421  36.197  1.00  0.00           C  
ATOM   4044  CE3 MCM B 270      42.377  47.056  39.784  1.00  0.00           C  
ATOM   4045  OZ1 MCM B 270      42.396  46.165  38.768  1.00  0.00           O  
ATOM   4046  OZ2 MCM B 270      43.343  47.176  40.459  1.00  0.00           O  
ATOM   4047  CZ4 MCM B 270      41.530  45.019  36.951  1.00  0.00           C  
ATOM   4048  CT  MCM B 270      40.493  44.746  36.071  1.00  0.00           C  
ATOM   4049  OI  MCM B 270      40.750  43.825  35.136  1.00  0.00           O  
ATOM   4050  CK  MCM B 270      41.011  44.214  33.813  1.00  0.00           C  
ATOM   4051  H   MCM B 270      36.276  46.964  39.657  1.00  0.00           H  
ATOM   4052  HA  MCM B 270      38.612  47.578  41.365  1.00  0.00           H  
ATOM   4053 1HB  MCM B 270      38.201  48.528  38.567  1.00  0.00           H  
ATOM   4054 2HB  MCM B 270      39.117  49.436  39.729  1.00  0.00           H  
ATOM   4055 1HD2 MCM B 270      41.158  48.524  40.760  1.00  0.00           H  
ATOM   4056 1HE1 MCM B 270      38.176  46.849  37.286  1.00  0.00           H  
ATOM   4057 1HZ3 MCM B 270      38.461  45.224  35.532  1.00  0.00           H  
ATOM   4058 1HZ4 MCM B 270      42.467  44.505  36.860  1.00  0.00           H  
ATOM   4059 1HK  MCM B 270      41.165  43.301  33.260  1.00  0.00           H  
ATOM   4060 2HK  MCM B 270      40.171  44.753  33.389  1.00  0.00           H  
ATOM   4061 3HK  MCM B 270      41.904  44.825  33.751  1.00  0.00           H  
TER                                                                             
CONECT 3891 3892 3909 3910 3911                                                 
CONECT 3892 3891 3893 3895 3912                                                 
CONECT 3893 3892 3894 3922                                                      
CONECT 3894 3893                                                                
CONECT 3895 3892 3896 3913 3914                                                 
CONECT 3896 3895 3897 3898                                                      
CONECT 3897 3896 3899 3900                                                      
CONECT 3898 3896 3902 3915                                                      
CONECT 3899 3897 3901 3916                                                      
CONECT 3900 3897 3903 3905                                                      
CONECT 3901 3899 3906 3917                                                      
CONECT 3902 3898 3903 3904                                                      
CONECT 3903 3900 3902                                                           
CONECT 3904 3902                                                                
CONECT 3905 3900 3906 3918                                                      
CONECT 3906 3901 3905 3907                                                      
CONECT 3907 3906 3908                                                           
CONECT 3908 3907 3919 3920 3921                                                 
CONECT 3909 3891                                                                
CONECT 3910 3891                                                                
CONECT 3911 3891                                                                
CONECT 3912 3892                                                                
CONECT 3913 3895                                                                
CONECT 3914 3895                                                                
CONECT 3915 3898                                                                
CONECT 3916 3899                                                                
CONECT 3917 3901                                                                
CONECT 3918 3905                                                                
CONECT 3919 3908                                                                
CONECT 3920 3908                                                                
CONECT 3921 3908                                                                
CONECT 3922 3893                                                                
CONECT 4024 4032                                                                
CONECT 4032 4024 4033 4051                                                      
CONECT 4033 4032 4034 4037 4052                                                 
CONECT 4034 4033 4035 4036                                                      
CONECT 4035 4034                                                                
CONECT 4036 4034                                                                
CONECT 4037 4033 4038 4053 4054                                                 
CONECT 4038 4037 4039 4040                                                      
CONECT 4039 4038 4041 4042                                                      
CONECT 4040 4038 4044 4055                                                      
CONECT 4041 4039 4043 4056                                                      
CONECT 4042 4039 4045 4047                                                      
CONECT 4043 4041 4048 4057                                                      
CONECT 4044 4040 4045 4046                                                      
CONECT 4045 4042 4044                                                           
CONECT 4046 4044                                                                
CONECT 4047 4042 4048 4058                                                      
CONECT 4048 4043 4047 4049                                                      
CONECT 4049 4048 4050                                                           
CONECT 4050 4049 4059 4060 4061                                                 
CONECT 4051 4032                                                                
CONECT 4052 4033                                                                
CONECT 4053 4037                                                                
CONECT 4054 4037                                                                
CONECT 4055 4040                                                                
CONECT 4056 4041                                                                
CONECT 4057 4043                                                                
CONECT 4058 4047                                                                
CONECT 4059 4050                                                                
CONECT 4060 4050                                                                
CONECT 4061 4050                                                                
