# Supplementary material for: Rational design of thioamide peptides as selective inhibitors of cysteine protease cathepsin L
Source: Chem Sci. 2021 Jul 19;12(32):10825–35. doi: 10.1039/d1sc00785h (PMC8901119; doi:10.1039/d1sc00785h)
Supplement: SC-012-D1SC00785H-s019 [file SC-012-D1SC00785H-s019.pdb]

HEADER                                            04-OCT-20   XXXX              
EXPDTA    THEORETICAL MODEL                                                     
REMARK 220                                                                      
REMARK 220 EXPERIMENTAL DETAILS                                                 
REMARK 220  EXPERIMENT TYPE                : THEORETICAL MODELLING              
REMARK 220  DATE OF DATA COLLECTION        : 04-OCT-20                          
REMARK 220                                                                      
REMARK 220 REMARK: MODEL GENERATED BY ROSETTA                                   
REMARK 220  VERSION 2019.22+release.d8f9b4a                                     
SSBOND     CYS A   22    CYS A   65                                       2.03  
SSBOND     CYS A   56    CYS A   98                                       2.02  
SSBOND     CYS A  156    CYS A  209                                       2.02  
ATOM      1  N   ALA A   1       3.171  39.055  22.894  1.00  0.00           N  
ATOM      2  CA  ALA A   1       2.288  40.057  22.157  1.00  0.00           C  
ATOM      3  C   ALA A   1       2.008  41.388  22.855  1.00  0.00           C  
ATOM      4  O   ALA A   1       1.895  42.387  22.146  1.00  0.00           O  
ATOM      5  CB  ALA A   1       0.954  39.400  21.828  1.00  0.00           C  
ATOM      6 1H   ALA A   1       3.274  38.234  22.333  1.00  0.00           H  
ATOM      7 2H   ALA A   1       4.071  39.456  23.065  1.00  0.00           H  
ATOM      8 3H   ALA A   1       2.757  38.804  23.769  1.00  0.00           H  
ATOM      9  HA  ALA A   1       2.797  40.309  21.227  1.00  0.00           H  
ATOM     10 1HB  ALA A   1       0.335  40.102  21.272  1.00  0.00           H  
ATOM     11 2HB  ALA A   1       1.130  38.507  21.225  1.00  0.00           H  
ATOM     12 3HB  ALA A   1       0.430  39.111  22.737  1.00  0.00           H  
ATOM     13  N   PRO A   2       1.892  41.502  24.189  1.00  0.00           N  
ATOM     14  CA  PRO A   2       1.665  42.769  24.886  1.00  0.00           C  
ATOM     15  C   PRO A   2       2.805  43.748  24.626  1.00  0.00           C  
ATOM     16  O   PRO A   2       3.947  43.336  24.431  1.00  0.00           O  
ATOM     17  CB  PRO A   2       1.616  42.360  26.361  1.00  0.00           C  
ATOM     18  CG  PRO A   2       1.254  40.915  26.345  1.00  0.00           C  
ATOM     19  CD  PRO A   2       1.917  40.355  25.114  1.00  0.00           C  
ATOM     20  HA  PRO A   2       0.701  43.202  24.580  1.00  0.00           H  
ATOM     21 1HB  PRO A   2       2.593  42.546  26.832  1.00  0.00           H  
ATOM     22 2HB  PRO A   2       0.879  42.971  26.902  1.00  0.00           H  
ATOM     23 1HG  PRO A   2       1.607  40.432  27.268  1.00  0.00           H  
ATOM     24 2HG  PRO A   2       0.161  40.797  26.319  1.00  0.00           H  
ATOM     25 1HD  PRO A   2       2.945  40.068  25.380  1.00  0.00           H  
ATOM     26 2HD  PRO A   2       1.309  39.499  24.787  1.00  0.00           H  
ATOM     27  N   ARG A   3       2.503  45.047  24.620  1.00  0.00           N  
ATOM     28  CA  ARG A   3       3.547  46.046  24.419  1.00  0.00           C  
ATOM     29  C   ARG A   3       4.307  46.358  25.709  1.00  0.00           C  
ATOM     30  O   ARG A   3       5.379  46.961  25.678  1.00  0.00           O  
ATOM     31  CB  ARG A   3       2.978  47.347  23.875  1.00  0.00           C  
ATOM     32  CG  ARG A   3       2.408  47.306  22.465  1.00  0.00           C  
ATOM     33  CD  ARG A   3       1.873  48.645  22.117  1.00  0.00           C  
ATOM     34  NE  ARG A   3       2.951  49.621  22.051  1.00  0.00           N  
ATOM     35  CZ  ARG A   3       2.845  50.938  22.324  1.00  0.00           C  
ATOM     36  NH1 ARG A   3       1.713  51.496  22.691  1.00  0.00           N  
ATOM     37  NH2 ARG A   3       3.902  51.722  22.227  1.00  0.00           N  
ATOM     38  H   ARG A   3       1.546  45.338  24.754  1.00  0.00           H  
ATOM     39  HA  ARG A   3       4.256  45.658  23.686  1.00  0.00           H  
ATOM     40 1HB  ARG A   3       2.176  47.690  24.528  1.00  0.00           H  
ATOM     41 2HB  ARG A   3       3.764  48.101  23.882  1.00  0.00           H  
ATOM     42 1HG  ARG A   3       3.193  47.032  21.760  1.00  0.00           H  
ATOM     43 2HG  ARG A   3       1.605  46.568  22.411  1.00  0.00           H  
ATOM     44 1HD  ARG A   3       1.378  48.604  21.148  1.00  0.00           H  
ATOM     45 2HD  ARG A   3       1.158  48.953  22.880  1.00  0.00           H  
ATOM     46  HE  ARG A   3       3.863  49.281  21.776  1.00  0.00           H  
ATOM     47 1HH1 ARG A   3       0.866  50.954  22.786  1.00  0.00           H  
ATOM     48 2HH1 ARG A   3       1.730  52.489  22.874  1.00  0.00           H  
ATOM     49 1HH2 ARG A   3       4.803  51.357  21.950  1.00  0.00           H  
ATOM     50 2HH2 ARG A   3       3.768  52.697  22.442  1.00  0.00           H  
ATOM     51  N   SER A   4       3.721  45.968  26.841  1.00  0.00           N  
ATOM     52  CA  SER A   4       4.290  46.229  28.164  1.00  0.00           C  
ATOM     53  C   SER A   4       4.025  45.050  29.089  1.00  0.00           C  
ATOM     54  O   SER A   4       2.880  44.671  29.325  1.00  0.00           O  
ATOM     55  CB  SER A   4       3.706  47.504  28.742  1.00  0.00           C  
ATOM     56  OG  SER A   4       4.185  47.751  30.035  1.00  0.00           O  
ATOM     57  H   SER A   4       2.846  45.469  26.777  1.00  0.00           H  
ATOM     58  HA  SER A   4       5.371  46.344  28.063  1.00  0.00           H  
ATOM     59 1HB  SER A   4       3.962  48.341  28.093  1.00  0.00           H  
ATOM     60 2HB  SER A   4       2.620  47.425  28.766  1.00  0.00           H  
ATOM     61  HG  SER A   4       3.835  48.609  30.287  1.00  0.00           H  
ATOM     62  N   VAL A   5       5.106  44.529  29.663  1.00  0.00           N  
ATOM     63  CA  VAL A   5       5.079  43.404  30.595  1.00  0.00           C  
ATOM     64  C   VAL A   5       5.949  43.730  31.806  1.00  0.00           C  
ATOM     65  O   VAL A   5       7.073  44.191  31.655  1.00  0.00           O  
ATOM     66  CB  VAL A   5       5.594  42.118  29.921  1.00  0.00           C  
ATOM     67  CG1 VAL A   5       5.660  40.957  30.902  1.00  0.00           C  
ATOM     68  CG2 VAL A   5       4.683  41.784  28.750  1.00  0.00           C  
ATOM     69  H   VAL A   5       5.992  44.953  29.428  1.00  0.00           H  
ATOM     70  HA  VAL A   5       4.054  43.239  30.930  1.00  0.00           H  
ATOM     71  HB  VAL A   5       6.612  42.277  29.565  1.00  0.00           H  
ATOM     72 1HG1 VAL A   5       6.028  40.070  30.386  1.00  0.00           H  
ATOM     73 2HG1 VAL A   5       6.331  41.187  31.729  1.00  0.00           H  
ATOM     74 3HG1 VAL A   5       4.669  40.753  31.305  1.00  0.00           H  
ATOM     75 1HG2 VAL A   5       5.037  40.876  28.264  1.00  0.00           H  
ATOM     76 2HG2 VAL A   5       3.665  41.631  29.110  1.00  0.00           H  
ATOM     77 3HG2 VAL A   5       4.687  42.602  28.029  1.00  0.00           H  
ATOM     78  N   ASP A   6       5.422  43.521  33.010  1.00  0.00           N  
ATOM     79  CA  ASP A   6       6.228  43.728  34.209  1.00  0.00           C  
ATOM     80  C   ASP A   6       5.787  42.710  35.262  1.00  0.00           C  
ATOM     81  O   ASP A   6       4.762  42.857  35.927  1.00  0.00           O  
ATOM     82  CB  ASP A   6       6.080  45.159  34.733  1.00  0.00           C  
ATOM     83  CG  ASP A   6       7.032  45.384  35.900  1.00  0.00           C  
ATOM     84  OD1 ASP A   6       7.593  44.427  36.379  1.00  0.00           O  
ATOM     85  OD2 ASP A   6       7.191  46.511  36.304  1.00  0.00           O  
ATOM     86  H   ASP A   6       4.461  43.219  33.091  1.00  0.00           H  
ATOM     87  HA  ASP A   6       7.275  43.539  33.968  1.00  0.00           H  
ATOM     88 1HB  ASP A   6       6.295  45.865  33.931  1.00  0.00           H  
ATOM     89 2HB  ASP A   6       5.052  45.334  35.051  1.00  0.00           H  
ATOM     90  N   TRP A   7       6.600  41.673  35.395  1.00  0.00           N  
ATOM     91  CA  TRP A   7       6.307  40.530  36.242  1.00  0.00           C  
ATOM     92  C   TRP A   7       6.476  40.816  37.729  1.00  0.00           C  
ATOM     93  O   TRP A   7       5.998  40.049  38.567  1.00  0.00           O  
ATOM     94  CB  TRP A   7       7.190  39.359  35.806  1.00  0.00           C  
ATOM     95  CG  TRP A   7       6.853  38.804  34.455  1.00  0.00           C  
ATOM     96  CD1 TRP A   7       7.644  38.758  33.347  1.00  0.00           C  
ATOM     97  CD2 TRP A   7       5.595  38.202  34.073  1.00  0.00           C  
ATOM     98  NE1 TRP A   7       6.966  38.172  32.307  1.00  0.00           N  
ATOM     99  CE2 TRP A   7       5.709  37.823  32.733  1.00  0.00           C  
ATOM    100  CE3 TRP A   7       4.393  37.953  34.748  1.00  0.00           C  
ATOM    101  CZ2 TRP A   7       4.686  37.219  32.053  1.00  0.00           C  
ATOM    102  CZ3 TRP A   7       3.353  37.338  34.061  1.00  0.00           C  
ATOM    103  CH2 TRP A   7       3.498  36.979  32.744  1.00  0.00           C  
ATOM    104  H   TRP A   7       7.469  41.685  34.875  1.00  0.00           H  
ATOM    105  HA  TRP A   7       5.267  40.254  36.074  1.00  0.00           H  
ATOM    106 1HB  TRP A   7       8.232  39.680  35.790  1.00  0.00           H  
ATOM    107 2HB  TRP A   7       7.118  38.539  36.522  1.00  0.00           H  
ATOM    108  HD1 TRP A   7       8.665  39.130  33.286  1.00  0.00           H  
ATOM    109  HE1 TRP A   7       7.294  38.004  31.367  1.00  0.00           H  
ATOM    110  HE3 TRP A   7       4.277  38.235  35.794  1.00  0.00           H  
ATOM    111  HZ2 TRP A   7       4.785  36.927  31.008  1.00  0.00           H  
ATOM    112  HZ3 TRP A   7       2.420  37.149  34.592  1.00  0.00           H  
ATOM    113  HH2 TRP A   7       2.669  36.497  32.225  1.00  0.00           H  
ATOM    114  N   ARG A   8       7.085  41.943  38.087  1.00  0.00           N  
ATOM    115  CA  ARG A   8       7.291  42.154  39.517  1.00  0.00           C  
ATOM    116  C   ARG A   8       6.010  42.656  40.172  1.00  0.00           C  
ATOM    117  O   ARG A   8       5.899  42.696  41.396  1.00  0.00           O  
ATOM    118  CB  ARG A   8       8.391  43.175  39.767  1.00  0.00           C  
ATOM    119  CG  ARG A   8       7.962  44.629  39.650  1.00  0.00           C  
ATOM    120  CD  ARG A   8       9.075  45.604  39.772  1.00  0.00           C  
ATOM    121  NE  ARG A   8       8.549  46.959  39.814  1.00  0.00           N  
ATOM    122  CZ  ARG A   8       9.265  48.095  39.927  1.00  0.00           C  
ATOM    123  NH1 ARG A   8      10.577  48.076  40.015  1.00  0.00           N  
ATOM    124  NH2 ARG A   8       8.630  49.254  39.950  1.00  0.00           N  
ATOM    125  H   ARG A   8       7.389  42.619  37.402  1.00  0.00           H  
ATOM    126  HA  ARG A   8       7.546  41.197  39.975  1.00  0.00           H  
ATOM    127 1HB  ARG A   8       8.799  43.036  40.767  1.00  0.00           H  
ATOM    128 2HB  ARG A   8       9.202  43.015  39.058  1.00  0.00           H  
ATOM    129 1HG  ARG A   8       7.496  44.803  38.680  1.00  0.00           H  
ATOM    130 2HG  ARG A   8       7.244  44.876  40.434  1.00  0.00           H  
ATOM    131 1HD  ARG A   8       9.632  45.409  40.688  1.00  0.00           H  
ATOM    132 2HD  ARG A   8       9.740  45.504  38.915  1.00  0.00           H  
ATOM    133  HE  ARG A   8       7.544  47.051  39.750  1.00  0.00           H  
ATOM    134 1HH1 ARG A   8      11.080  47.200  39.999  1.00  0.00           H  
ATOM    135 2HH1 ARG A   8      11.091  48.941  40.099  1.00  0.00           H  
ATOM    136 1HH2 ARG A   8       7.622  49.274  39.882  1.00  0.00           H  
ATOM    137 2HH2 ARG A   8       9.148  50.116  40.034  1.00  0.00           H  
ATOM    138  N   GLU A   9       5.039  43.040  39.345  1.00  0.00           N  
ATOM    139  CA  GLU A   9       3.771  43.574  39.848  1.00  0.00           C  
ATOM    140  C   GLU A   9       2.737  42.455  39.932  1.00  0.00           C  
ATOM    141  O   GLU A   9       1.584  42.688  40.289  1.00  0.00           O  
ATOM    142  CB  GLU A   9       3.279  44.711  38.950  1.00  0.00           C  
ATOM    143  CG  GLU A   9       4.212  45.909  38.843  1.00  0.00           C  
ATOM    144  CD  GLU A   9       4.413  46.662  40.128  1.00  0.00           C  
ATOM    145  OE1 GLU A   9       3.476  46.746  40.886  1.00  0.00           O  
ATOM    146  OE2 GLU A   9       5.492  47.154  40.362  1.00  0.00           O  
ATOM    147  H   GLU A   9       5.156  42.974  38.345  1.00  0.00           H  
ATOM    148  HA  GLU A   9       3.930  43.970  40.852  1.00  0.00           H  
ATOM    149 1HB  GLU A   9       3.120  44.326  37.942  1.00  0.00           H  
ATOM    150 2HB  GLU A   9       2.321  45.076  39.321  1.00  0.00           H  
ATOM    151 1HG  GLU A   9       5.186  45.562  38.498  1.00  0.00           H  
ATOM    152 2HG  GLU A   9       3.813  46.596  38.099  1.00  0.00           H  
ATOM    153  N   LYS A  10       3.123  41.262  39.484  1.00  0.00           N  
ATOM    154  CA  LYS A  10       2.215  40.124  39.413  1.00  0.00           C  
ATOM    155  C   LYS A  10       2.613  38.990  40.350  1.00  0.00           C  
ATOM    156  O   LYS A  10       2.062  37.891  40.263  1.00  0.00           O  
ATOM    157  CB  LYS A  10       2.124  39.659  37.959  1.00  0.00           C  
ATOM    158  CG  LYS A  10       1.509  40.697  37.029  1.00  0.00           C  
ATOM    159  CD  LYS A  10       1.376  40.183  35.603  1.00  0.00           C  
ATOM    160  CE  LYS A  10       0.652  41.196  34.728  1.00  0.00           C  
ATOM    161  NZ  LYS A  10       0.508  40.729  33.323  1.00  0.00           N  
ATOM    162  H   LYS A  10       4.072  41.115  39.172  1.00  0.00           H  
ATOM    163  HA  LYS A  10       1.230  40.469  39.730  1.00  0.00           H  
ATOM    164 1HB  LYS A  10       3.123  39.417  37.594  1.00  0.00           H  
ATOM    165 2HB  LYS A  10       1.524  38.750  37.907  1.00  0.00           H  
ATOM    166 1HG  LYS A  10       0.519  40.966  37.399  1.00  0.00           H  
ATOM    167 2HG  LYS A  10       2.136  41.588  37.022  1.00  0.00           H  
ATOM    168 1HD  LYS A  10       2.370  39.995  35.195  1.00  0.00           H  
ATOM    169 2HD  LYS A  10       0.817  39.247  35.604  1.00  0.00           H  
ATOM    170 1HE  LYS A  10      -0.339  41.377  35.143  1.00  0.00           H  
ATOM    171 2HE  LYS A  10       1.213  42.130  34.735  1.00  0.00           H  
ATOM    172 1HZ  LYS A  10       0.024  41.431  32.781  1.00  0.00           H  
ATOM    173 2HZ  LYS A  10       1.424  40.570  32.927  1.00  0.00           H  
ATOM    174 3HZ  LYS A  10      -0.020  39.868  33.304  1.00  0.00           H  
ATOM    175  N   GLY A  11       3.591  39.237  41.214  1.00  0.00           N  
ATOM    176  CA  GLY A  11       4.066  38.238  42.166  1.00  0.00           C  
ATOM    177  C   GLY A  11       5.134  37.266  41.716  1.00  0.00           C  
ATOM    178  O   GLY A  11       5.320  36.236  42.366  1.00  0.00           O  
ATOM    179  H   GLY A  11       4.015  40.155  41.201  1.00  0.00           H  
ATOM    180 1HA  GLY A  11       4.433  38.763  43.048  1.00  0.00           H  
ATOM    181 2HA  GLY A  11       3.206  37.662  42.506  1.00  0.00           H  
ATOM    182  N   TYR A  12       5.854  37.535  40.631  1.00  0.00           N  
ATOM    183  CA  TYR A  12       6.866  36.591  40.156  1.00  0.00           C  
ATOM    184  C   TYR A  12       8.297  36.960  40.540  1.00  0.00           C  
ATOM    185  O   TYR A  12       9.238  36.222  40.261  1.00  0.00           O  
ATOM    186  CB  TYR A  12       6.862  36.472  38.630  1.00  0.00           C  
ATOM    187  CG  TYR A  12       5.615  35.952  37.951  1.00  0.00           C  
ATOM    188  CD1 TYR A  12       4.425  36.660  38.031  1.00  0.00           C  
ATOM    189  CD2 TYR A  12       5.649  34.761  37.241  1.00  0.00           C  
ATOM    190  CE1 TYR A  12       3.283  36.190  37.413  1.00  0.00           C  
ATOM    191  CE2 TYR A  12       4.498  34.305  36.628  1.00  0.00           C  
ATOM    192  CZ  TYR A  12       3.320  35.019  36.715  1.00  0.00           C  
ATOM    193  OH  TYR A  12       2.184  34.548  36.098  1.00  0.00           O  
ATOM    194  H   TYR A  12       5.732  38.387  40.102  1.00  0.00           H  
ATOM    195  HA  TYR A  12       6.654  35.609  40.581  1.00  0.00           H  
ATOM    196 1HB  TYR A  12       7.055  37.477  38.252  1.00  0.00           H  
ATOM    197 2HB  TYR A  12       7.673  35.807  38.337  1.00  0.00           H  
ATOM    198  HD1 TYR A  12       4.371  37.599  38.583  1.00  0.00           H  
ATOM    199  HD2 TYR A  12       6.573  34.187  37.165  1.00  0.00           H  
ATOM    200  HE1 TYR A  12       2.352  36.752  37.480  1.00  0.00           H  
ATOM    201  HE2 TYR A  12       4.492  33.373  36.064  1.00  0.00           H  
ATOM    202  HH  TYR A  12       1.475  35.187  36.205  1.00  0.00           H  
ATOM    203  N   VAL A  13       8.461  38.093  41.222  1.00  0.00           N  
ATOM    204  CA  VAL A  13       9.800  38.590  41.526  1.00  0.00           C  
ATOM    205  C   VAL A  13      10.060  38.862  43.005  1.00  0.00           C  
ATOM    206  O   VAL A  13       9.322  39.603  43.654  1.00  0.00           O  
ATOM    207  CB  VAL A  13      10.028  39.854  40.677  1.00  0.00           C  
ATOM    208  CG1 VAL A  13      11.426  40.417  40.884  1.00  0.00           C  
ATOM    209  CG2 VAL A  13       9.799  39.538  39.207  1.00  0.00           C  
ATOM    210  H   VAL A  13       7.645  38.603  41.525  1.00  0.00           H  
ATOM    211  HA  VAL A  13      10.505  37.821  41.210  1.00  0.00           H  
ATOM    212  HB  VAL A  13       9.328  40.626  40.998  1.00  0.00           H  
ATOM    213 1HG1 VAL A  13      11.538  41.308  40.265  1.00  0.00           H  
ATOM    214 2HG1 VAL A  13      11.581  40.684  41.930  1.00  0.00           H  
ATOM    215 3HG1 VAL A  13      12.159  39.665  40.594  1.00  0.00           H  
ATOM    216 1HG2 VAL A  13       9.963  40.440  38.619  1.00  0.00           H  
ATOM    217 2HG2 VAL A  13      10.498  38.761  38.896  1.00  0.00           H  
ATOM    218 3HG2 VAL A  13       8.782  39.186  39.036  1.00  0.00           H  
ATOM    219  N   THR A  14      11.167  38.312  43.490  1.00  0.00           N  
ATOM    220  CA  THR A  14      11.654  38.435  44.857  1.00  0.00           C  
ATOM    221  C   THR A  14      12.354  39.770  45.115  1.00  0.00           C  
ATOM    222  O   THR A  14      12.693  40.471  44.166  1.00  0.00           O  
ATOM    223  CB  THR A  14      12.569  37.236  45.169  1.00  0.00           C  
ATOM    224  OG1 THR A  14      13.643  37.253  44.220  1.00  0.00           O  
ATOM    225  CG2 THR A  14      11.760  35.953  45.057  1.00  0.00           C  
ATOM    226  H   THR A  14      11.720  37.758  42.854  1.00  0.00           H  
ATOM    227  HA  THR A  14      10.783  38.347  45.506  1.00  0.00           H  
ATOM    228  HB  THR A  14      12.991  37.297  46.172  1.00  0.00           H  
ATOM    229  HG1 THR A  14      14.201  36.479  44.331  1.00  0.00           H  
ATOM    230 1HG2 THR A  14      12.390  35.090  45.275  1.00  0.00           H  
ATOM    231 2HG2 THR A  14      10.935  35.982  45.769  1.00  0.00           H  
ATOM    232 3HG2 THR A  14      11.371  35.870  44.043  1.00  0.00           H  
ATOM    233  N   PRO A  15      12.585  40.163  46.380  1.00  0.00           N  
ATOM    234  CA  PRO A  15      13.328  41.344  46.801  1.00  0.00           C  
ATOM    235  C   PRO A  15      14.763  41.333  46.295  1.00  0.00           C  
ATOM    236  O   PRO A  15      15.316  40.280  45.978  1.00  0.00           O  
ATOM    237  CB  PRO A  15      13.294  41.253  48.330  1.00  0.00           C  
ATOM    238  CG  PRO A  15      12.082  40.447  48.647  1.00  0.00           C  
ATOM    239  CD  PRO A  15      11.987  39.428  47.543  1.00  0.00           C  
ATOM    240  HA  PRO A  15      12.806  42.250  46.461  1.00  0.00           H  
ATOM    241 1HB  PRO A  15      14.220  40.781  48.692  1.00  0.00           H  
ATOM    242 2HB  PRO A  15      13.252  42.263  48.765  1.00  0.00           H  
ATOM    243 1HG  PRO A  15      12.185  39.980  49.638  1.00  0.00           H  
ATOM    244 2HG  PRO A  15      11.196  41.098  48.693  1.00  0.00           H  
ATOM    245 1HD  PRO A  15      12.593  38.560  47.842  1.00  0.00           H  
ATOM    246 2HD  PRO A  15      10.921  39.185  47.420  1.00  0.00           H  
ATOM    247  N   VAL A  16      15.303  42.528  46.090  1.00  0.00           N  
ATOM    248  CA  VAL A  16      16.651  42.684  45.569  1.00  0.00           C  
ATOM    249  C   VAL A  16      17.713  42.588  46.664  1.00  0.00           C  
ATOM    250  O   VAL A  16      17.633  43.236  47.701  1.00  0.00           O  
ATOM    251  CB  VAL A  16      16.751  44.034  44.835  1.00  0.00           C  
ATOM    252  CG1 VAL A  16      18.177  44.243  44.348  1.00  0.00           C  
ATOM    253  CG2 VAL A  16      15.750  44.034  43.690  1.00  0.00           C  
ATOM    254  H   VAL A  16      14.759  43.352  46.300  1.00  0.00           H  
ATOM    255  HA  VAL A  16      16.830  41.885  44.848  1.00  0.00           H  
ATOM    256  HB  VAL A  16      16.523  44.845  45.528  1.00  0.00           H  
ATOM    257 1HG1 VAL A  16      18.273  45.195  43.824  1.00  0.00           H  
ATOM    258 2HG1 VAL A  16      18.870  44.245  45.189  1.00  0.00           H  
ATOM    259 3HG1 VAL A  16      18.449  43.439  43.664  1.00  0.00           H  
ATOM    260 1HG2 VAL A  16      15.786  44.975  43.142  1.00  0.00           H  
ATOM    261 2HG2 VAL A  16      15.996  43.215  43.014  1.00  0.00           H  
ATOM    262 3HG2 VAL A  16      14.739  43.899  44.075  1.00  0.00           H  
ATOM    263  N   LYS A  17      18.704  41.740  46.408  1.00  0.00           N  
ATOM    264  CA  LYS A  17      19.808  41.463  47.314  1.00  0.00           C  
ATOM    265  C   LYS A  17      21.131  42.006  46.780  1.00  0.00           C  
ATOM    266  O   LYS A  17      21.241  42.319  45.594  1.00  0.00           O  
ATOM    267  CB  LYS A  17      19.919  39.958  47.566  1.00  0.00           C  
ATOM    268  CG  LYS A  17      18.684  39.273  48.135  1.00  0.00           C  
ATOM    269  CD  LYS A  17      18.352  39.697  49.558  1.00  0.00           C  
ATOM    270  CE  LYS A  17      17.185  38.874  50.084  1.00  0.00           C  
ATOM    271  NZ  LYS A  17      16.886  39.153  51.515  1.00  0.00           N  
ATOM    272  H   LYS A  17      18.681  41.256  45.521  1.00  0.00           H  
ATOM    273  HA  LYS A  17      19.617  41.965  48.263  1.00  0.00           H  
ATOM    274 1HB  LYS A  17      20.159  39.450  46.632  1.00  0.00           H  
ATOM    275 2HB  LYS A  17      20.735  39.768  48.264  1.00  0.00           H  
ATOM    276 1HG  LYS A  17      17.822  39.504  47.507  1.00  0.00           H  
ATOM    277 2HG  LYS A  17      18.841  38.195  48.133  1.00  0.00           H  
ATOM    278 1HD  LYS A  17      19.222  39.550  50.200  1.00  0.00           H  
ATOM    279 2HD  LYS A  17      18.089  40.754  49.579  1.00  0.00           H  
ATOM    280 1HE  LYS A  17      16.300  39.098  49.491  1.00  0.00           H  
ATOM    281 2HE  LYS A  17      17.422  37.816  49.976  1.00  0.00           H  
ATOM    282 1HZ  LYS A  17      16.107  38.583  51.813  1.00  0.00           H  
ATOM    283 2HZ  LYS A  17      17.699  38.935  52.075  1.00  0.00           H  
ATOM    284 3HZ  LYS A  17      16.651  40.128  51.629  1.00  0.00           H  
ATOM    285  N   ASN A  18      22.097  42.178  47.677  1.00  0.00           N  
ATOM    286  CA  ASN A  18      23.443  42.616  47.336  1.00  0.00           C  
ATOM    287  C   ASN A  18      24.354  41.425  47.045  1.00  0.00           C  
ATOM    288  O   ASN A  18      24.388  40.460  47.806  1.00  0.00           O  
ATOM    289  CB  ASN A  18      24.009  43.482  48.447  1.00  0.00           C  
ATOM    290  CG  ASN A  18      25.272  44.197  48.056  1.00  0.00           C  
ATOM    291  OD1 ASN A  18      26.229  43.676  47.470  1.00  0.00           O  
ATOM    292  ND2 ASN A  18      25.290  45.461  48.393  1.00  0.00           N  
ATOM    293  H   ASN A  18      21.888  41.997  48.648  1.00  0.00           H  
ATOM    294  HA  ASN A  18      23.389  43.209  46.421  1.00  0.00           H  
ATOM    295 1HB  ASN A  18      23.265  44.224  48.738  1.00  0.00           H  
ATOM    296 2HB  ASN A  18      24.215  42.861  49.318  1.00  0.00           H  
ATOM    297 1HD2 ASN A  18      26.084  46.031  48.181  1.00  0.00           H  
ATOM    298 2HD2 ASN A  18      24.507  45.866  48.866  1.00  0.00           H  
ATOM    299  N   GLN A  19      25.041  41.493  45.909  1.00  0.00           N  
ATOM    300  CA  GLN A  19      25.975  40.494  45.389  1.00  0.00           C  
ATOM    301  C   GLN A  19      27.100  40.115  46.349  1.00  0.00           C  
ATOM    302  O   GLN A  19      27.575  38.981  46.362  1.00  0.00           O  
ATOM    303  CB  GLN A  19      26.578  41.010  44.080  1.00  0.00           C  
ATOM    304  CG  GLN A  19      27.435  40.056  43.266  1.00  0.00           C  
ATOM    305  CD  GLN A  19      26.601  38.938  42.669  1.00  0.00           C  
ATOM    306  OE1 GLN A  19      25.627  39.179  41.949  1.00  0.00           O  
ATOM    307  NE2 GLN A  19      27.004  37.713  42.985  1.00  0.00           N  
ATOM    308  H   GLN A  19      24.906  42.318  45.345  1.00  0.00           H  
ATOM    309  HA  GLN A  19      25.401  39.593  45.174  1.00  0.00           H  
ATOM    310 1HB  GLN A  19      25.778  41.335  43.414  1.00  0.00           H  
ATOM    311 2HB  GLN A  19      27.204  41.876  44.293  1.00  0.00           H  
ATOM    312 1HG  GLN A  19      27.909  40.613  42.458  1.00  0.00           H  
ATOM    313 2HG  GLN A  19      28.201  39.609  43.900  1.00  0.00           H  
ATOM    314 1HE2 GLN A  19      26.515  36.911  42.637  1.00  0.00           H  
ATOM    315 2HE2 GLN A  19      27.802  37.587  43.574  1.00  0.00           H  
ATOM    316  N   GLY A  20      27.629  41.110  47.058  1.00  0.00           N  
ATOM    317  CA  GLY A  20      28.757  40.872  47.944  1.00  0.00           C  
ATOM    318  C   GLY A  20      30.019  40.716  47.119  1.00  0.00           C  
ATOM    319  O   GLY A  20      29.998  40.833  45.893  1.00  0.00           O  
ATOM    320  H   GLY A  20      27.247  42.042  46.984  1.00  0.00           H  
ATOM    321 1HA  GLY A  20      28.862  41.706  48.640  1.00  0.00           H  
ATOM    322 2HA  GLY A  20      28.577  39.977  48.536  1.00  0.00           H  
ATOM    323  N   GLN A  21      31.154  40.486  47.766  1.00  0.00           N  
ATOM    324  CA  GLN A  21      32.383  40.341  47.002  1.00  0.00           C  
ATOM    325  C   GLN A  21      32.585  38.872  46.623  1.00  0.00           C  
ATOM    326  O   GLN A  21      33.495  38.211  47.120  1.00  0.00           O  
ATOM    327  CB  GLN A  21      33.577  40.860  47.808  1.00  0.00           C  
ATOM    328  CG  GLN A  21      33.494  42.337  48.153  1.00  0.00           C  
ATOM    329  CD  GLN A  21      33.598  43.224  46.926  1.00  0.00           C  
ATOM    330  OE1 GLN A  21      34.631  43.242  46.252  1.00  0.00           O  
ATOM    331  NE2 GLN A  21      32.538  43.965  46.624  1.00  0.00           N  
ATOM    332  H   GLN A  21      31.162  40.415  48.773  1.00  0.00           H  
ATOM    333  HA  GLN A  21      32.297  40.916  46.080  1.00  0.00           H  
ATOM    334 1HB  GLN A  21      33.660  40.300  48.739  1.00  0.00           H  
ATOM    335 2HB  GLN A  21      34.495  40.695  47.243  1.00  0.00           H  
ATOM    336 1HG  GLN A  21      32.538  42.538  48.637  1.00  0.00           H  
ATOM    337 2HG  GLN A  21      34.312  42.588  48.828  1.00  0.00           H  
ATOM    338 1HE2 GLN A  21      32.566  44.564  45.823  1.00  0.00           H  
ATOM    339 2HE2 GLN A  21      31.714  43.930  47.189  1.00  0.00           H  
ATOM    340  N   CYS A  22      31.706  38.383  45.757  1.00  0.00           N  
ATOM    341  CA  CYS A  22      31.675  36.997  45.313  1.00  0.00           C  
ATOM    342  C   CYS A  22      31.183  36.899  43.874  1.00  0.00           C  
ATOM    343  O   CYS A  22      30.220  37.556  43.479  1.00  0.00           O  
ATOM    344  CB  CYS A  22      30.765  36.164  46.216  1.00  0.00           C  
ATOM    345  SG  CYS A  22      30.506  34.449  45.703  1.00  0.00           S  
ATOM    346  H   CYS A  22      31.027  39.043  45.400  1.00  0.00           H  
ATOM    347  HA  CYS A  22      32.691  36.607  45.364  1.00  0.00           H  
ATOM    348 1HB  CYS A  22      31.187  36.146  47.221  1.00  0.00           H  
ATOM    349 2HB  CYS A  22      29.786  36.641  46.270  1.00  0.00           H  
ATOM    350  N   GLY A  23      31.944  36.216  43.026  1.00  0.00           N  
ATOM    351  CA  GLY A  23      31.636  36.079  41.605  1.00  0.00           C  
ATOM    352  C   GLY A  23      30.571  35.035  41.338  1.00  0.00           C  
ATOM    353  O   GLY A  23      30.789  34.087  40.578  1.00  0.00           O  
ATOM    354  H   GLY A  23      32.784  35.751  43.337  1.00  0.00           H  
ATOM    355 1HA  GLY A  23      31.302  37.042  41.216  1.00  0.00           H  
ATOM    356 2HA  GLY A  23      32.542  35.810  41.065  1.00  0.00           H  
ATOM    357  N   SER A  24      29.421  35.259  41.970  1.00  0.00           N  
ATOM    358  CA  SER A  24      28.206  34.460  41.969  1.00  0.00           C  
ATOM    359  C   SER A  24      27.108  35.085  41.111  1.00  0.00           C  
ATOM    360  O   SER A  24      25.965  34.624  41.119  1.00  0.00           O  
ATOM    361  CB  SER A  24      27.681  34.302  43.383  1.00  0.00           C  
ATOM    362  OG  SER A  24      27.338  35.562  43.891  1.00  0.00           O  
ATOM    363  H   SER A  24      29.415  36.105  42.519  1.00  0.00           H  
ATOM    364  HA  SER A  24      28.452  33.472  41.578  1.00  0.00           H  
ATOM    365 1HB  SER A  24      26.812  33.644  43.394  1.00  0.00           H  
ATOM    366 2HB  SER A  24      28.447  33.834  43.999  1.00  0.00           H  
ATOM    367  HG  SER A  24      27.213  35.455  44.837  1.00  0.00           H  
ATOM    368  N   CYS A  25      27.465  36.128  40.356  1.00  0.00           N  
ATOM    369  CA  CYS A  25      26.605  36.881  39.446  1.00  0.00           C  
ATOM    370  C   CYS A  25      25.649  35.925  38.770  1.00  0.00           C  
ATOM    371  O   CYS A  25      24.440  36.151  38.731  1.00  0.00           O  
ATOM    372  CB  CYS A  25      27.272  37.680  38.326  1.00  0.00           C  
ATOM    373  SG  CYS A  25      27.574  39.456  38.492  1.00  0.00           S  
ATOM    374  H   CYS A  25      28.432  36.413  40.432  1.00  0.00           H  
ATOM    375  HA  CYS A  25      26.046  37.617  40.025  1.00  0.00           H  
ATOM    376 1HB  CYS A  25      28.252  37.243  38.134  1.00  0.00           H  
ATOM    377 2HB  CYS A  25      26.659  37.577  37.431  1.00  0.00           H  
ATOM    378  HG  CYS A  25      28.492  39.507  37.531  1.00  0.00           H  
ATOM    379  N   TRP A  26      26.208  34.848  38.225  1.00  0.00           N  
ATOM    380  CA  TRP A  26      25.506  33.784  37.523  1.00  0.00           C  
ATOM    381  C   TRP A  26      24.516  33.001  38.386  1.00  0.00           C  
ATOM    382  O   TRP A  26      23.518  32.495  37.871  1.00  0.00           O  
ATOM    383  CB  TRP A  26      26.575  32.838  36.970  1.00  0.00           C  
ATOM    384  CG  TRP A  26      27.440  32.306  38.072  1.00  0.00           C  
ATOM    385  CD1 TRP A  26      28.591  32.892  38.507  1.00  0.00           C  
ATOM    386  CD2 TRP A  26      27.262  31.116  38.882  1.00  0.00           C  
ATOM    387  NE1 TRP A  26      29.139  32.151  39.526  1.00  0.00           N  
ATOM    388  CE2 TRP A  26      28.340  31.063  39.769  1.00  0.00           C  
ATOM    389  CE3 TRP A  26      26.289  30.110  38.923  1.00  0.00           C  
ATOM    390  CZ2 TRP A  26      28.486  30.059  40.683  1.00  0.00           C  
ATOM    391  CZ3 TRP A  26      26.435  29.088  39.853  1.00  0.00           C  
ATOM    392  CH2 TRP A  26      27.506  29.066  40.710  1.00  0.00           C  
ATOM    393  H   TRP A  26      27.210  34.770  38.311  1.00  0.00           H  
ATOM    394  HA  TRP A  26      24.932  34.233  36.712  1.00  0.00           H  
ATOM    395 1HB  TRP A  26      26.091  32.012  36.449  1.00  0.00           H  
ATOM    396 2HB  TRP A  26      27.205  33.346  36.240  1.00  0.00           H  
ATOM    397  HD1 TRP A  26      29.026  33.810  38.117  1.00  0.00           H  
ATOM    398  HE1 TRP A  26      29.996  32.388  40.005  1.00  0.00           H  
ATOM    399  HE3 TRP A  26      25.440  30.136  38.241  1.00  0.00           H  
ATOM    400  HZ2 TRP A  26      29.331  30.027  41.370  1.00  0.00           H  
ATOM    401  HZ3 TRP A  26      25.680  28.302  39.888  1.00  0.00           H  
ATOM    402  HH2 TRP A  26      27.602  28.254  41.432  1.00  0.00           H  
ATOM    403  N   ALA A  27      24.759  32.940  39.692  1.00  0.00           N  
ATOM    404  CA  ALA A  27      23.889  32.226  40.619  1.00  0.00           C  
ATOM    405  C   ALA A  27      22.660  33.090  40.867  1.00  0.00           C  
ATOM    406  O   ALA A  27      21.554  32.572  41.021  1.00  0.00           O  
ATOM    407  CB  ALA A  27      24.605  31.910  41.922  1.00  0.00           C  
ATOM    408  H   ALA A  27      25.571  33.396  40.080  1.00  0.00           H  
ATOM    409  HA  ALA A  27      23.585  31.281  40.168  1.00  0.00           H  
ATOM    410 1HB  ALA A  27      23.926  31.408  42.612  1.00  0.00           H  
ATOM    411 2HB  ALA A  27      25.456  31.257  41.724  1.00  0.00           H  
ATOM    412 3HB  ALA A  27      24.957  32.834  42.378  1.00  0.00           H  
ATOM    413  N   PHE A  28      22.851  34.407  40.897  1.00  0.00           N  
ATOM    414  CA  PHE A  28      21.733  35.321  41.129  1.00  0.00           C  
ATOM    415  C   PHE A  28      20.762  35.258  39.960  1.00  0.00           C  
ATOM    416  O   PHE A  28      19.541  35.222  40.137  1.00  0.00           O  
ATOM    417  CB  PHE A  28      22.241  36.753  41.306  1.00  0.00           C  
ATOM    418  CG  PHE A  28      22.702  37.089  42.695  1.00  0.00           C  
ATOM    419  CD1 PHE A  28      23.882  36.576  43.212  1.00  0.00           C  
ATOM    420  CD2 PHE A  28      21.936  37.928  43.485  1.00  0.00           C  
ATOM    421  CE1 PHE A  28      24.277  36.905  44.495  1.00  0.00           C  
ATOM    422  CE2 PHE A  28      22.334  38.256  44.766  1.00  0.00           C  
ATOM    423  CZ  PHE A  28      23.510  37.743  45.276  1.00  0.00           C  
ATOM    424  H   PHE A  28      23.788  34.751  40.753  1.00  0.00           H  
ATOM    425  HA  PHE A  28      21.212  35.020  42.039  1.00  0.00           H  
ATOM    426 1HB  PHE A  28      23.076  36.932  40.629  1.00  0.00           H  
ATOM    427 2HB  PHE A  28      21.450  37.453  41.040  1.00  0.00           H  
ATOM    428  HD1 PHE A  28      24.498  35.913  42.604  1.00  0.00           H  
ATOM    429  HD2 PHE A  28      21.006  38.335  43.085  1.00  0.00           H  
ATOM    430  HE1 PHE A  28      25.207  36.491  44.882  1.00  0.00           H  
ATOM    431  HE2 PHE A  28      21.725  38.918  45.382  1.00  0.00           H  
ATOM    432  HZ  PHE A  28      23.815  38.005  46.288  1.00  0.00           H  
ATOM    433  N   SER A  29      21.332  35.211  38.763  1.00  0.00           N  
ATOM    434  CA  SER A  29      20.539  35.136  37.546  1.00  0.00           C  
ATOM    435  C   SER A  29      19.766  33.823  37.454  1.00  0.00           C  
ATOM    436  O   SER A  29      18.539  33.832  37.357  1.00  0.00           O  
ATOM    437  CB  SER A  29      21.480  35.293  36.368  1.00  0.00           C  
ATOM    438  OG  SER A  29      20.790  35.249  35.149  1.00  0.00           O  
ATOM    439  H   SER A  29      22.342  35.225  38.708  1.00  0.00           H  
ATOM    440  HA  SER A  29      19.814  35.953  37.554  1.00  0.00           H  
ATOM    441 1HB  SER A  29      22.001  36.245  36.467  1.00  0.00           H  
ATOM    442 2HB  SER A  29      22.225  34.498  36.390  1.00  0.00           H  
ATOM    443  HG  SER A  29      21.461  35.352  34.469  1.00  0.00           H  
ATOM    444  N   ALA A  30      20.439  32.699  37.676  1.00  0.00           N  
ATOM    445  CA  ALA A  30      19.755  31.411  37.651  1.00  0.00           C  
ATOM    446  C   ALA A  30      18.750  31.246  38.785  1.00  0.00           C  
ATOM    447  O   ALA A  30      17.682  30.666  38.599  1.00  0.00           O  
ATOM    448  CB  ALA A  30      20.777  30.284  37.701  1.00  0.00           C  
ATOM    449  H   ALA A  30      21.430  32.728  37.861  1.00  0.00           H  
ATOM    450  HA  ALA A  30      19.194  31.345  36.719  1.00  0.00           H  
ATOM    451 1HB  ALA A  30      20.264  29.322  37.671  1.00  0.00           H  
ATOM    452 2HB  ALA A  30      21.440  30.369  36.839  1.00  0.00           H  
ATOM    453 3HB  ALA A  30      21.350  30.365  38.621  1.00  0.00           H  
ATOM    454  N   THR A  31      19.092  31.756  39.963  1.00  0.00           N  
ATOM    455  CA  THR A  31      18.210  31.622  41.125  1.00  0.00           C  
ATOM    456  C   THR A  31      16.929  32.419  40.877  1.00  0.00           C  
ATOM    457  O   THR A  31      15.839  31.936  41.177  1.00  0.00           O  
ATOM    458  CB  THR A  31      18.928  32.119  42.393  1.00  0.00           C  
ATOM    459  OG1 THR A  31      20.104  31.327  42.606  1.00  0.00           O  
ATOM    460  CG2 THR A  31      18.047  32.025  43.629  1.00  0.00           C  
ATOM    461  H   THR A  31      19.963  32.249  40.085  1.00  0.00           H  
ATOM    462  HA  THR A  31      17.953  30.570  41.257  1.00  0.00           H  
ATOM    463  HB  THR A  31      19.218  33.160  42.254  1.00  0.00           H  
ATOM    464  HG1 THR A  31      20.722  31.508  41.893  1.00  0.00           H  
ATOM    465 1HG2 THR A  31      18.596  32.386  44.499  1.00  0.00           H  
ATOM    466 2HG2 THR A  31      17.146  32.626  43.509  1.00  0.00           H  
ATOM    467 3HG2 THR A  31      17.793  30.971  43.736  1.00  0.00           H  
ATOM    468  N   GLY A  32      17.067  33.655  40.406  1.00  0.00           N  
ATOM    469  CA  GLY A  32      15.904  34.503  40.168  1.00  0.00           C  
ATOM    470  C   GLY A  32      14.948  33.921  39.142  1.00  0.00           C  
ATOM    471  O   GLY A  32      13.731  34.004  39.319  1.00  0.00           O  
ATOM    472  H   GLY A  32      17.985  34.029  40.199  1.00  0.00           H  
ATOM    473 1HA  GLY A  32      15.371  34.650  41.108  1.00  0.00           H  
ATOM    474 2HA  GLY A  32      16.252  35.477  39.826  1.00  0.00           H  
ATOM    475  N   ALA A  33      15.461  33.301  38.083  1.00  0.00           N  
ATOM    476  CA  ALA A  33      14.536  32.706  37.129  1.00  0.00           C  
ATOM    477  C   ALA A  33      13.816  31.513  37.739  1.00  0.00           C  
ATOM    478  O   ALA A  33      12.632  31.332  37.454  1.00  0.00           O  
ATOM    479  CB  ALA A  33      15.242  32.273  35.853  1.00  0.00           C  
ATOM    480  H   ALA A  33      16.461  33.258  37.960  1.00  0.00           H  
ATOM    481  HA  ALA A  33      13.783  33.446  36.859  1.00  0.00           H  
ATOM    482 1HB  ALA A  33      14.523  31.821  35.169  1.00  0.00           H  
ATOM    483 2HB  ALA A  33      15.685  33.160  35.403  1.00  0.00           H  
ATOM    484 3HB  ALA A  33      16.010  31.547  36.113  1.00  0.00           H  
ATOM    485  N   LEU A  34      14.479  30.711  38.565  1.00  0.00           N  
ATOM    486  CA  LEU A  34      13.750  29.602  39.173  1.00  0.00           C  
ATOM    487  C   LEU A  34      12.751  30.152  40.190  1.00  0.00           C  
ATOM    488  O   LEU A  34      11.642  29.627  40.293  1.00  0.00           O  
ATOM    489  CB  LEU A  34      14.683  28.599  39.864  1.00  0.00           C  
ATOM    490  CG  LEU A  34      14.039  27.345  40.467  1.00  0.00           C  
ATOM    491  CD1 LEU A  34      13.226  26.568  39.440  1.00  0.00           C  
ATOM    492  CD2 LEU A  34      15.123  26.450  41.048  1.00  0.00           C  
ATOM    493  H   LEU A  34      15.457  30.860  38.764  1.00  0.00           H  
ATOM    494  HA  LEU A  34      13.221  29.082  38.375  1.00  0.00           H  
ATOM    495 1HB  LEU A  34      15.422  28.264  39.138  1.00  0.00           H  
ATOM    496 2HB  LEU A  34      15.197  29.121  40.672  1.00  0.00           H  
ATOM    497  HG  LEU A  34      13.345  27.635  41.256  1.00  0.00           H  
ATOM    498 1HD1 LEU A  34      12.790  25.689  39.915  1.00  0.00           H  
ATOM    499 2HD1 LEU A  34      12.422  27.183  39.034  1.00  0.00           H  
ATOM    500 3HD1 LEU A  34      13.875  26.256  38.623  1.00  0.00           H  
ATOM    501 1HD2 LEU A  34      14.673  25.555  41.479  1.00  0.00           H  
ATOM    502 2HD2 LEU A  34      15.816  26.159  40.258  1.00  0.00           H  
ATOM    503 3HD2 LEU A  34      15.668  26.985  41.826  1.00  0.00           H  
ATOM    504  N   GLU A  35      13.063  31.231  40.905  1.00  0.00           N  
ATOM    505  CA  GLU A  35      12.057  31.782  41.814  1.00  0.00           C  
ATOM    506  C   GLU A  35      10.796  32.148  41.042  1.00  0.00           C  
ATOM    507  O   GLU A  35       9.680  31.848  41.472  1.00  0.00           O  
ATOM    508  CB  GLU A  35      12.620  33.014  42.526  1.00  0.00           C  
ATOM    509  CG  GLU A  35      13.683  32.730  43.579  1.00  0.00           C  
ATOM    510  CD  GLU A  35      14.460  33.920  44.069  1.00  0.00           C  
ATOM    511  OE1 GLU A  35      14.381  34.960  43.463  1.00  0.00           O  
ATOM    512  OE2 GLU A  35      15.140  33.795  45.060  1.00  0.00           O  
ATOM    513  H   GLU A  35      13.974  31.660  40.819  1.00  0.00           H  
ATOM    514  HA  GLU A  35      11.807  31.027  42.560  1.00  0.00           H  
ATOM    515 1HB  GLU A  35      13.057  33.689  41.791  1.00  0.00           H  
ATOM    516 2HB  GLU A  35      11.806  33.547  43.020  1.00  0.00           H  
ATOM    517 1HG  GLU A  35      13.166  32.278  44.423  1.00  0.00           H  
ATOM    518 2HG  GLU A  35      14.398  32.017  43.175  1.00  0.00           H  
ATOM    519  N   GLY A  36      10.986  32.802  39.901  1.00  0.00           N  
ATOM    520  CA  GLY A  36       9.905  33.216  39.011  1.00  0.00           C  
ATOM    521  C   GLY A  36       9.121  32.059  38.428  1.00  0.00           C  
ATOM    522  O   GLY A  36       7.889  32.038  38.505  1.00  0.00           O  
ATOM    523  H   GLY A  36      11.936  33.024  39.631  1.00  0.00           H  
ATOM    524 1HA  GLY A  36       9.220  33.860  39.562  1.00  0.00           H  
ATOM    525 2HA  GLY A  36      10.335  33.800  38.199  1.00  0.00           H  
ATOM    526  N   GLN A  37       9.821  31.080  37.867  1.00  0.00           N  
ATOM    527  CA  GLN A  37       9.152  29.932  37.257  1.00  0.00           C  
ATOM    528  C   GLN A  37       8.526  29.007  38.296  1.00  0.00           C  
ATOM    529  O   GLN A  37       7.483  28.417  38.032  1.00  0.00           O  
ATOM    530  CB  GLN A  37      10.136  29.140  36.393  1.00  0.00           C  
ATOM    531  CG  GLN A  37      10.659  29.906  35.189  1.00  0.00           C  
ATOM    532  CD  GLN A  37       9.516  30.454  34.360  1.00  0.00           C  
ATOM    533  OE1 GLN A  37       8.578  29.706  34.067  1.00  0.00           O  
ATOM    534  NE2 GLN A  37       9.583  31.727  33.987  1.00  0.00           N  
ATOM    535  H   GLN A  37      10.830  31.129  37.863  1.00  0.00           H  
ATOM    536  HA  GLN A  37       8.347  30.305  36.624  1.00  0.00           H  
ATOM    537 1HB  GLN A  37      10.986  28.846  37.009  1.00  0.00           H  
ATOM    538 2HB  GLN A  37       9.659  28.230  36.031  1.00  0.00           H  
ATOM    539 1HG  GLN A  37      11.279  30.741  35.517  1.00  0.00           H  
ATOM    540 2HG  GLN A  37      11.255  29.236  34.572  1.00  0.00           H  
ATOM    541 1HE2 GLN A  37       8.828  32.091  33.438  1.00  0.00           H  
ATOM    542 2HE2 GLN A  37      10.354  32.312  34.239  1.00  0.00           H  
ATOM    543  N   MET A  38       9.093  28.924  39.497  1.00  0.00           N  
ATOM    544  CA  MET A  38       8.480  28.099  40.533  1.00  0.00           C  
ATOM    545  C   MET A  38       7.158  28.741  40.933  1.00  0.00           C  
ATOM    546  O   MET A  38       6.156  28.037  41.087  1.00  0.00           O  
ATOM    547  CB  MET A  38       9.406  27.946  41.739  1.00  0.00           C  
ATOM    548  CG  MET A  38       9.046  26.792  42.664  1.00  0.00           C  
ATOM    549  SD  MET A  38       9.353  25.203  41.866  1.00  0.00           S  
ATOM    550  CE  MET A  38       8.576  24.019  42.962  1.00  0.00           C  
ATOM    551  H   MET A  38       9.944  29.424  39.702  1.00  0.00           H  
ATOM    552  HA  MET A  38       8.283  27.104  40.135  1.00  0.00           H  
ATOM    553 1HB  MET A  38      10.428  27.792  41.396  1.00  0.00           H  
ATOM    554 2HB  MET A  38       9.390  28.865  42.325  1.00  0.00           H  
ATOM    555 1HG  MET A  38       9.635  26.851  43.578  1.00  0.00           H  
ATOM    556 2HG  MET A  38       7.994  26.852  42.942  1.00  0.00           H  
ATOM    557 1HE  MET A  38       8.708  23.014  42.562  1.00  0.00           H  
ATOM    558 2HE  MET A  38       9.027  24.072  43.954  1.00  0.00           H  
ATOM    559 3HE  MET A  38       7.511  24.240  43.043  1.00  0.00           H  
ATOM    560  N   PHE A  39       7.130  30.064  41.043  1.00  0.00           N  
ATOM    561  CA  PHE A  39       5.879  30.766  41.299  1.00  0.00           C  
ATOM    562  C   PHE A  39       4.865  30.521  40.184  1.00  0.00           C  
ATOM    563  O   PHE A  39       3.720  30.145  40.438  1.00  0.00           O  
ATOM    564  CB  PHE A  39       6.063  32.277  41.455  1.00  0.00           C  
ATOM    565  CG  PHE A  39       4.750  33.003  41.534  1.00  0.00           C  
ATOM    566  CD1 PHE A  39       4.020  33.050  42.713  1.00  0.00           C  
ATOM    567  CD2 PHE A  39       4.233  33.642  40.436  1.00  0.00           C  
ATOM    568  CE1 PHE A  39       2.811  33.715  42.798  1.00  0.00           C  
ATOM    569  CE2 PHE A  39       3.027  34.313  40.502  1.00  0.00           C  
ATOM    570  CZ  PHE A  39       2.311  34.351  41.682  1.00  0.00           C  
ATOM    571  H   PHE A  39       7.980  30.601  40.949  1.00  0.00           H  
ATOM    572  HA  PHE A  39       5.464  30.385  42.232  1.00  0.00           H  
ATOM    573 1HB  PHE A  39       6.638  32.477  42.358  1.00  0.00           H  
ATOM    574 2HB  PHE A  39       6.630  32.675  40.615  1.00  0.00           H  
ATOM    575  HD1 PHE A  39       4.417  32.547  43.595  1.00  0.00           H  
ATOM    576  HD2 PHE A  39       4.793  33.615  39.501  1.00  0.00           H  
ATOM    577  HE1 PHE A  39       2.261  33.734  43.738  1.00  0.00           H  
ATOM    578  HE2 PHE A  39       2.624  34.819  39.624  1.00  0.00           H  
ATOM    579  HZ  PHE A  39       1.360  34.881  41.724  1.00  0.00           H  
ATOM    580  N   ARG A  40       5.276  30.685  38.930  1.00  0.00           N  
ATOM    581  CA  ARG A  40       4.314  30.481  37.850  1.00  0.00           C  
ATOM    582  C   ARG A  40       3.661  29.102  37.895  1.00  0.00           C  
ATOM    583  O   ARG A  40       2.443  28.991  37.749  1.00  0.00           O  
ATOM    584  CB  ARG A  40       4.962  30.651  36.484  1.00  0.00           C  
ATOM    585  CG  ARG A  40       3.964  30.596  35.338  1.00  0.00           C  
ATOM    586  CD  ARG A  40       4.551  30.980  34.028  1.00  0.00           C  
ATOM    587  NE  ARG A  40       5.632  30.105  33.606  1.00  0.00           N  
ATOM    588  CZ  ARG A  40       5.503  28.891  33.037  1.00  0.00           C  
ATOM    589  NH1 ARG A  40       4.327  28.355  32.798  1.00  0.00           N  
ATOM    590  NH2 ARG A  40       6.613  28.245  32.722  1.00  0.00           N  
ATOM    591  H   ARG A  40       6.231  30.941  38.730  1.00  0.00           H  
ATOM    592  HA  ARG A  40       3.529  31.230  37.957  1.00  0.00           H  
ATOM    593 1HB  ARG A  40       5.486  31.604  36.432  1.00  0.00           H  
ATOM    594 2HB  ARG A  40       5.706  29.868  36.333  1.00  0.00           H  
ATOM    595 1HG  ARG A  40       3.583  29.579  35.245  1.00  0.00           H  
ATOM    596 2HG  ARG A  40       3.141  31.281  35.545  1.00  0.00           H  
ATOM    597 1HD  ARG A  40       3.783  30.946  33.256  1.00  0.00           H  
ATOM    598 2HD  ARG A  40       4.946  31.992  34.111  1.00  0.00           H  
ATOM    599  HE  ARG A  40       6.578  30.433  33.750  1.00  0.00           H  
ATOM    600 1HH1 ARG A  40       3.483  28.854  33.042  1.00  0.00           H  
ATOM    601 2HH1 ARG A  40       4.265  27.442  32.370  1.00  0.00           H  
ATOM    602 1HH2 ARG A  40       7.492  28.699  32.926  1.00  0.00           H  
ATOM    603 2HH2 ARG A  40       6.580  27.331  32.294  1.00  0.00           H  
ATOM    604  N   LYS A  41       4.449  28.069  38.173  1.00  0.00           N  
ATOM    605  CA  LYS A  41       3.911  26.716  38.263  1.00  0.00           C  
ATOM    606  C   LYS A  41       3.111  26.417  39.528  1.00  0.00           C  
ATOM    607  O   LYS A  41       2.130  25.679  39.463  1.00  0.00           O  
ATOM    608  CB  LYS A  41       5.049  25.702  38.142  1.00  0.00           C  
ATOM    609  CG  LYS A  41       4.629  24.244  38.009  1.00  0.00           C  
ATOM    610  CD  LYS A  41       3.917  24.029  36.682  1.00  0.00           C  
ATOM    611  CE  LYS A  41       3.746  22.569  36.290  1.00  0.00           C  
ATOM    612  NZ  LYS A  41       5.043  21.936  35.926  1.00  0.00           N  
ATOM    613  H   LYS A  41       5.435  28.228  38.323  1.00  0.00           H  
ATOM    614  HA  LYS A  41       3.217  26.597  37.430  1.00  0.00           H  
ATOM    615 1HB  LYS A  41       5.657  25.940  37.269  1.00  0.00           H  
ATOM    616 2HB  LYS A  41       5.688  25.777  39.022  1.00  0.00           H  
ATOM    617 1HG  LYS A  41       5.511  23.603  38.061  1.00  0.00           H  
ATOM    618 2HG  LYS A  41       3.963  23.967  38.826  1.00  0.00           H  
ATOM    619 1HD  LYS A  41       2.922  24.473  36.724  1.00  0.00           H  
ATOM    620 2HD  LYS A  41       4.488  24.521  35.895  1.00  0.00           H  
ATOM    621 1HE  LYS A  41       3.307  22.026  37.125  1.00  0.00           H  
ATOM    622 2HE  LYS A  41       3.069  22.507  35.438  1.00  0.00           H  
ATOM    623 1HZ  LYS A  41       4.879  20.971  35.673  1.00  0.00           H  
ATOM    624 2HZ  LYS A  41       5.478  22.406  35.144  1.00  0.00           H  
ATOM    625 3HZ  LYS A  41       5.727  21.940  36.669  1.00  0.00           H  
ATOM    626  N   THR A  42       3.498  26.974  40.674  1.00  0.00           N  
ATOM    627  CA  THR A  42       2.824  26.645  41.928  1.00  0.00           C  
ATOM    628  C   THR A  42       1.894  27.668  42.576  1.00  0.00           C  
ATOM    629  O   THR A  42       1.107  27.305  43.452  1.00  0.00           O  
ATOM    630  CB  THR A  42       3.861  26.263  43.000  1.00  0.00           C  
ATOM    631  OG1 THR A  42       4.691  27.406  43.243  1.00  0.00           O  
ATOM    632  CG2 THR A  42       4.726  25.093  42.556  1.00  0.00           C  
ATOM    633  H   THR A  42       4.264  27.632  40.680  1.00  0.00           H  
ATOM    634  HA  THR A  42       2.176  25.792  41.725  1.00  0.00           H  
ATOM    635  HB  THR A  42       3.341  25.986  43.917  1.00  0.00           H  
ATOM    636  HG1 THR A  42       5.266  27.538  42.485  1.00  0.00           H  
ATOM    637 1HG2 THR A  42       5.435  24.871  43.354  1.00  0.00           H  
ATOM    638 2HG2 THR A  42       4.095  24.224  42.365  1.00  0.00           H  
ATOM    639 3HG2 THR A  42       5.261  25.356  41.645  1.00  0.00           H  
ATOM    640  N   GLY A  43       2.033  28.950  42.264  1.00  0.00           N  
ATOM    641  CA  GLY A  43       1.249  29.997  42.916  1.00  0.00           C  
ATOM    642  C   GLY A  43       1.882  30.519  44.192  1.00  0.00           C  
ATOM    643  O   GLY A  43       1.301  31.362  44.874  1.00  0.00           O  
ATOM    644  H   GLY A  43       2.693  29.231  41.554  1.00  0.00           H  
ATOM    645 1HA  GLY A  43       1.124  30.825  42.217  1.00  0.00           H  
ATOM    646 2HA  GLY A  43       0.259  29.607  43.150  1.00  0.00           H  
ATOM    647  N   ARG A  44       3.084  30.053  44.517  1.00  0.00           N  
ATOM    648  CA  ARG A  44       3.778  30.515  45.716  1.00  0.00           C  
ATOM    649  C   ARG A  44       5.217  30.901  45.382  1.00  0.00           C  
ATOM    650  O   ARG A  44       5.972  30.115  44.804  1.00  0.00           O  
ATOM    651  CB  ARG A  44       3.772  29.435  46.789  1.00  0.00           C  
ATOM    652  CG  ARG A  44       2.393  29.041  47.294  1.00  0.00           C  
ATOM    653  CD  ARG A  44       1.753  30.110  48.102  1.00  0.00           C  
ATOM    654  NE  ARG A  44       0.453  29.699  48.610  1.00  0.00           N  
ATOM    655  CZ  ARG A  44      -0.718  29.831  47.958  1.00  0.00           C  
ATOM    656  NH1 ARG A  44      -0.788  30.363  46.758  1.00  0.00           N  
ATOM    657  NH2 ARG A  44      -1.825  29.411  48.544  1.00  0.00           N  
ATOM    658  H   ARG A  44       3.517  29.365  43.918  1.00  0.00           H  
ATOM    659  HA  ARG A  44       3.262  31.392  46.109  1.00  0.00           H  
ATOM    660 1HB  ARG A  44       4.249  28.538  46.400  1.00  0.00           H  
ATOM    661 2HB  ARG A  44       4.353  29.774  47.647  1.00  0.00           H  
ATOM    662 1HG  ARG A  44       1.738  28.827  46.450  1.00  0.00           H  
ATOM    663 2HG  ARG A  44       2.479  28.152  47.920  1.00  0.00           H  
ATOM    664 1HD  ARG A  44       2.393  30.351  48.951  1.00  0.00           H  
ATOM    665 2HD  ARG A  44       1.603  31.010  47.507  1.00  0.00           H  
ATOM    666  HE  ARG A  44       0.430  29.281  49.530  1.00  0.00           H  
ATOM    667 1HH1 ARG A  44       0.030  30.698  46.268  1.00  0.00           H  
ATOM    668 2HH1 ARG A  44      -1.684  30.447  46.297  1.00  0.00           H  
ATOM    669 1HH2 ARG A  44      -1.785  29.001  49.468  1.00  0.00           H  
ATOM    670 2HH2 ARG A  44      -2.714  29.501  48.074  1.00  0.00           H  
ATOM    671  N   LEU A  45       5.606  32.102  45.799  1.00  0.00           N  
ATOM    672  CA  LEU A  45       6.956  32.588  45.526  1.00  0.00           C  
ATOM    673  C   LEU A  45       7.819  32.415  46.763  1.00  0.00           C  
ATOM    674  O   LEU A  45       7.547  33.012  47.810  1.00  0.00           O  
ATOM    675  CB  LEU A  45       6.894  34.062  45.106  1.00  0.00           C  
ATOM    676  CG  LEU A  45       8.210  34.768  44.747  1.00  0.00           C  
ATOM    677  CD1 LEU A  45       8.790  34.164  43.475  1.00  0.00           C  
ATOM    678  CD2 LEU A  45       7.957  36.256  44.574  1.00  0.00           C  
ATOM    679  H   LEU A  45       4.963  32.687  46.310  1.00  0.00           H  
ATOM    680  HA  LEU A  45       7.374  32.001  44.709  1.00  0.00           H  
ATOM    681 1HB  LEU A  45       6.252  34.153  44.232  1.00  0.00           H  
ATOM    682 2HB  LEU A  45       6.448  34.629  45.922  1.00  0.00           H  
ATOM    683  HG  LEU A  45       8.939  34.615  45.544  1.00  0.00           H  
ATOM    684 1HD1 LEU A  45       9.726  34.656  43.210  1.00  0.00           H  
ATOM    685 2HD1 LEU A  45       8.990  33.101  43.614  1.00  0.00           H  
ATOM    686 3HD1 LEU A  45       8.082  34.290  42.658  1.00  0.00           H  
ATOM    687 1HD2 LEU A  45       8.895  36.753  44.320  1.00  0.00           H  
ATOM    688 2HD2 LEU A  45       7.234  36.419  43.774  1.00  0.00           H  
ATOM    689 3HD2 LEU A  45       7.566  36.672  45.501  1.00  0.00           H  
ATOM    690  N   ILE A  46       8.843  31.576  46.653  1.00  0.00           N  
ATOM    691  CA  ILE A  46       9.735  31.287  47.761  1.00  0.00           C  
ATOM    692  C   ILE A  46      11.142  31.730  47.375  1.00  0.00           C  
ATOM    693  O   ILE A  46      11.647  31.296  46.340  1.00  0.00           O  
ATOM    694  CB  ILE A  46       9.711  29.787  48.106  1.00  0.00           C  
ATOM    695  CG1 ILE A  46       8.285  29.379  48.484  1.00  0.00           C  
ATOM    696  CG2 ILE A  46      10.690  29.490  49.231  1.00  0.00           C  
ATOM    697  CD1 ILE A  46       8.058  27.889  48.605  1.00  0.00           C  
ATOM    698  H   ILE A  46       8.999  31.124  45.764  1.00  0.00           H  
ATOM    699  HA  ILE A  46       9.408  31.841  48.640  1.00  0.00           H  
ATOM    700  HB  ILE A  46       9.993  29.207  47.227  1.00  0.00           H  
ATOM    701 1HG1 ILE A  46       8.035  29.840  49.439  1.00  0.00           H  
ATOM    702 2HG1 ILE A  46       7.593  29.761  47.734  1.00  0.00           H  
ATOM    703 1HG2 ILE A  46      10.676  28.429  49.480  1.00  0.00           H  
ATOM    704 2HG2 ILE A  46      11.700  29.763  48.931  1.00  0.00           H  
ATOM    705 3HG2 ILE A  46      10.411  30.064  50.115  1.00  0.00           H  
ATOM    706 1HD1 ILE A  46       7.018  27.706  48.876  1.00  0.00           H  
ATOM    707 2HD1 ILE A  46       8.278  27.411  47.650  1.00  0.00           H  
ATOM    708 3HD1 ILE A  46       8.702  27.457  49.370  1.00  0.00           H  
ATOM    709  N   SER A  47      11.789  32.551  48.195  1.00  0.00           N  
ATOM    710  CA  SER A  47      13.148  32.955  47.848  1.00  0.00           C  
ATOM    711  C   SER A  47      14.047  31.724  47.888  1.00  0.00           C  
ATOM    712  O   SER A  47      13.925  30.895  48.790  1.00  0.00           O  
ATOM    713  CB  SER A  47      13.649  34.017  48.808  1.00  0.00           C  
ATOM    714  OG  SER A  47      12.881  35.187  48.728  1.00  0.00           O  
ATOM    715  H   SER A  47      11.360  32.891  49.042  1.00  0.00           H  
ATOM    716  HA  SER A  47      13.155  33.376  46.842  1.00  0.00           H  
ATOM    717 1HB  SER A  47      13.616  33.634  49.827  1.00  0.00           H  
ATOM    718 2HB  SER A  47      14.687  34.246  48.575  1.00  0.00           H  
ATOM    719  HG  SER A  47      13.280  35.787  49.363  1.00  0.00           H  
ATOM    720  N   LEU A  48      14.953  31.616  46.921  1.00  0.00           N  
ATOM    721  CA  LEU A  48      15.847  30.476  46.810  1.00  0.00           C  
ATOM    722  C   LEU A  48      17.296  30.893  47.048  1.00  0.00           C  
ATOM    723  O   LEU A  48      17.636  32.064  46.880  1.00  0.00           O  
ATOM    724  CB  LEU A  48      15.653  29.880  45.410  1.00  0.00           C  
ATOM    725  CG  LEU A  48      14.209  29.497  45.063  1.00  0.00           C  
ATOM    726  CD1 LEU A  48      14.110  29.021  43.620  1.00  0.00           C  
ATOM    727  CD2 LEU A  48      13.717  28.412  46.009  1.00  0.00           C  
ATOM    728  H   LEU A  48      15.023  32.354  46.235  1.00  0.00           H  
ATOM    729  HA  LEU A  48      15.586  29.730  47.560  1.00  0.00           H  
ATOM    730 1HB  LEU A  48      15.995  30.598  44.667  1.00  0.00           H  
ATOM    731 2HB  LEU A  48      16.278  28.989  45.351  1.00  0.00           H  
ATOM    732  HG  LEU A  48      13.559  30.368  45.155  1.00  0.00           H  
ATOM    733 1HD1 LEU A  48      13.076  28.756  43.399  1.00  0.00           H  
ATOM    734 2HD1 LEU A  48      14.432  29.815  42.946  1.00  0.00           H  
ATOM    735 3HD1 LEU A  48      14.750  28.149  43.488  1.00  0.00           H  
ATOM    736 1HD2 LEU A  48      12.691  28.171  45.729  1.00  0.00           H  
ATOM    737 2HD2 LEU A  48      14.350  27.529  45.919  1.00  0.00           H  
ATOM    738 3HD2 LEU A  48      13.748  28.763  47.041  1.00  0.00           H  
ATOM    739  N   SER A  49      18.152  29.947  47.422  1.00  0.00           N  
ATOM    740  CA  SER A  49      19.549  30.270  47.712  1.00  0.00           C  
ATOM    741  C   SER A  49      20.609  30.244  46.608  1.00  0.00           C  
ATOM    742  O   SER A  49      20.969  29.201  46.057  1.00  0.00           O  
ATOM    743  CB  SER A  49      20.053  29.340  48.799  1.00  0.00           C  
ATOM    744  OG  SER A  49      21.437  29.494  48.961  1.00  0.00           O  
ATOM    745  H   SER A  49      17.852  28.987  47.507  1.00  0.00           H  
ATOM    746  HA  SER A  49      19.561  31.304  48.058  1.00  0.00           H  
ATOM    747 1HB  SER A  49      19.540  29.561  49.734  1.00  0.00           H  
ATOM    748 2HB  SER A  49      19.826  28.306  48.544  1.00  0.00           H  
ATOM    749  HG  SER A  49      21.597  29.247  49.875  1.00  0.00           H  
ATOM    750  N   GLU A  50      21.237  31.403  46.441  1.00  0.00           N  
ATOM    751  CA  GLU A  50      22.362  31.600  45.525  1.00  0.00           C  
ATOM    752  C   GLU A  50      23.578  30.832  46.037  1.00  0.00           C  
ATOM    753  O   GLU A  50      24.329  30.244  45.257  1.00  0.00           O  
ATOM    754  CB  GLU A  50      22.703  33.086  45.392  1.00  0.00           C  
ATOM    755  CG  GLU A  50      21.595  33.955  44.814  1.00  0.00           C  
ATOM    756  CD  GLU A  50      20.580  34.353  45.849  1.00  0.00           C  
ATOM    757  OE1 GLU A  50      20.695  33.920  46.970  1.00  0.00           O  
ATOM    758  OE2 GLU A  50      19.684  35.094  45.517  1.00  0.00           O  
ATOM    759  H   GLU A  50      20.919  32.200  46.978  1.00  0.00           H  
ATOM    760  HA  GLU A  50      22.085  31.211  44.546  1.00  0.00           H  
ATOM    761 1HB  GLU A  50      22.959  33.491  46.371  1.00  0.00           H  
ATOM    762 2HB  GLU A  50      23.577  33.206  44.752  1.00  0.00           H  
ATOM    763 1HG  GLU A  50      22.035  34.854  44.385  1.00  0.00           H  
ATOM    764 2HG  GLU A  50      21.104  33.405  44.013  1.00  0.00           H  
ATOM    765  N   GLN A  51      23.728  30.795  47.355  1.00  0.00           N  
ATOM    766  CA  GLN A  51      24.832  30.130  48.027  1.00  0.00           C  
ATOM    767  C   GLN A  51      24.792  28.630  47.758  1.00  0.00           C  
ATOM    768  O   GLN A  51      25.842  27.998  47.629  1.00  0.00           O  
ATOM    769  CB  GLN A  51      24.756  30.409  49.531  1.00  0.00           C  
ATOM    770  CG  GLN A  51      25.982  30.090  50.368  1.00  0.00           C  
ATOM    771  CD  GLN A  51      27.219  30.941  50.147  1.00  0.00           C  
ATOM    772  OE1 GLN A  51      27.301  32.166  50.277  1.00  0.00           O  
ATOM    773  NE2 GLN A  51      28.251  30.192  49.781  1.00  0.00           N  
ATOM    774  H   GLN A  51      23.036  31.256  47.932  1.00  0.00           H  
ATOM    775  HA  GLN A  51      25.767  30.531  47.636  1.00  0.00           H  
ATOM    776 1HB  GLN A  51      24.543  31.475  49.639  1.00  0.00           H  
ATOM    777 2HB  GLN A  51      23.934  29.842  49.968  1.00  0.00           H  
ATOM    778 1HG  GLN A  51      25.708  30.208  51.417  1.00  0.00           H  
ATOM    779 2HG  GLN A  51      26.277  29.064  50.153  1.00  0.00           H  
ATOM    780 1HE2 GLN A  51      29.152  30.585  49.592  1.00  0.00           H  
ATOM    781 2HE2 GLN A  51      28.150  29.200  49.686  1.00  0.00           H  
ATOM    782  N   ASN A  52      23.597  28.056  47.648  1.00  0.00           N  
ATOM    783  CA  ASN A  52      23.513  26.630  47.337  1.00  0.00           C  
ATOM    784  C   ASN A  52      24.096  26.422  45.945  1.00  0.00           C  
ATOM    785  O   ASN A  52      24.852  25.479  45.723  1.00  0.00           O  
ATOM    786  CB  ASN A  52      22.077  26.149  47.433  1.00  0.00           C  
ATOM    787  CG  ASN A  52      21.898  24.662  47.300  1.00  0.00           C  
ATOM    788  OD1 ASN A  52      20.982  24.127  46.664  1.00  0.00           O  
ATOM    789  ND2 ASN A  52      22.790  23.926  47.911  1.00  0.00           N  
ATOM    790  H   ASN A  52      22.752  28.597  47.779  1.00  0.00           H  
ATOM    791  HA  ASN A  52      24.113  26.082  48.064  1.00  0.00           H  
ATOM    792 1HB  ASN A  52      21.666  26.452  48.397  1.00  0.00           H  
ATOM    793 2HB  ASN A  52      21.492  26.631  46.649  1.00  0.00           H  
ATOM    794 1HD2 ASN A  52      22.727  22.929  47.861  1.00  0.00           H  
ATOM    795 2HD2 ASN A  52      23.534  24.349  48.427  1.00  0.00           H  
ATOM    796  N   LEU A  53      23.850  27.344  45.022  1.00  0.00           N  
ATOM    797  CA  LEU A  53      24.488  27.185  43.721  1.00  0.00           C  
ATOM    798  C   LEU A  53      25.996  27.404  43.788  1.00  0.00           C  
ATOM    799  O   LEU A  53      26.763  26.718  43.109  1.00  0.00           O  
ATOM    800  CB  LEU A  53      23.894  28.169  42.704  1.00  0.00           C  
ATOM    801  CG  LEU A  53      22.426  27.987  42.298  1.00  0.00           C  
ATOM    802  CD1 LEU A  53      22.000  29.171  41.440  1.00  0.00           C  
ATOM    803  CD2 LEU A  53      22.257  26.675  41.546  1.00  0.00           C  
ATOM    804  H   LEU A  53      23.236  28.117  45.238  1.00  0.00           H  
ATOM    805  HA  LEU A  53      24.307  26.167  43.379  1.00  0.00           H  
ATOM    806 1HB  LEU A  53      23.986  29.173  43.114  1.00  0.00           H  
ATOM    807 2HB  LEU A  53      24.486  28.105  41.791  1.00  0.00           H  
ATOM    808  HG  LEU A  53      21.802  27.975  43.191  1.00  0.00           H  
ATOM    809 1HD1 LEU A  53      20.957  29.054  41.145  1.00  0.00           H  
ATOM    810 2HD1 LEU A  53      22.118  30.083  42.026  1.00  0.00           H  
ATOM    811 3HD1 LEU A  53      22.620  29.225  40.546  1.00  0.00           H  
ATOM    812 1HD2 LEU A  53      21.213  26.547  41.259  1.00  0.00           H  
ATOM    813 2HD2 LEU A  53      22.872  26.665  40.646  1.00  0.00           H  
ATOM    814 3HD2 LEU A  53      22.562  25.858  42.200  1.00  0.00           H  
ATOM    815  N   VAL A  54      26.439  28.392  44.557  1.00  0.00           N  
ATOM    816  CA  VAL A  54      27.859  28.694  44.650  1.00  0.00           C  
ATOM    817  C   VAL A  54      28.673  27.515  45.195  1.00  0.00           C  
ATOM    818  O   VAL A  54      29.730  27.194  44.646  1.00  0.00           O  
ATOM    819  CB  VAL A  54      28.106  29.920  45.548  1.00  0.00           C  
ATOM    820  CG1 VAL A  54      29.582  30.117  45.863  1.00  0.00           C  
ATOM    821  CG2 VAL A  54      27.541  31.152  44.857  1.00  0.00           C  
ATOM    822  H   VAL A  54      25.758  28.926  45.076  1.00  0.00           H  
ATOM    823  HA  VAL A  54      28.224  28.922  43.648  1.00  0.00           H  
ATOM    824  HB  VAL A  54      27.610  29.770  46.507  1.00  0.00           H  
ATOM    825 1HG1 VAL A  54      29.708  30.993  46.499  1.00  0.00           H  
ATOM    826 2HG1 VAL A  54      29.992  29.251  46.383  1.00  0.00           H  
ATOM    827 3HG1 VAL A  54      30.133  30.262  44.935  1.00  0.00           H  
ATOM    828 1HG2 VAL A  54      27.713  32.021  45.490  1.00  0.00           H  
ATOM    829 2HG2 VAL A  54      28.042  31.283  43.898  1.00  0.00           H  
ATOM    830 3HG2 VAL A  54      26.470  31.039  44.687  1.00  0.00           H  
ATOM    831  N   ASP A  55      28.177  26.836  46.222  1.00  0.00           N  
ATOM    832  CA  ASP A  55      28.916  25.695  46.761  1.00  0.00           C  
ATOM    833  C   ASP A  55      28.651  24.345  46.094  1.00  0.00           C  
ATOM    834  O   ASP A  55      29.497  23.456  46.151  1.00  0.00           O  
ATOM    835  CB  ASP A  55      28.626  25.545  48.257  1.00  0.00           C  
ATOM    836  CG  ASP A  55      29.061  26.742  49.093  1.00  0.00           C  
ATOM    837  OD1 ASP A  55      30.117  27.284  48.866  1.00  0.00           O  
ATOM    838  OD2 ASP A  55      28.314  27.109  49.968  1.00  0.00           O  
ATOM    839  H   ASP A  55      27.292  27.111  46.622  1.00  0.00           H  
ATOM    840  HA  ASP A  55      29.979  25.892  46.617  1.00  0.00           H  
ATOM    841 1HB  ASP A  55      27.553  25.399  48.378  1.00  0.00           H  
ATOM    842 2HB  ASP A  55      29.136  24.661  48.639  1.00  0.00           H  
ATOM    843  N   CYS A  56      27.439  24.115  45.591  1.00  0.00           N  
ATOM    844  CA  CYS A  56      27.112  22.777  45.104  1.00  0.00           C  
ATOM    845  C   CYS A  56      27.060  22.641  43.583  1.00  0.00           C  
ATOM    846  O   CYS A  56      26.998  21.523  43.075  1.00  0.00           O  
ATOM    847  CB  CYS A  56      25.760  22.362  45.683  1.00  0.00           C  
ATOM    848  SG  CYS A  56      25.703  22.368  47.491  1.00  0.00           S  
ATOM    849  H   CYS A  56      26.735  24.836  45.531  1.00  0.00           H  
ATOM    850  HA  CYS A  56      27.887  22.093  45.451  1.00  0.00           H  
ATOM    851 1HB  CYS A  56      24.986  23.038  45.316  1.00  0.00           H  
ATOM    852 2HB  CYS A  56      25.508  21.359  45.340  1.00  0.00           H  
ATOM    853  N   SER A  57      27.002  23.726  42.817  1.00  0.00           N  
ATOM    854  CA  SER A  57      26.892  23.589  41.368  1.00  0.00           C  
ATOM    855  C   SER A  57      28.247  23.363  40.699  1.00  0.00           C  
ATOM    856  O   SER A  57      28.313  22.941  39.542  1.00  0.00           O  
ATOM    857  CB  SER A  57      26.249  24.794  40.711  1.00  0.00           C  
ATOM    858  OG  SER A  57      27.128  25.884  40.716  1.00  0.00           O  
ATOM    859  H   SER A  57      27.030  24.661  43.196  1.00  0.00           H  
ATOM    860  HA  SER A  57      26.267  22.722  41.149  1.00  0.00           H  
ATOM    861 1HB  SER A  57      25.975  24.545  39.686  1.00  0.00           H  
ATOM    862 2HB  SER A  57      25.333  25.057  41.238  1.00  0.00           H  
ATOM    863  HG  SER A  57      27.094  26.249  41.603  1.00  0.00           H  
ATOM    864  N   GLY A  58      29.321  23.463  41.476  1.00  0.00           N  
ATOM    865  CA  GLY A  58      30.699  23.292  41.024  1.00  0.00           C  
ATOM    866  C   GLY A  58      30.901  22.211  39.978  1.00  0.00           C  
ATOM    867  O   GLY A  58      31.473  22.497  38.927  1.00  0.00           O  
ATOM    868  H   GLY A  58      29.156  23.671  42.452  1.00  0.00           H  
ATOM    869 1HA  GLY A  58      31.051  24.237  40.609  1.00  0.00           H  
ATOM    870 2HA  GLY A  58      31.326  23.052  41.882  1.00  0.00           H  
ATOM    871  N   PRO A  59      30.499  20.951  40.211  1.00  0.00           N  
ATOM    872  CA  PRO A  59      30.668  19.805  39.322  1.00  0.00           C  
ATOM    873  C   PRO A  59      30.111  20.013  37.917  1.00  0.00           C  
ATOM    874  O   PRO A  59      30.566  19.366  36.975  1.00  0.00           O  
ATOM    875  CB  PRO A  59      29.901  18.699  40.054  1.00  0.00           C  
ATOM    876  CG  PRO A  59      29.963  19.083  41.493  1.00  0.00           C  
ATOM    877  CD  PRO A  59      29.871  20.585  41.503  1.00  0.00           C  
ATOM    878  HA  PRO A  59      31.741  19.572  39.253  1.00  0.00           H  
ATOM    879 1HB  PRO A  59      28.870  18.647  39.673  1.00  0.00           H  
ATOM    880 2HB  PRO A  59      30.370  17.724  39.856  1.00  0.00           H  
ATOM    881 1HG  PRO A  59      29.139  18.610  42.047  1.00  0.00           H  
ATOM    882 2HG  PRO A  59      30.898  18.720  41.944  1.00  0.00           H  
ATOM    883 1HD  PRO A  59      28.799  20.832  41.518  1.00  0.00           H  
ATOM    884 2HD  PRO A  59      30.397  20.994  42.379  1.00  0.00           H  
ATOM    885  N   GLN A  60      29.265  21.019  37.727  1.00  0.00           N  
ATOM    886  CA  GLN A  60      28.707  21.326  36.419  1.00  0.00           C  
ATOM    887  C   GLN A  60      29.646  22.194  35.577  1.00  0.00           C  
ATOM    888  O   GLN A  60      29.411  22.362  34.381  1.00  0.00           O  
ATOM    889  CB  GLN A  60      27.351  22.022  36.560  1.00  0.00           C  
ATOM    890  CG  GLN A  60      26.236  21.236  37.229  1.00  0.00           C  
ATOM    891  CD  GLN A  60      25.802  20.007  36.453  1.00  0.00           C  
ATOM    892  OE1 GLN A  60      25.847  20.013  35.220  1.00  0.00           O  
ATOM    893  NE2 GLN A  60      25.387  18.963  37.160  1.00  0.00           N  
ATOM    894  H   GLN A  60      28.980  21.612  38.493  1.00  0.00           H  
ATOM    895  HA  GLN A  60      28.564  20.390  35.880  1.00  0.00           H  
ATOM    896 1HB  GLN A  60      27.477  22.938  37.137  1.00  0.00           H  
ATOM    897 2HB  GLN A  60      26.985  22.300  35.572  1.00  0.00           H  
ATOM    898 1HG  GLN A  60      26.584  20.905  38.208  1.00  0.00           H  
ATOM    899 2HG  GLN A  60      25.378  21.901  37.326  1.00  0.00           H  
ATOM    900 1HE2 GLN A  60      25.090  18.129  36.692  1.00  0.00           H  
ATOM    901 2HE2 GLN A  60      25.366  18.998  38.160  1.00  0.00           H  
ATOM    902  N   GLY A  61      30.746  22.659  36.161  1.00  0.00           N  
ATOM    903  CA  GLY A  61      31.686  23.524  35.459  1.00  0.00           C  
ATOM    904  C   GLY A  61      31.806  24.921  36.038  1.00  0.00           C  
ATOM    905  O   GLY A  61      32.262  25.835  35.354  1.00  0.00           O  
ATOM    906  H   GLY A  61      30.941  22.410  37.120  1.00  0.00           H  
ATOM    907 1HA  GLY A  61      32.671  23.057  35.476  1.00  0.00           H  
ATOM    908 2HA  GLY A  61      31.378  23.610  34.417  1.00  0.00           H  
ATOM    909  N   ASN A  62      31.381  25.110  37.284  1.00  0.00           N  
ATOM    910  CA  ASN A  62      31.455  26.404  37.948  1.00  0.00           C  
ATOM    911  C   ASN A  62      32.604  26.427  38.951  1.00  0.00           C  
ATOM    912  O   ASN A  62      32.958  25.398  39.514  1.00  0.00           O  
ATOM    913  CB  ASN A  62      30.154  26.767  38.640  1.00  0.00           C  
ATOM    914  CG  ASN A  62      29.065  27.119  37.665  1.00  0.00           C  
ATOM    915  OD1 ASN A  62      29.344  27.673  36.595  1.00  0.00           O  
ATOM    916  ND2 ASN A  62      27.837  26.814  37.998  1.00  0.00           N  
ATOM    917  H   ASN A  62      30.996  24.315  37.777  1.00  0.00           H  
ATOM    918  HA  ASN A  62      31.658  27.172  37.200  1.00  0.00           H  
ATOM    919 1HB  ASN A  62      29.818  25.931  39.256  1.00  0.00           H  
ATOM    920 2HB  ASN A  62      30.316  27.614  39.307  1.00  0.00           H  
ATOM    921 1HD2 ASN A  62      27.088  27.034  37.371  1.00  0.00           H  
ATOM    922 2HD2 ASN A  62      27.639  26.366  38.869  1.00  0.00           H  
ATOM    923  N   GLU A  63      33.118  27.617  39.241  1.00  0.00           N  
ATOM    924  CA  GLU A  63      34.194  27.792  40.208  1.00  0.00           C  
ATOM    925  C   GLU A  63      33.743  28.535  41.465  1.00  0.00           C  
ATOM    926  O   GLU A  63      34.526  29.241  42.098  1.00  0.00           O  
ATOM    927  CB  GLU A  63      35.357  28.545  39.557  1.00  0.00           C  
ATOM    928  CG  GLU A  63      35.988  27.830  38.371  1.00  0.00           C  
ATOM    929  CD  GLU A  63      36.697  26.562  38.756  1.00  0.00           C  
ATOM    930  OE1 GLU A  63      37.212  26.503  39.847  1.00  0.00           O  
ATOM    931  OE2 GLU A  63      36.728  25.650  37.963  1.00  0.00           O  
ATOM    932  H   GLU A  63      32.771  28.449  38.786  1.00  0.00           H  
ATOM    933  HA  GLU A  63      34.538  26.806  40.522  1.00  0.00           H  
ATOM    934 1HB  GLU A  63      35.011  29.520  39.214  1.00  0.00           H  
ATOM    935 2HB  GLU A  63      36.134  28.712  40.303  1.00  0.00           H  
ATOM    936 1HG  GLU A  63      35.209  27.589  37.648  1.00  0.00           H  
ATOM    937 2HG  GLU A  63      36.697  28.499  37.886  1.00  0.00           H  
ATOM    938  N   GLY A  64      32.460  28.449  41.800  1.00  0.00           N  
ATOM    939  CA  GLY A  64      31.957  29.139  42.983  1.00  0.00           C  
ATOM    940  C   GLY A  64      32.076  30.645  42.848  1.00  0.00           C  
ATOM    941  O   GLY A  64      31.578  31.230  41.888  1.00  0.00           O  
ATOM    942  H   GLY A  64      31.834  27.900  41.226  1.00  0.00           H  
ATOM    943 1HA  GLY A  64      30.912  28.868  43.138  1.00  0.00           H  
ATOM    944 2HA  GLY A  64      32.510  28.811  43.862  1.00  0.00           H  
ATOM    945  N   CYS A  65      32.742  31.289  43.799  1.00  0.00           N  
ATOM    946  CA  CYS A  65      32.874  32.742  43.778  1.00  0.00           C  
ATOM    947  C   CYS A  65      33.900  33.245  42.770  1.00  0.00           C  
ATOM    948  O   CYS A  65      34.088  34.453  42.646  1.00  0.00           O  
ATOM    949  CB  CYS A  65      33.270  33.318  45.138  1.00  0.00           C  
ATOM    950  SG  CYS A  65      32.000  33.274  46.425  1.00  0.00           S  
ATOM    951  H   CYS A  65      33.170  30.772  44.556  1.00  0.00           H  
ATOM    952  HA  CYS A  65      31.903  33.153  43.502  1.00  0.00           H  
ATOM    953 1HB  CYS A  65      34.132  32.767  45.515  1.00  0.00           H  
ATOM    954 2HB  CYS A  65      33.565  34.360  45.023  1.00  0.00           H  
ATOM    955  N   ASN A  66      34.582  32.339  42.076  1.00  0.00           N  
ATOM    956  CA  ASN A  66      35.571  32.772  41.098  1.00  0.00           C  
ATOM    957  C   ASN A  66      34.972  32.873  39.699  1.00  0.00           C  
ATOM    958  O   ASN A  66      35.690  33.172  38.746  1.00  0.00           O  
ATOM    959  CB  ASN A  66      36.754  31.822  41.107  1.00  0.00           C  
ATOM    960  CG  ASN A  66      37.531  31.891  42.392  1.00  0.00           C  
ATOM    961  OD1 ASN A  66      37.821  32.971  42.918  1.00  0.00           O  
ATOM    962  ND2 ASN A  66      37.876  30.739  42.910  1.00  0.00           N  
ATOM    963  H   ASN A  66      34.416  31.351  42.225  1.00  0.00           H  
ATOM    964  HA  ASN A  66      35.919  33.769  41.372  1.00  0.00           H  
ATOM    965 1HB  ASN A  66      36.391  30.804  40.960  1.00  0.00           H  
ATOM    966 2HB  ASN A  66      37.418  32.062  40.277  1.00  0.00           H  
ATOM    967 1HD2 ASN A  66      38.395  30.696  43.764  1.00  0.00           H  
ATOM    968 2HD2 ASN A  66      37.623  29.885  42.455  1.00  0.00           H  
ATOM    969  N   GLY A  67      33.676  32.604  39.570  1.00  0.00           N  
ATOM    970  CA  GLY A  67      32.961  32.691  38.294  1.00  0.00           C  
ATOM    971  C   GLY A  67      32.261  31.417  37.850  1.00  0.00           C  
ATOM    972  O   GLY A  67      32.609  30.314  38.269  1.00  0.00           O  
ATOM    973  H   GLY A  67      33.127  32.323  40.370  1.00  0.00           H  
ATOM    974 1HA  GLY A  67      32.220  33.484  38.392  1.00  0.00           H  
ATOM    975 2HA  GLY A  67      33.658  32.974  37.505  1.00  0.00           H  
ATOM    976  N   GLY A  68      31.284  31.591  36.967  1.00  0.00           N  
ATOM    977  CA  GLY A  68      30.494  30.477  36.456  1.00  0.00           C  
ATOM    978  C   GLY A  68      29.331  30.877  35.566  1.00  0.00           C  
ATOM    979  O   GLY A  68      29.149  32.043  35.223  1.00  0.00           O  
ATOM    980  H   GLY A  68      31.117  32.543  36.669  1.00  0.00           H  
ATOM    981 1HA  GLY A  68      31.140  29.810  35.887  1.00  0.00           H  
ATOM    982 2HA  GLY A  68      30.103  29.920  37.307  1.00  0.00           H  
ATOM    983  N   LEU A  69      28.537  29.892  35.155  1.00  0.00           N  
ATOM    984  CA  LEU A  69      27.412  30.157  34.257  1.00  0.00           C  
ATOM    985  C   LEU A  69      26.049  29.771  34.833  1.00  0.00           C  
ATOM    986  O   LEU A  69      25.870  28.696  35.401  1.00  0.00           O  
ATOM    987  CB  LEU A  69      27.591  29.422  32.923  1.00  0.00           C  
ATOM    988  CG  LEU A  69      28.856  29.737  32.113  1.00  0.00           C  
ATOM    989  CD1 LEU A  69      28.871  28.826  30.893  1.00  0.00           C  
ATOM    990  CD2 LEU A  69      28.895  31.201  31.700  1.00  0.00           C  
ATOM    991  H   LEU A  69      28.740  28.959  35.485  1.00  0.00           H  
ATOM    992  HA  LEU A  69      27.380  31.227  34.058  1.00  0.00           H  
ATOM    993 1HB  LEU A  69      27.596  28.352  33.120  1.00  0.00           H  
ATOM    994 2HB  LEU A  69      26.739  29.653  32.284  1.00  0.00           H  
ATOM    995  HG  LEU A  69      29.740  29.523  32.714  1.00  0.00           H  
ATOM    996 1HD1 LEU A  69      29.762  29.030  30.299  1.00  0.00           H  
ATOM    997 2HD1 LEU A  69      28.881  27.784  31.214  1.00  0.00           H  
ATOM    998 3HD1 LEU A  69      27.984  29.007  30.286  1.00  0.00           H  
ATOM    999 1HD2 LEU A  69      29.808  31.376  31.130  1.00  0.00           H  
ATOM   1000 2HD2 LEU A  69      28.027  31.436  31.085  1.00  0.00           H  
ATOM   1001 3HD2 LEU A  69      28.888  31.852  32.574  1.00  0.00           H  
ATOM   1002  N   MET A  70      25.054  30.573  34.477  1.00  0.00           N  
ATOM   1003  CA  MET A  70      23.667  30.366  34.870  1.00  0.00           C  
ATOM   1004  C   MET A  70      23.085  29.099  34.250  1.00  0.00           C  
ATOM   1005  O   MET A  70      22.183  28.479  34.809  1.00  0.00           O  
ATOM   1006  CB  MET A  70      22.889  31.612  34.452  1.00  0.00           C  
ATOM   1007  CG  MET A  70      22.703  31.767  32.949  1.00  0.00           C  
ATOM   1008  SD  MET A  70      21.987  33.362  32.505  1.00  0.00           S  
ATOM   1009  CE  MET A  70      21.616  33.055  30.781  1.00  0.00           C  
ATOM   1010  H   MET A  70      25.274  31.367  33.896  1.00  0.00           H  
ATOM   1011  HA  MET A  70      23.633  30.241  35.952  1.00  0.00           H  
ATOM   1012 1HB  MET A  70      21.898  31.603  34.905  1.00  0.00           H  
ATOM   1013 2HB  MET A  70      23.407  32.498  34.821  1.00  0.00           H  
ATOM   1014 1HG  MET A  70      23.660  31.671  32.438  1.00  0.00           H  
ATOM   1015 2HG  MET A  70      22.048  30.982  32.571  1.00  0.00           H  
ATOM   1016 1HE  MET A  70      21.164  33.951  30.355  1.00  0.00           H  
ATOM   1017 2HE  MET A  70      22.532  32.813  30.241  1.00  0.00           H  
ATOM   1018 3HE  MET A  70      20.922  32.218  30.697  1.00  0.00           H  
ATOM   1019  N   ASP A  71      23.618  28.689  33.104  1.00  0.00           N  
ATOM   1020  CA  ASP A  71      23.161  27.466  32.456  1.00  0.00           C  
ATOM   1021  C   ASP A  71      23.689  26.234  33.189  1.00  0.00           C  
ATOM   1022  O   ASP A  71      23.066  25.168  33.151  1.00  0.00           O  
ATOM   1023  CB  ASP A  71      23.629  27.464  30.998  1.00  0.00           C  
ATOM   1024  CG  ASP A  71      22.859  28.483  30.170  1.00  0.00           C  
ATOM   1025  OD1 ASP A  71      21.756  28.822  30.527  1.00  0.00           O  
ATOM   1026  OD2 ASP A  71      23.398  28.911  29.177  1.00  0.00           O  
ATOM   1027  H   ASP A  71      24.350  29.228  32.664  1.00  0.00           H  
ATOM   1028  HA  ASP A  71      22.071  27.441  32.480  1.00  0.00           H  
ATOM   1029 1HB  ASP A  71      24.695  27.691  30.955  1.00  0.00           H  
ATOM   1030 2HB  ASP A  71      23.493  26.470  30.569  1.00  0.00           H  
ATOM   1031  N   TYR A  72      24.815  26.367  33.879  1.00  0.00           N  
ATOM   1032  CA  TYR A  72      25.348  25.233  34.617  1.00  0.00           C  
ATOM   1033  C   TYR A  72      24.536  25.148  35.911  1.00  0.00           C  
ATOM   1034  O   TYR A  72      24.263  24.058  36.417  1.00  0.00           O  
ATOM   1035  CB  TYR A  72      26.843  25.410  34.892  1.00  0.00           C  
ATOM   1036  CG  TYR A  72      27.766  25.303  33.698  1.00  0.00           C  
ATOM   1037  CD1 TYR A  72      27.365  24.791  32.472  1.00  0.00           C  
ATOM   1038  CD2 TYR A  72      29.073  25.742  33.849  1.00  0.00           C  
ATOM   1039  CE1 TYR A  72      28.259  24.721  31.422  1.00  0.00           C  
ATOM   1040  CE2 TYR A  72      29.967  25.672  32.799  1.00  0.00           C  
ATOM   1041  CZ  TYR A  72      29.560  25.161  31.583  1.00  0.00           C  
ATOM   1042  OH  TYR A  72      30.448  25.090  30.534  1.00  0.00           O  
ATOM   1043  H   TYR A  72      25.332  27.234  33.920  1.00  0.00           H  
ATOM   1044  HA  TYR A  72      25.222  24.315  34.044  1.00  0.00           H  
ATOM   1045 1HB  TYR A  72      27.005  26.393  35.336  1.00  0.00           H  
ATOM   1046 2HB  TYR A  72      27.174  24.661  35.611  1.00  0.00           H  
ATOM   1047  HD1 TYR A  72      26.350  24.432  32.299  1.00  0.00           H  
ATOM   1048  HD2 TYR A  72      29.408  26.146  34.804  1.00  0.00           H  
ATOM   1049  HE1 TYR A  72      27.936  24.318  30.462  1.00  0.00           H  
ATOM   1050  HE2 TYR A  72      30.991  26.021  32.936  1.00  0.00           H  
ATOM   1051  HH  TYR A  72      31.304  25.415  30.823  1.00  0.00           H  
ATOM   1052  N   ALA A  73      24.135  26.308  36.416  1.00  0.00           N  
ATOM   1053  CA  ALA A  73      23.288  26.375  37.609  1.00  0.00           C  
ATOM   1054  C   ALA A  73      21.960  25.676  37.365  1.00  0.00           C  
ATOM   1055  O   ALA A  73      21.457  24.958  38.231  1.00  0.00           O  
ATOM   1056  CB  ALA A  73      23.074  27.833  37.992  1.00  0.00           C  
ATOM   1057  H   ALA A  73      24.429  27.156  35.951  1.00  0.00           H  
ATOM   1058  HA  ALA A  73      23.791  25.863  38.429  1.00  0.00           H  
ATOM   1059 1HB  ALA A  73      22.434  27.880  38.874  1.00  0.00           H  
ATOM   1060 2HB  ALA A  73      24.037  28.295  38.212  1.00  0.00           H  
ATOM   1061 3HB  ALA A  73      22.600  28.344  37.156  1.00  0.00           H  
ATOM   1062  N   PHE A  74      21.400  25.854  36.174  1.00  0.00           N  
ATOM   1063  CA  PHE A  74      20.159  25.165  35.849  1.00  0.00           C  
ATOM   1064  C   PHE A  74      20.368  23.663  35.705  1.00  0.00           C  
ATOM   1065  O   PHE A  74      19.612  22.876  36.274  1.00  0.00           O  
ATOM   1066  CB  PHE A  74      19.558  25.729  34.560  1.00  0.00           C  
ATOM   1067  CG  PHE A  74      19.006  27.123  34.649  1.00  0.00           C  
ATOM   1068  CD1 PHE A  74      18.277  27.564  35.743  1.00  0.00           C  
ATOM   1069  CD2 PHE A  74      19.232  28.007  33.594  1.00  0.00           C  
ATOM   1070  CE1 PHE A  74      17.785  28.855  35.787  1.00  0.00           C  
ATOM   1071  CE2 PHE A  74      18.742  29.298  33.636  1.00  0.00           C  
ATOM   1072  CZ  PHE A  74      18.020  29.715  34.735  1.00  0.00           C  
ATOM   1073  H   PHE A  74      21.840  26.473  35.508  1.00  0.00           H  
ATOM   1074  HA  PHE A  74      19.452  25.332  36.663  1.00  0.00           H  
ATOM   1075 1HB  PHE A  74      20.330  25.726  33.792  1.00  0.00           H  
ATOM   1076 2HB  PHE A  74      18.749  25.075  34.238  1.00  0.00           H  
ATOM   1077  HD1 PHE A  74      18.078  26.906  36.589  1.00  0.00           H  
ATOM   1078  HD2 PHE A  74      19.802  27.681  32.723  1.00  0.00           H  
ATOM   1079  HE1 PHE A  74      17.213  29.194  36.651  1.00  0.00           H  
ATOM   1080  HE2 PHE A  74      18.916  29.994  32.815  1.00  0.00           H  
ATOM   1081  HZ  PHE A  74      17.635  30.733  34.762  1.00  0.00           H  
ATOM   1082  N   GLN A  75      21.457  23.243  35.077  1.00  0.00           N  
ATOM   1083  CA  GLN A  75      21.678  21.802  35.005  1.00  0.00           C  
ATOM   1084  C   GLN A  75      21.906  21.248  36.415  1.00  0.00           C  
ATOM   1085  O   GLN A  75      21.424  20.152  36.724  1.00  0.00           O  
ATOM   1086  CB  GLN A  75      22.879  21.461  34.117  1.00  0.00           C  
ATOM   1087  CG  GLN A  75      23.020  19.983  33.801  1.00  0.00           C  
ATOM   1088  CD  GLN A  75      21.882  19.451  32.952  1.00  0.00           C  
ATOM   1089  OE1 GLN A  75      21.486  20.132  32.002  1.00  0.00           O  
ATOM   1090  NE2 GLN A  75      21.348  18.274  33.258  1.00  0.00           N  
ATOM   1091  H   GLN A  75      22.111  23.891  34.663  1.00  0.00           H  
ATOM   1092  HA  GLN A  75      20.793  21.335  34.571  1.00  0.00           H  
ATOM   1093 1HB  GLN A  75      22.795  22.002  33.173  1.00  0.00           H  
ATOM   1094 2HB  GLN A  75      23.795  21.791  34.606  1.00  0.00           H  
ATOM   1095 1HG  GLN A  75      23.952  19.827  33.254  1.00  0.00           H  
ATOM   1096 2HG  GLN A  75      23.039  19.413  34.730  1.00  0.00           H  
ATOM   1097 1HE2 GLN A  75      20.596  17.908  32.709  1.00  0.00           H  
ATOM   1098 2HE2 GLN A  75      21.673  17.728  34.030  1.00  0.00           H  
ATOM   1099  N   TYR A  76      22.579  22.003  37.284  1.00  0.00           N  
ATOM   1100  CA  TYR A  76      22.764  21.569  38.669  1.00  0.00           C  
ATOM   1101  C   TYR A  76      21.450  21.241  39.367  1.00  0.00           C  
ATOM   1102  O   TYR A  76      21.355  20.220  40.044  1.00  0.00           O  
ATOM   1103  CB  TYR A  76      23.504  22.603  39.522  1.00  0.00           C  
ATOM   1104  CG  TYR A  76      23.293  22.416  41.008  1.00  0.00           C  
ATOM   1105  CD1 TYR A  76      23.956  21.467  41.772  1.00  0.00           C  
ATOM   1106  CD2 TYR A  76      22.378  23.253  41.630  1.00  0.00           C  
ATOM   1107  CE1 TYR A  76      23.693  21.374  43.125  1.00  0.00           C  
ATOM   1108  CE2 TYR A  76      22.104  23.172  42.982  1.00  0.00           C  
ATOM   1109  CZ  TYR A  76      22.761  22.230  43.745  1.00  0.00           C  
ATOM   1110  OH  TYR A  76      22.511  22.123  45.094  1.00  0.00           O  
ATOM   1111  H   TYR A  76      22.971  22.886  36.983  1.00  0.00           H  
ATOM   1112  HA  TYR A  76      23.362  20.657  38.655  1.00  0.00           H  
ATOM   1113 1HB  TYR A  76      24.576  22.550  39.321  1.00  0.00           H  
ATOM   1114 2HB  TYR A  76      23.180  23.609  39.257  1.00  0.00           H  
ATOM   1115  HD1 TYR A  76      24.680  20.795  41.313  1.00  0.00           H  
ATOM   1116  HD2 TYR A  76      21.860  23.995  41.021  1.00  0.00           H  
ATOM   1117  HE1 TYR A  76      24.223  20.623  43.711  1.00  0.00           H  
ATOM   1118  HE2 TYR A  76      21.379  23.842  43.443  1.00  0.00           H  
ATOM   1119  HH  TYR A  76      21.833  22.744  45.373  1.00  0.00           H  
ATOM   1120  N   VAL A  77      20.480  22.147  39.300  1.00  0.00           N  
ATOM   1121  CA  VAL A  77      19.246  21.894  40.045  1.00  0.00           C  
ATOM   1122  C   VAL A  77      18.604  20.620  39.495  1.00  0.00           C  
ATOM   1123  O   VAL A  77      18.171  19.764  40.270  1.00  0.00           O  
ATOM   1124  CB  VAL A  77      18.297  23.097  39.890  1.00  0.00           C  
ATOM   1125  CG1 VAL A  77      16.936  22.799  40.502  1.00  0.00           C  
ATOM   1126  CG2 VAL A  77      18.946  24.307  40.546  1.00  0.00           C  
ATOM   1127  H   VAL A  77      20.608  22.980  38.748  1.00  0.00           H  
ATOM   1128  HA  VAL A  77      19.488  21.769  41.101  1.00  0.00           H  
ATOM   1129  HB  VAL A  77      18.126  23.294  38.832  1.00  0.00           H  
ATOM   1130 1HG1 VAL A  77      16.289  23.667  40.377  1.00  0.00           H  
ATOM   1131 2HG1 VAL A  77      16.492  21.938  40.003  1.00  0.00           H  
ATOM   1132 3HG1 VAL A  77      17.057  22.583  41.563  1.00  0.00           H  
ATOM   1133 1HG2 VAL A  77      18.289  25.170  40.447  1.00  0.00           H  
ATOM   1134 2HG2 VAL A  77      19.112  24.090  41.601  1.00  0.00           H  
ATOM   1135 3HG2 VAL A  77      19.899  24.524  40.064  1.00  0.00           H  
ATOM   1136  N   GLN A  78      18.582  20.472  38.174  1.00  0.00           N  
ATOM   1137  CA  GLN A  78      18.016  19.269  37.562  1.00  0.00           C  
ATOM   1138  C   GLN A  78      18.737  17.974  37.933  1.00  0.00           C  
ATOM   1139  O   GLN A  78      18.094  17.003  38.323  1.00  0.00           O  
ATOM   1140  CB  GLN A  78      18.000  19.396  36.037  1.00  0.00           C  
ATOM   1141  CG  GLN A  78      17.396  18.197  35.326  1.00  0.00           C  
ATOM   1142  CD  GLN A  78      17.497  18.327  33.818  1.00  0.00           C  
ATOM   1143  OE1 GLN A  78      18.105  19.279  33.320  1.00  0.00           O  
ATOM   1144  NE2 GLN A  78      16.910  17.383  33.092  1.00  0.00           N  
ATOM   1145  H   GLN A  78      18.960  21.196  37.583  1.00  0.00           H  
ATOM   1146  HA  GLN A  78      16.993  19.170  37.924  1.00  0.00           H  
ATOM   1147 1HB  GLN A  78      17.430  20.283  35.759  1.00  0.00           H  
ATOM   1148 2HB  GLN A  78      19.019  19.529  35.675  1.00  0.00           H  
ATOM   1149 1HG  GLN A  78      17.918  17.287  35.622  1.00  0.00           H  
ATOM   1150 2HG  GLN A  78      16.345  18.126  35.604  1.00  0.00           H  
ATOM   1151 1HE2 GLN A  78      16.949  17.425  32.093  1.00  0.00           H  
ATOM   1152 2HE2 GLN A  78      16.428  16.629  33.539  1.00  0.00           H  
ATOM   1153  N   ASP A  79      20.065  17.978  37.919  1.00  0.00           N  
ATOM   1154  CA  ASP A  79      20.843  16.791  38.276  1.00  0.00           C  
ATOM   1155  C   ASP A  79      20.844  16.493  39.775  1.00  0.00           C  
ATOM   1156  O   ASP A  79      20.907  15.338  40.197  1.00  0.00           O  
ATOM   1157  CB  ASP A  79      22.299  16.897  37.822  1.00  0.00           C  
ATOM   1158  CG  ASP A  79      22.578  16.825  36.328  1.00  0.00           C  
ATOM   1159  OD1 ASP A  79      21.718  16.496  35.546  1.00  0.00           O  
ATOM   1160  OD2 ASP A  79      23.694  17.111  35.964  1.00  0.00           O  
ATOM   1161  H   ASP A  79      20.552  18.821  37.658  1.00  0.00           H  
ATOM   1162  HA  ASP A  79      20.392  15.935  37.774  1.00  0.00           H  
ATOM   1163 1HB  ASP A  79      22.698  17.848  38.176  1.00  0.00           H  
ATOM   1164 2HB  ASP A  79      22.868  16.091  38.288  1.00  0.00           H  
ATOM   1165  N   ASN A  80      20.847  17.555  40.579  1.00  0.00           N  
ATOM   1166  CA  ASN A  80      20.903  17.468  42.035  1.00  0.00           C  
ATOM   1167  C   ASN A  80      19.578  17.061  42.666  1.00  0.00           C  
ATOM   1168  O   ASN A  80      19.557  16.559  43.790  1.00  0.00           O  
ATOM   1169  CB  ASN A  80      21.374  18.799  42.593  1.00  0.00           C  
ATOM   1170  CG  ASN A  80      21.684  18.793  44.064  1.00  0.00           C  
ATOM   1171  OD1 ASN A  80      22.578  18.084  44.540  1.00  0.00           O  
ATOM   1172  ND2 ASN A  80      20.940  19.589  44.789  1.00  0.00           N  
ATOM   1173  H   ASN A  80      20.809  18.479  40.181  1.00  0.00           H  
ATOM   1174  HA  ASN A  80      21.618  16.688  42.302  1.00  0.00           H  
ATOM   1175 1HB  ASN A  80      22.273  19.099  42.055  1.00  0.00           H  
ATOM   1176 2HB  ASN A  80      20.609  19.555  42.418  1.00  0.00           H  
ATOM   1177 1HD2 ASN A  80      21.086  19.640  45.777  1.00  0.00           H  
ATOM   1178 2HD2 ASN A  80      20.220  20.157  44.390  1.00  0.00           H  
ATOM   1179  N   GLY A  81      18.457  17.409  42.037  1.00  0.00           N  
ATOM   1180  CA  GLY A  81      17.181  17.093  42.674  1.00  0.00           C  
ATOM   1181  C   GLY A  81      16.603  18.266  43.446  1.00  0.00           C  
ATOM   1182  O   GLY A  81      15.829  18.053  44.382  1.00  0.00           O  
ATOM   1183  H   GLY A  81      18.452  17.879  41.144  1.00  0.00           H  
ATOM   1184 1HA  GLY A  81      16.471  16.784  41.907  1.00  0.00           H  
ATOM   1185 2HA  GLY A  81      17.314  16.253  43.354  1.00  0.00           H  
ATOM   1186  N   GLY A  82      16.961  19.490  43.064  1.00  0.00           N  
ATOM   1187  CA  GLY A  82      16.423  20.659  43.754  1.00  0.00           C  
ATOM   1188  C   GLY A  82      17.430  21.685  44.240  1.00  0.00           C  
ATOM   1189  O   GLY A  82      18.637  21.463  44.318  1.00  0.00           O  
ATOM   1190  H   GLY A  82      17.605  19.613  42.297  1.00  0.00           H  
ATOM   1191 1HA  GLY A  82      15.735  21.167  43.077  1.00  0.00           H  
ATOM   1192 2HA  GLY A  82      15.855  20.330  44.624  1.00  0.00           H  
ATOM   1193  N   LEU A  83      16.882  22.854  44.551  1.00  0.00           N  
ATOM   1194  CA  LEU A  83      17.620  24.007  45.055  1.00  0.00           C  
ATOM   1195  C   LEU A  83      17.086  24.386  46.431  1.00  0.00           C  
ATOM   1196  O   LEU A  83      15.878  24.406  46.666  1.00  0.00           O  
ATOM   1197  CB  LEU A  83      17.484  25.189  44.087  1.00  0.00           C  
ATOM   1198  CG  LEU A  83      18.276  26.465  44.402  1.00  0.00           C  
ATOM   1199  CD1 LEU A  83      19.772  26.203  44.302  1.00  0.00           C  
ATOM   1200  CD2 LEU A  83      17.892  27.599  43.463  1.00  0.00           C  
ATOM   1201  H   LEU A  83      15.883  22.932  44.420  1.00  0.00           H  
ATOM   1202  HA  LEU A  83      18.669  23.729  45.138  1.00  0.00           H  
ATOM   1203 1HB  LEU A  83      17.799  24.862  43.097  1.00  0.00           H  
ATOM   1204 2HB  LEU A  83      16.432  25.470  44.042  1.00  0.00           H  
ATOM   1205  HG  LEU A  83      18.069  26.778  45.426  1.00  0.00           H  
ATOM   1206 1HD1 LEU A  83      20.299  27.129  44.532  1.00  0.00           H  
ATOM   1207 2HD1 LEU A  83      20.077  25.430  45.007  1.00  0.00           H  
ATOM   1208 3HD1 LEU A  83      20.016  25.876  43.291  1.00  0.00           H  
ATOM   1209 1HD2 LEU A  83      18.469  28.491  43.711  1.00  0.00           H  
ATOM   1210 2HD2 LEU A  83      18.100  27.315  42.431  1.00  0.00           H  
ATOM   1211 3HD2 LEU A  83      16.828  27.809  43.574  1.00  0.00           H  
ATOM   1212  N   ASP A  84      18.007  24.545  47.378  1.00  0.00           N  
ATOM   1213  CA  ASP A  84      17.644  24.923  48.736  1.00  0.00           C  
ATOM   1214  C   ASP A  84      17.141  26.358  48.808  1.00  0.00           C  
ATOM   1215  O   ASP A  84      17.523  27.187  47.980  1.00  0.00           O  
ATOM   1216  CB  ASP A  84      18.810  24.758  49.716  1.00  0.00           C  
ATOM   1217  CG  ASP A  84      18.981  23.305  50.139  1.00  0.00           C  
ATOM   1218  OD1 ASP A  84      18.044  22.571  49.935  1.00  0.00           O  
ATOM   1219  OD2 ASP A  84      20.002  22.912  50.655  1.00  0.00           O  
ATOM   1220  H   ASP A  84      18.979  24.402  47.149  1.00  0.00           H  
ATOM   1221  HA  ASP A  84      16.834  24.276  49.075  1.00  0.00           H  
ATOM   1222 1HB  ASP A  84      19.730  25.110  49.253  1.00  0.00           H  
ATOM   1223 2HB  ASP A  84      18.632  25.373  50.598  1.00  0.00           H  
ATOM   1224  N   SER A  85      16.237  26.595  49.751  1.00  0.00           N  
ATOM   1225  CA  SER A  85      15.613  27.888  49.999  1.00  0.00           C  
ATOM   1226  C   SER A  85      16.581  28.907  50.592  1.00  0.00           C  
ATOM   1227  O   SER A  85      17.666  28.549  51.057  1.00  0.00           O  
ATOM   1228  CB  SER A  85      14.426  27.752  50.932  1.00  0.00           C  
ATOM   1229  OG  SER A  85      14.840  27.436  52.233  1.00  0.00           O  
ATOM   1230  H   SER A  85      15.953  25.828  50.346  1.00  0.00           H  
ATOM   1231  HA  SER A  85      15.264  28.279  49.043  1.00  0.00           H  
ATOM   1232 1HB  SER A  85      13.865  28.687  50.944  1.00  0.00           H  
ATOM   1233 2HB  SER A  85      13.756  26.976  50.567  1.00  0.00           H  
ATOM   1234  HG  SER A  85      14.032  27.309  52.737  1.00  0.00           H  
ATOM   1235  N   GLU A  86      16.194  30.179  50.543  1.00  0.00           N  
ATOM   1236  CA  GLU A  86      17.019  31.242  51.113  1.00  0.00           C  
ATOM   1237  C   GLU A  86      17.254  31.048  52.604  1.00  0.00           C  
ATOM   1238  O   GLU A  86      18.355  31.297  53.099  1.00  0.00           O  
ATOM   1239  CB  GLU A  86      16.403  32.626  50.895  1.00  0.00           C  
ATOM   1240  CG  GLU A  86      17.237  33.760  51.476  1.00  0.00           C  
ATOM   1241  CD  GLU A  86      16.656  35.137  51.309  1.00  0.00           C  
ATOM   1242  OE1 GLU A  86      15.667  35.293  50.635  1.00  0.00           O  
ATOM   1243  OE2 GLU A  86      17.212  36.054  51.868  1.00  0.00           O  
ATOM   1244  H   GLU A  86      15.316  30.403  50.101  1.00  0.00           H  
ATOM   1245  HA  GLU A  86      17.989  31.221  50.615  1.00  0.00           H  
ATOM   1246 1HB  GLU A  86      16.281  32.798  49.826  1.00  0.00           H  
ATOM   1247 2HB  GLU A  86      15.414  32.658  51.352  1.00  0.00           H  
ATOM   1248 1HG  GLU A  86      17.380  33.599  52.544  1.00  0.00           H  
ATOM   1249 2HG  GLU A  86      18.215  33.740  50.998  1.00  0.00           H  
ATOM   1250  N   GLU A  87      16.218  30.632  53.322  1.00  0.00           N  
ATOM   1251  CA  GLU A  87      16.300  30.426  54.762  1.00  0.00           C  
ATOM   1252  C   GLU A  87      17.155  29.215  55.129  1.00  0.00           C  
ATOM   1253  O   GLU A  87      17.915  29.262  56.093  1.00  0.00           O  
ATOM   1254  CB  GLU A  87      14.894  30.257  55.342  1.00  0.00           C  
ATOM   1255  CG  GLU A  87      14.008  31.488  55.218  1.00  0.00           C  
ATOM   1256  CD  GLU A  87      13.402  31.621  53.849  1.00  0.00           C  
ATOM   1257  OE1 GLU A  87      13.593  30.727  53.061  1.00  0.00           O  
ATOM   1258  OE2 GLU A  87      12.753  32.607  53.588  1.00  0.00           O  
ATOM   1259  H   GLU A  87      15.337  30.454  52.858  1.00  0.00           H  
ATOM   1260  HA  GLU A  87      16.763  31.310  55.204  1.00  0.00           H  
ATOM   1261 1HB  GLU A  87      14.393  29.431  54.838  1.00  0.00           H  
ATOM   1262 2HB  GLU A  87      14.967  30.002  56.399  1.00  0.00           H  
ATOM   1263 1HG  GLU A  87      13.209  31.426  55.956  1.00  0.00           H  
ATOM   1264 2HG  GLU A  87      14.602  32.374  55.440  1.00  0.00           H  
ATOM   1265  N   SER A  88      17.021  28.147  54.354  1.00  0.00           N  
ATOM   1266  CA  SER A  88      17.765  26.914  54.577  1.00  0.00           C  
ATOM   1267  C   SER A  88      19.257  27.049  54.293  1.00  0.00           C  
ATOM   1268  O   SER A  88      20.080  26.447  54.983  1.00  0.00           O  
ATOM   1269  CB  SER A  88      17.195  25.806  53.713  1.00  0.00           C  
ATOM   1270  OG  SER A  88      15.889  25.470  54.093  1.00  0.00           O  
ATOM   1271  H   SER A  88      16.376  28.182  53.578  1.00  0.00           H  
ATOM   1272  HA  SER A  88      17.657  26.642  55.628  1.00  0.00           H  
ATOM   1273 1HB  SER A  88      17.199  26.128  52.672  1.00  0.00           H  
ATOM   1274 2HB  SER A  88      17.828  24.923  53.787  1.00  0.00           H  
ATOM   1275  HG  SER A  88      15.570  24.876  53.409  1.00  0.00           H  
ATOM   1276  N   TYR A  89      19.624  27.844  53.293  1.00  0.00           N  
ATOM   1277  CA  TYR A  89      21.033  28.004  52.951  1.00  0.00           C  
ATOM   1278  C   TYR A  89      21.346  29.460  52.631  1.00  0.00           C  
ATOM   1279  O   TYR A  89      21.456  29.822  51.459  1.00  0.00           O  
ATOM   1280  CB  TYR A  89      21.290  27.070  51.766  1.00  0.00           C  
ATOM   1281  CG  TYR A  89      22.710  26.634  51.478  1.00  0.00           C  
ATOM   1282  CD1 TYR A  89      22.862  25.361  50.948  1.00  0.00           C  
ATOM   1283  CD2 TYR A  89      23.834  27.412  51.709  1.00  0.00           C  
ATOM   1284  CE1 TYR A  89      24.118  24.869  50.650  1.00  0.00           C  
ATOM   1285  CE2 TYR A  89      25.080  26.899  51.403  1.00  0.00           C  
ATOM   1286  CZ  TYR A  89      25.211  25.631  50.876  1.00  0.00           C  
ATOM   1287  OH  TYR A  89      26.445  25.108  50.567  1.00  0.00           O  
ATOM   1288  H   TYR A  89      18.921  28.338  52.766  1.00  0.00           H  
ATOM   1289  HA  TYR A  89      21.649  27.716  53.804  1.00  0.00           H  
ATOM   1290 1HB  TYR A  89      20.714  26.156  51.920  1.00  0.00           H  
ATOM   1291 2HB  TYR A  89      20.934  27.552  50.856  1.00  0.00           H  
ATOM   1292  HD1 TYR A  89      21.984  24.741  50.763  1.00  0.00           H  
ATOM   1293  HD2 TYR A  89      23.758  28.417  52.125  1.00  0.00           H  
ATOM   1294  HE1 TYR A  89      24.229  23.868  50.233  1.00  0.00           H  
ATOM   1295  HE2 TYR A  89      25.979  27.492  51.576  1.00  0.00           H  
ATOM   1296  HH  TYR A  89      27.111  25.798  50.603  1.00  0.00           H  
ATOM   1297  N   PRO A  90      21.419  30.359  53.625  1.00  0.00           N  
ATOM   1298  CA  PRO A  90      21.552  31.806  53.481  1.00  0.00           C  
ATOM   1299  C   PRO A  90      22.797  32.230  52.704  1.00  0.00           C  
ATOM   1300  O   PRO A  90      23.862  31.635  52.869  1.00  0.00           O  
ATOM   1301  CB  PRO A  90      21.623  32.289  54.933  1.00  0.00           C  
ATOM   1302  CG  PRO A  90      20.965  31.214  55.729  1.00  0.00           C  
ATOM   1303  CD  PRO A  90      21.343  29.930  55.038  1.00  0.00           C  
ATOM   1304  HA  PRO A  90      20.654  32.193  52.977  1.00  0.00           H  
ATOM   1305 1HB  PRO A  90      22.673  32.445  55.222  1.00  0.00           H  
ATOM   1306 2HB  PRO A  90      21.111  33.258  55.029  1.00  0.00           H  
ATOM   1307 1HG  PRO A  90      21.311  31.243  56.772  1.00  0.00           H  
ATOM   1308 2HG  PRO A  90      19.876  31.367  55.755  1.00  0.00           H  
ATOM   1309 1HD  PRO A  90      22.309  29.547  55.398  1.00  0.00           H  
ATOM   1310 2HD  PRO A  90      20.522  29.230  55.251  1.00  0.00           H  
ATOM   1311  N   TYR A  91      22.688  33.325  51.959  1.00  0.00           N  
ATOM   1312  CA  TYR A  91      23.819  33.837  51.196  1.00  0.00           C  
ATOM   1313  C   TYR A  91      24.716  34.785  51.980  1.00  0.00           C  
ATOM   1314  O   TYR A  91      24.278  35.826  52.458  1.00  0.00           O  
ATOM   1315  CB  TYR A  91      23.300  34.549  49.944  1.00  0.00           C  
ATOM   1316  CG  TYR A  91      24.354  35.053  48.984  1.00  0.00           C  
ATOM   1317  CD1 TYR A  91      25.041  34.150  48.186  1.00  0.00           C  
ATOM   1318  CD2 TYR A  91      24.646  36.406  48.890  1.00  0.00           C  
ATOM   1319  CE1 TYR A  91      26.009  34.585  47.301  1.00  0.00           C  
ATOM   1320  CE2 TYR A  91      25.614  36.838  48.005  1.00  0.00           C  
ATOM   1321  CZ  TYR A  91      26.286  35.924  47.219  1.00  0.00           C  
ATOM   1322  OH  TYR A  91      27.254  36.337  46.332  1.00  0.00           O  
ATOM   1323  H   TYR A  91      21.804  33.812  51.921  1.00  0.00           H  
ATOM   1324  HA  TYR A  91      24.447  32.998  50.895  1.00  0.00           H  
ATOM   1325 1HB  TYR A  91      22.654  33.869  49.386  1.00  0.00           H  
ATOM   1326 2HB  TYR A  91      22.699  35.407  50.245  1.00  0.00           H  
ATOM   1327  HD1 TYR A  91      24.824  33.083  48.248  1.00  0.00           H  
ATOM   1328  HD2 TYR A  91      24.115  37.127  49.512  1.00  0.00           H  
ATOM   1329  HE1 TYR A  91      26.544  33.868  46.678  1.00  0.00           H  
ATOM   1330  HE2 TYR A  91      25.845  37.901  47.930  1.00  0.00           H  
ATOM   1331  HH  TYR A  91      27.374  37.287  46.398  1.00  0.00           H  
ATOM   1332  N   GLU A  92      25.992  34.427  52.038  1.00  0.00           N  
ATOM   1333  CA  GLU A  92      26.969  35.244  52.733  1.00  0.00           C  
ATOM   1334  C   GLU A  92      28.113  35.613  51.799  1.00  0.00           C  
ATOM   1335  O   GLU A  92      29.112  36.191  52.223  1.00  0.00           O  
ATOM   1336  CB  GLU A  92      27.521  34.522  53.965  1.00  0.00           C  
ATOM   1337  CG  GLU A  92      26.477  34.228  55.032  1.00  0.00           C  
ATOM   1338  CD  GLU A  92      27.054  33.670  56.303  1.00  0.00           C  
ATOM   1339  OE1 GLU A  92      28.244  33.471  56.357  1.00  0.00           O  
ATOM   1340  OE2 GLU A  92      26.306  33.442  57.224  1.00  0.00           O  
ATOM   1341  H   GLU A  92      26.296  33.572  51.594  1.00  0.00           H  
ATOM   1342  HA  GLU A  92      26.487  36.164  53.064  1.00  0.00           H  
ATOM   1343 1HB  GLU A  92      27.969  33.575  53.663  1.00  0.00           H  
ATOM   1344 2HB  GLU A  92      28.308  35.124  54.419  1.00  0.00           H  
ATOM   1345 1HG  GLU A  92      25.949  35.153  55.267  1.00  0.00           H  
ATOM   1346 2HG  GLU A  92      25.755  33.519  54.630  1.00  0.00           H  
ATOM   1347  N   ALA A  93      27.909  35.379  50.506  1.00  0.00           N  
ATOM   1348  CA  ALA A  93      28.910  35.681  49.484  1.00  0.00           C  
ATOM   1349  C   ALA A  93      30.216  34.992  49.864  1.00  0.00           C  
ATOM   1350  O   ALA A  93      31.303  35.559  49.747  1.00  0.00           O  
ATOM   1351  CB  ALA A  93      29.094  37.185  49.341  1.00  0.00           C  
ATOM   1352  H   ALA A  93      27.017  34.978  50.256  1.00  0.00           H  
ATOM   1353  HA  ALA A  93      28.577  35.288  48.523  1.00  0.00           H  
ATOM   1354 1HB  ALA A  93      29.845  37.407  48.585  1.00  0.00           H  
ATOM   1355 2HB  ALA A  93      28.147  37.637  49.047  1.00  0.00           H  
ATOM   1356 3HB  ALA A  93      29.417  37.618  50.288  1.00  0.00           H  
ATOM   1357  N   THR A  94      30.116  33.719  50.223  1.00  0.00           N  
ATOM   1358  CA  THR A  94      31.311  32.979  50.610  1.00  0.00           C  
ATOM   1359  C   THR A  94      31.398  31.593  49.979  1.00  0.00           C  
ATOM   1360  O   THR A  94      30.656  31.268  49.057  1.00  0.00           O  
ATOM   1361  CB  THR A  94      31.411  32.824  52.138  1.00  0.00           C  
ATOM   1362  OG1 THR A  94      32.717  32.317  52.446  1.00  0.00           O  
ATOM   1363  CG2 THR A  94      30.342  31.869  52.646  1.00  0.00           C  
ATOM   1364  H   THR A  94      29.213  33.265  50.230  1.00  0.00           H  
ATOM   1365  HA  THR A  94      32.182  33.535  50.265  1.00  0.00           H  
ATOM   1366  HB  THR A  94      31.277  33.799  52.608  1.00  0.00           H  
ATOM   1367  HG1 THR A  94      32.869  32.386  53.392  1.00  0.00           H  
ATOM   1368 1HG2 THR A  94      30.425  31.772  53.728  1.00  0.00           H  
ATOM   1369 2HG2 THR A  94      29.359  32.265  52.388  1.00  0.00           H  
ATOM   1370 3HG2 THR A  94      30.445  30.881  52.202  1.00  0.00           H  
ATOM   1371  N   GLU A  95      32.438  30.860  50.359  1.00  0.00           N  
ATOM   1372  CA  GLU A  95      32.660  29.518  49.823  1.00  0.00           C  
ATOM   1373  C   GLU A  95      32.835  28.506  50.942  1.00  0.00           C  
ATOM   1374  O   GLU A  95      33.605  28.712  51.876  1.00  0.00           O  
ATOM   1375  CB  GLU A  95      33.880  29.476  48.900  1.00  0.00           C  
ATOM   1376  CG  GLU A  95      33.741  30.332  47.650  1.00  0.00           C  
ATOM   1377  CD  GLU A  95      34.906  30.194  46.709  1.00  0.00           C  
ATOM   1378  OE1 GLU A  95      36.025  30.115  47.155  1.00  0.00           O  
ATOM   1379  OE2 GLU A  95      34.660  30.166  45.526  1.00  0.00           O  
ATOM   1380  H   GLU A  95      33.071  31.266  51.031  1.00  0.00           H  
ATOM   1381  HA  GLU A  95      31.787  29.223  49.241  1.00  0.00           H  
ATOM   1382 1HB  GLU A  95      34.760  29.815  49.446  1.00  0.00           H  
ATOM   1383 2HB  GLU A  95      34.063  28.448  48.589  1.00  0.00           H  
ATOM   1384 1HG  GLU A  95      32.830  30.044  47.124  1.00  0.00           H  
ATOM   1385 2HG  GLU A  95      33.644  31.372  47.957  1.00  0.00           H  
ATOM   1386  N   GLU A  96      32.082  27.414  50.832  1.00  0.00           N  
ATOM   1387  CA  GLU A  96      32.071  26.304  51.782  1.00  0.00           C  
ATOM   1388  C   GLU A  96      31.930  24.992  51.019  1.00  0.00           C  
ATOM   1389  O   GLU A  96      31.857  24.982  49.789  1.00  0.00           O  
ATOM   1390  CB  GLU A  96      30.934  26.450  52.796  1.00  0.00           C  
ATOM   1391  CG  GLU A  96      31.017  27.679  53.690  1.00  0.00           C  
ATOM   1392  CD  GLU A  96      29.960  27.731  54.757  1.00  0.00           C  
ATOM   1393  OE1 GLU A  96      29.796  26.771  55.472  1.00  0.00           O  
ATOM   1394  OE2 GLU A  96      29.300  28.737  54.868  1.00  0.00           O  
ATOM   1395  H   GLU A  96      31.473  27.353  50.030  1.00  0.00           H  
ATOM   1396  HA  GLU A  96      33.012  26.302  52.332  1.00  0.00           H  
ATOM   1397 1HB  GLU A  96      29.984  26.492  52.264  1.00  0.00           H  
ATOM   1398 2HB  GLU A  96      30.907  25.577  53.448  1.00  0.00           H  
ATOM   1399 1HG  GLU A  96      31.994  27.695  54.172  1.00  0.00           H  
ATOM   1400 2HG  GLU A  96      30.933  28.573  53.072  1.00  0.00           H  
ATOM   1401  N   SER A  97      31.920  23.873  51.734  1.00  0.00           N  
ATOM   1402  CA  SER A  97      31.691  22.597  51.068  1.00  0.00           C  
ATOM   1403  C   SER A  97      30.193  22.550  50.754  1.00  0.00           C  
ATOM   1404  O   SER A  97      29.440  23.421  51.190  1.00  0.00           O  
ATOM   1405  CB  SER A  97      32.112  21.445  51.958  1.00  0.00           C  
ATOM   1406  OG  SER A  97      31.285  21.340  53.084  1.00  0.00           O  
ATOM   1407  H   SER A  97      32.066  23.891  52.733  1.00  0.00           H  
ATOM   1408  HA  SER A  97      32.279  22.552  50.150  1.00  0.00           H  
ATOM   1409 1HB  SER A  97      32.073  20.515  51.391  1.00  0.00           H  
ATOM   1410 2HB  SER A  97      33.143  21.592  52.277  1.00  0.00           H  
ATOM   1411  HG  SER A  97      31.612  20.590  53.586  1.00  0.00           H  
ATOM   1412  N   CYS A  98      29.751  21.634  49.895  1.00  0.00           N  
ATOM   1413  CA  CYS A  98      28.322  21.611  49.610  1.00  0.00           C  
ATOM   1414  C   CYS A  98      27.515  21.177  50.833  1.00  0.00           C  
ATOM   1415  O   CYS A  98      27.694  20.068  51.336  1.00  0.00           O  
ATOM   1416  CB  CYS A  98      28.036  20.661  48.447  1.00  0.00           C  
ATOM   1417  SG  CYS A  98      26.284  20.503  48.026  1.00  0.00           S  
ATOM   1418  H   CYS A  98      30.384  20.976  49.459  1.00  0.00           H  
ATOM   1419  HA  CYS A  98      28.016  22.619  49.328  1.00  0.00           H  
ATOM   1420 1HB  CYS A  98      28.566  21.008  47.561  1.00  0.00           H  
ATOM   1421 2HB  CYS A  98      28.412  19.667  48.689  1.00  0.00           H  
ATOM   1422  N   LYS A  99      26.561  22.003  51.242  1.00  0.00           N  
ATOM   1423  CA  LYS A  99      25.698  21.690  52.374  1.00  0.00           C  
ATOM   1424  C   LYS A  99      24.256  21.386  51.967  1.00  0.00           C  
ATOM   1425  O   LYS A  99      23.345  21.486  52.786  1.00  0.00           O  
ATOM   1426  CB  LYS A  99      25.705  22.837  53.386  1.00  0.00           C  
ATOM   1427  CG  LYS A  99      27.073  23.091  54.005  1.00  0.00           C  
ATOM   1428  CD  LYS A  99      27.020  24.105  55.139  1.00  0.00           C  
ATOM   1429  CE  LYS A  99      26.732  25.513  54.639  1.00  0.00           C  
ATOM   1430  NZ  LYS A  99      27.035  26.534  55.678  1.00  0.00           N  
ATOM   1431  H   LYS A  99      26.420  22.879  50.759  1.00  0.00           H  
ATOM   1432  HA  LYS A  99      26.082  20.791  52.856  1.00  0.00           H  
ATOM   1433 1HB  LYS A  99      25.374  23.755  52.900  1.00  0.00           H  
ATOM   1434 2HB  LYS A  99      25.001  22.620  54.189  1.00  0.00           H  
ATOM   1435 1HG  LYS A  99      27.471  22.154  54.398  1.00  0.00           H  
ATOM   1436 2HG  LYS A  99      27.751  23.465  53.238  1.00  0.00           H  
ATOM   1437 1HD  LYS A  99      26.239  23.818  55.844  1.00  0.00           H  
ATOM   1438 2HD  LYS A  99      27.977  24.109  55.660  1.00  0.00           H  
ATOM   1439 1HE  LYS A  99      27.336  25.711  53.755  1.00  0.00           H  
ATOM   1440 2HE  LYS A  99      25.681  25.591  54.361  1.00  0.00           H  
ATOM   1441 1HZ  LYS A  99      26.835  27.457  55.320  1.00  0.00           H  
ATOM   1442 2HZ  LYS A  99      26.470  26.369  56.499  1.00  0.00           H  
ATOM   1443 3HZ  LYS A  99      28.013  26.475  55.926  1.00  0.00           H  
ATOM   1444  N   TYR A 100      24.032  21.042  50.705  1.00  0.00           N  
ATOM   1445  CA  TYR A 100      22.679  20.767  50.240  1.00  0.00           C  
ATOM   1446  C   TYR A 100      22.002  19.670  51.055  1.00  0.00           C  
ATOM   1447  O   TYR A 100      22.516  18.555  51.158  1.00  0.00           O  
ATOM   1448  CB  TYR A 100      22.657  20.382  48.759  1.00  0.00           C  
ATOM   1449  CG  TYR A 100      21.284  20.036  48.226  1.00  0.00           C  
ATOM   1450  CD1 TYR A 100      20.350  21.032  47.984  1.00  0.00           C  
ATOM   1451  CD2 TYR A 100      20.944  18.715  47.971  1.00  0.00           C  
ATOM   1452  CE1 TYR A 100      19.096  20.718  47.498  1.00  0.00           C  
ATOM   1453  CE2 TYR A 100      19.690  18.403  47.485  1.00  0.00           C  
ATOM   1454  CZ  TYR A 100      18.767  19.401  47.248  1.00  0.00           C  
ATOM   1455  OH  TYR A 100      17.515  19.099  46.763  1.00  0.00           O  
ATOM   1456  H   TYR A 100      24.815  20.971  50.072  1.00  0.00           H  
ATOM   1457  HA  TYR A 100      22.085  21.674  50.363  1.00  0.00           H  
ATOM   1458 1HB  TYR A 100      23.048  21.198  48.150  1.00  0.00           H  
ATOM   1459 2HB  TYR A 100      23.307  19.522  48.600  1.00  0.00           H  
ATOM   1460  HD1 TYR A 100      20.606  22.074  48.180  1.00  0.00           H  
ATOM   1461  HD2 TYR A 100      21.668  17.922  48.157  1.00  0.00           H  
ATOM   1462  HE1 TYR A 100      18.372  21.511  47.313  1.00  0.00           H  
ATOM   1463  HE2 TYR A 100      19.429  17.362  47.288  1.00  0.00           H  
ATOM   1464  HH  TYR A 100      17.481  18.179  46.490  1.00  0.00           H  
ATOM   1465  N   ASN A 101      20.761  19.928  51.451  1.00  0.00           N  
ATOM   1466  CA  ASN A 101      20.007  18.896  52.148  1.00  0.00           C  
ATOM   1467  C   ASN A 101      18.583  18.842  51.602  1.00  0.00           C  
ATOM   1468  O   ASN A 101      17.822  19.773  51.846  1.00  0.00           O  
ATOM   1469  CB  ASN A 101      19.988  19.098  53.652  1.00  0.00           C  
ATOM   1470  CG  ASN A 101      19.306  17.964  54.368  1.00  0.00           C  
ATOM   1471  OD1 ASN A 101      18.359  17.324  53.895  1.00  0.00           O  
ATOM   1472  ND2 ASN A 101      19.798  17.696  55.551  1.00  0.00           N  
ATOM   1473  H   ASN A 101      20.371  20.840  51.257  1.00  0.00           H  
ATOM   1474  HA  ASN A 101      20.499  17.947  51.934  1.00  0.00           H  
ATOM   1475 1HB  ASN A 101      21.011  19.187  54.017  1.00  0.00           H  
ATOM   1476 2HB  ASN A 101      19.472  20.030  53.884  1.00  0.00           H  
ATOM   1477 1HD2 ASN A 101      19.410  16.959  56.104  1.00  0.00           H  
ATOM   1478 2HD2 ASN A 101      20.563  18.232  55.904  1.00  0.00           H  
ATOM   1479  N   PRO A 102      18.227  17.845  50.778  1.00  0.00           N  
ATOM   1480  CA  PRO A 102      16.986  17.783  50.010  1.00  0.00           C  
ATOM   1481  C   PRO A 102      15.741  17.852  50.884  1.00  0.00           C  
ATOM   1482  O   PRO A 102      14.700  18.322  50.422  1.00  0.00           O  
ATOM   1483  CB  PRO A 102      17.084  16.424  49.308  1.00  0.00           C  
ATOM   1484  CG  PRO A 102      18.035  15.623  50.130  1.00  0.00           C  
ATOM   1485  CD  PRO A 102      19.037  16.610  50.667  1.00  0.00           C  
ATOM   1486  HA  PRO A 102      16.978  18.610  49.285  1.00  0.00           H  
ATOM   1487 1HB  PRO A 102      16.088  15.961  49.252  1.00  0.00           H  
ATOM   1488 2HB  PRO A 102      17.437  16.557  48.275  1.00  0.00           H  
ATOM   1489 1HG  PRO A 102      17.497  15.101  50.934  1.00  0.00           H  
ATOM   1490 2HG  PRO A 102      18.510  14.848  49.509  1.00  0.00           H  
ATOM   1491 1HD  PRO A 102      19.364  16.207  51.636  1.00  0.00           H  
ATOM   1492 2HD  PRO A 102      19.882  16.741  49.975  1.00  0.00           H  
ATOM   1493  N   LYS A 103      15.861  17.515  52.165  1.00  0.00           N  
ATOM   1494  CA  LYS A 103      14.705  17.540  53.055  1.00  0.00           C  
ATOM   1495  C   LYS A 103      14.206  18.963  53.284  1.00  0.00           C  
ATOM   1496  O   LYS A 103      13.085  19.167  53.759  1.00  0.00           O  
ATOM   1497  CB  LYS A 103      15.038  16.889  54.399  1.00  0.00           C  
ATOM   1498  CG  LYS A 103      15.262  15.384  54.330  1.00  0.00           C  
ATOM   1499  CD  LYS A 103      15.595  14.817  55.702  1.00  0.00           C  
ATOM   1500  CE  LYS A 103      15.801  13.310  55.647  1.00  0.00           C  
ATOM   1501  NZ  LYS A 103      16.149  12.743  56.978  1.00  0.00           N  
ATOM   1502  H   LYS A 103      16.747  17.235  52.556  1.00  0.00           H  
ATOM   1503  HA  LYS A 103      13.898  16.976  52.586  1.00  0.00           H  
ATOM   1504 1HB  LYS A 103      15.940  17.344  54.809  1.00  0.00           H  
ATOM   1505 2HB  LYS A 103      14.226  17.075  55.102  1.00  0.00           H  
ATOM   1506 1HG  LYS A 103      14.360  14.902  53.952  1.00  0.00           H  
ATOM   1507 2HG  LYS A 103      16.084  15.176  53.646  1.00  0.00           H  
ATOM   1508 1HD  LYS A 103      16.506  15.287  56.075  1.00  0.00           H  
ATOM   1509 2HD  LYS A 103      14.781  15.037  56.393  1.00  0.00           H  
ATOM   1510 1HE  LYS A 103      14.885  12.840  55.290  1.00  0.00           H  
ATOM   1511 2HE  LYS A 103      16.605  13.088  54.946  1.00  0.00           H  
ATOM   1512 1HZ  LYS A 103      16.277  11.744  56.896  1.00  0.00           H  
ATOM   1513 2HZ  LYS A 103      17.005  13.164  57.314  1.00  0.00           H  
ATOM   1514 3HZ  LYS A 103      15.404  12.934  57.633  1.00  0.00           H  
ATOM   1515  N   TYR A 104      15.066  19.937  53.003  1.00  0.00           N  
ATOM   1516  CA  TYR A 104      14.773  21.348  53.218  1.00  0.00           C  
ATOM   1517  C   TYR A 104      14.783  22.112  51.907  1.00  0.00           C  
ATOM   1518  O   TYR A 104      14.742  23.344  51.914  1.00  0.00           O  
ATOM   1519  CB  TYR A 104      15.806  21.897  54.204  1.00  0.00           C  
ATOM   1520  CG  TYR A 104      15.783  21.120  55.502  1.00  0.00           C  
ATOM   1521  CD1 TYR A 104      16.704  20.100  55.691  1.00  0.00           C  
ATOM   1522  CD2 TYR A 104      14.860  21.415  56.494  1.00  0.00           C  
ATOM   1523  CE1 TYR A 104      16.706  19.374  56.866  1.00  0.00           C  
ATOM   1524  CE2 TYR A 104      14.864  20.687  57.668  1.00  0.00           C  
ATOM   1525  CZ  TYR A 104      15.782  19.673  57.853  1.00  0.00           C  
ATOM   1526  OH  TYR A 104      15.782  18.951  59.025  1.00  0.00           O  
ATOM   1527  H   TYR A 104      15.971  19.709  52.621  1.00  0.00           H  
ATOM   1528  HA  TYR A 104      13.774  21.438  53.645  1.00  0.00           H  
ATOM   1529 1HB  TYR A 104      16.803  21.841  53.762  1.00  0.00           H  
ATOM   1530 2HB  TYR A 104      15.608  22.949  54.410  1.00  0.00           H  
ATOM   1531  HD1 TYR A 104      17.423  19.881  54.902  1.00  0.00           H  
ATOM   1532  HD2 TYR A 104      14.135  22.215  56.347  1.00  0.00           H  
ATOM   1533  HE1 TYR A 104      17.430  18.573  57.013  1.00  0.00           H  
ATOM   1534  HE2 TYR A 104      14.139  20.915  58.450  1.00  0.00           H  
ATOM   1535  HH  TYR A 104      15.091  19.280  59.605  1.00  0.00           H  
ATOM   1536  N   SER A 105      14.726  21.386  50.797  1.00  0.00           N  
ATOM   1537  CA  SER A 105      14.700  22.011  49.487  1.00  0.00           C  
ATOM   1538  C   SER A 105      13.299  22.508  49.157  1.00  0.00           C  
ATOM   1539  O   SER A 105      12.325  22.046  49.749  1.00  0.00           O  
ATOM   1540  CB  SER A 105      15.164  21.042  48.417  1.00  0.00           C  
ATOM   1541  OG  SER A 105      14.242  20.000  48.258  1.00  0.00           O  
ATOM   1542  H   SER A 105      14.698  20.377  50.845  1.00  0.00           H  
ATOM   1543  HA  SER A 105      15.383  22.861  49.502  1.00  0.00           H  
ATOM   1544 1HB  SER A 105      15.287  21.572  47.473  1.00  0.00           H  
ATOM   1545 2HB  SER A 105      16.137  20.640  48.698  1.00  0.00           H  
ATOM   1546  HG  SER A 105      14.388  19.391  48.986  1.00  0.00           H  
ATOM   1547  N   VAL A 106      13.197  23.494  48.273  1.00  0.00           N  
ATOM   1548  CA  VAL A 106      11.866  23.963  47.915  1.00  0.00           C  
ATOM   1549  C   VAL A 106      11.598  24.115  46.422  1.00  0.00           C  
ATOM   1550  O   VAL A 106      10.456  24.386  46.047  1.00  0.00           O  
ATOM   1551  CB  VAL A 106      11.570  25.327  48.568  1.00  0.00           C  
ATOM   1552  CG1 VAL A 106      11.562  25.214  50.085  1.00  0.00           C  
ATOM   1553  CG2 VAL A 106      12.625  26.308  48.080  1.00  0.00           C  
ATOM   1554  H   VAL A 106      14.039  23.888  47.873  1.00  0.00           H  
ATOM   1555  HA  VAL A 106      11.146  23.232  48.285  1.00  0.00           H  
ATOM   1556  HB  VAL A 106      10.575  25.665  48.277  1.00  0.00           H  
ATOM   1557 1HG1 VAL A 106      11.350  26.190  50.523  1.00  0.00           H  
ATOM   1558 2HG1 VAL A 106      10.792  24.504  50.388  1.00  0.00           H  
ATOM   1559 3HG1 VAL A 106      12.531  24.868  50.443  1.00  0.00           H  
ATOM   1560 1HG2 VAL A 106      12.454  27.291  48.518  1.00  0.00           H  
ATOM   1561 2HG2 VAL A 106      13.621  25.968  48.364  1.00  0.00           H  
ATOM   1562 3HG2 VAL A 106      12.536  26.353  46.995  1.00  0.00           H  
ATOM   1563  N   ALA A 107      12.609  24.075  45.559  1.00  0.00           N  
ATOM   1564  CA  ALA A 107      12.315  24.296  44.153  1.00  0.00           C  
ATOM   1565  C   ALA A 107      13.179  23.413  43.257  1.00  0.00           C  
ATOM   1566  O   ALA A 107      14.249  22.961  43.662  1.00  0.00           O  
ATOM   1567  CB  ALA A 107      12.514  25.762  43.795  1.00  0.00           C  
ATOM   1568  H   ALA A 107      13.558  23.896  45.864  1.00  0.00           H  
ATOM   1569  HA  ALA A 107      11.275  24.031  43.966  1.00  0.00           H  
ATOM   1570 1HB  ALA A 107      12.291  25.915  42.739  1.00  0.00           H  
ATOM   1571 2HB  ALA A 107      11.843  26.374  44.403  1.00  0.00           H  
ATOM   1572 3HB  ALA A 107      13.546  26.042  43.993  1.00  0.00           H  
ATOM   1573  N   ASN A 108      12.646  23.058  42.095  1.00  0.00           N  
ATOM   1574  CA  ASN A 108      13.343  22.177  41.168  1.00  0.00           C  
ATOM   1575  C   ASN A 108      12.985  22.509  39.725  1.00  0.00           C  
ATOM   1576  O   ASN A 108      12.124  23.358  39.485  1.00  0.00           O  
ATOM   1577  CB  ASN A 108      12.991  20.744  41.524  1.00  0.00           C  
ATOM   1578  CG  ASN A 108      13.991  19.698  41.118  1.00  0.00           C  
ATOM   1579  OD1 ASN A 108      14.895  19.966  40.316  1.00  0.00           O  
ATOM   1580  ND2 ASN A 108      13.841  18.518  41.661  1.00  0.00           N  
ATOM   1581  H   ASN A 108      11.729  23.405  41.841  1.00  0.00           H  
ATOM   1582  HA  ASN A 108      14.417  22.332  41.283  1.00  0.00           H  
ATOM   1583 1HB  ASN A 108      12.862  20.667  42.605  1.00  0.00           H  
ATOM   1584 2HB  ASN A 108      12.042  20.488  41.053  1.00  0.00           H  
ATOM   1585 1HD2 ASN A 108      14.475  17.778  41.432  1.00  0.00           H  
ATOM   1586 2HD2 ASN A 108      13.094  18.353  42.304  1.00  0.00           H  
ATOM   1587  N   ASP A 109      13.582  21.795  38.782  1.00  0.00           N  
ATOM   1588  CA  ASP A 109      13.254  21.986  37.377  1.00  0.00           C  
ATOM   1589  C   ASP A 109      13.688  20.778  36.559  1.00  0.00           C  
ATOM   1590  O   ASP A 109      14.174  19.783  37.094  1.00  0.00           O  
ATOM   1591  CB  ASP A 109      13.924  23.255  36.846  1.00  0.00           C  
ATOM   1592  CG  ASP A 109      15.445  23.262  36.823  1.00  0.00           C  
ATOM   1593  OD1 ASP A 109      15.985  22.513  36.044  1.00  0.00           O  
ATOM   1594  OD2 ASP A 109      16.036  24.003  37.573  1.00  0.00           O  
ATOM   1595  H   ASP A 109      14.276  21.115  39.057  1.00  0.00           H  
ATOM   1596  HA  ASP A 109      12.173  22.097  37.275  1.00  0.00           H  
ATOM   1597 1HB  ASP A 109      13.591  23.436  35.823  1.00  0.00           H  
ATOM   1598 2HB  ASP A 109      13.604  24.099  37.458  1.00  0.00           H  
ATOM   1599  N   THR A 110      13.370  20.801  35.270  1.00  0.00           N  
ATOM   1600  CA  THR A 110      13.673  19.724  34.346  1.00  0.00           C  
ATOM   1601  C   THR A 110      14.624  20.178  33.245  1.00  0.00           C  
ATOM   1602  O   THR A 110      14.716  19.539  32.196  1.00  0.00           O  
ATOM   1603  CB  THR A 110      12.391  19.155  33.710  1.00  0.00           C  
ATOM   1604  OG1 THR A 110      11.714  20.189  32.983  1.00  0.00           O  
ATOM   1605  CG2 THR A 110      11.484  18.612  34.803  1.00  0.00           C  
ATOM   1606  H   THR A 110      12.892  21.613  34.907  1.00  0.00           H  
ATOM   1607  HA  THR A 110      14.161  18.922  34.899  1.00  0.00           H  
ATOM   1608  HB  THR A 110      12.650  18.355  33.017  1.00  0.00           H  
ATOM   1609  HG1 THR A 110      12.153  20.308  32.137  1.00  0.00           H  
ATOM   1610 1HG2 THR A 110      10.577  18.208  34.353  1.00  0.00           H  
ATOM   1611 2HG2 THR A 110      12.004  17.823  35.346  1.00  0.00           H  
ATOM   1612 3HG2 THR A 110      11.220  19.413  35.492  1.00  0.00           H  
ATOM   1613  N   GLY A 111      15.444  21.181  33.533  1.00  0.00           N  
ATOM   1614  CA  GLY A 111      16.402  21.703  32.567  1.00  0.00           C  
ATOM   1615  C   GLY A 111      15.931  23.055  32.074  1.00  0.00           C  
ATOM   1616  O   GLY A 111      14.890  23.537  32.518  1.00  0.00           O  
ATOM   1617  H   GLY A 111      15.414  21.608  34.449  1.00  0.00           H  
ATOM   1618 1HA  GLY A 111      17.383  21.785  33.035  1.00  0.00           H  
ATOM   1619 2HA  GLY A 111      16.507  21.011  31.732  1.00  0.00           H  
ATOM   1620  N   PHE A 112      16.663  23.672  31.153  1.00  0.00           N  
ATOM   1621  CA  PHE A 112      16.303  25.014  30.715  1.00  0.00           C  
ATOM   1622  C   PHE A 112      16.061  25.165  29.217  1.00  0.00           C  
ATOM   1623  O   PHE A 112      16.543  24.391  28.387  1.00  0.00           O  
ATOM   1624  CB  PHE A 112      17.404  25.995  31.123  1.00  0.00           C  
ATOM   1625  CG  PHE A 112      18.746  25.710  30.511  1.00  0.00           C  
ATOM   1626  CD1 PHE A 112      19.121  26.280  29.304  1.00  0.00           C  
ATOM   1627  CD2 PHE A 112      19.642  24.862  31.152  1.00  0.00           C  
ATOM   1628  CE1 PHE A 112      20.360  26.007  28.754  1.00  0.00           C  
ATOM   1629  CE2 PHE A 112      20.881  24.589  30.606  1.00  0.00           C  
ATOM   1630  CZ  PHE A 112      21.237  25.165  29.403  1.00  0.00           C  
ATOM   1631  H   PHE A 112      17.470  23.214  30.758  1.00  0.00           H  
ATOM   1632  HA  PHE A 112      15.371  25.295  31.206  1.00  0.00           H  
ATOM   1633 1HB  PHE A 112      17.119  27.007  30.840  1.00  0.00           H  
ATOM   1634 2HB  PHE A 112      17.514  25.977  32.206  1.00  0.00           H  
ATOM   1635  HD1 PHE A 112      18.441  26.949  28.777  1.00  0.00           H  
ATOM   1636  HD2 PHE A 112      19.365  24.404  32.103  1.00  0.00           H  
ATOM   1637  HE1 PHE A 112      20.637  26.464  27.804  1.00  0.00           H  
ATOM   1638  HE2 PHE A 112      21.572  23.922  31.120  1.00  0.00           H  
ATOM   1639  HZ  PHE A 112      22.209  24.958  28.958  1.00  0.00           H  
ATOM   1640  N   VAL A 113      15.328  26.230  28.901  1.00  0.00           N  
ATOM   1641  CA  VAL A 113      14.982  26.659  27.552  1.00  0.00           C  
ATOM   1642  C   VAL A 113      15.915  27.747  27.032  1.00  0.00           C  
ATOM   1643  O   VAL A 113      16.220  28.701  27.748  1.00  0.00           O  
ATOM   1644  CB  VAL A 113      13.529  27.172  27.531  1.00  0.00           C  
ATOM   1645  CG1 VAL A 113      13.166  27.690  26.148  1.00  0.00           C  
ATOM   1646  CG2 VAL A 113      12.602  26.043  27.959  1.00  0.00           C  
ATOM   1647  H   VAL A 113      14.993  26.776  29.682  1.00  0.00           H  
ATOM   1648  HA  VAL A 113      15.068  25.799  26.887  1.00  0.00           H  
ATOM   1649  HB  VAL A 113      13.435  28.010  28.223  1.00  0.00           H  
ATOM   1650 1HG1 VAL A 113      12.136  28.049  26.147  1.00  0.00           H  
ATOM   1651 2HG1 VAL A 113      13.820  28.512  25.858  1.00  0.00           H  
ATOM   1652 3HG1 VAL A 113      13.267  26.885  25.421  1.00  0.00           H  
ATOM   1653 1HG2 VAL A 113      11.569  26.390  27.950  1.00  0.00           H  
ATOM   1654 2HG2 VAL A 113      12.706  25.204  27.269  1.00  0.00           H  
ATOM   1655 3HG2 VAL A 113      12.867  25.720  28.966  1.00  0.00           H  
ATOM   1656  N   ASP A 114      16.393  27.549  25.809  1.00  0.00           N  
ATOM   1657  CA  ASP A 114      17.271  28.462  25.083  1.00  0.00           C  
ATOM   1658  C   ASP A 114      16.521  29.480  24.230  1.00  0.00           C  
ATOM   1659  O   ASP A 114      15.691  29.091  23.407  1.00  0.00           O  
ATOM   1660  CB  ASP A 114      18.221  27.672  24.180  1.00  0.00           C  
ATOM   1661  CG  ASP A 114      19.271  26.847  24.913  1.00  0.00           C  
ATOM   1662  OD1 ASP A 114      19.997  27.391  25.710  1.00  0.00           O  
ATOM   1663  OD2 ASP A 114      19.333  25.667  24.662  1.00  0.00           O  
ATOM   1664  H   ASP A 114      16.119  26.697  25.345  1.00  0.00           H  
ATOM   1665  HA  ASP A 114      17.858  29.023  25.811  1.00  0.00           H  
ATOM   1666 1HB  ASP A 114      17.641  26.990  23.558  1.00  0.00           H  
ATOM   1667 2HB  ASP A 114      18.741  28.368  23.523  1.00  0.00           H  
ATOM   1668  N   ILE A 115      16.689  30.773  24.495  1.00  0.00           N  
ATOM   1669  CA  ILE A 115      16.003  31.803  23.725  1.00  0.00           C  
ATOM   1670  C   ILE A 115      16.856  32.161  22.512  1.00  0.00           C  
ATOM   1671  O   ILE A 115      18.061  32.357  22.669  1.00  0.00           O  
ATOM   1672  CB  ILE A 115      15.728  33.072  24.551  1.00  0.00           C  
ATOM   1673  CG1 ILE A 115      14.555  32.859  25.512  1.00  0.00           C  
ATOM   1674  CG2 ILE A 115      15.439  34.308  23.712  1.00  0.00           C  
ATOM   1675  CD1 ILE A 115      14.918  32.279  26.860  1.00  0.00           C  
ATOM   1676  H   ILE A 115      17.300  31.060  25.245  1.00  0.00           H  
ATOM   1677  HA  ILE A 115      15.050  31.388  23.396  1.00  0.00           H  
ATOM   1678  HB  ILE A 115      16.612  33.273  25.156  1.00  0.00           H  
ATOM   1679 1HG1 ILE A 115      14.067  33.819  25.679  1.00  0.00           H  
ATOM   1680 2HG1 ILE A 115      13.839  32.187  25.039  1.00  0.00           H  
ATOM   1681 1HG2 ILE A 115      15.256  35.158  24.369  1.00  0.00           H  
ATOM   1682 2HG2 ILE A 115      16.288  34.531  23.068  1.00  0.00           H  
ATOM   1683 3HG2 ILE A 115      14.560  34.141  23.089  1.00  0.00           H  
ATOM   1684 1HD1 ILE A 115      13.987  32.188  27.421  1.00  0.00           H  
ATOM   1685 2HD1 ILE A 115      15.386  31.301  26.738  1.00  0.00           H  
ATOM   1686 3HD1 ILE A 115      15.613  32.942  27.372  1.00  0.00           H  
ATOM   1687  N   PRO A 116      16.313  32.191  21.283  1.00  0.00           N  
ATOM   1688  CA  PRO A 116      16.999  32.584  20.053  1.00  0.00           C  
ATOM   1689  C   PRO A 116      17.600  33.981  20.206  1.00  0.00           C  
ATOM   1690  O   PRO A 116      16.987  34.857  20.830  1.00  0.00           O  
ATOM   1691  CB  PRO A 116      15.869  32.552  19.018  1.00  0.00           C  
ATOM   1692  CG  PRO A 116      14.902  31.550  19.549  1.00  0.00           C  
ATOM   1693  CD  PRO A 116      14.936  31.707  21.046  1.00  0.00           C  
ATOM   1694  HA  PRO A 116      17.776  31.844  19.815  1.00  0.00           H  
ATOM   1695 1HB  PRO A 116      15.430  33.555  18.917  1.00  0.00           H  
ATOM   1696 2HB  PRO A 116      16.266  32.274  18.031  1.00  0.00           H  
ATOM   1697 1HG  PRO A 116      13.902  31.741  19.132  1.00  0.00           H  
ATOM   1698 2HG  PRO A 116      15.194  30.538  19.233  1.00  0.00           H  
ATOM   1699 1HD  PRO A 116      14.204  32.453  21.391  1.00  0.00           H  
ATOM   1700 2HD  PRO A 116      14.720  30.710  21.457  1.00  0.00           H  
ATOM   1701  N   LYS A 117      18.732  34.243  19.554  1.00  0.00           N  
ATOM   1702  CA  LYS A 117      19.416  35.526  19.725  1.00  0.00           C  
ATOM   1703  C   LYS A 117      18.826  36.726  18.983  1.00  0.00           C  
ATOM   1704  O   LYS A 117      19.465  37.326  18.119  1.00  0.00           O  
ATOM   1705  CB  LYS A 117      20.881  35.378  19.311  1.00  0.00           C  
ATOM   1706  CG  LYS A 117      21.683  34.419  20.181  1.00  0.00           C  
ATOM   1707  CD  LYS A 117      23.132  34.337  19.724  1.00  0.00           C  
ATOM   1708  CE  LYS A 117      23.929  33.360  20.576  1.00  0.00           C  
ATOM   1709  NZ  LYS A 117      25.345  33.254  20.130  1.00  0.00           N  
ATOM   1710  H   LYS A 117      19.122  33.544  18.937  1.00  0.00           H  
ATOM   1711  HA  LYS A 117      19.351  35.783  20.782  1.00  0.00           H  
ATOM   1712 1HB  LYS A 117      20.931  35.022  18.282  1.00  0.00           H  
ATOM   1713 2HB  LYS A 117      21.366  36.353  19.348  1.00  0.00           H  
ATOM   1714 1HG  LYS A 117      21.655  34.761  21.216  1.00  0.00           H  
ATOM   1715 2HG  LYS A 117      21.242  33.424  20.133  1.00  0.00           H  
ATOM   1716 1HD  LYS A 117      23.169  34.012  18.683  1.00  0.00           H  
ATOM   1717 2HD  LYS A 117      23.586  35.326  19.796  1.00  0.00           H  
ATOM   1718 1HE  LYS A 117      23.907  33.695  21.612  1.00  0.00           H  
ATOM   1719 2HE  LYS A 117      23.465  32.376  20.516  1.00  0.00           H  
ATOM   1720 1HZ  LYS A 117      25.832  32.596  20.723  1.00  0.00           H  
ATOM   1721 2HZ  LYS A 117      25.377  32.933  19.173  1.00  0.00           H  
ATOM   1722 3HZ  LYS A 117      25.789  34.159  20.194  1.00  0.00           H  
ATOM   1723  N   GLN A 118      17.622  37.098  19.406  1.00  0.00           N  
ATOM   1724  CA  GLN A 118      16.858  38.240  18.904  1.00  0.00           C  
ATOM   1725  C   GLN A 118      16.125  38.929  20.055  1.00  0.00           C  
ATOM   1726  O   GLN A 118      15.624  38.262  20.963  1.00  0.00           O  
ATOM   1727  CB  GLN A 118      15.847  37.820  17.834  1.00  0.00           C  
ATOM   1728  CG  GLN A 118      16.439  37.317  16.529  1.00  0.00           C  
ATOM   1729  CD  GLN A 118      16.758  35.835  16.493  1.00  0.00           C  
ATOM   1730  OE1 GLN A 118      15.959  35.002  16.929  1.00  0.00           O  
ATOM   1731  NE2 GLN A 118      17.933  35.497  15.973  1.00  0.00           N  
ATOM   1732  H   GLN A 118      17.247  36.510  20.133  1.00  0.00           H  
ATOM   1733  HA  GLN A 118      17.553  38.952  18.459  1.00  0.00           H  
ATOM   1734 1HB  GLN A 118      15.213  37.027  18.230  1.00  0.00           H  
ATOM   1735 2HB  GLN A 118      15.204  38.666  17.591  1.00  0.00           H  
ATOM   1736 1HG  GLN A 118      15.726  37.509  15.727  1.00  0.00           H  
ATOM   1737 2HG  GLN A 118      17.371  37.851  16.346  1.00  0.00           H  
ATOM   1738 1HE2 GLN A 118      18.204  34.535  15.920  1.00  0.00           H  
ATOM   1739 2HE2 GLN A 118      18.549  36.207  15.632  1.00  0.00           H  
ATOM   1740  N   GLU A 119      15.988  40.249  19.994  1.00  0.00           N  
ATOM   1741  CA  GLU A 119      15.235  40.935  21.034  1.00  0.00           C  
ATOM   1742  C   GLU A 119      13.763  40.529  20.993  1.00  0.00           C  
ATOM   1743  O   GLU A 119      13.133  40.359  22.036  1.00  0.00           O  
ATOM   1744  CB  GLU A 119      15.352  42.454  20.904  1.00  0.00           C  
ATOM   1745  CG  GLU A 119      16.723  43.038  21.221  1.00  0.00           C  
ATOM   1746  CD  GLU A 119      16.697  44.540  21.244  1.00  0.00           C  
ATOM   1747  OE1 GLU A 119      15.821  45.055  21.895  1.00  0.00           O  
ATOM   1748  OE2 GLU A 119      17.523  45.177  20.630  1.00  0.00           O  
ATOM   1749  H   GLU A 119      16.401  40.771  19.234  1.00  0.00           H  
ATOM   1750  HA  GLU A 119      15.641  40.646  22.004  1.00  0.00           H  
ATOM   1751 1HB  GLU A 119      15.099  42.751  19.887  1.00  0.00           H  
ATOM   1752 2HB  GLU A 119      14.639  42.939  21.572  1.00  0.00           H  
ATOM   1753 1HG  GLU A 119      17.047  42.665  22.191  1.00  0.00           H  
ATOM   1754 2HG  GLU A 119      17.437  42.693  20.474  1.00  0.00           H  
ATOM   1755  N   LYS A 120      13.238  40.301  19.794  1.00  0.00           N  
ATOM   1756  CA  LYS A 120      11.849  39.878  19.629  1.00  0.00           C  
ATOM   1757  C   LYS A 120      11.611  38.487  20.213  1.00  0.00           C  
ATOM   1758  O   LYS A 120      10.558  38.215  20.787  1.00  0.00           O  
ATOM   1759  CB  LYS A 120      11.451  39.896  18.152  1.00  0.00           C  
ATOM   1760  CG  LYS A 120      11.323  41.293  17.559  1.00  0.00           C  
ATOM   1761  CD  LYS A 120      10.942  41.237  16.087  1.00  0.00           C  
ATOM   1762  CE  LYS A 120      10.812  42.630  15.489  1.00  0.00           C  
ATOM   1763  NZ  LYS A 120      10.477  42.586  14.039  1.00  0.00           N  
ATOM   1764  H   LYS A 120      13.826  40.428  18.983  1.00  0.00           H  
ATOM   1765  HA  LYS A 120      11.210  40.578  20.169  1.00  0.00           H  
ATOM   1766 1HB  LYS A 120      12.193  39.348  17.571  1.00  0.00           H  
ATOM   1767 2HB  LYS A 120      10.495  39.387  18.029  1.00  0.00           H  
ATOM   1768 1HG  LYS A 120      10.558  41.846  18.105  1.00  0.00           H  
ATOM   1769 2HG  LYS A 120      12.272  41.818  17.660  1.00  0.00           H  
ATOM   1770 1HD  LYS A 120      11.704  40.685  15.534  1.00  0.00           H  
ATOM   1771 2HD  LYS A 120       9.991  40.716  15.977  1.00  0.00           H  
ATOM   1772 1HE  LYS A 120      10.030  43.171  16.018  1.00  0.00           H  
ATOM   1773 2HE  LYS A 120      11.755  43.161  15.619  1.00  0.00           H  
ATOM   1774 1HZ  LYS A 120      10.400  43.527  13.682  1.00  0.00           H  
ATOM   1775 2HZ  LYS A 120      11.204  42.095  13.538  1.00  0.00           H  
ATOM   1776 3HZ  LYS A 120       9.598  42.105  13.909  1.00  0.00           H  
ATOM   1777  N   ALA A 121      12.598  37.609  20.080  1.00  0.00           N  
ATOM   1778  CA  ALA A 121      12.458  36.249  20.597  1.00  0.00           C  
ATOM   1779  C   ALA A 121      12.380  36.295  22.118  1.00  0.00           C  
ATOM   1780  O   ALA A 121      11.616  35.551  22.734  1.00  0.00           O  
ATOM   1781  CB  ALA A 121      13.621  35.385  20.131  1.00  0.00           C  
ATOM   1782  H   ALA A 121      13.450  37.887  19.617  1.00  0.00           H  
ATOM   1783  HA  ALA A 121      11.534  35.816  20.216  1.00  0.00           H  
ATOM   1784 1HB  ALA A 121      13.505  34.382  20.546  1.00  0.00           H  
ATOM   1785 2HB  ALA A 121      13.633  35.331  19.043  1.00  0.00           H  
ATOM   1786 3HB  ALA A 121      14.561  35.815  20.479  1.00  0.00           H  
ATOM   1787  N   LEU A 122      13.183  37.170  22.718  1.00  0.00           N  
ATOM   1788  CA  LEU A 122      13.127  37.314  24.164  1.00  0.00           C  
ATOM   1789  C   LEU A 122      11.802  37.959  24.566  1.00  0.00           C  
ATOM   1790  O   LEU A 122      11.206  37.558  25.561  1.00  0.00           O  
ATOM   1791  CB  LEU A 122      14.297  38.158  24.684  1.00  0.00           C  
ATOM   1792  CG  LEU A 122      14.391  38.360  26.201  1.00  0.00           C  
ATOM   1793  CD1 LEU A 122      14.514  37.025  26.924  1.00  0.00           C  
ATOM   1794  CD2 LEU A 122      15.589  39.247  26.504  1.00  0.00           C  
ATOM   1795  H   LEU A 122      13.819  37.722  22.163  1.00  0.00           H  
ATOM   1796  HA  LEU A 122      13.197  36.316  24.596  1.00  0.00           H  
ATOM   1797 1HB  LEU A 122      15.225  37.687  24.363  1.00  0.00           H  
ATOM   1798 2HB  LEU A 122      14.233  39.147  24.230  1.00  0.00           H  
ATOM   1799  HG  LEU A 122      13.480  38.836  26.566  1.00  0.00           H  
ATOM   1800 1HD1 LEU A 122      14.578  37.200  27.998  1.00  0.00           H  
ATOM   1801 2HD1 LEU A 122      13.650  36.390  26.725  1.00  0.00           H  
ATOM   1802 3HD1 LEU A 122      15.413  36.514  26.582  1.00  0.00           H  
ATOM   1803 1HD2 LEU A 122      15.672  39.402  27.580  1.00  0.00           H  
ATOM   1804 2HD2 LEU A 122      16.493  38.760  26.136  1.00  0.00           H  
ATOM   1805 3HD2 LEU A 122      15.468  40.211  26.011  1.00  0.00           H  
ATOM   1806  N   MET A 123      11.350  38.964  23.825  1.00  0.00           N  
ATOM   1807  CA  MET A 123      10.109  39.660  24.145  1.00  0.00           C  
ATOM   1808  C   MET A 123       8.958  38.667  24.288  1.00  0.00           C  
ATOM   1809  O   MET A 123       8.263  38.646  25.306  1.00  0.00           O  
ATOM   1810  CB  MET A 123       9.802  40.688  23.057  1.00  0.00           C  
ATOM   1811  CG  MET A 123       8.589  41.578  23.289  1.00  0.00           C  
ATOM   1812  SD  MET A 123       8.265  42.673  21.893  1.00  0.00           S  
ATOM   1813  CE  MET A 123       6.745  43.500  22.353  1.00  0.00           C  
ATOM   1814  H   MET A 123      11.882  39.260  23.016  1.00  0.00           H  
ATOM   1815  HA  MET A 123      10.223  40.171  25.100  1.00  0.00           H  
ATOM   1816 1HB  MET A 123      10.663  41.343  22.937  1.00  0.00           H  
ATOM   1817 2HB  MET A 123       9.640  40.172  22.109  1.00  0.00           H  
ATOM   1818 1HG  MET A 123       7.703  40.966  23.457  1.00  0.00           H  
ATOM   1819 2HG  MET A 123       8.763  42.180  24.181  1.00  0.00           H  
ATOM   1820 1HE  MET A 123       6.451  44.197  21.568  1.00  0.00           H  
ATOM   1821 2HE  MET A 123       5.950  42.765  22.494  1.00  0.00           H  
ATOM   1822 3HE  MET A 123       6.891  44.049  23.284  1.00  0.00           H  
ATOM   1823  N   LYS A 124       8.858  37.754  23.326  1.00  0.00           N  
ATOM   1824  CA  LYS A 124       7.831  36.721  23.384  1.00  0.00           C  
ATOM   1825  C   LYS A 124       8.029  35.786  24.571  1.00  0.00           C  
ATOM   1826  O   LYS A 124       7.055  35.415  25.228  1.00  0.00           O  
ATOM   1827  CB  LYS A 124       7.831  35.931  22.075  1.00  0.00           C  
ATOM   1828  CG  LYS A 124       7.315  36.717  20.877  1.00  0.00           C  
ATOM   1829  CD  LYS A 124       7.377  35.897  19.597  1.00  0.00           C  
ATOM   1830  CE  LYS A 124       6.879  36.695  18.401  1.00  0.00           C  
ATOM   1831  NZ  LYS A 124       6.969  35.918  17.135  1.00  0.00           N  
ATOM   1832  H   LYS A 124       9.507  37.782  22.551  1.00  0.00           H  
ATOM   1833  HA  LYS A 124       6.863  37.210  23.506  1.00  0.00           H  
ATOM   1834 1HB  LYS A 124       8.847  35.602  21.856  1.00  0.00           H  
ATOM   1835 2HB  LYS A 124       7.212  35.040  22.187  1.00  0.00           H  
ATOM   1836 1HG  LYS A 124       6.280  37.013  21.057  1.00  0.00           H  
ATOM   1837 2HG  LYS A 124       7.919  37.615  20.753  1.00  0.00           H  
ATOM   1838 1HD  LYS A 124       8.408  35.590  19.418  1.00  0.00           H  
ATOM   1839 2HD  LYS A 124       6.762  35.004  19.706  1.00  0.00           H  
ATOM   1840 1HE  LYS A 124       5.841  36.978  18.570  1.00  0.00           H  
ATOM   1841 2HE  LYS A 124       7.478  37.601  18.306  1.00  0.00           H  
ATOM   1842 1HZ  LYS A 124       6.631  36.482  16.368  1.00  0.00           H  
ATOM   1843 2HZ  LYS A 124       7.932  35.662  16.964  1.00  0.00           H  
ATOM   1844 3HZ  LYS A 124       6.408  35.082  17.209  1.00  0.00           H  
ATOM   1845  N   ALA A 125       9.268  35.390  24.854  1.00  0.00           N  
ATOM   1846  CA  ALA A 125       9.505  34.509  25.987  1.00  0.00           C  
ATOM   1847  C   ALA A 125       9.178  35.189  27.311  1.00  0.00           C  
ATOM   1848  O   ALA A 125       8.564  34.576  28.182  1.00  0.00           O  
ATOM   1849  CB  ALA A 125      10.954  34.044  25.973  1.00  0.00           C  
ATOM   1850  H   ALA A 125      10.044  35.698  24.287  1.00  0.00           H  
ATOM   1851  HA  ALA A 125       8.852  33.640  25.898  1.00  0.00           H  
ATOM   1852 1HB  ALA A 125      11.137  33.388  26.823  1.00  0.00           H  
ATOM   1853 2HB  ALA A 125      11.152  33.500  25.047  1.00  0.00           H  
ATOM   1854 3HB  ALA A 125      11.608  34.913  26.034  1.00  0.00           H  
ATOM   1855  N   VAL A 126       9.551  36.454  27.491  1.00  0.00           N  
ATOM   1856  CA  VAL A 126       9.281  37.122  28.762  1.00  0.00           C  
ATOM   1857  C   VAL A 126       7.775  37.252  28.977  1.00  0.00           C  
ATOM   1858  O   VAL A 126       7.234  36.840  30.001  1.00  0.00           O  
ATOM   1859  CB  VAL A 126       9.925  38.521  28.795  1.00  0.00           C  
ATOM   1860  CG1 VAL A 126       9.463  39.309  30.012  1.00  0.00           C  
ATOM   1861  CG2 VAL A 126      11.441  38.405  28.790  1.00  0.00           C  
ATOM   1862  H   VAL A 126      10.022  36.939  26.741  1.00  0.00           H  
ATOM   1863  HA  VAL A 126       9.710  36.526  29.568  1.00  0.00           H  
ATOM   1864  HB  VAL A 126       9.605  39.083  27.918  1.00  0.00           H  
ATOM   1865 1HG1 VAL A 126       9.941  40.289  29.995  1.00  0.00           H  
ATOM   1866 2HG1 VAL A 126       8.381  39.439  30.004  1.00  0.00           H  
ATOM   1867 3HG1 VAL A 126       9.747  38.773  30.917  1.00  0.00           H  
ATOM   1868 1HG2 VAL A 126      11.878  39.403  28.813  1.00  0.00           H  
ATOM   1869 2HG2 VAL A 126      11.767  37.843  29.665  1.00  0.00           H  
ATOM   1870 3HG2 VAL A 126      11.770  37.888  27.888  1.00  0.00           H  
ATOM   1871  N   ALA A 127       7.079  37.673  27.923  1.00  0.00           N  
ATOM   1872  CA  ALA A 127       5.621  37.796  27.940  1.00  0.00           C  
ATOM   1873  C   ALA A 127       4.913  36.464  28.174  1.00  0.00           C  
ATOM   1874  O   ALA A 127       3.854  36.447  28.799  1.00  0.00           O  
ATOM   1875  CB  ALA A 127       5.152  38.414  26.632  1.00  0.00           C  
ATOM   1876  H   ALA A 127       7.571  37.918  27.076  1.00  0.00           H  
ATOM   1877  HA  ALA A 127       5.342  38.449  28.767  1.00  0.00           H  
ATOM   1878 1HB  ALA A 127       4.066  38.510  26.662  1.00  0.00           H  
ATOM   1879 2HB  ALA A 127       5.606  39.398  26.511  1.00  0.00           H  
ATOM   1880 3HB  ALA A 127       5.448  37.771  25.806  1.00  0.00           H  
ATOM   1881  N   THR A 128       5.481  35.364  27.687  1.00  0.00           N  
ATOM   1882  CA  THR A 128       4.864  34.049  27.824  1.00  0.00           C  
ATOM   1883  C   THR A 128       5.129  33.299  29.127  1.00  0.00           C  
ATOM   1884  O   THR A 128       4.192  32.728  29.688  1.00  0.00           O  
ATOM   1885  CB  THR A 128       5.300  33.144  26.657  1.00  0.00           C  
ATOM   1886  OG1 THR A 128       4.946  33.761  25.412  1.00  0.00           O  
ATOM   1887  CG2 THR A 128       4.629  31.783  26.744  1.00  0.00           C  
ATOM   1888  H   THR A 128       6.364  35.407  27.198  1.00  0.00           H  
ATOM   1889  HA  THR A 128       3.783  34.194  27.789  1.00  0.00           H  
ATOM   1890  HB  THR A 128       6.380  33.014  26.692  1.00  0.00           H  
ATOM   1891  HG1 THR A 128       5.530  34.510  25.271  1.00  0.00           H  
ATOM   1892 1HG2 THR A 128       4.958  31.167  25.906  1.00  0.00           H  
ATOM   1893 2HG2 THR A 128       4.888  31.279  27.675  1.00  0.00           H  
ATOM   1894 3HG2 THR A 128       3.546  31.914  26.703  1.00  0.00           H  
ATOM   1895  N   VAL A 129       6.366  33.264  29.624  1.00  0.00           N  
ATOM   1896  CA  VAL A 129       6.618  32.447  30.805  1.00  0.00           C  
ATOM   1897  C   VAL A 129       7.033  33.137  32.103  1.00  0.00           C  
ATOM   1898  O   VAL A 129       7.104  32.455  33.126  1.00  0.00           O  
ATOM   1899  CB  VAL A 129       7.703  31.379  30.571  1.00  0.00           C  
ATOM   1900  CG1 VAL A 129       7.266  30.437  29.459  1.00  0.00           C  
ATOM   1901  CG2 VAL A 129       9.024  32.053  30.234  1.00  0.00           C  
ATOM   1902  H   VAL A 129       7.109  33.791  29.191  1.00  0.00           H  
ATOM   1903  HA  VAL A 129       5.686  31.935  31.046  1.00  0.00           H  
ATOM   1904  HB  VAL A 129       7.827  30.777  31.471  1.00  0.00           H  
ATOM   1905 1HG1 VAL A 129       8.036  29.682  29.296  1.00  0.00           H  
ATOM   1906 2HG1 VAL A 129       6.334  29.951  29.748  1.00  0.00           H  
ATOM   1907 3HG1 VAL A 129       7.116  31.003  28.540  1.00  0.00           H  
ATOM   1908 1HG2 VAL A 129       9.792  31.298  30.070  1.00  0.00           H  
ATOM   1909 2HG2 VAL A 129       8.907  32.652  29.331  1.00  0.00           H  
ATOM   1910 3HG2 VAL A 129       9.345  32.705  31.048  1.00  0.00           H  
ATOM   1911  N   GLY A 130       7.275  34.443  32.149  1.00  0.00           N  
ATOM   1912  CA  GLY A 130       7.699  34.966  33.447  1.00  0.00           C  
ATOM   1913  C   GLY A 130       9.183  35.260  33.364  1.00  0.00           C  
ATOM   1914  O   GLY A 130       9.763  35.208  32.278  1.00  0.00           O  
ATOM   1915  H   GLY A 130       7.178  35.057  31.354  1.00  0.00           H  
ATOM   1916 1HA  GLY A 130       7.135  35.866  33.696  1.00  0.00           H  
ATOM   1917 2HA  GLY A 130       7.486  34.243  34.234  1.00  0.00           H  
ATOM   1918  N   PRO A 131       9.845  35.583  34.486  1.00  0.00           N  
ATOM   1919  CA  PRO A 131      11.243  35.991  34.553  1.00  0.00           C  
ATOM   1920  C   PRO A 131      12.206  35.003  33.913  1.00  0.00           C  
ATOM   1921  O   PRO A 131      12.053  33.786  34.042  1.00  0.00           O  
ATOM   1922  CB  PRO A 131      11.446  36.084  36.068  1.00  0.00           C  
ATOM   1923  CG  PRO A 131      10.096  36.391  36.621  1.00  0.00           C  
ATOM   1924  CD  PRO A 131       9.151  35.587  35.768  1.00  0.00           C  
ATOM   1925  HA  PRO A 131      11.334  36.969  34.057  1.00  0.00           H  
ATOM   1926 1HB  PRO A 131      11.850  35.139  36.460  1.00  0.00           H  
ATOM   1927 2HB  PRO A 131      12.186  36.873  36.268  1.00  0.00           H  
ATOM   1928 1HG  PRO A 131      10.048  36.113  37.684  1.00  0.00           H  
ATOM   1929 2HG  PRO A 131       9.895  37.471  36.569  1.00  0.00           H  
ATOM   1930 1HD  PRO A 131       9.039  34.568  36.167  1.00  0.00           H  
ATOM   1931 2HD  PRO A 131       8.176  36.097  35.740  1.00  0.00           H  
ATOM   1932  N   ILE A 132      13.149  35.557  33.160  1.00  0.00           N  
ATOM   1933  CA  ILE A 132      14.172  34.848  32.402  1.00  0.00           C  
ATOM   1934  C   ILE A 132      15.595  35.276  32.753  1.00  0.00           C  
ATOM   1935  O   ILE A 132      15.861  36.458  32.970  1.00  0.00           O  
ATOM   1936  CB  ILE A 132      13.958  35.042  30.890  1.00  0.00           C  
ATOM   1937  CG1 ILE A 132      12.592  34.445  30.542  1.00  0.00           C  
ATOM   1938  CG2 ILE A 132      15.061  34.412  30.054  1.00  0.00           C  
ATOM   1939  CD1 ILE A 132      12.113  34.615  29.118  1.00  0.00           C  
ATOM   1940  H   ILE A 132      13.142  36.567  33.119  1.00  0.00           H  
ATOM   1941  HA  ILE A 132      14.092  33.787  32.638  1.00  0.00           H  
ATOM   1942  HB  ILE A 132      13.935  36.109  30.669  1.00  0.00           H  
ATOM   1943 1HG1 ILE A 132      12.616  33.375  30.746  1.00  0.00           H  
ATOM   1944 2HG1 ILE A 132      11.841  34.898  31.189  1.00  0.00           H  
ATOM   1945 1HG2 ILE A 132      14.875  34.569  28.992  1.00  0.00           H  
ATOM   1946 2HG2 ILE A 132      16.033  34.842  30.292  1.00  0.00           H  
ATOM   1947 3HG2 ILE A 132      15.088  33.341  30.260  1.00  0.00           H  
ATOM   1948 1HD1 ILE A 132      11.136  34.138  29.040  1.00  0.00           H  
ATOM   1949 2HD1 ILE A 132      12.035  35.675  28.877  1.00  0.00           H  
ATOM   1950 3HD1 ILE A 132      12.804  34.151  28.415  1.00  0.00           H  
ATOM   1951  N   SER A 133      16.510  34.320  32.886  1.00  0.00           N  
ATOM   1952  CA  SER A 133      17.886  34.630  33.258  1.00  0.00           C  
ATOM   1953  C   SER A 133      18.662  35.134  32.046  1.00  0.00           C  
ATOM   1954  O   SER A 133      18.672  34.482  30.997  1.00  0.00           O  
ATOM   1955  CB  SER A 133      18.570  33.398  33.818  1.00  0.00           C  
ATOM   1956  OG  SER A 133      17.978  32.991  35.021  1.00  0.00           O  
ATOM   1957  H   SER A 133      16.280  33.349  32.737  1.00  0.00           H  
ATOM   1958  HA  SER A 133      17.885  35.403  34.027  1.00  0.00           H  
ATOM   1959 1HB  SER A 133      18.511  32.589  33.090  1.00  0.00           H  
ATOM   1960 2HB  SER A 133      19.627  33.591  33.994  1.00  0.00           H  
ATOM   1961  HG  SER A 133      18.196  33.663  35.671  1.00  0.00           H  
ATOM   1962  N   VAL A 134      19.298  36.294  32.172  1.00  0.00           N  
ATOM   1963  CA  VAL A 134      20.056  36.850  31.062  1.00  0.00           C  
ATOM   1964  C   VAL A 134      21.436  37.364  31.428  1.00  0.00           C  
ATOM   1965  O   VAL A 134      21.630  37.985  32.471  1.00  0.00           O  
ATOM   1966  CB  VAL A 134      19.266  38.008  30.424  1.00  0.00           C  
ATOM   1967  CG1 VAL A 134      20.048  38.693  29.313  1.00  0.00           C  
ATOM   1968  CG2 VAL A 134      17.954  37.445  29.899  1.00  0.00           C  
ATOM   1969  H   VAL A 134      19.255  36.802  33.046  1.00  0.00           H  
ATOM   1970  HA  VAL A 134      20.193  36.055  30.328  1.00  0.00           H  
ATOM   1971  HB  VAL A 134      19.076  38.773  31.177  1.00  0.00           H  
ATOM   1972 1HG1 VAL A 134      19.428  39.496  28.914  1.00  0.00           H  
ATOM   1973 2HG1 VAL A 134      20.984  39.111  29.684  1.00  0.00           H  
ATOM   1974 3HG1 VAL A 134      20.282  37.977  28.526  1.00  0.00           H  
ATOM   1975 1HG2 VAL A 134      17.351  38.226  29.436  1.00  0.00           H  
ATOM   1976 2HG2 VAL A 134      18.187  36.679  29.160  1.00  0.00           H  
ATOM   1977 3HG2 VAL A 134      17.367  37.005  30.706  1.00  0.00           H  
ATOM   1978  N   ALA A 135      22.434  37.053  30.609  1.00  0.00           N  
ATOM   1979  CA  ALA A 135      23.748  37.605  30.900  1.00  0.00           C  
ATOM   1980  C   ALA A 135      23.853  38.884  30.079  1.00  0.00           C  
ATOM   1981  O   ALA A 135      23.407  38.912  28.933  1.00  0.00           O  
ATOM   1982  CB  ALA A 135      24.883  36.646  30.571  1.00  0.00           C  
ATOM   1983  H   ALA A 135      22.263  36.453  29.817  1.00  0.00           H  
ATOM   1984  HA  ALA A 135      23.830  37.832  31.963  1.00  0.00           H  
ATOM   1985 1HB  ALA A 135      25.826  37.148  30.782  1.00  0.00           H  
ATOM   1986 2HB  ALA A 135      24.785  35.751  31.190  1.00  0.00           H  
ATOM   1987 3HB  ALA A 135      24.852  36.352  29.522  1.00  0.00           H  
ATOM   1988  N   ILE A 136      24.428  39.930  30.664  1.00  0.00           N  
ATOM   1989  CA  ILE A 136      24.619  41.215  30.001  1.00  0.00           C  
ATOM   1990  C   ILE A 136      26.042  41.763  30.129  1.00  0.00           C  
ATOM   1991  O   ILE A 136      26.867  41.246  30.884  1.00  0.00           O  
ATOM   1992  CB  ILE A 136      23.660  42.308  30.507  1.00  0.00           C  
ATOM   1993  CG1 ILE A 136      23.925  42.563  31.993  1.00  0.00           C  
ATOM   1994  CG2 ILE A 136      22.224  41.873  30.253  1.00  0.00           C  
ATOM   1995  CD1 ILE A 136      23.263  43.792  32.574  1.00  0.00           C  
ATOM   1996  H   ILE A 136      24.742  39.809  31.617  1.00  0.00           H  
ATOM   1997  HA  ILE A 136      24.428  41.075  28.938  1.00  0.00           H  
ATOM   1998  HB  ILE A 136      23.854  43.240  29.979  1.00  0.00           H  
ATOM   1999 1HG1 ILE A 136      23.579  41.697  32.556  1.00  0.00           H  
ATOM   2000 2HG1 ILE A 136      24.999  42.662  32.147  1.00  0.00           H  
ATOM   2001 1HG2 ILE A 136      21.518  42.628  30.602  1.00  0.00           H  
ATOM   2002 2HG2 ILE A 136      22.086  41.724  29.182  1.00  0.00           H  
ATOM   2003 3HG2 ILE A 136      22.029  40.941  30.784  1.00  0.00           H  
ATOM   2004 1HD1 ILE A 136      23.521  43.871  33.629  1.00  0.00           H  
ATOM   2005 2HD1 ILE A 136      23.615  44.673  32.041  1.00  0.00           H  
ATOM   2006 3HD1 ILE A 136      22.180  43.725  32.477  1.00  0.00           H  
ATOM   2007  N   ASP A 137      26.312  42.795  29.336  1.00  0.00           N  
ATOM   2008  CA  ASP A 137      27.520  43.607  29.441  1.00  0.00           C  
ATOM   2009  C   ASP A 137      27.284  44.701  30.472  1.00  0.00           C  
ATOM   2010  O   ASP A 137      26.465  45.594  30.261  1.00  0.00           O  
ATOM   2011  CB  ASP A 137      27.922  44.240  28.107  1.00  0.00           C  
ATOM   2012  CG  ASP A 137      29.142  45.153  28.189  1.00  0.00           C  
ATOM   2013  OD1 ASP A 137      29.574  45.462  29.272  1.00  0.00           O  
ATOM   2014  OD2 ASP A 137      29.653  45.544  27.168  1.00  0.00           O  
ATOM   2015  H   ASP A 137      25.628  43.011  28.628  1.00  0.00           H  
ATOM   2016  HA  ASP A 137      28.346  42.973  29.762  1.00  0.00           H  
ATOM   2017 1HB  ASP A 137      28.137  43.456  27.382  1.00  0.00           H  
ATOM   2018 2HB  ASP A 137      27.089  44.829  27.721  1.00  0.00           H  
ATOM   2019  N   ALA A 138      27.900  44.599  31.645  1.00  0.00           N  
ATOM   2020  CA  ALA A 138      27.641  45.587  32.687  1.00  0.00           C  
ATOM   2021  C   ALA A 138      28.936  46.281  33.083  1.00  0.00           C  
ATOM   2022  O   ALA A 138      29.100  46.681  34.238  1.00  0.00           O  
ATOM   2023  CB  ALA A 138      26.996  44.952  33.912  1.00  0.00           C  
ATOM   2024  H   ALA A 138      28.545  43.841  31.817  1.00  0.00           H  
ATOM   2025  HA  ALA A 138      26.955  46.340  32.301  1.00  0.00           H  
ATOM   2026 1HB  ALA A 138      26.818  45.702  34.683  1.00  0.00           H  
ATOM   2027 2HB  ALA A 138      26.042  44.507  33.627  1.00  0.00           H  
ATOM   2028 3HB  ALA A 138      27.678  44.192  34.281  1.00  0.00           H  
ATOM   2029  N   GLY A 139      29.878  46.383  32.149  1.00  0.00           N  
ATOM   2030  CA  GLY A 139      31.175  46.964  32.467  1.00  0.00           C  
ATOM   2031  C   GLY A 139      31.309  48.464  32.276  1.00  0.00           C  
ATOM   2032  O   GLY A 139      32.392  49.007  32.488  1.00  0.00           O  
ATOM   2033  H   GLY A 139      29.692  46.053  31.211  1.00  0.00           H  
ATOM   2034 1HA  GLY A 139      31.404  46.743  33.510  1.00  0.00           H  
ATOM   2035 2HA  GLY A 139      31.926  46.481  31.842  1.00  0.00           H  
ATOM   2036  N   HIS A 140      30.241  49.151  31.895  1.00  0.00           N  
ATOM   2037  CA  HIS A 140      30.316  50.583  31.641  1.00  0.00           C  
ATOM   2038  C   HIS A 140      29.724  51.425  32.763  1.00  0.00           C  
ATOM   2039  O   HIS A 140      28.719  51.041  33.364  1.00  0.00           O  
ATOM   2040  CB  HIS A 140      29.590  50.933  30.338  1.00  0.00           C  
ATOM   2041  CG  HIS A 140      30.226  50.383  29.100  1.00  0.00           C  
ATOM   2042  ND1 HIS A 140      31.376  50.920  28.561  1.00  0.00           N  
ATOM   2043  CD2 HIS A 140      29.877  49.354  28.302  1.00  0.00           C  
ATOM   2044  CE1 HIS A 140      31.709  50.240  27.478  1.00  0.00           C  
ATOM   2045  NE2 HIS A 140      30.814  49.285  27.301  1.00  0.00           N  
ATOM   2046  H   HIS A 140      29.367  48.657  31.784  1.00  0.00           H  
ATOM   2047  HA  HIS A 140      31.359  50.884  31.550  1.00  0.00           H  
ATOM   2048 1HB  HIS A 140      28.566  50.559  30.380  1.00  0.00           H  
ATOM   2049 2HB  HIS A 140      29.538  52.016  30.231  1.00  0.00           H  
ATOM   2050  HD2 HIS A 140      29.012  48.703  28.431  1.00  0.00           H  
ATOM   2051  HE1 HIS A 140      32.571  50.429  26.839  1.00  0.00           H  
ATOM   2052  HE2 HIS A 140      30.832  48.618  26.542  1.00  0.00           H  
ATOM   2053  N   GLU A 141      30.336  52.573  33.035  1.00  0.00           N  
ATOM   2054  CA  GLU A 141      29.912  53.492  34.087  1.00  0.00           C  
ATOM   2055  C   GLU A 141      28.486  53.982  33.874  1.00  0.00           C  
ATOM   2056  O   GLU A 141      27.715  54.191  34.812  1.00  0.00           O  
ATOM   2057  CB  GLU A 141      30.858  54.694  34.162  1.00  0.00           C  
ATOM   2058  CG  GLU A 141      32.294  54.353  34.535  1.00  0.00           C  
ATOM   2059  CD  GLU A 141      33.134  53.958  33.353  1.00  0.00           C  
ATOM   2060  OE1 GLU A 141      32.574  53.773  32.299  1.00  0.00           O  
ATOM   2061  OE2 GLU A 141      34.328  53.841  33.496  1.00  0.00           O  
ATOM   2062  H   GLU A 141      31.141  52.831  32.486  1.00  0.00           H  
ATOM   2063  HA  GLU A 141      29.944  52.968  35.043  1.00  0.00           H  
ATOM   2064 1HB  GLU A 141      30.877  55.199  33.197  1.00  0.00           H  
ATOM   2065 2HB  GLU A 141      30.486  55.406  34.898  1.00  0.00           H  
ATOM   2066 1HG  GLU A 141      32.747  55.220  35.014  1.00  0.00           H  
ATOM   2067 2HG  GLU A 141      32.293  53.536  35.256  1.00  0.00           H  
ATOM   2068  N   SER A 142      28.077  53.966  32.611  1.00  0.00           N  
ATOM   2069  CA  SER A 142      26.739  54.332  32.162  1.00  0.00           C  
ATOM   2070  C   SER A 142      25.679  53.400  32.759  1.00  0.00           C  
ATOM   2071  O   SER A 142      24.527  53.802  32.938  1.00  0.00           O  
ATOM   2072  CB  SER A 142      26.720  54.272  30.647  1.00  0.00           C  
ATOM   2073  OG  SER A 142      27.581  55.216  30.072  1.00  0.00           O  
ATOM   2074  H   SER A 142      28.744  53.677  31.910  1.00  0.00           H  
ATOM   2075  HA  SER A 142      26.524  55.349  32.494  1.00  0.00           H  
ATOM   2076 1HB  SER A 142      27.015  53.274  30.323  1.00  0.00           H  
ATOM   2077 2HB  SER A 142      25.707  54.449  30.288  1.00  0.00           H  
ATOM   2078  HG  SER A 142      27.617  55.019  29.133  1.00  0.00           H  
ATOM   2079  N   PHE A 143      26.062  52.172  33.085  1.00  0.00           N  
ATOM   2080  CA  PHE A 143      25.174  51.176  33.677  1.00  0.00           C  
ATOM   2081  C   PHE A 143      25.410  51.067  35.184  1.00  0.00           C  
ATOM   2082  O   PHE A 143      24.480  51.021  35.984  1.00  0.00           O  
ATOM   2083  CB  PHE A 143      25.368  49.799  33.038  1.00  0.00           C  
ATOM   2084  CG  PHE A 143      24.439  48.732  33.543  1.00  0.00           C  
ATOM   2085  CD1 PHE A 143      23.101  48.708  33.178  1.00  0.00           C  
ATOM   2086  CD2 PHE A 143      24.903  47.750  34.384  1.00  0.00           C  
ATOM   2087  CE1 PHE A 143      22.252  47.723  33.646  1.00  0.00           C  
ATOM   2088  CE2 PHE A 143      24.064  46.760  34.857  1.00  0.00           C  
ATOM   2089  CZ  PHE A 143      22.734  46.744  34.489  1.00  0.00           C  
ATOM   2090  H   PHE A 143      27.017  51.891  32.924  1.00  0.00           H  
ATOM   2091  HA  PHE A 143      24.143  51.485  33.503  1.00  0.00           H  
ATOM   2092 1HB  PHE A 143      25.231  49.865  31.960  1.00  0.00           H  
ATOM   2093 2HB  PHE A 143      26.389  49.465  33.217  1.00  0.00           H  
ATOM   2094  HD1 PHE A 143      22.721  49.482  32.511  1.00  0.00           H  
ATOM   2095  HD2 PHE A 143      25.955  47.768  34.672  1.00  0.00           H  
ATOM   2096  HE1 PHE A 143      21.203  47.717  33.351  1.00  0.00           H  
ATOM   2097  HE2 PHE A 143      24.453  45.990  35.524  1.00  0.00           H  
ATOM   2098  HZ  PHE A 143      22.068  45.967  34.861  1.00  0.00           H  
ATOM   2099  N   LEU A 144      26.688  51.037  35.554  1.00  0.00           N  
ATOM   2100  CA  LEU A 144      27.152  50.796  36.915  1.00  0.00           C  
ATOM   2101  C   LEU A 144      26.624  51.795  37.944  1.00  0.00           C  
ATOM   2102  O   LEU A 144      26.367  51.443  39.096  1.00  0.00           O  
ATOM   2103  CB  LEU A 144      28.686  50.817  36.920  1.00  0.00           C  
ATOM   2104  CG  LEU A 144      29.460  49.714  36.188  1.00  0.00           C  
ATOM   2105  CD1 LEU A 144      30.920  50.136  36.103  1.00  0.00           C  
ATOM   2106  CD2 LEU A 144      29.303  48.392  36.926  1.00  0.00           C  
ATOM   2107  H   LEU A 144      27.388  51.193  34.844  1.00  0.00           H  
ATOM   2108  HA  LEU A 144      26.798  49.810  37.215  1.00  0.00           H  
ATOM   2109 1HB  LEU A 144      28.994  51.762  36.475  1.00  0.00           H  
ATOM   2110 2HB  LEU A 144      29.020  50.781  37.957  1.00  0.00           H  
ATOM   2111  HG  LEU A 144      29.083  49.595  35.172  1.00  0.00           H  
ATOM   2112 1HD1 LEU A 144      31.488  49.363  35.585  1.00  0.00           H  
ATOM   2113 2HD1 LEU A 144      31.021  51.074  35.556  1.00  0.00           H  
ATOM   2114 3HD1 LEU A 144      31.304  50.266  37.114  1.00  0.00           H  
ATOM   2115 1HD2 LEU A 144      29.853  47.608  36.405  1.00  0.00           H  
ATOM   2116 2HD2 LEU A 144      29.698  48.511  37.935  1.00  0.00           H  
ATOM   2117 3HD2 LEU A 144      28.244  48.137  36.961  1.00  0.00           H  
ATOM   2118  N   PHE A 145      26.497  53.053  37.534  1.00  0.00           N  
ATOM   2119  CA  PHE A 145      26.041  54.065  38.482  1.00  0.00           C  
ATOM   2120  C   PHE A 145      24.669  54.608  38.097  1.00  0.00           C  
ATOM   2121  O   PHE A 145      24.380  55.789  38.285  1.00  0.00           O  
ATOM   2122  CB  PHE A 145      27.098  55.172  38.484  1.00  0.00           C  
ATOM   2123  CG  PHE A 145      28.424  54.531  38.781  1.00  0.00           C  
ATOM   2124  CD1 PHE A 145      29.387  54.426  37.789  1.00  0.00           C  
ATOM   2125  CD2 PHE A 145      28.726  54.027  40.048  1.00  0.00           C  
ATOM   2126  CE1 PHE A 145      30.614  53.840  38.042  1.00  0.00           C  
ATOM   2127  CE2 PHE A 145      29.951  53.442  40.302  1.00  0.00           C  
ATOM   2128  CZ  PHE A 145      30.895  53.349  39.299  1.00  0.00           C  
ATOM   2129  H   PHE A 145      26.706  53.322  36.583  1.00  0.00           H  
ATOM   2130  HA  PHE A 145      25.960  53.618  39.474  1.00  0.00           H  
ATOM   2131 1HB  PHE A 145      27.116  55.678  37.520  1.00  0.00           H  
ATOM   2132 2HB  PHE A 145      26.860  55.932  39.227  1.00  0.00           H  
ATOM   2133  HD1 PHE A 145      29.158  54.818  36.798  1.00  0.00           H  
ATOM   2134  HD2 PHE A 145      27.983  54.098  40.843  1.00  0.00           H  
ATOM   2135  HE1 PHE A 145      31.362  53.764  37.253  1.00  0.00           H  
ATOM   2136  HE2 PHE A 145      30.178  53.052  41.294  1.00  0.00           H  
ATOM   2137  HZ  PHE A 145      31.859  52.885  39.504  1.00  0.00           H  
ATOM   2138  N   TYR A 146      23.870  53.770  37.444  1.00  0.00           N  
ATOM   2139  CA  TYR A 146      22.514  54.113  37.028  1.00  0.00           C  
ATOM   2140  C   TYR A 146      21.591  54.496  38.182  1.00  0.00           C  
ATOM   2141  O   TYR A 146      21.629  53.892  39.256  1.00  0.00           O  
ATOM   2142  CB  TYR A 146      21.884  52.953  36.254  1.00  0.00           C  
ATOM   2143  CG  TYR A 146      20.411  53.168  35.985  1.00  0.00           C  
ATOM   2144  CD1 TYR A 146      19.944  53.861  34.877  1.00  0.00           C  
ATOM   2145  CD2 TYR A 146      19.519  52.638  36.904  1.00  0.00           C  
ATOM   2146  CE1 TYR A 146      18.583  54.019  34.697  1.00  0.00           C  
ATOM   2147  CE2 TYR A 146      18.156  52.789  36.735  1.00  0.00           C  
ATOM   2148  CZ  TYR A 146      17.678  53.475  35.638  1.00  0.00           C  
ATOM   2149  OH  TYR A 146      16.316  53.612  35.492  1.00  0.00           O  
ATOM   2150  H   TYR A 146      24.194  52.840  37.217  1.00  0.00           H  
ATOM   2151  HA  TYR A 146      22.575  54.983  36.374  1.00  0.00           H  
ATOM   2152 1HB  TYR A 146      22.398  52.823  35.300  1.00  0.00           H  
ATOM   2153 2HB  TYR A 146      22.005  52.026  36.813  1.00  0.00           H  
ATOM   2154  HD1 TYR A 146      20.645  54.278  34.154  1.00  0.00           H  
ATOM   2155  HD2 TYR A 146      19.899  52.097  37.771  1.00  0.00           H  
ATOM   2156  HE1 TYR A 146      18.214  54.562  33.828  1.00  0.00           H  
ATOM   2157  HE2 TYR A 146      17.461  52.369  37.464  1.00  0.00           H  
ATOM   2158  HH  TYR A 146      16.130  54.058  34.663  1.00  0.00           H  
ATOM   2159  N   LYS A 147      20.824  55.567  37.992  1.00  0.00           N  
ATOM   2160  CA  LYS A 147      19.871  55.999  39.012  1.00  0.00           C  
ATOM   2161  C   LYS A 147      18.438  56.139  38.517  1.00  0.00           C  
ATOM   2162  O   LYS A 147      17.505  55.726  39.202  1.00  0.00           O  
ATOM   2163  CB  LYS A 147      20.326  57.328  39.618  1.00  0.00           C  
ATOM   2164  CG  LYS A 147      21.633  57.230  40.393  1.00  0.00           C  
ATOM   2165  CD  LYS A 147      22.033  58.567  40.999  1.00  0.00           C  
ATOM   2166  CE  LYS A 147      23.352  58.452  41.750  1.00  0.00           C  
ATOM   2167  NZ  LYS A 147      23.782  59.756  42.324  1.00  0.00           N  
ATOM   2168  H   LYS A 147      20.910  56.081  37.126  1.00  0.00           H  
ATOM   2169  HA  LYS A 147      19.845  55.241  39.796  1.00  0.00           H  
ATOM   2170 1HB  LYS A 147      20.453  58.065  38.825  1.00  0.00           H  
ATOM   2171 2HB  LYS A 147      19.555  57.700  40.293  1.00  0.00           H  
ATOM   2172 1HG  LYS A 147      21.520  56.499  41.194  1.00  0.00           H  
ATOM   2173 2HG  LYS A 147      22.428  56.897  39.727  1.00  0.00           H  
ATOM   2174 1HD  LYS A 147      22.135  59.310  40.206  1.00  0.00           H  
ATOM   2175 2HD  LYS A 147      21.258  58.901  41.688  1.00  0.00           H  
ATOM   2176 1HE  LYS A 147      23.239  57.729  42.556  1.00  0.00           H  
ATOM   2177 2HE  LYS A 147      24.119  58.096  41.063  1.00  0.00           H  
ATOM   2178 1HZ  LYS A 147      24.658  59.637  42.812  1.00  0.00           H  
ATOM   2179 2HZ  LYS A 147      23.901  60.431  41.581  1.00  0.00           H  
ATOM   2180 3HZ  LYS A 147      23.081  60.089  42.970  1.00  0.00           H  
ATOM   2181  N   GLU A 148      18.250  56.696  37.326  1.00  0.00           N  
ATOM   2182  CA  GLU A 148      16.922  57.005  36.811  1.00  0.00           C  
ATOM   2183  C   GLU A 148      16.897  57.078  35.286  1.00  0.00           C  
ATOM   2184  O   GLU A 148      17.928  57.316  34.653  1.00  0.00           O  
ATOM   2185  CB  GLU A 148      16.459  58.329  37.421  1.00  0.00           C  
ATOM   2186  CG  GLU A 148      15.068  58.838  37.068  1.00  0.00           C  
ATOM   2187  CD  GLU A 148      13.941  57.892  37.376  1.00  0.00           C  
ATOM   2188  OE1 GLU A 148      13.280  58.073  38.371  1.00  0.00           O  
ATOM   2189  OE2 GLU A 148      13.742  56.982  36.605  1.00  0.00           O  
ATOM   2190  H   GLU A 148      19.047  56.917  36.747  1.00  0.00           H  
ATOM   2191  HA  GLU A 148      16.243  56.206  37.110  1.00  0.00           H  
ATOM   2192 1HB  GLU A 148      16.483  58.248  38.506  1.00  0.00           H  
ATOM   2193 2HB  GLU A 148      17.154  59.117  37.125  1.00  0.00           H  
ATOM   2194 1HG  GLU A 148      14.894  59.761  37.621  1.00  0.00           H  
ATOM   2195 2HG  GLU A 148      15.020  59.069  36.005  1.00  0.00           H  
ATOM   2196  N   GLY A 149      15.711  56.923  34.709  1.00  0.00           N  
ATOM   2197  CA  GLY A 149      15.493  57.045  33.274  1.00  0.00           C  
ATOM   2198  C   GLY A 149      15.793  55.761  32.531  1.00  0.00           C  
ATOM   2199  O   GLY A 149      15.824  54.678  33.120  1.00  0.00           O  
ATOM   2200  H   GLY A 149      14.928  56.709  35.308  1.00  0.00           H  
ATOM   2201 1HA  GLY A 149      14.456  57.329  33.094  1.00  0.00           H  
ATOM   2202 2HA  GLY A 149      16.123  57.841  32.880  1.00  0.00           H  
ATOM   2203  N   ILE A 150      15.990  55.868  31.222  1.00  0.00           N  
ATOM   2204  CA  ILE A 150      16.240  54.681  30.423  1.00  0.00           C  
ATOM   2205  C   ILE A 150      17.694  54.726  29.967  1.00  0.00           C  
ATOM   2206  O   ILE A 150      18.164  55.722  29.411  1.00  0.00           O  
ATOM   2207  CB  ILE A 150      15.295  54.602  29.210  1.00  0.00           C  
ATOM   2208  CG1 ILE A 150      13.864  54.511  29.745  1.00  0.00           C  
ATOM   2209  CG2 ILE A 150      15.667  53.411  28.341  1.00  0.00           C  
ATOM   2210  CD1 ILE A 150      12.732  54.678  28.757  1.00  0.00           C  
ATOM   2211  H   ILE A 150      15.969  56.777  30.783  1.00  0.00           H  
ATOM   2212  HA  ILE A 150      16.070  53.792  31.029  1.00  0.00           H  
ATOM   2213  HB  ILE A 150      15.379  55.515  28.620  1.00  0.00           H  
ATOM   2214 1HG1 ILE A 150      13.743  53.534  30.212  1.00  0.00           H  
ATOM   2215 2HG1 ILE A 150      13.728  55.279  30.507  1.00  0.00           H  
ATOM   2216 1HG2 ILE A 150      15.010  53.333  27.475  1.00  0.00           H  
ATOM   2217 2HG2 ILE A 150      16.690  53.505  27.981  1.00  0.00           H  
ATOM   2218 3HG2 ILE A 150      15.579  52.497  28.928  1.00  0.00           H  
ATOM   2219 1HD1 ILE A 150      11.778  54.590  29.277  1.00  0.00           H  
ATOM   2220 2HD1 ILE A 150      12.798  55.659  28.286  1.00  0.00           H  
ATOM   2221 3HD1 ILE A 150      12.793  53.908  27.989  1.00  0.00           H  
ATOM   2222  N   TYR A 151      18.390  53.632  30.253  1.00  0.00           N  
ATOM   2223  CA  TYR A 151      19.804  53.428  30.006  1.00  0.00           C  
ATOM   2224  C   TYR A 151      20.203  52.975  28.609  1.00  0.00           C  
ATOM   2225  O   TYR A 151      19.636  52.049  28.025  1.00  0.00           O  
ATOM   2226  CB  TYR A 151      20.340  52.422  31.027  1.00  0.00           C  
ATOM   2227  CG  TYR A 151      21.649  51.802  30.590  1.00  0.00           C  
ATOM   2228  CD1 TYR A 151      22.850  52.496  30.563  1.00  0.00           C  
ATOM   2229  CD2 TYR A 151      21.611  50.471  30.201  1.00  0.00           C  
ATOM   2230  CE1 TYR A 151      23.991  51.837  30.146  1.00  0.00           C  
ATOM   2231  CE2 TYR A 151      22.766  49.836  29.789  1.00  0.00           C  
ATOM   2232  CZ  TYR A 151      23.955  50.535  29.766  1.00  0.00           C  
ATOM   2233  OH  TYR A 151      25.118  49.923  29.359  1.00  0.00           O  
ATOM   2234  H   TYR A 151      17.870  52.882  30.682  1.00  0.00           H  
ATOM   2235  HA  TYR A 151      20.298  54.390  30.140  1.00  0.00           H  
ATOM   2236 1HB  TYR A 151      20.490  52.913  31.990  1.00  0.00           H  
ATOM   2237 2HB  TYR A 151      19.609  51.629  31.181  1.00  0.00           H  
ATOM   2238  HD1 TYR A 151      22.898  53.542  30.864  1.00  0.00           H  
ATOM   2239  HD2 TYR A 151      20.665  49.930  30.223  1.00  0.00           H  
ATOM   2240  HE1 TYR A 151      24.947  52.359  30.115  1.00  0.00           H  
ATOM   2241  HE2 TYR A 151      22.736  48.789  29.483  1.00  0.00           H  
ATOM   2242  HH  TYR A 151      24.918  49.056  28.998  1.00  0.00           H  
ATOM   2243  N   PHE A 152      21.147  53.710  28.029  1.00  0.00           N  
ATOM   2244  CA  PHE A 152      21.662  53.401  26.700  1.00  0.00           C  
ATOM   2245  C   PHE A 152      23.151  53.730  26.620  1.00  0.00           C  
ATOM   2246  O   PHE A 152      23.562  54.840  26.961  1.00  0.00           O  
ATOM   2247  CB  PHE A 152      20.911  54.173  25.614  1.00  0.00           C  
ATOM   2248  CG  PHE A 152      21.480  53.943  24.242  1.00  0.00           C  
ATOM   2249  CD1 PHE A 152      21.362  52.717  23.603  1.00  0.00           C  
ATOM   2250  CD2 PHE A 152      22.137  54.963  23.588  1.00  0.00           C  
ATOM   2251  CE1 PHE A 152      21.890  52.520  22.341  1.00  0.00           C  
ATOM   2252  CE2 PHE A 152      22.666  54.774  22.327  1.00  0.00           C  
ATOM   2253  CZ  PHE A 152      22.544  53.550  21.700  1.00  0.00           C  
ATOM   2254  H   PHE A 152      21.516  54.511  28.524  1.00  0.00           H  
ATOM   2255  HA  PHE A 152      21.532  52.333  26.519  1.00  0.00           H  
ATOM   2256 1HB  PHE A 152      19.862  53.880  25.607  1.00  0.00           H  
ATOM   2257 2HB  PHE A 152      20.947  55.239  25.833  1.00  0.00           H  
ATOM   2258  HD1 PHE A 152      20.846  51.899  24.105  1.00  0.00           H  
ATOM   2259  HD2 PHE A 152      22.236  55.932  24.080  1.00  0.00           H  
ATOM   2260  HE1 PHE A 152      21.789  51.550  21.855  1.00  0.00           H  
ATOM   2261  HE2 PHE A 152      23.181  55.595  21.828  1.00  0.00           H  
ATOM   2262  HZ  PHE A 152      22.963  53.401  20.706  1.00  0.00           H  
ATOM   2263  N   GLU A 153      23.931  52.787  26.106  1.00  0.00           N  
ATOM   2264  CA  GLU A 153      25.364  52.990  25.923  1.00  0.00           C  
ATOM   2265  C   GLU A 153      25.854  52.300  24.652  1.00  0.00           C  
ATOM   2266  O   GLU A 153      25.908  51.070  24.597  1.00  0.00           O  
ATOM   2267  CB  GLU A 153      26.110  52.447  27.144  1.00  0.00           C  
ATOM   2268  CG  GLU A 153      27.624  52.369  27.002  1.00  0.00           C  
ATOM   2269  CD  GLU A 153      28.253  53.682  26.629  1.00  0.00           C  
ATOM   2270  OE1 GLU A 153      28.200  54.623  27.385  1.00  0.00           O  
ATOM   2271  OE2 GLU A 153      28.794  53.720  25.549  1.00  0.00           O  
ATOM   2272  H   GLU A 153      23.523  51.906  25.826  1.00  0.00           H  
ATOM   2273  HA  GLU A 153      25.549  54.061  25.833  1.00  0.00           H  
ATOM   2274 1HB  GLU A 153      25.893  53.079  28.004  1.00  0.00           H  
ATOM   2275 2HB  GLU A 153      25.747  51.444  27.365  1.00  0.00           H  
ATOM   2276 1HG  GLU A 153      28.041  52.032  27.951  1.00  0.00           H  
ATOM   2277 2HG  GLU A 153      27.889  51.631  26.246  1.00  0.00           H  
ATOM   2278  N   PRO A 154      26.226  53.038  23.597  1.00  0.00           N  
ATOM   2279  CA  PRO A 154      26.674  52.519  22.309  1.00  0.00           C  
ATOM   2280  C   PRO A 154      27.779  51.467  22.388  1.00  0.00           C  
ATOM   2281  O   PRO A 154      27.848  50.599  21.518  1.00  0.00           O  
ATOM   2282  CB  PRO A 154      27.186  53.782  21.609  1.00  0.00           C  
ATOM   2283  CG  PRO A 154      26.363  54.886  22.180  1.00  0.00           C  
ATOM   2284  CD  PRO A 154      26.176  54.525  23.629  1.00  0.00           C  
ATOM   2285  HA  PRO A 154      25.804  52.088  21.790  1.00  0.00           H  
ATOM   2286 1HB  PRO A 154      28.261  53.905  21.807  1.00  0.00           H  
ATOM   2287 2HB  PRO A 154      27.065  53.681  20.520  1.00  0.00           H  
ATOM   2288 1HG  PRO A 154      26.877  55.850  22.053  1.00  0.00           H  
ATOM   2289 2HG  PRO A 154      25.412  54.949  21.631  1.00  0.00           H  
ATOM   2290 1HD  PRO A 154      27.004  54.936  24.226  1.00  0.00           H  
ATOM   2291 2HD  PRO A 154      25.207  54.933  23.950  1.00  0.00           H  
ATOM   2292  N   ASP A 155      28.652  51.525  23.391  1.00  0.00           N  
ATOM   2293  CA  ASP A 155      29.722  50.534  23.483  1.00  0.00           C  
ATOM   2294  C   ASP A 155      29.379  49.335  24.365  1.00  0.00           C  
ATOM   2295  O   ASP A 155      30.268  48.583  24.763  1.00  0.00           O  
ATOM   2296  CB  ASP A 155      31.000  51.191  24.015  1.00  0.00           C  
ATOM   2297  CG  ASP A 155      31.627  52.185  23.047  1.00  0.00           C  
ATOM   2298  OD1 ASP A 155      31.551  51.991  21.854  1.00  0.00           O  
ATOM   2299  OD2 ASP A 155      32.185  53.144  23.519  1.00  0.00           O  
ATOM   2300  H   ASP A 155      28.622  52.231  24.114  1.00  0.00           H  
ATOM   2301  HA  ASP A 155      29.911  50.147  22.481  1.00  0.00           H  
ATOM   2302 1HB  ASP A 155      30.768  51.710  24.945  1.00  0.00           H  
ATOM   2303 2HB  ASP A 155      31.739  50.421  24.237  1.00  0.00           H  
ATOM   2304  N   CYS A 156      28.110  49.193  24.745  1.00  0.00           N  
ATOM   2305  CA  CYS A 156      27.681  48.081  25.591  1.00  0.00           C  
ATOM   2306  C   CYS A 156      27.413  46.864  24.709  1.00  0.00           C  
ATOM   2307  O   CYS A 156      26.454  46.829  23.941  1.00  0.00           O  
ATOM   2308  CB  CYS A 156      26.422  48.483  26.358  1.00  0.00           C  
ATOM   2309  SG  CYS A 156      25.929  47.324  27.657  1.00  0.00           S  
ATOM   2310  H   CYS A 156      27.420  49.863  24.443  1.00  0.00           H  
ATOM   2311  HA  CYS A 156      28.468  47.846  26.309  1.00  0.00           H  
ATOM   2312 1HB  CYS A 156      26.580  49.458  26.821  1.00  0.00           H  
ATOM   2313 2HB  CYS A 156      25.589  48.579  25.662  1.00  0.00           H  
ATOM   2314  N   SER A 157      28.380  45.953  24.726  1.00  0.00           N  
ATOM   2315  CA  SER A 157      28.528  44.844  23.789  1.00  0.00           C  
ATOM   2316  C   SER A 157      27.471  43.742  23.849  1.00  0.00           C  
ATOM   2317  O   SER A 157      26.980  43.375  24.915  1.00  0.00           O  
ATOM   2318  CB  SER A 157      29.887  44.199  23.987  1.00  0.00           C  
ATOM   2319  OG  SER A 157      30.042  43.062  23.185  1.00  0.00           O  
ATOM   2320  H   SER A 157      29.079  46.035  25.451  1.00  0.00           H  
ATOM   2321  HA  SER A 157      28.459  45.262  22.784  1.00  0.00           H  
ATOM   2322 1HB  SER A 157      30.663  44.924  23.745  1.00  0.00           H  
ATOM   2323 2HB  SER A 157      29.999  43.926  25.035  1.00  0.00           H  
ATOM   2324  HG  SER A 157      30.990  42.974  23.061  1.00  0.00           H  
ATOM   2325  N   SER A 158      27.153  43.210  22.673  1.00  0.00           N  
ATOM   2326  CA  SER A 158      26.224  42.095  22.525  1.00  0.00           C  
ATOM   2327  C   SER A 158      26.901  40.760  22.793  1.00  0.00           C  
ATOM   2328  O   SER A 158      26.256  39.716  22.846  1.00  0.00           O  
ATOM   2329  CB  SER A 158      25.640  42.098  21.125  1.00  0.00           C  
ATOM   2330  OG  SER A 158      26.628  41.843  20.165  1.00  0.00           O  
ATOM   2331  H   SER A 158      27.568  43.590  21.833  1.00  0.00           H  
ATOM   2332  HA  SER A 158      25.420  42.228  23.251  1.00  0.00           H  
ATOM   2333 1HB  SER A 158      24.859  41.340  21.057  1.00  0.00           H  
ATOM   2334 2HB  SER A 158      25.178  43.064  20.927  1.00  0.00           H  
ATOM   2335  HG  SER A 158      26.172  41.839  19.320  1.00  0.00           H  
ATOM   2336  N   GLU A 159      28.234  40.769  22.822  1.00  0.00           N  
ATOM   2337  CA  GLU A 159      29.010  39.546  23.005  1.00  0.00           C  
ATOM   2338  C   GLU A 159      29.814  39.473  24.300  1.00  0.00           C  
ATOM   2339  O   GLU A 159      30.024  38.396  24.849  1.00  0.00           O  
ATOM   2340  CB  GLU A 159      29.976  39.350  21.836  1.00  0.00           C  
ATOM   2341  CG  GLU A 159      29.316  39.134  20.480  1.00  0.00           C  
ATOM   2342  CD  GLU A 159      30.316  38.939  19.375  1.00  0.00           C  
ATOM   2343  OE1 GLU A 159      31.488  39.073  19.641  1.00  0.00           O  
ATOM   2344  OE2 GLU A 159      29.917  38.655  18.271  1.00  0.00           O  
ATOM   2345  H   GLU A 159      28.711  41.651  22.717  1.00  0.00           H  
ATOM   2346  HA  GLU A 159      28.312  38.708  23.033  1.00  0.00           H  
ATOM   2347 1HB  GLU A 159      30.621  40.225  21.753  1.00  0.00           H  
ATOM   2348 2HB  GLU A 159      30.612  38.486  22.033  1.00  0.00           H  
ATOM   2349 1HG  GLU A 159      28.674  38.254  20.538  1.00  0.00           H  
ATOM   2350 2HG  GLU A 159      28.690  39.994  20.251  1.00  0.00           H  
ATOM   2351  N   ASP A 160      30.283  40.607  24.812  1.00  0.00           N  
ATOM   2352  CA  ASP A 160      31.183  40.561  25.956  1.00  0.00           C  
ATOM   2353  C   ASP A 160      30.412  40.487  27.273  1.00  0.00           C  
ATOM   2354  O   ASP A 160      30.293  41.475  27.998  1.00  0.00           O  
ATOM   2355  CB  ASP A 160      32.091  41.793  25.976  1.00  0.00           C  
ATOM   2356  CG  ASP A 160      33.250  41.681  26.957  1.00  0.00           C  
ATOM   2357  OD1 ASP A 160      33.407  40.635  27.540  1.00  0.00           O  
ATOM   2358  OD2 ASP A 160      33.969  42.639  27.116  1.00  0.00           O  
ATOM   2359  H   ASP A 160      30.013  41.492  24.405  1.00  0.00           H  
ATOM   2360  HA  ASP A 160      31.804  39.668  25.876  1.00  0.00           H  
ATOM   2361 1HB  ASP A 160      32.500  41.956  24.978  1.00  0.00           H  
ATOM   2362 2HB  ASP A 160      31.503  42.673  26.239  1.00  0.00           H  
ATOM   2363  N   MET A 161      29.913  39.296  27.581  1.00  0.00           N  
ATOM   2364  CA  MET A 161      29.058  39.098  28.747  1.00  0.00           C  
ATOM   2365  C   MET A 161      29.835  38.901  30.040  1.00  0.00           C  
ATOM   2366  O   MET A 161      30.766  38.092  30.088  1.00  0.00           O  
ATOM   2367  CB  MET A 161      28.156  37.892  28.492  1.00  0.00           C  
ATOM   2368  CG  MET A 161      27.305  38.003  27.235  1.00  0.00           C  
ATOM   2369  SD  MET A 161      26.100  39.343  27.311  1.00  0.00           S  
ATOM   2370  CE  MET A 161      26.885  40.666  26.395  1.00  0.00           C  
ATOM   2371  H   MET A 161      30.154  38.531  26.964  1.00  0.00           H  
ATOM   2372  HA  MET A 161      28.444  39.987  28.887  1.00  0.00           H  
ATOM   2373 1HB  MET A 161      28.766  36.994  28.407  1.00  0.00           H  
ATOM   2374 2HB  MET A 161      27.489  37.760  29.345  1.00  0.00           H  
ATOM   2375 1HG  MET A 161      27.945  38.174  26.370  1.00  0.00           H  
ATOM   2376 2HG  MET A 161      26.765  37.070  27.076  1.00  0.00           H  
ATOM   2377 1HE  MET A 161      26.231  41.538  26.378  1.00  0.00           H  
ATOM   2378 2HE  MET A 161      27.835  40.953  26.848  1.00  0.00           H  
ATOM   2379 3HE  MET A 161      27.067  40.321  25.376  1.00  0.00           H  
ATOM   2380  N   ASP A 162      29.454  39.617  31.089  1.00  0.00           N  
ATOM   2381  CA  ASP A 162      30.115  39.416  32.376  1.00  0.00           C  
ATOM   2382  C   ASP A 162      29.205  39.517  33.597  1.00  0.00           C  
ATOM   2383  O   ASP A 162      29.677  39.326  34.720  1.00  0.00           O  
ATOM   2384  CB  ASP A 162      31.248  40.433  32.530  1.00  0.00           C  
ATOM   2385  CG  ASP A 162      30.814  41.892  32.501  1.00  0.00           C  
ATOM   2386  OD1 ASP A 162      29.654  42.191  32.345  1.00  0.00           O  
ATOM   2387  OD2 ASP A 162      31.689  42.713  32.642  1.00  0.00           O  
ATOM   2388  H   ASP A 162      28.712  40.296  31.003  1.00  0.00           H  
ATOM   2389  HA  ASP A 162      30.529  38.407  32.384  1.00  0.00           H  
ATOM   2390 1HB  ASP A 162      31.760  40.259  33.477  1.00  0.00           H  
ATOM   2391 2HB  ASP A 162      31.969  40.283  31.726  1.00  0.00           H  
ATOM   2392  N   HIS A 163      27.939  39.876  33.416  1.00  0.00           N  
ATOM   2393  CA  HIS A 163      27.065  40.112  34.563  1.00  0.00           C  
ATOM   2394  C   HIS A 163      25.714  39.419  34.418  1.00  0.00           C  
ATOM   2395  O   HIS A 163      25.126  39.399  33.342  1.00  0.00           O  
ATOM   2396  CB  HIS A 163      26.879  41.626  34.710  1.00  0.00           C  
ATOM   2397  CG  HIS A 163      26.349  42.117  36.021  1.00  0.00           C  
ATOM   2398  ND1 HIS A 163      27.127  42.191  37.158  1.00  0.00           N  
ATOM   2399  CD2 HIS A 163      25.128  42.554  36.368  1.00  0.00           C  
ATOM   2400  CE1 HIS A 163      26.394  42.659  38.153  1.00  0.00           C  
ATOM   2401  NE2 HIS A 163      25.176  42.887  37.699  1.00  0.00           N  
ATOM   2402  H   HIS A 163      27.558  39.993  32.491  1.00  0.00           H  
ATOM   2403  HA  HIS A 163      27.526  39.708  35.464  1.00  0.00           H  
ATOM   2404 1HB  HIS A 163      27.853  42.088  34.546  1.00  0.00           H  
ATOM   2405 2HB  HIS A 163      26.190  41.972  33.940  1.00  0.00           H  
ATOM   2406  HD2 HIS A 163      24.261  42.628  35.710  1.00  0.00           H  
ATOM   2407  HE1 HIS A 163      26.731  42.830  39.176  1.00  0.00           H  
ATOM   2408  HE2 HIS A 163      24.411  43.247  38.251  1.00  0.00           H  
ATOM   2409  N   GLY A 164      25.197  38.850  35.503  1.00  0.00           N  
ATOM   2410  CA  GLY A 164      23.887  38.215  35.415  1.00  0.00           C  
ATOM   2411  C   GLY A 164      22.763  39.100  35.920  1.00  0.00           C  
ATOM   2412  O   GLY A 164      22.869  39.677  37.001  1.00  0.00           O  
ATOM   2413  H   GLY A 164      25.710  38.862  36.371  1.00  0.00           H  
ATOM   2414 1HA  GLY A 164      23.673  37.942  34.382  1.00  0.00           H  
ATOM   2415 2HA  GLY A 164      23.912  37.294  35.998  1.00  0.00           H  
ATOM   2416  N   VAL A 165      21.685  39.195  35.148  1.00  0.00           N  
ATOM   2417  CA  VAL A 165      20.485  39.927  35.535  1.00  0.00           C  
ATOM   2418  C   VAL A 165      19.222  39.114  35.259  1.00  0.00           C  
ATOM   2419  O   VAL A 165      19.246  38.141  34.506  1.00  0.00           O  
ATOM   2420  CB  VAL A 165      20.331  41.279  34.813  1.00  0.00           C  
ATOM   2421  CG1 VAL A 165      21.492  42.202  35.153  1.00  0.00           C  
ATOM   2422  CG2 VAL A 165      20.244  41.042  33.313  1.00  0.00           C  
ATOM   2423  H   VAL A 165      21.699  38.734  34.250  1.00  0.00           H  
ATOM   2424  HA  VAL A 165      20.535  40.135  36.604  1.00  0.00           H  
ATOM   2425  HB  VAL A 165      19.421  41.765  35.164  1.00  0.00           H  
ATOM   2426 1HG1 VAL A 165      21.364  43.152  34.633  1.00  0.00           H  
ATOM   2427 2HG1 VAL A 165      21.514  42.378  36.228  1.00  0.00           H  
ATOM   2428 3HG1 VAL A 165      22.417  41.724  34.832  1.00  0.00           H  
ATOM   2429 1HG2 VAL A 165      20.134  41.993  32.791  1.00  0.00           H  
ATOM   2430 2HG2 VAL A 165      21.154  40.548  32.973  1.00  0.00           H  
ATOM   2431 3HG2 VAL A 165      19.386  40.413  33.076  1.00  0.00           H  
ATOM   2432  N   LEU A 166      18.127  39.471  35.921  1.00  0.00           N  
ATOM   2433  CA  LEU A 166      16.884  38.772  35.610  1.00  0.00           C  
ATOM   2434  C   LEU A 166      16.034  39.689  34.735  1.00  0.00           C  
ATOM   2435  O   LEU A 166      15.817  40.847  35.096  1.00  0.00           O  
ATOM   2436  CB  LEU A 166      16.155  38.412  36.910  1.00  0.00           C  
ATOM   2437  CG  LEU A 166      14.867  37.583  36.820  1.00  0.00           C  
ATOM   2438  CD1 LEU A 166      15.213  36.182  36.334  1.00  0.00           C  
ATOM   2439  CD2 LEU A 166      14.205  37.556  38.190  1.00  0.00           C  
ATOM   2440  H   LEU A 166      18.187  40.203  36.616  1.00  0.00           H  
ATOM   2441  HA  LEU A 166      17.119  37.854  35.072  1.00  0.00           H  
ATOM   2442 1HB  LEU A 166      16.844  37.849  37.537  1.00  0.00           H  
ATOM   2443 2HB  LEU A 166      15.891  39.337  37.421  1.00  0.00           H  
ATOM   2444  HG  LEU A 166      14.188  38.030  36.094  1.00  0.00           H  
ATOM   2445 1HD1 LEU A 166      14.303  35.585  36.267  1.00  0.00           H  
ATOM   2446 2HD1 LEU A 166      15.682  36.215  35.351  1.00  0.00           H  
ATOM   2447 3HD1 LEU A 166      15.902  35.721  37.040  1.00  0.00           H  
ATOM   2448 1HD2 LEU A 166      13.282  36.976  38.172  1.00  0.00           H  
ATOM   2449 2HD2 LEU A 166      14.884  37.105  38.913  1.00  0.00           H  
ATOM   2450 3HD2 LEU A 166      13.972  38.577  38.493  1.00  0.00           H  
ATOM   2451  N   VAL A 167      15.452  39.175  33.660  1.00  0.00           N  
ATOM   2452  CA  VAL A 167      14.575  40.029  32.869  1.00  0.00           C  
ATOM   2453  C   VAL A 167      13.129  39.737  33.231  1.00  0.00           C  
ATOM   2454  O   VAL A 167      12.627  38.619  33.125  1.00  0.00           O  
ATOM   2455  CB  VAL A 167      14.759  39.822  31.354  1.00  0.00           C  
ATOM   2456  CG1 VAL A 167      13.802  40.694  30.556  1.00  0.00           C  
ATOM   2457  CG2 VAL A 167      16.209  40.131  31.011  1.00  0.00           C  
ATOM   2458  H   VAL A 167      15.619  38.210  33.410  1.00  0.00           H  
ATOM   2459  HA  VAL A 167      14.806  41.072  33.087  1.00  0.00           H  
ATOM   2460  HB  VAL A 167      14.524  38.789  31.094  1.00  0.00           H  
ATOM   2461 1HG1 VAL A 167      13.962  40.520  29.492  1.00  0.00           H  
ATOM   2462 2HG1 VAL A 167      12.768  40.455  30.805  1.00  0.00           H  
ATOM   2463 3HG1 VAL A 167      13.987  41.743  30.787  1.00  0.00           H  
ATOM   2464 1HG2 VAL A 167      16.361  39.990  29.942  1.00  0.00           H  
ATOM   2465 2HG2 VAL A 167      16.410  41.166  31.289  1.00  0.00           H  
ATOM   2466 3HG2 VAL A 167      16.862  39.459  31.568  1.00  0.00           H  
ATOM   2467  N   VAL A 168      12.508  40.764  33.801  1.00  0.00           N  
ATOM   2468  CA  VAL A 168      11.174  40.656  34.389  1.00  0.00           C  
ATOM   2469  C   VAL A 168      10.182  41.488  33.588  1.00  0.00           C  
ATOM   2470  O   VAL A 168       9.032  41.652  33.983  1.00  0.00           O  
ATOM   2471  CB  VAL A 168      11.197  41.157  35.845  1.00  0.00           C  
ATOM   2472  CG1 VAL A 168      12.156  40.294  36.652  1.00  0.00           C  
ATOM   2473  CG2 VAL A 168      11.598  42.623  35.907  1.00  0.00           C  
ATOM   2474  H   VAL A 168      13.006  41.643  33.815  1.00  0.00           H  
ATOM   2475  HA  VAL A 168      10.859  39.612  34.368  1.00  0.00           H  
ATOM   2476  HB  VAL A 168      10.207  41.047  36.286  1.00  0.00           H  
ATOM   2477 1HG1 VAL A 168      12.183  40.636  37.686  1.00  0.00           H  
ATOM   2478 2HG1 VAL A 168      11.818  39.258  36.623  1.00  0.00           H  
ATOM   2479 3HG1 VAL A 168      13.158  40.361  36.228  1.00  0.00           H  
ATOM   2480 1HG2 VAL A 168      11.606  42.949  36.946  1.00  0.00           H  
ATOM   2481 2HG2 VAL A 168      12.593  42.755  35.479  1.00  0.00           H  
ATOM   2482 3HG2 VAL A 168      10.889  43.231  35.345  1.00  0.00           H  
ATOM   2483  N   GLY A 169      10.598  41.946  32.409  1.00  0.00           N  
ATOM   2484  CA  GLY A 169       9.673  42.746  31.620  1.00  0.00           C  
ATOM   2485  C   GLY A 169      10.324  43.598  30.546  1.00  0.00           C  
ATOM   2486  O   GLY A 169      11.511  43.484  30.246  1.00  0.00           O  
ATOM   2487  H   GLY A 169      11.534  41.739  32.086  1.00  0.00           H  
ATOM   2488 1HA  GLY A 169       8.950  42.092  31.133  1.00  0.00           H  
ATOM   2489 2HA  GLY A 169       9.130  43.397  32.304  1.00  0.00           H  
ATOM   2490  N   TYR A 170       9.481  44.437  29.951  1.00  0.00           N  
ATOM   2491  CA  TYR A 170       9.810  45.378  28.887  1.00  0.00           C  
ATOM   2492  C   TYR A 170       8.701  46.413  28.767  1.00  0.00           C  
ATOM   2493  O   TYR A 170       7.572  46.169  29.192  1.00  0.00           O  
ATOM   2494  CB  TYR A 170      10.019  44.657  27.552  1.00  0.00           C  
ATOM   2495  CG  TYR A 170       8.852  43.829  27.062  1.00  0.00           C  
ATOM   2496  CD1 TYR A 170       7.828  44.455  26.364  1.00  0.00           C  
ATOM   2497  CD2 TYR A 170       8.796  42.462  27.298  1.00  0.00           C  
ATOM   2498  CE1 TYR A 170       6.760  43.704  25.915  1.00  0.00           C  
ATOM   2499  CE2 TYR A 170       7.720  41.730  26.841  1.00  0.00           C  
ATOM   2500  CZ  TYR A 170       6.706  42.363  26.147  1.00  0.00           C  
ATOM   2501  OH  TYR A 170       5.614  41.674  25.673  1.00  0.00           O  
ATOM   2502  H   TYR A 170       8.530  44.397  30.289  1.00  0.00           H  
ATOM   2503  HA  TYR A 170      10.738  45.890  29.144  1.00  0.00           H  
ATOM   2504 1HB  TYR A 170      10.243  45.395  26.779  1.00  0.00           H  
ATOM   2505 2HB  TYR A 170      10.877  43.990  27.639  1.00  0.00           H  
ATOM   2506  HD1 TYR A 170       7.857  45.528  26.169  1.00  0.00           H  
ATOM   2507  HD2 TYR A 170       9.598  41.969  27.848  1.00  0.00           H  
ATOM   2508  HE1 TYR A 170       5.957  44.198  25.367  1.00  0.00           H  
ATOM   2509  HE2 TYR A 170       7.672  40.656  27.027  1.00  0.00           H  
ATOM   2510  HH  TYR A 170       5.028  42.286  25.220  1.00  0.00           H  
ATOM   2511  N   GLY A 171       8.971  47.538  28.109  1.00  0.00           N  
ATOM   2512  CA  GLY A 171       7.912  48.521  27.930  1.00  0.00           C  
ATOM   2513  C   GLY A 171       8.306  49.770  27.164  1.00  0.00           C  
ATOM   2514  O   GLY A 171       9.317  49.823  26.466  1.00  0.00           O  
ATOM   2515  H   GLY A 171       9.902  47.685  27.748  1.00  0.00           H  
ATOM   2516 1HA  GLY A 171       7.083  48.052  27.401  1.00  0.00           H  
ATOM   2517 2HA  GLY A 171       7.551  48.830  28.910  1.00  0.00           H  
ATOM   2518  N   PHE A 172       7.435  50.765  27.281  1.00  0.00           N  
ATOM   2519  CA  PHE A 172       7.476  52.061  26.616  1.00  0.00           C  
ATOM   2520  C   PHE A 172       6.852  53.066  27.576  1.00  0.00           C  
ATOM   2521  O   PHE A 172       6.159  52.650  28.503  1.00  0.00           O  
ATOM   2522  CB  PHE A 172       6.706  51.978  25.296  1.00  0.00           C  
ATOM   2523  CG  PHE A 172       5.247  51.729  25.551  1.00  0.00           C  
ATOM   2524  CD1 PHE A 172       4.361  52.793  25.630  1.00  0.00           C  
ATOM   2525  CD2 PHE A 172       4.758  50.434  25.712  1.00  0.00           C  
ATOM   2526  CE1 PHE A 172       3.017  52.575  25.864  1.00  0.00           C  
ATOM   2527  CE2 PHE A 172       3.414  50.220  25.944  1.00  0.00           C  
ATOM   2528  CZ  PHE A 172       2.544  51.289  26.021  1.00  0.00           C  
ATOM   2529  H   PHE A 172       6.654  50.615  27.901  1.00  0.00           H  
ATOM   2530  HA  PHE A 172       8.510  52.333  26.399  1.00  0.00           H  
ATOM   2531 1HB  PHE A 172       6.825  52.904  24.735  1.00  0.00           H  
ATOM   2532 2HB  PHE A 172       7.112  51.177  24.679  1.00  0.00           H  
ATOM   2533  HD1 PHE A 172       4.733  53.811  25.505  1.00  0.00           H  
ATOM   2534  HD2 PHE A 172       5.441  49.585  25.653  1.00  0.00           H  
ATOM   2535  HE1 PHE A 172       2.335  53.423  25.924  1.00  0.00           H  
ATOM   2536  HE2 PHE A 172       3.038  49.204  26.069  1.00  0.00           H  
ATOM   2537  HZ  PHE A 172       1.485  51.119  26.206  1.00  0.00           H  
ATOM   2538  N   GLU A 173       6.999  54.365  27.339  1.00  0.00           N  
ATOM   2539  CA  GLU A 173       6.354  55.319  28.230  1.00  0.00           C  
ATOM   2540  C   GLU A 173       5.415  56.317  27.543  1.00  0.00           C  
ATOM   2541  O   GLU A 173       4.206  56.312  27.769  1.00  0.00           O  
ATOM   2542  CB  GLU A 173       7.416  56.102  29.005  1.00  0.00           C  
ATOM   2543  CG  GLU A 173       8.283  55.260  29.930  1.00  0.00           C  
ATOM   2544  CD  GLU A 173       9.289  56.073  30.696  1.00  0.00           C  
ATOM   2545  OE1 GLU A 173       9.623  57.136  30.230  1.00  0.00           O  
ATOM   2546  OE2 GLU A 173       9.721  55.640  31.738  1.00  0.00           O  
ATOM   2547  H   GLU A 173       7.545  54.696  26.560  1.00  0.00           H  
ATOM   2548  HA  GLU A 173       5.735  54.765  28.937  1.00  0.00           H  
ATOM   2549 1HB  GLU A 173       8.078  56.610  28.304  1.00  0.00           H  
ATOM   2550 2HB  GLU A 173       6.930  56.866  29.610  1.00  0.00           H  
ATOM   2551 1HG  GLU A 173       7.637  54.740  30.637  1.00  0.00           H  
ATOM   2552 2HG  GLU A 173       8.801  54.514  29.328  1.00  0.00           H  
ATOM   2553  N   SER A 174       5.951  57.158  26.661  1.00  0.00           N  
ATOM   2554  CA  SER A 174       5.176  58.214  26.014  1.00  0.00           C  
ATOM   2555  C   SER A 174       4.337  57.736  24.830  1.00  0.00           C  
ATOM   2556  O   SER A 174       4.510  58.239  23.722  1.00  0.00           O  
ATOM   2557  CB  SER A 174       6.098  59.322  25.542  1.00  0.00           C  
ATOM   2558  OG  SER A 174       6.781  59.941  26.599  1.00  0.00           O  
ATOM   2559  H   SER A 174       6.928  57.067  26.425  1.00  0.00           H  
ATOM   2560  HA  SER A 174       4.480  58.617  26.751  1.00  0.00           H  
ATOM   2561 1HB  SER A 174       6.829  58.911  24.843  1.00  0.00           H  
ATOM   2562 2HB  SER A 174       5.520  60.074  25.007  1.00  0.00           H  
ATOM   2563  HG  SER A 174       7.313  60.627  26.189  1.00  0.00           H  
ATOM   2564  N   THR A 175       3.359  56.868  25.084  1.00  0.00           N  
ATOM   2565  CA  THR A 175       2.449  56.271  24.108  1.00  0.00           C  
ATOM   2566  C   THR A 175       3.228  55.310  23.205  1.00  0.00           C  
ATOM   2567  O   THR A 175       2.941  54.110  23.141  1.00  0.00           O  
ATOM   2568  CB  THR A 175       1.724  57.309  23.231  1.00  0.00           C  
ATOM   2569  OG1 THR A 175       0.964  58.186  24.072  1.00  0.00           O  
ATOM   2570  CG2 THR A 175       0.796  56.614  22.247  1.00  0.00           C  
ATOM   2571  H   THR A 175       3.270  56.625  26.061  1.00  0.00           H  
ATOM   2572  HA  THR A 175       1.683  55.714  24.646  1.00  0.00           H  
ATOM   2573  HB  THR A 175       2.443  57.906  22.670  1.00  0.00           H  
ATOM   2574  HG1 THR A 175       1.575  58.716  24.590  1.00  0.00           H  
ATOM   2575 1HG2 THR A 175       0.294  57.364  21.636  1.00  0.00           H  
ATOM   2576 2HG2 THR A 175       1.360  55.945  21.597  1.00  0.00           H  
ATOM   2577 3HG2 THR A 175       0.056  56.034  22.796  1.00  0.00           H  
ATOM   2578  N   GLU A 176       4.262  55.856  22.564  1.00  0.00           N  
ATOM   2579  CA  GLU A 176       5.293  55.182  21.779  1.00  0.00           C  
ATOM   2580  C   GLU A 176       6.571  55.567  22.518  1.00  0.00           C  
ATOM   2581  O   GLU A 176       6.789  55.123  23.648  1.00  0.00           O  
ATOM   2582  CB  GLU A 176       5.289  55.652  20.323  1.00  0.00           C  
ATOM   2583  CG  GLU A 176       4.052  55.236  19.539  1.00  0.00           C  
ATOM   2584  CD  GLU A 176       4.062  55.709  18.112  1.00  0.00           C  
ATOM   2585  OE1 GLU A 176       4.956  56.437  17.752  1.00  0.00           O  
ATOM   2586  OE2 GLU A 176       3.175  55.341  17.379  1.00  0.00           O  
ATOM   2587  H   GLU A 176       4.333  56.861  22.633  1.00  0.00           H  
ATOM   2588  HA  GLU A 176       5.123  54.105  21.767  1.00  0.00           H  
ATOM   2589 1HB  GLU A 176       5.359  56.739  20.290  1.00  0.00           H  
ATOM   2590 2HB  GLU A 176       6.164  55.254  19.809  1.00  0.00           H  
ATOM   2591 1HG  GLU A 176       3.982  54.150  19.545  1.00  0.00           H  
ATOM   2592 2HG  GLU A 176       3.171  55.635  20.038  1.00  0.00           H  
ATOM   2593  N   SER A 177       7.407  56.410  21.916  1.00  0.00           N  
ATOM   2594  CA  SER A 177       8.616  56.856  22.609  1.00  0.00           C  
ATOM   2595  C   SER A 177       9.059  58.251  22.172  1.00  0.00           C  
ATOM   2596  O   SER A 177       8.915  58.612  21.004  1.00  0.00           O  
ATOM   2597  CB  SER A 177       9.721  55.851  22.349  1.00  0.00           C  
ATOM   2598  OG  SER A 177      10.044  55.799  20.987  1.00  0.00           O  
ATOM   2599  H   SER A 177       7.228  56.754  20.983  1.00  0.00           H  
ATOM   2600  HA  SER A 177       8.407  56.900  23.679  1.00  0.00           H  
ATOM   2601 1HB  SER A 177      10.604  56.126  22.925  1.00  0.00           H  
ATOM   2602 2HB  SER A 177       9.404  54.865  22.687  1.00  0.00           H  
ATOM   2603  HG  SER A 177      10.783  55.191  20.906  1.00  0.00           H  
ATOM   2604  N   ASP A 178       9.699  58.990  23.075  1.00  0.00           N  
ATOM   2605  CA  ASP A 178      10.333  60.242  22.688  1.00  0.00           C  
ATOM   2606  C   ASP A 178      11.812  60.055  22.346  1.00  0.00           C  
ATOM   2607  O   ASP A 178      12.196  60.556  21.286  1.00  0.00           O  
ATOM   2608  CB  ASP A 178      10.217  61.294  23.795  1.00  0.00           C  
ATOM   2609  CG  ASP A 178       8.805  61.807  24.049  1.00  0.00           C  
ATOM   2610  OD1 ASP A 178       8.171  62.245  23.120  1.00  0.00           O  
ATOM   2611  OD2 ASP A 178       8.363  61.762  25.174  1.00  0.00           O  
ATOM   2612  H   ASP A 178       9.764  58.707  24.042  1.00  0.00           H  
ATOM   2613  HA  ASP A 178       9.828  60.624  21.801  1.00  0.00           H  
ATOM   2614 1HB  ASP A 178      10.586  60.890  24.741  1.00  0.00           H  
ATOM   2615 2HB  ASP A 178      10.844  62.146  23.538  1.00  0.00           H  
ATOM   2616  N   ASN A 179      12.697  59.383  23.077  1.00  0.00           N  
ATOM   2617  CA  ASN A 179      12.810  58.747  24.389  1.00  0.00           C  
ATOM   2618  C   ASN A 179      11.675  57.995  25.081  1.00  0.00           C  
ATOM   2619  O   ASN A 179      10.729  58.624  25.561  1.00  0.00           O  
ATOM   2620  CB  ASN A 179      13.277  59.756  25.422  1.00  0.00           C  
ATOM   2621  CG  ASN A 179      14.727  60.126  25.269  1.00  0.00           C  
ATOM   2622  OD1 ASN A 179      15.629  59.284  25.182  1.00  0.00           O  
ATOM   2623  ND2 ASN A 179      14.976  61.410  25.233  1.00  0.00           N  
ATOM   2624  H   ASN A 179      13.561  59.282  22.561  1.00  0.00           H  
ATOM   2625  HA  ASN A 179      13.555  57.965  24.230  1.00  0.00           H  
ATOM   2626 1HB  ASN A 179      12.689  60.672  25.359  1.00  0.00           H  
ATOM   2627 2HB  ASN A 179      13.123  59.343  26.419  1.00  0.00           H  
ATOM   2628 1HD2 ASN A 179      15.917  61.735  25.134  1.00  0.00           H  
ATOM   2629 2HD2 ASN A 179      14.227  62.067  25.306  1.00  0.00           H  
ATOM   2630  N   ASN A 180      11.715  56.676  25.243  1.00  0.00           N  
ATOM   2631  CA  ASN A 180      12.691  55.694  24.784  1.00  0.00           C  
ATOM   2632  C   ASN A 180      11.972  54.351  24.908  1.00  0.00           C  
ATOM   2633  O   ASN A 180      10.802  54.328  25.300  1.00  0.00           O  
ATOM   2634  CB  ASN A 180      13.977  55.753  25.587  1.00  0.00           C  
ATOM   2635  CG  ASN A 180      15.182  55.477  24.731  1.00  0.00           C  
ATOM   2636  OD1 ASN A 180      15.281  54.410  24.116  1.00  0.00           O  
ATOM   2637  ND2 ASN A 180      16.086  56.423  24.690  1.00  0.00           N  
ATOM   2638  H   ASN A 180      10.949  56.275  25.765  1.00  0.00           H  
ATOM   2639  HA  ASN A 180      12.957  55.880  23.742  1.00  0.00           H  
ATOM   2640 1HB  ASN A 180      14.105  56.729  26.056  1.00  0.00           H  
ATOM   2641 2HB  ASN A 180      13.936  55.022  26.395  1.00  0.00           H  
ATOM   2642 1HD2 ASN A 180      16.915  56.313  24.142  1.00  0.00           H  
ATOM   2643 2HD2 ASN A 180      15.962  57.271  25.205  1.00  0.00           H  
ATOM   2644  N   LYS A 181      12.631  53.247  24.571  1.00  0.00           N  
ATOM   2645  CA  LYS A 181      11.995  51.948  24.728  1.00  0.00           C  
ATOM   2646  C   LYS A 181      12.868  51.124  25.668  1.00  0.00           C  
ATOM   2647  O   LYS A 181      14.069  51.373  25.721  1.00  0.00           O  
ATOM   2648  CB  LYS A 181      11.831  51.240  23.382  1.00  0.00           C  
ATOM   2649  CG  LYS A 181      10.880  51.933  22.415  1.00  0.00           C  
ATOM   2650  CD  LYS A 181      10.738  51.103  21.148  1.00  0.00           C  
ATOM   2651  CE  LYS A 181       9.746  51.705  20.163  1.00  0.00           C  
ATOM   2652  NZ  LYS A 181       9.623  50.869  18.938  1.00  0.00           N  
ATOM   2653  H   LYS A 181      13.570  53.328  24.210  1.00  0.00           H  
ATOM   2654  HA  LYS A 181      11.003  52.071  25.163  1.00  0.00           H  
ATOM   2655 1HB  LYS A 181      12.801  51.157  22.891  1.00  0.00           H  
ATOM   2656 2HB  LYS A 181      11.460  50.228  23.546  1.00  0.00           H  
ATOM   2657 1HG  LYS A 181       9.905  52.053  22.889  1.00  0.00           H  
ATOM   2658 2HG  LYS A 181      11.268  52.920  22.167  1.00  0.00           H  
ATOM   2659 1HD  LYS A 181      11.707  51.024  20.654  1.00  0.00           H  
ATOM   2660 2HD  LYS A 181      10.398  50.100  21.403  1.00  0.00           H  
ATOM   2661 1HE  LYS A 181       8.771  51.787  20.642  1.00  0.00           H  
ATOM   2662 2HE  LYS A 181      10.080  52.704  19.884  1.00  0.00           H  
ATOM   2663 1HZ  LYS A 181       8.960  51.291  18.304  1.00  0.00           H  
ATOM   2664 2HZ  LYS A 181      10.519  50.794  18.478  1.00  0.00           H  
ATOM   2665 3HZ  LYS A 181       9.302  49.945  19.191  1.00  0.00           H  
ATOM   2666  N   TYR A 182      12.292  50.226  26.456  1.00  0.00           N  
ATOM   2667  CA  TYR A 182      13.119  49.511  27.416  1.00  0.00           C  
ATOM   2668  C   TYR A 182      12.783  48.091  27.836  1.00  0.00           C  
ATOM   2669  O   TYR A 182      11.731  47.534  27.530  1.00  0.00           O  
ATOM   2670  CB  TYR A 182      13.212  50.349  28.694  1.00  0.00           C  
ATOM   2671  CG  TYR A 182      11.856  50.452  29.356  1.00  0.00           C  
ATOM   2672  CD1 TYR A 182      11.466  49.519  30.306  1.00  0.00           C  
ATOM   2673  CD2 TYR A 182      10.997  51.485  29.013  1.00  0.00           C  
ATOM   2674  CE1 TYR A 182      10.225  49.624  30.903  1.00  0.00           C  
ATOM   2675  CE2 TYR A 182       9.759  51.578  29.619  1.00  0.00           C  
ATOM   2676  CZ  TYR A 182       9.376  50.647  30.563  1.00  0.00           C  
ATOM   2677  OH  TYR A 182       8.142  50.742  31.164  1.00  0.00           O  
ATOM   2678  H   TYR A 182      11.301  50.048  26.387  1.00  0.00           H  
ATOM   2679  HA  TYR A 182      14.098  49.416  26.947  1.00  0.00           H  
ATOM   2680 1HB  TYR A 182      13.926  49.898  29.384  1.00  0.00           H  
ATOM   2681 2HB  TYR A 182      13.583  51.347  28.461  1.00  0.00           H  
ATOM   2682  HD1 TYR A 182      12.133  48.702  30.584  1.00  0.00           H  
ATOM   2683  HD2 TYR A 182      11.291  52.224  28.268  1.00  0.00           H  
ATOM   2684  HE1 TYR A 182       9.909  48.897  31.650  1.00  0.00           H  
ATOM   2685  HE2 TYR A 182       9.078  52.388  29.353  1.00  0.00           H  
ATOM   2686  HH  TYR A 182       7.648  51.466  30.770  1.00  0.00           H  
ATOM   2687  N   TRP A 183      13.810  47.451  28.389  1.00  0.00           N  
ATOM   2688  CA  TRP A 183      13.834  46.142  29.023  1.00  0.00           C  
ATOM   2689  C   TRP A 183      13.902  46.331  30.531  1.00  0.00           C  
ATOM   2690  O   TRP A 183      14.607  47.223  31.003  1.00  0.00           O  
ATOM   2691  CB  TRP A 183      15.013  45.289  28.552  1.00  0.00           C  
ATOM   2692  CG  TRP A 183      14.927  44.788  27.142  1.00  0.00           C  
ATOM   2693  CD1 TRP A 183      15.526  45.291  26.026  1.00  0.00           C  
ATOM   2694  CD2 TRP A 183      14.172  43.657  26.732  1.00  0.00           C  
ATOM   2695  NE1 TRP A 183      15.183  44.532  24.934  1.00  0.00           N  
ATOM   2696  CE2 TRP A 183      14.352  43.523  25.353  1.00  0.00           C  
ATOM   2697  CE3 TRP A 183      13.359  42.748  27.421  1.00  0.00           C  
ATOM   2698  CZ2 TRP A 183      13.766  42.542  24.650  1.00  0.00           C  
ATOM   2699  CZ3 TRP A 183      12.748  41.727  26.702  1.00  0.00           C  
ATOM   2700  CH2 TRP A 183      12.960  41.643  25.349  1.00  0.00           C  
ATOM   2701  H   TRP A 183      14.692  47.939  28.366  1.00  0.00           H  
ATOM   2702  HA  TRP A 183      12.926  45.600  28.761  1.00  0.00           H  
ATOM   2703 1HB  TRP A 183      15.935  45.864  28.634  1.00  0.00           H  
ATOM   2704 2HB  TRP A 183      15.109  44.418  29.200  1.00  0.00           H  
ATOM   2705  HD1 TRP A 183      16.177  46.163  26.008  1.00  0.00           H  
ATOM   2706  HE1 TRP A 183      15.476  44.671  23.978  1.00  0.00           H  
ATOM   2707  HE3 TRP A 183      13.210  42.836  28.497  1.00  0.00           H  
ATOM   2708  HZ2 TRP A 183      13.900  42.431  23.574  1.00  0.00           H  
ATOM   2709  HZ3 TRP A 183      12.112  41.011  27.224  1.00  0.00           H  
ATOM   2710  HH2 TRP A 183      12.484  40.845  24.779  1.00  0.00           H  
ATOM   2711  N   LEU A 184      13.276  45.459  31.317  1.00  0.00           N  
ATOM   2712  CA  LEU A 184      13.452  45.571  32.762  1.00  0.00           C  
ATOM   2713  C   LEU A 184      14.371  44.495  33.335  1.00  0.00           C  
ATOM   2714  O   LEU A 184      14.014  43.317  33.387  1.00  0.00           O  
ATOM   2715  CB  LEU A 184      12.098  45.494  33.478  1.00  0.00           C  
ATOM   2716  CG  LEU A 184      11.088  46.615  33.201  1.00  0.00           C  
ATOM   2717  CD1 LEU A 184       9.750  46.255  33.832  1.00  0.00           C  
ATOM   2718  CD2 LEU A 184      11.632  47.921  33.761  1.00  0.00           C  
ATOM   2719  H   LEU A 184      12.693  44.737  30.919  1.00  0.00           H  
ATOM   2720  HA  LEU A 184      13.895  46.541  32.985  1.00  0.00           H  
ATOM   2721 1HB  LEU A 184      11.617  44.557  33.200  1.00  0.00           H  
ATOM   2722 2HB  LEU A 184      12.282  45.486  34.552  1.00  0.00           H  
ATOM   2723  HG  LEU A 184      10.934  46.713  32.126  1.00  0.00           H  
ATOM   2724 1HD1 LEU A 184       9.024  47.047  33.641  1.00  0.00           H  
ATOM   2725 2HD1 LEU A 184       9.373  45.324  33.410  1.00  0.00           H  
ATOM   2726 3HD1 LEU A 184       9.867  46.134  34.908  1.00  0.00           H  
ATOM   2727 1HD2 LEU A 184      10.929  48.733  33.574  1.00  0.00           H  
ATOM   2728 2HD2 LEU A 184      11.783  47.818  34.836  1.00  0.00           H  
ATOM   2729 3HD2 LEU A 184      12.584  48.178  33.296  1.00  0.00           H  
ATOM   2730  N   VAL A 185      15.546  44.927  33.779  1.00  0.00           N  
ATOM   2731  CA  VAL A 185      16.521  43.979  34.298  1.00  0.00           C  
ATOM   2732  C   VAL A 185      16.707  44.182  35.800  1.00  0.00           C  
ATOM   2733  O   VAL A 185      16.818  45.310  36.276  1.00  0.00           O  
ATOM   2734  CB  VAL A 185      17.877  44.120  33.579  1.00  0.00           C  
ATOM   2735  CG1 VAL A 185      17.706  43.903  32.083  1.00  0.00           C  
ATOM   2736  CG2 VAL A 185      18.523  45.475  33.826  1.00  0.00           C  
ATOM   2737  H   VAL A 185      15.733  45.920  33.745  1.00  0.00           H  
ATOM   2738  HA  VAL A 185      16.151  42.968  34.123  1.00  0.00           H  
ATOM   2739  HB  VAL A 185      18.554  43.347  33.943  1.00  0.00           H  
ATOM   2740 1HG1 VAL A 185      18.668  44.004  31.581  1.00  0.00           H  
ATOM   2741 2HG1 VAL A 185      17.311  42.898  31.934  1.00  0.00           H  
ATOM   2742 3HG1 VAL A 185      17.015  44.640  31.675  1.00  0.00           H  
ATOM   2743 1HG2 VAL A 185      19.476  45.523  33.299  1.00  0.00           H  
ATOM   2744 2HG2 VAL A 185      17.850  46.248  33.456  1.00  0.00           H  
ATOM   2745 3HG2 VAL A 185      18.703  45.632  34.890  1.00  0.00           H  
ATOM   2746  N   LYS A 186      16.600  43.095  36.561  1.00  0.00           N  
ATOM   2747  CA  LYS A 186      16.762  43.142  38.009  1.00  0.00           C  
ATOM   2748  C   LYS A 186      18.209  42.817  38.355  1.00  0.00           C  
ATOM   2749  O   LYS A 186      18.746  41.801  37.910  1.00  0.00           O  
ATOM   2750  CB  LYS A 186      15.822  42.170  38.725  1.00  0.00           C  
ATOM   2751  CG  LYS A 186      15.845  42.282  40.243  1.00  0.00           C  
ATOM   2752  CD  LYS A 186      14.848  41.333  40.891  1.00  0.00           C  
ATOM   2753  CE  LYS A 186      15.333  39.893  40.970  1.00  0.00           C  
ATOM   2754  NZ  LYS A 186      16.411  39.695  41.976  1.00  0.00           N  
ATOM   2755  H   LYS A 186      16.399  42.218  36.105  1.00  0.00           H  
ATOM   2756  HA  LYS A 186      16.539  44.149  38.363  1.00  0.00           H  
ATOM   2757 1HB  LYS A 186      14.798  42.341  38.391  1.00  0.00           H  
ATOM   2758 2HB  LYS A 186      16.105  41.156  38.444  1.00  0.00           H  
ATOM   2759 1HG  LYS A 186      16.845  42.047  40.611  1.00  0.00           H  
ATOM   2760 2HG  LYS A 186      15.601  43.304  40.533  1.00  0.00           H  
ATOM   2761 1HD  LYS A 186      14.621  41.652  41.909  1.00  0.00           H  
ATOM   2762 2HD  LYS A 186      13.934  41.364  40.298  1.00  0.00           H  
ATOM   2763 1HE  LYS A 186      14.489  39.256  41.232  1.00  0.00           H  
ATOM   2764 2HE  LYS A 186      15.714  39.587  39.996  1.00  0.00           H  
ATOM   2765 1HZ  LYS A 186      16.688  38.724  41.980  1.00  0.00           H  
ATOM   2766 2HZ  LYS A 186      17.210  40.270  41.746  1.00  0.00           H  
ATOM   2767 3HZ  LYS A 186      16.081  39.950  42.896  1.00  0.00           H  
ATOM   2768  N   ASN A 187      18.859  43.719  39.076  1.00  0.00           N  
ATOM   2769  CA  ASN A 187      20.271  43.576  39.399  1.00  0.00           C  
ATOM   2770  C   ASN A 187      20.484  42.945  40.772  1.00  0.00           C  
ATOM   2771  O   ASN A 187      19.527  42.661  41.498  1.00  0.00           O  
ATOM   2772  CB  ASN A 187      20.911  44.949  39.309  1.00  0.00           C  
ATOM   2773  CG  ASN A 187      22.293  44.860  38.724  1.00  0.00           C  
ATOM   2774  OD1 ASN A 187      23.100  44.028  39.156  1.00  0.00           O  
ATOM   2775  ND2 ASN A 187      22.552  45.706  37.759  1.00  0.00           N  
ATOM   2776  H   ASN A 187      18.375  44.537  39.419  1.00  0.00           H  
ATOM   2777  HA  ASN A 187      20.733  42.916  38.664  1.00  0.00           H  
ATOM   2778 1HB  ASN A 187      20.292  45.600  38.691  1.00  0.00           H  
ATOM   2779 2HB  ASN A 187      20.966  45.400  40.300  1.00  0.00           H  
ATOM   2780 1HD2 ASN A 187      23.450  45.709  37.318  1.00  0.00           H  
ATOM   2781 2HD2 ASN A 187      21.846  46.349  37.465  1.00  0.00           H  
ATOM   2782  N   SER A 188      21.752  42.779  41.143  1.00  0.00           N  
ATOM   2783  CA  SER A 188      22.219  42.218  42.406  1.00  0.00           C  
ATOM   2784  C   SER A 188      23.038  43.214  43.220  1.00  0.00           C  
ATOM   2785  O   SER A 188      23.965  42.849  43.950  1.00  0.00           O  
ATOM   2786  CB  SER A 188      23.064  40.986  42.144  1.00  0.00           C  
ATOM   2787  OG  SER A 188      24.153  41.294  41.319  1.00  0.00           O  
ATOM   2788  H   SER A 188      22.469  43.068  40.495  1.00  0.00           H  
ATOM   2789  HA  SER A 188      21.351  41.941  43.007  1.00  0.00           H  
ATOM   2790 1HB  SER A 188      23.422  40.584  43.092  1.00  0.00           H  
ATOM   2791 2HB  SER A 188      22.456  40.215  41.673  1.00  0.00           H  
ATOM   2792  HG  SER A 188      24.729  40.527  41.371  1.00  0.00           H  
ATOM   2793  N   TRP A 189      22.775  44.505  43.062  1.00  0.00           N  
ATOM   2794  CA  TRP A 189      23.552  45.500  43.792  1.00  0.00           C  
ATOM   2795  C   TRP A 189      22.786  46.179  44.917  1.00  0.00           C  
ATOM   2796  O   TRP A 189      23.109  47.305  45.290  1.00  0.00           O  
ATOM   2797  CB  TRP A 189      24.048  46.556  42.801  1.00  0.00           C  
ATOM   2798  CG  TRP A 189      25.132  46.036  41.906  1.00  0.00           C  
ATOM   2799  CD1 TRP A 189      26.108  45.148  42.245  1.00  0.00           C  
ATOM   2800  CD2 TRP A 189      25.368  46.361  40.511  1.00  0.00           C  
ATOM   2801  NE1 TRP A 189      26.927  44.901  41.171  1.00  0.00           N  
ATOM   2802  CE2 TRP A 189      26.488  45.635  40.098  1.00  0.00           C  
ATOM   2803  CE3 TRP A 189      24.731  47.197  39.586  1.00  0.00           C  
ATOM   2804  CZ2 TRP A 189      26.985  45.722  38.800  1.00  0.00           C  
ATOM   2805  CZ3 TRP A 189      25.222  47.287  38.289  1.00  0.00           C  
ATOM   2806  CH2 TRP A 189      26.324  46.565  37.906  1.00  0.00           C  
ATOM   2807  H   TRP A 189      22.032  44.791  42.438  1.00  0.00           H  
ATOM   2808  HA  TRP A 189      24.407  45.007  44.252  1.00  0.00           H  
ATOM   2809 1HB  TRP A 189      23.217  46.898  42.185  1.00  0.00           H  
ATOM   2810 2HB  TRP A 189      24.429  47.424  43.339  1.00  0.00           H  
ATOM   2811  HD1 TRP A 189      26.247  44.681  43.219  1.00  0.00           H  
ATOM   2812  HE1 TRP A 189      27.719  44.276  41.193  1.00  0.00           H  
ATOM   2813  HE3 TRP A 189      23.856  47.760  39.909  1.00  0.00           H  
ATOM   2814  HZ2 TRP A 189      27.859  45.158  38.474  1.00  0.00           H  
ATOM   2815  HZ3 TRP A 189      24.714  47.944  37.582  1.00  0.00           H  
ATOM   2816  HH2 TRP A 189      26.692  46.651  36.883  1.00  0.00           H  
ATOM   2817  N   GLY A 190      21.778  45.503  45.459  1.00  0.00           N  
ATOM   2818  CA  GLY A 190      20.968  46.054  46.543  1.00  0.00           C  
ATOM   2819  C   GLY A 190      19.734  46.790  46.053  1.00  0.00           C  
ATOM   2820  O   GLY A 190      19.718  47.370  44.968  1.00  0.00           O  
ATOM   2821  H   GLY A 190      21.559  44.579  45.116  1.00  0.00           H  
ATOM   2822 1HA  GLY A 190      20.659  45.242  47.202  1.00  0.00           H  
ATOM   2823 2HA  GLY A 190      21.573  46.741  47.134  1.00  0.00           H  
ATOM   2824  N   GLU A 191      18.667  46.760  46.845  1.00  0.00           N  
ATOM   2825  CA  GLU A 191      17.421  47.436  46.482  1.00  0.00           C  
ATOM   2826  C   GLU A 191      17.641  48.937  46.319  1.00  0.00           C  
ATOM   2827  O   GLU A 191      16.951  49.603  45.546  1.00  0.00           O  
ATOM   2828  CB  GLU A 191      16.325  47.194  47.523  1.00  0.00           C  
ATOM   2829  CG  GLU A 191      14.981  47.810  47.162  1.00  0.00           C  
ATOM   2830  CD  GLU A 191      13.887  47.473  48.137  1.00  0.00           C  
ATOM   2831  OE1 GLU A 191      14.142  46.724  49.049  1.00  0.00           O  
ATOM   2832  OE2 GLU A 191      12.795  47.964  47.973  1.00  0.00           O  
ATOM   2833  H   GLU A 191      18.722  46.256  47.720  1.00  0.00           H  
ATOM   2834  HA  GLU A 191      17.074  47.047  45.524  1.00  0.00           H  
ATOM   2835 1HB  GLU A 191      16.182  46.121  47.655  1.00  0.00           H  
ATOM   2836 2HB  GLU A 191      16.640  47.605  48.482  1.00  0.00           H  
ATOM   2837 1HG  GLU A 191      15.076  48.894  47.119  1.00  0.00           H  
ATOM   2838 2HG  GLU A 191      14.697  47.459  46.170  1.00  0.00           H  
ATOM   2839  N   GLU A 192      18.513  49.504  47.147  1.00  0.00           N  
ATOM   2840  CA  GLU A 192      18.786  50.934  47.144  1.00  0.00           C  
ATOM   2841  C   GLU A 192      19.500  51.422  45.885  1.00  0.00           C  
ATOM   2842  O   GLU A 192      19.583  52.630  45.662  1.00  0.00           O  
ATOM   2843  CB  GLU A 192      19.640  51.292  48.362  1.00  0.00           C  
ATOM   2844  CG  GLU A 192      21.033  50.679  48.415  1.00  0.00           C  
ATOM   2845  CD  GLU A 192      21.068  49.306  49.027  1.00  0.00           C  
ATOM   2846  OE1 GLU A 192      20.035  48.688  49.123  1.00  0.00           O  
ATOM   2847  OE2 GLU A 192      22.132  48.872  49.401  1.00  0.00           O  
ATOM   2848  H   GLU A 192      19.013  48.932  47.814  1.00  0.00           H  
ATOM   2849  HA  GLU A 192      17.831  51.459  47.203  1.00  0.00           H  
ATOM   2850 1HB  GLU A 192      19.767  52.374  48.406  1.00  0.00           H  
ATOM   2851 2HB  GLU A 192      19.121  50.981  49.268  1.00  0.00           H  
ATOM   2852 1HG  GLU A 192      21.448  50.604  47.410  1.00  0.00           H  
ATOM   2853 2HG  GLU A 192      21.678  51.342  48.990  1.00  0.00           H  
ATOM   2854  N   TRP A 193      20.045  50.516  45.072  1.00  0.00           N  
ATOM   2855  CA  TRP A 193      20.767  50.910  43.861  1.00  0.00           C  
ATOM   2856  C   TRP A 193      19.824  51.025  42.676  1.00  0.00           C  
ATOM   2857  O   TRP A 193      19.007  50.132  42.438  1.00  0.00           O  
ATOM   2858  CB  TRP A 193      21.863  49.888  43.552  1.00  0.00           C  
ATOM   2859  CG  TRP A 193      22.623  50.232  42.307  1.00  0.00           C  
ATOM   2860  CD1 TRP A 193      23.743  51.003  42.212  1.00  0.00           C  
ATOM   2861  CD2 TRP A 193      22.305  49.806  40.974  1.00  0.00           C  
ATOM   2862  NE1 TRP A 193      24.143  51.085  40.901  1.00  0.00           N  
ATOM   2863  CE2 TRP A 193      23.273  50.356  40.130  1.00  0.00           C  
ATOM   2864  CE3 TRP A 193      21.290  49.010  40.428  1.00  0.00           C  
ATOM   2865  CZ2 TRP A 193      23.267  50.151  38.801  1.00  0.00           C  
ATOM   2866  CZ3 TRP A 193      21.286  48.798  39.055  1.00  0.00           C  
ATOM   2867  CH2 TRP A 193      22.255  49.357  38.261  1.00  0.00           C  
ATOM   2868  H   TRP A 193      19.971  49.531  45.284  1.00  0.00           H  
ATOM   2869  HA  TRP A 193      21.227  51.883  44.030  1.00  0.00           H  
ATOM   2870 1HB  TRP A 193      22.562  49.830  44.387  1.00  0.00           H  
ATOM   2871 2HB  TRP A 193      21.419  48.899  43.435  1.00  0.00           H  
ATOM   2872  HD1 TRP A 193      24.246  51.482  43.050  1.00  0.00           H  
ATOM   2873  HE1 TRP A 193      24.929  51.580  40.505  1.00  0.00           H  
ATOM   2874  HE3 TRP A 193      20.525  48.566  41.064  1.00  0.00           H  
ATOM   2875  HZ2 TRP A 193      24.035  50.594  38.166  1.00  0.00           H  
ATOM   2876  HZ3 TRP A 193      20.487  48.176  38.649  1.00  0.00           H  
ATOM   2877  HH2 TRP A 193      22.260  49.196  37.183  1.00  0.00           H  
ATOM   2878  N   GLY A 194      19.993  52.032  41.827  1.00  0.00           N  
ATOM   2879  CA  GLY A 194      19.176  52.086  40.621  1.00  0.00           C  
ATOM   2880  C   GLY A 194      17.717  52.310  40.949  1.00  0.00           C  
ATOM   2881  O   GLY A 194      17.372  52.941  41.943  1.00  0.00           O  
ATOM   2882  H   GLY A 194      20.675  52.754  42.004  1.00  0.00           H  
ATOM   2883 1HA  GLY A 194      19.531  52.890  39.976  1.00  0.00           H  
ATOM   2884 2HA  GLY A 194      19.284  51.157  40.063  1.00  0.00           H  
ATOM   2885  N   MET A 195      16.824  51.787  40.116  1.00  0.00           N  
ATOM   2886  CA  MET A 195      15.398  52.002  40.295  1.00  0.00           C  
ATOM   2887  C   MET A 195      14.849  50.921  41.220  1.00  0.00           C  
ATOM   2888  O   MET A 195      14.160  49.999  40.778  1.00  0.00           O  
ATOM   2889  CB  MET A 195      14.697  51.989  38.938  1.00  0.00           C  
ATOM   2890  CG  MET A 195      13.192  52.216  38.953  1.00  0.00           C  
ATOM   2891  SD  MET A 195      12.458  52.064  37.312  1.00  0.00           S  
ATOM   2892  CE  MET A 195      12.593  50.321  36.925  1.00  0.00           C  
ATOM   2893  H   MET A 195      17.099  51.222  39.329  1.00  0.00           H  
ATOM   2894  HA  MET A 195      15.242  52.969  40.772  1.00  0.00           H  
ATOM   2895 1HB  MET A 195      15.129  52.761  38.303  1.00  0.00           H  
ATOM   2896 2HB  MET A 195      14.874  51.024  38.461  1.00  0.00           H  
ATOM   2897 1HG  MET A 195      12.694  51.501  39.606  1.00  0.00           H  
ATOM   2898 2HG  MET A 195      12.986  53.215  39.338  1.00  0.00           H  
ATOM   2899 1HE  MET A 195      12.170  50.130  35.938  1.00  0.00           H  
ATOM   2900 2HE  MET A 195      13.640  50.014  36.929  1.00  0.00           H  
ATOM   2901 3HE  MET A 195      12.049  49.739  37.670  1.00  0.00           H  
ATOM   2902  N   GLY A 196      15.244  50.957  42.488  1.00  0.00           N  
ATOM   2903  CA  GLY A 196      14.788  49.917  43.401  1.00  0.00           C  
ATOM   2904  C   GLY A 196      15.466  48.596  43.092  1.00  0.00           C  
ATOM   2905  O   GLY A 196      14.897  47.532  43.338  1.00  0.00           O  
ATOM   2906  H   GLY A 196      15.849  51.715  42.768  1.00  0.00           H  
ATOM   2907 1HA  GLY A 196      15.003  50.214  44.428  1.00  0.00           H  
ATOM   2908 2HA  GLY A 196      13.707  49.806  43.321  1.00  0.00           H  
ATOM   2909  N   GLY A 197      16.678  48.650  42.542  1.00  0.00           N  
ATOM   2910  CA  GLY A 197      17.421  47.468  42.120  1.00  0.00           C  
ATOM   2911  C   GLY A 197      17.232  47.138  40.649  1.00  0.00           C  
ATOM   2912  O   GLY A 197      17.869  46.222  40.130  1.00  0.00           O  
ATOM   2913  H   GLY A 197      17.142  49.532  42.386  1.00  0.00           H  
ATOM   2914 1HA  GLY A 197      18.482  47.630  42.316  1.00  0.00           H  
ATOM   2915 2HA  GLY A 197      17.096  46.621  42.723  1.00  0.00           H  
ATOM   2916  N   TYR A 198      16.315  47.832  39.980  1.00  0.00           N  
ATOM   2917  CA  TYR A 198      16.027  47.592  38.571  1.00  0.00           C  
ATOM   2918  C   TYR A 198      16.624  48.624  37.634  1.00  0.00           C  
ATOM   2919  O   TYR A 198      16.838  49.785  37.990  1.00  0.00           O  
ATOM   2920  CB  TYR A 198      14.509  47.524  38.387  1.00  0.00           C  
ATOM   2921  CG  TYR A 198      13.834  46.402  39.143  1.00  0.00           C  
ATOM   2922  CD1 TYR A 198      13.520  46.615  40.478  1.00  0.00           C  
ATOM   2923  CD2 TYR A 198      13.523  45.184  38.556  1.00  0.00           C  
ATOM   2924  CE1 TYR A 198      12.903  45.629  41.224  1.00  0.00           C  
ATOM   2925  CE2 TYR A 198      12.906  44.209  39.316  1.00  0.00           C  
ATOM   2926  CZ  TYR A 198      12.601  44.437  40.642  1.00  0.00           C  
ATOM   2927  OH  TYR A 198      11.987  43.466  41.399  1.00  0.00           O  
ATOM   2928  H   TYR A 198      15.790  48.556  40.455  1.00  0.00           H  
ATOM   2929  HA  TYR A 198      16.468  46.635  38.291  1.00  0.00           H  
ATOM   2930 1HB  TYR A 198      14.069  48.467  38.716  1.00  0.00           H  
ATOM   2931 2HB  TYR A 198      14.283  47.401  37.328  1.00  0.00           H  
ATOM   2932  HD1 TYR A 198      13.759  47.567  40.951  1.00  0.00           H  
ATOM   2933  HD2 TYR A 198      13.763  44.998  37.509  1.00  0.00           H  
ATOM   2934  HE1 TYR A 198      12.665  45.816  42.271  1.00  0.00           H  
ATOM   2935  HE2 TYR A 198      12.654  43.245  38.873  1.00  0.00           H  
ATOM   2936  HH  TYR A 198      11.940  43.753  42.314  1.00  0.00           H  
ATOM   2937  N   VAL A 199      16.837  48.228  36.386  1.00  0.00           N  
ATOM   2938  CA  VAL A 199      17.251  49.169  35.357  1.00  0.00           C  
ATOM   2939  C   VAL A 199      16.381  49.081  34.110  1.00  0.00           C  
ATOM   2940  O   VAL A 199      15.955  47.996  33.708  1.00  0.00           O  
ATOM   2941  CB  VAL A 199      18.712  48.953  34.922  1.00  0.00           C  
ATOM   2942  CG1 VAL A 199      19.141  49.969  33.874  1.00  0.00           C  
ATOM   2943  CG2 VAL A 199      19.623  49.032  36.138  1.00  0.00           C  
ATOM   2944  H   VAL A 199      16.706  47.249  36.170  1.00  0.00           H  
ATOM   2945  HA  VAL A 199      17.167  50.179  35.761  1.00  0.00           H  
ATOM   2946  HB  VAL A 199      18.820  47.974  34.456  1.00  0.00           H  
ATOM   2947 1HG1 VAL A 199      20.177  49.792  33.585  1.00  0.00           H  
ATOM   2948 2HG1 VAL A 199      18.521  49.900  32.980  1.00  0.00           H  
ATOM   2949 3HG1 VAL A 199      19.051  50.975  34.283  1.00  0.00           H  
ATOM   2950 1HG2 VAL A 199      20.648  48.875  35.804  1.00  0.00           H  
ATOM   2951 2HG2 VAL A 199      19.534  50.009  36.613  1.00  0.00           H  
ATOM   2952 3HG2 VAL A 199      19.325  48.254  36.841  1.00  0.00           H  
ATOM   2953  N   LYS A 200      15.977  50.234  33.592  1.00  0.00           N  
ATOM   2954  CA  LYS A 200      15.233  50.290  32.343  1.00  0.00           C  
ATOM   2955  C   LYS A 200      16.266  50.388  31.218  1.00  0.00           C  
ATOM   2956  O   LYS A 200      16.859  51.450  31.034  1.00  0.00           O  
ATOM   2957  CB  LYS A 200      14.260  51.468  32.282  1.00  0.00           C  
ATOM   2958  CG  LYS A 200      13.031  51.417  33.179  1.00  0.00           C  
ATOM   2959  CD  LYS A 200      12.207  52.685  33.011  1.00  0.00           C  
ATOM   2960  CE  LYS A 200      10.898  52.618  33.785  1.00  0.00           C  
ATOM   2961  NZ  LYS A 200      10.172  53.917  33.793  1.00  0.00           N  
ATOM   2962  H   LYS A 200      16.193  51.088  34.083  1.00  0.00           H  
ATOM   2963  HA  LYS A 200      14.631  49.386  32.239  1.00  0.00           H  
ATOM   2964 1HB  LYS A 200      14.791  52.384  32.542  1.00  0.00           H  
ATOM   2965 2HB  LYS A 200      13.897  51.567  31.259  1.00  0.00           H  
ATOM   2966 1HG  LYS A 200      12.424  50.549  32.916  1.00  0.00           H  
ATOM   2967 2HG  LYS A 200      13.352  51.318  34.215  1.00  0.00           H  
ATOM   2968 1HD  LYS A 200      12.786  53.537  33.369  1.00  0.00           H  
ATOM   2969 2HD  LYS A 200      11.979  52.838  31.957  1.00  0.00           H  
ATOM   2970 1HE  LYS A 200      10.260  51.861  33.332  1.00  0.00           H  
ATOM   2971 2HE  LYS A 200      11.104  52.330  34.816  1.00  0.00           H  
ATOM   2972 1HZ  LYS A 200       9.314  53.821  34.318  1.00  0.00           H  
ATOM   2973 2HZ  LYS A 200      10.745  54.630  34.222  1.00  0.00           H  
ATOM   2974 3HZ  LYS A 200       9.932  54.235  32.865  1.00  0.00           H  
ATOM   2975  N   MET A 201      16.574  49.260  30.586  1.00  0.00           N  
ATOM   2976  CA  MET A 201      17.638  49.177  29.591  1.00  0.00           C  
ATOM   2977  C   MET A 201      17.060  49.409  28.206  1.00  0.00           C  
ATOM   2978  O   MET A 201      16.112  48.729  27.814  1.00  0.00           O  
ATOM   2979  CB  MET A 201      18.303  47.806  29.700  1.00  0.00           C  
ATOM   2980  CG  MET A 201      19.421  47.526  28.706  1.00  0.00           C  
ATOM   2981  SD  MET A 201      20.173  45.902  28.932  1.00  0.00           S  
ATOM   2982  CE  MET A 201      21.207  46.082  30.383  1.00  0.00           C  
ATOM   2983  H   MET A 201      16.035  48.439  30.824  1.00  0.00           H  
ATOM   2984  HA  MET A 201      18.375  49.955  29.788  1.00  0.00           H  
ATOM   2985 1HB  MET A 201      18.719  47.701  30.701  1.00  0.00           H  
ATOM   2986 2HB  MET A 201      17.553  47.026  29.566  1.00  0.00           H  
ATOM   2987 1HG  MET A 201      19.029  47.582  27.691  1.00  0.00           H  
ATOM   2988 2HG  MET A 201      20.208  48.274  28.800  1.00  0.00           H  
ATOM   2989 1HE  MET A 201      21.700  45.131  30.585  1.00  0.00           H  
ATOM   2990 2HE  MET A 201      21.959  46.853  30.215  1.00  0.00           H  
ATOM   2991 3HE  MET A 201      20.596  46.365  31.241  1.00  0.00           H  
ATOM   2992  N   ALA A 202      17.711  50.220  27.375  1.00  0.00           N  
ATOM   2993  CA  ALA A 202      17.210  50.484  26.032  1.00  0.00           C  
ATOM   2994  C   ALA A 202      16.962  49.233  25.193  1.00  0.00           C  
ATOM   2995  O   ALA A 202      17.772  48.304  25.150  1.00  0.00           O  
ATOM   2996  CB  ALA A 202      18.176  51.399  25.295  1.00  0.00           C  
ATOM   2997  H   ALA A 202      18.568  50.666  27.668  1.00  0.00           H  
ATOM   2998  HA  ALA A 202      16.245  50.981  26.138  1.00  0.00           H  
ATOM   2999 1HB  ALA A 202      17.783  51.610  24.299  1.00  0.00           H  
ATOM   3000 2HB  ALA A 202      18.273  52.326  25.859  1.00  0.00           H  
ATOM   3001 3HB  ALA A 202      19.141  50.901  25.215  1.00  0.00           H  
ATOM   3002  N   LYS A 203      15.791  49.245  24.565  1.00  0.00           N  
ATOM   3003  CA  LYS A 203      15.227  48.224  23.689  1.00  0.00           C  
ATOM   3004  C   LYS A 203      15.199  48.675  22.233  1.00  0.00           C  
ATOM   3005  O   LYS A 203      15.168  49.878  21.953  1.00  0.00           O  
ATOM   3006  CB  LYS A 203      13.813  47.877  24.158  1.00  0.00           C  
ATOM   3007  CG  LYS A 203      13.066  46.822  23.353  1.00  0.00           C  
ATOM   3008  CD  LYS A 203      11.783  46.345  24.015  1.00  0.00           C  
ATOM   3009  CE  LYS A 203      11.145  45.229  23.201  1.00  0.00           C  
ATOM   3010  NZ  LYS A 203      10.648  45.683  21.874  1.00  0.00           N  
ATOM   3011  H   LYS A 203      15.247  50.080  24.731  1.00  0.00           H  
ATOM   3012  HA  LYS A 203      15.853  47.333  23.741  1.00  0.00           H  
ATOM   3013 1HB  LYS A 203      13.854  47.518  25.187  1.00  0.00           H  
ATOM   3014 2HB  LYS A 203      13.199  48.778  24.145  1.00  0.00           H  
ATOM   3015 1HG  LYS A 203      12.811  47.241  22.378  1.00  0.00           H  
ATOM   3016 2HG  LYS A 203      13.699  45.949  23.200  1.00  0.00           H  
ATOM   3017 1HD  LYS A 203      12.008  45.981  25.018  1.00  0.00           H  
ATOM   3018 2HD  LYS A 203      11.082  47.176  24.097  1.00  0.00           H  
ATOM   3019 1HE  LYS A 203      11.883  44.443  23.043  1.00  0.00           H  
ATOM   3020 2HE  LYS A 203      10.307  44.819  23.763  1.00  0.00           H  
ATOM   3021 1HZ  LYS A 203      10.236  44.904  21.379  1.00  0.00           H  
ATOM   3022 2HZ  LYS A 203       9.950  46.403  22.002  1.00  0.00           H  
ATOM   3023 3HZ  LYS A 203      11.377  46.064  21.289  1.00  0.00           H  
ATOM   3024  N   ASP A 204      15.182  47.706  21.323  1.00  0.00           N  
ATOM   3025  CA  ASP A 204      15.147  47.876  19.868  1.00  0.00           C  
ATOM   3026  C   ASP A 204      16.391  48.630  19.413  1.00  0.00           C  
ATOM   3027  O   ASP A 204      16.331  49.675  18.768  1.00  0.00           O  
ATOM   3028  CB  ASP A 204      13.904  48.636  19.400  1.00  0.00           C  
ATOM   3029  CG  ASP A 204      12.586  47.948  19.729  1.00  0.00           C  
ATOM   3030  OD1 ASP A 204      12.572  46.783  20.048  1.00  0.00           O  
ATOM   3031  OD2 ASP A 204      11.573  48.603  19.660  1.00  0.00           O  
ATOM   3032  H   ASP A 204      15.195  46.753  21.650  1.00  0.00           H  
ATOM   3033  HA  ASP A 204      15.131  46.888  19.407  1.00  0.00           H  
ATOM   3034 1HB  ASP A 204      13.887  49.626  19.857  1.00  0.00           H  
ATOM   3035 2HB  ASP A 204      13.953  48.773  18.319  1.00  0.00           H  
ATOM   3036  N   ARG A 205      17.524  48.110  19.871  1.00  0.00           N  
ATOM   3037  CA  ARG A 205      18.845  48.690  19.667  1.00  0.00           C  
ATOM   3038  C   ARG A 205      19.850  47.693  19.103  1.00  0.00           C  
ATOM   3039  O   ARG A 205      21.044  47.793  19.392  1.00  0.00           O  
ATOM   3040  CB  ARG A 205      19.381  49.241  20.980  1.00  0.00           C  
ATOM   3041  CG  ARG A 205      18.600  50.362  21.649  1.00  0.00           C  
ATOM   3042  CD  ARG A 205      18.639  51.632  20.881  1.00  0.00           C  
ATOM   3043  NE  ARG A 205      17.879  52.678  21.548  1.00  0.00           N  
ATOM   3044  CZ  ARG A 205      17.920  53.982  21.212  1.00  0.00           C  
ATOM   3045  NH1 ARG A 205      18.680  54.395  20.222  1.00  0.00           N  
ATOM   3046  NH2 ARG A 205      17.185  54.845  21.890  1.00  0.00           N  
ATOM   3047  H   ARG A 205      17.454  47.247  20.394  1.00  0.00           H  
ATOM   3048  HA  ARG A 205      18.750  49.507  18.951  1.00  0.00           H  
ATOM   3049 1HB  ARG A 205      19.431  48.415  21.688  1.00  0.00           H  
ATOM   3050 2HB  ARG A 205      20.389  49.626  20.827  1.00  0.00           H  
ATOM   3051 1HG  ARG A 205      17.554  50.073  21.753  1.00  0.00           H  
ATOM   3052 2HG  ARG A 205      19.035  50.541  22.633  1.00  0.00           H  
ATOM   3053 1HD  ARG A 205      19.672  51.966  20.781  1.00  0.00           H  
ATOM   3054 2HD  ARG A 205      18.214  51.481  19.890  1.00  0.00           H  
ATOM   3055  HE  ARG A 205      17.280  52.406  22.316  1.00  0.00           H  
ATOM   3056 1HH1 ARG A 205      19.243  53.736  19.703  1.00  0.00           H  
ATOM   3057 2HH1 ARG A 205      18.705  55.374  19.977  1.00  0.00           H  
ATOM   3058 1HH2 ARG A 205      16.603  54.520  22.650  1.00  0.00           H  
ATOM   3059 2HH2 ARG A 205      17.205  55.825  21.650  1.00  0.00           H  
ATOM   3060  N   ARG A 206      19.355  46.694  18.380  1.00  0.00           N  
ATOM   3061  CA  ARG A 206      20.164  45.624  17.813  1.00  0.00           C  
ATOM   3062  C   ARG A 206      20.895  44.799  18.868  1.00  0.00           C  
ATOM   3063  O   ARG A 206      22.107  44.604  18.786  1.00  0.00           O  
ATOM   3064  CB  ARG A 206      21.196  46.170  16.837  1.00  0.00           C  
ATOM   3065  CG  ARG A 206      20.620  46.909  15.639  1.00  0.00           C  
ATOM   3066  CD  ARG A 206      21.687  47.345  14.703  1.00  0.00           C  
ATOM   3067  NE  ARG A 206      21.141  48.058  13.559  1.00  0.00           N  
ATOM   3068  CZ  ARG A 206      21.866  48.625  12.575  1.00  0.00           C  
ATOM   3069  NH1 ARG A 206      23.179  48.564  12.591  1.00  0.00           N  
ATOM   3070  NH2 ARG A 206      21.248  49.246  11.585  1.00  0.00           N  
ATOM   3071  H   ARG A 206      18.358  46.692  18.221  1.00  0.00           H  
ATOM   3072  HA  ARG A 206      19.498  44.952  17.272  1.00  0.00           H  
ATOM   3073 1HB  ARG A 206      21.873  46.860  17.338  1.00  0.00           H  
ATOM   3074 2HB  ARG A 206      21.803  45.347  16.458  1.00  0.00           H  
ATOM   3075 1HG  ARG A 206      19.937  46.252  15.101  1.00  0.00           H  
ATOM   3076 2HG  ARG A 206      20.081  47.793  15.981  1.00  0.00           H  
ATOM   3077 1HD  ARG A 206      22.373  48.008  15.229  1.00  0.00           H  
ATOM   3078 2HD  ARG A 206      22.225  46.470  14.340  1.00  0.00           H  
ATOM   3079  HE  ARG A 206      20.135  48.132  13.499  1.00  0.00           H  
ATOM   3080 1HH1 ARG A 206      23.658  48.090  13.344  1.00  0.00           H  
ATOM   3081 2HH1 ARG A 206      23.715  48.991  11.850  1.00  0.00           H  
ATOM   3082 1HH2 ARG A 206      20.238  49.294  11.570  1.00  0.00           H  
ATOM   3083 2HH2 ARG A 206      21.781  49.675  10.843  1.00  0.00           H  
ATOM   3084  N   ASN A 207      20.149  44.339  19.868  1.00  0.00           N  
ATOM   3085  CA  ASN A 207      20.638  43.506  20.965  1.00  0.00           C  
ATOM   3086  C   ASN A 207      21.730  44.149  21.812  1.00  0.00           C  
ATOM   3087  O   ASN A 207      22.768  43.554  22.108  1.00  0.00           O  
ATOM   3088  CB  ASN A 207      21.158  42.187  20.423  1.00  0.00           C  
ATOM   3089  CG  ASN A 207      21.315  41.148  21.498  1.00  0.00           C  
ATOM   3090  OD1 ASN A 207      20.711  41.252  22.572  1.00  0.00           O  
ATOM   3091  ND2 ASN A 207      22.121  40.162  21.197  1.00  0.00           N  
ATOM   3092  H   ASN A 207      19.166  44.570  19.898  1.00  0.00           H  
ATOM   3093  HA  ASN A 207      19.801  43.321  21.640  1.00  0.00           H  
ATOM   3094 1HB  ASN A 207      20.472  41.810  19.664  1.00  0.00           H  
ATOM   3095 2HB  ASN A 207      22.124  42.336  19.940  1.00  0.00           H  
ATOM   3096 1HD2 ASN A 207      22.298  39.415  21.839  1.00  0.00           H  
ATOM   3097 2HD2 ASN A 207      22.574  40.147  20.306  1.00  0.00           H  
ATOM   3098  N   HIS A 208      21.445  45.386  22.210  1.00  0.00           N  
ATOM   3099  CA  HIS A 208      22.270  46.207  23.081  1.00  0.00           C  
ATOM   3100  C   HIS A 208      22.516  45.469  24.397  1.00  0.00           C  
ATOM   3101  O   HIS A 208      21.619  44.815  24.934  1.00  0.00           O  
ATOM   3102  CB  HIS A 208      21.498  47.519  23.253  1.00  0.00           C  
ATOM   3103  CG  HIS A 208      21.932  48.549  24.250  1.00  0.00           C  
ATOM   3104  ND1 HIS A 208      21.417  48.564  25.529  1.00  0.00           N  
ATOM   3105  CD2 HIS A 208      22.807  49.581  24.183  1.00  0.00           C  
ATOM   3106  CE1 HIS A 208      21.958  49.562  26.206  1.00  0.00           C  
ATOM   3107  NE2 HIS A 208      22.803  50.194  25.412  1.00  0.00           N  
ATOM   3108  H   HIS A 208      20.579  45.783  21.874  1.00  0.00           H  
ATOM   3109  HA  HIS A 208      23.237  46.402  22.619  1.00  0.00           H  
ATOM   3110 1HB  HIS A 208      21.507  48.016  22.282  1.00  0.00           H  
ATOM   3111 2HB  HIS A 208      20.469  47.284  23.526  1.00  0.00           H  
ATOM   3112  HD1 HIS A 208      20.797  47.884  25.922  1.00  0.00           H  
ATOM   3113  HD2 HIS A 208      23.447  49.963  23.388  1.00  0.00           H  
ATOM   3114  HE1 HIS A 208      21.676  49.739  27.243  1.00  0.00           H  
ATOM   3115  N   CYS A 209      23.773  45.499  24.833  1.00  0.00           N  
ATOM   3116  CA  CYS A 209      24.254  44.831  26.043  1.00  0.00           C  
ATOM   3117  C   CYS A 209      24.013  43.324  26.074  1.00  0.00           C  
ATOM   3118  O   CYS A 209      24.224  42.694  27.113  1.00  0.00           O  
ATOM   3119  CB  CYS A 209      23.614  45.420  27.301  1.00  0.00           C  
ATOM   3120  SG  CYS A 209      23.912  47.187  27.545  1.00  0.00           S  
ATOM   3121  H   CYS A 209      24.473  46.009  24.313  1.00  0.00           H  
ATOM   3122  HA  CYS A 209      25.332  44.989  26.090  1.00  0.00           H  
ATOM   3123 1HB  CYS A 209      22.536  45.265  27.260  1.00  0.00           H  
ATOM   3124 2HB  CYS A 209      23.988  44.899  28.182  1.00  0.00           H  
ATOM   3125  N   GLY A 210      23.649  42.731  24.942  1.00  0.00           N  
ATOM   3126  CA  GLY A 210      23.472  41.288  24.847  1.00  0.00           C  
ATOM   3127  C   GLY A 210      22.219  40.805  25.545  1.00  0.00           C  
ATOM   3128  O   GLY A 210      22.156  39.647  25.956  1.00  0.00           O  
ATOM   3129  H   GLY A 210      23.482  43.274  24.106  1.00  0.00           H  
ATOM   3130 1HA  GLY A 210      23.428  41.009  23.794  1.00  0.00           H  
ATOM   3131 2HA  GLY A 210      24.332  40.782  25.283  1.00  0.00           H  
ATOM   3132  N   ILE A 211      21.198  41.648  25.656  1.00  0.00           N  
ATOM   3133  CA  ILE A 211      20.000  41.239  26.380  1.00  0.00           C  
ATOM   3134  C   ILE A 211      19.461  39.907  25.865  1.00  0.00           C  
ATOM   3135  O   ILE A 211      18.828  39.163  26.612  1.00  0.00           O  
ATOM   3136  CB  ILE A 211      18.935  42.343  26.244  1.00  0.00           C  
ATOM   3137  CG1 ILE A 211      17.797  42.155  27.250  1.00  0.00           C  
ATOM   3138  CG2 ILE A 211      18.339  42.418  24.846  1.00  0.00           C  
ATOM   3139  CD1 ILE A 211      18.148  42.382  28.704  1.00  0.00           C  
ATOM   3140  H   ILE A 211      21.247  42.567  25.241  1.00  0.00           H  
ATOM   3141  HA  ILE A 211      20.281  41.117  27.425  1.00  0.00           H  
ATOM   3142  HB  ILE A 211      19.396  43.302  26.472  1.00  0.00           H  
ATOM   3143 1HG1 ILE A 211      16.994  42.845  26.991  1.00  0.00           H  
ATOM   3144 2HG1 ILE A 211      17.417  41.136  27.162  1.00  0.00           H  
ATOM   3145 1HG2 ILE A 211      17.596  43.212  24.812  1.00  0.00           H  
ATOM   3146 2HG2 ILE A 211      19.131  42.628  24.128  1.00  0.00           H  
ATOM   3147 3HG2 ILE A 211      17.860  41.480  24.565  1.00  0.00           H  
ATOM   3148 1HD1 ILE A 211      17.259  42.217  29.310  1.00  0.00           H  
ATOM   3149 2HD1 ILE A 211      18.932  41.701  29.040  1.00  0.00           H  
ATOM   3150 3HD1 ILE A 211      18.501  43.405  28.831  1.00  0.00           H  
ATOM   3151  N   ALA A 212      19.602  39.600  24.582  1.00  0.00           N  
ATOM   3152  CA  ALA A 212      19.093  38.328  24.078  1.00  0.00           C  
ATOM   3153  C   ALA A 212      20.230  37.445  23.581  1.00  0.00           C  
ATOM   3154  O   ALA A 212      19.973  36.456  22.890  1.00  0.00           O  
ATOM   3155  CB  ALA A 212      18.080  38.567  22.967  1.00  0.00           C  
ATOM   3156  H   ALA A 212      20.056  40.231  23.937  1.00  0.00           H  
ATOM   3157  HA  ALA A 212      18.596  37.798  24.890  1.00  0.00           H  
ATOM   3158 1HB  ALA A 212      17.710  37.612  22.597  1.00  0.00           H  
ATOM   3159 2HB  ALA A 212      17.245  39.153  23.352  1.00  0.00           H  
ATOM   3160 3HB  ALA A 212      18.559  39.109  22.153  1.00  0.00           H  
ATOM   3161  N   SER A 213      21.478  37.761  23.916  1.00  0.00           N  
ATOM   3162  CA  SER A 213      22.615  36.991  23.415  1.00  0.00           C  
ATOM   3163  C   SER A 213      22.911  35.762  24.267  1.00  0.00           C  
ATOM   3164  O   SER A 213      23.571  34.811  23.845  1.00  0.00           O  
ATOM   3165  CB  SER A 213      23.878  37.822  23.332  1.00  0.00           C  
ATOM   3166  OG  SER A 213      23.791  38.853  22.385  1.00  0.00           O  
ATOM   3167  H   SER A 213      21.654  38.547  24.525  1.00  0.00           H  
ATOM   3168  HA  SER A 213      22.371  36.645  22.409  1.00  0.00           H  
ATOM   3169 1HB  SER A 213      24.084  38.258  24.310  1.00  0.00           H  
ATOM   3170 2HB  SER A 213      24.718  37.178  23.073  1.00  0.00           H  
ATOM   3171  HG  SER A 213      24.646  39.288  22.434  1.00  0.00           H  
ATOM   3172  N   ALA A 214      22.378  35.800  25.483  1.00  0.00           N  
ATOM   3173  CA  ALA A 214      22.574  34.778  26.504  1.00  0.00           C  
ATOM   3174  C   ALA A 214      21.340  34.756  27.405  1.00  0.00           C  
ATOM   3175  O   ALA A 214      21.365  35.331  28.496  1.00  0.00           O  
ATOM   3176  CB  ALA A 214      23.850  35.071  27.281  1.00  0.00           C  
ATOM   3177  H   ALA A 214      21.800  36.598  25.705  1.00  0.00           H  
ATOM   3178  HA  ALA A 214      22.674  33.804  26.024  1.00  0.00           H  
ATOM   3179 1HB  ALA A 214      23.992  34.315  28.055  1.00  0.00           H  
ATOM   3180 2HB  ALA A 214      24.705  35.059  26.608  1.00  0.00           H  
ATOM   3181 3HB  ALA A 214      23.731  36.057  27.732  1.00  0.00           H  
ATOM   3182  N   ALA A 215      20.271  34.105  26.962  1.00  0.00           N  
ATOM   3183  CA  ALA A 215      19.037  34.126  27.737  1.00  0.00           C  
ATOM   3184  C   ALA A 215      18.444  32.726  27.860  1.00  0.00           C  
ATOM   3185  O   ALA A 215      18.328  32.014  26.857  1.00  0.00           O  
ATOM   3186  CB  ALA A 215      18.063  35.089  27.073  1.00  0.00           C  
ATOM   3187  H   ALA A 215      20.318  33.595  26.093  1.00  0.00           H  
ATOM   3188  HA  ALA A 215      19.261  34.476  28.745  1.00  0.00           H  
ATOM   3189 1HB  ALA A 215      17.139  35.112  27.650  1.00  0.00           H  
ATOM   3190 2HB  ALA A 215      18.494  36.089  27.036  1.00  0.00           H  
ATOM   3191 3HB  ALA A 215      17.846  34.759  26.057  1.00  0.00           H  
ATOM   3192  N   SER A 216      18.024  32.375  29.073  1.00  0.00           N  
ATOM   3193  CA  SER A 216      17.405  31.083  29.337  1.00  0.00           C  
ATOM   3194  C   SER A 216      16.536  31.043  30.589  1.00  0.00           C  
ATOM   3195  O   SER A 216      16.692  31.834  31.519  1.00  0.00           O  
ATOM   3196  CB  SER A 216      18.492  30.032  29.452  1.00  0.00           C  
ATOM   3197  OG  SER A 216      19.340  30.262  30.543  1.00  0.00           O  
ATOM   3198  H   SER A 216      18.148  33.029  29.832  1.00  0.00           H  
ATOM   3199  HA  SER A 216      16.751  30.848  28.496  1.00  0.00           H  
ATOM   3200 1HB  SER A 216      18.032  29.050  29.558  1.00  0.00           H  
ATOM   3201 2HB  SER A 216      19.085  30.020  28.538  1.00  0.00           H  
ATOM   3202  HG  SER A 216      20.100  29.686  30.432  1.00  0.00           H  
ATOM   3203  N   TYR A 217      15.679  30.033  30.677  1.00  0.00           N  
ATOM   3204  CA  TYR A 217      14.881  29.856  31.885  1.00  0.00           C  
ATOM   3205  C   TYR A 217      14.628  28.380  32.157  1.00  0.00           C  
ATOM   3206  O   TYR A 217      14.627  27.593  31.215  1.00  0.00           O  
ATOM   3207  CB  TYR A 217      13.557  30.615  31.762  1.00  0.00           C  
ATOM   3208  CG  TYR A 217      12.640  30.164  30.647  1.00  0.00           C  
ATOM   3209  CD1 TYR A 217      11.712  29.148  30.820  1.00  0.00           C  
ATOM   3210  CD2 TYR A 217      12.742  30.797  29.417  1.00  0.00           C  
ATOM   3211  CE1 TYR A 217      10.894  28.769  29.773  1.00  0.00           C  
ATOM   3212  CE2 TYR A 217      11.930  30.427  28.362  1.00  0.00           C  
ATOM   3213  CZ  TYR A 217      11.007  29.416  28.536  1.00  0.00           C  
ATOM   3214  OH  TYR A 217      10.197  29.045  27.488  1.00  0.00           O  
ATOM   3215  H   TYR A 217      15.618  29.416  29.879  1.00  0.00           H  
ATOM   3216  HA  TYR A 217      15.453  30.266  32.719  1.00  0.00           H  
ATOM   3217 1HB  TYR A 217      12.966  30.547  32.677  1.00  0.00           H  
ATOM   3218 2HB  TYR A 217      13.781  31.669  31.604  1.00  0.00           H  
ATOM   3219  HD1 TYR A 217      11.626  28.646  31.784  1.00  0.00           H  
ATOM   3220  HD2 TYR A 217      13.483  31.589  29.321  1.00  0.00           H  
ATOM   3221  HE1 TYR A 217      10.167  27.970  29.915  1.00  0.00           H  
ATOM   3222  HE2 TYR A 217      12.013  30.926  27.396  1.00  0.00           H  
ATOM   3223  HH  TYR A 217       9.588  28.362  27.778  1.00  0.00           H  
ATOM   3224  N   PRO A 218      14.425  27.959  33.413  1.00  0.00           N  
ATOM   3225  CA  PRO A 218      14.149  26.581  33.792  1.00  0.00           C  
ATOM   3226  C   PRO A 218      12.723  26.172  33.441  1.00  0.00           C  
ATOM   3227  O   PRO A 218      11.817  27.005  33.455  1.00  0.00           O  
ATOM   3228  CB  PRO A 218      14.377  26.614  35.307  1.00  0.00           C  
ATOM   3229  CG  PRO A 218      14.037  28.007  35.711  1.00  0.00           C  
ATOM   3230  CD  PRO A 218      14.417  28.889  34.552  1.00  0.00           C  
ATOM   3231  HA  PRO A 218      14.866  25.911  33.295  1.00  0.00           H  
ATOM   3232 1HB  PRO A 218      13.739  25.863  35.797  1.00  0.00           H  
ATOM   3233 2HB  PRO A 218      15.419  26.350  35.538  1.00  0.00           H  
ATOM   3234 1HG  PRO A 218      12.964  28.072  35.942  1.00  0.00           H  
ATOM   3235 2HG  PRO A 218      14.588  28.269  36.626  1.00  0.00           H  
ATOM   3236 1HD  PRO A 218      13.658  29.682  34.481  1.00  0.00           H  
ATOM   3237 2HD  PRO A 218      15.422  29.305  34.716  1.00  0.00           H  
ATOM   3238  N   THR A 219      12.546  24.912  33.059  1.00  0.00           N  
ATOM   3239  CA  THR A 219      11.216  24.361  32.821  1.00  0.00           C  
ATOM   3240  C   THR A 219      10.770  23.745  34.139  1.00  0.00           C  
ATOM   3241  O   THR A 219      11.455  22.890  34.700  1.00  0.00           O  
ATOM   3242  CB  THR A 219      11.220  23.320  31.688  1.00  0.00           C  
ATOM   3243  OG1 THR A 219      11.615  23.956  30.465  1.00  0.00           O  
ATOM   3244  CG2 THR A 219       9.840  22.705  31.518  1.00  0.00           C  
ATOM   3245  H   THR A 219      13.356  24.326  32.929  1.00  0.00           H  
ATOM   3246  HA  THR A 219      10.538  25.164  32.527  1.00  0.00           H  
ATOM   3247  HB  THR A 219      11.938  22.535  31.928  1.00  0.00           H  
ATOM   3248  HG1 THR A 219      12.534  24.217  30.545  1.00  0.00           H  
ATOM   3249 1HG2 THR A 219       9.868  21.972  30.712  1.00  0.00           H  
ATOM   3250 2HG2 THR A 219       9.536  22.215  32.441  1.00  0.00           H  
ATOM   3251 3HG2 THR A 219       9.123  23.487  31.274  1.00  0.00           H  
ATOM   3252  N   VAL A 220       9.641  24.215  34.659  1.00  0.00           N  
ATOM   3253  CA  VAL A 220       9.207  23.755  35.973  1.00  0.00           C  
ATOM   3254  C   VAL A 220       7.819  23.129  35.909  1.00  0.00           C  
ATOM   3255  O   VAL A 220       7.033  23.396  34.998  1.00  0.00           O  
ATOM   3256  OXT VAL A 220       7.467  22.357  36.757  1.00  0.00           O  
ATOM   3257  CB  VAL A 220       9.207  24.957  36.937  1.00  0.00           C  
ATOM   3258  CG1 VAL A 220       8.763  24.534  38.329  1.00  0.00           C  
ATOM   3259  CG2 VAL A 220      10.596  25.574  36.974  1.00  0.00           C  
ATOM   3260  H   VAL A 220       9.093  24.888  34.143  1.00  0.00           H  
ATOM   3261  HA  VAL A 220       9.909  23.003  36.337  1.00  0.00           H  
ATOM   3262  HB  VAL A 220       8.488  25.702  36.593  1.00  0.00           H  
ATOM   3263 1HG1 VAL A 220       8.777  25.412  38.976  1.00  0.00           H  
ATOM   3264 2HG1 VAL A 220       7.756  24.119  38.308  1.00  0.00           H  
ATOM   3265 3HG1 VAL A 220       9.449  23.778  38.712  1.00  0.00           H  
ATOM   3266 1HG2 VAL A 220      10.589  26.424  37.656  1.00  0.00           H  
ATOM   3267 2HG2 VAL A 220      11.308  24.825  37.321  1.00  0.00           H  
ATOM   3268 3HG2 VAL A 220      10.889  25.914  35.981  1.00  0.00           H  
TER                                                                             
ATOM   3270  N   MCM B 221      37.147  34.466  31.738  1.00  0.00           N  
ATOM   3271  CA  MCM B 221      36.673  34.214  33.095  1.00  0.00           C  
ATOM   3272  C   MCM B 221      35.292  34.849  33.194  1.00  0.00           C  
ATOM   3273  O   MCM B 221      35.187  36.026  33.541  1.00  0.00           O  
ATOM   3274  CB  MCM B 221      37.599  34.821  34.150  1.00  0.00           C  
ATOM   3275  CG  MCM B 221      38.833  34.009  34.483  1.00  0.00           C  
ATOM   3276  CD1 MCM B 221      38.822  32.854  35.378  1.00  0.00           C  
ATOM   3277  CD2 MCM B 221      39.996  34.371  33.919  1.00  0.00           C  
ATOM   3278  CE1 MCM B 221      37.708  32.315  36.043  1.00  0.00           C  
ATOM   3279  CE2 MCM B 221      40.042  32.204  35.587  1.00  0.00           C  
ATOM   3280  CZ3 MCM B 221      37.803  31.210  36.861  1.00  0.00           C  
ATOM   3281  CE3 MCM B 221      41.258  33.680  34.172  1.00  0.00           C  
ATOM   3282  OZ1 MCM B 221      41.189  32.621  35.007  1.00  0.00           O  
ATOM   3283  OZ2 MCM B 221      42.305  33.982  33.706  1.00  0.00           O  
ATOM   3284  CZ4 MCM B 221      40.164  31.098  36.399  1.00  0.00           C  
ATOM   3285  CT  MCM B 221      39.043  30.596  37.043  1.00  0.00           C  
ATOM   3286  OI  MCM B 221      39.266  29.524  37.810  1.00  0.00           O  
ATOM   3287  CK  MCM B 221      39.155  29.608  39.207  1.00  0.00           C  
ATOM   3288 1H   MCM B 221      38.056  34.066  31.622  1.00  0.00           H  
ATOM   3289 2H   MCM B 221      36.516  34.054  31.080  1.00  0.00           H  
ATOM   3290 3H   MCM B 221      37.194  35.452  31.582  1.00  0.00           H  
ATOM   3291  HA  MCM B 221      36.631  33.152  33.273  1.00  0.00           H  
ATOM   3292 1HB  MCM B 221      37.871  35.817  33.824  1.00  0.00           H  
ATOM   3293 2HB  MCM B 221      37.036  34.937  35.069  1.00  0.00           H  
ATOM   3294 1HD2 MCM B 221      40.074  35.192  33.232  1.00  0.00           H  
ATOM   3295 1HE1 MCM B 221      36.740  32.763  35.938  1.00  0.00           H  
ATOM   3296 1HZ3 MCM B 221      36.920  30.849  37.347  1.00  0.00           H  
ATOM   3297 1HZ4 MCM B 221      41.122  30.634  36.532  1.00  0.00           H  
ATOM   3298 1HK  MCM B 221      39.400  28.626  39.582  1.00  0.00           H  
ATOM   3299 2HK  MCM B 221      39.850  30.332  39.616  1.00  0.00           H  
ATOM   3300 3HK  MCM B 221      38.145  29.864  39.505  1.00  0.00           H  
ATOM   3301  N   HIS B 222      34.215  34.124  32.905  1.00  0.00           N  
ATOM   3302  CA  HIS B 222      32.884  34.706  33.015  1.00  0.00           C  
ATOM   3303  C   HIS B 222      31.885  33.670  33.516  1.00  0.00           C  
ATOM   3304  O   HIS B 222      32.113  32.481  33.296  1.00  0.00           O  
ATOM   3305  CB  HIS B 222      32.462  35.299  31.667  1.00  0.00           C  
ATOM   3306  CG  HIS B 222      32.182  34.278  30.609  1.00  0.00           C  
ATOM   3307  ND1 HIS B 222      33.171  33.648  29.882  1.00  0.00           N  
ATOM   3308  CD2 HIS B 222      31.007  33.779  30.158  1.00  0.00           C  
ATOM   3309  CE1 HIS B 222      32.615  32.805  29.030  1.00  0.00           C  
ATOM   3310  NE2 HIS B 222      31.304  32.866  29.176  1.00  0.00           N  
ATOM   3311  H   HIS B 222      34.296  33.163  32.605  1.00  0.00           H  
ATOM   3312  HA  HIS B 222      32.921  35.530  33.728  1.00  0.00           H  
ATOM   3313 1HB  HIS B 222      31.564  35.909  31.770  1.00  0.00           H  
ATOM   3314 2HB  HIS B 222      33.250  35.958  31.302  1.00  0.00           H  
ATOM   3315  HD2 HIS B 222      30.012  34.053  30.508  1.00  0.00           H  
ATOM   3316  HE1 HIS B 222      33.149  32.168  28.325  1.00  0.00           H  
ATOM   3317  HE2 HIS B 222      30.626  32.329  28.653  1.00  0.00           H  
ATOM   3318  N   LEU B 223      30.802  34.064  34.172  1.00  0.00           N  
ATOM   3319  CA  LEU B 223      30.434  35.424  34.562  1.00  0.00           C  
ATOM   3320  C   LEU B 223      31.126  35.640  35.908  1.00  0.00           C  
ATOM   3321  O   LEU B 223      31.398  34.658  36.600  1.00  0.00           O  
ATOM   3322  CB  LEU B 223      28.920  35.613  34.722  1.00  0.00           C  
ATOM   3323  CG  LEU B 223      28.015  35.281  33.529  1.00  0.00           C  
ATOM   3324  CD1 LEU B 223      26.570  35.498  33.957  1.00  0.00           C  
ATOM   3325  CD2 LEU B 223      28.355  36.137  32.318  1.00  0.00           C  
ATOM   3326  H   LEU B 223      30.147  33.343  34.439  1.00  0.00           H  
ATOM   3327  HA  LEU B 223      30.839  36.137  33.845  1.00  0.00           H  
ATOM   3328 1HB  LEU B 223      28.598  34.985  35.551  1.00  0.00           H  
ATOM   3329 2HB  LEU B 223      28.735  36.657  34.974  1.00  0.00           H  
ATOM   3330  HG  LEU B 223      28.140  34.233  33.256  1.00  0.00           H  
ATOM   3331 1HD1 LEU B 223      25.903  35.268  33.126  1.00  0.00           H  
ATOM   3332 2HD1 LEU B 223      26.323  34.850  34.798  1.00  0.00           H  
ATOM   3333 3HD1 LEU B 223      26.435  36.537  34.255  1.00  0.00           H  
ATOM   3334 1HD2 LEU B 223      27.696  35.876  31.490  1.00  0.00           H  
ATOM   3335 2HD2 LEU B 223      28.222  37.189  32.570  1.00  0.00           H  
ATOM   3336 3HD2 LEU B 223      29.389  35.970  32.016  1.00  0.00           H  
ATOM   3337  N   PHE B 224      31.413  36.878  36.289  1.00  0.00           N  
ATOM   3338  CA  PHE B 224      32.062  37.112  37.573  1.00  0.00           C  
ATOM   3339  C   PHE B 224      31.295  38.289  38.157  1.00  0.00           C  
ATOM   3340  O   PHE B 224      30.400  38.778  37.467  1.00  0.00           O  
ATOM   3341  CB  PHE B 224      33.556  37.395  37.407  1.00  0.00           C  
ATOM   3342  CG  PHE B 224      34.325  37.632  38.675  1.00  0.00           C  
ATOM   3343  CD1 PHE B 224      34.693  36.573  39.492  1.00  0.00           C  
ATOM   3344  CD2 PHE B 224      34.683  38.921  39.053  1.00  0.00           C  
ATOM   3345  CE1 PHE B 224      35.401  36.799  40.658  1.00  0.00           C  
ATOM   3346  CE2 PHE B 224      35.391  39.147  40.218  1.00  0.00           C  
ATOM   3347  CZ  PHE B 224      35.749  38.082  41.020  1.00  0.00           C  
ATOM   3348  H   PHE B 224      31.185  37.662  35.694  1.00  0.00           H  
ATOM   3349  HA  PHE B 224      31.919  36.245  38.219  1.00  0.00           H  
ATOM   3350 1HB  PHE B 224      34.023  36.554  36.897  1.00  0.00           H  
ATOM   3351 2HB  PHE B 224      33.679  38.278  36.781  1.00  0.00           H  
ATOM   3352  HD1 PHE B 224      34.418  35.557  39.206  1.00  0.00           H  
ATOM   3353  HD2 PHE B 224      34.399  39.762  38.420  1.00  0.00           H  
ATOM   3354  HE1 PHE B 224      35.688  35.966  41.298  1.00  0.00           H  
ATOM   3355  HE2 PHE B 224      35.664  40.163  40.500  1.00  0.00           H  
ATOM   3356  HZ  PHE B 224      36.306  38.251  41.941  1.00  0.00           H  
ATOM   3357  N   ARG B 225      31.557  38.791  39.360  1.00  0.00           N  
ATOM   3358  CA  ARG B 225      30.688  39.939  39.595  1.00  0.00           C  
ATOM   3359  C   ARG B 225      30.995  41.025  38.574  1.00  0.00           C  
ATOM   3360  O   ARG B 225      32.195  41.169  38.337  1.00  0.00           O  
ATOM   3361  CB  ARG B 225      30.902  40.493  40.996  1.00  0.00           C  
ATOM   3362  CG  ARG B 225      32.245  41.111  41.349  1.00  0.00           C  
ATOM   3363  CD  ARG B 225      32.267  41.395  42.806  1.00  0.00           C  
ATOM   3364  NE  ARG B 225      33.502  42.014  43.260  1.00  0.00           N  
ATOM   3365  CZ  ARG B 225      34.631  41.364  43.604  1.00  0.00           C  
ATOM   3366  NH1 ARG B 225      34.706  40.053  43.553  1.00  0.00           N  
ATOM   3367  NH2 ARG B 225      35.683  42.060  43.999  1.00  0.00           N  
ATOM   3368  H   ARG B 225      32.250  38.426  39.998  1.00  0.00           H  
ATOM   3369  HA  ARG B 225      29.675  39.555  39.468  1.00  0.00           H  
ATOM   3370 1HB  ARG B 225      30.160  41.268  41.183  1.00  0.00           H  
ATOM   3371 2HB  ARG B 225      30.745  39.693  41.719  1.00  0.00           H  
ATOM   3372 1HG  ARG B 225      33.044  40.414  41.093  1.00  0.00           H  
ATOM   3373 2HG  ARG B 225      32.395  42.040  40.796  1.00  0.00           H  
ATOM   3374 1HD  ARG B 225      31.450  42.073  43.053  1.00  0.00           H  
ATOM   3375 2HD  ARG B 225      32.148  40.463  43.358  1.00  0.00           H  
ATOM   3376  HE  ARG B 225      33.507  43.023  43.320  1.00  0.00           H  
ATOM   3377 1HH1 ARG B 225      33.911  39.507  43.252  1.00  0.00           H  
ATOM   3378 2HH1 ARG B 225      35.563  39.588  43.815  1.00  0.00           H  
ATOM   3379 1HH2 ARG B 225      35.633  43.069  44.041  1.00  0.00           H  
ATOM   3380 2HH2 ARG B 225      36.537  41.592  44.261  1.00  0.00           H  
ATOM   3381  N   ALA B 226      30.136  41.808  37.931  1.00  0.00           N  
ATOM   3382  CA  ALA B 226      30.791  42.808  37.090  1.00  0.00           C  
ATOM   3383  C   ALA B 226      31.195  44.030  37.901  1.00  0.00           C  
ATOM   3384  O   ALA B 226      31.869  44.922  37.386  1.00  0.00           O  
ATOM   3385  CB  ALA B 226      29.937  43.271  35.917  1.00  0.00           C  
ATOM   3386  H   ALA B 226      29.128  41.769  37.977  1.00  0.00           H  
ATOM   3387  HA  ALA B 226      31.701  42.376  36.674  1.00  0.00           H  
ATOM   3388 1HB  ALA B 226      30.468  44.020  35.331  1.00  0.00           H  
ATOM   3389 2HB  ALA B 226      29.735  42.387  35.311  1.00  0.00           H  
ATOM   3390 3HB  ALA B 226      29.006  43.707  36.275  1.00  0.00           H  
ATOM   3391  N   MCM B 227      30.780  44.062  39.161  1.00  0.00           N  
ATOM   3392  CA  MCM B 227      30.941  45.052  40.223  1.00  0.00           C  
ATOM   3393  C   MCM B 227      30.391  44.367  41.469  1.00  0.00           C  
ATOM   3394  O   MCM B 227      29.424  43.611  41.373  1.00  0.00           O  
ATOM   3395  OXT MCM B 227      30.894  44.560  42.542  1.00  0.00           O  
ATOM   3396  CB  MCM B 227      30.186  46.339  39.884  1.00  0.00           C  
ATOM   3397  CG  MCM B 227      30.711  47.669  40.381  1.00  0.00           C  
ATOM   3398  CD1 MCM B 227      31.780  48.420  39.727  1.00  0.00           C  
ATOM   3399  CD2 MCM B 227      30.151  48.180  41.483  1.00  0.00           C  
ATOM   3400  CE1 MCM B 227      32.458  48.048  38.566  1.00  0.00           C  
ATOM   3401  CE2 MCM B 227      32.154  49.637  40.306  1.00  0.00           C  
ATOM   3402  CZ3 MCM B 227      33.450  48.824  38.008  1.00  0.00           C  
ATOM   3403  CE3 MCM B 227      30.575  49.447  42.075  1.00  0.00           C  
ATOM   3404  OZ1 MCM B 227      31.567  50.100  41.432  1.00  0.00           O  
ATOM   3405  OZ2 MCM B 227      30.119  49.926  43.058  1.00  0.00           O  
ATOM   3406  CZ4 MCM B 227      33.141  50.435  39.773  1.00  0.00           C  
ATOM   3407  CT  MCM B 227      33.797  50.029  38.620  1.00  0.00           C  
ATOM   3408  OI  MCM B 227      34.744  50.858  38.167  1.00  0.00           O  
ATOM   3409  CK  MCM B 227      34.369  51.838  37.235  1.00  0.00           C  
ATOM   3410  H   MCM B 227      30.264  43.216  39.364  1.00  0.00           H  
ATOM   3411  HA  MCM B 227      31.980  45.316  40.325  1.00  0.00           H  
ATOM   3412 1HB  MCM B 227      30.087  46.377  38.808  1.00  0.00           H  
ATOM   3413 2HB  MCM B 227      29.187  46.252  40.298  1.00  0.00           H  
ATOM   3414 1HD2 MCM B 227      29.344  47.692  41.996  1.00  0.00           H  
ATOM   3415 1HE1 MCM B 227      32.223  47.123  38.079  1.00  0.00           H  
ATOM   3416 1HZ3 MCM B 227      33.942  48.483  37.119  1.00  0.00           H  
ATOM   3417 1HZ4 MCM B 227      33.400  51.360  40.250  1.00  0.00           H  
ATOM   3418 1HK  MCM B 227      35.270  52.378  36.989  1.00  0.00           H  
ATOM   3419 2HK  MCM B 227      33.963  51.395  36.332  1.00  0.00           H  
ATOM   3420 3HK  MCM B 227      33.645  52.526  37.655  1.00  0.00           H  
TER                                                                             
CONECT 3270 3271 3288 3289 3290                                                 
CONECT 3271 3270 3272 3274 3291                                                 
CONECT 3272 3271 3273 3301                                                      
CONECT 3273 3272                                                                
CONECT 3274 3271 3275 3292 3293                                                 
CONECT 3275 3274 3276 3277                                                      
CONECT 3276 3275 3278 3279                                                      
CONECT 3277 3275 3281 3294                                                      
CONECT 3278 3276 3280 3295                                                      
CONECT 3279 3276 3282 3284                                                      
CONECT 3280 3278 3285 3296                                                      
CONECT 3281 3277 3282 3283                                                      
CONECT 3282 3279 3281                                                           
CONECT 3283 3281                                                                
CONECT 3284 3279 3285 3297                                                      
CONECT 3285 3280 3284 3286                                                      
CONECT 3286 3285 3287                                                           
CONECT 3287 3286 3298 3299 3300                                                 
CONECT 3288 3270                                                                
CONECT 3289 3270                                                                
CONECT 3290 3270                                                                
CONECT 3291 3271                                                                
CONECT 3292 3274                                                                
CONECT 3293 3274                                                                
CONECT 3294 3277                                                                
CONECT 3295 3278                                                                
CONECT 3296 3280                                                                
CONECT 3297 3284                                                                
CONECT 3298 3287                                                                
CONECT 3299 3287                                                                
CONECT 3300 3287                                                                
CONECT 3301 3272                                                                
CONECT 3383 3391                                                                
CONECT 3391 3383 3392 3410                                                      
CONECT 3392 3391 3393 3396 3411                                                 
CONECT 3393 3392 3394 3395                                                      
CONECT 3394 3393                                                                
CONECT 3395 3393                                                                
CONECT 3396 3392 3397 3412 3413                                                 
CONECT 3397 3396 3398 3399                                                      
CONECT 3398 3397 3400 3401                                                      
CONECT 3399 3397 3403 3414                                                      
CONECT 3400 3398 3402 3415                                                      
CONECT 3401 3398 3404 3406                                                      
CONECT 3402 3400 3407 3416                                                      
CONECT 3403 3399 3404 3405                                                      
CONECT 3404 3401 3403                                                           
CONECT 3405 3403                                                                
CONECT 3406 3401 3407 3417                                                      
CONECT 3407 3402 3406 3408                                                      
CONECT 3408 3407 3409                                                           
CONECT 3409 3408 3418 3419 3420                                                 
CONECT 3410 3391                                                                
CONECT 3411 3392                                                                
CONECT 3412 3396                                                                
CONECT 3413 3396                                                                
CONECT 3414 3399                                                                
CONECT 3415 3400                                                                
CONECT 3416 3402                                                                
CONECT 3417 3406                                                                
CONECT 3418 3409                                                                
CONECT 3419 3409                                                                
CONECT 3420 3409                                                                
