# Supplementary material for: Rational design of thioamide peptides as selective inhibitors of cysteine protease cathepsin L
Source: Chem Sci. 2021 Jul 19;12(32):10825–35. doi: 10.1039/d1sc00785h (PMC8901119; doi:10.1039/d1sc00785h)
Supplement: SC-012-D1SC00785H-s020 [file SC-012-D1SC00785H-s020.pdb]

HEADER                                            04-OCT-20   XXXX              
EXPDTA    THEORETICAL MODEL                                                     
REMARK 220                                                                      
REMARK 220 EXPERIMENTAL DETAILS                                                 
REMARK 220  EXPERIMENT TYPE                : THEORETICAL MODELLING              
REMARK 220  DATE OF DATA COLLECTION        : 04-OCT-20                          
REMARK 220                                                                      
REMARK 220 REMARK: MODEL GENERATED BY ROSETTA                                   
REMARK 220  VERSION 2019.22+release.d8f9b4a                                     
SSBOND     CYS A   22    CYS A   65                                       2.04  
SSBOND     CYS A   56    CYS A   98                                       2.03  
SSBOND     CYS A  157    CYS A  210                                       2.18  
ATOM      1  N   LEU A   1       2.126  38.766  21.037  1.00  0.00           N  
ATOM      2  CA  LEU A   1       2.629  38.830  22.440  1.00  0.00           C  
ATOM      3  C   LEU A   1       2.264  40.168  23.066  1.00  0.00           C  
ATOM      4  O   LEU A   1       2.027  41.120  22.323  1.00  0.00           O  
ATOM      5  CB  LEU A   1       4.147  38.613  22.477  1.00  0.00           C  
ATOM      6  CG  LEU A   1       4.680  37.277  21.943  1.00  0.00           C  
ATOM      7  CD1 LEU A   1       6.202  37.305  21.972  1.00  0.00           C  
ATOM      8  CD2 LEU A   1       4.139  36.125  22.777  1.00  0.00           C  
ATOM      9 1H   LEU A   1       2.370  37.884  20.633  1.00  0.00           H  
ATOM     10 2H   LEU A   1       1.131  38.868  21.032  1.00  0.00           H  
ATOM     11 3H   LEU A   1       2.539  39.502  20.502  1.00  0.00           H  
ATOM     12  HA  LEU A   1       2.152  38.026  22.999  1.00  0.00           H  
ATOM     13 1HB  LEU A   1       4.617  39.402  21.892  1.00  0.00           H  
ATOM     14 2HB  LEU A   1       4.511  38.694  23.501  1.00  0.00           H  
ATOM     15  HG  LEU A   1       4.368  37.138  20.907  1.00  0.00           H  
ATOM     16 1HD1 LEU A   1       6.601  36.363  21.596  1.00  0.00           H  
ATOM     17 2HD1 LEU A   1       6.566  38.120  21.347  1.00  0.00           H  
ATOM     18 3HD1 LEU A   1       6.537  37.454  22.998  1.00  0.00           H  
ATOM     19 1HD2 LEU A   1       4.531  35.188  22.379  1.00  0.00           H  
ATOM     20 2HD2 LEU A   1       4.458  36.249  23.812  1.00  0.00           H  
ATOM     21 3HD2 LEU A   1       3.050  36.086  22.753  1.00  0.00           H  
ATOM     22  N   PRO A   2       2.199  40.289  24.399  1.00  0.00           N  
ATOM     23  CA  PRO A   2       1.907  41.518  25.140  1.00  0.00           C  
ATOM     24  C   PRO A   2       2.922  42.619  24.834  1.00  0.00           C  
ATOM     25  O   PRO A   2       4.086  42.319  24.571  1.00  0.00           O  
ATOM     26  CB  PRO A   2       2.005  41.077  26.603  1.00  0.00           C  
ATOM     27  CG  PRO A   2       1.741  39.610  26.582  1.00  0.00           C  
ATOM     28  CD  PRO A   2       2.359  39.113  25.303  1.00  0.00           C  
ATOM     29  HA  PRO A   2       0.886  41.858  24.913  1.00  0.00           H  
ATOM     30 1HB  PRO A   2       3.000  41.318  27.006  1.00  0.00           H  
ATOM     31 2HB  PRO A   2       1.274  41.625  27.216  1.00  0.00           H  
ATOM     32 1HG  PRO A   2       2.185  39.142  27.473  1.00  0.00           H  
ATOM     33 2HG  PRO A   2       0.659  39.418  26.622  1.00  0.00           H  
ATOM     34 1HD  PRO A   2       3.421  38.871  25.459  1.00  0.00           H  
ATOM     35 2HD  PRO A   2       1.768  38.230  25.016  1.00  0.00           H  
ATOM     36  N   LYS A   3       2.475  43.869  24.868  1.00  0.00           N  
ATOM     37  CA  LYS A   3       3.358  45.007  24.633  1.00  0.00           C  
ATOM     38  C   LYS A   3       4.267  45.245  25.830  1.00  0.00           C  
ATOM     39  O   LYS A   3       5.371  45.765  25.679  1.00  0.00           O  
ATOM     40  CB  LYS A   3       2.524  46.254  24.336  1.00  0.00           C  
ATOM     41  CG  LYS A   3       1.682  46.214  23.067  1.00  0.00           C  
ATOM     42  CD  LYS A   3       2.489  46.262  21.778  1.00  0.00           C  
ATOM     43  CE  LYS A   3       1.570  46.350  20.570  1.00  0.00           C  
ATOM     44  NZ  LYS A   3       2.289  46.408  19.268  1.00  0.00           N  
ATOM     45  H   LYS A   3       1.497  44.034  25.065  1.00  0.00           H  
ATOM     46  HA  LYS A   3       3.997  44.785  23.777  1.00  0.00           H  
ATOM     47 1HB  LYS A   3       1.842  46.437  25.165  1.00  0.00           H  
ATOM     48 2HB  LYS A   3       3.189  47.112  24.253  1.00  0.00           H  
ATOM     49 1HG  LYS A   3       1.094  45.296  23.057  1.00  0.00           H  
ATOM     50 2HG  LYS A   3       1.003  47.068  23.063  1.00  0.00           H  
ATOM     51 1HD  LYS A   3       3.157  47.126  21.778  1.00  0.00           H  
ATOM     52 2HD  LYS A   3       3.106  45.365  21.691  1.00  0.00           H  
ATOM     53 1HE  LYS A   3       0.919  45.474  20.565  1.00  0.00           H  
ATOM     54 2HE  LYS A   3       0.960  47.248  20.664  1.00  0.00           H  
ATOM     55 1HZ  LYS A   3       1.619  46.463  18.513  1.00  0.00           H  
ATOM     56 2HZ  LYS A   3       2.904  47.205  19.195  1.00  0.00           H  
ATOM     57 3HZ  LYS A   3       2.850  45.574  19.156  1.00  0.00           H  
ATOM     58  N   SER A   4       3.811  44.864  27.017  1.00  0.00           N  
ATOM     59  CA  SER A   4       4.612  44.968  28.224  1.00  0.00           C  
ATOM     60  C   SER A   4       4.186  43.910  29.235  1.00  0.00           C  
ATOM     61  O   SER A   4       3.046  43.445  29.228  1.00  0.00           O  
ATOM     62  CB  SER A   4       4.471  46.347  28.839  1.00  0.00           C  
ATOM     63  OG  SER A   4       3.163  46.580  29.284  1.00  0.00           O  
ATOM     64  H   SER A   4       2.878  44.487  27.106  1.00  0.00           H  
ATOM     65  HA  SER A   4       5.660  44.794  27.973  1.00  0.00           H  
ATOM     66 1HB  SER A   4       5.163  46.437  29.676  1.00  0.00           H  
ATOM     67 2HB  SER A   4       4.744  47.101  28.102  1.00  0.00           H  
ATOM     68  HG  SER A   4       3.164  47.465  29.656  1.00  0.00           H  
ATOM     69  N   VAL A   5       5.126  43.530  30.095  1.00  0.00           N  
ATOM     70  CA  VAL A   5       4.897  42.595  31.188  1.00  0.00           C  
ATOM     71  C   VAL A   5       5.826  42.996  32.326  1.00  0.00           C  
ATOM     72  O   VAL A   5       6.969  43.382  32.089  1.00  0.00           O  
ATOM     73  CB  VAL A   5       5.140  41.145  30.729  1.00  0.00           C  
ATOM     74  CG1 VAL A   5       6.578  40.993  30.254  1.00  0.00           C  
ATOM     75  CG2 VAL A   5       4.835  40.172  31.858  1.00  0.00           C  
ATOM     76  H   VAL A   5       6.049  43.920  29.969  1.00  0.00           H  
ATOM     77  HA  VAL A   5       3.863  42.684  31.527  1.00  0.00           H  
ATOM     78  HB  VAL A   5       4.494  40.917  29.881  1.00  0.00           H  
ATOM     79 1HG1 VAL A   5       6.771  39.972  29.924  1.00  0.00           H  
ATOM     80 2HG1 VAL A   5       6.737  41.678  29.422  1.00  0.00           H  
ATOM     81 3HG1 VAL A   5       7.244  41.234  31.082  1.00  0.00           H  
ATOM     82 1HG2 VAL A   5       5.008  39.148  31.529  1.00  0.00           H  
ATOM     83 2HG2 VAL A   5       5.470  40.368  32.722  1.00  0.00           H  
ATOM     84 3HG2 VAL A   5       3.793  40.279  32.158  1.00  0.00           H  
ATOM     85  N   ASP A   6       5.347  42.924  33.561  1.00  0.00           N  
ATOM     86  CA  ASP A   6       6.196  43.257  34.698  1.00  0.00           C  
ATOM     87  C   ASP A   6       5.885  42.330  35.868  1.00  0.00           C  
ATOM     88  O   ASP A   6       4.885  42.494  36.563  1.00  0.00           O  
ATOM     89  CB  ASP A   6       6.012  44.729  35.073  1.00  0.00           C  
ATOM     90  CG  ASP A   6       6.945  45.235  36.165  1.00  0.00           C  
ATOM     91  OD1 ASP A   6       7.576  44.467  36.851  1.00  0.00           O  
ATOM     92  OD2 ASP A   6       7.017  46.433  36.304  1.00  0.00           O  
ATOM     93  H   ASP A   6       4.388  42.638  33.709  1.00  0.00           H  
ATOM     94  HA  ASP A   6       7.233  43.090  34.408  1.00  0.00           H  
ATOM     95 1HB  ASP A   6       6.170  45.343  34.186  1.00  0.00           H  
ATOM     96 2HB  ASP A   6       4.987  44.885  35.411  1.00  0.00           H  
ATOM     97  N   TRP A   7       6.763  41.354  36.070  1.00  0.00           N  
ATOM     98  CA  TRP A   7       6.560  40.308  37.061  1.00  0.00           C  
ATOM     99  C   TRP A   7       6.700  40.813  38.491  1.00  0.00           C  
ATOM    100  O   TRP A   7       6.376  40.104  39.445  1.00  0.00           O  
ATOM    101  CB  TRP A   7       7.540  39.166  36.782  1.00  0.00           C  
ATOM    102  CG  TRP A   7       7.167  38.358  35.576  1.00  0.00           C  
ATOM    103  CD1 TRP A   7       7.886  38.232  34.425  1.00  0.00           C  
ATOM    104  CD2 TRP A   7       5.969  37.545  35.385  1.00  0.00           C  
ATOM    105  NE1 TRP A   7       7.225  37.410  33.546  1.00  0.00           N  
ATOM    106  CE2 TRP A   7       6.052  36.977  34.112  1.00  0.00           C  
ATOM    107  CE3 TRP A   7       4.849  37.254  36.174  1.00  0.00           C  
ATOM    108  CZ2 TRP A   7       5.081  36.145  33.597  1.00  0.00           C  
ATOM    109  CZ3 TRP A   7       3.868  36.414  35.661  1.00  0.00           C  
ATOM    110  CH2 TRP A   7       3.977  35.871  34.405  1.00  0.00           C  
ATOM    111  H   TRP A   7       7.606  41.332  35.516  1.00  0.00           H  
ATOM    112  HA  TRP A   7       5.544  39.937  36.931  1.00  0.00           H  
ATOM    113 1HB  TRP A   7       8.540  39.573  36.632  1.00  0.00           H  
ATOM    114 2HB  TRP A   7       7.593  38.495  37.638  1.00  0.00           H  
ATOM    115  HD1 TRP A   7       8.844  38.706  34.218  1.00  0.00           H  
ATOM    116  HE1 TRP A   7       7.505  37.130  32.617  1.00  0.00           H  
ATOM    117  HE3 TRP A   7       4.760  37.681  37.173  1.00  0.00           H  
ATOM    118  HZ2 TRP A   7       5.161  35.710  32.601  1.00  0.00           H  
ATOM    119  HZ3 TRP A   7       2.998  36.192  36.279  1.00  0.00           H  
ATOM    120  HH2 TRP A   7       3.190  35.216  34.031  1.00  0.00           H  
ATOM    121  N   ARG A   8       7.178  42.040  38.663  1.00  0.00           N  
ATOM    122  CA  ARG A   8       7.390  42.562  40.008  1.00  0.00           C  
ATOM    123  C   ARG A   8       6.073  42.924  40.690  1.00  0.00           C  
ATOM    124  O   ARG A   8       6.011  43.063  41.912  1.00  0.00           O  
ATOM    125  CB  ARG A   8       8.245  43.820  39.975  1.00  0.00           C  
ATOM    126  CG  ARG A   8       9.664  43.618  39.467  1.00  0.00           C  
ATOM    127  CD  ARG A   8      10.393  44.910  39.389  1.00  0.00           C  
ATOM    128  NE  ARG A   8       9.768  45.833  38.456  1.00  0.00           N  
ATOM    129  CZ  ARG A   8      10.152  47.105  38.231  1.00  0.00           C  
ATOM    130  NH1 ARG A   8      11.172  47.634  38.870  1.00  0.00           N  
ATOM    131  NH2 ARG A   8       9.475  47.815  37.346  1.00  0.00           N  
ATOM    132  H   ARG A   8       7.403  42.626  37.872  1.00  0.00           H  
ATOM    133  HA  ARG A   8       7.897  41.810  40.612  1.00  0.00           H  
ATOM    134 1HB  ARG A   8       7.762  44.558  39.337  1.00  0.00           H  
ATOM    135 2HB  ARG A   8       8.313  44.241  40.978  1.00  0.00           H  
ATOM    136 1HG  ARG A   8      10.196  42.954  40.149  1.00  0.00           H  
ATOM    137 2HG  ARG A   8       9.635  43.174  38.471  1.00  0.00           H  
ATOM    138 1HD  ARG A   8      10.405  45.377  40.374  1.00  0.00           H  
ATOM    139 2HD  ARG A   8      11.412  44.715  39.057  1.00  0.00           H  
ATOM    140  HE  ARG A   8       8.976  45.483  37.933  1.00  0.00           H  
ATOM    141 1HH1 ARG A   8      11.690  47.092  39.548  1.00  0.00           H  
ATOM    142 2HH1 ARG A   8      11.444  48.589  38.688  1.00  0.00           H  
ATOM    143 1HH2 ARG A   8       8.696  47.383  36.868  1.00  0.00           H  
ATOM    144 2HH2 ARG A   8       9.729  48.771  37.147  1.00  0.00           H  
ATOM    145  N   LYS A   9       5.019  43.065  39.894  1.00  0.00           N  
ATOM    146  CA  LYS A   9       3.714  43.439  40.424  1.00  0.00           C  
ATOM    147  C   LYS A   9       2.804  42.215  40.492  1.00  0.00           C  
ATOM    148  O   LYS A   9       1.629  42.322  40.850  1.00  0.00           O  
ATOM    149  CB  LYS A   9       3.076  44.536  39.571  1.00  0.00           C  
ATOM    150  CG  LYS A   9       3.820  45.865  39.588  1.00  0.00           C  
ATOM    151  CD  LYS A   9       3.099  46.902  38.740  1.00  0.00           C  
ATOM    152  CE  LYS A   9       3.742  48.279  38.833  1.00  0.00           C  
ATOM    153  NZ  LYS A   9       5.044  48.352  38.117  1.00  0.00           N  
ATOM    154  H   LYS A   9       5.116  42.913  38.900  1.00  0.00           H  
ATOM    155  HA  LYS A   9       3.844  43.815  41.440  1.00  0.00           H  
ATOM    156 1HB  LYS A   9       3.017  44.195  38.537  1.00  0.00           H  
ATOM    157 2HB  LYS A   9       2.058  44.718  39.918  1.00  0.00           H  
ATOM    158 1HG  LYS A   9       3.890  46.224  40.615  1.00  0.00           H  
ATOM    159 2HG  LYS A   9       4.825  45.711  39.198  1.00  0.00           H  
ATOM    160 1HD  LYS A   9       3.111  46.581  37.698  1.00  0.00           H  
ATOM    161 2HD  LYS A   9       2.064  46.984  39.070  1.00  0.00           H  
ATOM    162 1HE  LYS A   9       3.063  49.013  38.403  1.00  0.00           H  
ATOM    163 2HE  LYS A   9       3.905  48.521  39.883  1.00  0.00           H  
ATOM    164 1HZ  LYS A   9       5.430  49.281  38.208  1.00  0.00           H  
ATOM    165 2HZ  LYS A   9       5.690  47.683  38.513  1.00  0.00           H  
ATOM    166 3HZ  LYS A   9       4.901  48.141  37.140  1.00  0.00           H  
ATOM    167  N   LYS A  10       3.354  41.053  40.151  1.00  0.00           N  
ATOM    168  CA  LYS A  10       2.586  39.812  40.119  1.00  0.00           C  
ATOM    169  C   LYS A  10       3.016  38.832  41.206  1.00  0.00           C  
ATOM    170  O   LYS A  10       2.444  37.744  41.333  1.00  0.00           O  
ATOM    171  CB  LYS A  10       2.683  39.235  38.706  1.00  0.00           C  
ATOM    172  CG  LYS A  10       2.047  40.135  37.656  1.00  0.00           C  
ATOM    173  CD  LYS A  10       2.170  39.566  36.250  1.00  0.00           C  
ATOM    174  CE  LYS A  10       1.536  40.471  35.203  1.00  0.00           C  
ATOM    175  NZ  LYS A  10       0.059  40.571  35.358  1.00  0.00           N  
ATOM    176  H   LYS A  10       4.332  40.996  39.904  1.00  0.00           H  
ATOM    177  HA  LYS A  10       1.546  40.071  40.319  1.00  0.00           H  
ATOM    178 1HB  LYS A  10       3.736  39.087  38.464  1.00  0.00           H  
ATOM    179 2HB  LYS A  10       2.194  38.261  38.669  1.00  0.00           H  
ATOM    180 1HG  LYS A  10       0.990  40.254  37.899  1.00  0.00           H  
ATOM    181 2HG  LYS A  10       2.530  41.111  37.676  1.00  0.00           H  
ATOM    182 1HD  LYS A  10       3.225  39.435  36.004  1.00  0.00           H  
ATOM    183 2HD  LYS A  10       1.680  38.593  36.209  1.00  0.00           H  
ATOM    184 1HE  LYS A  10       1.969  41.466  35.292  1.00  0.00           H  
ATOM    185 2HE  LYS A  10       1.761  40.074  34.214  1.00  0.00           H  
ATOM    186 1HZ  LYS A  10      -0.318  41.179  34.645  1.00  0.00           H  
ATOM    187 2HZ  LYS A  10      -0.354  39.653  35.267  1.00  0.00           H  
ATOM    188 3HZ  LYS A  10      -0.161  40.949  36.268  1.00  0.00           H  
ATOM    189  N   GLY A  11       4.024  39.213  41.984  1.00  0.00           N  
ATOM    190  CA  GLY A  11       4.568  38.380  43.044  1.00  0.00           C  
ATOM    191  C   GLY A  11       5.626  37.363  42.652  1.00  0.00           C  
ATOM    192  O   GLY A  11       5.852  36.409  43.397  1.00  0.00           O  
ATOM    193  H   GLY A  11       4.425  40.126  41.823  1.00  0.00           H  
ATOM    194 1HA  GLY A  11       4.985  39.031  43.814  1.00  0.00           H  
ATOM    195 2HA  GLY A  11       3.746  37.850  43.523  1.00  0.00           H  
ATOM    196  N   TYR A  12       6.298  37.531  41.517  1.00  0.00           N  
ATOM    197  CA  TYR A  12       7.297  36.548  41.091  1.00  0.00           C  
ATOM    198  C   TYR A  12       8.734  37.014  41.295  1.00  0.00           C  
ATOM    199  O   TYR A  12       9.677  36.302  40.951  1.00  0.00           O  
ATOM    200  CB  TYR A  12       7.127  36.199  39.610  1.00  0.00           C  
ATOM    201  CG  TYR A  12       5.846  35.517  39.183  1.00  0.00           C  
ATOM    202  CD1 TYR A  12       4.626  36.154  39.357  1.00  0.00           C  
ATOM    203  CD2 TYR A  12       5.871  34.252  38.615  1.00  0.00           C  
ATOM    204  CE1 TYR A  12       3.445  35.548  38.974  1.00  0.00           C  
ATOM    205  CE2 TYR A  12       4.679  33.665  38.239  1.00  0.00           C  
ATOM    206  CZ  TYR A  12       3.473  34.312  38.419  1.00  0.00           C  
ATOM    207  OH  TYR A  12       2.289  33.721  38.042  1.00  0.00           O  
ATOM    208  H   TYR A  12       6.143  38.331  40.922  1.00  0.00           H  
ATOM    209  HA  TYR A  12       7.161  35.635  41.672  1.00  0.00           H  
ATOM    210 1HB  TYR A  12       7.202  37.130  39.046  1.00  0.00           H  
ATOM    211 2HB  TYR A  12       7.942  35.540  39.313  1.00  0.00           H  
ATOM    212  HD1 TYR A  12       4.572  37.148  39.800  1.00  0.00           H  
ATOM    213  HD2 TYR A  12       6.814  33.727  38.467  1.00  0.00           H  
ATOM    214  HE1 TYR A  12       2.496  36.062  39.117  1.00  0.00           H  
ATOM    215  HE2 TYR A  12       4.677  32.671  37.792  1.00  0.00           H  
ATOM    216  HH  TYR A  12       1.560  34.304  38.269  1.00  0.00           H  
ATOM    217  N   VAL A  13       8.919  38.205  41.851  1.00  0.00           N  
ATOM    218  CA  VAL A  13      10.264  38.760  41.979  1.00  0.00           C  
ATOM    219  C   VAL A  13      10.659  39.182  43.389  1.00  0.00           C  
ATOM    220  O   VAL A  13       9.944  39.930  44.055  1.00  0.00           O  
ATOM    221  CB  VAL A  13      10.380  39.958  41.017  1.00  0.00           C  
ATOM    222  CG1 VAL A  13      11.774  40.565  41.071  1.00  0.00           C  
ATOM    223  CG2 VAL A  13      10.045  39.521  39.599  1.00  0.00           C  
ATOM    224  H   VAL A  13       8.119  38.723  42.184  1.00  0.00           H  
ATOM    225  HA  VAL A  13      10.971  37.995  41.657  1.00  0.00           H  
ATOM    226  HB  VAL A  13       9.684  40.736  41.330  1.00  0.00           H  
ATOM    227 1HG1 VAL A  13      11.834  41.409  40.384  1.00  0.00           H  
ATOM    228 2HG1 VAL A  13      11.992  40.912  42.080  1.00  0.00           H  
ATOM    229 3HG1 VAL A  13      12.511  39.815  40.783  1.00  0.00           H  
ATOM    230 1HG2 VAL A  13      10.133  40.383  38.939  1.00  0.00           H  
ATOM    231 2HG2 VAL A  13      10.739  38.740  39.286  1.00  0.00           H  
ATOM    232 3HG2 VAL A  13       9.028  39.131  39.550  1.00  0.00           H  
ATOM    233  N   THR A  14      11.820  38.688  43.811  1.00  0.00           N  
ATOM    234  CA  THR A  14      12.463  38.937  45.094  1.00  0.00           C  
ATOM    235  C   THR A  14      13.193  40.278  45.119  1.00  0.00           C  
ATOM    236  O   THR A  14      13.395  40.862  44.053  1.00  0.00           O  
ATOM    237  CB  THR A  14      13.390  37.753  45.427  1.00  0.00           C  
ATOM    238  OG1 THR A  14      14.363  37.647  44.381  1.00  0.00           O  
ATOM    239  CG2 THR A  14      12.550  36.489  45.524  1.00  0.00           C  
ATOM    240  H   THR A  14      12.304  38.079  43.168  1.00  0.00           H  
ATOM    241  HA  THR A  14      11.675  38.929  45.848  1.00  0.00           H  
ATOM    242  HB  THR A  14      13.916  37.899  46.371  1.00  0.00           H  
ATOM    243  HG1 THR A  14      14.909  36.870  44.525  1.00  0.00           H  
ATOM    244 1HG2 THR A  14      13.182  35.633  45.759  1.00  0.00           H  
ATOM    245 2HG2 THR A  14      11.803  36.607  46.308  1.00  0.00           H  
ATOM    246 3HG2 THR A  14      12.057  36.321  44.567  1.00  0.00           H  
ATOM    247  N   PRO A  15      13.592  40.809  46.284  1.00  0.00           N  
ATOM    248  CA  PRO A  15      14.390  42.023  46.482  1.00  0.00           C  
ATOM    249  C   PRO A  15      15.783  41.938  45.866  1.00  0.00           C  
ATOM    250  O   PRO A  15      16.306  40.848  45.623  1.00  0.00           O  
ATOM    251  CB  PRO A  15      14.499  42.116  48.007  1.00  0.00           C  
ATOM    252  CG  PRO A  15      13.340  41.348  48.545  1.00  0.00           C  
ATOM    253  CD  PRO A  15      13.141  40.209  47.581  1.00  0.00           C  
ATOM    254  HA  PRO A  15      13.838  42.881  46.072  1.00  0.00           H  
ATOM    255 1HB  PRO A  15      15.463  41.698  48.334  1.00  0.00           H  
ATOM    256 2HB  PRO A  15      14.477  43.170  48.322  1.00  0.00           H  
ATOM    257 1HG  PRO A  15      13.558  40.998  49.565  1.00  0.00           H  
ATOM    258 2HG  PRO A  15      12.455  41.997  48.612  1.00  0.00           H  
ATOM    259 1HD  PRO A  15      13.791  39.382  47.903  1.00  0.00           H  
ATOM    260 2HD  PRO A  15      12.072  39.954  47.614  1.00  0.00           H  
ATOM    261  N   VAL A  16      16.357  43.107  45.616  1.00  0.00           N  
ATOM    262  CA  VAL A  16      17.689  43.270  45.056  1.00  0.00           C  
ATOM    263  C   VAL A  16      18.782  43.133  46.110  1.00  0.00           C  
ATOM    264  O   VAL A  16      18.697  43.713  47.196  1.00  0.00           O  
ATOM    265  CB  VAL A  16      17.811  44.650  44.383  1.00  0.00           C  
ATOM    266  CG1 VAL A  16      19.226  44.815  43.850  1.00  0.00           C  
ATOM    267  CG2 VAL A  16      16.780  44.791  43.273  1.00  0.00           C  
ATOM    268  H   VAL A  16      15.828  43.943  45.830  1.00  0.00           H  
ATOM    269  HA  VAL A  16      17.853  42.494  44.308  1.00  0.00           H  
ATOM    270  HB  VAL A  16      17.644  45.433  45.123  1.00  0.00           H  
ATOM    271 1HG1 VAL A  16      19.334  45.787  43.369  1.00  0.00           H  
ATOM    272 2HG1 VAL A  16      19.951  44.746  44.660  1.00  0.00           H  
ATOM    273 3HG1 VAL A  16      19.438  44.034  43.120  1.00  0.00           H  
ATOM    274 1HG2 VAL A  16      16.868  45.769  42.799  1.00  0.00           H  
ATOM    275 2HG2 VAL A  16      16.944  44.016  42.525  1.00  0.00           H  
ATOM    276 3HG2 VAL A  16      15.775  44.689  43.683  1.00  0.00           H  
ATOM    277  N   LYS A  17      19.802  42.351  45.776  1.00  0.00           N  
ATOM    278  CA  LYS A  17      20.936  42.059  46.645  1.00  0.00           C  
ATOM    279  C   LYS A  17      22.273  42.436  46.016  1.00  0.00           C  
ATOM    280  O   LYS A  17      22.402  42.432  44.791  1.00  0.00           O  
ATOM    281  CB  LYS A  17      20.932  40.577  47.023  1.00  0.00           C  
ATOM    282  CG  LYS A  17      19.700  40.050  47.746  1.00  0.00           C  
ATOM    283  CD  LYS A  17      19.574  40.552  49.177  1.00  0.00           C  
ATOM    284  CE  LYS A  17      18.405  39.854  49.857  1.00  0.00           C  
ATOM    285  NZ  LYS A  17      18.295  40.191  51.302  1.00  0.00           N  
ATOM    286  H   LYS A  17      19.794  41.930  44.858  1.00  0.00           H  
ATOM    287  HA  LYS A  17      20.834  42.652  47.554  1.00  0.00           H  
ATOM    288 1HB  LYS A  17      21.046  39.993  46.110  1.00  0.00           H  
ATOM    289 2HB  LYS A  17      21.787  40.373  47.669  1.00  0.00           H  
ATOM    290 1HG  LYS A  17      18.804  40.354  47.204  1.00  0.00           H  
ATOM    291 2HG  LYS A  17      19.742  38.961  47.772  1.00  0.00           H  
ATOM    292 1HD  LYS A  17      20.494  40.349  49.726  1.00  0.00           H  
ATOM    293 2HD  LYS A  17      19.410  41.630  49.176  1.00  0.00           H  
ATOM    294 1HE  LYS A  17      17.483  40.148  49.357  1.00  0.00           H  
ATOM    295 2HE  LYS A  17      18.534  38.777  49.757  1.00  0.00           H  
ATOM    296 1HZ  LYS A  17      17.505  39.701  51.698  1.00  0.00           H  
ATOM    297 2HZ  LYS A  17      19.142  39.912  51.777  1.00  0.00           H  
ATOM    298 3HZ  LYS A  17      18.162  41.187  51.410  1.00  0.00           H  
ATOM    299  N   ASN A  18      23.260  42.743  46.850  1.00  0.00           N  
ATOM    300  CA  ASN A  18      24.617  43.090  46.443  1.00  0.00           C  
ATOM    301  C   ASN A  18      25.601  41.929  46.516  1.00  0.00           C  
ATOM    302  O   ASN A  18      25.815  41.363  47.588  1.00  0.00           O  
ATOM    303  CB  ASN A  18      25.099  44.267  47.269  1.00  0.00           C  
ATOM    304  CG  ASN A  18      26.387  44.877  46.793  1.00  0.00           C  
ATOM    305  OD1 ASN A  18      27.287  44.251  46.218  1.00  0.00           O  
ATOM    306  ND2 ASN A  18      26.500  46.158  47.036  1.00  0.00           N  
ATOM    307  H   ASN A  18      23.057  42.739  47.839  1.00  0.00           H  
ATOM    308  HA  ASN A  18      24.572  43.391  45.396  1.00  0.00           H  
ATOM    309 1HB  ASN A  18      24.335  45.047  47.262  1.00  0.00           H  
ATOM    310 2HB  ASN A  18      25.237  43.947  48.303  1.00  0.00           H  
ATOM    311 1HD2 ASN A  18      27.324  46.653  46.756  1.00  0.00           H  
ATOM    312 2HD2 ASN A  18      25.766  46.649  47.502  1.00  0.00           H  
ATOM    313  N   GLN A  19      26.199  41.582  45.383  1.00  0.00           N  
ATOM    314  CA  GLN A  19      27.166  40.496  45.254  1.00  0.00           C  
ATOM    315  C   GLN A  19      28.518  40.689  45.933  1.00  0.00           C  
ATOM    316  O   GLN A  19      29.239  39.723  46.177  1.00  0.00           O  
ATOM    317  CB  GLN A  19      27.425  40.238  43.767  1.00  0.00           C  
ATOM    318  CG  GLN A  19      28.168  41.371  43.080  1.00  0.00           C  
ATOM    319  CD  GLN A  19      28.182  41.201  41.573  1.00  0.00           C  
ATOM    320  OE1 GLN A  19      27.438  40.360  41.061  1.00  0.00           O  
ATOM    321  NE2 GLN A  19      29.001  41.968  40.862  1.00  0.00           N  
ATOM    322  H   GLN A  19      25.954  42.123  44.564  1.00  0.00           H  
ATOM    323  HA  GLN A  19      26.724  39.603  45.696  1.00  0.00           H  
ATOM    324 1HB  GLN A  19      28.008  39.325  43.649  1.00  0.00           H  
ATOM    325 2HB  GLN A  19      26.473  40.088  43.258  1.00  0.00           H  
ATOM    326 1HG  GLN A  19      27.683  42.320  43.312  1.00  0.00           H  
ATOM    327 2HG  GLN A  19      29.198  41.391  43.435  1.00  0.00           H  
ATOM    328 1HE2 GLN A  19      29.021  41.867  39.866  1.00  0.00           H  
ATOM    329 2HE2 GLN A  19      29.586  42.636  41.321  1.00  0.00           H  
ATOM    330  N   LYS A  20      28.867  41.932  46.244  1.00  0.00           N  
ATOM    331  CA  LYS A  20      30.136  42.278  46.882  1.00  0.00           C  
ATOM    332  C   LYS A  20      31.381  41.696  46.210  1.00  0.00           C  
ATOM    333  O   LYS A  20      31.461  41.591  44.990  1.00  0.00           O  
ATOM    334  CB  LYS A  20      30.058  41.861  48.352  1.00  0.00           C  
ATOM    335  CG  LYS A  20      28.907  42.500  49.117  1.00  0.00           C  
ATOM    336  CD  LYS A  20      28.930  42.103  50.586  1.00  0.00           C  
ATOM    337  CE  LYS A  20      27.763  42.724  51.339  1.00  0.00           C  
ATOM    338  NZ  LYS A  20      27.749  42.327  52.773  1.00  0.00           N  
ATOM    339  H   LYS A  20      28.221  42.676  46.026  1.00  0.00           H  
ATOM    340  HA  LYS A  20      30.228  43.365  46.849  1.00  0.00           H  
ATOM    341 1HB  LYS A  20      29.948  40.778  48.416  1.00  0.00           H  
ATOM    342 2HB  LYS A  20      30.981  42.118  48.871  1.00  0.00           H  
ATOM    343 1HG  LYS A  20      28.981  43.585  49.041  1.00  0.00           H  
ATOM    344 2HG  LYS A  20      27.961  42.185  48.680  1.00  0.00           H  
ATOM    345 1HD  LYS A  20      28.873  41.016  50.666  1.00  0.00           H  
ATOM    346 2HD  LYS A  20      29.864  42.435  51.040  1.00  0.00           H  
ATOM    347 1HE  LYS A  20      27.835  43.809  51.271  1.00  0.00           H  
ATOM    348 2HE  LYS A  20      26.832  42.404  50.871  1.00  0.00           H  
ATOM    349 1HZ  LYS A  20      26.961  42.760  53.235  1.00  0.00           H  
ATOM    350 2HZ  LYS A  20      27.670  41.323  52.846  1.00  0.00           H  
ATOM    351 3HZ  LYS A  20      28.604  42.630  53.216  1.00  0.00           H  
ATOM    352  N   GLN A  21      32.381  41.304  46.993  1.00  0.00           N  
ATOM    353  CA  GLN A  21      33.634  40.829  46.409  1.00  0.00           C  
ATOM    354  C   GLN A  21      33.664  39.332  46.133  1.00  0.00           C  
ATOM    355  O   GLN A  21      34.392  38.583  46.787  1.00  0.00           O  
ATOM    356  CB  GLN A  21      34.795  41.190  47.340  1.00  0.00           C  
ATOM    357  CG  GLN A  21      34.973  42.685  47.544  1.00  0.00           C  
ATOM    358  CD  GLN A  21      35.356  43.382  46.253  1.00  0.00           C  
ATOM    359  OE1 GLN A  21      36.396  43.087  45.658  1.00  0.00           O  
ATOM    360  NE2 GLN A  21      34.517  44.312  45.810  1.00  0.00           N  
ATOM    361  H   GLN A  21      32.292  41.330  47.998  1.00  0.00           H  
ATOM    362  HA  GLN A  21      33.777  41.336  45.455  1.00  0.00           H  
ATOM    363 1HB  GLN A  21      34.635  40.729  48.315  1.00  0.00           H  
ATOM    364 2HB  GLN A  21      35.724  40.788  46.937  1.00  0.00           H  
ATOM    365 1HG  GLN A  21      34.038  43.114  47.905  1.00  0.00           H  
ATOM    366 2HG  GLN A  21      35.763  42.851  48.277  1.00  0.00           H  
ATOM    367 1HE2 GLN A  21      34.718  44.805  44.963  1.00  0.00           H  
ATOM    368 2HE2 GLN A  21      33.683  44.525  46.319  1.00  0.00           H  
ATOM    369  N   CYS A  22      32.878  38.920  45.146  1.00  0.00           N  
ATOM    370  CA  CYS A  22      32.765  37.528  44.732  1.00  0.00           C  
ATOM    371  C   CYS A  22      32.181  37.446  43.324  1.00  0.00           C  
ATOM    372  O   CYS A  22      31.161  38.070  43.021  1.00  0.00           O  
ATOM    373  CB  CYS A  22      31.895  36.747  45.716  1.00  0.00           C  
ATOM    374  SG  CYS A  22      31.611  35.002  45.331  1.00  0.00           S  
ATOM    375  H   CYS A  22      32.345  39.638  44.677  1.00  0.00           H  
ATOM    376  HA  CYS A  22      33.764  37.092  44.723  1.00  0.00           H  
ATOM    377 1HB  CYS A  22      32.359  36.789  46.702  1.00  0.00           H  
ATOM    378 2HB  CYS A  22      30.919  37.228  45.778  1.00  0.00           H  
ATOM    379  N   GLY A  23      32.828  36.703  42.431  1.00  0.00           N  
ATOM    380  CA  GLY A  23      32.386  36.552  41.052  1.00  0.00           C  
ATOM    381  C   GLY A  23      31.239  35.573  40.913  1.00  0.00           C  
ATOM    382  O   GLY A  23      31.331  34.575  40.199  1.00  0.00           O  
ATOM    383  H   GLY A  23      33.672  36.204  42.680  1.00  0.00           H  
ATOM    384 1HA  GLY A  23      32.078  37.523  40.662  1.00  0.00           H  
ATOM    385 2HA  GLY A  23      33.217  36.212  40.436  1.00  0.00           H  
ATOM    386  N   SER A  24      30.160  35.918  41.599  1.00  0.00           N  
ATOM    387  CA  SER A  24      28.888  35.222  41.761  1.00  0.00           C  
ATOM    388  C   SER A  24      27.737  35.863  40.991  1.00  0.00           C  
ATOM    389  O   SER A  24      26.584  35.487  41.196  1.00  0.00           O  
ATOM    390  CB  SER A  24      28.517  35.175  43.231  1.00  0.00           C  
ATOM    391  OG  SER A  24      28.359  36.488  43.696  1.00  0.00           O  
ATOM    392  H   SER A  24      30.233  36.802  42.081  1.00  0.00           H  
ATOM    393  HA  SER A  24      29.023  34.195  41.417  1.00  0.00           H  
ATOM    394 1HB  SER A  24      27.597  34.610  43.378  1.00  0.00           H  
ATOM    395 2HB  SER A  24      29.300  34.658  43.784  1.00  0.00           H  
ATOM    396  HG  SER A  24      28.349  36.442  44.655  1.00  0.00           H  
ATOM    397  N   CYS A  25      28.059  36.810  40.115  1.00  0.00           N  
ATOM    398  CA  CYS A  25      27.143  37.616  39.314  1.00  0.00           C  
ATOM    399  C   CYS A  25      25.967  36.708  38.975  1.00  0.00           C  
ATOM    400  O   CYS A  25      24.796  36.972  39.243  1.00  0.00           O  
ATOM    401  CB  CYS A  25      27.676  38.203  38.007  1.00  0.00           C  
ATOM    402  SG  CYS A  25      28.764  39.641  37.866  1.00  0.00           S  
ATOM    403  H   CYS A  25      29.048  36.978  40.001  1.00  0.00           H  
ATOM    404  HA  CYS A  25      26.804  38.470  39.900  1.00  0.00           H  
ATOM    405 1HB  CYS A  25      28.235  37.413  37.504  1.00  0.00           H  
ATOM    406 2HB  CYS A  25      26.798  38.473  37.420  1.00  0.00           H  
ATOM    407  HG  CYS A  25      29.159  39.450  36.612  1.00  0.00           H  
ATOM    408  N   TRP A  26      26.340  35.596  38.350  1.00  0.00           N  
ATOM    409  CA  TRP A  26      25.517  34.495  37.855  1.00  0.00           C  
ATOM    410  C   TRP A  26      24.703  33.753  38.916  1.00  0.00           C  
ATOM    411  O   TRP A  26      23.647  33.197  38.595  1.00  0.00           O  
ATOM    412  CB  TRP A  26      26.459  33.510  37.161  1.00  0.00           C  
ATOM    413  CG  TRP A  26      27.487  33.010  38.130  1.00  0.00           C  
ATOM    414  CD1 TRP A  26      28.694  33.612  38.327  1.00  0.00           C  
ATOM    415  CD2 TRP A  26      27.458  31.862  39.020  1.00  0.00           C  
ATOM    416  NE1 TRP A  26      29.413  32.923  39.271  1.00  0.00           N  
ATOM    417  CE2 TRP A  26      28.674  31.852  39.707  1.00  0.00           C  
ATOM    418  CE3 TRP A  26      26.511  30.864  39.281  1.00  0.00           C  
ATOM    419  CZ2 TRP A  26      28.981  30.888  40.638  1.00  0.00           C  
ATOM    420  CZ3 TRP A  26      26.820  29.890  40.223  1.00  0.00           C  
ATOM    421  CH2 TRP A  26      28.023  29.904  40.884  1.00  0.00           C  
ATOM    422  H   TRP A  26      27.336  35.509  38.199  1.00  0.00           H  
ATOM    423  HA  TRP A  26      24.798  34.903  37.143  1.00  0.00           H  
ATOM    424 1HB  TRP A  26      25.899  32.668  36.755  1.00  0.00           H  
ATOM    425 2HB  TRP A  26      26.950  33.997  36.318  1.00  0.00           H  
ATOM    426  HD1 TRP A  26      29.051  34.507  37.820  1.00  0.00           H  
ATOM    427  HE1 TRP A  26      30.338  33.207  39.560  1.00  0.00           H  
ATOM    428  HE3 TRP A  26      25.554  30.853  38.760  1.00  0.00           H  
ATOM    429  HZ2 TRP A  26      29.932  30.886  41.170  1.00  0.00           H  
ATOM    430  HZ3 TRP A  26      26.082  29.113  40.425  1.00  0.00           H  
ATOM    431  HH2 TRP A  26      28.232  29.124  41.617  1.00  0.00           H  
ATOM    432  N   ALA A  27      25.160  33.714  40.163  1.00  0.00           N  
ATOM    433  CA  ALA A  27      24.430  33.015  41.216  1.00  0.00           C  
ATOM    434  C   ALA A  27      23.166  33.805  41.511  1.00  0.00           C  
ATOM    435  O   ALA A  27      22.129  33.221  41.839  1.00  0.00           O  
ATOM    436  CB  ALA A  27      25.281  32.837  42.465  1.00  0.00           C  
ATOM    437  H   ALA A  27      26.025  34.168  40.415  1.00  0.00           H  
ATOM    438  HA  ALA A  27      24.154  32.025  40.855  1.00  0.00           H  
ATOM    439 1HB  ALA A  27      24.704  32.316  43.231  1.00  0.00           H  
ATOM    440 2HB  ALA A  27      26.168  32.257  42.224  1.00  0.00           H  
ATOM    441 3HB  ALA A  27      25.574  33.821  42.834  1.00  0.00           H  
ATOM    442  N   PHE A  28      23.259  35.128  41.406  1.00  0.00           N  
ATOM    443  CA  PHE A  28      22.107  35.978  41.660  1.00  0.00           C  
ATOM    444  C   PHE A  28      21.109  35.817  40.520  1.00  0.00           C  
ATOM    445  O   PHE A  28      19.902  35.765  40.727  1.00  0.00           O  
ATOM    446  CB  PHE A  28      22.539  37.439  41.792  1.00  0.00           C  
ATOM    447  CG  PHE A  28      23.245  37.659  43.100  1.00  0.00           C  
ATOM    448  CD1 PHE A  28      24.594  37.362  43.220  1.00  0.00           C  
ATOM    449  CD2 PHE A  28      22.563  38.159  44.204  1.00  0.00           C  
ATOM    450  CE1 PHE A  28      25.259  37.558  44.416  1.00  0.00           C  
ATOM    451  CE2 PHE A  28      23.232  38.355  45.397  1.00  0.00           C  
ATOM    452  CZ  PHE A  28      24.575  38.056  45.505  1.00  0.00           C  
ATOM    453  H   PHE A  28      24.153  35.521  41.144  1.00  0.00           H  
ATOM    454  HA  PHE A  28      21.635  35.676  42.596  1.00  0.00           H  
ATOM    455 1HB  PHE A  28      23.199  37.709  40.969  1.00  0.00           H  
ATOM    456 2HB  PHE A  28      21.670  38.094  41.730  1.00  0.00           H  
ATOM    457  HD1 PHE A  28      25.139  36.970  42.360  1.00  0.00           H  
ATOM    458  HD2 PHE A  28      21.502  38.397  44.125  1.00  0.00           H  
ATOM    459  HE1 PHE A  28      26.319  37.321  44.499  1.00  0.00           H  
ATOM    460  HE2 PHE A  28      22.734  38.745  46.284  1.00  0.00           H  
ATOM    461  HZ  PHE A  28      25.072  38.220  46.460  1.00  0.00           H  
ATOM    462  N   SER A  29      21.624  35.736  39.301  1.00  0.00           N  
ATOM    463  CA  SER A  29      20.736  35.516  38.168  1.00  0.00           C  
ATOM    464  C   SER A  29      20.039  34.167  38.304  1.00  0.00           C  
ATOM    465  O   SER A  29      18.828  34.062  38.103  1.00  0.00           O  
ATOM    466  CB  SER A  29      21.539  35.581  36.884  1.00  0.00           C  
ATOM    467  OG  SER A  29      20.728  35.379  35.760  1.00  0.00           O  
ATOM    468  H   SER A  29      22.623  35.828  39.178  1.00  0.00           H  
ATOM    469  HA  SER A  29      19.982  36.304  38.155  1.00  0.00           H  
ATOM    470 1HB  SER A  29      22.020  36.557  36.824  1.00  0.00           H  
ATOM    471 2HB  SER A  29      22.320  34.821  36.912  1.00  0.00           H  
ATOM    472  HG  SER A  29      20.351  36.233  35.533  1.00  0.00           H  
ATOM    473  N   ALA A  30      20.798  33.135  38.661  1.00  0.00           N  
ATOM    474  CA  ALA A  30      20.250  31.796  38.833  1.00  0.00           C  
ATOM    475  C   ALA A  30      19.266  31.677  39.992  1.00  0.00           C  
ATOM    476  O   ALA A  30      18.254  30.999  39.838  1.00  0.00           O  
ATOM    477  CB  ALA A  30      21.382  30.798  39.025  1.00  0.00           C  
ATOM    478  H   ALA A  30      21.786  33.278  38.816  1.00  0.00           H  
ATOM    479  HA  ALA A  30      19.697  31.548  37.927  1.00  0.00           H  
ATOM    480 1HB  ALA A  30      20.967  29.798  39.142  1.00  0.00           H  
ATOM    481 2HB  ALA A  30      22.046  30.813  38.161  1.00  0.00           H  
ATOM    482 3HB  ALA A  30      21.932  31.085  39.920  1.00  0.00           H  
ATOM    483  N   THR A  31      19.520  32.296  41.142  1.00  0.00           N  
ATOM    484  CA  THR A  31      18.521  32.179  42.201  1.00  0.00           C  
ATOM    485  C   THR A  31      17.285  32.955  41.768  1.00  0.00           C  
ATOM    486  O   THR A  31      16.162  32.526  42.026  1.00  0.00           O  
ATOM    487  CB  THR A  31      18.978  32.693  43.579  1.00  0.00           C  
ATOM    488  OG1 THR A  31      19.419  34.051  43.446  1.00  0.00           O  
ATOM    489  CG2 THR A  31      20.113  31.846  44.132  1.00  0.00           C  
ATOM    490  H   THR A  31      20.361  32.831  41.302  1.00  0.00           H  
ATOM    491  HA  THR A  31      18.269  31.126  42.331  1.00  0.00           H  
ATOM    492  HB  THR A  31      18.139  32.657  44.274  1.00  0.00           H  
ATOM    493  HG1 THR A  31      19.570  34.452  44.305  1.00  0.00           H  
ATOM    494 1HG2 THR A  31      20.402  32.244  45.104  1.00  0.00           H  
ATOM    495 2HG2 THR A  31      19.775  30.815  44.236  1.00  0.00           H  
ATOM    496 3HG2 THR A  31      20.964  31.881  43.452  1.00  0.00           H  
ATOM    497  N   GLY A  32      17.490  34.088  41.103  1.00  0.00           N  
ATOM    498  CA  GLY A  32      16.383  34.909  40.646  1.00  0.00           C  
ATOM    499  C   GLY A  32      15.398  34.112  39.810  1.00  0.00           C  
ATOM    500  O   GLY A  32      14.197  34.119  40.082  1.00  0.00           O  
ATOM    501  H   GLY A  32      18.430  34.398  40.908  1.00  0.00           H  
ATOM    502 1HA  GLY A  32      15.869  35.333  41.509  1.00  0.00           H  
ATOM    503 2HA  GLY A  32      16.809  35.726  40.064  1.00  0.00           H  
ATOM    504  N   ALA A  33      15.888  33.412  38.792  1.00  0.00           N  
ATOM    505  CA  ALA A  33      14.966  32.638  37.974  1.00  0.00           C  
ATOM    506  C   ALA A  33      14.342  31.492  38.761  1.00  0.00           C  
ATOM    507  O   ALA A  33      13.155  31.215  38.576  1.00  0.00           O  
ATOM    508  CB  ALA A  33      15.653  32.088  36.733  1.00  0.00           C  
ATOM    509  H   ALA A  33      16.881  33.435  38.611  1.00  0.00           H  
ATOM    510  HA  ALA A  33      14.157  33.293  37.653  1.00  0.00           H  
ATOM    511 1HB  ALA A  33      14.940  31.513  36.142  1.00  0.00           H  
ATOM    512 2HB  ALA A  33      16.027  32.929  36.149  1.00  0.00           H  
ATOM    513 3HB  ALA A  33      16.476  31.444  37.042  1.00  0.00           H  
ATOM    514  N   LEU A  34      15.080  30.817  39.638  1.00  0.00           N  
ATOM    515  CA  LEU A  34      14.437  29.735  40.373  1.00  0.00           C  
ATOM    516  C   LEU A  34      13.382  30.284  41.327  1.00  0.00           C  
ATOM    517  O   LEU A  34      12.322  29.679  41.475  1.00  0.00           O  
ATOM    518  CB  LEU A  34      15.454  28.907  41.168  1.00  0.00           C  
ATOM    519  CG  LEU A  34      14.927  27.693  41.943  1.00  0.00           C  
ATOM    520  CD1 LEU A  34      14.230  26.694  41.028  1.00  0.00           C  
ATOM    521  CD2 LEU A  34      16.088  27.020  42.661  1.00  0.00           C  
ATOM    522  H   LEU A  34      16.052  31.038  39.797  1.00  0.00           H  
ATOM    523  HA  LEU A  34      13.956  29.084  39.642  1.00  0.00           H  
ATOM    524 1HB  LEU A  34      16.212  28.540  40.478  1.00  0.00           H  
ATOM    525 2HB  LEU A  34      15.930  29.569  41.892  1.00  0.00           H  
ATOM    526  HG  LEU A  34      14.185  28.025  42.668  1.00  0.00           H  
ATOM    527 1HD1 LEU A  34      13.871  25.848  41.614  1.00  0.00           H  
ATOM    528 2HD1 LEU A  34      13.380  27.154  40.523  1.00  0.00           H  
ATOM    529 3HD1 LEU A  34      14.930  26.339  40.273  1.00  0.00           H  
ATOM    530 1HD2 LEU A  34      15.733  26.152  43.218  1.00  0.00           H  
ATOM    531 2HD2 LEU A  34      16.832  26.695  41.932  1.00  0.00           H  
ATOM    532 3HD2 LEU A  34      16.540  27.734  43.348  1.00  0.00           H  
ATOM    533  N   GLU A  35      13.631  31.418  41.982  1.00  0.00           N  
ATOM    534  CA  GLU A  35      12.649  31.989  42.894  1.00  0.00           C  
ATOM    535  C   GLU A  35      11.355  32.294  42.146  1.00  0.00           C  
ATOM    536  O   GLU A  35      10.260  31.983  42.623  1.00  0.00           O  
ATOM    537  CB  GLU A  35      13.248  33.260  43.505  1.00  0.00           C  
ATOM    538  CG  GLU A  35      14.374  33.031  44.502  1.00  0.00           C  
ATOM    539  CD  GLU A  35      15.237  34.232  44.771  1.00  0.00           C  
ATOM    540  OE1 GLU A  35      15.098  35.214  44.084  1.00  0.00           O  
ATOM    541  OE2 GLU A  35      16.043  34.173  45.671  1.00  0.00           O  
ATOM    542  H   GLU A  35      14.513  31.891  41.848  1.00  0.00           H  
ATOM    543  HA  GLU A  35      12.440  31.266  43.684  1.00  0.00           H  
ATOM    544 1HB  GLU A  35      13.638  33.891  42.706  1.00  0.00           H  
ATOM    545 2HB  GLU A  35      12.466  33.818  44.016  1.00  0.00           H  
ATOM    546 1HG  GLU A  35      13.920  32.712  45.441  1.00  0.00           H  
ATOM    547 2HG  GLU A  35      15.013  32.231  44.135  1.00  0.00           H  
ATOM    548  N   GLY A  36      11.497  32.884  40.966  1.00  0.00           N  
ATOM    549  CA  GLY A  36      10.392  33.223  40.089  1.00  0.00           C  
ATOM    550  C   GLY A  36       9.633  32.013  39.582  1.00  0.00           C  
ATOM    551  O   GLY A  36       8.410  31.946  39.703  1.00  0.00           O  
ATOM    552  H   GLY A  36      12.433  33.110  40.662  1.00  0.00           H  
ATOM    553 1HA  GLY A  36       9.700  33.873  40.625  1.00  0.00           H  
ATOM    554 2HA  GLY A  36      10.788  33.781  39.242  1.00  0.00           H  
ATOM    555  N   GLN A  37      10.358  31.054  39.014  1.00  0.00           N  
ATOM    556  CA  GLN A  37       9.743  29.852  38.463  1.00  0.00           C  
ATOM    557  C   GLN A  37       9.161  28.972  39.560  1.00  0.00           C  
ATOM    558  O   GLN A  37       8.144  28.310  39.354  1.00  0.00           O  
ATOM    559  CB  GLN A  37      10.770  29.068  37.641  1.00  0.00           C  
ATOM    560  CG  GLN A  37      11.262  29.778  36.391  1.00  0.00           C  
ATOM    561  CD  GLN A  37      10.163  30.105  35.398  1.00  0.00           C  
ATOM    562  OE1 GLN A  37       9.246  29.293  35.236  1.00  0.00           O  
ATOM    563  NE2 GLN A  37      10.242  31.258  34.744  1.00  0.00           N  
ATOM    564  H   GLN A  37      11.361  31.158  38.964  1.00  0.00           H  
ATOM    565  HA  GLN A  37       8.924  30.153  37.809  1.00  0.00           H  
ATOM    566 1HB  GLN A  37      11.638  28.850  38.261  1.00  0.00           H  
ATOM    567 2HB  GLN A  37      10.344  28.114  37.329  1.00  0.00           H  
ATOM    568 1HG  GLN A  37      11.734  30.721  36.664  1.00  0.00           H  
ATOM    569 2HG  GLN A  37      11.981  29.122  35.899  1.00  0.00           H  
ATOM    570 1HE2 GLN A  37       9.531  31.502  34.083  1.00  0.00           H  
ATOM    571 2HE2 GLN A  37      10.998  31.895  34.900  1.00  0.00           H  
ATOM    572  N   MET A  38       9.784  28.950  40.735  1.00  0.00           N  
ATOM    573  CA  MET A  38       9.215  28.151  41.812  1.00  0.00           C  
ATOM    574  C   MET A  38       7.898  28.819  42.196  1.00  0.00           C  
ATOM    575  O   MET A  38       6.899  28.121  42.350  1.00  0.00           O  
ATOM    576  CB  MET A  38      10.206  28.079  42.971  1.00  0.00           C  
ATOM    577  CG  MET A  38       9.773  27.259  44.179  1.00  0.00           C  
ATOM    578  SD  MET A  38       8.807  28.174  45.396  1.00  0.00           S  
ATOM    579  CE  MET A  38      10.054  29.183  46.193  1.00  0.00           C  
ATOM    580  H   MET A  38      10.634  29.470  40.895  1.00  0.00           H  
ATOM    581  HA  MET A  38       9.028  27.141  41.446  1.00  0.00           H  
ATOM    582 1HB  MET A  38      11.142  27.652  42.614  1.00  0.00           H  
ATOM    583 2HB  MET A  38      10.404  29.094  43.318  1.00  0.00           H  
ATOM    584 1HG  MET A  38       9.170  26.419  43.836  1.00  0.00           H  
ATOM    585 2HG  MET A  38      10.647  26.862  44.695  1.00  0.00           H  
ATOM    586 1HE  MET A  38       9.565  29.785  46.959  1.00  0.00           H  
ATOM    587 2HE  MET A  38      10.808  28.538  46.646  1.00  0.00           H  
ATOM    588 3HE  MET A  38      10.536  29.836  45.466  1.00  0.00           H  
ATOM    589  N   PHE A  39       7.857  30.140  42.344  1.00  0.00           N  
ATOM    590  CA  PHE A  39       6.590  30.788  42.663  1.00  0.00           C  
ATOM    591  C   PHE A  39       5.526  30.391  41.637  1.00  0.00           C  
ATOM    592  O   PHE A  39       4.401  30.036  41.992  1.00  0.00           O  
ATOM    593  CB  PHE A  39       6.697  32.314  42.703  1.00  0.00           C  
ATOM    594  CG  PHE A  39       5.372  32.982  42.940  1.00  0.00           C  
ATOM    595  CD1 PHE A  39       4.886  33.158  44.227  1.00  0.00           C  
ATOM    596  CD2 PHE A  39       4.605  33.435  41.917  1.00  0.00           C  
ATOM    597  CE1 PHE A  39       3.672  33.768  44.483  1.00  0.00           C  
ATOM    598  CE2 PHE A  39       3.388  34.050  42.140  1.00  0.00           C  
ATOM    599  CZ  PHE A  39       2.913  34.220  43.425  1.00  0.00           C  
ATOM    600  H   PHE A  39       8.688  30.707  42.241  1.00  0.00           H  
ATOM    601  HA  PHE A  39       6.277  30.452  43.653  1.00  0.00           H  
ATOM    602 1HB  PHE A  39       7.386  32.599  43.497  1.00  0.00           H  
ATOM    603 2HB  PHE A  39       7.107  32.685  41.765  1.00  0.00           H  
ATOM    604  HD1 PHE A  39       5.503  32.794  45.048  1.00  0.00           H  
ATOM    605  HD2 PHE A  39       4.973  33.304  40.899  1.00  0.00           H  
ATOM    606  HE1 PHE A  39       3.321  33.889  45.508  1.00  0.00           H  
ATOM    607  HE2 PHE A  39       2.786  34.408  41.305  1.00  0.00           H  
ATOM    608  HZ  PHE A  39       1.952  34.703  43.598  1.00  0.00           H  
ATOM    609  N   ARG A  40       5.877  30.453  40.354  1.00  0.00           N  
ATOM    610  CA  ARG A  40       4.942  30.079  39.294  1.00  0.00           C  
ATOM    611  C   ARG A  40       4.301  28.730  39.550  1.00  0.00           C  
ATOM    612  O   ARG A  40       3.115  28.552  39.270  1.00  0.00           O  
ATOM    613  CB  ARG A  40       5.637  30.034  37.942  1.00  0.00           C  
ATOM    614  CG  ARG A  40       4.803  29.544  36.768  1.00  0.00           C  
ATOM    615  CD  ARG A  40       3.664  30.436  36.436  1.00  0.00           C  
ATOM    616  NE  ARG A  40       2.838  29.886  35.373  1.00  0.00           N  
ATOM    617  CZ  ARG A  40       1.843  28.993  35.545  1.00  0.00           C  
ATOM    618  NH1 ARG A  40       1.540  28.541  36.741  1.00  0.00           N  
ATOM    619  NH2 ARG A  40       1.167  28.572  34.490  1.00  0.00           N  
ATOM    620  H   ARG A  40       6.808  30.762  40.112  1.00  0.00           H  
ATOM    621  HA  ARG A  40       4.156  30.834  39.270  1.00  0.00           H  
ATOM    622 1HB  ARG A  40       5.997  31.024  37.664  1.00  0.00           H  
ATOM    623 2HB  ARG A  40       6.511  29.385  37.993  1.00  0.00           H  
ATOM    624 1HG  ARG A  40       5.441  29.477  35.886  1.00  0.00           H  
ATOM    625 2HG  ARG A  40       4.386  28.561  36.991  1.00  0.00           H  
ATOM    626 1HD  ARG A  40       3.025  30.585  37.306  1.00  0.00           H  
ATOM    627 2HD  ARG A  40       4.041  31.404  36.107  1.00  0.00           H  
ATOM    628  HE  ARG A  40       3.030  30.202  34.432  1.00  0.00           H  
ATOM    629 1HH1 ARG A  40       2.046  28.852  37.559  1.00  0.00           H  
ATOM    630 2HH1 ARG A  40       0.792  27.872  36.856  1.00  0.00           H  
ATOM    631 1HH2 ARG A  40       1.399  28.920  33.570  1.00  0.00           H  
ATOM    632 2HH2 ARG A  40       0.419  27.904  34.601  1.00  0.00           H  
ATOM    633  N   LYS A  41       5.070  27.779  40.060  1.00  0.00           N  
ATOM    634  CA  LYS A  41       4.551  26.450  40.330  1.00  0.00           C  
ATOM    635  C   LYS A  41       3.921  26.256  41.705  1.00  0.00           C  
ATOM    636  O   LYS A  41       2.987  25.466  41.831  1.00  0.00           O  
ATOM    637  CB  LYS A  41       5.677  25.433  40.137  1.00  0.00           C  
ATOM    638  CG  LYS A  41       5.277  23.964  40.161  1.00  0.00           C  
ATOM    639  CD  LYS A  41       4.513  23.609  38.894  1.00  0.00           C  
ATOM    640  CE  LYS A  41       4.340  22.112  38.682  1.00  0.00           C  
ATOM    641  NZ  LYS A  41       5.632  21.423  38.419  1.00  0.00           N  
ATOM    642  H   LYS A  41       6.039  27.980  40.265  1.00  0.00           H  
ATOM    643  HA  LYS A  41       3.755  26.263  39.607  1.00  0.00           H  
ATOM    644 1HB  LYS A  41       6.164  25.612  39.178  1.00  0.00           H  
ATOM    645 2HB  LYS A  41       6.419  25.577  40.922  1.00  0.00           H  
ATOM    646 1HG  LYS A  41       6.172  23.345  40.235  1.00  0.00           H  
ATOM    647 2HG  LYS A  41       4.649  23.754  41.026  1.00  0.00           H  
ATOM    648 1HD  LYS A  41       3.520  24.057  38.929  1.00  0.00           H  
ATOM    649 2HD  LYS A  41       5.049  24.011  38.034  1.00  0.00           H  
ATOM    650 1HE  LYS A  41       3.884  21.680  39.572  1.00  0.00           H  
ATOM    651 2HE  LYS A  41       3.675  21.950  37.833  1.00  0.00           H  
ATOM    652 1HZ  LYS A  41       5.458  20.437  38.286  1.00  0.00           H  
ATOM    653 2HZ  LYS A  41       6.098  21.775  37.594  1.00  0.00           H  
ATOM    654 3HZ  LYS A  41       6.301  21.518  39.170  1.00  0.00           H  
ATOM    655  N   THR A  42       4.392  26.953  42.732  1.00  0.00           N  
ATOM    656  CA  THR A  42       3.891  26.720  44.085  1.00  0.00           C  
ATOM    657  C   THR A  42       2.957  27.758  44.698  1.00  0.00           C  
ATOM    658  O   THR A  42       2.206  27.441  45.621  1.00  0.00           O  
ATOM    659  CB  THR A  42       5.061  26.542  45.071  1.00  0.00           C  
ATOM    660  OG1 THR A  42       5.723  27.809  45.182  1.00  0.00           O  
ATOM    661  CG2 THR A  42       6.025  25.479  44.566  1.00  0.00           C  
ATOM    662  H   THR A  42       5.104  27.654  42.579  1.00  0.00           H  
ATOM    663  HA  THR A  42       3.305  25.801  44.057  1.00  0.00           H  
ATOM    664  HB  THR A  42       4.674  26.242  46.044  1.00  0.00           H  
ATOM    665  HG1 THR A  42       6.341  27.783  45.916  1.00  0.00           H  
ATOM    666 1HG2 THR A  42       6.845  25.367  45.274  1.00  0.00           H  
ATOM    667 2HG2 THR A  42       5.496  24.532  44.465  1.00  0.00           H  
ATOM    668 3HG2 THR A  42       6.424  25.775  43.596  1.00  0.00           H  
ATOM    669  N   GLY A  43       2.992  28.993  44.217  1.00  0.00           N  
ATOM    670  CA  GLY A  43       2.205  30.076  44.779  1.00  0.00           C  
ATOM    671  C   GLY A  43       2.875  30.765  45.953  1.00  0.00           C  
ATOM    672  O   GLY A  43       2.296  31.675  46.548  1.00  0.00           O  
ATOM    673  H   GLY A  43       3.583  29.209  43.428  1.00  0.00           H  
ATOM    674 1HA  GLY A  43       2.015  30.811  43.998  1.00  0.00           H  
ATOM    675 2HA  GLY A  43       1.244  29.684  45.107  1.00  0.00           H  
ATOM    676  N   LYS A  44       4.085  30.349  46.311  1.00  0.00           N  
ATOM    677  CA  LYS A  44       4.793  30.946  47.434  1.00  0.00           C  
ATOM    678  C   LYS A  44       6.196  31.345  47.012  1.00  0.00           C  
ATOM    679  O   LYS A  44       6.941  30.522  46.478  1.00  0.00           O  
ATOM    680  CB  LYS A  44       4.838  29.978  48.617  1.00  0.00           C  
ATOM    681  CG  LYS A  44       5.482  30.543  49.876  1.00  0.00           C  
ATOM    682  CD  LYS A  44       5.454  29.534  51.014  1.00  0.00           C  
ATOM    683  CE  LYS A  44       6.082  30.101  52.279  1.00  0.00           C  
ATOM    684  NZ  LYS A  44       6.056  29.124  53.401  1.00  0.00           N  
ATOM    685  H   LYS A  44       4.517  29.600  45.790  1.00  0.00           H  
ATOM    686  HA  LYS A  44       4.262  31.845  47.749  1.00  0.00           H  
ATOM    687 1HB  LYS A  44       3.823  29.672  48.869  1.00  0.00           H  
ATOM    688 2HB  LYS A  44       5.393  29.085  48.330  1.00  0.00           H  
ATOM    689 1HG  LYS A  44       6.519  30.813  49.673  1.00  0.00           H  
ATOM    690 2HG  LYS A  44       4.947  31.441  50.183  1.00  0.00           H  
ATOM    691 1HD  LYS A  44       4.422  29.254  51.227  1.00  0.00           H  
ATOM    692 2HD  LYS A  44       6.003  28.640  50.717  1.00  0.00           H  
ATOM    693 1HE  LYS A  44       7.116  30.375  52.071  1.00  0.00           H  
ATOM    694 2HE  LYS A  44       5.537  30.996  52.576  1.00  0.00           H  
ATOM    695 1HZ  LYS A  44       6.481  29.538  54.219  1.00  0.00           H  
ATOM    696 2HZ  LYS A  44       5.100  28.873  53.610  1.00  0.00           H  
ATOM    697 3HZ  LYS A  44       6.570  28.295  53.140  1.00  0.00           H  
ATOM    698  N   LEU A  45       6.561  32.599  47.247  1.00  0.00           N  
ATOM    699  CA  LEU A  45       7.876  33.079  46.841  1.00  0.00           C  
ATOM    700  C   LEU A  45       8.819  33.057  48.037  1.00  0.00           C  
ATOM    701  O   LEU A  45       8.557  33.706  49.049  1.00  0.00           O  
ATOM    702  CB  LEU A  45       7.753  34.499  46.271  1.00  0.00           C  
ATOM    703  CG  LEU A  45       9.016  35.182  45.734  1.00  0.00           C  
ATOM    704  CD1 LEU A  45       9.507  34.449  44.493  1.00  0.00           C  
ATOM    705  CD2 LEU A  45       8.707  36.639  45.426  1.00  0.00           C  
ATOM    706  H   LEU A  45       5.920  33.226  47.712  1.00  0.00           H  
ATOM    707  HA  LEU A  45       8.257  32.414  46.067  1.00  0.00           H  
ATOM    708 1HB  LEU A  45       7.044  34.491  45.445  1.00  0.00           H  
ATOM    709 2HB  LEU A  45       7.359  35.145  47.057  1.00  0.00           H  
ATOM    710  HG  LEU A  45       9.809  35.130  46.481  1.00  0.00           H  
ATOM    711 1HD1 LEU A  45      10.406  34.923  44.100  1.00  0.00           H  
ATOM    712 2HD1 LEU A  45       9.741  33.412  44.728  1.00  0.00           H  
ATOM    713 3HD1 LEU A  45       8.731  34.473  43.729  1.00  0.00           H  
ATOM    714 1HD2 LEU A  45       9.603  37.130  45.046  1.00  0.00           H  
ATOM    715 2HD2 LEU A  45       7.918  36.695  44.677  1.00  0.00           H  
ATOM    716 3HD2 LEU A  45       8.378  37.143  46.334  1.00  0.00           H  
ATOM    717  N   VAL A  46       9.912  32.309  47.919  1.00  0.00           N  
ATOM    718  CA  VAL A  46      10.891  32.170  48.989  1.00  0.00           C  
ATOM    719  C   VAL A  46      12.276  32.480  48.432  1.00  0.00           C  
ATOM    720  O   VAL A  46      12.640  31.909  47.403  1.00  0.00           O  
ATOM    721  CB  VAL A  46      10.860  30.745  49.574  1.00  0.00           C  
ATOM    722  CG1 VAL A  46      11.875  30.619  50.701  1.00  0.00           C  
ATOM    723  CG2 VAL A  46       9.456  30.424  50.064  1.00  0.00           C  
ATOM    724  H   VAL A  46      10.065  31.817  47.050  1.00  0.00           H  
ATOM    725  HA  VAL A  46      10.649  32.873  49.788  1.00  0.00           H  
ATOM    726  HB  VAL A  46      11.147  30.026  48.807  1.00  0.00           H  
ATOM    727 1HG1 VAL A  46      11.838  29.605  51.101  1.00  0.00           H  
ATOM    728 2HG1 VAL A  46      12.881  30.822  50.334  1.00  0.00           H  
ATOM    729 3HG1 VAL A  46      11.637  31.331  51.491  1.00  0.00           H  
ATOM    730 1HG2 VAL A  46       9.438  29.416  50.476  1.00  0.00           H  
ATOM    731 2HG2 VAL A  46       9.172  31.141  50.835  1.00  0.00           H  
ATOM    732 3HG2 VAL A  46       8.754  30.487  49.232  1.00  0.00           H  
ATOM    733  N   SER A  47      13.031  33.361  49.080  1.00  0.00           N  
ATOM    734  CA  SER A  47      14.370  33.679  48.597  1.00  0.00           C  
ATOM    735  C   SER A  47      15.297  32.470  48.744  1.00  0.00           C  
ATOM    736  O   SER A  47      15.229  31.749  49.741  1.00  0.00           O  
ATOM    737  CB  SER A  47      14.935  34.858  49.364  1.00  0.00           C  
ATOM    738  OG  SER A  47      14.170  36.016  49.175  1.00  0.00           O  
ATOM    739  H   SER A  47      12.684  33.818  49.910  1.00  0.00           H  
ATOM    740  HA  SER A  47      14.312  33.938  47.539  1.00  0.00           H  
ATOM    741 1HB  SER A  47      14.968  34.619  50.427  1.00  0.00           H  
ATOM    742 2HB  SER A  47      15.957  35.040  49.034  1.00  0.00           H  
ATOM    743  HG  SER A  47      14.612  36.691  49.696  1.00  0.00           H  
ATOM    744  N   LEU A  48      16.154  32.259  47.752  1.00  0.00           N  
ATOM    745  CA  LEU A  48      17.122  31.167  47.703  1.00  0.00           C  
ATOM    746  C   LEU A  48      18.552  31.663  47.893  1.00  0.00           C  
ATOM    747  O   LEU A  48      18.842  32.828  47.616  1.00  0.00           O  
ATOM    748  CB  LEU A  48      17.025  30.427  46.362  1.00  0.00           C  
ATOM    749  CG  LEU A  48      15.986  29.310  46.197  1.00  0.00           C  
ATOM    750  CD1 LEU A  48      16.300  28.172  47.159  1.00  0.00           C  
ATOM    751  CD2 LEU A  48      14.574  29.819  46.441  1.00  0.00           C  
ATOM    752  H   LEU A  48      16.135  32.905  46.975  1.00  0.00           H  
ATOM    753  HA  LEU A  48      16.898  30.477  48.515  1.00  0.00           H  
ATOM    754 1HB  LEU A  48      16.808  31.161  45.588  1.00  0.00           H  
ATOM    755 2HB  LEU A  48      18.001  29.981  46.174  1.00  0.00           H  
ATOM    756  HG  LEU A  48      16.038  28.912  45.184  1.00  0.00           H  
ATOM    757 1HD1 LEU A  48      15.566  27.373  47.048  1.00  0.00           H  
ATOM    758 2HD1 LEU A  48      17.292  27.773  46.947  1.00  0.00           H  
ATOM    759 3HD1 LEU A  48      16.280  28.506  48.195  1.00  0.00           H  
ATOM    760 1HD2 LEU A  48      13.842  29.020  46.321  1.00  0.00           H  
ATOM    761 2HD2 LEU A  48      14.487  30.214  47.454  1.00  0.00           H  
ATOM    762 3HD2 LEU A  48      14.346  30.612  45.728  1.00  0.00           H  
ATOM    763  N   SER A  49      19.448  30.794  48.349  1.00  0.00           N  
ATOM    764  CA  SER A  49      20.832  31.203  48.562  1.00  0.00           C  
ATOM    765  C   SER A  49      21.828  31.111  47.408  1.00  0.00           C  
ATOM    766  O   SER A  49      22.113  30.044  46.864  1.00  0.00           O  
ATOM    767  CB  SER A  49      21.424  30.407  49.709  1.00  0.00           C  
ATOM    768  OG  SER A  49      22.801  30.645  49.807  1.00  0.00           O  
ATOM    769  H   SER A  49      19.187  29.841  48.557  1.00  0.00           H  
ATOM    770  HA  SER A  49      20.809  32.262  48.818  1.00  0.00           H  
ATOM    771 1HB  SER A  49      20.930  30.687  50.638  1.00  0.00           H  
ATOM    772 2HB  SER A  49      21.245  29.343  49.556  1.00  0.00           H  
ATOM    773  HG  SER A  49      22.994  30.548  50.743  1.00  0.00           H  
ATOM    774  N   GLU A  50      22.372  32.277  47.067  1.00  0.00           N  
ATOM    775  CA  GLU A  50      23.387  32.440  46.035  1.00  0.00           C  
ATOM    776  C   GLU A  50      24.691  31.781  46.476  1.00  0.00           C  
ATOM    777  O   GLU A  50      25.412  31.205  45.664  1.00  0.00           O  
ATOM    778  CB  GLU A  50      23.616  33.927  45.753  1.00  0.00           C  
ATOM    779  CG  GLU A  50      22.406  34.610  45.133  1.00  0.00           C  
ATOM    780  CD  GLU A  50      21.341  34.947  46.139  1.00  0.00           C  
ATOM    781  OE1 GLU A  50      21.589  34.783  47.309  1.00  0.00           O  
ATOM    782  OE2 GLU A  50      20.281  35.368  45.739  1.00  0.00           O  
ATOM    783  H   GLU A  50      22.058  33.104  47.555  1.00  0.00           H  
ATOM    784  HA  GLU A  50      23.036  31.961  45.122  1.00  0.00           H  
ATOM    785 1HB  GLU A  50      23.866  34.445  46.679  1.00  0.00           H  
ATOM    786 2HB  GLU A  50      24.462  34.054  45.078  1.00  0.00           H  
ATOM    787 1HG  GLU A  50      22.751  35.525  44.651  1.00  0.00           H  
ATOM    788 2HG  GLU A  50      21.986  33.954  44.371  1.00  0.00           H  
ATOM    789  N   GLN A  51      24.969  31.883  47.774  1.00  0.00           N  
ATOM    790  CA  GLN A  51      26.171  31.318  48.381  1.00  0.00           C  
ATOM    791  C   GLN A  51      26.141  29.806  48.217  1.00  0.00           C  
ATOM    792  O   GLN A  51      27.185  29.187  48.021  1.00  0.00           O  
ATOM    793  CB  GLN A  51      26.207  31.722  49.858  1.00  0.00           C  
ATOM    794  CG  GLN A  51      27.466  31.419  50.653  1.00  0.00           C  
ATOM    795  CD  GLN A  51      28.729  32.186  50.308  1.00  0.00           C  
ATOM    796  OE1 GLN A  51      28.876  33.411  50.261  1.00  0.00           O  
ATOM    797  NE2 GLN A  51      29.727  31.351  50.047  1.00  0.00           N  
ATOM    798  H   GLN A  51      24.317  32.373  48.368  1.00  0.00           H  
ATOM    799  HA  GLN A  51      27.048  31.722  47.875  1.00  0.00           H  
ATOM    800 1HB  GLN A  51      26.044  32.800  49.877  1.00  0.00           H  
ATOM    801 2HB  GLN A  51      25.396  31.230  50.392  1.00  0.00           H  
ATOM    802 1HG  GLN A  51      27.254  31.636  51.698  1.00  0.00           H  
ATOM    803 2HG  GLN A  51      27.708  30.368  50.508  1.00  0.00           H  
ATOM    804 1HE2 GLN A  51      30.642  31.672  49.798  1.00  0.00           H  
ATOM    805 2HE2 GLN A  51      29.591  30.362  50.088  1.00  0.00           H  
ATOM    806  N   ASN A  52      24.955  29.210  48.296  1.00  0.00           N  
ATOM    807  CA  ASN A  52      24.857  27.774  48.071  1.00  0.00           C  
ATOM    808  C   ASN A  52      25.362  27.474  46.654  1.00  0.00           C  
ATOM    809  O   ASN A  52      26.194  26.591  46.450  1.00  0.00           O  
ATOM    810  CB  ASN A  52      23.441  27.266  48.269  1.00  0.00           C  
ATOM    811  CG  ASN A  52      23.341  25.770  48.159  1.00  0.00           C  
ATOM    812  OD1 ASN A  52      23.486  25.157  47.095  1.00  0.00           O  
ATOM    813  ND2 ASN A  52      23.086  25.147  49.282  1.00  0.00           N  
ATOM    814  H   ASN A  52      24.126  29.745  48.510  1.00  0.00           H  
ATOM    815  HA  ASN A  52      25.497  27.255  48.787  1.00  0.00           H  
ATOM    816 1HB  ASN A  52      23.078  27.571  49.251  1.00  0.00           H  
ATOM    817 2HB  ASN A  52      22.785  27.717  47.524  1.00  0.00           H  
ATOM    818 1HD2 ASN A  52      23.003  24.150  49.300  1.00  0.00           H  
ATOM    819 2HD2 ASN A  52      22.974  25.671  50.125  1.00  0.00           H  
ATOM    820  N   LEU A  53      24.879  28.224  45.669  1.00  0.00           N  
ATOM    821  CA  LEU A  53      25.367  27.957  44.318  1.00  0.00           C  
ATOM    822  C   LEU A  53      26.867  28.208  44.205  1.00  0.00           C  
ATOM    823  O   LEU A  53      27.574  27.466  43.530  1.00  0.00           O  
ATOM    824  CB  LEU A  53      24.611  28.843  43.319  1.00  0.00           C  
ATOM    825  CG  LEU A  53      23.106  28.595  43.155  1.00  0.00           C  
ATOM    826  CD1 LEU A  53      22.551  29.682  42.246  1.00  0.00           C  
ATOM    827  CD2 LEU A  53      22.850  27.209  42.581  1.00  0.00           C  
ATOM    828  H   LEU A  53      24.202  28.945  45.877  1.00  0.00           H  
ATOM    829  HA  LEU A  53      25.176  26.910  44.085  1.00  0.00           H  
ATOM    830 1HB  LEU A  53      24.733  29.880  43.625  1.00  0.00           H  
ATOM    831 2HB  LEU A  53      25.068  28.711  42.338  1.00  0.00           H  
ATOM    832  HG  LEU A  53      22.614  28.669  44.125  1.00  0.00           H  
ATOM    833 1HD1 LEU A  53      21.480  29.534  42.109  1.00  0.00           H  
ATOM    834 2HD1 LEU A  53      22.724  30.660  42.696  1.00  0.00           H  
ATOM    835 3HD1 LEU A  53      23.053  29.630  41.280  1.00  0.00           H  
ATOM    836 1HD2 LEU A  53      21.776  27.053  42.474  1.00  0.00           H  
ATOM    837 2HD2 LEU A  53      23.322  27.106  41.604  1.00  0.00           H  
ATOM    838 3HD2 LEU A  53      23.257  26.448  43.247  1.00  0.00           H  
ATOM    839  N   VAL A  54      27.376  29.244  44.856  1.00  0.00           N  
ATOM    840  CA  VAL A  54      28.804  29.513  44.794  1.00  0.00           C  
ATOM    841  C   VAL A  54      29.629  28.347  45.341  1.00  0.00           C  
ATOM    842  O   VAL A  54      30.636  27.969  44.738  1.00  0.00           O  
ATOM    843  CB  VAL A  54      29.153  30.787  45.586  1.00  0.00           C  
ATOM    844  CG1 VAL A  54      30.654  30.961  45.769  1.00  0.00           C  
ATOM    845  CG2 VAL A  54      28.564  31.990  44.866  1.00  0.00           C  
ATOM    846  H   VAL A  54      26.754  29.836  45.391  1.00  0.00           H  
ATOM    847  HA  VAL A  54      29.079  29.667  43.749  1.00  0.00           H  
ATOM    848  HB  VAL A  54      28.734  30.713  46.590  1.00  0.00           H  
ATOM    849 1HG1 VAL A  54      30.848  31.873  46.334  1.00  0.00           H  
ATOM    850 2HG1 VAL A  54      31.085  30.119  46.311  1.00  0.00           H  
ATOM    851 3HG1 VAL A  54      31.124  31.030  44.789  1.00  0.00           H  
ATOM    852 1HG2 VAL A  54      28.809  32.893  45.425  1.00  0.00           H  
ATOM    853 2HG2 VAL A  54      28.986  32.050  43.863  1.00  0.00           H  
ATOM    854 3HG2 VAL A  54      27.481  31.899  44.792  1.00  0.00           H  
ATOM    855  N   ASP A  55      29.222  27.768  46.465  1.00  0.00           N  
ATOM    856  CA  ASP A  55      29.991  26.669  47.042  1.00  0.00           C  
ATOM    857  C   ASP A  55      29.665  25.264  46.558  1.00  0.00           C  
ATOM    858  O   ASP A  55      30.530  24.388  46.545  1.00  0.00           O  
ATOM    859  CB  ASP A  55      29.836  26.676  48.566  1.00  0.00           C  
ATOM    860  CG  ASP A  55      30.323  27.961  49.222  1.00  0.00           C  
ATOM    861  OD1 ASP A  55      31.379  28.447  48.897  1.00  0.00           O  
ATOM    862  OD2 ASP A  55      29.596  28.438  50.061  1.00  0.00           O  
ATOM    863  H   ASP A  55      28.379  28.093  46.914  1.00  0.00           H  
ATOM    864  HA  ASP A  55      31.033  26.843  46.773  1.00  0.00           H  
ATOM    865 1HB  ASP A  55      28.780  26.534  48.798  1.00  0.00           H  
ATOM    866 2HB  ASP A  55      30.396  25.841  48.990  1.00  0.00           H  
ATOM    867  N   CYS A  56      28.425  25.034  46.144  1.00  0.00           N  
ATOM    868  CA  CYS A  56      27.990  23.685  45.811  1.00  0.00           C  
ATOM    869  C   CYS A  56      27.863  23.397  44.328  1.00  0.00           C  
ATOM    870  O   CYS A  56      27.733  22.233  43.945  1.00  0.00           O  
ATOM    871  CB  CYS A  56      26.640  23.435  46.484  1.00  0.00           C  
ATOM    872  SG  CYS A  56      26.644  23.647  48.280  1.00  0.00           S  
ATOM    873  H   CYS A  56      27.766  25.795  46.056  1.00  0.00           H  
ATOM    874  HA  CYS A  56      28.728  22.986  46.203  1.00  0.00           H  
ATOM    875 1HB  CYS A  56      25.900  24.118  46.065  1.00  0.00           H  
ATOM    876 2HB  CYS A  56      26.316  22.418  46.265  1.00  0.00           H  
ATOM    877  N   SER A  57      27.886  24.387  43.444  1.00  0.00           N  
ATOM    878  CA  SER A  57      27.744  24.122  42.020  1.00  0.00           C  
ATOM    879  C   SER A  57      29.083  23.886  41.335  1.00  0.00           C  
ATOM    880  O   SER A  57      29.162  23.667  40.129  1.00  0.00           O  
ATOM    881  CB  SER A  57      27.037  25.253  41.298  1.00  0.00           C  
ATOM    882  OG  SER A  57      27.840  26.400  41.242  1.00  0.00           O  
ATOM    883  H   SER A  57      28.000  25.349  43.724  1.00  0.00           H  
ATOM    884  HA  SER A  57      27.145  23.219  41.899  1.00  0.00           H  
ATOM    885 1HB  SER A  57      26.785  24.931  40.288  1.00  0.00           H  
ATOM    886 2HB  SER A  57      26.105  25.488  41.810  1.00  0.00           H  
ATOM    887  HG  SER A  57      27.763  26.822  42.100  1.00  0.00           H  
ATOM    888  N   ARG A  58      30.161  23.914  42.111  1.00  0.00           N  
ATOM    889  CA  ARG A  58      31.496  23.703  41.578  1.00  0.00           C  
ATOM    890  C   ARG A  58      31.631  22.378  40.828  1.00  0.00           C  
ATOM    891  O   ARG A  58      32.325  22.343  39.813  1.00  0.00           O  
ATOM    892  CB  ARG A  58      32.559  23.732  42.666  1.00  0.00           C  
ATOM    893  CG  ARG A  58      32.760  25.103  43.294  1.00  0.00           C  
ATOM    894  CD  ARG A  58      34.003  25.180  44.101  1.00  0.00           C  
ATOM    895  NE  ARG A  58      34.050  26.396  44.895  1.00  0.00           N  
ATOM    896  CZ  ARG A  58      33.719  26.482  46.201  1.00  0.00           C  
ATOM    897  NH1 ARG A  58      33.317  25.433  46.879  1.00  0.00           N  
ATOM    898  NH2 ARG A  58      33.784  27.625  46.864  1.00  0.00           N  
ATOM    899  H   ARG A  58      30.028  24.088  43.097  1.00  0.00           H  
ATOM    900  HA  ARG A  58      31.700  24.513  40.876  1.00  0.00           H  
ATOM    901 1HB  ARG A  58      32.332  23.047  43.481  1.00  0.00           H  
ATOM    902 2HB  ARG A  58      33.510  23.404  42.242  1.00  0.00           H  
ATOM    903 1HG  ARG A  58      32.820  25.854  42.505  1.00  0.00           H  
ATOM    904 2HG  ARG A  58      31.921  25.333  43.950  1.00  0.00           H  
ATOM    905 1HD  ARG A  58      34.053  24.326  44.774  1.00  0.00           H  
ATOM    906 2HD  ARG A  58      34.868  25.171  43.435  1.00  0.00           H  
ATOM    907  HE  ARG A  58      34.353  27.243  44.430  1.00  0.00           H  
ATOM    908 1HH1 ARG A  58      33.239  24.521  46.448  1.00  0.00           H  
ATOM    909 2HH1 ARG A  58      33.085  25.559  47.856  1.00  0.00           H  
ATOM    910 1HH2 ARG A  58      34.083  28.483  46.423  1.00  0.00           H  
ATOM    911 2HH2 ARG A  58      33.521  27.608  47.839  1.00  0.00           H  
ATOM    912  N   PRO A  59      31.017  21.249  41.227  1.00  0.00           N  
ATOM    913  CA  PRO A  59      31.081  19.973  40.506  1.00  0.00           C  
ATOM    914  C   PRO A  59      30.490  20.051  39.098  1.00  0.00           C  
ATOM    915  O   PRO A  59      30.731  19.159  38.285  1.00  0.00           O  
ATOM    916  CB  PRO A  59      30.253  19.028  41.383  1.00  0.00           C  
ATOM    917  CG  PRO A  59      30.292  19.631  42.746  1.00  0.00           C  
ATOM    918  CD  PRO A  59      30.285  21.117  42.509  1.00  0.00           C  
ATOM    919  HA  PRO A  59      32.129  19.646  40.456  1.00  0.00           H  
ATOM    920 1HB  PRO A  59      29.230  18.953  40.985  1.00  0.00           H  
ATOM    921 2HB  PRO A  59      30.687  18.018  41.357  1.00  0.00           H  
ATOM    922 1HG  PRO A  59      29.427  19.296  43.338  1.00  0.00           H  
ATOM    923 2HG  PRO A  59      31.192  19.296  43.284  1.00  0.00           H  
ATOM    924 1HD  PRO A  59      29.228  21.400  42.394  1.00  0.00           H  
ATOM    925 2HD  PRO A  59      30.769  21.610  43.365  1.00  0.00           H  
ATOM    926  N   GLN A  60      29.723  21.093  38.793  1.00  0.00           N  
ATOM    927  CA  GLN A  60      29.120  21.235  37.475  1.00  0.00           C  
ATOM    928  C   GLN A  60      29.991  22.065  36.535  1.00  0.00           C  
ATOM    929  O   GLN A  60      29.631  22.267  35.374  1.00  0.00           O  
ATOM    930  CB  GLN A  60      27.731  21.876  37.555  1.00  0.00           C  
ATOM    931  CG  GLN A  60      26.677  21.101  38.325  1.00  0.00           C  
ATOM    932  CD  GLN A  60      26.391  19.730  37.742  1.00  0.00           C  
ATOM    933  OE1 GLN A  60      26.323  19.583  36.518  1.00  0.00           O  
ATOM    934  NE2 GLN A  60      26.225  18.737  38.609  1.00  0.00           N  
ATOM    935  H   GLN A  60      29.522  21.831  39.452  1.00  0.00           H  
ATOM    936  HA  GLN A  60      29.012  20.243  37.038  1.00  0.00           H  
ATOM    937 1HB  GLN A  60      27.816  22.857  38.025  1.00  0.00           H  
ATOM    938 2HB  GLN A  60      27.341  22.027  36.549  1.00  0.00           H  
ATOM    939 1HG  GLN A  60      27.022  20.963  39.350  1.00  0.00           H  
ATOM    940 2HG  GLN A  60      25.762  21.692  38.296  1.00  0.00           H  
ATOM    941 1HE2 GLN A  60      26.035  17.808  38.294  1.00  0.00           H  
ATOM    942 2HE2 GLN A  60      26.289  18.903  39.594  1.00  0.00           H  
ATOM    943  N   GLY A  61      31.126  22.551  37.031  1.00  0.00           N  
ATOM    944  CA  GLY A  61      32.008  23.379  36.231  1.00  0.00           C  
ATOM    945  C   GLY A  61      32.145  24.806  36.721  1.00  0.00           C  
ATOM    946  O   GLY A  61      32.925  25.565  36.143  1.00  0.00           O  
ATOM    947  H   GLY A  61      31.402  22.352  37.981  1.00  0.00           H  
ATOM    948 1HA  GLY A  61      32.998  22.922  36.217  1.00  0.00           H  
ATOM    949 2HA  GLY A  61      31.641  23.405  35.206  1.00  0.00           H  
ATOM    950  N   ASN A  62      31.413  25.208  37.752  1.00  0.00           N  
ATOM    951  CA  ASN A  62      31.580  26.575  38.221  1.00  0.00           C  
ATOM    952  C   ASN A  62      32.828  26.648  39.088  1.00  0.00           C  
ATOM    953  O   ASN A  62      33.290  25.641  39.620  1.00  0.00           O  
ATOM    954  CB  ASN A  62      30.364  27.077  38.976  1.00  0.00           C  
ATOM    955  CG  ASN A  62      29.227  27.438  38.060  1.00  0.00           C  
ATOM    956  OD1 ASN A  62      29.374  27.741  36.871  1.00  0.00           O  
ATOM    957  ND2 ASN A  62      28.040  27.413  38.610  1.00  0.00           N  
ATOM    958  H   ASN A  62      30.750  24.609  38.225  1.00  0.00           H  
ATOM    959  HA  ASN A  62      31.722  27.234  37.363  1.00  0.00           H  
ATOM    960 1HB  ASN A  62      30.026  26.309  39.672  1.00  0.00           H  
ATOM    961 2HB  ASN A  62      30.630  27.955  39.564  1.00  0.00           H  
ATOM    962 1HD2 ASN A  62      27.231  27.641  38.068  1.00  0.00           H  
ATOM    963 2HD2 ASN A  62      27.939  27.166  39.574  1.00  0.00           H  
ATOM    964  N   GLN A  63      33.382  27.847  39.224  1.00  0.00           N  
ATOM    965  CA  GLN A  63      34.607  28.065  39.985  1.00  0.00           C  
ATOM    966  C   GLN A  63      34.342  28.851  41.262  1.00  0.00           C  
ATOM    967  O   GLN A  63      35.243  29.439  41.860  1.00  0.00           O  
ATOM    968  CB  GLN A  63      35.600  28.800  39.082  1.00  0.00           C  
ATOM    969  CG  GLN A  63      35.841  28.078  37.767  1.00  0.00           C  
ATOM    970  CD  GLN A  63      36.397  26.679  37.956  1.00  0.00           C  
ATOM    971  OE1 GLN A  63      37.429  26.504  38.609  1.00  0.00           O  
ATOM    972  NE2 GLN A  63      35.724  25.685  37.390  1.00  0.00           N  
ATOM    973  H   GLN A  63      32.958  28.656  38.792  1.00  0.00           H  
ATOM    974  HA  GLN A  63      35.018  27.096  40.271  1.00  0.00           H  
ATOM    975 1HB  GLN A  63      35.226  29.802  38.869  1.00  0.00           H  
ATOM    976 2HB  GLN A  63      36.552  28.910  39.602  1.00  0.00           H  
ATOM    977 1HG  GLN A  63      34.898  27.995  37.229  1.00  0.00           H  
ATOM    978 2HG  GLN A  63      36.557  28.653  37.179  1.00  0.00           H  
ATOM    979 1HE2 GLN A  63      36.051  24.744  37.485  1.00  0.00           H  
ATOM    980 2HE2 GLN A  63      34.889  25.848  36.863  1.00  0.00           H  
ATOM    981  N   GLY A  64      33.087  28.864  41.703  1.00  0.00           N  
ATOM    982  CA  GLY A  64      32.713  29.585  42.905  1.00  0.00           C  
ATOM    983  C   GLY A  64      32.897  31.079  42.720  1.00  0.00           C  
ATOM    984  O   GLY A  64      32.351  31.653  41.780  1.00  0.00           O  
ATOM    985  H   GLY A  64      32.388  28.356  41.181  1.00  0.00           H  
ATOM    986 1HA  GLY A  64      31.673  29.362  43.144  1.00  0.00           H  
ATOM    987 2HA  GLY A  64      33.315  29.247  43.748  1.00  0.00           H  
ATOM    988  N   CYS A  65      33.654  31.741  43.592  1.00  0.00           N  
ATOM    989  CA  CYS A  65      33.801  33.183  43.423  1.00  0.00           C  
ATOM    990  C   CYS A  65      34.726  33.560  42.286  1.00  0.00           C  
ATOM    991  O   CYS A  65      34.920  34.752  42.023  1.00  0.00           O  
ATOM    992  CB  CYS A  65      34.336  33.868  44.681  1.00  0.00           C  
ATOM    993  SG  CYS A  65      33.176  33.925  46.068  1.00  0.00           S  
ATOM    994  H   CYS A  65      34.119  31.267  44.354  1.00  0.00           H  
ATOM    995  HA  CYS A  65      32.813  33.589  43.207  1.00  0.00           H  
ATOM    996 1HB  CYS A  65      35.232  33.345  45.014  1.00  0.00           H  
ATOM    997 2HB  CYS A  65      34.621  34.895  44.450  1.00  0.00           H  
ATOM    998  N   ASN A  66      35.284  32.571  41.601  1.00  0.00           N  
ATOM    999  CA  ASN A  66      36.116  32.818  40.448  1.00  0.00           C  
ATOM   1000  C   ASN A  66      35.304  32.735  39.176  1.00  0.00           C  
ATOM   1001  O   ASN A  66      35.844  32.874  38.074  1.00  0.00           O  
ATOM   1002  CB  ASN A  66      37.283  31.849  40.406  1.00  0.00           C  
ATOM   1003  CG  ASN A  66      38.322  32.156  41.449  1.00  0.00           C  
ATOM   1004  OD1 ASN A  66      38.692  33.318  41.652  1.00  0.00           O  
ATOM   1005  ND2 ASN A  66      38.803  31.138  42.116  1.00  0.00           N  
ATOM   1006  H   ASN A  66      35.117  31.619  41.893  1.00  0.00           H  
ATOM   1007  HA  ASN A  66      36.514  33.832  40.510  1.00  0.00           H  
ATOM   1008 1HB  ASN A  66      36.919  30.832  40.560  1.00  0.00           H  
ATOM   1009 2HB  ASN A  66      37.749  31.885  39.422  1.00  0.00           H  
ATOM   1010 1HD2 ASN A  66      39.496  31.286  42.822  1.00  0.00           H  
ATOM   1011 2HD2 ASN A  66      38.482  30.210  41.928  1.00  0.00           H  
ATOM   1012  N   GLY A  67      33.989  32.596  39.280  1.00  0.00           N  
ATOM   1013  CA  GLY A  67      33.159  32.648  38.098  1.00  0.00           C  
ATOM   1014  C   GLY A  67      32.318  31.438  37.804  1.00  0.00           C  
ATOM   1015  O   GLY A  67      32.562  30.337  38.292  1.00  0.00           O  
ATOM   1016  H   GLY A  67      33.542  32.454  40.176  1.00  0.00           H  
ATOM   1017 1HA  GLY A  67      32.494  33.504  38.213  1.00  0.00           H  
ATOM   1018 2HA  GLY A  67      33.783  32.815  37.222  1.00  0.00           H  
ATOM   1019  N   GLY A  68      31.310  31.653  36.967  1.00  0.00           N  
ATOM   1020  CA  GLY A  68      30.393  30.594  36.602  1.00  0.00           C  
ATOM   1021  C   GLY A  68      29.237  31.025  35.727  1.00  0.00           C  
ATOM   1022  O   GLY A  68      29.160  32.166  35.268  1.00  0.00           O  
ATOM   1023  H   GLY A  68      31.221  32.590  36.602  1.00  0.00           H  
ATOM   1024 1HA  GLY A  68      30.945  29.815  36.075  1.00  0.00           H  
ATOM   1025 2HA  GLY A  68      29.991  30.160  37.516  1.00  0.00           H  
ATOM   1026  N   PHE A  69      28.321  30.089  35.495  1.00  0.00           N  
ATOM   1027  CA  PHE A  69      27.147  30.314  34.659  1.00  0.00           C  
ATOM   1028  C   PHE A  69      25.886  29.720  35.262  1.00  0.00           C  
ATOM   1029  O   PHE A  69      25.934  28.776  36.052  1.00  0.00           O  
ATOM   1030  CB  PHE A  69      27.304  29.739  33.250  1.00  0.00           C  
ATOM   1031  CG  PHE A  69      28.350  30.409  32.405  1.00  0.00           C  
ATOM   1032  CD1 PHE A  69      29.690  30.059  32.489  1.00  0.00           C  
ATOM   1033  CD2 PHE A  69      27.982  31.412  31.510  1.00  0.00           C  
ATOM   1034  CE1 PHE A  69      30.631  30.692  31.700  1.00  0.00           C  
ATOM   1035  CE2 PHE A  69      28.923  32.043  30.721  1.00  0.00           C  
ATOM   1036  CZ  PHE A  69      30.252  31.681  30.818  1.00  0.00           C  
ATOM   1037  H   PHE A  69      28.482  29.195  35.935  1.00  0.00           H  
ATOM   1038  HA  PHE A  69      27.000  31.391  34.561  1.00  0.00           H  
ATOM   1039 1HB  PHE A  69      27.562  28.682  33.306  1.00  0.00           H  
ATOM   1040 2HB  PHE A  69      26.355  29.814  32.722  1.00  0.00           H  
ATOM   1041  HD1 PHE A  69      29.998  29.277  33.184  1.00  0.00           H  
ATOM   1042  HD2 PHE A  69      26.933  31.701  31.430  1.00  0.00           H  
ATOM   1043  HE1 PHE A  69      31.681  30.409  31.775  1.00  0.00           H  
ATOM   1044  HE2 PHE A  69      28.621  32.824  30.024  1.00  0.00           H  
ATOM   1045  HZ  PHE A  69      31.000  32.176  30.200  1.00  0.00           H  
ATOM   1046  N   MET A  70      24.751  30.292  34.868  1.00  0.00           N  
ATOM   1047  CA  MET A  70      23.446  29.848  35.337  1.00  0.00           C  
ATOM   1048  C   MET A  70      23.110  28.440  34.850  1.00  0.00           C  
ATOM   1049  O   MET A  70      22.405  27.698  35.531  1.00  0.00           O  
ATOM   1050  CB  MET A  70      22.389  30.849  34.876  1.00  0.00           C  
ATOM   1051  CG  MET A  70      22.595  32.205  35.537  1.00  0.00           C  
ATOM   1052  SD  MET A  70      23.810  33.247  34.706  1.00  0.00           S  
ATOM   1053  CE  MET A  70      22.921  33.898  33.295  1.00  0.00           C  
ATOM   1054  H   MET A  70      24.795  31.065  34.220  1.00  0.00           H  
ATOM   1055  HA  MET A  70      23.470  29.820  36.425  1.00  0.00           H  
ATOM   1056 1HB  MET A  70      22.432  30.965  33.794  1.00  0.00           H  
ATOM   1057 2HB  MET A  70      21.393  30.475  35.118  1.00  0.00           H  
ATOM   1058 1HG  MET A  70      21.657  32.759  35.564  1.00  0.00           H  
ATOM   1059 2HG  MET A  70      22.927  32.059  36.564  1.00  0.00           H  
ATOM   1060 1HE  MET A  70      23.588  34.548  32.728  1.00  0.00           H  
ATOM   1061 2HE  MET A  70      22.576  33.086  32.654  1.00  0.00           H  
ATOM   1062 3HE  MET A  70      22.057  34.468  33.639  1.00  0.00           H  
ATOM   1063  N   ALA A  71      23.605  28.040  33.681  1.00  0.00           N  
ATOM   1064  CA  ALA A  71      23.323  26.690  33.211  1.00  0.00           C  
ATOM   1065  C   ALA A  71      23.898  25.659  34.175  1.00  0.00           C  
ATOM   1066  O   ALA A  71      23.309  24.600  34.379  1.00  0.00           O  
ATOM   1067  CB  ALA A  71      23.884  26.485  31.810  1.00  0.00           C  
ATOM   1068  H   ALA A  71      24.171  28.660  33.118  1.00  0.00           H  
ATOM   1069  HA  ALA A  71      22.243  26.550  33.175  1.00  0.00           H  
ATOM   1070 1HB  ALA A  71      23.667  25.469  31.478  1.00  0.00           H  
ATOM   1071 2HB  ALA A  71      23.424  27.196  31.127  1.00  0.00           H  
ATOM   1072 3HB  ALA A  71      24.962  26.636  31.824  1.00  0.00           H  
ATOM   1073  N   ARG A  72      25.045  25.964  34.772  1.00  0.00           N  
ATOM   1074  CA  ARG A  72      25.672  25.044  35.710  1.00  0.00           C  
ATOM   1075  C   ARG A  72      24.864  25.076  36.999  1.00  0.00           C  
ATOM   1076  O   ARG A  72      24.615  24.042  37.614  1.00  0.00           O  
ATOM   1077  CB  ARG A  72      27.119  25.395  36.021  1.00  0.00           C  
ATOM   1078  CG  ARG A  72      28.210  25.026  35.029  1.00  0.00           C  
ATOM   1079  CD  ARG A  72      28.366  26.073  33.987  1.00  0.00           C  
ATOM   1080  NE  ARG A  72      29.508  25.845  33.115  1.00  0.00           N  
ATOM   1081  CZ  ARG A  72      30.759  26.291  33.337  1.00  0.00           C  
ATOM   1082  NH1 ARG A  72      31.065  26.998  34.403  1.00  0.00           N  
ATOM   1083  NH2 ARG A  72      31.705  26.010  32.459  1.00  0.00           N  
ATOM   1084  H   ARG A  72      25.495  26.847  34.577  1.00  0.00           H  
ATOM   1085  HA  ARG A  72      25.656  24.038  35.287  1.00  0.00           H  
ATOM   1086 1HB  ARG A  72      27.180  26.475  36.150  1.00  0.00           H  
ATOM   1087 2HB  ARG A  72      27.412  24.920  36.958  1.00  0.00           H  
ATOM   1088 1HG  ARG A  72      29.156  24.917  35.559  1.00  0.00           H  
ATOM   1089 2HG  ARG A  72      27.956  24.085  34.539  1.00  0.00           H  
ATOM   1090 1HD  ARG A  72      27.474  26.101  33.361  1.00  0.00           H  
ATOM   1091 2HD  ARG A  72      28.503  27.036  34.478  1.00  0.00           H  
ATOM   1092  HE  ARG A  72      29.345  25.307  32.274  1.00  0.00           H  
ATOM   1093 1HH1 ARG A  72      30.365  27.230  35.093  1.00  0.00           H  
ATOM   1094 2HH1 ARG A  72      32.014  27.316  34.538  1.00  0.00           H  
ATOM   1095 1HH2 ARG A  72      31.486  25.468  31.635  1.00  0.00           H  
ATOM   1096 2HH2 ARG A  72      32.649  26.336  32.608  1.00  0.00           H  
ATOM   1097  N   ALA A  73      24.457  26.278  37.404  1.00  0.00           N  
ATOM   1098  CA  ALA A  73      23.666  26.443  38.617  1.00  0.00           C  
ATOM   1099  C   ALA A  73      22.358  25.656  38.523  1.00  0.00           C  
ATOM   1100  O   ALA A  73      21.927  25.039  39.496  1.00  0.00           O  
ATOM   1101  CB  ALA A  73      23.386  27.922  38.843  1.00  0.00           C  
ATOM   1102  H   ALA A  73      24.705  27.089  36.855  1.00  0.00           H  
ATOM   1103  HA  ALA A  73      24.228  26.060  39.470  1.00  0.00           H  
ATOM   1104 1HB  ALA A  73      22.765  28.046  39.729  1.00  0.00           H  
ATOM   1105 2HB  ALA A  73      24.324  28.454  38.981  1.00  0.00           H  
ATOM   1106 3HB  ALA A  73      22.863  28.316  37.972  1.00  0.00           H  
ATOM   1107  N   PHE A  74      21.734  25.677  37.347  1.00  0.00           N  
ATOM   1108  CA  PHE A  74      20.485  24.948  37.140  1.00  0.00           C  
ATOM   1109  C   PHE A  74      20.732  23.446  37.065  1.00  0.00           C  
ATOM   1110  O   PHE A  74      19.961  22.667  37.632  1.00  0.00           O  
ATOM   1111  CB  PHE A  74      19.817  25.448  35.858  1.00  0.00           C  
ATOM   1112  CG  PHE A  74      19.388  26.888  35.869  1.00  0.00           C  
ATOM   1113  CD1 PHE A  74      19.190  27.602  37.041  1.00  0.00           C  
ATOM   1114  CD2 PHE A  74      19.177  27.544  34.653  1.00  0.00           C  
ATOM   1115  CE1 PHE A  74      18.795  28.926  37.007  1.00  0.00           C  
ATOM   1116  CE2 PHE A  74      18.783  28.867  34.619  1.00  0.00           C  
ATOM   1117  CZ  PHE A  74      18.592  29.558  35.799  1.00  0.00           C  
ATOM   1118  H   PHE A  74      22.134  26.209  36.587  1.00  0.00           H  
ATOM   1119  HA  PHE A  74      19.809  25.139  37.974  1.00  0.00           H  
ATOM   1120 1HB  PHE A  74      20.510  25.314  35.028  1.00  0.00           H  
ATOM   1121 2HB  PHE A  74      18.934  24.838  35.669  1.00  0.00           H  
ATOM   1122  HD1 PHE A  74      19.339  27.147  38.021  1.00  0.00           H  
ATOM   1123  HD2 PHE A  74      19.326  27.001  33.718  1.00  0.00           H  
ATOM   1124  HE1 PHE A  74      18.646  29.464  37.943  1.00  0.00           H  
ATOM   1125  HE2 PHE A  74      18.619  29.379  33.672  1.00  0.00           H  
ATOM   1126  HZ  PHE A  74      18.280  30.601  35.771  1.00  0.00           H  
ATOM   1127  N   GLN A  75      21.795  23.015  36.390  1.00  0.00           N  
ATOM   1128  CA  GLN A  75      22.058  21.581  36.345  1.00  0.00           C  
ATOM   1129  C   GLN A  75      22.371  21.097  37.756  1.00  0.00           C  
ATOM   1130  O   GLN A  75      21.998  19.987  38.125  1.00  0.00           O  
ATOM   1131  CB  GLN A  75      23.227  21.279  35.404  1.00  0.00           C  
ATOM   1132  CG  GLN A  75      23.454  19.806  35.112  1.00  0.00           C  
ATOM   1133  CD  GLN A  75      22.293  19.175  34.368  1.00  0.00           C  
ATOM   1134  OE1 GLN A  75      21.564  19.859  33.644  1.00  0.00           O  
ATOM   1135  NE2 GLN A  75      22.110  17.871  34.537  1.00  0.00           N  
ATOM   1136  H   GLN A  75      22.416  23.656  35.913  1.00  0.00           H  
ATOM   1137  HA  GLN A  75      21.166  21.072  35.980  1.00  0.00           H  
ATOM   1138 1HB  GLN A  75      23.062  21.782  34.451  1.00  0.00           H  
ATOM   1139 2HB  GLN A  75      24.146  21.677  35.833  1.00  0.00           H  
ATOM   1140 1HG  GLN A  75      24.349  19.701  34.499  1.00  0.00           H  
ATOM   1141 2HG  GLN A  75      23.585  19.267  36.051  1.00  0.00           H  
ATOM   1142 1HE2 GLN A  75      21.358  17.403  34.069  1.00  0.00           H  
ATOM   1143 2HE2 GLN A  75      22.722  17.351  35.132  1.00  0.00           H  
ATOM   1144  N   TYR A  76      23.055  21.922  38.544  1.00  0.00           N  
ATOM   1145  CA  TYR A  76      23.345  21.587  39.932  1.00  0.00           C  
ATOM   1146  C   TYR A  76      22.078  21.352  40.749  1.00  0.00           C  
ATOM   1147  O   TYR A  76      21.980  20.342  41.438  1.00  0.00           O  
ATOM   1148  CB  TYR A  76      24.185  22.666  40.619  1.00  0.00           C  
ATOM   1149  CG  TYR A  76      24.108  22.591  42.128  1.00  0.00           C  
ATOM   1150  CD1 TYR A  76      24.711  21.586  42.870  1.00  0.00           C  
ATOM   1151  CD2 TYR A  76      23.392  23.589  42.772  1.00  0.00           C  
ATOM   1152  CE1 TYR A  76      24.595  21.586  44.247  1.00  0.00           C  
ATOM   1153  CE2 TYR A  76      23.274  23.593  44.148  1.00  0.00           C  
ATOM   1154  CZ  TYR A  76      23.872  22.596  44.892  1.00  0.00           C  
ATOM   1155  OH  TYR A  76      23.748  22.609  46.263  1.00  0.00           O  
ATOM   1156  H   TYR A  76      23.382  22.806  38.177  1.00  0.00           H  
ATOM   1157  HA  TYR A  76      23.913  20.656  39.941  1.00  0.00           H  
ATOM   1158 1HB  TYR A  76      25.233  22.582  40.329  1.00  0.00           H  
ATOM   1159 2HB  TYR A  76      23.850  23.653  40.304  1.00  0.00           H  
ATOM   1160  HD1 TYR A  76      25.276  20.796  42.375  1.00  0.00           H  
ATOM   1161  HD2 TYR A  76      22.921  24.373  42.180  1.00  0.00           H  
ATOM   1162  HE1 TYR A  76      25.069  20.797  44.830  1.00  0.00           H  
ATOM   1163  HE2 TYR A  76      22.711  24.376  44.656  1.00  0.00           H  
ATOM   1164  HH  TYR A  76      23.454  23.475  46.555  1.00  0.00           H  
ATOM   1165  N   VAL A  77      21.121  22.272  40.696  1.00  0.00           N  
ATOM   1166  CA  VAL A  77      19.921  22.075  41.496  1.00  0.00           C  
ATOM   1167  C   VAL A  77      19.216  20.797  41.040  1.00  0.00           C  
ATOM   1168  O   VAL A  77      18.760  20.021  41.878  1.00  0.00           O  
ATOM   1169  CB  VAL A  77      18.991  23.295  41.340  1.00  0.00           C  
ATOM   1170  CG1 VAL A  77      17.641  23.060  41.997  1.00  0.00           C  
ATOM   1171  CG2 VAL A  77      19.707  24.492  41.948  1.00  0.00           C  
ATOM   1172  H   VAL A  77      21.236  23.085  40.108  1.00  0.00           H  
ATOM   1173  HA  VAL A  77      20.210  21.982  42.543  1.00  0.00           H  
ATOM   1174  HB  VAL A  77      18.791  23.469  40.284  1.00  0.00           H  
ATOM   1175 1HG1 VAL A  77      17.016  23.945  41.862  1.00  0.00           H  
ATOM   1176 2HG1 VAL A  77      17.147  22.201  41.541  1.00  0.00           H  
ATOM   1177 3HG1 VAL A  77      17.792  22.874  43.059  1.00  0.00           H  
ATOM   1178 1HG2 VAL A  77      19.077  25.378  41.852  1.00  0.00           H  
ATOM   1179 2HG2 VAL A  77      19.900  24.284  42.998  1.00  0.00           H  
ATOM   1180 3HG2 VAL A  77      20.651  24.676  41.434  1.00  0.00           H  
ATOM   1181  N   LYS A  78      19.135  20.568  39.731  1.00  0.00           N  
ATOM   1182  CA  LYS A  78      18.515  19.359  39.200  1.00  0.00           C  
ATOM   1183  C   LYS A  78      19.133  18.071  39.730  1.00  0.00           C  
ATOM   1184  O   LYS A  78      18.412  17.190  40.205  1.00  0.00           O  
ATOM   1185  CB  LYS A  78      18.571  19.341  37.671  1.00  0.00           C  
ATOM   1186  CG  LYS A  78      17.780  18.230  36.995  1.00  0.00           C  
ATOM   1187  CD  LYS A  78      18.557  16.955  36.705  1.00  0.00           C  
ATOM   1188  CE  LYS A  78      17.723  16.020  35.842  1.00  0.00           C  
ATOM   1189  NZ  LYS A  78      18.362  14.689  35.659  1.00  0.00           N  
ATOM   1190  H   LYS A  78      19.508  21.246  39.082  1.00  0.00           H  
ATOM   1191  HA  LYS A  78      17.470  19.359  39.513  1.00  0.00           H  
ATOM   1192 1HB  LYS A  78      18.194  20.290  37.290  1.00  0.00           H  
ATOM   1193 2HB  LYS A  78      19.608  19.241  37.349  1.00  0.00           H  
ATOM   1194 1HG  LYS A  78      16.942  17.964  37.640  1.00  0.00           H  
ATOM   1195 2HG  LYS A  78      17.398  18.597  36.042  1.00  0.00           H  
ATOM   1196 1HD  LYS A  78      19.483  17.210  36.187  1.00  0.00           H  
ATOM   1197 2HD  LYS A  78      18.827  16.431  37.622  1.00  0.00           H  
ATOM   1198 1HE  LYS A  78      16.751  15.882  36.313  1.00  0.00           H  
ATOM   1199 2HE  LYS A  78      17.579  16.479  34.864  1.00  0.00           H  
ATOM   1200 1HZ  LYS A  78      17.768  14.112  35.080  1.00  0.00           H  
ATOM   1201 2HZ  LYS A  78      19.262  14.795  35.211  1.00  0.00           H  
ATOM   1202 3HZ  LYS A  78      18.488  14.251  36.560  1.00  0.00           H  
ATOM   1203  N   GLU A  79      20.457  17.955  39.658  1.00  0.00           N  
ATOM   1204  CA  GLU A  79      21.152  16.749  40.105  1.00  0.00           C  
ATOM   1205  C   GLU A  79      21.258  16.640  41.618  1.00  0.00           C  
ATOM   1206  O   GLU A  79      21.256  15.536  42.167  1.00  0.00           O  
ATOM   1207  CB  GLU A  79      22.561  16.697  39.508  1.00  0.00           C  
ATOM   1208  CG  GLU A  79      22.577  16.513  37.999  1.00  0.00           C  
ATOM   1209  CD  GLU A  79      23.954  16.394  37.410  1.00  0.00           C  
ATOM   1210  OE1 GLU A  79      24.908  16.291  38.146  1.00  0.00           O  
ATOM   1211  OE2 GLU A  79      24.046  16.405  36.205  1.00  0.00           O  
ATOM   1212  H   GLU A  79      20.997  18.719  39.285  1.00  0.00           H  
ATOM   1213  HA  GLU A  79      20.587  15.885  39.756  1.00  0.00           H  
ATOM   1214 1HB  GLU A  79      23.089  17.619  39.747  1.00  0.00           H  
ATOM   1215 2HB  GLU A  79      23.116  15.874  39.956  1.00  0.00           H  
ATOM   1216 1HG  GLU A  79      22.018  15.611  37.752  1.00  0.00           H  
ATOM   1217 2HG  GLU A  79      22.071  17.364  37.542  1.00  0.00           H  
ATOM   1218  N   ASN A  80      21.345  17.783  42.295  1.00  0.00           N  
ATOM   1219  CA  ASN A  80      21.428  17.856  43.751  1.00  0.00           C  
ATOM   1220  C   ASN A  80      20.100  17.566  44.438  1.00  0.00           C  
ATOM   1221  O   ASN A  80      20.083  17.089  45.573  1.00  0.00           O  
ATOM   1222  CB  ASN A  80      21.944  19.222  44.163  1.00  0.00           C  
ATOM   1223  CG  ASN A  80      22.355  19.348  45.603  1.00  0.00           C  
ATOM   1224  OD1 ASN A  80      23.227  18.629  46.105  1.00  0.00           O  
ATOM   1225  ND2 ASN A  80      21.716  20.275  46.272  1.00  0.00           N  
ATOM   1226  H   ASN A  80      21.355  18.661  41.796  1.00  0.00           H  
ATOM   1227  HA  ASN A  80      22.123  17.087  44.091  1.00  0.00           H  
ATOM   1228 1HB  ASN A  80      22.808  19.468  43.544  1.00  0.00           H  
ATOM   1229 2HB  ASN A  80      21.169  19.967  43.974  1.00  0.00           H  
ATOM   1230 1HD2 ASN A  80      21.928  20.426  47.238  1.00  0.00           H  
ATOM   1231 2HD2 ASN A  80      21.014  20.847  45.849  1.00  0.00           H  
ATOM   1232  N   GLY A  81      18.987  17.856  43.772  1.00  0.00           N  
ATOM   1233  CA  GLY A  81      17.700  17.613  44.399  1.00  0.00           C  
ATOM   1234  C   GLY A  81      17.180  18.830  45.136  1.00  0.00           C  
ATOM   1235  O   GLY A  81      16.390  18.687  46.070  1.00  0.00           O  
ATOM   1236  H   GLY A  81      19.013  18.241  42.838  1.00  0.00           H  
ATOM   1237 1HA  GLY A  81      16.982  17.319  43.633  1.00  0.00           H  
ATOM   1238 2HA  GLY A  81      17.789  16.782  45.098  1.00  0.00           H  
ATOM   1239  N   GLY A  82      17.606  20.022  44.737  1.00  0.00           N  
ATOM   1240  CA  GLY A  82      17.148  21.224  45.408  1.00  0.00           C  
ATOM   1241  C   GLY A  82      18.207  22.226  45.812  1.00  0.00           C  
ATOM   1242  O   GLY A  82      19.411  21.977  45.824  1.00  0.00           O  
ATOM   1243  H   GLY A  82      18.250  20.091  43.962  1.00  0.00           H  
ATOM   1244 1HA  GLY A  82      16.445  21.745  44.757  1.00  0.00           H  
ATOM   1245 2HA  GLY A  82      16.613  20.944  46.314  1.00  0.00           H  
ATOM   1246  N   LEU A  83      17.719  23.416  46.150  1.00  0.00           N  
ATOM   1247  CA  LEU A  83      18.549  24.529  46.594  1.00  0.00           C  
ATOM   1248  C   LEU A  83      18.018  25.078  47.912  1.00  0.00           C  
ATOM   1249  O   LEU A  83      16.816  25.291  48.075  1.00  0.00           O  
ATOM   1250  CB  LEU A  83      18.544  25.607  45.502  1.00  0.00           C  
ATOM   1251  CG  LEU A  83      19.507  26.792  45.651  1.00  0.00           C  
ATOM   1252  CD1 LEU A  83      20.947  26.310  45.541  1.00  0.00           C  
ATOM   1253  CD2 LEU A  83      19.223  27.848  44.593  1.00  0.00           C  
ATOM   1254  H   LEU A  83      16.718  23.534  46.089  1.00  0.00           H  
ATOM   1255  HA  LEU A  83      19.562  24.156  46.738  1.00  0.00           H  
ATOM   1256 1HB  LEU A  83      18.780  25.128  44.554  1.00  0.00           H  
ATOM   1257 2HB  LEU A  83      17.538  26.024  45.445  1.00  0.00           H  
ATOM   1258  HG  LEU A  83      19.392  27.246  46.635  1.00  0.00           H  
ATOM   1259 1HD1 LEU A  83      21.623  27.159  45.648  1.00  0.00           H  
ATOM   1260 2HD1 LEU A  83      21.163  25.583  46.324  1.00  0.00           H  
ATOM   1261 3HD1 LEU A  83      21.086  25.847  44.565  1.00  0.00           H  
ATOM   1262 1HD2 LEU A  83      19.925  28.671  44.732  1.00  0.00           H  
ATOM   1263 2HD2 LEU A  83      19.348  27.419  43.599  1.00  0.00           H  
ATOM   1264 3HD2 LEU A  83      18.201  28.211  44.700  1.00  0.00           H  
ATOM   1265  N   ASP A  84      18.939  25.307  48.843  1.00  0.00           N  
ATOM   1266  CA  ASP A  84      18.686  25.887  50.152  1.00  0.00           C  
ATOM   1267  C   ASP A  84      18.272  27.349  50.113  1.00  0.00           C  
ATOM   1268  O   ASP A  84      18.679  28.088  49.215  1.00  0.00           O  
ATOM   1269  CB  ASP A  84      19.921  25.774  51.050  1.00  0.00           C  
ATOM   1270  CG  ASP A  84      20.158  24.358  51.559  1.00  0.00           C  
ATOM   1271  OD1 ASP A  84      19.269  23.545  51.465  1.00  0.00           O  
ATOM   1272  OD2 ASP A  84      21.229  24.085  52.045  1.00  0.00           O  
ATOM   1273  H   ASP A  84      19.894  25.058  48.633  1.00  0.00           H  
ATOM   1274  HA  ASP A  84      17.861  25.345  50.616  1.00  0.00           H  
ATOM   1275 1HB  ASP A  84      20.800  26.098  50.493  1.00  0.00           H  
ATOM   1276 2HB  ASP A  84      19.803  26.440  51.905  1.00  0.00           H  
ATOM   1277  N   SER A  85      17.468  27.719  51.102  1.00  0.00           N  
ATOM   1278  CA  SER A  85      16.951  29.062  51.303  1.00  0.00           C  
ATOM   1279  C   SER A  85      17.994  30.102  51.693  1.00  0.00           C  
ATOM   1280  O   SER A  85      19.082  29.773  52.166  1.00  0.00           O  
ATOM   1281  CB  SER A  85      15.874  29.075  52.370  1.00  0.00           C  
ATOM   1282  OG  SER A  85      16.422  28.823  53.634  1.00  0.00           O  
ATOM   1283  H   SER A  85      17.201  27.000  51.758  1.00  0.00           H  
ATOM   1284  HA  SER A  85      16.518  29.402  50.360  1.00  0.00           H  
ATOM   1285 1HB  SER A  85      15.374  30.044  52.372  1.00  0.00           H  
ATOM   1286 2HB  SER A  85      15.126  28.319  52.132  1.00  0.00           H  
ATOM   1287  HG  SER A  85      15.688  28.902  54.248  1.00  0.00           H  
ATOM   1288  N   GLU A  86      17.632  31.361  51.477  1.00  0.00           N  
ATOM   1289  CA  GLU A  86      18.481  32.487  51.846  1.00  0.00           C  
ATOM   1290  C   GLU A  86      18.776  32.533  53.342  1.00  0.00           C  
ATOM   1291  O   GLU A  86      19.911  32.785  53.750  1.00  0.00           O  
ATOM   1292  CB  GLU A  86      17.863  33.823  51.430  1.00  0.00           C  
ATOM   1293  CG  GLU A  86      18.716  35.030  51.796  1.00  0.00           C  
ATOM   1294  CD  GLU A  86      18.093  36.362  51.483  1.00  0.00           C  
ATOM   1295  OE1 GLU A  86      17.048  36.402  50.880  1.00  0.00           O  
ATOM   1296  OE2 GLU A  86      18.672  37.357  51.852  1.00  0.00           O  
ATOM   1297  H   GLU A  86      16.734  31.524  51.041  1.00  0.00           H  
ATOM   1298  HA  GLU A  86      19.435  32.374  51.330  1.00  0.00           H  
ATOM   1299 1HB  GLU A  86      17.707  33.826  50.351  1.00  0.00           H  
ATOM   1300 2HB  GLU A  86      16.889  33.934  51.907  1.00  0.00           H  
ATOM   1301 1HG  GLU A  86      18.934  35.017  52.864  1.00  0.00           H  
ATOM   1302 2HG  GLU A  86      19.661  34.953  51.260  1.00  0.00           H  
ATOM   1303  N   GLU A  87      17.763  32.285  54.165  1.00  0.00           N  
ATOM   1304  CA  GLU A  87      17.917  32.365  55.610  1.00  0.00           C  
ATOM   1305  C   GLU A  87      18.824  31.285  56.195  1.00  0.00           C  
ATOM   1306  O   GLU A  87      19.618  31.567  57.091  1.00  0.00           O  
ATOM   1307  CB  GLU A  87      16.545  32.285  56.284  1.00  0.00           C  
ATOM   1308  CG  GLU A  87      15.619  33.453  55.981  1.00  0.00           C  
ATOM   1309  CD  GLU A  87      14.937  33.316  54.648  1.00  0.00           C  
ATOM   1310  OE1 GLU A  87      15.124  32.301  54.021  1.00  0.00           O  
ATOM   1311  OE2 GLU A  87      14.234  34.218  54.256  1.00  0.00           O  
ATOM   1312  H   GLU A  87      16.860  32.036  53.781  1.00  0.00           H  
ATOM   1313  HA  GLU A  87      18.375  33.327  55.843  1.00  0.00           H  
ATOM   1314 1HB  GLU A  87      16.042  31.370  55.971  1.00  0.00           H  
ATOM   1315 2HB  GLU A  87      16.676  32.236  57.365  1.00  0.00           H  
ATOM   1316 1HG  GLU A  87      14.861  33.517  56.761  1.00  0.00           H  
ATOM   1317 2HG  GLU A  87      16.198  34.376  55.998  1.00  0.00           H  
ATOM   1318  N   SER A  88      18.718  30.059  55.692  1.00  0.00           N  
ATOM   1319  CA  SER A  88      19.555  28.985  56.225  1.00  0.00           C  
ATOM   1320  C   SER A  88      20.985  29.011  55.690  1.00  0.00           C  
ATOM   1321  O   SER A  88      21.889  28.470  56.325  1.00  0.00           O  
ATOM   1322  CB  SER A  88      18.951  27.627  55.921  1.00  0.00           C  
ATOM   1323  OG  SER A  88      17.741  27.447  56.604  1.00  0.00           O  
ATOM   1324  H   SER A  88      18.065  29.859  54.947  1.00  0.00           H  
ATOM   1325  HA  SER A  88      19.611  29.107  57.307  1.00  0.00           H  
ATOM   1326 1HB  SER A  88      18.783  27.539  54.848  1.00  0.00           H  
ATOM   1327 2HB  SER A  88      19.659  26.852  56.213  1.00  0.00           H  
ATOM   1328  HG  SER A  88      17.573  26.502  56.600  1.00  0.00           H  
ATOM   1329  N   TYR A  89      21.217  29.627  54.536  1.00  0.00           N  
ATOM   1330  CA  TYR A  89      22.571  29.704  53.996  1.00  0.00           C  
ATOM   1331  C   TYR A  89      22.841  31.121  53.478  1.00  0.00           C  
ATOM   1332  O   TYR A  89      22.881  31.337  52.265  1.00  0.00           O  
ATOM   1333  CB  TYR A  89      22.664  28.648  52.894  1.00  0.00           C  
ATOM   1334  CG  TYR A  89      24.025  28.200  52.409  1.00  0.00           C  
ATOM   1335  CD1 TYR A  89      24.083  26.927  51.857  1.00  0.00           C  
ATOM   1336  CD2 TYR A  89      25.184  28.955  52.482  1.00  0.00           C  
ATOM   1337  CE1 TYR A  89      25.271  26.410  51.381  1.00  0.00           C  
ATOM   1338  CE2 TYR A  89      26.365  28.425  52.001  1.00  0.00           C  
ATOM   1339  CZ  TYR A  89      26.408  27.158  51.453  1.00  0.00           C  
ATOM   1340  OH  TYR A  89      27.583  26.624  50.973  1.00  0.00           O  
ATOM   1341  H   TYR A  89      20.462  30.051  54.013  1.00  0.00           H  
ATOM   1342  HA  TYR A  89      23.291  29.485  54.784  1.00  0.00           H  
ATOM   1343 1HB  TYR A  89      22.154  27.748  53.241  1.00  0.00           H  
ATOM   1344 2HB  TYR A  89      22.143  29.022  52.012  1.00  0.00           H  
ATOM   1345  HD1 TYR A  89      23.170  26.335  51.799  1.00  0.00           H  
ATOM   1346  HD2 TYR A  89      25.187  29.959  52.910  1.00  0.00           H  
ATOM   1347  HE1 TYR A  89      25.303  25.410  50.949  1.00  0.00           H  
ATOM   1348  HE2 TYR A  89      27.285  29.005  52.053  1.00  0.00           H  
ATOM   1349  HH  TYR A  89      28.246  27.311  50.873  1.00  0.00           H  
ATOM   1350  N   PRO A  90      23.031  32.115  54.362  1.00  0.00           N  
ATOM   1351  CA  PRO A  90      23.153  33.550  54.068  1.00  0.00           C  
ATOM   1352  C   PRO A  90      24.321  33.864  53.139  1.00  0.00           C  
ATOM   1353  O   PRO A  90      25.355  33.198  53.205  1.00  0.00           O  
ATOM   1354  CB  PRO A  90      23.378  34.172  55.450  1.00  0.00           C  
ATOM   1355  CG  PRO A  90      22.829  33.179  56.416  1.00  0.00           C  
ATOM   1356  CD  PRO A  90      23.138  31.834  55.814  1.00  0.00           C  
ATOM   1357  HA  PRO A  90      22.209  33.902  53.624  1.00  0.00           H  
ATOM   1358 1HB  PRO A  90      24.452  34.358  55.600  1.00  0.00           H  
ATOM   1359 2HB  PRO A  90      22.867  35.144  55.509  1.00  0.00           H  
ATOM   1360 1HG  PRO A  90      23.294  33.310  57.404  1.00  0.00           H  
ATOM   1361 2HG  PRO A  90      21.749  33.334  56.556  1.00  0.00           H  
ATOM   1362 1HD  PRO A  90      24.145  31.485  56.084  1.00  0.00           H  
ATOM   1363 2HD  PRO A  90      22.352  31.171  56.204  1.00  0.00           H  
ATOM   1364  N   TYR A  91      24.164  34.886  52.305  1.00  0.00           N  
ATOM   1365  CA  TYR A  91      25.240  35.265  51.400  1.00  0.00           C  
ATOM   1366  C   TYR A  91      26.325  36.103  52.074  1.00  0.00           C  
ATOM   1367  O   TYR A  91      26.030  37.120  52.705  1.00  0.00           O  
ATOM   1368  CB  TYR A  91      24.672  36.029  50.202  1.00  0.00           C  
ATOM   1369  CG  TYR A  91      25.709  36.367  49.154  1.00  0.00           C  
ATOM   1370  CD1 TYR A  91      26.122  35.377  48.275  1.00  0.00           C  
ATOM   1371  CD2 TYR A  91      26.247  37.642  49.063  1.00  0.00           C  
ATOM   1372  CE1 TYR A  91      27.067  35.651  47.305  1.00  0.00           C  
ATOM   1373  CE2 TYR A  91      27.191  37.908  48.091  1.00  0.00           C  
ATOM   1374  CZ  TYR A  91      27.594  36.914  47.222  1.00  0.00           C  
ATOM   1375  OH  TYR A  91      28.533  37.159  46.247  1.00  0.00           O  
ATOM   1376  H   TYR A  91      23.296  35.402  52.302  1.00  0.00           H  
ATOM   1377  HA  TYR A  91      25.722  34.353  51.046  1.00  0.00           H  
ATOM   1378 1HB  TYR A  91      23.888  35.437  49.729  1.00  0.00           H  
ATOM   1379 2HB  TYR A  91      24.217  36.958  50.545  1.00  0.00           H  
ATOM   1380  HD1 TYR A  91      25.699  34.375  48.347  1.00  0.00           H  
ATOM   1381  HD2 TYR A  91      25.930  38.428  49.749  1.00  0.00           H  
ATOM   1382  HE1 TYR A  91      27.389  34.870  46.616  1.00  0.00           H  
ATOM   1383  HE2 TYR A  91      27.616  38.910  48.018  1.00  0.00           H  
ATOM   1384  HH  TYR A  91      28.822  38.074  46.291  1.00  0.00           H  
ATOM   1385  N   VAL A  92      27.574  35.662  51.939  1.00  0.00           N  
ATOM   1386  CA  VAL A  92      28.688  36.390  52.546  1.00  0.00           C  
ATOM   1387  C   VAL A  92      29.795  36.723  51.540  1.00  0.00           C  
ATOM   1388  O   VAL A  92      30.781  37.353  51.913  1.00  0.00           O  
ATOM   1389  CB  VAL A  92      29.304  35.571  53.696  1.00  0.00           C  
ATOM   1390  CG1 VAL A  92      28.275  35.406  54.804  1.00  0.00           C  
ATOM   1391  CG2 VAL A  92      29.785  34.219  53.191  1.00  0.00           C  
ATOM   1392  H   VAL A  92      27.778  34.821  51.418  1.00  0.00           H  
ATOM   1393  HA  VAL A  92      28.306  37.331  52.945  1.00  0.00           H  
ATOM   1394  HB  VAL A  92      30.152  36.113  54.115  1.00  0.00           H  
ATOM   1395 1HG1 VAL A  92      28.708  34.827  55.620  1.00  0.00           H  
ATOM   1396 2HG1 VAL A  92      27.981  36.388  55.172  1.00  0.00           H  
ATOM   1397 3HG1 VAL A  92      27.398  34.885  54.422  1.00  0.00           H  
ATOM   1398 1HG2 VAL A  92      30.220  33.648  54.011  1.00  0.00           H  
ATOM   1399 2HG2 VAL A  92      28.942  33.667  52.775  1.00  0.00           H  
ATOM   1400 3HG2 VAL A  92      30.539  34.370  52.418  1.00  0.00           H  
ATOM   1401  N   ALA A  93      29.634  36.302  50.288  1.00  0.00           N  
ATOM   1402  CA  ALA A  93      30.625  36.491  49.230  1.00  0.00           C  
ATOM   1403  C   ALA A  93      31.966  35.835  49.557  1.00  0.00           C  
ATOM   1404  O   ALA A  93      33.021  36.461  49.413  1.00  0.00           O  
ATOM   1405  CB  ALA A  93      30.799  37.978  48.957  1.00  0.00           C  
ATOM   1406  H   ALA A  93      28.770  35.825  50.072  1.00  0.00           H  
ATOM   1407  HA  ALA A  93      30.246  35.995  48.336  1.00  0.00           H  
ATOM   1408 1HB  ALA A  93      31.492  38.155  48.135  1.00  0.00           H  
ATOM   1409 2HB  ALA A  93      29.838  38.417  48.697  1.00  0.00           H  
ATOM   1410 3HB  ALA A  93      31.190  38.481  49.841  1.00  0.00           H  
ATOM   1411  N   VAL A  94      31.930  34.584  49.990  1.00  0.00           N  
ATOM   1412  CA  VAL A  94      33.151  33.877  50.356  1.00  0.00           C  
ATOM   1413  C   VAL A  94      33.271  32.479  49.767  1.00  0.00           C  
ATOM   1414  O   VAL A  94      32.281  31.759  49.640  1.00  0.00           O  
ATOM   1415  CB  VAL A  94      33.267  33.754  51.887  1.00  0.00           C  
ATOM   1416  CG1 VAL A  94      34.488  32.958  52.325  1.00  0.00           C  
ATOM   1417  CG2 VAL A  94      33.310  35.144  52.502  1.00  0.00           C  
ATOM   1418  H   VAL A  94      31.022  34.149  50.052  1.00  0.00           H  
ATOM   1419  HA  VAL A  94      33.995  34.456  49.980  1.00  0.00           H  
ATOM   1420  HB  VAL A  94      32.405  33.210  52.272  1.00  0.00           H  
ATOM   1421 1HG1 VAL A  94      34.511  32.909  53.414  1.00  0.00           H  
ATOM   1422 2HG1 VAL A  94      34.471  31.941  51.935  1.00  0.00           H  
ATOM   1423 3HG1 VAL A  94      35.391  33.449  51.962  1.00  0.00           H  
ATOM   1424 1HG2 VAL A  94      33.392  35.060  53.585  1.00  0.00           H  
ATOM   1425 2HG2 VAL A  94      34.172  35.686  52.112  1.00  0.00           H  
ATOM   1426 3HG2 VAL A  94      32.405  35.702  52.260  1.00  0.00           H  
ATOM   1427  N   ASP A  95      34.472  32.064  49.379  1.00  0.00           N  
ATOM   1428  CA  ASP A  95      34.612  30.676  48.947  1.00  0.00           C  
ATOM   1429  C   ASP A  95      34.693  29.739  50.142  1.00  0.00           C  
ATOM   1430  O   ASP A  95      35.671  29.759  50.888  1.00  0.00           O  
ATOM   1431  CB  ASP A  95      35.841  30.466  48.062  1.00  0.00           C  
ATOM   1432  CG  ASP A  95      35.740  30.980  46.634  1.00  0.00           C  
ATOM   1433  OD1 ASP A  95      34.909  30.499  45.901  1.00  0.00           O  
ATOM   1434  OD2 ASP A  95      36.508  31.854  46.306  1.00  0.00           O  
ATOM   1435  H   ASP A  95      35.264  32.690  49.384  1.00  0.00           H  
ATOM   1436  HA  ASP A  95      33.731  30.406  48.364  1.00  0.00           H  
ATOM   1437 1HB  ASP A  95      36.697  30.959  48.523  1.00  0.00           H  
ATOM   1438 2HB  ASP A  95      36.054  29.396  48.008  1.00  0.00           H  
ATOM   1439  N   GLU A  96      33.662  28.918  50.320  1.00  0.00           N  
ATOM   1440  CA  GLU A  96      33.570  27.963  51.417  1.00  0.00           C  
ATOM   1441  C   GLU A  96      33.323  26.556  50.879  1.00  0.00           C  
ATOM   1442  O   GLU A  96      33.236  26.337  49.668  1.00  0.00           O  
ATOM   1443  CB  GLU A  96      32.457  28.345  52.395  1.00  0.00           C  
ATOM   1444  CG  GLU A  96      32.649  29.691  53.079  1.00  0.00           C  
ATOM   1445  CD  GLU A  96      31.658  29.990  54.167  1.00  0.00           C  
ATOM   1446  OE1 GLU A  96      30.507  29.645  54.057  1.00  0.00           O  
ATOM   1447  OE2 GLU A  96      32.059  30.582  55.142  1.00  0.00           O  
ATOM   1448  H   GLU A  96      32.889  28.940  49.673  1.00  0.00           H  
ATOM   1449  HA  GLU A  96      34.515  27.965  51.961  1.00  0.00           H  
ATOM   1450 1HB  GLU A  96      31.503  28.372  51.867  1.00  0.00           H  
ATOM   1451 2HB  GLU A  96      32.371  27.590  53.176  1.00  0.00           H  
ATOM   1452 1HG  GLU A  96      33.649  29.721  53.512  1.00  0.00           H  
ATOM   1453 2HG  GLU A  96      32.581  30.468  52.319  1.00  0.00           H  
ATOM   1454  N   ILE A  97      33.233  25.603  51.800  1.00  0.00           N  
ATOM   1455  CA  ILE A  97      32.934  24.206  51.506  1.00  0.00           C  
ATOM   1456  C   ILE A  97      31.420  24.043  51.508  1.00  0.00           C  
ATOM   1457  O   ILE A  97      30.764  24.502  52.441  1.00  0.00           O  
ATOM   1458  CB  ILE A  97      33.596  23.274  52.536  1.00  0.00           C  
ATOM   1459  CG1 ILE A  97      35.115  23.434  52.434  1.00  0.00           C  
ATOM   1460  CG2 ILE A  97      33.160  21.836  52.293  1.00  0.00           C  
ATOM   1461  CD1 ILE A  97      35.905  22.803  53.556  1.00  0.00           C  
ATOM   1462  H   ILE A  97      33.382  25.866  52.763  1.00  0.00           H  
ATOM   1463  HA  ILE A  97      33.327  23.956  50.522  1.00  0.00           H  
ATOM   1464  HB  ILE A  97      33.299  23.572  53.540  1.00  0.00           H  
ATOM   1465 1HG1 ILE A  97      35.445  22.991  51.492  1.00  0.00           H  
ATOM   1466 2HG1 ILE A  97      35.355  24.498  52.413  1.00  0.00           H  
ATOM   1467 1HG2 ILE A  97      33.624  21.168  53.017  1.00  0.00           H  
ATOM   1468 2HG2 ILE A  97      32.078  21.749  52.384  1.00  0.00           H  
ATOM   1469 3HG2 ILE A  97      33.459  21.533  51.289  1.00  0.00           H  
ATOM   1470 1HD1 ILE A  97      36.968  22.973  53.388  1.00  0.00           H  
ATOM   1471 2HD1 ILE A  97      35.608  23.250  54.505  1.00  0.00           H  
ATOM   1472 3HD1 ILE A  97      35.723  21.730  53.599  1.00  0.00           H  
ATOM   1473  N   CYS A  98      30.864  23.402  50.488  1.00  0.00           N  
ATOM   1474  CA  CYS A  98      29.425  23.243  50.366  1.00  0.00           C  
ATOM   1475  C   CYS A  98      28.691  22.824  51.638  1.00  0.00           C  
ATOM   1476  O   CYS A  98      28.929  21.755  52.205  1.00  0.00           O  
ATOM   1477  CB  CYS A  98      29.127  22.210  49.279  1.00  0.00           C  
ATOM   1478  SG  CYS A  98      27.365  21.898  49.012  1.00  0.00           S  
ATOM   1479  H   CYS A  98      31.461  23.010  49.774  1.00  0.00           H  
ATOM   1480  HA  CYS A  98      29.013  24.210  50.075  1.00  0.00           H  
ATOM   1481 1HB  CYS A  98      29.558  22.547  48.337  1.00  0.00           H  
ATOM   1482 2HB  CYS A  98      29.600  21.263  49.539  1.00  0.00           H  
ATOM   1483  N   LYS A  99      27.788  23.701  52.072  1.00  0.00           N  
ATOM   1484  CA  LYS A  99      26.973  23.528  53.273  1.00  0.00           C  
ATOM   1485  C   LYS A  99      25.540  23.138  52.934  1.00  0.00           C  
ATOM   1486  O   LYS A  99      24.649  23.283  53.770  1.00  0.00           O  
ATOM   1487  CB  LYS A  99      26.965  24.796  54.128  1.00  0.00           C  
ATOM   1488  CG  LYS A  99      28.321  25.179  54.704  1.00  0.00           C  
ATOM   1489  CD  LYS A  99      28.315  26.555  55.354  1.00  0.00           C  
ATOM   1490  CE  LYS A  99      29.669  26.866  55.971  1.00  0.00           C  
ATOM   1491  NZ  LYS A  99      29.795  28.290  56.392  1.00  0.00           N  
ATOM   1492  H   LYS A  99      27.658  24.546  51.534  1.00  0.00           H  
ATOM   1493  HA  LYS A  99      27.403  22.718  53.864  1.00  0.00           H  
ATOM   1494 1HB  LYS A  99      26.612  25.655  53.556  1.00  0.00           H  
ATOM   1495 2HB  LYS A  99      26.271  24.666  54.960  1.00  0.00           H  
ATOM   1496 1HG  LYS A  99      28.610  24.444  55.457  1.00  0.00           H  
ATOM   1497 2HG  LYS A  99      29.062  25.176  53.907  1.00  0.00           H  
ATOM   1498 1HD  LYS A  99      28.078  27.309  54.601  1.00  0.00           H  
ATOM   1499 2HD  LYS A  99      27.550  26.588  56.130  1.00  0.00           H  
ATOM   1500 1HE  LYS A  99      29.814  26.229  56.842  1.00  0.00           H  
ATOM   1501 2HE  LYS A  99      30.447  26.647  55.239  1.00  0.00           H  
ATOM   1502 1HZ  LYS A  99      30.707  28.452  56.795  1.00  0.00           H  
ATOM   1503 2HZ  LYS A  99      29.675  28.888  55.587  1.00  0.00           H  
ATOM   1504 3HZ  LYS A  99      29.089  28.509  57.080  1.00  0.00           H  
ATOM   1505  N   TYR A 100      25.295  22.660  51.722  1.00  0.00           N  
ATOM   1506  CA  TYR A 100      23.945  22.230  51.379  1.00  0.00           C  
ATOM   1507  C   TYR A 100      23.443  21.098  52.276  1.00  0.00           C  
ATOM   1508  O   TYR A 100      24.144  20.101  52.475  1.00  0.00           O  
ATOM   1509  CB  TYR A 100      23.807  21.779  49.923  1.00  0.00           C  
ATOM   1510  CG  TYR A 100      22.440  21.215  49.604  1.00  0.00           C  
ATOM   1511  CD1 TYR A 100      21.341  22.030  49.378  1.00  0.00           C  
ATOM   1512  CD2 TYR A 100      22.275  19.840  49.533  1.00  0.00           C  
ATOM   1513  CE1 TYR A 100      20.104  21.487  49.089  1.00  0.00           C  
ATOM   1514  CE2 TYR A 100      21.039  19.295  49.244  1.00  0.00           C  
ATOM   1515  CZ  TYR A 100      19.952  20.115  49.021  1.00  0.00           C  
ATOM   1516  OH  TYR A 100      18.712  19.596  48.731  1.00  0.00           O  
ATOM   1517  H   TYR A 100      26.042  22.597  51.047  1.00  0.00           H  
ATOM   1518  HA  TYR A 100      23.276  23.078  51.528  1.00  0.00           H  
ATOM   1519 1HB  TYR A 100      23.994  22.613  49.244  1.00  0.00           H  
ATOM   1520 2HB  TYR A 100      24.555  21.018  49.703  1.00  0.00           H  
ATOM   1521  HD1 TYR A 100      21.439  23.115  49.427  1.00  0.00           H  
ATOM   1522  HD2 TYR A 100      23.127  19.184  49.708  1.00  0.00           H  
ATOM   1523  HE1 TYR A 100      19.250  22.142  48.914  1.00  0.00           H  
ATOM   1524  HE2 TYR A 100      20.924  18.212  49.192  1.00  0.00           H  
ATOM   1525  HH  TYR A 100      18.774  18.652  48.564  1.00  0.00           H  
ATOM   1526  N   ARG A 101      22.243  21.266  52.825  1.00  0.00           N  
ATOM   1527  CA  ARG A 101      21.690  20.206  53.666  1.00  0.00           C  
ATOM   1528  C   ARG A 101      20.203  20.150  53.324  1.00  0.00           C  
ATOM   1529  O   ARG A 101      19.522  21.153  53.538  1.00  0.00           O  
ATOM   1530  CB  ARG A 101      21.922  20.501  55.140  1.00  0.00           C  
ATOM   1531  CG  ARG A 101      23.374  20.601  55.583  1.00  0.00           C  
ATOM   1532  CD  ARG A 101      24.126  19.321  55.573  1.00  0.00           C  
ATOM   1533  NE  ARG A 101      25.484  19.501  56.061  1.00  0.00           N  
ATOM   1534  CZ  ARG A 101      26.564  19.873  55.343  1.00  0.00           C  
ATOM   1535  NH1 ARG A 101      26.510  20.129  54.055  1.00  0.00           N  
ATOM   1536  NH2 ARG A 101      27.723  19.982  55.966  1.00  0.00           N  
ATOM   1537  H   ARG A 101      21.749  22.126  52.640  1.00  0.00           H  
ATOM   1538  HA  ARG A 101      22.190  19.267  53.424  1.00  0.00           H  
ATOM   1539 1HB  ARG A 101      21.442  21.442  55.398  1.00  0.00           H  
ATOM   1540 2HB  ARG A 101      21.459  19.718  55.740  1.00  0.00           H  
ATOM   1541 1HG  ARG A 101      23.922  21.281  54.930  1.00  0.00           H  
ATOM   1542 2HG  ARG A 101      23.399  20.981  56.605  1.00  0.00           H  
ATOM   1543 1HD  ARG A 101      23.617  18.603  56.216  1.00  0.00           H  
ATOM   1544 2HD  ARG A 101      24.189  18.910  54.567  1.00  0.00           H  
ATOM   1545  HE  ARG A 101      25.631  19.327  57.046  1.00  0.00           H  
ATOM   1546 1HH1 ARG A 101      25.639  20.055  53.550  1.00  0.00           H  
ATOM   1547 2HH1 ARG A 101      27.340  20.405  53.550  1.00  0.00           H  
ATOM   1548 1HH2 ARG A 101      27.785  19.788  56.957  1.00  0.00           H  
ATOM   1549 2HH2 ARG A 101      28.551  20.258  55.459  1.00  0.00           H  
ATOM   1550  N   PRO A 102      19.665  19.036  52.810  1.00  0.00           N  
ATOM   1551  CA  PRO A 102      18.303  18.882  52.285  1.00  0.00           C  
ATOM   1552  C   PRO A 102      17.166  19.414  53.158  1.00  0.00           C  
ATOM   1553  O   PRO A 102      16.152  19.862  52.618  1.00  0.00           O  
ATOM   1554  CB  PRO A 102      18.186  17.362  52.141  1.00  0.00           C  
ATOM   1555  CG  PRO A 102      19.577  16.902  51.866  1.00  0.00           C  
ATOM   1556  CD  PRO A 102      20.458  17.779  52.714  1.00  0.00           C  
ATOM   1557  HA  PRO A 102      18.255  19.396  51.313  1.00  0.00           H  
ATOM   1558 1HB  PRO A 102      17.771  16.929  53.063  1.00  0.00           H  
ATOM   1559 2HB  PRO A 102      17.489  17.115  51.327  1.00  0.00           H  
ATOM   1560 1HG  PRO A 102      19.680  15.836  52.120  1.00  0.00           H  
ATOM   1561 2HG  PRO A 102      19.798  16.998  50.792  1.00  0.00           H  
ATOM   1562 1HD  PRO A 102      20.607  17.342  53.712  1.00  0.00           H  
ATOM   1563 2HD  PRO A 102      21.401  17.865  52.153  1.00  0.00           H  
ATOM   1564  N   GLU A 103      17.303  19.395  54.480  1.00  0.00           N  
ATOM   1565  CA  GLU A 103      16.229  19.897  55.336  1.00  0.00           C  
ATOM   1566  C   GLU A 103      16.031  21.400  55.201  1.00  0.00           C  
ATOM   1567  O   GLU A 103      15.031  21.932  55.683  1.00  0.00           O  
ATOM   1568  CB  GLU A 103      16.507  19.558  56.803  1.00  0.00           C  
ATOM   1569  CG  GLU A 103      17.728  20.214  57.433  1.00  0.00           C  
ATOM   1570  CD  GLU A 103      19.001  19.442  57.231  1.00  0.00           C  
ATOM   1571  OE1 GLU A 103      19.066  18.652  56.320  1.00  0.00           O  
ATOM   1572  OE2 GLU A 103      19.916  19.644  57.995  1.00  0.00           O  
ATOM   1573  H   GLU A 103      18.129  19.040  54.941  1.00  0.00           H  
ATOM   1574  HA  GLU A 103      15.300  19.413  55.034  1.00  0.00           H  
ATOM   1575 1HB  GLU A 103      15.647  19.843  57.406  1.00  0.00           H  
ATOM   1576 2HB  GLU A 103      16.641  18.480  56.901  1.00  0.00           H  
ATOM   1577 1HG  GLU A 103      17.865  21.209  57.009  1.00  0.00           H  
ATOM   1578 2HG  GLU A 103      17.549  20.328  58.500  1.00  0.00           H  
ATOM   1579  N   ASN A 104      16.964  22.094  54.556  1.00  0.00           N  
ATOM   1580  CA  ASN A 104      16.868  23.536  54.353  1.00  0.00           C  
ATOM   1581  C   ASN A 104      16.472  23.905  52.924  1.00  0.00           C  
ATOM   1582  O   ASN A 104      16.520  25.082  52.560  1.00  0.00           O  
ATOM   1583  CB  ASN A 104      18.185  24.193  54.723  1.00  0.00           C  
ATOM   1584  CG  ASN A 104      18.468  24.148  56.199  1.00  0.00           C  
ATOM   1585  OD1 ASN A 104      17.802  24.830  56.986  1.00  0.00           O  
ATOM   1586  ND2 ASN A 104      19.438  23.363  56.593  1.00  0.00           N  
ATOM   1587  H   ASN A 104      17.776  21.619  54.186  1.00  0.00           H  
ATOM   1588  HA  ASN A 104      16.081  23.922  55.002  1.00  0.00           H  
ATOM   1589 1HB  ASN A 104      18.997  23.693  54.194  1.00  0.00           H  
ATOM   1590 2HB  ASN A 104      18.170  25.235  54.401  1.00  0.00           H  
ATOM   1591 1HD2 ASN A 104      19.669  23.294  57.565  1.00  0.00           H  
ATOM   1592 2HD2 ASN A 104      19.948  22.831  55.918  1.00  0.00           H  
ATOM   1593  N   SER A 105      16.088  22.909  52.135  1.00  0.00           N  
ATOM   1594  CA  SER A 105      15.696  23.112  50.745  1.00  0.00           C  
ATOM   1595  C   SER A 105      14.324  23.758  50.605  1.00  0.00           C  
ATOM   1596  O   SER A 105      13.372  23.357  51.278  1.00  0.00           O  
ATOM   1597  CB  SER A 105      15.692  21.786  50.007  1.00  0.00           C  
ATOM   1598  OG  SER A 105      15.167  21.937  48.717  1.00  0.00           O  
ATOM   1599  H   SER A 105      16.059  21.966  52.493  1.00  0.00           H  
ATOM   1600  HA  SER A 105      16.421  23.774  50.271  1.00  0.00           H  
ATOM   1601 1HB  SER A 105      16.709  21.401  49.950  1.00  0.00           H  
ATOM   1602 2HB  SER A 105      15.097  21.062  50.564  1.00  0.00           H  
ATOM   1603  HG  SER A 105      15.229  21.069  48.309  1.00  0.00           H  
ATOM   1604  N   VAL A 106      14.218  24.764  49.739  1.00  0.00           N  
ATOM   1605  CA  VAL A 106      12.913  25.376  49.514  1.00  0.00           C  
ATOM   1606  C   VAL A 106      12.543  25.439  48.040  1.00  0.00           C  
ATOM   1607  O   VAL A 106      11.395  25.736  47.710  1.00  0.00           O  
ATOM   1608  CB  VAL A 106      12.828  26.811  50.066  1.00  0.00           C  
ATOM   1609  CG1 VAL A 106      12.997  26.756  51.577  1.00  0.00           C  
ATOM   1610  CG2 VAL A 106      13.885  27.690  49.415  1.00  0.00           C  
ATOM   1611  H   VAL A 106      15.061  25.063  49.270  1.00  0.00           H  
ATOM   1612  HA  VAL A 106      12.161  24.773  50.023  1.00  0.00           H  
ATOM   1613  HB  VAL A 106      11.843  27.228  49.857  1.00  0.00           H  
ATOM   1614 1HG1 VAL A 106      12.941  27.762  51.994  1.00  0.00           H  
ATOM   1615 2HG1 VAL A 106      12.205  26.143  52.006  1.00  0.00           H  
ATOM   1616 3HG1 VAL A 106      13.966  26.323  51.826  1.00  0.00           H  
ATOM   1617 1HG2 VAL A 106      13.834  28.708  49.798  1.00  0.00           H  
ATOM   1618 2HG2 VAL A 106      14.870  27.275  49.633  1.00  0.00           H  
ATOM   1619 3HG2 VAL A 106      13.718  27.707  48.338  1.00  0.00           H  
ATOM   1620  N   ALA A 107      13.479  25.164  47.142  1.00  0.00           N  
ATOM   1621  CA  ALA A 107      13.132  25.183  45.728  1.00  0.00           C  
ATOM   1622  C   ALA A 107      13.956  24.128  44.993  1.00  0.00           C  
ATOM   1623  O   ALA A 107      15.024  23.736  45.456  1.00  0.00           O  
ATOM   1624  CB  ALA A 107      13.347  26.559  45.114  1.00  0.00           C  
ATOM   1625  H   ALA A 107      14.423  24.947  47.427  1.00  0.00           H  
ATOM   1626  HA  ALA A 107      12.077  24.931  45.622  1.00  0.00           H  
ATOM   1627 1HB  ALA A 107      13.080  26.526  44.058  1.00  0.00           H  
ATOM   1628 2HB  ALA A 107      12.719  27.279  45.638  1.00  0.00           H  
ATOM   1629 3HB  ALA A 107      14.394  26.843  45.217  1.00  0.00           H  
ATOM   1630  N   GLN A 108      13.409  23.635  43.883  1.00  0.00           N  
ATOM   1631  CA  GLN A 108      14.059  22.598  43.067  1.00  0.00           C  
ATOM   1632  C   GLN A 108      13.565  22.666  41.631  1.00  0.00           C  
ATOM   1633  O   GLN A 108      12.718  23.507  41.313  1.00  0.00           O  
ATOM   1634  CB  GLN A 108      13.782  21.214  43.660  1.00  0.00           C  
ATOM   1635  CG  GLN A 108      12.309  20.856  43.754  1.00  0.00           C  
ATOM   1636  CD  GLN A 108      11.733  20.250  42.489  1.00  0.00           C  
ATOM   1637  OE1 GLN A 108      12.365  19.411  41.841  1.00  0.00           O  
ATOM   1638  NE2 GLN A 108      10.526  20.668  42.123  1.00  0.00           N  
ATOM   1639  H   GLN A 108      12.510  23.985  43.585  1.00  0.00           H  
ATOM   1640  HA  GLN A 108      15.135  22.773  43.073  1.00  0.00           H  
ATOM   1641 1HB  GLN A 108      14.273  20.451  43.056  1.00  0.00           H  
ATOM   1642 2HB  GLN A 108      14.202  21.148  44.664  1.00  0.00           H  
ATOM   1643 1HG  GLN A 108      12.184  20.129  44.556  1.00  0.00           H  
ATOM   1644 2HG  GLN A 108      11.737  21.759  43.970  1.00  0.00           H  
ATOM   1645 1HE2 GLN A 108      10.099  20.300  41.296  1.00  0.00           H  
ATOM   1646 2HE2 GLN A 108      10.042  21.349  42.672  1.00  0.00           H  
ATOM   1647  N   ASP A 109      14.099  21.804  40.777  1.00  0.00           N  
ATOM   1648  CA  ASP A 109      13.637  21.712  39.403  1.00  0.00           C  
ATOM   1649  C   ASP A 109      14.027  20.332  38.885  1.00  0.00           C  
ATOM   1650  O   ASP A 109      14.693  19.565  39.588  1.00  0.00           O  
ATOM   1651  CB  ASP A 109      14.236  22.820  38.534  1.00  0.00           C  
ATOM   1652  CG  ASP A 109      15.744  22.771  38.322  1.00  0.00           C  
ATOM   1653  OD1 ASP A 109      16.184  21.849  37.677  1.00  0.00           O  
ATOM   1654  OD2 ASP A 109      16.434  23.639  38.799  1.00  0.00           O  
ATOM   1655  H   ASP A 109      14.843  21.189  41.070  1.00  0.00           H  
ATOM   1656  HA  ASP A 109      12.552  21.823  39.376  1.00  0.00           H  
ATOM   1657 1HB  ASP A 109      13.777  22.796  37.545  1.00  0.00           H  
ATOM   1658 2HB  ASP A 109      14.000  23.781  38.993  1.00  0.00           H  
ATOM   1659  N   THR A 110      13.567  20.010  37.684  1.00  0.00           N  
ATOM   1660  CA  THR A 110      13.862  18.741  37.020  1.00  0.00           C  
ATOM   1661  C   THR A 110      14.577  18.986  35.705  1.00  0.00           C  
ATOM   1662  O   THR A 110      14.514  18.161  34.789  1.00  0.00           O  
ATOM   1663  CB  THR A 110      12.579  17.926  36.769  1.00  0.00           C  
ATOM   1664  OG1 THR A 110      11.675  18.692  35.962  1.00  0.00           O  
ATOM   1665  CG2 THR A 110      11.928  17.590  38.102  1.00  0.00           C  
ATOM   1666  H   THR A 110      12.983  20.679  37.203  1.00  0.00           H  
ATOM   1667  HA  THR A 110      14.523  18.158  37.661  1.00  0.00           H  
ATOM   1668  HB  THR A 110      12.826  17.007  36.239  1.00  0.00           H  
ATOM   1669  HG1 THR A 110      11.979  18.663  35.052  1.00  0.00           H  
ATOM   1670 1HG2 THR A 110      11.021  17.013  37.927  1.00  0.00           H  
ATOM   1671 2HG2 THR A 110      12.622  17.005  38.706  1.00  0.00           H  
ATOM   1672 3HG2 THR A 110      11.675  18.508  38.631  1.00  0.00           H  
ATOM   1673  N   GLY A 111      15.265  20.113  35.610  1.00  0.00           N  
ATOM   1674  CA  GLY A 111      15.941  20.525  34.400  1.00  0.00           C  
ATOM   1675  C   GLY A 111      15.551  21.951  34.094  1.00  0.00           C  
ATOM   1676  O   GLY A 111      14.741  22.531  34.818  1.00  0.00           O  
ATOM   1677  H   GLY A 111      15.328  20.720  36.414  1.00  0.00           H  
ATOM   1678 1HA  GLY A 111      17.021  20.438  34.526  1.00  0.00           H  
ATOM   1679 2HA  GLY A 111      15.671  19.866  33.576  1.00  0.00           H  
ATOM   1680  N   PHE A 112      16.097  22.518  33.030  1.00  0.00           N  
ATOM   1681  CA  PHE A 112      15.785  23.891  32.681  1.00  0.00           C  
ATOM   1682  C   PHE A 112      15.562  24.075  31.194  1.00  0.00           C  
ATOM   1683  O   PHE A 112      16.027  23.286  30.369  1.00  0.00           O  
ATOM   1684  CB  PHE A 112      16.919  24.804  33.153  1.00  0.00           C  
ATOM   1685  CG  PHE A 112      18.269  24.558  32.544  1.00  0.00           C  
ATOM   1686  CD1 PHE A 112      18.678  25.234  31.404  1.00  0.00           C  
ATOM   1687  CD2 PHE A 112      19.143  23.635  33.119  1.00  0.00           C  
ATOM   1688  CE1 PHE A 112      19.924  24.999  30.853  1.00  0.00           C  
ATOM   1689  CE2 PHE A 112      20.389  23.400  32.569  1.00  0.00           C  
ATOM   1690  CZ  PHE A 112      20.776  24.084  31.435  1.00  0.00           C  
ATOM   1691  H   PHE A 112      16.736  21.994  32.448  1.00  0.00           H  
ATOM   1692  HA  PHE A 112      14.864  24.186  33.187  1.00  0.00           H  
ATOM   1693 1HB  PHE A 112      16.658  25.840  32.940  1.00  0.00           H  
ATOM   1694 2HB  PHE A 112      17.028  24.701  34.231  1.00  0.00           H  
ATOM   1695  HD1 PHE A 112      18.003  25.958  30.946  1.00  0.00           H  
ATOM   1696  HD2 PHE A 112      18.840  23.093  34.015  1.00  0.00           H  
ATOM   1697  HE1 PHE A 112      20.234  25.536  29.957  1.00  0.00           H  
ATOM   1698  HE2 PHE A 112      21.062  22.677  33.030  1.00  0.00           H  
ATOM   1699  HZ  PHE A 112      21.757  23.896  31.002  1.00  0.00           H  
ATOM   1700  N   THR A 113      14.829  25.134  30.873  1.00  0.00           N  
ATOM   1701  CA  THR A 113      14.473  25.536  29.521  1.00  0.00           C  
ATOM   1702  C   THR A 113      15.367  26.639  28.974  1.00  0.00           C  
ATOM   1703  O   THR A 113      15.704  27.594  29.674  1.00  0.00           O  
ATOM   1704  CB  THR A 113      13.010  26.009  29.436  1.00  0.00           C  
ATOM   1705  OG1 THR A 113      12.130  24.918  29.733  1.00  0.00           O  
ATOM   1706  CG2 THR A 113      12.664  26.545  28.055  1.00  0.00           C  
ATOM   1707  H   THR A 113      14.494  25.708  31.632  1.00  0.00           H  
ATOM   1708  HA  THR A 113      14.591  24.670  28.869  1.00  0.00           H  
ATOM   1709  HB  THR A 113      12.857  26.800  30.170  1.00  0.00           H  
ATOM   1710  HG1 THR A 113      12.178  24.717  30.671  1.00  0.00           H  
ATOM   1711 1HG2 THR A 113      11.622  26.865  28.044  1.00  0.00           H  
ATOM   1712 2HG2 THR A 113      13.294  27.393  27.792  1.00  0.00           H  
ATOM   1713 3HG2 THR A 113      12.810  25.760  27.316  1.00  0.00           H  
ATOM   1714  N   VAL A 114      15.754  26.487  27.713  1.00  0.00           N  
ATOM   1715  CA  VAL A 114      16.546  27.490  27.013  1.00  0.00           C  
ATOM   1716  C   VAL A 114      15.670  28.036  25.892  1.00  0.00           C  
ATOM   1717  O   VAL A 114      15.129  27.265  25.098  1.00  0.00           O  
ATOM   1718  CB  VAL A 114      17.837  26.865  26.449  1.00  0.00           C  
ATOM   1719  CG1 VAL A 114      18.644  27.922  25.710  1.00  0.00           C  
ATOM   1720  CG2 VAL A 114      18.632  26.253  27.592  1.00  0.00           C  
ATOM   1721  H   VAL A 114      15.486  25.644  27.226  1.00  0.00           H  
ATOM   1722  HA  VAL A 114      16.835  28.284  27.703  1.00  0.00           H  
ATOM   1723  HB  VAL A 114      17.583  26.092  25.725  1.00  0.00           H  
ATOM   1724 1HG1 VAL A 114      19.556  27.475  25.313  1.00  0.00           H  
ATOM   1725 2HG1 VAL A 114      18.063  28.333  24.885  1.00  0.00           H  
ATOM   1726 3HG1 VAL A 114      18.906  28.725  26.400  1.00  0.00           H  
ATOM   1727 1HG2 VAL A 114      19.547  25.808  27.202  1.00  0.00           H  
ATOM   1728 2HG2 VAL A 114      18.884  27.030  28.315  1.00  0.00           H  
ATOM   1729 3HG2 VAL A 114      18.041  25.482  28.086  1.00  0.00           H  
ATOM   1730  N   VAL A 115      15.521  29.354  25.840  1.00  0.00           N  
ATOM   1731  CA  VAL A 115      14.678  29.963  24.820  1.00  0.00           C  
ATOM   1732  C   VAL A 115      15.564  29.980  23.579  1.00  0.00           C  
ATOM   1733  O   VAL A 115      16.768  30.177  23.728  1.00  0.00           O  
ATOM   1734  CB  VAL A 115      14.238  31.385  25.217  1.00  0.00           C  
ATOM   1735  CG1 VAL A 115      13.624  31.374  26.609  1.00  0.00           C  
ATOM   1736  CG2 VAL A 115      15.426  32.333  25.155  1.00  0.00           C  
ATOM   1737  H   VAL A 115      16.010  29.906  26.531  1.00  0.00           H  
ATOM   1738  HA  VAL A 115      13.773  29.371  24.684  1.00  0.00           H  
ATOM   1739  HB  VAL A 115      13.467  31.735  24.532  1.00  0.00           H  
ATOM   1740 1HG1 VAL A 115      13.315  32.383  26.883  1.00  0.00           H  
ATOM   1741 2HG1 VAL A 115      12.757  30.715  26.609  1.00  0.00           H  
ATOM   1742 3HG1 VAL A 115      14.352  31.017  27.337  1.00  0.00           H  
ATOM   1743 1HG2 VAL A 115      15.107  33.336  25.437  1.00  0.00           H  
ATOM   1744 2HG2 VAL A 115      16.174  31.958  25.855  1.00  0.00           H  
ATOM   1745 3HG2 VAL A 115      15.853  32.377  24.153  1.00  0.00           H  
ATOM   1746  N   ALA A 116      15.022  29.773  22.381  1.00  0.00           N  
ATOM   1747  CA  ALA A 116      15.893  29.774  21.208  1.00  0.00           C  
ATOM   1748  C   ALA A 116      16.910  30.908  21.343  1.00  0.00           C  
ATOM   1749  O   ALA A 116      16.522  32.074  21.343  1.00  0.00           O  
ATOM   1750  CB  ALA A 116      15.093  29.918  19.920  1.00  0.00           C  
ATOM   1751  H   ALA A 116      14.027  29.619  22.292  1.00  0.00           H  
ATOM   1752  HA  ALA A 116      16.417  28.819  21.189  1.00  0.00           H  
ATOM   1753 1HB  ALA A 116      15.774  29.925  19.069  1.00  0.00           H  
ATOM   1754 2HB  ALA A 116      14.402  29.080  19.825  1.00  0.00           H  
ATOM   1755 3HB  ALA A 116      14.530  30.848  19.943  1.00  0.00           H  
ATOM   1756  N   PRO A 117      18.210  30.598  21.454  1.00  0.00           N  
ATOM   1757  CA  PRO A 117      19.266  31.582  21.718  1.00  0.00           C  
ATOM   1758  C   PRO A 117      19.410  32.549  20.545  1.00  0.00           C  
ATOM   1759  O   PRO A 117      19.375  32.150  19.379  1.00  0.00           O  
ATOM   1760  CB  PRO A 117      20.503  30.696  21.894  1.00  0.00           C  
ATOM   1761  CG  PRO A 117      20.200  29.447  21.139  1.00  0.00           C  
ATOM   1762  CD  PRO A 117      18.714  29.237  21.259  1.00  0.00           C  
ATOM   1763  HA  PRO A 117      19.031  32.127  22.644  1.00  0.00           H  
ATOM   1764 1HB  PRO A 117      21.390  31.218  21.505  1.00  0.00           H  
ATOM   1765 2HB  PRO A 117      20.675  30.510  22.964  1.00  0.00           H  
ATOM   1766 1HG  PRO A 117      20.518  29.561  20.092  1.00  0.00           H  
ATOM   1767 2HG  PRO A 117      20.771  28.608  21.564  1.00  0.00           H  
ATOM   1768 1HD  PRO A 117      18.375  28.779  20.318  1.00  0.00           H  
ATOM   1769 2HD  PRO A 117      18.491  28.595  22.124  1.00  0.00           H  
ATOM   1770  N   GLY A 118      19.569  33.823  20.895  1.00  0.00           N  
ATOM   1771  CA  GLY A 118      19.773  34.911  19.956  1.00  0.00           C  
ATOM   1772  C   GLY A 118      18.443  35.486  19.504  1.00  0.00           C  
ATOM   1773  O   GLY A 118      18.413  36.488  18.792  1.00  0.00           O  
ATOM   1774  H   GLY A 118      19.545  34.051  21.879  1.00  0.00           H  
ATOM   1775 1HA  GLY A 118      20.374  35.688  20.429  1.00  0.00           H  
ATOM   1776 2HA  GLY A 118      20.333  34.548  19.095  1.00  0.00           H  
ATOM   1777  N   LYS A 119      17.344  34.867  19.923  1.00  0.00           N  
ATOM   1778  CA  LYS A 119      16.037  35.350  19.507  1.00  0.00           C  
ATOM   1779  C   LYS A 119      15.322  36.126  20.605  1.00  0.00           C  
ATOM   1780  O   LYS A 119      14.882  35.561  21.607  1.00  0.00           O  
ATOM   1781  CB  LYS A 119      15.172  34.168  19.066  1.00  0.00           C  
ATOM   1782  CG  LYS A 119      15.776  33.283  17.984  1.00  0.00           C  
ATOM   1783  CD  LYS A 119      15.961  34.010  16.660  1.00  0.00           C  
ATOM   1784  CE  LYS A 119      16.466  33.065  15.580  1.00  0.00           C  
ATOM   1785  NZ  LYS A 119      16.697  33.766  14.288  1.00  0.00           N  
ATOM   1786  H   LYS A 119      17.398  34.062  20.528  1.00  0.00           H  
ATOM   1787  HA  LYS A 119      16.167  36.037  18.670  1.00  0.00           H  
ATOM   1788 1HB  LYS A 119      14.963  33.536  19.929  1.00  0.00           H  
ATOM   1789 2HB  LYS A 119      14.218  34.538  18.688  1.00  0.00           H  
ATOM   1790 1HG  LYS A 119      16.751  32.925  18.319  1.00  0.00           H  
ATOM   1791 2HG  LYS A 119      15.124  32.427  17.819  1.00  0.00           H  
ATOM   1792 1HD  LYS A 119      15.009  34.438  16.342  1.00  0.00           H  
ATOM   1793 2HD  LYS A 119      16.678  34.822  16.780  1.00  0.00           H  
ATOM   1794 1HE  LYS A 119      17.400  32.615  15.913  1.00  0.00           H  
ATOM   1795 2HE  LYS A 119      15.730  32.275  15.427  1.00  0.00           H  
ATOM   1796 1HZ  LYS A 119      17.030  33.105  13.600  1.00  0.00           H  
ATOM   1797 2HZ  LYS A 119      15.832  34.178  13.965  1.00  0.00           H  
ATOM   1798 3HZ  LYS A 119      17.387  34.492  14.417  1.00  0.00           H  
ATOM   1799  N   GLU A 120      15.195  37.436  20.407  1.00  0.00           N  
ATOM   1800  CA  GLU A 120      14.537  38.275  21.396  1.00  0.00           C  
ATOM   1801  C   GLU A 120      13.085  37.837  21.525  1.00  0.00           C  
ATOM   1802  O   GLU A 120      12.524  37.880  22.619  1.00  0.00           O  
ATOM   1803  CB  GLU A 120      14.619  39.755  21.015  1.00  0.00           C  
ATOM   1804  CG  GLU A 120      16.006  40.355  21.198  1.00  0.00           C  
ATOM   1805  CD  GLU A 120      16.090  41.824  20.890  1.00  0.00           C  
ATOM   1806  OE1 GLU A 120      15.710  42.612  21.722  1.00  0.00           O  
ATOM   1807  OE2 GLU A 120      16.535  42.168  19.820  1.00  0.00           O  
ATOM   1808  H   GLU A 120      15.561  37.841  19.558  1.00  0.00           H  
ATOM   1809  HA  GLU A 120      15.035  38.157  22.359  1.00  0.00           H  
ATOM   1810 1HB  GLU A 120      14.327  39.878  19.973  1.00  0.00           H  
ATOM   1811 2HB  GLU A 120      13.921  40.340  21.615  1.00  0.00           H  
ATOM   1812 1HG  GLU A 120      16.317  40.204  22.231  1.00  0.00           H  
ATOM   1813 2HG  GLU A 120      16.703  39.823  20.551  1.00  0.00           H  
ATOM   1814  N   LYS A 121      12.480  37.421  20.418  1.00  0.00           N  
ATOM   1815  CA  LYS A 121      11.098  36.955  20.428  1.00  0.00           C  
ATOM   1816  C   LYS A 121      10.924  35.688  21.264  1.00  0.00           C  
ATOM   1817  O   LYS A 121       9.887  35.508  21.910  1.00  0.00           O  
ATOM   1818  CB  LYS A 121      10.601  36.697  19.004  1.00  0.00           C  
ATOM   1819  CG  LYS A 121      10.390  37.960  18.181  1.00  0.00           C  
ATOM   1820  CD  LYS A 121       9.909  37.632  16.775  1.00  0.00           C  
ATOM   1821  CE  LYS A 121       9.693  38.891  15.949  1.00  0.00           C  
ATOM   1822  NZ  LYS A 121       9.259  38.580  14.560  1.00  0.00           N  
ATOM   1823  H   LYS A 121      12.996  37.432  19.547  1.00  0.00           H  
ATOM   1824  HA  LYS A 121      10.480  37.732  20.880  1.00  0.00           H  
ATOM   1825 1HB  LYS A 121      11.319  36.067  18.479  1.00  0.00           H  
ATOM   1826 2HB  LYS A 121       9.655  36.157  19.043  1.00  0.00           H  
ATOM   1827 1HG  LYS A 121       9.648  38.589  18.675  1.00  0.00           H  
ATOM   1828 2HG  LYS A 121      11.327  38.513  18.115  1.00  0.00           H  
ATOM   1829 1HD  LYS A 121      10.648  37.004  16.275  1.00  0.00           H  
ATOM   1830 2HD  LYS A 121       8.970  37.082  16.831  1.00  0.00           H  
ATOM   1831 1HE  LYS A 121       8.932  39.505  16.430  1.00  0.00           H  
ATOM   1832 2HE  LYS A 121      10.624  39.456  15.911  1.00  0.00           H  
ATOM   1833 1HZ  LYS A 121       9.127  39.440  14.047  1.00  0.00           H  
ATOM   1834 2HZ  LYS A 121       9.965  38.021  14.102  1.00  0.00           H  
ATOM   1835 3HZ  LYS A 121       8.389  38.067  14.584  1.00  0.00           H  
ATOM   1836  N   ALA A 122      11.920  34.807  21.274  1.00  0.00           N  
ATOM   1837  CA  ALA A 122      11.793  33.576  22.048  1.00  0.00           C  
ATOM   1838  C   ALA A 122      11.770  33.924  23.535  1.00  0.00           C  
ATOM   1839  O   ALA A 122      11.012  33.349  24.313  1.00  0.00           O  
ATOM   1840  CB  ALA A 122      12.928  32.616  21.727  1.00  0.00           C  
ATOM   1841  H   ALA A 122      12.764  34.984  20.751  1.00  0.00           H  
ATOM   1842  HA  ALA A 122      10.852  33.090  21.790  1.00  0.00           H  
ATOM   1843 1HB  ALA A 122      12.821  31.710  22.325  1.00  0.00           H  
ATOM   1844 2HB  ALA A 122      12.889  32.363  20.668  1.00  0.00           H  
ATOM   1845 3HB  ALA A 122      13.883  33.087  21.957  1.00  0.00           H  
ATOM   1846  N   LEU A 123      12.627  34.871  23.899  1.00  0.00           N  
ATOM   1847  CA  LEU A 123      12.686  35.340  25.277  1.00  0.00           C  
ATOM   1848  C   LEU A 123      11.431  36.129  25.638  1.00  0.00           C  
ATOM   1849  O   LEU A 123      10.903  35.982  26.738  1.00  0.00           O  
ATOM   1850  CB  LEU A 123      13.921  36.217  25.513  1.00  0.00           C  
ATOM   1851  CG  LEU A 123      14.091  36.774  26.933  1.00  0.00           C  
ATOM   1852  CD1 LEU A 123      14.128  35.643  27.952  1.00  0.00           C  
ATOM   1853  CD2 LEU A 123      15.368  37.598  27.004  1.00  0.00           C  
ATOM   1854  H   LEU A 123      13.240  35.261  23.194  1.00  0.00           H  
ATOM   1855  HA  LEU A 123      12.756  34.454  25.907  1.00  0.00           H  
ATOM   1856 1HB  LEU A 123      14.814  35.638  25.283  1.00  0.00           H  
ATOM   1857 2HB  LEU A 123      13.875  37.064  24.829  1.00  0.00           H  
ATOM   1858  HG  LEU A 123      13.240  37.406  27.187  1.00  0.00           H  
ATOM   1859 1HD1 LEU A 123      14.249  36.066  28.949  1.00  0.00           H  
ATOM   1860 2HD1 LEU A 123      13.201  35.071  27.915  1.00  0.00           H  
ATOM   1861 3HD1 LEU A 123      14.969  34.991  27.718  1.00  0.00           H  
ATOM   1862 1HD2 LEU A 123      15.490  37.995  28.013  1.00  0.00           H  
ATOM   1863 2HD2 LEU A 123      16.225  36.971  26.758  1.00  0.00           H  
ATOM   1864 3HD2 LEU A 123      15.302  38.421  26.292  1.00  0.00           H  
ATOM   1865  N   MET A 124      10.957  36.950  24.704  1.00  0.00           N  
ATOM   1866  CA  MET A 124       9.777  37.777  24.918  1.00  0.00           C  
ATOM   1867  C   MET A 124       8.596  36.874  25.270  1.00  0.00           C  
ATOM   1868  O   MET A 124       7.889  37.138  26.242  1.00  0.00           O  
ATOM   1869  CB  MET A 124       9.487  38.599  23.664  1.00  0.00           C  
ATOM   1870  CG  MET A 124       8.415  39.671  23.805  1.00  0.00           C  
ATOM   1871  SD  MET A 124       8.090  40.520  22.247  1.00  0.00           S  
ATOM   1872  CE  MET A 124       6.784  41.651  22.717  1.00  0.00           C  
ATOM   1873  H   MET A 124      11.434  37.004  23.816  1.00  0.00           H  
ATOM   1874  HA  MET A 124       9.956  38.451  25.756  1.00  0.00           H  
ATOM   1875 1HB  MET A 124      10.401  39.096  23.342  1.00  0.00           H  
ATOM   1876 2HB  MET A 124       9.172  37.928  22.864  1.00  0.00           H  
ATOM   1877 1HG  MET A 124       7.483  39.230  24.155  1.00  0.00           H  
ATOM   1878 2HG  MET A 124       8.747  40.400  24.545  1.00  0.00           H  
ATOM   1879 1HE  MET A 124       6.479  42.243  21.854  1.00  0.00           H  
ATOM   1880 2HE  MET A 124       5.924  41.091  23.088  1.00  0.00           H  
ATOM   1881 3HE  MET A 124       7.143  42.318  23.502  1.00  0.00           H  
ATOM   1882  N   LYS A 125       8.370  35.817  24.494  1.00  0.00           N  
ATOM   1883  CA  LYS A 125       7.251  34.933  24.809  1.00  0.00           C  
ATOM   1884  C   LYS A 125       7.419  34.217  26.141  1.00  0.00           C  
ATOM   1885  O   LYS A 125       6.469  34.132  26.917  1.00  0.00           O  
ATOM   1886  CB  LYS A 125       7.038  33.892  23.709  1.00  0.00           C  
ATOM   1887  CG  LYS A 125       5.849  32.974  23.963  1.00  0.00           C  
ATOM   1888  CD  LYS A 125       5.591  32.056  22.778  1.00  0.00           C  
ATOM   1889  CE  LYS A 125       4.403  31.143  23.044  1.00  0.00           C  
ATOM   1890  NZ  LYS A 125       4.132  30.231  21.899  1.00  0.00           N  
ATOM   1891  H   LYS A 125       8.964  35.628  23.699  1.00  0.00           H  
ATOM   1892  HA  LYS A 125       6.352  35.546  24.881  1.00  0.00           H  
ATOM   1893 1HB  LYS A 125       6.882  34.392  22.752  1.00  0.00           H  
ATOM   1894 2HB  LYS A 125       7.935  33.279  23.616  1.00  0.00           H  
ATOM   1895 1HG  LYS A 125       6.036  32.362  24.846  1.00  0.00           H  
ATOM   1896 2HG  LYS A 125       4.957  33.572  24.145  1.00  0.00           H  
ATOM   1897 1HD  LYS A 125       5.390  32.655  21.889  1.00  0.00           H  
ATOM   1898 2HD  LYS A 125       6.476  31.447  22.593  1.00  0.00           H  
ATOM   1899 1HE  LYS A 125       4.605  30.547  23.932  1.00  0.00           H  
ATOM   1900 2HE  LYS A 125       3.520  31.755  23.226  1.00  0.00           H  
ATOM   1901 1HZ  LYS A 125       3.338  29.645  22.115  1.00  0.00           H  
ATOM   1902 2HZ  LYS A 125       3.931  30.775  21.071  1.00  0.00           H  
ATOM   1903 3HZ  LYS A 125       4.941  29.651  21.729  1.00  0.00           H  
ATOM   1904  N   ALA A 126       8.607  33.692  26.421  1.00  0.00           N  
ATOM   1905  CA  ALA A 126       8.785  32.972  27.677  1.00  0.00           C  
ATOM   1906  C   ALA A 126       8.662  33.883  28.892  1.00  0.00           C  
ATOM   1907  O   ALA A 126       8.094  33.479  29.904  1.00  0.00           O  
ATOM   1908  CB  ALA A 126      10.145  32.286  27.657  1.00  0.00           C  
ATOM   1909  H   ALA A 126       9.383  33.782  25.784  1.00  0.00           H  
ATOM   1910  HA  ALA A 126       8.000  32.221  27.761  1.00  0.00           H  
ATOM   1911 1HB  ALA A 126      10.285  31.741  28.591  1.00  0.00           H  
ATOM   1912 2HB  ALA A 126      10.189  31.590  26.819  1.00  0.00           H  
ATOM   1913 3HB  ALA A 126      10.922  33.041  27.547  1.00  0.00           H  
ATOM   1914  N   VAL A 127       9.188  35.101  28.822  1.00  0.00           N  
ATOM   1915  CA  VAL A 127       9.060  35.964  29.990  1.00  0.00           C  
ATOM   1916  C   VAL A 127       7.636  36.516  30.010  1.00  0.00           C  
ATOM   1917  O   VAL A 127       7.056  36.706  31.080  1.00  0.00           O  
ATOM   1918  CB  VAL A 127      10.063  37.133  29.982  1.00  0.00           C  
ATOM   1919  CG1 VAL A 127       9.688  38.246  29.015  1.00  0.00           C  
ATOM   1920  CG2 VAL A 127      10.171  37.687  31.395  1.00  0.00           C  
ATOM   1921  H   VAL A 127       9.663  35.420  27.991  1.00  0.00           H  
ATOM   1922  HA  VAL A 127       9.255  35.373  30.885  1.00  0.00           H  
ATOM   1923  HB  VAL A 127      11.036  36.773  29.648  1.00  0.00           H  
ATOM   1924 1HG1 VAL A 127      10.449  39.024  29.077  1.00  0.00           H  
ATOM   1925 2HG1 VAL A 127       9.644  37.842  28.004  1.00  0.00           H  
ATOM   1926 3HG1 VAL A 127       8.717  38.674  29.265  1.00  0.00           H  
ATOM   1927 1HG2 VAL A 127      10.878  38.516  31.408  1.00  0.00           H  
ATOM   1928 2HG2 VAL A 127       9.195  38.041  31.728  1.00  0.00           H  
ATOM   1929 3HG2 VAL A 127      10.519  36.904  32.069  1.00  0.00           H  
ATOM   1930  N   ALA A 128       7.017  36.769  28.863  1.00  0.00           N  
ATOM   1931  CA  ALA A 128       5.644  37.257  28.878  1.00  0.00           C  
ATOM   1932  C   ALA A 128       4.645  36.243  29.436  1.00  0.00           C  
ATOM   1933  O   ALA A 128       3.699  36.617  30.129  1.00  0.00           O  
ATOM   1934  CB  ALA A 128       5.214  37.680  27.480  1.00  0.00           C  
ATOM   1935  H   ALA A 128       7.463  36.636  27.967  1.00  0.00           H  
ATOM   1936  HA  ALA A 128       5.607  38.123  29.539  1.00  0.00           H  
ATOM   1937 1HB  ALA A 128       4.198  38.074  27.535  1.00  0.00           H  
ATOM   1938 2HB  ALA A 128       5.882  38.451  27.097  1.00  0.00           H  
ATOM   1939 3HB  ALA A 128       5.244  36.820  26.817  1.00  0.00           H  
ATOM   1940  N   THR A 129       4.863  34.961  29.153  1.00  0.00           N  
ATOM   1941  CA  THR A 129       3.904  33.943  29.583  1.00  0.00           C  
ATOM   1942  C   THR A 129       4.289  33.009  30.725  1.00  0.00           C  
ATOM   1943  O   THR A 129       3.388  32.423  31.327  1.00  0.00           O  
ATOM   1944  CB  THR A 129       3.534  33.071  28.369  1.00  0.00           C  
ATOM   1945  OG1 THR A 129       4.701  32.389  27.889  1.00  0.00           O  
ATOM   1946  CG2 THR A 129       2.960  33.914  27.240  1.00  0.00           C  
ATOM   1947  H   THR A 129       5.690  34.687  28.644  1.00  0.00           H  
ATOM   1948  HA  THR A 129       3.021  34.466  29.952  1.00  0.00           H  
ATOM   1949  HB  THR A 129       2.795  32.333  28.674  1.00  0.00           H  
ATOM   1950  HG1 THR A 129       5.325  33.038  27.553  1.00  0.00           H  
ATOM   1951 1HG2 THR A 129       2.710  33.269  26.397  1.00  0.00           H  
ATOM   1952 2HG2 THR A 129       2.063  34.422  27.590  1.00  0.00           H  
ATOM   1953 3HG2 THR A 129       3.696  34.653  26.924  1.00  0.00           H  
ATOM   1954  N   VAL A 130       5.563  32.835  31.058  1.00  0.00           N  
ATOM   1955  CA  VAL A 130       5.886  31.894  32.125  1.00  0.00           C  
ATOM   1956  C   VAL A 130       6.393  32.561  33.402  1.00  0.00           C  
ATOM   1957  O   VAL A 130       5.856  32.320  34.485  1.00  0.00           O  
ATOM   1958  CB  VAL A 130       6.957  30.892  31.655  1.00  0.00           C  
ATOM   1959  CG1 VAL A 130       7.309  29.943  32.791  1.00  0.00           C  
ATOM   1960  CG2 VAL A 130       6.443  30.134  30.440  1.00  0.00           C  
ATOM   1961  H   VAL A 130       6.316  33.330  30.605  1.00  0.00           H  
ATOM   1962  HA  VAL A 130       4.981  31.345  32.386  1.00  0.00           H  
ATOM   1963  HB  VAL A 130       7.869  31.426  31.388  1.00  0.00           H  
ATOM   1964 1HG1 VAL A 130       8.068  29.235  32.456  1.00  0.00           H  
ATOM   1965 2HG1 VAL A 130       7.699  30.497  33.645  1.00  0.00           H  
ATOM   1966 3HG1 VAL A 130       6.419  29.397  33.101  1.00  0.00           H  
ATOM   1967 1HG2 VAL A 130       7.200  29.426  30.105  1.00  0.00           H  
ATOM   1968 2HG2 VAL A 130       5.534  29.596  30.706  1.00  0.00           H  
ATOM   1969 3HG2 VAL A 130       6.227  30.839  29.636  1.00  0.00           H  
ATOM   1970  N   GLY A 131       7.419  33.397  33.289  1.00  0.00           N  
ATOM   1971  CA  GLY A 131       7.988  33.992  34.489  1.00  0.00           C  
ATOM   1972  C   GLY A 131       9.394  34.498  34.226  1.00  0.00           C  
ATOM   1973  O   GLY A 131       9.847  34.442  33.084  1.00  0.00           O  
ATOM   1974  H   GLY A 131       7.777  33.597  32.365  1.00  0.00           H  
ATOM   1975 1HA  GLY A 131       7.352  34.813  34.819  1.00  0.00           H  
ATOM   1976 2HA  GLY A 131       8.001  33.249  35.285  1.00  0.00           H  
ATOM   1977  N   PRO A 132      10.103  34.999  35.254  1.00  0.00           N  
ATOM   1978  CA  PRO A 132      11.465  35.551  35.204  1.00  0.00           C  
ATOM   1979  C   PRO A 132      12.466  34.559  34.604  1.00  0.00           C  
ATOM   1980  O   PRO A 132      12.407  33.359  34.871  1.00  0.00           O  
ATOM   1981  CB  PRO A 132      11.742  35.823  36.683  1.00  0.00           C  
ATOM   1982  CG  PRO A 132      10.398  36.052  37.286  1.00  0.00           C  
ATOM   1983  CD  PRO A 132       9.490  35.077  36.586  1.00  0.00           C  
ATOM   1984  HA  PRO A 132      11.452  36.481  34.615  1.00  0.00           H  
ATOM   1985 1HB  PRO A 132      12.265  34.968  37.136  1.00  0.00           H  
ATOM   1986 2HB  PRO A 132      12.406  36.696  36.771  1.00  0.00           H  
ATOM   1987 1HG  PRO A 132      10.428  35.887  38.373  1.00  0.00           H  
ATOM   1988 2HG  PRO A 132      10.087  37.097  37.136  1.00  0.00           H  
ATOM   1989 1HD  PRO A 132       9.514  34.097  37.087  1.00  0.00           H  
ATOM   1990 2HD  PRO A 132       8.472  35.490  36.587  1.00  0.00           H  
ATOM   1991  N   ILE A 133      13.388  35.090  33.807  1.00  0.00           N  
ATOM   1992  CA  ILE A 133      14.395  34.304  33.097  1.00  0.00           C  
ATOM   1993  C   ILE A 133      15.827  34.796  33.303  1.00  0.00           C  
ATOM   1994  O   ILE A 133      16.095  35.993  33.270  1.00  0.00           O  
ATOM   1995  CB  ILE A 133      14.074  34.300  31.591  1.00  0.00           C  
ATOM   1996  CG1 ILE A 133      12.678  33.689  31.445  1.00  0.00           C  
ATOM   1997  CG2 ILE A 133      15.115  33.535  30.787  1.00  0.00           C  
ATOM   1998  CD1 ILE A 133      12.050  33.656  30.070  1.00  0.00           C  
ATOM   1999  H   ILE A 133      13.378  36.095  33.701  1.00  0.00           H  
ATOM   2000  HA  ILE A 133      14.359  33.285  33.478  1.00  0.00           H  
ATOM   2001  HB  ILE A 133      14.048  35.328  31.230  1.00  0.00           H  
ATOM   2002 1HG1 ILE A 133      12.724  32.659  31.795  1.00  0.00           H  
ATOM   2003 2HG1 ILE A 133      11.983  34.237  32.081  1.00  0.00           H  
ATOM   2004 1HG2 ILE A 133      14.868  33.545  29.726  1.00  0.00           H  
ATOM   2005 2HG2 ILE A 133      16.103  33.977  30.907  1.00  0.00           H  
ATOM   2006 3HG2 ILE A 133      15.140  32.504  31.141  1.00  0.00           H  
ATOM   2007 1HD1 ILE A 133      11.072  33.189  30.181  1.00  0.00           H  
ATOM   2008 2HD1 ILE A 133      11.954  34.675  29.693  1.00  0.00           H  
ATOM   2009 3HD1 ILE A 133      12.666  33.081  29.380  1.00  0.00           H  
ATOM   2010  N   SER A 134      16.759  33.872  33.527  1.00  0.00           N  
ATOM   2011  CA  SER A 134      18.152  34.245  33.770  1.00  0.00           C  
ATOM   2012  C   SER A 134      18.882  34.500  32.462  1.00  0.00           C  
ATOM   2013  O   SER A 134      18.810  33.673  31.555  1.00  0.00           O  
ATOM   2014  CB  SER A 134      18.878  33.155  34.535  1.00  0.00           C  
ATOM   2015  OG  SER A 134      18.370  32.988  35.830  1.00  0.00           O  
ATOM   2016  H   SER A 134      16.529  32.889  33.535  1.00  0.00           H  
ATOM   2017  HA  SER A 134      18.176  35.157  34.367  1.00  0.00           H  
ATOM   2018 1HB  SER A 134      18.788  32.216  33.990  1.00  0.00           H  
ATOM   2019 2HB  SER A 134      19.933  33.422  34.584  1.00  0.00           H  
ATOM   2020  HG  SER A 134      18.627  33.767  36.329  1.00  0.00           H  
ATOM   2021  N   VAL A 135      19.581  35.626  32.342  1.00  0.00           N  
ATOM   2022  CA  VAL A 135      20.291  35.839  31.088  1.00  0.00           C  
ATOM   2023  C   VAL A 135      21.709  36.339  31.310  1.00  0.00           C  
ATOM   2024  O   VAL A 135      21.975  37.090  32.251  1.00  0.00           O  
ATOM   2025  CB  VAL A 135      19.555  36.852  30.192  1.00  0.00           C  
ATOM   2026  CG1 VAL A 135      18.089  36.468  30.063  1.00  0.00           C  
ATOM   2027  CG2 VAL A 135      19.688  38.263  30.745  1.00  0.00           C  
ATOM   2028  H   VAL A 135      19.610  36.300  33.093  1.00  0.00           H  
ATOM   2029  HA  VAL A 135      20.352  34.891  30.552  1.00  0.00           H  
ATOM   2030  HB  VAL A 135      19.988  36.821  29.192  1.00  0.00           H  
ATOM   2031 1HG1 VAL A 135      17.582  37.194  29.427  1.00  0.00           H  
ATOM   2032 2HG1 VAL A 135      18.016  35.475  29.619  1.00  0.00           H  
ATOM   2033 3HG1 VAL A 135      17.604  36.456  31.039  1.00  0.00           H  
ATOM   2034 1HG2 VAL A 135      19.162  38.963  30.097  1.00  0.00           H  
ATOM   2035 2HG2 VAL A 135      19.246  38.253  31.742  1.00  0.00           H  
ATOM   2036 3HG2 VAL A 135      20.734  38.564  30.803  1.00  0.00           H  
ATOM   2037  N   ALA A 136      22.634  35.919  30.456  1.00  0.00           N  
ATOM   2038  CA  ALA A 136      23.961  36.513  30.531  1.00  0.00           C  
ATOM   2039  C   ALA A 136      23.883  37.811  29.741  1.00  0.00           C  
ATOM   2040  O   ALA A 136      23.095  37.891  28.797  1.00  0.00           O  
ATOM   2041  CB  ALA A 136      25.037  35.593  29.976  1.00  0.00           C  
ATOM   2042  H   ALA A 136      22.389  35.203  29.788  1.00  0.00           H  
ATOM   2043  HA  ALA A 136      24.223  36.716  31.569  1.00  0.00           H  
ATOM   2044 1HB  ALA A 136      25.999  36.108  30.008  1.00  0.00           H  
ATOM   2045 2HB  ALA A 136      25.090  34.685  30.577  1.00  0.00           H  
ATOM   2046 3HB  ALA A 136      24.792  35.334  28.947  1.00  0.00           H  
ATOM   2047  N   MET A 137      24.670  38.817  30.098  1.00  0.00           N  
ATOM   2048  CA  MET A 137      24.723  40.035  29.305  1.00  0.00           C  
ATOM   2049  C   MET A 137      26.113  40.639  29.289  1.00  0.00           C  
ATOM   2050  O   MET A 137      26.983  40.231  30.051  1.00  0.00           O  
ATOM   2051  CB  MET A 137      23.740  41.106  29.775  1.00  0.00           C  
ATOM   2052  CG  MET A 137      24.016  41.749  31.127  1.00  0.00           C  
ATOM   2053  SD  MET A 137      22.904  43.132  31.453  1.00  0.00           S  
ATOM   2054  CE  MET A 137      23.594  44.406  30.401  1.00  0.00           C  
ATOM   2055  H   MET A 137      25.231  38.722  30.932  1.00  0.00           H  
ATOM   2056  HA  MET A 137      24.469  39.769  28.279  1.00  0.00           H  
ATOM   2057 1HB  MET A 137      23.726  41.904  29.035  1.00  0.00           H  
ATOM   2058 2HB  MET A 137      22.747  40.658  29.825  1.00  0.00           H  
ATOM   2059 1HG  MET A 137      23.893  41.003  31.912  1.00  0.00           H  
ATOM   2060 2HG  MET A 137      25.042  42.114  31.167  1.00  0.00           H  
ATOM   2061 1HE  MET A 137      23.009  45.320  30.499  1.00  0.00           H  
ATOM   2062 2HE  MET A 137      24.626  44.606  30.695  1.00  0.00           H  
ATOM   2063 3HE  MET A 137      23.584  44.096  29.356  1.00  0.00           H  
ATOM   2064  N   ASP A 138      26.304  41.614  28.407  1.00  0.00           N  
ATOM   2065  CA  ASP A 138      27.525  42.402  28.321  1.00  0.00           C  
ATOM   2066  C   ASP A 138      27.446  43.632  29.221  1.00  0.00           C  
ATOM   2067  O   ASP A 138      26.727  44.586  28.931  1.00  0.00           O  
ATOM   2068  CB  ASP A 138      27.824  42.857  26.891  1.00  0.00           C  
ATOM   2069  CG  ASP A 138      29.136  43.624  26.798  1.00  0.00           C  
ATOM   2070  OD1 ASP A 138      29.674  43.928  27.836  1.00  0.00           O  
ATOM   2071  OD2 ASP A 138      29.604  43.908  25.722  1.00  0.00           O  
ATOM   2072  H   ASP A 138      25.549  41.807  27.765  1.00  0.00           H  
ATOM   2073  HA  ASP A 138      28.360  41.781  28.644  1.00  0.00           H  
ATOM   2074 1HB  ASP A 138      27.871  41.990  26.233  1.00  0.00           H  
ATOM   2075 2HB  ASP A 138      27.016  43.494  26.530  1.00  0.00           H  
ATOM   2076  N   ALA A 139      28.163  43.601  30.339  1.00  0.00           N  
ATOM   2077  CA  ALA A 139      28.143  44.691  31.306  1.00  0.00           C  
ATOM   2078  C   ALA A 139      29.575  45.156  31.544  1.00  0.00           C  
ATOM   2079  O   ALA A 139      29.915  45.671  32.610  1.00  0.00           O  
ATOM   2080  CB  ALA A 139      27.481  44.262  32.608  1.00  0.00           C  
ATOM   2081  H   ALA A 139      28.745  42.794  30.522  1.00  0.00           H  
ATOM   2082  HA  ALA A 139      27.569  45.520  30.894  1.00  0.00           H  
ATOM   2083 1HB  ALA A 139      27.476  45.080  33.327  1.00  0.00           H  
ATOM   2084 2HB  ALA A 139      26.453  43.962  32.404  1.00  0.00           H  
ATOM   2085 3HB  ALA A 139      28.059  43.427  32.998  1.00  0.00           H  
ATOM   2086  N   GLY A 140      30.414  44.983  30.531  1.00  0.00           N  
ATOM   2087  CA  GLY A 140      31.826  45.312  30.600  1.00  0.00           C  
ATOM   2088  C   GLY A 140      32.144  46.737  30.191  1.00  0.00           C  
ATOM   2089  O   GLY A 140      33.288  47.058  29.866  1.00  0.00           O  
ATOM   2090  H   GLY A 140      30.058  44.606  29.664  1.00  0.00           H  
ATOM   2091 1HA  GLY A 140      32.176  45.155  31.620  1.00  0.00           H  
ATOM   2092 2HA  GLY A 140      32.374  44.629  29.951  1.00  0.00           H  
ATOM   2093  N   HIS A 141      31.134  47.599  30.214  1.00  0.00           N  
ATOM   2094  CA  HIS A 141      31.269  48.986  29.790  1.00  0.00           C  
ATOM   2095  C   HIS A 141      30.868  49.903  30.938  1.00  0.00           C  
ATOM   2096  O   HIS A 141      29.862  49.658  31.603  1.00  0.00           O  
ATOM   2097  CB  HIS A 141      30.401  49.214  28.550  1.00  0.00           C  
ATOM   2098  CG  HIS A 141      30.717  48.243  27.456  1.00  0.00           C  
ATOM   2099  ND1 HIS A 141      31.684  48.451  26.495  1.00  0.00           N  
ATOM   2100  CD2 HIS A 141      30.170  47.047  27.192  1.00  0.00           C  
ATOM   2101  CE1 HIS A 141      31.713  47.408  25.683  1.00  0.00           C  
ATOM   2102  NE2 HIS A 141      30.802  46.541  26.085  1.00  0.00           N  
ATOM   2103  H   HIS A 141      30.242  47.256  30.542  1.00  0.00           H  
ATOM   2104  HA  HIS A 141      32.306  49.201  29.533  1.00  0.00           H  
ATOM   2105 1HB  HIS A 141      29.347  49.118  28.812  1.00  0.00           H  
ATOM   2106 2HB  HIS A 141      30.545  50.228  28.173  1.00  0.00           H  
ATOM   2107  HD2 HIS A 141      29.371  46.562  27.750  1.00  0.00           H  
ATOM   2108  HE1 HIS A 141      32.371  47.279  24.826  1.00  0.00           H  
ATOM   2109  HE2 HIS A 141      30.562  45.643  25.688  1.00  0.00           H  
ATOM   2110  N   SER A 142      31.651  50.952  31.171  1.00  0.00           N  
ATOM   2111  CA  SER A 142      31.412  51.904  32.244  1.00  0.00           C  
ATOM   2112  C   SER A 142      30.085  52.635  32.057  1.00  0.00           C  
ATOM   2113  O   SER A 142      29.506  53.170  32.998  1.00  0.00           O  
ATOM   2114  CB  SER A 142      32.551  52.902  32.304  1.00  0.00           C  
ATOM   2115  OG  SER A 142      32.565  53.704  31.154  1.00  0.00           O  
ATOM   2116  H   SER A 142      32.457  51.102  30.580  1.00  0.00           H  
ATOM   2117  HA  SER A 142      31.367  51.353  33.184  1.00  0.00           H  
ATOM   2118 1HB  SER A 142      32.446  53.531  33.188  1.00  0.00           H  
ATOM   2119 2HB  SER A 142      33.494  52.366  32.395  1.00  0.00           H  
ATOM   2120  HG  SER A 142      33.304  54.308  31.261  1.00  0.00           H  
ATOM   2121  N   SER A 143      29.598  52.644  30.818  1.00  0.00           N  
ATOM   2122  CA  SER A 143      28.324  53.257  30.466  1.00  0.00           C  
ATOM   2123  C   SER A 143      27.182  52.490  31.129  1.00  0.00           C  
ATOM   2124  O   SER A 143      26.091  53.024  31.323  1.00  0.00           O  
ATOM   2125  CB  SER A 143      28.183  53.259  28.956  1.00  0.00           C  
ATOM   2126  OG  SER A 143      28.104  51.962  28.433  1.00  0.00           O  
ATOM   2127  H   SER A 143      30.141  52.205  30.089  1.00  0.00           H  
ATOM   2128  HA  SER A 143      28.314  54.285  30.831  1.00  0.00           H  
ATOM   2129 1HB  SER A 143      27.287  53.812  28.675  1.00  0.00           H  
ATOM   2130 2HB  SER A 143      29.036  53.773  28.516  1.00  0.00           H  
ATOM   2131  HG  SER A 143      28.223  52.066  27.488  1.00  0.00           H  
ATOM   2132  N   PHE A 144      27.437  51.234  31.481  1.00  0.00           N  
ATOM   2133  CA  PHE A 144      26.459  50.387  32.152  1.00  0.00           C  
ATOM   2134  C   PHE A 144      26.644  50.490  33.662  1.00  0.00           C  
ATOM   2135  O   PHE A 144      25.706  50.736  34.419  1.00  0.00           O  
ATOM   2136  CB  PHE A 144      26.590  48.924  31.724  1.00  0.00           C  
ATOM   2137  CG  PHE A 144      25.579  48.029  32.381  1.00  0.00           C  
ATOM   2138  CD1 PHE A 144      24.265  48.026  31.937  1.00  0.00           C  
ATOM   2139  CD2 PHE A 144      25.931  47.212  33.418  1.00  0.00           C  
ATOM   2140  CE1 PHE A 144      23.338  47.201  32.546  1.00  0.00           C  
ATOM   2141  CE2 PHE A 144      25.008  46.386  34.029  1.00  0.00           C  
ATOM   2142  CZ  PHE A 144      23.699  46.378  33.591  1.00  0.00           C  
ATOM   2143  H   PHE A 144      28.343  50.834  31.282  1.00  0.00           H  
ATOM   2144  HA  PHE A 144      25.456  50.731  31.893  1.00  0.00           H  
ATOM   2145 1HB  PHE A 144      26.475  48.825  30.645  1.00  0.00           H  
ATOM   2146 2HB  PHE A 144      27.587  48.557  31.967  1.00  0.00           H  
ATOM   2147  HD1 PHE A 144      23.969  48.672  31.110  1.00  0.00           H  
ATOM   2148  HD2 PHE A 144      26.966  47.221  33.762  1.00  0.00           H  
ATOM   2149  HE1 PHE A 144      22.312  47.216  32.178  1.00  0.00           H  
ATOM   2150  HE2 PHE A 144      25.311  45.742  34.854  1.00  0.00           H  
ATOM   2151  HZ  PHE A 144      22.964  45.731  34.067  1.00  0.00           H  
ATOM   2152  N   GLN A 145      27.887  50.306  34.085  1.00  0.00           N  
ATOM   2153  CA  GLN A 145      28.216  50.267  35.504  1.00  0.00           C  
ATOM   2154  C   GLN A 145      27.789  51.511  36.281  1.00  0.00           C  
ATOM   2155  O   GLN A 145      27.385  51.406  37.439  1.00  0.00           O  
ATOM   2156  CB  GLN A 145      29.721  50.060  35.694  1.00  0.00           C  
ATOM   2157  CG  GLN A 145      30.167  49.992  37.145  1.00  0.00           C  
ATOM   2158  CD  GLN A 145      29.580  48.798  37.875  1.00  0.00           C  
ATOM   2159  OE1 GLN A 145      29.378  47.755  37.247  1.00  0.00           O  
ATOM   2160  NE2 GLN A 145      29.313  48.942  39.168  1.00  0.00           N  
ATOM   2161  H   GLN A 145      28.615  50.190  33.396  1.00  0.00           H  
ATOM   2162  HA  GLN A 145      27.683  49.421  35.940  1.00  0.00           H  
ATOM   2163 1HB  GLN A 145      30.025  49.133  35.207  1.00  0.00           H  
ATOM   2164 2HB  GLN A 145      30.262  50.875  35.215  1.00  0.00           H  
ATOM   2165 1HG  GLN A 145      31.253  49.913  37.176  1.00  0.00           H  
ATOM   2166 2HG  GLN A 145      29.852  50.891  37.674  1.00  0.00           H  
ATOM   2167 1HE2 GLN A 145      28.925  48.182  39.691  1.00  0.00           H  
ATOM   2168 2HE2 GLN A 145      29.499  49.812  39.624  1.00  0.00           H  
ATOM   2169  N   PHE A 146      27.858  52.676  35.649  1.00  0.00           N  
ATOM   2170  CA  PHE A 146      27.486  53.895  36.363  1.00  0.00           C  
ATOM   2171  C   PHE A 146      26.182  54.489  35.841  1.00  0.00           C  
ATOM   2172  O   PHE A 146      25.972  55.701  35.888  1.00  0.00           O  
ATOM   2173  CB  PHE A 146      28.657  54.865  36.196  1.00  0.00           C  
ATOM   2174  CG  PHE A 146      29.878  54.182  36.744  1.00  0.00           C  
ATOM   2175  CD1 PHE A 146      30.868  53.697  35.902  1.00  0.00           C  
ATOM   2176  CD2 PHE A 146      30.050  54.016  38.116  1.00  0.00           C  
ATOM   2177  CE1 PHE A 146      31.995  53.067  36.396  1.00  0.00           C  
ATOM   2178  CE2 PHE A 146      31.173  53.390  38.620  1.00  0.00           C  
ATOM   2179  CZ  PHE A 146      32.143  52.916  37.758  1.00  0.00           C  
ATOM   2180  H   PHE A 146      28.164  52.739  34.687  1.00  0.00           H  
ATOM   2181  HA  PHE A 146      27.345  53.657  37.418  1.00  0.00           H  
ATOM   2182 1HB  PHE A 146      28.788  55.123  35.146  1.00  0.00           H  
ATOM   2183 2HB  PHE A 146      28.463  55.798  36.722  1.00  0.00           H  
ATOM   2184  HD1 PHE A 146      30.746  53.820  34.825  1.00  0.00           H  
ATOM   2185  HD2 PHE A 146      29.286  54.389  38.799  1.00  0.00           H  
ATOM   2186  HE1 PHE A 146      32.763  52.691  35.721  1.00  0.00           H  
ATOM   2187  HE2 PHE A 146      31.297  53.267  39.695  1.00  0.00           H  
ATOM   2188  HZ  PHE A 146      33.027  52.421  38.156  1.00  0.00           H  
ATOM   2189  N   TYR A 147      25.313  53.613  35.350  1.00  0.00           N  
ATOM   2190  CA  TYR A 147      23.964  53.916  34.892  1.00  0.00           C  
ATOM   2191  C   TYR A 147      23.057  54.519  35.967  1.00  0.00           C  
ATOM   2192  O   TYR A 147      23.025  54.043  37.099  1.00  0.00           O  
ATOM   2193  CB  TYR A 147      23.310  52.657  34.317  1.00  0.00           C  
ATOM   2194  CG  TYR A 147      21.827  52.809  34.059  1.00  0.00           C  
ATOM   2195  CD1 TYR A 147      21.313  53.330  32.881  1.00  0.00           C  
ATOM   2196  CD2 TYR A 147      20.974  52.396  35.071  1.00  0.00           C  
ATOM   2197  CE1 TYR A 147      19.945  53.435  32.724  1.00  0.00           C  
ATOM   2198  CE2 TYR A 147      19.604  52.495  34.927  1.00  0.00           C  
ATOM   2199  CZ  TYR A 147      19.078  53.012  33.761  1.00  0.00           C  
ATOM   2200  OH  TYR A 147      17.711  53.104  33.633  1.00  0.00           O  
ATOM   2201  H   TYR A 147      25.593  52.643  35.278  1.00  0.00           H  
ATOM   2202  HA  TYR A 147      24.043  54.659  34.098  1.00  0.00           H  
ATOM   2203 1HB  TYR A 147      23.796  52.391  33.377  1.00  0.00           H  
ATOM   2204 2HB  TYR A 147      23.453  51.825  35.006  1.00  0.00           H  
ATOM   2205  HD1 TYR A 147      21.983  53.655  32.084  1.00  0.00           H  
ATOM   2206  HD2 TYR A 147      21.394  51.990  35.991  1.00  0.00           H  
ATOM   2207  HE1 TYR A 147      19.533  53.843  31.802  1.00  0.00           H  
ATOM   2208  HE2 TYR A 147      18.944  52.168  35.732  1.00  0.00           H  
ATOM   2209  HH  TYR A 147      17.483  53.413  32.753  1.00  0.00           H  
ATOM   2210  N   LYS A 148      22.312  55.560  35.596  1.00  0.00           N  
ATOM   2211  CA  LYS A 148      21.371  56.183  36.521  1.00  0.00           C  
ATOM   2212  C   LYS A 148      19.921  56.162  36.048  1.00  0.00           C  
ATOM   2213  O   LYS A 148      19.015  55.899  36.835  1.00  0.00           O  
ATOM   2214  CB  LYS A 148      21.796  57.625  36.794  1.00  0.00           C  
ATOM   2215  CG  LYS A 148      23.181  57.813  37.398  1.00  0.00           C  
ATOM   2216  CD  LYS A 148      23.293  57.266  38.814  1.00  0.00           C  
ATOM   2217  CE  LYS A 148      24.659  57.557  39.414  1.00  0.00           C  
ATOM   2218  NZ  LYS A 148      24.781  57.036  40.803  1.00  0.00           N  
ATOM   2219  H   LYS A 148      22.411  55.915  34.657  1.00  0.00           H  
ATOM   2220  HA  LYS A 148      21.390  55.622  37.455  1.00  0.00           H  
ATOM   2221 1HB  LYS A 148      21.773  58.190  35.859  1.00  0.00           H  
ATOM   2222 2HB  LYS A 148      21.081  58.084  37.478  1.00  0.00           H  
ATOM   2223 1HG  LYS A 148      23.919  57.301  36.779  1.00  0.00           H  
ATOM   2224 2HG  LYS A 148      23.422  58.875  37.420  1.00  0.00           H  
ATOM   2225 1HD  LYS A 148      22.523  57.723  39.438  1.00  0.00           H  
ATOM   2226 2HD  LYS A 148      23.133  56.188  38.812  1.00  0.00           H  
ATOM   2227 1HE  LYS A 148      25.422  57.095  38.791  1.00  0.00           H  
ATOM   2228 2HE  LYS A 148      24.821  58.635  39.423  1.00  0.00           H  
ATOM   2229 1HZ  LYS A 148      25.699  57.248  41.166  1.00  0.00           H  
ATOM   2230 2HZ  LYS A 148      24.081  57.467  41.390  1.00  0.00           H  
ATOM   2231 3HZ  LYS A 148      24.644  56.036  40.799  1.00  0.00           H  
ATOM   2232  N   SER A 149      19.678  56.439  34.771  1.00  0.00           N  
ATOM   2233  CA  SER A 149      18.304  56.534  34.290  1.00  0.00           C  
ATOM   2234  C   SER A 149      18.166  56.383  32.780  1.00  0.00           C  
ATOM   2235  O   SER A 149      19.152  56.417  32.043  1.00  0.00           O  
ATOM   2236  CB  SER A 149      17.700  57.861  34.706  1.00  0.00           C  
ATOM   2237  OG  SER A 149      18.312  58.926  34.031  1.00  0.00           O  
ATOM   2238  H   SER A 149      20.433  56.588  34.117  1.00  0.00           H  
ATOM   2239  HA  SER A 149      17.735  55.723  34.744  1.00  0.00           H  
ATOM   2240 1HB  SER A 149      16.632  57.859  34.493  1.00  0.00           H  
ATOM   2241 2HB  SER A 149      17.817  57.996  35.781  1.00  0.00           H  
ATOM   2242  HG  SER A 149      17.892  59.724  34.361  1.00  0.00           H  
ATOM   2243  N   GLY A 150      16.927  56.219  32.328  1.00  0.00           N  
ATOM   2244  CA  GLY A 150      16.608  56.124  30.916  1.00  0.00           C  
ATOM   2245  C   GLY A 150      16.811  54.717  30.392  1.00  0.00           C  
ATOM   2246  O   GLY A 150      16.922  53.770  31.172  1.00  0.00           O  
ATOM   2247  H   GLY A 150      16.177  56.155  33.003  1.00  0.00           H  
ATOM   2248 1HA  GLY A 150      15.573  56.426  30.756  1.00  0.00           H  
ATOM   2249 2HA  GLY A 150      17.235  56.816  30.354  1.00  0.00           H  
ATOM   2250  N   ILE A 151      16.865  54.570  29.073  1.00  0.00           N  
ATOM   2251  CA  ILE A 151      17.021  53.241  28.495  1.00  0.00           C  
ATOM   2252  C   ILE A 151      18.459  53.089  28.020  1.00  0.00           C  
ATOM   2253  O   ILE A 151      18.941  53.867  27.196  1.00  0.00           O  
ATOM   2254  CB  ILE A 151      16.057  52.989  27.321  1.00  0.00           C  
ATOM   2255  CG1 ILE A 151      14.607  53.113  27.796  1.00  0.00           C  
ATOM   2256  CG2 ILE A 151      16.344  51.612  26.739  1.00  0.00           C  
ATOM   2257  CD1 ILE A 151      13.573  53.117  26.693  1.00  0.00           C  
ATOM   2258  H   ILE A 151      16.795  55.379  28.472  1.00  0.00           H  
ATOM   2259  HA  ILE A 151      16.807  52.485  29.250  1.00  0.00           H  
ATOM   2260  HB  ILE A 151      16.205  53.748  26.554  1.00  0.00           H  
ATOM   2261 1HG1 ILE A 151      14.389  52.280  28.465  1.00  0.00           H  
ATOM   2262 2HG1 ILE A 151      14.498  54.040  28.360  1.00  0.00           H  
ATOM   2263 1HG2 ILE A 151      15.672  51.410  25.906  1.00  0.00           H  
ATOM   2264 2HG2 ILE A 151      17.371  51.558  26.383  1.00  0.00           H  
ATOM   2265 3HG2 ILE A 151      16.195  50.857  27.511  1.00  0.00           H  
ATOM   2266 1HD1 ILE A 151      12.579  53.208  27.129  1.00  0.00           H  
ATOM   2267 2HD1 ILE A 151      13.756  53.959  26.024  1.00  0.00           H  
ATOM   2268 3HD1 ILE A 151      13.615  52.196  26.110  1.00  0.00           H  
ATOM   2269  N   TYR A 152      19.132  52.077  28.551  1.00  0.00           N  
ATOM   2270  CA  TYR A 152      20.536  51.826  28.259  1.00  0.00           C  
ATOM   2271  C   TYR A 152      20.794  51.347  26.835  1.00  0.00           C  
ATOM   2272  O   TYR A 152      20.154  50.428  26.324  1.00  0.00           O  
ATOM   2273  CB  TYR A 152      21.096  50.800  29.249  1.00  0.00           C  
ATOM   2274  CG  TYR A 152      22.542  50.440  28.979  1.00  0.00           C  
ATOM   2275  CD1 TYR A 152      23.525  51.387  29.209  1.00  0.00           C  
ATOM   2276  CD2 TYR A 152      22.885  49.180  28.509  1.00  0.00           C  
ATOM   2277  CE1 TYR A 152      24.848  51.063  28.964  1.00  0.00           C  
ATOM   2278  CE2 TYR A 152      24.212  48.878  28.272  1.00  0.00           C  
ATOM   2279  CZ  TYR A 152      25.185  49.829  28.504  1.00  0.00           C  
ATOM   2280  OH  TYR A 152      26.514  49.550  28.276  1.00  0.00           O  
ATOM   2281  H   TYR A 152      18.659  51.450  29.187  1.00  0.00           H  
ATOM   2282  HA  TYR A 152      21.073  52.768  28.374  1.00  0.00           H  
ATOM   2283 1HB  TYR A 152      21.023  51.191  30.263  1.00  0.00           H  
ATOM   2284 2HB  TYR A 152      20.500  49.890  29.208  1.00  0.00           H  
ATOM   2285  HD1 TYR A 152      23.268  52.381  29.578  1.00  0.00           H  
ATOM   2286  HD2 TYR A 152      22.113  48.434  28.327  1.00  0.00           H  
ATOM   2287  HE1 TYR A 152      25.623  51.806  29.145  1.00  0.00           H  
ATOM   2288  HE2 TYR A 152      24.500  47.894  27.904  1.00  0.00           H  
ATOM   2289  HH  TYR A 152      27.018  50.366  28.321  1.00  0.00           H  
ATOM   2290  N   PHE A 153      21.759  52.001  26.200  1.00  0.00           N  
ATOM   2291  CA  PHE A 153      22.201  51.649  24.861  1.00  0.00           C  
ATOM   2292  C   PHE A 153      23.703  51.861  24.768  1.00  0.00           C  
ATOM   2293  O   PHE A 153      24.211  52.901  25.194  1.00  0.00           O  
ATOM   2294  CB  PHE A 153      21.469  52.493  23.816  1.00  0.00           C  
ATOM   2295  CG  PHE A 153      21.930  52.231  22.410  1.00  0.00           C  
ATOM   2296  CD1 PHE A 153      21.480  51.127  21.702  1.00  0.00           C  
ATOM   2297  CD2 PHE A 153      22.819  53.097  21.801  1.00  0.00           C  
ATOM   2298  CE1 PHE A 153      21.913  50.898  20.409  1.00  0.00           C  
ATOM   2299  CE2 PHE A 153      23.253  52.872  20.509  1.00  0.00           C  
ATOM   2300  CZ  PHE A 153      22.799  51.770  19.812  1.00  0.00           C  
ATOM   2301  H   PHE A 153      22.213  52.778  26.660  1.00  0.00           H  
ATOM   2302  HA  PHE A 153      21.968  50.598  24.678  1.00  0.00           H  
ATOM   2303 1HB  PHE A 153      20.400  52.290  23.873  1.00  0.00           H  
ATOM   2304 2HB  PHE A 153      21.614  53.550  24.034  1.00  0.00           H  
ATOM   2305  HD1 PHE A 153      20.779  50.441  22.177  1.00  0.00           H  
ATOM   2306  HD2 PHE A 153      23.177  53.967  22.353  1.00  0.00           H  
ATOM   2307  HE1 PHE A 153      21.554  50.028  19.860  1.00  0.00           H  
ATOM   2308  HE2 PHE A 153      23.953  53.564  20.041  1.00  0.00           H  
ATOM   2309  HZ  PHE A 153      23.142  51.591  18.794  1.00  0.00           H  
ATOM   2310  N   GLU A 154      24.402  50.873  24.224  1.00  0.00           N  
ATOM   2311  CA  GLU A 154      25.849  50.958  24.085  1.00  0.00           C  
ATOM   2312  C   GLU A 154      26.325  50.288  22.800  1.00  0.00           C  
ATOM   2313  O   GLU A 154      26.282  49.065  22.693  1.00  0.00           O  
ATOM   2314  CB  GLU A 154      26.514  50.302  25.298  1.00  0.00           C  
ATOM   2315  CG  GLU A 154      28.016  50.080  25.204  1.00  0.00           C  
ATOM   2316  CD  GLU A 154      28.782  51.346  24.939  1.00  0.00           C  
ATOM   2317  OE1 GLU A 154      28.810  52.221  25.773  1.00  0.00           O  
ATOM   2318  OE2 GLU A 154      29.342  51.418  23.872  1.00  0.00           O  
ATOM   2319  H   GLU A 154      23.913  50.049  23.903  1.00  0.00           H  
ATOM   2320  HA  GLU A 154      26.127  52.012  24.046  1.00  0.00           H  
ATOM   2321 1HB  GLU A 154      26.326  50.929  26.168  1.00  0.00           H  
ATOM   2322 2HB  GLU A 154      26.055  49.328  25.472  1.00  0.00           H  
ATOM   2323 1HG  GLU A 154      28.362  49.648  26.143  1.00  0.00           H  
ATOM   2324 2HG  GLU A 154      28.233  49.367  24.409  1.00  0.00           H  
ATOM   2325  N   PRO A 155      26.796  51.045  21.797  1.00  0.00           N  
ATOM   2326  CA  PRO A 155      27.272  50.552  20.503  1.00  0.00           C  
ATOM   2327  C   PRO A 155      28.329  49.453  20.590  1.00  0.00           C  
ATOM   2328  O   PRO A 155      28.399  48.615  19.691  1.00  0.00           O  
ATOM   2329  CB  PRO A 155      27.866  51.816  19.872  1.00  0.00           C  
ATOM   2330  CG  PRO A 155      27.083  52.937  20.467  1.00  0.00           C  
ATOM   2331  CD  PRO A 155      26.824  52.525  21.892  1.00  0.00           C  
ATOM   2332  HA  PRO A 155      26.408  50.179  19.933  1.00  0.00           H  
ATOM   2333 1HB  PRO A 155      28.939  51.876  20.105  1.00  0.00           H  
ATOM   2334 2HB  PRO A 155      27.772  51.768  18.778  1.00  0.00           H  
ATOM   2335 1HG  PRO A 155      27.654  53.875  20.402  1.00  0.00           H  
ATOM   2336 2HG  PRO A 155      26.156  53.079  19.893  1.00  0.00           H  
ATOM   2337 1HD  PRO A 155      27.650  52.866  22.534  1.00  0.00           H  
ATOM   2338 2HD  PRO A 155      25.865  52.972  22.193  1.00  0.00           H  
ATOM   2339  N   ASP A 156      29.142  49.423  21.642  1.00  0.00           N  
ATOM   2340  CA  ASP A 156      30.160  48.379  21.726  1.00  0.00           C  
ATOM   2341  C   ASP A 156      29.704  47.105  22.432  1.00  0.00           C  
ATOM   2342  O   ASP A 156      30.517  46.207  22.649  1.00  0.00           O  
ATOM   2343  CB  ASP A 156      31.404  48.906  22.445  1.00  0.00           C  
ATOM   2344  CG  ASP A 156      32.181  49.962  21.671  1.00  0.00           C  
ATOM   2345  OD1 ASP A 156      32.151  49.976  20.462  1.00  0.00           O  
ATOM   2346  OD2 ASP A 156      32.814  50.761  22.318  1.00  0.00           O  
ATOM   2347  H   ASP A 156      29.106  50.086  22.404  1.00  0.00           H  
ATOM   2348  HA  ASP A 156      30.431  48.093  20.710  1.00  0.00           H  
ATOM   2349 1HB  ASP A 156      31.103  49.337  23.399  1.00  0.00           H  
ATOM   2350 2HB  ASP A 156      32.080  48.074  22.651  1.00  0.00           H  
ATOM   2351  N   CYS A 157      28.431  46.995  22.795  1.00  0.00           N  
ATOM   2352  CA  CYS A 157      27.960  45.764  23.417  1.00  0.00           C  
ATOM   2353  C   CYS A 157      28.091  44.550  22.523  1.00  0.00           C  
ATOM   2354  O   CYS A 157      27.678  44.575  21.364  1.00  0.00           O  
ATOM   2355  CB  CYS A 157      26.502  45.858  23.866  1.00  0.00           C  
ATOM   2356  SG  CYS A 157      26.227  46.462  25.561  1.00  0.00           S  
ATOM   2357  H   CYS A 157      27.781  47.754  22.649  1.00  0.00           H  
ATOM   2358  HA  CYS A 157      28.575  45.583  24.299  1.00  0.00           H  
ATOM   2359 1HB  CYS A 157      25.963  46.526  23.193  1.00  0.00           H  
ATOM   2360 2HB  CYS A 157      26.061  44.864  23.785  1.00  0.00           H  
ATOM   2361  N   SER A 158      28.679  43.490  23.064  1.00  0.00           N  
ATOM   2362  CA  SER A 158      28.791  42.244  22.326  1.00  0.00           C  
ATOM   2363  C   SER A 158      27.569  41.390  22.624  1.00  0.00           C  
ATOM   2364  O   SER A 158      27.106  41.331  23.764  1.00  0.00           O  
ATOM   2365  CB  SER A 158      30.046  41.465  22.669  1.00  0.00           C  
ATOM   2366  OG  SER A 158      30.045  40.232  22.004  1.00  0.00           O  
ATOM   2367  H   SER A 158      29.049  43.565  24.001  1.00  0.00           H  
ATOM   2368  HA  SER A 158      28.831  42.471  21.260  1.00  0.00           H  
ATOM   2369 1HB  SER A 158      30.929  42.039  22.386  1.00  0.00           H  
ATOM   2370 2HB  SER A 158      30.090  41.311  23.747  1.00  0.00           H  
ATOM   2371  HG  SER A 158      30.366  40.419  21.118  1.00  0.00           H  
ATOM   2372  N   SER A 159      27.025  40.734  21.605  1.00  0.00           N  
ATOM   2373  CA  SER A 159      25.891  39.850  21.834  1.00  0.00           C  
ATOM   2374  C   SER A 159      26.340  38.462  22.268  1.00  0.00           C  
ATOM   2375  O   SER A 159      25.520  37.666  22.720  1.00  0.00           O  
ATOM   2376  CB  SER A 159      25.048  39.746  20.578  1.00  0.00           C  
ATOM   2377  OG  SER A 159      25.756  39.113  19.548  1.00  0.00           O  
ATOM   2378  H   SER A 159      27.391  40.838  20.668  1.00  0.00           H  
ATOM   2379  HA  SER A 159      25.281  40.275  22.633  1.00  0.00           H  
ATOM   2380 1HB  SER A 159      24.139  39.187  20.796  1.00  0.00           H  
ATOM   2381 2HB  SER A 159      24.750  40.744  20.257  1.00  0.00           H  
ATOM   2382  HG  SER A 159      25.146  39.070  18.808  1.00  0.00           H  
ATOM   2383  N   LYS A 160      27.632  38.168  22.146  1.00  0.00           N  
ATOM   2384  CA  LYS A 160      28.134  36.837  22.481  1.00  0.00           C  
ATOM   2385  C   LYS A 160      29.182  36.816  23.586  1.00  0.00           C  
ATOM   2386  O   LYS A 160      29.213  35.895  24.404  1.00  0.00           O  
ATOM   2387  CB  LYS A 160      28.722  36.167  21.238  1.00  0.00           C  
ATOM   2388  CG  LYS A 160      27.691  35.863  20.159  1.00  0.00           C  
ATOM   2389  CD  LYS A 160      28.327  35.167  18.964  1.00  0.00           C  
ATOM   2390  CE  LYS A 160      27.297  34.859  17.888  1.00  0.00           C  
ATOM   2391  NZ  LYS A 160      27.910  34.211  16.697  1.00  0.00           N  
ATOM   2392  H   LYS A 160      28.265  38.883  21.815  1.00  0.00           H  
ATOM   2393  HA  LYS A 160      27.296  36.239  22.843  1.00  0.00           H  
ATOM   2394 1HB  LYS A 160      29.488  36.813  20.807  1.00  0.00           H  
ATOM   2395 2HB  LYS A 160      29.203  35.231  21.524  1.00  0.00           H  
ATOM   2396 1HG  LYS A 160      26.915  35.220  20.575  1.00  0.00           H  
ATOM   2397 2HG  LYS A 160      27.232  36.793  19.824  1.00  0.00           H  
ATOM   2398 1HD  LYS A 160      29.103  35.806  18.541  1.00  0.00           H  
ATOM   2399 2HD  LYS A 160      28.787  34.234  19.291  1.00  0.00           H  
ATOM   2400 1HE  LYS A 160      26.538  34.197  18.302  1.00  0.00           H  
ATOM   2401 2HE  LYS A 160      26.819  35.789  17.579  1.00  0.00           H  
ATOM   2402 1HZ  LYS A 160      27.194  34.024  16.009  1.00  0.00           H  
ATOM   2403 2HZ  LYS A 160      28.607  34.824  16.299  1.00  0.00           H  
ATOM   2404 3HZ  LYS A 160      28.345  33.342  16.972  1.00  0.00           H  
ATOM   2405  N   ASN A 161      30.069  37.806  23.637  1.00  0.00           N  
ATOM   2406  CA  ASN A 161      31.122  37.772  24.643  1.00  0.00           C  
ATOM   2407  C   ASN A 161      30.605  38.425  25.918  1.00  0.00           C  
ATOM   2408  O   ASN A 161      30.959  39.562  26.234  1.00  0.00           O  
ATOM   2409  CB  ASN A 161      32.376  38.459  24.135  1.00  0.00           C  
ATOM   2410  CG  ASN A 161      33.564  38.197  25.019  1.00  0.00           C  
ATOM   2411  OD1 ASN A 161      33.552  37.247  25.810  1.00  0.00           O  
ATOM   2412  ND2 ASN A 161      34.582  39.011  24.903  1.00  0.00           N  
ATOM   2413  H   ASN A 161      30.029  38.584  22.995  1.00  0.00           H  
ATOM   2414  HA  ASN A 161      31.368  36.732  24.867  1.00  0.00           H  
ATOM   2415 1HB  ASN A 161      32.598  38.110  23.126  1.00  0.00           H  
ATOM   2416 2HB  ASN A 161      32.206  39.534  24.078  1.00  0.00           H  
ATOM   2417 1HD2 ASN A 161      35.397  38.879  25.469  1.00  0.00           H  
ATOM   2418 2HD2 ASN A 161      34.545  39.765  24.248  1.00  0.00           H  
ATOM   2419  N   LEU A 162      29.768  37.686  26.638  1.00  0.00           N  
ATOM   2420  CA  LEU A 162      29.050  38.205  27.796  1.00  0.00           C  
ATOM   2421  C   LEU A 162      29.816  37.921  29.086  1.00  0.00           C  
ATOM   2422  O   LEU A 162      30.509  36.908  29.178  1.00  0.00           O  
ATOM   2423  CB  LEU A 162      27.674  37.529  27.783  1.00  0.00           C  
ATOM   2424  CG  LEU A 162      26.963  37.616  26.426  1.00  0.00           C  
ATOM   2425  CD1 LEU A 162      25.600  36.942  26.501  1.00  0.00           C  
ATOM   2426  CD2 LEU A 162      26.794  39.058  25.973  1.00  0.00           C  
ATOM   2427  H   LEU A 162      29.651  36.727  26.342  1.00  0.00           H  
ATOM   2428  HA  LEU A 162      28.936  39.285  27.703  1.00  0.00           H  
ATOM   2429 1HB  LEU A 162      27.797  36.480  28.048  1.00  0.00           H  
ATOM   2430 2HB  LEU A 162      27.044  37.999  28.539  1.00  0.00           H  
ATOM   2431  HG  LEU A 162      27.547  37.086  25.673  1.00  0.00           H  
ATOM   2432 1HD1 LEU A 162      25.122  37.020  25.525  1.00  0.00           H  
ATOM   2433 2HD1 LEU A 162      25.722  35.893  26.769  1.00  0.00           H  
ATOM   2434 3HD1 LEU A 162      24.983  37.433  27.253  1.00  0.00           H  
ATOM   2435 1HD2 LEU A 162      26.288  39.082  25.007  1.00  0.00           H  
ATOM   2436 2HD2 LEU A 162      26.200  39.602  26.707  1.00  0.00           H  
ATOM   2437 3HD2 LEU A 162      27.757  39.559  25.868  1.00  0.00           H  
ATOM   2438  N   ASP A 163      29.677  38.799  30.075  1.00  0.00           N  
ATOM   2439  CA  ASP A 163      30.379  38.682  31.351  1.00  0.00           C  
ATOM   2440  C   ASP A 163      29.571  38.913  32.618  1.00  0.00           C  
ATOM   2441  O   ASP A 163      30.130  38.861  33.714  1.00  0.00           O  
ATOM   2442  CB  ASP A 163      31.537  39.680  31.314  1.00  0.00           C  
ATOM   2443  CG  ASP A 163      30.992  41.085  31.087  1.00  0.00           C  
ATOM   2444  OD1 ASP A 163      29.806  41.200  30.894  1.00  0.00           O  
ATOM   2445  OD2 ASP A 163      31.744  42.027  31.104  1.00  0.00           O  
ATOM   2446  H   ASP A 163      29.064  39.594  29.964  1.00  0.00           H  
ATOM   2447  HA  ASP A 163      30.753  37.660  31.429  1.00  0.00           H  
ATOM   2448 1HB  ASP A 163      32.094  39.640  32.251  1.00  0.00           H  
ATOM   2449 2HB  ASP A 163      32.230  39.410  30.516  1.00  0.00           H  
ATOM   2450  N   HIS A 164      28.270  39.145  32.499  1.00  0.00           N  
ATOM   2451  CA  HIS A 164      27.438  39.441  33.651  1.00  0.00           C  
ATOM   2452  C   HIS A 164      26.134  38.653  33.691  1.00  0.00           C  
ATOM   2453  O   HIS A 164      25.449  38.483  32.685  1.00  0.00           O  
ATOM   2454  CB  HIS A 164      27.175  40.949  33.598  1.00  0.00           C  
ATOM   2455  CG  HIS A 164      26.448  41.613  34.726  1.00  0.00           C  
ATOM   2456  ND1 HIS A 164      26.810  41.466  36.049  1.00  0.00           N  
ATOM   2457  CD2 HIS A 164      25.387  42.419  34.716  1.00  0.00           C  
ATOM   2458  CE1 HIS A 164      25.986  42.167  36.808  1.00  0.00           C  
ATOM   2459  NE2 HIS A 164      25.109  42.757  36.018  1.00  0.00           N  
ATOM   2460  H   HIS A 164      27.820  39.117  31.596  1.00  0.00           H  
ATOM   2461  HA  HIS A 164      27.967  39.170  34.564  1.00  0.00           H  
ATOM   2462 1HB  HIS A 164      28.151  41.430  33.521  1.00  0.00           H  
ATOM   2463 2HB  HIS A 164      26.593  41.166  32.703  1.00  0.00           H  
ATOM   2464  HD2 HIS A 164      24.835  42.752  33.836  1.00  0.00           H  
ATOM   2465  HE1 HIS A 164      26.025  42.244  37.895  1.00  0.00           H  
ATOM   2466  HE2 HIS A 164      24.346  43.363  36.283  1.00  0.00           H  
ATOM   2467  N   GLY A 165      25.777  38.157  34.869  1.00  0.00           N  
ATOM   2468  CA  GLY A 165      24.514  37.460  35.020  1.00  0.00           C  
ATOM   2469  C   GLY A 165      23.463  38.391  35.585  1.00  0.00           C  
ATOM   2470  O   GLY A 165      23.682  39.018  36.626  1.00  0.00           O  
ATOM   2471  H   GLY A 165      26.403  38.276  35.653  1.00  0.00           H  
ATOM   2472 1HA  GLY A 165      24.180  37.070  34.058  1.00  0.00           H  
ATOM   2473 2HA  GLY A 165      24.644  36.602  35.676  1.00  0.00           H  
ATOM   2474  N   VAL A 166      22.326  38.498  34.905  1.00  0.00           N  
ATOM   2475  CA  VAL A 166      21.210  39.311  35.370  1.00  0.00           C  
ATOM   2476  C   VAL A 166      19.870  38.592  35.255  1.00  0.00           C  
ATOM   2477  O   VAL A 166      19.762  37.582  34.559  1.00  0.00           O  
ATOM   2478  CB  VAL A 166      21.112  40.634  34.587  1.00  0.00           C  
ATOM   2479  CG1 VAL A 166      22.380  41.453  34.779  1.00  0.00           C  
ATOM   2480  CG2 VAL A 166      20.868  40.337  33.115  1.00  0.00           C  
ATOM   2481  H   VAL A 166      22.247  37.989  34.036  1.00  0.00           H  
ATOM   2482  HA  VAL A 166      21.374  39.552  36.421  1.00  0.00           H  
ATOM   2483  HB  VAL A 166      20.282  41.215  34.991  1.00  0.00           H  
ATOM   2484 1HG1 VAL A 166      22.306  42.388  34.224  1.00  0.00           H  
ATOM   2485 2HG1 VAL A 166      22.504  41.668  35.840  1.00  0.00           H  
ATOM   2486 3HG1 VAL A 166      23.222  40.868  34.409  1.00  0.00           H  
ATOM   2487 1HG2 VAL A 166      20.793  41.256  32.535  1.00  0.00           H  
ATOM   2488 2HG2 VAL A 166      21.694  39.744  32.721  1.00  0.00           H  
ATOM   2489 3HG2 VAL A 166      19.934  39.781  33.038  1.00  0.00           H  
ATOM   2490  N   LEU A 167      18.837  39.099  35.917  1.00  0.00           N  
ATOM   2491  CA  LEU A 167      17.523  38.495  35.744  1.00  0.00           C  
ATOM   2492  C   LEU A 167      16.586  39.367  34.918  1.00  0.00           C  
ATOM   2493  O   LEU A 167      16.465  40.566  35.146  1.00  0.00           O  
ATOM   2494  CB  LEU A 167      16.874  38.214  37.105  1.00  0.00           C  
ATOM   2495  CG  LEU A 167      15.483  37.567  37.111  1.00  0.00           C  
ATOM   2496  CD1 LEU A 167      15.626  36.113  36.680  1.00  0.00           C  
ATOM   2497  CD2 LEU A 167      14.868  37.678  38.498  1.00  0.00           C  
ATOM   2498  H   LEU A 167      18.974  39.891  36.531  1.00  0.00           H  
ATOM   2499  HA  LEU A 167      17.650  37.552  35.215  1.00  0.00           H  
ATOM   2500 1HB  LEU A 167      17.535  37.552  37.663  1.00  0.00           H  
ATOM   2501 2HB  LEU A 167      16.780  39.149  37.657  1.00  0.00           H  
ATOM   2502  HG  LEU A 167      14.829  38.065  36.395  1.00  0.00           H  
ATOM   2503 1HD1 LEU A 167      14.652  35.623  36.674  1.00  0.00           H  
ATOM   2504 2HD1 LEU A 167      16.051  36.060  35.678  1.00  0.00           H  
ATOM   2505 3HD1 LEU A 167      16.283  35.598  37.381  1.00  0.00           H  
ATOM   2506 1HD2 LEU A 167      13.878  37.220  38.507  1.00  0.00           H  
ATOM   2507 2HD2 LEU A 167      15.494  37.171  39.232  1.00  0.00           H  
ATOM   2508 3HD2 LEU A 167      14.781  38.731  38.766  1.00  0.00           H  
ATOM   2509  N   VAL A 168      15.906  38.770  33.946  1.00  0.00           N  
ATOM   2510  CA  VAL A 168      14.926  39.515  33.164  1.00  0.00           C  
ATOM   2511  C   VAL A 168      13.564  39.239  33.795  1.00  0.00           C  
ATOM   2512  O   VAL A 168      13.143  38.090  33.910  1.00  0.00           O  
ATOM   2513  CB  VAL A 168      14.944  39.076  31.688  1.00  0.00           C  
ATOM   2514  CG1 VAL A 168      13.891  39.821  30.880  1.00  0.00           C  
ATOM   2515  CG2 VAL A 168      16.335  39.315  31.121  1.00  0.00           C  
ATOM   2516  H   VAL A 168      16.065  37.792  33.742  1.00  0.00           H  
ATOM   2517  HA  VAL A 168      15.161  40.580  33.197  1.00  0.00           H  
ATOM   2518  HB  VAL A 168      14.696  38.017  31.621  1.00  0.00           H  
ATOM   2519 1HG1 VAL A 168      13.932  39.486  29.844  1.00  0.00           H  
ATOM   2520 2HG1 VAL A 168      12.898  39.623  31.282  1.00  0.00           H  
ATOM   2521 3HG1 VAL A 168      14.087  40.892  30.925  1.00  0.00           H  
ATOM   2522 1HG2 VAL A 168      16.352  39.005  30.076  1.00  0.00           H  
ATOM   2523 2HG2 VAL A 168      16.590  40.373  31.188  1.00  0.00           H  
ATOM   2524 3HG2 VAL A 168      17.048  38.728  31.699  1.00  0.00           H  
ATOM   2525  N   VAL A 169      12.883  40.298  34.221  1.00  0.00           N  
ATOM   2526  CA  VAL A 169      11.609  40.132  34.912  1.00  0.00           C  
ATOM   2527  C   VAL A 169      10.495  40.759  34.085  1.00  0.00           C  
ATOM   2528  O   VAL A 169       9.399  41.036  34.575  1.00  0.00           O  
ATOM   2529  CB  VAL A 169      11.638  40.782  36.308  1.00  0.00           C  
ATOM   2530  CG1 VAL A 169      12.685  40.083  37.162  1.00  0.00           C  
ATOM   2531  CG2 VAL A 169      11.924  42.273  36.209  1.00  0.00           C  
ATOM   2532  H   VAL A 169      13.273  41.215  34.052  1.00  0.00           H  
ATOM   2533  HA  VAL A 169      11.408  39.068  35.038  1.00  0.00           H  
ATOM   2534  HB  VAL A 169      10.671  40.642  36.792  1.00  0.00           H  
ATOM   2535 1HG1 VAL A 169      12.715  40.535  38.154  1.00  0.00           H  
ATOM   2536 2HG1 VAL A 169      12.425  39.028  37.250  1.00  0.00           H  
ATOM   2537 3HG1 VAL A 169      13.664  40.182  36.693  1.00  0.00           H  
ATOM   2538 1HG2 VAL A 169      11.936  42.697  37.213  1.00  0.00           H  
ATOM   2539 2HG2 VAL A 169      12.892  42.433  35.733  1.00  0.00           H  
ATOM   2540 3HG2 VAL A 169      11.142  42.744  35.614  1.00  0.00           H  
ATOM   2541  N   GLY A 170      10.800  40.973  32.811  1.00  0.00           N  
ATOM   2542  CA  GLY A 170       9.828  41.525  31.889  1.00  0.00           C  
ATOM   2543  C   GLY A 170      10.452  42.437  30.858  1.00  0.00           C  
ATOM   2544  O   GLY A 170      11.658  42.414  30.613  1.00  0.00           O  
ATOM   2545  H   GLY A 170      11.732  40.743  32.496  1.00  0.00           H  
ATOM   2546 1HA  GLY A 170       9.322  40.700  31.386  1.00  0.00           H  
ATOM   2547 2HA  GLY A 170       9.077  42.083  32.447  1.00  0.00           H  
ATOM   2548  N   TYR A 171       9.590  43.241  30.246  1.00  0.00           N  
ATOM   2549  CA  TYR A 171       9.931  44.181  29.189  1.00  0.00           C  
ATOM   2550  C   TYR A 171       8.833  45.228  29.108  1.00  0.00           C  
ATOM   2551  O   TYR A 171       7.741  45.047  29.645  1.00  0.00           O  
ATOM   2552  CB  TYR A 171      10.109  43.504  27.829  1.00  0.00           C  
ATOM   2553  CG  TYR A 171       8.911  42.732  27.320  1.00  0.00           C  
ATOM   2554  CD1 TYR A 171       7.883  43.376  26.648  1.00  0.00           C  
ATOM   2555  CD2 TYR A 171       8.844  41.363  27.531  1.00  0.00           C  
ATOM   2556  CE1 TYR A 171       6.801  42.647  26.195  1.00  0.00           C  
ATOM   2557  CE2 TYR A 171       7.755  40.648  27.071  1.00  0.00           C  
ATOM   2558  CZ  TYR A 171       6.735  41.295  26.403  1.00  0.00           C  
ATOM   2559  OH  TYR A 171       5.641  40.602  25.937  1.00  0.00           O  
ATOM   2560  H   TYR A 171       8.627  43.183  30.549  1.00  0.00           H  
ATOM   2561  HA  TYR A 171      10.873  44.674  29.435  1.00  0.00           H  
ATOM   2562 1HB  TYR A 171      10.351  44.258  27.079  1.00  0.00           H  
ATOM   2563 2HB  TYR A 171      10.946  42.809  27.882  1.00  0.00           H  
ATOM   2564  HD1 TYR A 171       7.918  44.452  26.473  1.00  0.00           H  
ATOM   2565  HD2 TYR A 171       9.656  40.864  28.061  1.00  0.00           H  
ATOM   2566  HE1 TYR A 171       5.998  43.161  25.668  1.00  0.00           H  
ATOM   2567  HE2 TYR A 171       7.714  39.573  27.245  1.00  0.00           H  
ATOM   2568  HH  TYR A 171       5.071  41.202  25.451  1.00  0.00           H  
ATOM   2569  N   GLY A 172       9.113  46.341  28.441  1.00  0.00           N  
ATOM   2570  CA  GLY A 172       8.094  47.362  28.325  1.00  0.00           C  
ATOM   2571  C   GLY A 172       8.520  48.551  27.495  1.00  0.00           C  
ATOM   2572  O   GLY A 172       9.508  48.511  26.764  1.00  0.00           O  
ATOM   2573  H   GLY A 172      10.029  46.447  28.027  1.00  0.00           H  
ATOM   2574 1HA  GLY A 172       7.203  46.922  27.876  1.00  0.00           H  
ATOM   2575 2HA  GLY A 172       7.824  47.709  29.321  1.00  0.00           H  
ATOM   2576  N   PHE A 173       7.753  49.627  27.629  1.00  0.00           N  
ATOM   2577  CA  PHE A 173       7.966  50.852  26.875  1.00  0.00           C  
ATOM   2578  C   PHE A 173       7.636  52.089  27.694  1.00  0.00           C  
ATOM   2579  O   PHE A 173       6.881  52.012  28.664  1.00  0.00           O  
ATOM   2580  CB  PHE A 173       7.101  50.800  25.614  1.00  0.00           C  
ATOM   2581  CG  PHE A 173       5.646  50.651  25.959  1.00  0.00           C  
ATOM   2582  CD1 PHE A 173       4.834  51.755  26.173  1.00  0.00           C  
ATOM   2583  CD2 PHE A 173       5.083  49.374  26.070  1.00  0.00           C  
ATOM   2584  CE1 PHE A 173       3.499  51.592  26.489  1.00  0.00           C  
ATOM   2585  CE2 PHE A 173       3.747  49.218  26.385  1.00  0.00           C  
ATOM   2586  CZ  PHE A 173       2.956  50.329  26.594  1.00  0.00           C  
ATOM   2587  H   PHE A 173       6.986  49.599  28.283  1.00  0.00           H  
ATOM   2588  HA  PHE A 173       9.019  50.909  26.598  1.00  0.00           H  
ATOM   2589 1HB  PHE A 173       7.238  51.707  25.027  1.00  0.00           H  
ATOM   2590 2HB  PHE A 173       7.404  49.968  24.981  1.00  0.00           H  
ATOM   2591  HD1 PHE A 173       5.256  52.757  26.091  1.00  0.00           H  
ATOM   2592  HD2 PHE A 173       5.706  48.494  25.905  1.00  0.00           H  
ATOM   2593  HE1 PHE A 173       2.877  52.472  26.654  1.00  0.00           H  
ATOM   2594  HE2 PHE A 173       3.318  48.219  26.468  1.00  0.00           H  
ATOM   2595  HZ  PHE A 173       1.902  50.211  26.845  1.00  0.00           H  
ATOM   2596  N   GLU A 174       8.219  53.216  27.294  1.00  0.00           N  
ATOM   2597  CA  GLU A 174       7.955  54.491  27.946  1.00  0.00           C  
ATOM   2598  C   GLU A 174       6.661  55.168  27.506  1.00  0.00           C  
ATOM   2599  O   GLU A 174       6.243  55.084  26.352  1.00  0.00           O  
ATOM   2600  CB  GLU A 174       9.119  55.455  27.706  1.00  0.00           C  
ATOM   2601  CG  GLU A 174      10.433  54.958  28.294  1.00  0.00           C  
ATOM   2602  CD  GLU A 174      10.427  54.978  29.797  1.00  0.00           C  
ATOM   2603  OE1 GLU A 174      10.196  56.016  30.368  1.00  0.00           O  
ATOM   2604  OE2 GLU A 174      10.655  53.945  30.382  1.00  0.00           O  
ATOM   2605  H   GLU A 174       8.858  53.149  26.514  1.00  0.00           H  
ATOM   2606  HA  GLU A 174       7.859  54.304  29.016  1.00  0.00           H  
ATOM   2607 1HB  GLU A 174       9.252  55.605  26.634  1.00  0.00           H  
ATOM   2608 2HB  GLU A 174       8.888  56.425  28.145  1.00  0.00           H  
ATOM   2609 1HG  GLU A 174      10.605  53.939  27.946  1.00  0.00           H  
ATOM   2610 2HG  GLU A 174      11.248  55.580  27.927  1.00  0.00           H  
ATOM   2611  N   GLY A 175       6.039  55.850  28.459  1.00  0.00           N  
ATOM   2612  CA  GLY A 175       4.824  56.602  28.218  1.00  0.00           C  
ATOM   2613  C   GLY A 175       3.735  55.672  27.724  1.00  0.00           C  
ATOM   2614  O   GLY A 175       3.527  54.595  28.286  1.00  0.00           O  
ATOM   2615  H   GLY A 175       6.436  55.839  29.389  1.00  0.00           H  
ATOM   2616 1HA  GLY A 175       4.510  57.100  29.135  1.00  0.00           H  
ATOM   2617 2HA  GLY A 175       5.016  57.384  27.484  1.00  0.00           H  
ATOM   2618  N   ALA A 176       3.052  56.092  26.662  1.00  0.00           N  
ATOM   2619  CA  ALA A 176       1.987  55.300  26.059  1.00  0.00           C  
ATOM   2620  C   ALA A 176       2.414  54.780  24.687  1.00  0.00           C  
ATOM   2621  O   ALA A 176       1.596  54.258  23.929  1.00  0.00           O  
ATOM   2622  CB  ALA A 176       0.710  56.120  25.955  1.00  0.00           C  
ATOM   2623  H   ALA A 176       3.281  56.991  26.262  1.00  0.00           H  
ATOM   2624  HA  ALA A 176       1.797  54.436  26.696  1.00  0.00           H  
ATOM   2625 1HB  ALA A 176      -0.080  55.509  25.520  1.00  0.00           H  
ATOM   2626 2HB  ALA A 176       0.408  56.450  26.948  1.00  0.00           H  
ATOM   2627 3HB  ALA A 176       0.887  56.987  25.323  1.00  0.00           H  
ATOM   2628  N   ASN A 177       3.691  54.910  24.338  1.00  0.00           N  
ATOM   2629  CA  ASN A 177       4.025  54.494  22.981  1.00  0.00           C  
ATOM   2630  C   ASN A 177       4.422  53.020  22.982  1.00  0.00           C  
ATOM   2631  O   ASN A 177       5.589  52.668  23.157  1.00  0.00           O  
ATOM   2632  CB  ASN A 177       5.123  55.325  22.340  1.00  0.00           C  
ATOM   2633  CG  ASN A 177       5.271  54.990  20.884  1.00  0.00           C  
ATOM   2634  OD1 ASN A 177       4.928  53.912  20.385  1.00  0.00           O  
ATOM   2635  ND2 ASN A 177       5.796  55.944  20.159  1.00  0.00           N  
ATOM   2636  H   ASN A 177       4.387  55.276  24.972  1.00  0.00           H  
ATOM   2637  HA  ASN A 177       3.141  54.600  22.351  1.00  0.00           H  
ATOM   2638 1HB  ASN A 177       4.895  56.385  22.452  1.00  0.00           H  
ATOM   2639 2HB  ASN A 177       6.067  55.141  22.855  1.00  0.00           H  
ATOM   2640 1HD2 ASN A 177       5.933  55.814  19.178  1.00  0.00           H  
ATOM   2641 2HD2 ASN A 177       6.064  56.809  20.587  1.00  0.00           H  
ATOM   2642  N   SER A 178       3.415  52.177  22.779  1.00  0.00           N  
ATOM   2643  CA  SER A 178       3.586  50.731  22.839  1.00  0.00           C  
ATOM   2644  C   SER A 178       4.529  50.191  21.768  1.00  0.00           C  
ATOM   2645  O   SER A 178       5.010  49.064  21.874  1.00  0.00           O  
ATOM   2646  CB  SER A 178       2.228  50.070  22.709  1.00  0.00           C  
ATOM   2647  OG  SER A 178       1.683  50.280  21.436  1.00  0.00           O  
ATOM   2648  H   SER A 178       2.510  52.580  22.576  1.00  0.00           H  
ATOM   2649  HA  SER A 178       4.024  50.470  23.804  1.00  0.00           H  
ATOM   2650 1HB  SER A 178       2.335  49.001  22.894  1.00  0.00           H  
ATOM   2651 2HB  SER A 178       1.556  50.474  23.466  1.00  0.00           H  
ATOM   2652  HG  SER A 178       0.838  49.823  21.426  1.00  0.00           H  
ATOM   2653  N   ASP A 179       4.802  50.981  20.733  1.00  0.00           N  
ATOM   2654  CA  ASP A 179       5.674  50.522  19.659  1.00  0.00           C  
ATOM   2655  C   ASP A 179       7.019  51.236  19.608  1.00  0.00           C  
ATOM   2656  O   ASP A 179       7.727  51.117  18.605  1.00  0.00           O  
ATOM   2657  CB  ASP A 179       4.980  50.684  18.304  1.00  0.00           C  
ATOM   2658  CG  ASP A 179       3.805  49.728  18.139  1.00  0.00           C  
ATOM   2659  OD1 ASP A 179       3.912  48.599  18.554  1.00  0.00           O  
ATOM   2660  OD2 ASP A 179       2.802  50.128  17.597  1.00  0.00           O  
ATOM   2661  H   ASP A 179       4.406  51.909  20.679  1.00  0.00           H  
ATOM   2662  HA  ASP A 179       5.886  49.465  19.824  1.00  0.00           H  
ATOM   2663 1HB  ASP A 179       4.624  51.710  18.207  1.00  0.00           H  
ATOM   2664 2HB  ASP A 179       5.694  50.506  17.499  1.00  0.00           H  
ATOM   2665  N   ASN A 180       7.398  51.967  20.649  1.00  0.00           N  
ATOM   2666  CA  ASN A 180       8.694  52.633  20.605  1.00  0.00           C  
ATOM   2667  C   ASN A 180       9.274  52.774  22.002  1.00  0.00           C  
ATOM   2668  O   ASN A 180       8.649  52.373  22.984  1.00  0.00           O  
ATOM   2669  CB  ASN A 180       8.562  53.982  19.922  1.00  0.00           C  
ATOM   2670  CG  ASN A 180       9.800  54.439  19.202  1.00  0.00           C  
ATOM   2671  OD1 ASN A 180      10.924  54.124  19.604  1.00  0.00           O  
ATOM   2672  ND2 ASN A 180       9.614  55.179  18.139  1.00  0.00           N  
ATOM   2673  H   ASN A 180       6.797  52.061  21.455  1.00  0.00           H  
ATOM   2674  HA  ASN A 180       9.390  52.019  20.030  1.00  0.00           H  
ATOM   2675 1HB  ASN A 180       7.746  53.939  19.200  1.00  0.00           H  
ATOM   2676 2HB  ASN A 180       8.307  54.732  20.673  1.00  0.00           H  
ATOM   2677 1HD2 ASN A 180      10.400  55.513  17.618  1.00  0.00           H  
ATOM   2678 2HD2 ASN A 180       8.689  55.416  17.845  1.00  0.00           H  
ATOM   2679  N   SER A 181      10.472  53.342  22.126  1.00  0.00           N  
ATOM   2680  CA  SER A 181      11.090  53.526  23.429  1.00  0.00           C  
ATOM   2681  C   SER A 181      10.974  52.238  24.236  1.00  0.00           C  
ATOM   2682  O   SER A 181      10.575  52.258  25.400  1.00  0.00           O  
ATOM   2683  CB  SER A 181      10.443  54.672  24.183  1.00  0.00           C  
ATOM   2684  OG  SER A 181      10.588  55.883  23.494  1.00  0.00           O  
ATOM   2685  H   SER A 181      10.951  53.650  21.292  1.00  0.00           H  
ATOM   2686  HA  SER A 181      12.146  53.764  23.287  1.00  0.00           H  
ATOM   2687 1HB  SER A 181       9.384  54.464  24.328  1.00  0.00           H  
ATOM   2688 2HB  SER A 181      10.902  54.751  25.167  1.00  0.00           H  
ATOM   2689  HG  SER A 181      10.180  56.550  24.052  1.00  0.00           H  
ATOM   2690  N   LYS A 182      11.317  51.130  23.591  1.00  0.00           N  
ATOM   2691  CA  LYS A 182      11.207  49.785  24.149  1.00  0.00           C  
ATOM   2692  C   LYS A 182      12.459  49.322  24.887  1.00  0.00           C  
ATOM   2693  O   LYS A 182      13.580  49.640  24.489  1.00  0.00           O  
ATOM   2694  CB  LYS A 182      10.884  48.800  23.025  1.00  0.00           C  
ATOM   2695  CG  LYS A 182       9.533  49.025  22.357  1.00  0.00           C  
ATOM   2696  CD  LYS A 182       9.340  48.150  21.127  1.00  0.00           C  
ATOM   2697  CE  LYS A 182      10.025  48.751  19.908  1.00  0.00           C  
ATOM   2698  NZ  LYS A 182       9.867  47.916  18.687  1.00  0.00           N  
ATOM   2699  H   LYS A 182      11.675  51.253  22.654  1.00  0.00           H  
ATOM   2700  HA  LYS A 182      10.394  49.787  24.877  1.00  0.00           H  
ATOM   2701 1HB  LYS A 182      11.658  48.878  22.263  1.00  0.00           H  
ATOM   2702 2HB  LYS A 182      10.895  47.784  23.416  1.00  0.00           H  
ATOM   2703 1HG  LYS A 182       8.738  48.803  23.068  1.00  0.00           H  
ATOM   2704 2HG  LYS A 182       9.439  50.067  22.053  1.00  0.00           H  
ATOM   2705 1HD  LYS A 182       9.752  47.158  21.308  1.00  0.00           H  
ATOM   2706 2HD  LYS A 182       8.275  48.049  20.924  1.00  0.00           H  
ATOM   2707 1HE  LYS A 182       9.603  49.736  19.717  1.00  0.00           H  
ATOM   2708 2HE  LYS A 182      11.091  48.863  20.109  1.00  0.00           H  
ATOM   2709 1HZ  LYS A 182      10.339  48.353  17.906  1.00  0.00           H  
ATOM   2710 2HZ  LYS A 182      10.270  47.005  18.858  1.00  0.00           H  
ATOM   2711 3HZ  LYS A 182       8.885  47.820  18.470  1.00  0.00           H  
ATOM   2712  N   TYR A 183      12.235  48.564  25.953  1.00  0.00           N  
ATOM   2713  CA  TYR A 183      13.307  48.009  26.767  1.00  0.00           C  
ATOM   2714  C   TYR A 183      13.034  46.682  27.453  1.00  0.00           C  
ATOM   2715  O   TYR A 183      11.889  46.283  27.667  1.00  0.00           O  
ATOM   2716  CB  TYR A 183      13.699  49.045  27.823  1.00  0.00           C  
ATOM   2717  CG  TYR A 183      12.557  49.337  28.770  1.00  0.00           C  
ATOM   2718  CD1 TYR A 183      12.372  48.570  29.911  1.00  0.00           C  
ATOM   2719  CD2 TYR A 183      11.682  50.380  28.502  1.00  0.00           C  
ATOM   2720  CE1 TYR A 183      11.329  48.833  30.778  1.00  0.00           C  
ATOM   2721  CE2 TYR A 183      10.640  50.643  29.369  1.00  0.00           C  
ATOM   2722  CZ  TYR A 183      10.462  49.875  30.502  1.00  0.00           C  
ATOM   2723  OH  TYR A 183       9.422  50.142  31.362  1.00  0.00           O  
ATOM   2724  H   TYR A 183      11.276  48.372  26.205  1.00  0.00           H  
ATOM   2725  HA  TYR A 183      14.142  47.818  26.092  1.00  0.00           H  
ATOM   2726 1HB  TYR A 183      14.555  48.678  28.392  1.00  0.00           H  
ATOM   2727 2HB  TYR A 183      14.005  49.969  27.333  1.00  0.00           H  
ATOM   2728  HD1 TYR A 183      13.052  47.747  30.133  1.00  0.00           H  
ATOM   2729  HD2 TYR A 183      11.813  50.992  27.610  1.00  0.00           H  
ATOM   2730  HE1 TYR A 183      11.193  48.224  31.671  1.00  0.00           H  
ATOM   2731  HE2 TYR A 183       9.953  51.463  29.156  1.00  0.00           H  
ATOM   2732  HH  TYR A 183       8.900  50.868  31.013  1.00  0.00           H  
ATOM   2733  N   TRP A 184      14.107  45.979  27.791  1.00  0.00           N  
ATOM   2734  CA  TRP A 184      14.039  44.789  28.625  1.00  0.00           C  
ATOM   2735  C   TRP A 184      14.142  45.265  30.067  1.00  0.00           C  
ATOM   2736  O   TRP A 184      14.904  46.192  30.341  1.00  0.00           O  
ATOM   2737  CB  TRP A 184      15.158  43.794  28.308  1.00  0.00           C  
ATOM   2738  CG  TRP A 184      15.028  43.105  26.984  1.00  0.00           C  
ATOM   2739  CD1 TRP A 184      15.674  43.389  25.818  1.00  0.00           C  
ATOM   2740  CD2 TRP A 184      14.170  41.987  26.714  1.00  0.00           C  
ATOM   2741  NE1 TRP A 184      15.270  42.517  24.836  1.00  0.00           N  
ATOM   2742  CE2 TRP A 184      14.350  41.651  25.370  1.00  0.00           C  
ATOM   2743  CE3 TRP A 184      13.273  41.251  27.498  1.00  0.00           C  
ATOM   2744  CZ2 TRP A 184      13.678  40.628  24.791  1.00  0.00           C  
ATOM   2745  CZ3 TRP A 184      12.583  40.199  26.906  1.00  0.00           C  
ATOM   2746  CH2 TRP A 184      12.787  39.901  25.583  1.00  0.00           C  
ATOM   2747  H   TRP A 184      15.000  46.301  27.442  1.00  0.00           H  
ATOM   2748  HA  TRP A 184      13.091  44.277  28.455  1.00  0.00           H  
ATOM   2749 1HB  TRP A 184      16.119  44.307  28.319  1.00  0.00           H  
ATOM   2750 2HB  TRP A 184      15.187  43.027  29.082  1.00  0.00           H  
ATOM   2751  HD1 TRP A 184      16.401  44.187  25.684  1.00  0.00           H  
ATOM   2752  HE1 TRP A 184      15.587  42.504  23.878  1.00  0.00           H  
ATOM   2753  HE3 TRP A 184      13.121  41.495  28.549  1.00  0.00           H  
ATOM   2754  HZ2 TRP A 184      13.816  40.364  23.743  1.00  0.00           H  
ATOM   2755  HZ3 TRP A 184      11.882  39.622  27.509  1.00  0.00           H  
ATOM   2756  HH2 TRP A 184      12.244  39.075  25.124  1.00  0.00           H  
ATOM   2757  N   LEU A 185      13.382  44.670  30.984  1.00  0.00           N  
ATOM   2758  CA  LEU A 185      13.444  45.088  32.381  1.00  0.00           C  
ATOM   2759  C   LEU A 185      14.355  44.137  33.148  1.00  0.00           C  
ATOM   2760  O   LEU A 185      14.010  42.985  33.401  1.00  0.00           O  
ATOM   2761  CB  LEU A 185      12.018  45.078  32.946  1.00  0.00           C  
ATOM   2762  CG  LEU A 185      11.801  45.437  34.422  1.00  0.00           C  
ATOM   2763  CD1 LEU A 185      12.281  46.852  34.715  1.00  0.00           C  
ATOM   2764  CD2 LEU A 185      10.314  45.280  34.703  1.00  0.00           C  
ATOM   2765  H   LEU A 185      12.755  43.923  30.720  1.00  0.00           H  
ATOM   2766  HA  LEU A 185      13.850  46.098  32.427  1.00  0.00           H  
ATOM   2767 1HB  LEU A 185      11.424  45.784  32.368  1.00  0.00           H  
ATOM   2768 2HB  LEU A 185      11.607  44.078  32.811  1.00  0.00           H  
ATOM   2769  HG  LEU A 185      12.381  44.769  35.059  1.00  0.00           H  
ATOM   2770 1HD1 LEU A 185      12.113  47.076  35.769  1.00  0.00           H  
ATOM   2771 2HD1 LEU A 185      13.344  46.947  34.496  1.00  0.00           H  
ATOM   2772 3HD1 LEU A 185      11.727  47.560  34.099  1.00  0.00           H  
ATOM   2773 1HD2 LEU A 185      10.106  45.524  35.746  1.00  0.00           H  
ATOM   2774 2HD2 LEU A 185       9.741  45.949  34.061  1.00  0.00           H  
ATOM   2775 3HD2 LEU A 185       9.993  44.255  34.514  1.00  0.00           H  
ATOM   2776  N   VAL A 186      15.527  44.641  33.519  1.00  0.00           N  
ATOM   2777  CA  VAL A 186      16.567  43.811  34.113  1.00  0.00           C  
ATOM   2778  C   VAL A 186      17.025  44.127  35.534  1.00  0.00           C  
ATOM   2779  O   VAL A 186      17.383  45.253  35.880  1.00  0.00           O  
ATOM   2780  CB  VAL A 186      17.775  43.907  33.163  1.00  0.00           C  
ATOM   2781  CG1 VAL A 186      18.960  43.127  33.713  1.00  0.00           C  
ATOM   2782  CG2 VAL A 186      17.378  43.390  31.788  1.00  0.00           C  
ATOM   2783  H   VAL A 186      15.721  45.623  33.394  1.00  0.00           H  
ATOM   2784  HA  VAL A 186      16.182  42.791  34.159  1.00  0.00           H  
ATOM   2785  HB  VAL A 186      18.090  44.947  33.086  1.00  0.00           H  
ATOM   2786 1HG1 VAL A 186      19.793  43.218  33.015  1.00  0.00           H  
ATOM   2787 2HG1 VAL A 186      19.269  43.511  34.685  1.00  0.00           H  
ATOM   2788 3HG1 VAL A 186      18.646  42.088  33.809  1.00  0.00           H  
ATOM   2789 1HG2 VAL A 186      18.229  43.457  31.112  1.00  0.00           H  
ATOM   2790 2HG2 VAL A 186      17.063  42.351  31.889  1.00  0.00           H  
ATOM   2791 3HG2 VAL A 186      16.557  43.982  31.381  1.00  0.00           H  
ATOM   2792  N   LYS A 187      17.011  43.080  36.354  1.00  0.00           N  
ATOM   2793  CA  LYS A 187      17.408  43.077  37.757  1.00  0.00           C  
ATOM   2794  C   LYS A 187      18.874  42.718  37.964  1.00  0.00           C  
ATOM   2795  O   LYS A 187      19.324  41.642  37.567  1.00  0.00           O  
ATOM   2796  CB  LYS A 187      16.539  42.107  38.558  1.00  0.00           C  
ATOM   2797  CG  LYS A 187      16.851  42.058  40.048  1.00  0.00           C  
ATOM   2798  CD  LYS A 187      16.006  41.038  40.796  1.00  0.00           C  
ATOM   2799  CE  LYS A 187      16.481  40.950  42.239  1.00  0.00           C  
ATOM   2800  NZ  LYS A 187      15.746  39.970  43.084  1.00  0.00           N  
ATOM   2801  H   LYS A 187      16.695  42.207  35.957  1.00  0.00           H  
ATOM   2802  HA  LYS A 187      17.270  44.084  38.153  1.00  0.00           H  
ATOM   2803 1HB  LYS A 187      15.481  42.355  38.467  1.00  0.00           H  
ATOM   2804 2HB  LYS A 187      16.672  41.107  38.145  1.00  0.00           H  
ATOM   2805 1HG  LYS A 187      17.900  41.800  40.203  1.00  0.00           H  
ATOM   2806 2HG  LYS A 187      16.667  43.045  40.469  1.00  0.00           H  
ATOM   2807 1HD  LYS A 187      14.955  41.330  40.773  1.00  0.00           H  
ATOM   2808 2HD  LYS A 187      16.097  40.065  40.315  1.00  0.00           H  
ATOM   2809 1HE  LYS A 187      17.533  40.668  42.241  1.00  0.00           H  
ATOM   2810 2HE  LYS A 187      16.371  41.934  42.695  1.00  0.00           H  
ATOM   2811 1HZ  LYS A 187      16.130  39.983  44.018  1.00  0.00           H  
ATOM   2812 2HZ  LYS A 187      14.765  40.205  43.126  1.00  0.00           H  
ATOM   2813 3HZ  LYS A 187      15.842  39.043  42.694  1.00  0.00           H  
ATOM   2814  N   ASN A 188      19.642  43.618  38.567  1.00  0.00           N  
ATOM   2815  CA  ASN A 188      21.060  43.363  38.773  1.00  0.00           C  
ATOM   2816  C   ASN A 188      21.434  42.871  40.169  1.00  0.00           C  
ATOM   2817  O   ASN A 188      20.584  42.718  41.044  1.00  0.00           O  
ATOM   2818  CB  ASN A 188      21.836  44.627  38.450  1.00  0.00           C  
ATOM   2819  CG  ASN A 188      21.895  44.842  36.963  1.00  0.00           C  
ATOM   2820  OD1 ASN A 188      22.815  44.364  36.288  1.00  0.00           O  
ATOM   2821  ND2 ASN A 188      20.926  45.554  36.446  1.00  0.00           N  
ATOM   2822  H   ASN A 188      19.252  44.492  38.893  1.00  0.00           H  
ATOM   2823  HA  ASN A 188      21.365  42.574  38.084  1.00  0.00           H  
ATOM   2824 1HB  ASN A 188      21.363  45.487  38.926  1.00  0.00           H  
ATOM   2825 2HB  ASN A 188      22.844  44.547  38.855  1.00  0.00           H  
ATOM   2826 1HD2 ASN A 188      20.909  45.733  35.462  1.00  0.00           H  
ATOM   2827 2HD2 ASN A 188      20.206  45.918  37.035  1.00  0.00           H  
ATOM   2828  N   SER A 189      22.728  42.623  40.339  1.00  0.00           N  
ATOM   2829  CA  SER A 189      23.389  42.177  41.561  1.00  0.00           C  
ATOM   2830  C   SER A 189      24.280  43.252  42.166  1.00  0.00           C  
ATOM   2831  O   SER A 189      25.133  42.988  43.017  1.00  0.00           O  
ATOM   2832  CB  SER A 189      24.205  40.936  41.258  1.00  0.00           C  
ATOM   2833  OG  SER A 189      25.175  41.253  40.298  1.00  0.00           O  
ATOM   2834  H   SER A 189      23.347  42.751  39.551  1.00  0.00           H  
ATOM   2835  HA  SER A 189      22.624  41.924  42.296  1.00  0.00           H  
ATOM   2836 1HB  SER A 189      24.670  40.578  42.176  1.00  0.00           H  
ATOM   2837 2HB  SER A 189      23.557  40.139  40.894  1.00  0.00           H  
ATOM   2838  HG  SER A 189      25.868  40.595  40.389  1.00  0.00           H  
ATOM   2839  N   TRP A 190      24.091  44.492  41.732  1.00  0.00           N  
ATOM   2840  CA  TRP A 190      24.925  45.593  42.200  1.00  0.00           C  
ATOM   2841  C   TRP A 190      24.396  46.211  43.492  1.00  0.00           C  
ATOM   2842  O   TRP A 190      25.030  47.084  44.092  1.00  0.00           O  
ATOM   2843  CB  TRP A 190      25.031  46.696  41.145  1.00  0.00           C  
ATOM   2844  CG  TRP A 190      25.539  46.294  39.794  1.00  0.00           C  
ATOM   2845  CD1 TRP A 190      24.817  46.360  38.640  1.00  0.00           C  
ATOM   2846  CD2 TRP A 190      26.840  45.771  39.416  1.00  0.00           C  
ATOM   2847  NE1 TRP A 190      25.568  45.919  37.579  1.00  0.00           N  
ATOM   2848  CE2 TRP A 190      26.810  45.555  38.036  1.00  0.00           C  
ATOM   2849  CE3 TRP A 190      28.009  45.475  40.128  1.00  0.00           C  
ATOM   2850  CZ2 TRP A 190      27.891  45.057  37.341  1.00  0.00           C  
ATOM   2851  CZ3 TRP A 190      29.100  44.974  39.428  1.00  0.00           C  
ATOM   2852  CH2 TRP A 190      29.044  44.771  38.072  1.00  0.00           C  
ATOM   2853  H   TRP A 190      23.351  44.667  41.065  1.00  0.00           H  
ATOM   2854  HA  TRP A 190      25.921  45.202  42.408  1.00  0.00           H  
ATOM   2855 1HB  TRP A 190      24.039  47.127  41.006  1.00  0.00           H  
ATOM   2856 2HB  TRP A 190      25.695  47.480  41.509  1.00  0.00           H  
ATOM   2857  HD1 TRP A 190      23.790  46.712  38.564  1.00  0.00           H  
ATOM   2858  HE1 TRP A 190      25.262  45.867  36.618  1.00  0.00           H  
ATOM   2859  HE3 TRP A 190      28.066  45.634  41.204  1.00  0.00           H  
ATOM   2860  HZ2 TRP A 190      27.861  44.891  36.264  1.00  0.00           H  
ATOM   2861  HZ3 TRP A 190      30.008  44.743  39.986  1.00  0.00           H  
ATOM   2862  HH2 TRP A 190      29.921  44.376  37.560  1.00  0.00           H  
ATOM   2863  N   GLY A 191      23.227  45.746  43.916  1.00  0.00           N  
ATOM   2864  CA  GLY A 191      22.550  46.218  45.110  1.00  0.00           C  
ATOM   2865  C   GLY A 191      21.403  47.150  44.764  1.00  0.00           C  
ATOM   2866  O   GLY A 191      21.342  47.704  43.667  1.00  0.00           O  
ATOM   2867  H   GLY A 191      22.803  45.022  43.355  1.00  0.00           H  
ATOM   2868 1HA  GLY A 191      22.180  45.349  45.656  1.00  0.00           H  
ATOM   2869 2HA  GLY A 191      23.269  46.734  45.745  1.00  0.00           H  
ATOM   2870  N   PRO A 192      20.464  47.356  45.699  1.00  0.00           N  
ATOM   2871  CA  PRO A 192      19.230  48.136  45.574  1.00  0.00           C  
ATOM   2872  C   PRO A 192      19.429  49.632  45.343  1.00  0.00           C  
ATOM   2873  O   PRO A 192      18.501  50.324  44.931  1.00  0.00           O  
ATOM   2874  CB  PRO A 192      18.547  47.880  46.921  1.00  0.00           C  
ATOM   2875  CG  PRO A 192      19.647  47.527  47.863  1.00  0.00           C  
ATOM   2876  CD  PRO A 192      20.644  46.762  47.035  1.00  0.00           C  
ATOM   2877  HA  PRO A 192      18.640  47.731  44.738  1.00  0.00           H  
ATOM   2878 1HB  PRO A 192      17.999  48.780  47.237  1.00  0.00           H  
ATOM   2879 2HB  PRO A 192      17.809  47.070  46.825  1.00  0.00           H  
ATOM   2880 1HG  PRO A 192      20.081  48.439  48.300  1.00  0.00           H  
ATOM   2881 2HG  PRO A 192      19.249  46.931  48.698  1.00  0.00           H  
ATOM   2882 1HD  PRO A 192      21.651  46.922  47.450  1.00  0.00           H  
ATOM   2883 2HD  PRO A 192      20.373  45.696  47.045  1.00  0.00           H  
ATOM   2884  N   GLU A 193      20.623  50.150  45.606  1.00  0.00           N  
ATOM   2885  CA  GLU A 193      20.861  51.578  45.416  1.00  0.00           C  
ATOM   2886  C   GLU A 193      21.346  51.912  44.008  1.00  0.00           C  
ATOM   2887  O   GLU A 193      21.405  53.082  43.629  1.00  0.00           O  
ATOM   2888  CB  GLU A 193      21.887  52.071  46.439  1.00  0.00           C  
ATOM   2889  CG  GLU A 193      21.417  51.984  47.884  1.00  0.00           C  
ATOM   2890  CD  GLU A 193      22.453  52.441  48.872  1.00  0.00           C  
ATOM   2891  OE1 GLU A 193      23.537  52.775  48.458  1.00  0.00           O  
ATOM   2892  OE2 GLU A 193      22.159  52.457  50.044  1.00  0.00           O  
ATOM   2893  H   GLU A 193      21.378  49.567  45.938  1.00  0.00           H  
ATOM   2894  HA  GLU A 193      19.920  52.106  45.571  1.00  0.00           H  
ATOM   2895 1HB  GLU A 193      22.801  51.486  46.344  1.00  0.00           H  
ATOM   2896 2HB  GLU A 193      22.139  53.111  46.228  1.00  0.00           H  
ATOM   2897 1HG  GLU A 193      20.526  52.601  47.999  1.00  0.00           H  
ATOM   2898 2HG  GLU A 193      21.145  50.953  48.105  1.00  0.00           H  
ATOM   2899  N   TRP A 194      21.686  50.882  43.236  1.00  0.00           N  
ATOM   2900  CA  TRP A 194      22.241  51.030  41.894  1.00  0.00           C  
ATOM   2901  C   TRP A 194      21.201  51.339  40.824  1.00  0.00           C  
ATOM   2902  O   TRP A 194      20.089  50.809  40.857  1.00  0.00           O  
ATOM   2903  CB  TRP A 194      22.980  49.737  41.545  1.00  0.00           C  
ATOM   2904  CG  TRP A 194      23.644  49.780  40.202  1.00  0.00           C  
ATOM   2905  CD1 TRP A 194      24.906  50.215  39.929  1.00  0.00           C  
ATOM   2906  CD2 TRP A 194      23.071  49.370  38.955  1.00  0.00           C  
ATOM   2907  NE1 TRP A 194      25.154  50.102  38.583  1.00  0.00           N  
ATOM   2908  CE2 TRP A 194      24.041  49.584  37.971  1.00  0.00           C  
ATOM   2909  CE3 TRP A 194      21.826  48.842  38.594  1.00  0.00           C  
ATOM   2910  CZ2 TRP A 194      23.812  49.295  36.657  1.00  0.00           C  
ATOM   2911  CZ3 TRP A 194      21.595  48.547  37.256  1.00  0.00           C  
ATOM   2912  CH2 TRP A 194      22.567  48.769  36.313  1.00  0.00           C  
ATOM   2913  H   TRP A 194      21.559  49.943  43.584  1.00  0.00           H  
ATOM   2914  HA  TRP A 194      22.944  51.862  41.911  1.00  0.00           H  
ATOM   2915 1HB  TRP A 194      23.741  49.534  42.298  1.00  0.00           H  
ATOM   2916 2HB  TRP A 194      22.279  48.903  41.557  1.00  0.00           H  
ATOM   2917  HD1 TRP A 194      25.613  50.596  40.665  1.00  0.00           H  
ATOM   2918  HE1 TRP A 194      26.019  50.361  38.131  1.00  0.00           H  
ATOM   2919  HE3 TRP A 194      21.054  48.663  39.342  1.00  0.00           H  
ATOM   2920  HZ2 TRP A 194      24.568  49.462  35.889  1.00  0.00           H  
ATOM   2921  HZ3 TRP A 194      20.618  48.138  36.996  1.00  0.00           H  
ATOM   2922  HH2 TRP A 194      22.380  48.535  35.264  1.00  0.00           H  
ATOM   2923  N   GLY A 195      21.522  52.189  39.852  1.00  0.00           N  
ATOM   2924  CA  GLY A 195      20.570  52.422  38.782  1.00  0.00           C  
ATOM   2925  C   GLY A 195      19.275  52.926  39.382  1.00  0.00           C  
ATOM   2926  O   GLY A 195      19.289  53.864  40.180  1.00  0.00           O  
ATOM   2927  H   GLY A 195      22.411  52.670  39.848  1.00  0.00           H  
ATOM   2928 1HA  GLY A 195      20.973  53.146  38.073  1.00  0.00           H  
ATOM   2929 2HA  GLY A 195      20.403  51.501  38.224  1.00  0.00           H  
ATOM   2930  N   SER A 196      18.158  52.321  38.998  1.00  0.00           N  
ATOM   2931  CA  SER A 196      16.883  52.725  39.575  1.00  0.00           C  
ATOM   2932  C   SER A 196      16.381  51.558  40.419  1.00  0.00           C  
ATOM   2933  O   SER A 196      15.802  50.595  39.918  1.00  0.00           O  
ATOM   2934  CB  SER A 196      15.892  53.076  38.482  1.00  0.00           C  
ATOM   2935  OG  SER A 196      14.647  53.426  39.022  1.00  0.00           O  
ATOM   2936  H   SER A 196      18.180  51.582  38.312  1.00  0.00           H  
ATOM   2937  HA  SER A 196      17.026  53.606  40.201  1.00  0.00           H  
ATOM   2938 1HB  SER A 196      16.284  53.907  37.895  1.00  0.00           H  
ATOM   2939 2HB  SER A 196      15.777  52.224  37.814  1.00  0.00           H  
ATOM   2940  HG  SER A 196      14.098  53.679  38.276  1.00  0.00           H  
ATOM   2941  N   ASN A 197      16.610  51.649  41.727  1.00  0.00           N  
ATOM   2942  CA  ASN A 197      16.256  50.609  42.687  1.00  0.00           C  
ATOM   2943  C   ASN A 197      16.839  49.247  42.331  1.00  0.00           C  
ATOM   2944  O   ASN A 197      16.198  48.223  42.571  1.00  0.00           O  
ATOM   2945  CB  ASN A 197      14.747  50.516  42.815  1.00  0.00           C  
ATOM   2946  CG  ASN A 197      14.136  51.796  43.313  1.00  0.00           C  
ATOM   2947  OD1 ASN A 197      14.580  52.405  44.294  1.00  0.00           O  
ATOM   2948  ND2 ASN A 197      13.101  52.225  42.638  1.00  0.00           N  
ATOM   2949  H   ASN A 197      17.057  52.486  42.070  1.00  0.00           H  
ATOM   2950  HA  ASN A 197      16.678  50.890  43.654  1.00  0.00           H  
ATOM   2951 1HB  ASN A 197      14.302  50.271  41.849  1.00  0.00           H  
ATOM   2952 2HB  ASN A 197      14.490  49.709  43.501  1.00  0.00           H  
ATOM   2953 1HD2 ASN A 197      12.639  53.071  42.908  1.00  0.00           H  
ATOM   2954 2HD2 ASN A 197      12.774  51.703  41.851  1.00  0.00           H  
ATOM   2955  N   GLY A 198      18.042  49.205  41.767  1.00  0.00           N  
ATOM   2956  CA  GLY A 198      18.688  47.973  41.357  1.00  0.00           C  
ATOM   2957  C   GLY A 198      18.379  47.563  39.934  1.00  0.00           C  
ATOM   2958  O   GLY A 198      18.923  46.580  39.428  1.00  0.00           O  
ATOM   2959  H   GLY A 198      18.572  50.048  41.595  1.00  0.00           H  
ATOM   2960 1HA  GLY A 198      19.767  48.095  41.462  1.00  0.00           H  
ATOM   2961 2HA  GLY A 198      18.373  47.174  42.028  1.00  0.00           H  
ATOM   2962  N   TYR A 199      17.511  48.312  39.259  1.00  0.00           N  
ATOM   2963  CA  TYR A 199      17.120  48.011  37.888  1.00  0.00           C  
ATOM   2964  C   TYR A 199      17.663  48.912  36.792  1.00  0.00           C  
ATOM   2965  O   TYR A 199      17.952  50.095  36.966  1.00  0.00           O  
ATOM   2966  CB  TYR A 199      15.595  48.007  37.766  1.00  0.00           C  
ATOM   2967  CG  TYR A 199      15.008  46.785  38.436  1.00  0.00           C  
ATOM   2968  CD1 TYR A 199      14.841  46.746  39.813  1.00  0.00           C  
ATOM   2969  CD2 TYR A 199      14.640  45.705  37.647  1.00  0.00           C  
ATOM   2970  CE1 TYR A 199      14.303  45.621  40.407  1.00  0.00           C  
ATOM   2971  CE2 TYR A 199      14.103  44.586  38.253  1.00  0.00           C  
ATOM   2972  CZ  TYR A 199      13.938  44.549  39.623  1.00  0.00           C  
ATOM   2973  OH  TYR A 199      13.402  43.428  40.213  1.00  0.00           O  
ATOM   2974  H   TYR A 199      17.093  49.121  39.699  1.00  0.00           H  
ATOM   2975  HA  TYR A 199      17.502  47.018  37.649  1.00  0.00           H  
ATOM   2976 1HB  TYR A 199      15.175  48.906  38.220  1.00  0.00           H  
ATOM   2977 2HB  TYR A 199      15.306  48.021  36.715  1.00  0.00           H  
ATOM   2978  HD1 TYR A 199      15.132  47.599  40.427  1.00  0.00           H  
ATOM   2979  HD2 TYR A 199      14.772  45.736  36.566  1.00  0.00           H  
ATOM   2980  HE1 TYR A 199      14.170  45.586  41.488  1.00  0.00           H  
ATOM   2981  HE2 TYR A 199      13.813  43.734  37.639  1.00  0.00           H  
ATOM   2982  HH  TYR A 199      13.456  43.514  41.168  1.00  0.00           H  
ATOM   2983  N   VAL A 200      17.786  48.288  35.624  1.00  0.00           N  
ATOM   2984  CA  VAL A 200      18.172  48.960  34.395  1.00  0.00           C  
ATOM   2985  C   VAL A 200      17.225  48.559  33.273  1.00  0.00           C  
ATOM   2986  O   VAL A 200      16.701  47.445  33.226  1.00  0.00           O  
ATOM   2987  CB  VAL A 200      19.623  48.585  34.039  1.00  0.00           C  
ATOM   2988  CG1 VAL A 200      19.682  47.092  33.755  1.00  0.00           C  
ATOM   2989  CG2 VAL A 200      20.135  49.383  32.849  1.00  0.00           C  
ATOM   2990  H   VAL A 200      17.598  47.296  35.606  1.00  0.00           H  
ATOM   2991  HA  VAL A 200      18.111  50.039  34.545  1.00  0.00           H  
ATOM   2992  HB  VAL A 200      20.261  48.793  34.899  1.00  0.00           H  
ATOM   2993 1HG1 VAL A 200      20.698  46.789  33.499  1.00  0.00           H  
ATOM   2994 2HG1 VAL A 200      19.362  46.545  34.642  1.00  0.00           H  
ATOM   2995 3HG1 VAL A 200      19.021  46.862  32.920  1.00  0.00           H  
ATOM   2996 1HG2 VAL A 200      21.161  49.094  32.626  1.00  0.00           H  
ATOM   2997 2HG2 VAL A 200      19.524  49.204  31.964  1.00  0.00           H  
ATOM   2998 3HG2 VAL A 200      20.107  50.449  33.075  1.00  0.00           H  
ATOM   2999  N   LYS A 201      16.992  49.509  32.378  1.00  0.00           N  
ATOM   3000  CA  LYS A 201      16.198  49.288  31.183  1.00  0.00           C  
ATOM   3001  C   LYS A 201      17.188  49.054  30.049  1.00  0.00           C  
ATOM   3002  O   LYS A 201      18.061  49.894  29.839  1.00  0.00           O  
ATOM   3003  CB  LYS A 201      15.323  50.527  30.983  1.00  0.00           C  
ATOM   3004  CG  LYS A 201      14.302  50.747  32.093  1.00  0.00           C  
ATOM   3005  CD  LYS A 201      13.528  52.042  31.885  1.00  0.00           C  
ATOM   3006  CE  LYS A 201      12.505  52.245  32.992  1.00  0.00           C  
ATOM   3007  NZ  LYS A 201      11.831  53.568  32.913  1.00  0.00           N  
ATOM   3008  H   LYS A 201      17.391  50.422  32.548  1.00  0.00           H  
ATOM   3009  HA  LYS A 201      15.562  48.412  31.315  1.00  0.00           H  
ATOM   3010 1HB  LYS A 201      15.959  51.412  30.923  1.00  0.00           H  
ATOM   3011 2HB  LYS A 201      14.782  50.454  30.041  1.00  0.00           H  
ATOM   3012 1HG  LYS A 201      13.595  49.917  32.114  1.00  0.00           H  
ATOM   3013 2HG  LYS A 201      14.815  50.789  33.052  1.00  0.00           H  
ATOM   3014 1HD  LYS A 201      14.224  52.882  31.879  1.00  0.00           H  
ATOM   3015 2HD  LYS A 201      13.013  52.019  30.927  1.00  0.00           H  
ATOM   3016 1HE  LYS A 201      11.752  51.461  32.921  1.00  0.00           H  
ATOM   3017 2HE  LYS A 201      13.009  52.163  33.955  1.00  0.00           H  
ATOM   3018 1HZ  LYS A 201      11.164  53.656  33.666  1.00  0.00           H  
ATOM   3019 2HZ  LYS A 201      12.517  54.308  32.989  1.00  0.00           H  
ATOM   3020 3HZ  LYS A 201      11.344  53.669  32.034  1.00  0.00           H  
ATOM   3021  N   ILE A 202      17.092  47.934  29.337  1.00  0.00           N  
ATOM   3022  CA  ILE A 202      18.035  47.661  28.256  1.00  0.00           C  
ATOM   3023  C   ILE A 202      17.346  47.852  26.907  1.00  0.00           C  
ATOM   3024  O   ILE A 202      16.292  47.261  26.678  1.00  0.00           O  
ATOM   3025  CB  ILE A 202      18.616  46.237  28.318  1.00  0.00           C  
ATOM   3026  CG1 ILE A 202      19.217  45.933  29.693  1.00  0.00           C  
ATOM   3027  CG2 ILE A 202      19.669  46.037  27.239  1.00  0.00           C  
ATOM   3028  CD1 ILE A 202      20.373  46.792  30.153  1.00  0.00           C  
ATOM   3029  H   ILE A 202      16.355  47.286  29.570  1.00  0.00           H  
ATOM   3030  HA  ILE A 202      18.870  48.358  28.319  1.00  0.00           H  
ATOM   3031  HB  ILE A 202      17.817  45.512  28.167  1.00  0.00           H  
ATOM   3032 1HG1 ILE A 202      18.425  46.033  30.434  1.00  0.00           H  
ATOM   3033 2HG1 ILE A 202      19.567  44.901  29.688  1.00  0.00           H  
ATOM   3034 1HG2 ILE A 202      20.069  45.025  27.298  1.00  0.00           H  
ATOM   3035 2HG2 ILE A 202      19.232  46.187  26.253  1.00  0.00           H  
ATOM   3036 3HG2 ILE A 202      20.491  46.743  27.362  1.00  0.00           H  
ATOM   3037 1HD1 ILE A 202      20.666  46.434  31.140  1.00  0.00           H  
ATOM   3038 2HD1 ILE A 202      21.214  46.713  29.463  1.00  0.00           H  
ATOM   3039 3HD1 ILE A 202      20.064  47.835  30.204  1.00  0.00           H  
ATOM   3040  N   ALA A 203      17.908  48.661  26.008  1.00  0.00           N  
ATOM   3041  CA  ALA A 203      17.210  48.881  24.742  1.00  0.00           C  
ATOM   3042  C   ALA A 203      16.825  47.561  24.078  1.00  0.00           C  
ATOM   3043  O   ALA A 203      17.645  46.653  23.919  1.00  0.00           O  
ATOM   3044  CB  ALA A 203      18.091  49.712  23.821  1.00  0.00           C  
ATOM   3045  H   ALA A 203      18.793  49.115  26.190  1.00  0.00           H  
ATOM   3046  HA  ALA A 203      16.286  49.425  24.934  1.00  0.00           H  
ATOM   3047 1HB  ALA A 203      17.567  49.871  22.878  1.00  0.00           H  
ATOM   3048 2HB  ALA A 203      18.305  50.674  24.287  1.00  0.00           H  
ATOM   3049 3HB  ALA A 203      19.024  49.184  23.640  1.00  0.00           H  
ATOM   3050  N   LYS A 204      15.558  47.476  23.686  1.00  0.00           N  
ATOM   3051  CA  LYS A 204      14.995  46.284  23.056  1.00  0.00           C  
ATOM   3052  C   LYS A 204      14.836  46.479  21.551  1.00  0.00           C  
ATOM   3053  O   LYS A 204      14.608  47.597  21.086  1.00  0.00           O  
ATOM   3054  CB  LYS A 204      13.645  45.937  23.687  1.00  0.00           C  
ATOM   3055  CG  LYS A 204      12.952  44.709  23.113  1.00  0.00           C  
ATOM   3056  CD  LYS A 204      11.731  44.256  23.900  1.00  0.00           C  
ATOM   3057  CE  LYS A 204      11.145  42.995  23.283  1.00  0.00           C  
ATOM   3058  NZ  LYS A 204      10.576  43.219  21.926  1.00  0.00           N  
ATOM   3059  H   LYS A 204      14.966  48.281  23.837  1.00  0.00           H  
ATOM   3060  HA  LYS A 204      15.678  45.449  23.213  1.00  0.00           H  
ATOM   3061 1HB  LYS A 204      13.781  45.768  24.756  1.00  0.00           H  
ATOM   3062 2HB  LYS A 204      12.969  46.784  23.567  1.00  0.00           H  
ATOM   3063 1HG  LYS A 204      12.634  44.938  22.095  1.00  0.00           H  
ATOM   3064 2HG  LYS A 204      13.651  43.873  23.087  1.00  0.00           H  
ATOM   3065 1HD  LYS A 204      12.019  44.058  24.934  1.00  0.00           H  
ATOM   3066 2HD  LYS A 204      10.979  45.045  23.897  1.00  0.00           H  
ATOM   3067 1HE  LYS A 204      11.927  42.241  23.210  1.00  0.00           H  
ATOM   3068 2HE  LYS A 204      10.354  42.622  23.933  1.00  0.00           H  
ATOM   3069 1HZ  LYS A 204      10.198  42.359  21.556  1.00  0.00           H  
ATOM   3070 2HZ  LYS A 204       9.837  43.907  21.985  1.00  0.00           H  
ATOM   3071 3HZ  LYS A 204      11.266  43.555  21.270  1.00  0.00           H  
ATOM   3072  N   ASP A 205      14.961  45.382  20.809  1.00  0.00           N  
ATOM   3073  CA  ASP A 205      14.886  45.352  19.355  1.00  0.00           C  
ATOM   3074  C   ASP A 205      16.000  46.209  18.771  1.00  0.00           C  
ATOM   3075  O   ASP A 205      15.822  46.954  17.802  1.00  0.00           O  
ATOM   3076  CB  ASP A 205      13.536  45.851  18.834  1.00  0.00           C  
ATOM   3077  CG  ASP A 205      12.333  45.074  19.349  1.00  0.00           C  
ATOM   3078  OD1 ASP A 205      12.482  44.015  19.911  1.00  0.00           O  
ATOM   3079  OD2 ASP A 205      11.233  45.544  19.181  1.00  0.00           O  
ATOM   3080  H   ASP A 205      15.119  44.492  21.259  1.00  0.00           H  
ATOM   3081  HA  ASP A 205      15.003  44.319  19.027  1.00  0.00           H  
ATOM   3082 1HB  ASP A 205      13.397  46.897  19.110  1.00  0.00           H  
ATOM   3083 2HB  ASP A 205      13.535  45.795  17.745  1.00  0.00           H  
ATOM   3084  N   LYS A 206      17.168  46.081  19.396  1.00  0.00           N  
ATOM   3085  CA  LYS A 206      18.429  46.737  19.092  1.00  0.00           C  
ATOM   3086  C   LYS A 206      19.479  45.663  18.828  1.00  0.00           C  
ATOM   3087  O   LYS A 206      20.630  45.757  19.248  1.00  0.00           O  
ATOM   3088  CB  LYS A 206      18.867  47.656  20.234  1.00  0.00           C  
ATOM   3089  CG  LYS A 206      18.585  49.139  20.038  1.00  0.00           C  
ATOM   3090  CD  LYS A 206      17.103  49.475  19.969  1.00  0.00           C  
ATOM   3091  CE  LYS A 206      16.883  50.975  19.836  1.00  0.00           C  
ATOM   3092  NZ  LYS A 206      15.451  51.303  19.601  1.00  0.00           N  
ATOM   3093  H   LYS A 206      17.186  45.450  20.186  1.00  0.00           H  
ATOM   3094  HA  LYS A 206      18.306  47.349  18.198  1.00  0.00           H  
ATOM   3095 1HB  LYS A 206      18.367  47.352  21.154  1.00  0.00           H  
ATOM   3096 2HB  LYS A 206      19.940  47.559  20.402  1.00  0.00           H  
ATOM   3097 1HG  LYS A 206      19.020  49.696  20.869  1.00  0.00           H  
ATOM   3098 2HG  LYS A 206      19.050  49.469  19.109  1.00  0.00           H  
ATOM   3099 1HD  LYS A 206      16.638  48.979  19.116  1.00  0.00           H  
ATOM   3100 2HD  LYS A 206      16.606  49.124  20.873  1.00  0.00           H  
ATOM   3101 1HE  LYS A 206      17.218  51.465  20.748  1.00  0.00           H  
ATOM   3102 2HE  LYS A 206      17.476  51.348  19.001  1.00  0.00           H  
ATOM   3103 1HZ  LYS A 206      15.344  52.304  19.518  1.00  0.00           H  
ATOM   3104 2HZ  LYS A 206      15.140  50.858  18.749  1.00  0.00           H  
ATOM   3105 3HZ  LYS A 206      14.899  50.969  20.378  1.00  0.00           H  
ATOM   3106  N   ASN A 207      19.009  44.629  18.139  1.00  0.00           N  
ATOM   3107  CA  ASN A 207      19.731  43.430  17.736  1.00  0.00           C  
ATOM   3108  C   ASN A 207      20.247  42.597  18.912  1.00  0.00           C  
ATOM   3109  O   ASN A 207      21.451  42.369  19.028  1.00  0.00           O  
ATOM   3110  CB  ASN A 207      20.882  43.797  16.817  1.00  0.00           C  
ATOM   3111  CG  ASN A 207      20.408  44.476  15.565  1.00  0.00           C  
ATOM   3112  OD1 ASN A 207      19.418  44.067  14.950  1.00  0.00           O  
ATOM   3113  ND2 ASN A 207      21.101  45.515  15.171  1.00  0.00           N  
ATOM   3114  H   ASN A 207      18.039  44.693  17.866  1.00  0.00           H  
ATOM   3115  HA  ASN A 207      19.036  42.785  17.197  1.00  0.00           H  
ATOM   3116 1HB  ASN A 207      21.580  44.460  17.335  1.00  0.00           H  
ATOM   3117 2HB  ASN A 207      21.438  42.896  16.551  1.00  0.00           H  
ATOM   3118 1HD2 ASN A 207      20.836  46.011  14.345  1.00  0.00           H  
ATOM   3119 2HD2 ASN A 207      21.897  45.812  15.700  1.00  0.00           H  
ATOM   3120  N   ASN A 208      19.341  42.141  19.772  1.00  0.00           N  
ATOM   3121  CA  ASN A 208      19.750  41.363  20.940  1.00  0.00           C  
ATOM   3122  C   ASN A 208      20.831  42.132  21.693  1.00  0.00           C  
ATOM   3123  O   ASN A 208      21.926  41.629  21.960  1.00  0.00           O  
ATOM   3124  CB  ASN A 208      20.233  39.974  20.561  1.00  0.00           C  
ATOM   3125  CG  ASN A 208      20.384  39.133  21.797  1.00  0.00           C  
ATOM   3126  OD1 ASN A 208      19.802  39.495  22.826  1.00  0.00           O  
ATOM   3127  ND2 ASN A 208      21.131  38.066  21.690  1.00  0.00           N  
ATOM   3128  H   ASN A 208      18.359  42.332  19.626  1.00  0.00           H  
ATOM   3129  HA  ASN A 208      18.889  41.248  21.601  1.00  0.00           H  
ATOM   3130 1HB  ASN A 208      19.523  39.511  19.876  1.00  0.00           H  
ATOM   3131 2HB  ASN A 208      21.186  40.034  20.034  1.00  0.00           H  
ATOM   3132 1HD2 ASN A 208      21.287  37.451  22.464  1.00  0.00           H  
ATOM   3133 2HD2 ASN A 208      21.567  37.850  20.817  1.00  0.00           H  
ATOM   3134  N   HIS A 209      20.472  43.363  22.046  1.00  0.00           N  
ATOM   3135  CA  HIS A 209      21.432  44.291  22.632  1.00  0.00           C  
ATOM   3136  C   HIS A 209      22.015  43.677  23.900  1.00  0.00           C  
ATOM   3137  O   HIS A 209      21.296  43.211  24.785  1.00  0.00           O  
ATOM   3138  CB  HIS A 209      20.719  45.616  22.917  1.00  0.00           C  
ATOM   3139  CG  HIS A 209      21.679  46.764  22.939  1.00  0.00           C  
ATOM   3140  ND1 HIS A 209      22.307  47.172  21.780  1.00  0.00           N  
ATOM   3141  CD2 HIS A 209      22.119  47.576  23.918  1.00  0.00           C  
ATOM   3142  CE1 HIS A 209      23.099  48.196  22.052  1.00  0.00           C  
ATOM   3143  NE2 HIS A 209      23.001  48.458  23.341  1.00  0.00           N  
ATOM   3144  H   HIS A 209      19.517  43.664  21.907  1.00  0.00           H  
ATOM   3145  HA  HIS A 209      22.246  44.472  21.931  1.00  0.00           H  
ATOM   3146 1HB  HIS A 209      19.959  45.792  22.156  1.00  0.00           H  
ATOM   3147 2HB  HIS A 209      20.205  45.564  23.878  1.00  0.00           H  
ATOM   3148  HD1 HIS A 209      22.102  46.786  20.880  1.00  0.00           H  
ATOM   3149  HD2 HIS A 209      21.906  47.635  24.986  1.00  0.00           H  
ATOM   3150  HE1 HIS A 209      23.690  48.670  21.268  1.00  0.00           H  
ATOM   3151  N   CYS A 210      23.344  43.707  23.955  1.00  0.00           N  
ATOM   3152  CA  CYS A 210      24.193  43.236  25.042  1.00  0.00           C  
ATOM   3153  C   CYS A 210      23.936  41.774  25.411  1.00  0.00           C  
ATOM   3154  O   CYS A 210      24.268  41.349  26.517  1.00  0.00           O  
ATOM   3155  CB  CYS A 210      23.974  44.111  26.277  1.00  0.00           C  
ATOM   3156  SG  CYS A 210      24.168  45.887  25.992  1.00  0.00           S  
ATOM   3157  H   CYS A 210      23.795  44.105  23.144  1.00  0.00           H  
ATOM   3158  HA  CYS A 210      25.242  43.309  24.759  1.00  0.00           H  
ATOM   3159 1HB  CYS A 210      22.970  43.946  26.667  1.00  0.00           H  
ATOM   3160 2HB  CYS A 210      24.677  43.827  27.060  1.00  0.00           H  
ATOM   3161  N   GLY A 211      23.348  41.004  24.498  1.00  0.00           N  
ATOM   3162  CA  GLY A 211      23.171  39.569  24.684  1.00  0.00           C  
ATOM   3163  C   GLY A 211      22.022  39.119  25.561  1.00  0.00           C  
ATOM   3164  O   GLY A 211      22.006  37.962  25.985  1.00  0.00           O  
ATOM   3165  H   GLY A 211      23.010  41.415  23.642  1.00  0.00           H  
ATOM   3166 1HA  GLY A 211      23.028  39.123  23.700  1.00  0.00           H  
ATOM   3167 2HA  GLY A 211      24.082  39.159  25.118  1.00  0.00           H  
ATOM   3168  N   ILE A 212      21.042  39.968  25.839  1.00  0.00           N  
ATOM   3169  CA  ILE A 212      19.957  39.590  26.734  1.00  0.00           C  
ATOM   3170  C   ILE A 212      19.256  38.291  26.308  1.00  0.00           C  
ATOM   3171  O   ILE A 212      18.878  37.489  27.161  1.00  0.00           O  
ATOM   3172  CB  ILE A 212      18.927  40.732  26.810  1.00  0.00           C  
ATOM   3173  CG1 ILE A 212      19.531  41.971  27.474  1.00  0.00           C  
ATOM   3174  CG2 ILE A 212      17.673  40.309  27.561  1.00  0.00           C  
ATOM   3175  CD1 ILE A 212      19.957  41.862  28.921  1.00  0.00           C  
ATOM   3176  H   ILE A 212      21.043  40.892  25.427  1.00  0.00           H  
ATOM   3177  HA  ILE A 212      20.381  39.417  27.723  1.00  0.00           H  
ATOM   3178  HB  ILE A 212      18.644  41.023  25.800  1.00  0.00           H  
ATOM   3179 1HG1 ILE A 212      20.413  42.265  26.905  1.00  0.00           H  
ATOM   3180 2HG1 ILE A 212      18.793  42.772  27.419  1.00  0.00           H  
ATOM   3181 1HG2 ILE A 212      16.968  41.139  27.596  1.00  0.00           H  
ATOM   3182 2HG2 ILE A 212      17.218  39.465  27.045  1.00  0.00           H  
ATOM   3183 3HG2 ILE A 212      17.912  40.013  28.583  1.00  0.00           H  
ATOM   3184 1HD1 ILE A 212      20.365  42.819  29.249  1.00  0.00           H  
ATOM   3185 2HD1 ILE A 212      19.110  41.603  29.557  1.00  0.00           H  
ATOM   3186 3HD1 ILE A 212      20.720  41.093  29.035  1.00  0.00           H  
ATOM   3187  N   ALA A 213      19.078  38.045  25.013  1.00  0.00           N  
ATOM   3188  CA  ALA A 213      18.438  36.809  24.567  1.00  0.00           C  
ATOM   3189  C   ALA A 213      19.430  35.798  24.007  1.00  0.00           C  
ATOM   3190  O   ALA A 213      18.999  34.810  23.415  1.00  0.00           O  
ATOM   3191  CB  ALA A 213      17.370  37.115  23.527  1.00  0.00           C  
ATOM   3192  H   ALA A 213      19.388  38.722  24.328  1.00  0.00           H  
ATOM   3193  HA  ALA A 213      17.965  36.338  25.429  1.00  0.00           H  
ATOM   3194 1HB  ALA A 213      16.887  36.192  23.216  1.00  0.00           H  
ATOM   3195 2HB  ALA A 213      16.634  37.787  23.973  1.00  0.00           H  
ATOM   3196 3HB  ALA A 213      17.825  37.593  22.662  1.00  0.00           H  
ATOM   3197  N   THR A 214      20.732  35.991  24.177  1.00  0.00           N  
ATOM   3198  CA  THR A 214      21.724  35.087  23.609  1.00  0.00           C  
ATOM   3199  C   THR A 214      21.928  33.822  24.436  1.00  0.00           C  
ATOM   3200  O   THR A 214      22.176  32.739  23.904  1.00  0.00           O  
ATOM   3201  CB  THR A 214      23.103  35.746  23.422  1.00  0.00           C  
ATOM   3202  OG1 THR A 214      23.009  36.858  22.522  1.00  0.00           O  
ATOM   3203  CG2 THR A 214      24.114  34.757  22.864  1.00  0.00           C  
ATOM   3204  H   THR A 214      21.060  36.781  24.712  1.00  0.00           H  
ATOM   3205  HA  THR A 214      21.374  34.763  22.628  1.00  0.00           H  
ATOM   3206  HB  THR A 214      23.450  36.108  24.390  1.00  0.00           H  
ATOM   3207  HG1 THR A 214      23.850  37.319  22.547  1.00  0.00           H  
ATOM   3208 1HG2 THR A 214      25.080  35.248  22.742  1.00  0.00           H  
ATOM   3209 2HG2 THR A 214      24.243  33.904  23.530  1.00  0.00           H  
ATOM   3210 3HG2 THR A 214      23.764  34.397  21.897  1.00  0.00           H  
ATOM   3211  N   ALA A 215      21.812  33.967  25.754  1.00  0.00           N  
ATOM   3212  CA  ALA A 215      22.038  32.883  26.703  1.00  0.00           C  
ATOM   3213  C   ALA A 215      20.997  33.024  27.807  1.00  0.00           C  
ATOM   3214  O   ALA A 215      21.328  33.330  28.953  1.00  0.00           O  
ATOM   3215  CB  ALA A 215      23.462  32.935  27.242  1.00  0.00           C  
ATOM   3216  H   ALA A 215      21.554  34.873  26.118  1.00  0.00           H  
ATOM   3217  HA  ALA A 215      21.898  31.929  26.196  1.00  0.00           H  
ATOM   3218 1HB  ALA A 215      23.615  32.119  27.948  1.00  0.00           H  
ATOM   3219 2HB  ALA A 215      24.165  32.836  26.415  1.00  0.00           H  
ATOM   3220 3HB  ALA A 215      23.614  33.889  27.743  1.00  0.00           H  
ATOM   3221  N   ALA A 216      19.747  32.787  27.424  1.00  0.00           N  
ATOM   3222  CA  ALA A 216      18.604  32.985  28.304  1.00  0.00           C  
ATOM   3223  C   ALA A 216      17.898  31.683  28.660  1.00  0.00           C  
ATOM   3224  O   ALA A 216      17.460  30.945  27.777  1.00  0.00           O  
ATOM   3225  CB  ALA A 216      17.650  33.945  27.608  1.00  0.00           C  
ATOM   3226  H   ALA A 216      19.588  32.452  26.484  1.00  0.00           H  
ATOM   3227  HA  ALA A 216      18.955  33.422  29.239  1.00  0.00           H  
ATOM   3228 1HB  ALA A 216      16.797  34.085  28.271  1.00  0.00           H  
ATOM   3229 2HB  ALA A 216      18.148  34.899  27.425  1.00  0.00           H  
ATOM   3230 3HB  ALA A 216      17.322  33.534  26.655  1.00  0.00           H  
ATOM   3231  N   SER A 217      17.797  31.408  29.956  1.00  0.00           N  
ATOM   3232  CA  SER A 217      17.195  30.167  30.428  1.00  0.00           C  
ATOM   3233  C   SER A 217      16.517  30.236  31.784  1.00  0.00           C  
ATOM   3234  O   SER A 217      16.738  31.152  32.575  1.00  0.00           O  
ATOM   3235  CB  SER A 217      18.273  29.101  30.467  1.00  0.00           C  
ATOM   3236  OG  SER A 217      19.266  29.400  31.409  1.00  0.00           O  
ATOM   3237  H   SER A 217      18.150  32.087  30.616  1.00  0.00           H  
ATOM   3238  HA  SER A 217      16.417  29.892  29.715  1.00  0.00           H  
ATOM   3239 1HB  SER A 217      17.824  28.139  30.711  1.00  0.00           H  
ATOM   3240 2HB  SER A 217      18.722  29.016  29.478  1.00  0.00           H  
ATOM   3241  HG  SER A 217      19.923  28.704  31.333  1.00  0.00           H  
ATOM   3242  N   TYR A 218      15.670  29.251  32.063  1.00  0.00           N  
ATOM   3243  CA  TYR A 218      14.991  29.216  33.345  1.00  0.00           C  
ATOM   3244  C   TYR A 218      14.616  27.812  33.776  1.00  0.00           C  
ATOM   3245  O   TYR A 218      14.360  26.979  32.910  1.00  0.00           O  
ATOM   3246  CB  TYR A 218      13.751  30.107  33.248  1.00  0.00           C  
ATOM   3247  CG  TYR A 218      12.754  29.693  32.189  1.00  0.00           C  
ATOM   3248  CD1 TYR A 218      11.684  28.867  32.500  1.00  0.00           C  
ATOM   3249  CD2 TYR A 218      12.904  30.140  30.885  1.00  0.00           C  
ATOM   3250  CE1 TYR A 218      10.780  28.495  31.524  1.00  0.00           C  
ATOM   3251  CE2 TYR A 218      12.002  29.770  29.906  1.00  0.00           C  
ATOM   3252  CZ  TYR A 218      10.940  28.948  30.224  1.00  0.00           C  
ATOM   3253  OH  TYR A 218      10.043  28.581  29.247  1.00  0.00           O  
ATOM   3254  H   TYR A 218      15.521  28.544  31.358  1.00  0.00           H  
ATOM   3255  HA  TYR A 218      15.709  29.612  34.063  1.00  0.00           H  
ATOM   3256 1HB  TYR A 218      13.227  30.117  34.206  1.00  0.00           H  
ATOM   3257 2HB  TYR A 218      14.063  31.129  33.034  1.00  0.00           H  
ATOM   3258  HD1 TYR A 218      11.551  28.506  33.520  1.00  0.00           H  
ATOM   3259  HD2 TYR A 218      13.739  30.789  30.619  1.00  0.00           H  
ATOM   3260  HE1 TYR A 218       9.943  27.846  31.781  1.00  0.00           H  
ATOM   3261  HE2 TYR A 218      12.131  30.127  28.884  1.00  0.00           H  
ATOM   3262  HH  TYR A 218       9.381  27.997  29.625  1.00  0.00           H  
ATOM   3263  N   PRO A 219      14.606  27.482  35.074  1.00  0.00           N  
ATOM   3264  CA  PRO A 219      14.244  26.179  35.632  1.00  0.00           C  
ATOM   3265  C   PRO A 219      12.821  25.707  35.372  1.00  0.00           C  
ATOM   3266  O   PRO A 219      11.883  26.504  35.360  1.00  0.00           O  
ATOM   3267  CB  PRO A 219      14.455  26.375  37.137  1.00  0.00           C  
ATOM   3268  CG  PRO A 219      15.413  27.511  37.256  1.00  0.00           C  
ATOM   3269  CD  PRO A 219      15.052  28.441  36.128  1.00  0.00           C  
ATOM   3270  HA  PRO A 219      14.927  25.418  35.227  1.00  0.00           H  
ATOM   3271 1HB  PRO A 219      13.495  26.588  37.629  1.00  0.00           H  
ATOM   3272 2HB  PRO A 219      14.847  25.450  37.585  1.00  0.00           H  
ATOM   3273 1HG  PRO A 219      15.328  28.001  38.237  1.00  0.00           H  
ATOM   3274 2HG  PRO A 219      16.440  27.123  37.180  1.00  0.00           H  
ATOM   3275 1HD  PRO A 219      14.249  29.136  36.415  1.00  0.00           H  
ATOM   3276 2HD  PRO A 219      16.007  28.945  35.919  1.00  0.00           H  
ATOM   3277  N   ASN A 220      12.685  24.402  35.152  1.00  0.00           N  
ATOM   3278  CA  ASN A 220      11.400  23.740  34.977  1.00  0.00           C  
ATOM   3279  C   ASN A 220      10.968  23.199  36.335  1.00  0.00           C  
ATOM   3280  O   ASN A 220      11.473  22.173  36.784  1.00  0.00           O  
ATOM   3281  CB  ASN A 220      11.477  22.638  33.936  1.00  0.00           C  
ATOM   3282  CG  ASN A 220      11.855  23.115  32.561  1.00  0.00           C  
ATOM   3283  OD1 ASN A 220      11.583  24.250  32.153  1.00  0.00           O  
ATOM   3284  ND2 ASN A 220      12.494  22.235  31.833  1.00  0.00           N  
ATOM   3285  H   ASN A 220      13.516  23.830  35.102  1.00  0.00           H  
ATOM   3286  HA  ASN A 220      10.664  24.469  34.636  1.00  0.00           H  
ATOM   3287 1HB  ASN A 220      12.212  21.898  34.254  1.00  0.00           H  
ATOM   3288 2HB  ASN A 220      10.509  22.141  33.870  1.00  0.00           H  
ATOM   3289 1HD2 ASN A 220      12.793  22.448  30.902  1.00  0.00           H  
ATOM   3290 2HD2 ASN A 220      12.690  21.331  32.209  1.00  0.00           H  
ATOM   3291  N   VAL A 221      10.043  23.875  37.005  1.00  0.00           N  
ATOM   3292  CA  VAL A 221       9.716  23.425  38.354  1.00  0.00           C  
ATOM   3293  C   VAL A 221       8.413  22.638  38.317  1.00  0.00           C  
ATOM   3294  O   VAL A 221       7.996  22.020  39.317  1.00  0.00           O  
ATOM   3295  OXT VAL A 221       7.753  22.596  37.316  1.00  0.00           O  
ATOM   3296  CB  VAL A 221       9.592  24.648  39.282  1.00  0.00           C  
ATOM   3297  CG1 VAL A 221       9.301  24.208  40.709  1.00  0.00           C  
ATOM   3298  CG2 VAL A 221      10.878  25.457  39.204  1.00  0.00           C  
ATOM   3299  H   VAL A 221       9.587  24.672  36.585  1.00  0.00           H  
ATOM   3300  HA  VAL A 221      10.512  22.779  38.726  1.00  0.00           H  
ATOM   3301  HB  VAL A 221       8.750  25.266  38.967  1.00  0.00           H  
ATOM   3302 1HG1 VAL A 221       9.211  25.066  41.376  1.00  0.00           H  
ATOM   3303 2HG1 VAL A 221       8.371  23.644  40.779  1.00  0.00           H  
ATOM   3304 3HG1 VAL A 221      10.122  23.577  41.049  1.00  0.00           H  
ATOM   3305 1HG2 VAL A 221      10.805  26.327  39.856  1.00  0.00           H  
ATOM   3306 2HG2 VAL A 221      11.717  24.838  39.521  1.00  0.00           H  
ATOM   3307 3HG2 VAL A 221      11.046  25.792  38.180  1.00  0.00           H  
TER                                                                             
ATOM   3309  N   MCM B 222      37.746  35.524  33.430  1.00  0.00           N  
ATOM   3310  CA  MCM B 222      36.857  34.720  34.264  1.00  0.00           C  
ATOM   3311  C   MCM B 222      35.426  35.026  33.851  1.00  0.00           C  
ATOM   3312  O   MCM B 222      34.929  36.073  34.266  1.00  0.00           O  
ATOM   3313  CB  MCM B 222      36.921  35.070  35.752  1.00  0.00           C  
ATOM   3314  CG  MCM B 222      38.157  34.790  36.580  1.00  0.00           C  
ATOM   3315  CD1 MCM B 222      38.675  33.456  36.879  1.00  0.00           C  
ATOM   3316  CD2 MCM B 222      38.818  35.850  37.065  1.00  0.00           C  
ATOM   3317  CE1 MCM B 222      38.136  32.239  36.448  1.00  0.00           C  
ATOM   3318  CE2 MCM B 222      39.832  33.377  37.659  1.00  0.00           C  
ATOM   3319  CZ3 MCM B 222      38.700  31.023  36.770  1.00  0.00           C  
ATOM   3320  CE3 MCM B 222      40.016  35.737  37.892  1.00  0.00           C  
ATOM   3321  OZ1 MCM B 222      40.449  34.481  38.136  1.00  0.00           O  
ATOM   3322  OZ2 MCM B 222      40.614  36.652  38.351  1.00  0.00           O  
ATOM   3323  CZ4 MCM B 222      40.419  32.179  37.998  1.00  0.00           C  
ATOM   3324  CT  MCM B 222      39.853  30.993  37.556  1.00  0.00           C  
ATOM   3325  OI  MCM B 222      40.469  29.863  37.922  1.00  0.00           O  
ATOM   3326  CK  MCM B 222      39.921  29.101  38.965  1.00  0.00           C  
ATOM   3327 1H   MCM B 222      38.696  35.340  33.683  1.00  0.00           H  
ATOM   3328 2H   MCM B 222      37.604  35.287  32.469  1.00  0.00           H  
ATOM   3329 3H   MCM B 222      37.545  36.494  33.568  1.00  0.00           H  
ATOM   3330  HA  MCM B 222      37.085  33.672  34.154  1.00  0.00           H  
ATOM   3331 1HB  MCM B 222      36.689  36.124  35.836  1.00  0.00           H  
ATOM   3332 2HB  MCM B 222      36.128  34.516  36.242  1.00  0.00           H  
ATOM   3333 1HD2 MCM B 222      38.513  36.860  36.865  1.00  0.00           H  
ATOM   3334 1HE1 MCM B 222      37.245  32.222  35.853  1.00  0.00           H  
ATOM   3335 1HZ3 MCM B 222      38.238  30.123  36.418  1.00  0.00           H  
ATOM   3336 1HZ4 MCM B 222      41.306  32.168  38.602  1.00  0.00           H  
ATOM   3337 1HK  MCM B 222      40.583  28.260  39.100  1.00  0.00           H  
ATOM   3338 2HK  MCM B 222      39.875  29.672  39.885  1.00  0.00           H  
ATOM   3339 3HK  MCM B 222      38.931  28.738  38.713  1.00  0.00           H  
ATOM   3340  N   HIS B 223      34.684  34.240  33.075  1.00  0.00           N  
ATOM   3341  CA  HIS B 223      33.299  34.613  32.812  1.00  0.00           C  
ATOM   3342  C   HIS B 223      32.373  33.510  33.311  1.00  0.00           C  
ATOM   3343  O   HIS B 223      32.707  32.339  33.127  1.00  0.00           O  
ATOM   3344  CB  HIS B 223      33.033  34.830  31.319  1.00  0.00           C  
ATOM   3345  CG  HIS B 223      33.633  36.062  30.715  1.00  0.00           C  
ATOM   3346  ND1 HIS B 223      33.466  36.376  29.382  1.00  0.00           N  
ATOM   3347  CD2 HIS B 223      34.396  37.062  31.234  1.00  0.00           C  
ATOM   3348  CE1 HIS B 223      34.094  37.507  29.111  1.00  0.00           C  
ATOM   3349  NE2 HIS B 223      34.667  37.944  30.217  1.00  0.00           N  
ATOM   3350  H   HIS B 223      35.062  33.396  32.670  1.00  0.00           H  
ATOM   3351  HA  HIS B 223      33.083  35.566  33.292  1.00  0.00           H  
ATOM   3352 1HB  HIS B 223      33.419  33.976  30.761  1.00  0.00           H  
ATOM   3353 2HB  HIS B 223      31.959  34.882  31.145  1.00  0.00           H  
ATOM   3354  HD1 HIS B 223      32.895  35.891  28.719  1.00  0.00           H  
ATOM   3355  HD2 HIS B 223      34.804  37.285  32.221  1.00  0.00           H  
ATOM   3356  HE1 HIS B 223      34.083  37.931  28.107  1.00  0.00           H  
ATOM   3357  N   LEU B 224      31.243  33.833  33.923  1.00  0.00           N  
ATOM   3358  CA  LEU B 224      30.774  35.173  34.260  1.00  0.00           C  
ATOM   3359  C   LEU B 224      31.450  35.514  35.589  1.00  0.00           C  
ATOM   3360  O   LEU B 224      31.630  34.606  36.401  1.00  0.00           O  
ATOM   3361  CB  LEU B 224      29.242  35.225  34.328  1.00  0.00           C  
ATOM   3362  CG  LEU B 224      28.495  34.716  33.089  1.00  0.00           C  
ATOM   3363  CD1 LEU B 224      26.995  34.731  33.351  1.00  0.00           C  
ATOM   3364  CD2 LEU B 224      28.794  35.534  31.842  1.00  0.00           C  
ATOM   3365  H   LEU B 224      30.609  33.098  34.202  1.00  0.00           H  
ATOM   3366  HA  LEU B 224      31.096  35.881  33.496  1.00  0.00           H  
ATOM   3367 1HB  LEU B 224      28.919  34.628  35.179  1.00  0.00           H  
ATOM   3368 2HB  LEU B 224      28.940  36.259  34.495  1.00  0.00           H  
ATOM   3369  HG  LEU B 224      28.798  33.685  32.903  1.00  0.00           H  
ATOM   3370 1HD1 LEU B 224      26.468  34.369  32.468  1.00  0.00           H  
ATOM   3371 2HD1 LEU B 224      26.766  34.086  34.199  1.00  0.00           H  
ATOM   3372 3HD1 LEU B 224      26.671  35.747  33.572  1.00  0.00           H  
ATOM   3373 1HD2 LEU B 224      28.242  35.133  30.991  1.00  0.00           H  
ATOM   3374 2HD2 LEU B 224      28.492  36.567  32.018  1.00  0.00           H  
ATOM   3375 3HD2 LEU B 224      29.860  35.501  31.617  1.00  0.00           H  
ATOM   3376  N   PHE B 225      31.827  36.761  35.850  1.00  0.00           N  
ATOM   3377  CA  PHE B 225      32.524  37.088  37.088  1.00  0.00           C  
ATOM   3378  C   PHE B 225      32.053  38.488  37.457  1.00  0.00           C  
ATOM   3379  O   PHE B 225      31.297  38.997  36.628  1.00  0.00           O  
ATOM   3380  CB  PHE B 225      34.037  36.958  36.899  1.00  0.00           C  
ATOM   3381  CG  PHE B 225      35.055  37.303  37.949  1.00  0.00           C  
ATOM   3382  CD1 PHE B 225      35.398  36.425  38.967  1.00  0.00           C  
ATOM   3383  CD2 PHE B 225      35.673  38.540  37.899  1.00  0.00           C  
ATOM   3384  CE1 PHE B 225      36.340  36.783  39.912  1.00  0.00           C  
ATOM   3385  CE2 PHE B 225      36.617  38.900  38.842  1.00  0.00           C  
ATOM   3386  CZ  PHE B 225      36.949  38.018  39.851  1.00  0.00           C  
ATOM   3387  H   PHE B 225      31.624  37.484  35.174  1.00  0.00           H  
ATOM   3388  HA  PHE B 225      32.225  36.401  37.881  1.00  0.00           H  
ATOM   3389 1HB  PHE B 225      34.221  35.911  36.666  1.00  0.00           H  
ATOM   3390 2HB  PHE B 225      34.294  37.589  36.050  1.00  0.00           H  
ATOM   3391  HD1 PHE B 225      34.916  35.448  39.014  1.00  0.00           H  
ATOM   3392  HD2 PHE B 225      35.409  39.236  37.102  1.00  0.00           H  
ATOM   3393  HE1 PHE B 225      36.607  36.092  40.711  1.00  0.00           H  
ATOM   3394  HE2 PHE B 225      37.094  39.878  38.787  1.00  0.00           H  
ATOM   3395  HZ  PHE B 225      37.690  38.293  40.600  1.00  0.00           H  
ATOM   3396  N   ARG B 226      32.396  39.144  38.561  1.00  0.00           N  
ATOM   3397  CA  ARG B 226      31.845  40.491  38.544  1.00  0.00           C  
ATOM   3398  C   ARG B 226      32.151  41.139  37.200  1.00  0.00           C  
ATOM   3399  O   ARG B 226      33.275  40.971  36.728  1.00  0.00           O  
ATOM   3400  CB  ARG B 226      32.476  41.301  39.667  1.00  0.00           C  
ATOM   3401  CG  ARG B 226      33.971  41.553  39.559  1.00  0.00           C  
ATOM   3402  CD  ARG B 226      34.518  42.177  40.792  1.00  0.00           C  
ATOM   3403  NE  ARG B 226      35.972  42.151  40.806  1.00  0.00           N  
ATOM   3404  CZ  ARG B 226      36.820  43.079  40.322  1.00  0.00           C  
ATOM   3405  NH1 ARG B 226      36.413  44.188  39.744  1.00  0.00           N  
ATOM   3406  NH2 ARG B 226      38.119  42.862  40.437  1.00  0.00           N  
ATOM   3407  H   ARG B 226      32.958  38.771  39.312  1.00  0.00           H  
ATOM   3408  HA  ARG B 226      30.765  40.571  38.671  1.00  0.00           H  
ATOM   3409 1HB  ARG B 226      31.991  42.275  39.722  1.00  0.00           H  
ATOM   3410 2HB  ARG B 226      32.306  40.791  40.615  1.00  0.00           H  
ATOM   3411 1HG  ARG B 226      34.483  40.605  39.397  1.00  0.00           H  
ATOM   3412 2HG  ARG B 226      34.176  42.224  38.723  1.00  0.00           H  
ATOM   3413 1HD  ARG B 226      34.191  43.215  40.846  1.00  0.00           H  
ATOM   3414 2HD  ARG B 226      34.158  41.636  41.666  1.00  0.00           H  
ATOM   3415  HE  ARG B 226      36.394  41.337  41.232  1.00  0.00           H  
ATOM   3416 1HH1 ARG B 226      35.436  44.414  39.625  1.00  0.00           H  
ATOM   3417 2HH1 ARG B 226      37.089  44.853  39.397  1.00  0.00           H  
ATOM   3418 1HH2 ARG B 226      38.454  42.017  40.878  1.00  0.00           H  
ATOM   3419 2HH2 ARG B 226      38.778  43.540  40.084  1.00  0.00           H  
ATOM   3420  N   ALA B 227      31.256  41.865  36.539  1.00  0.00           N  
ATOM   3421  CA  ALA B 227      31.680  42.459  35.272  1.00  0.00           C  
ATOM   3422  C   ALA B 227      32.523  43.709  35.462  1.00  0.00           C  
ATOM   3423  O   ALA B 227      33.191  44.165  34.534  1.00  0.00           O  
ATOM   3424  CB  ALA B 227      30.465  42.782  34.415  1.00  0.00           C  
ATOM   3425  H   ALA B 227      30.327  41.989  36.914  1.00  0.00           H  
ATOM   3426  HA  ALA B 227      32.299  41.734  34.745  1.00  0.00           H  
ATOM   3427 1HB  ALA B 227      30.783  43.215  33.466  1.00  0.00           H  
ATOM   3428 2HB  ALA B 227      29.966  41.824  34.272  1.00  0.00           H  
ATOM   3429 3HB  ALA B 227      29.815  43.494  34.919  1.00  0.00           H  
ATOM   3430  N   MCM B 228      32.485  44.256  36.671  1.00  0.00           N  
ATOM   3431  CA  MCM B 228      33.094  45.469  37.209  1.00  0.00           C  
ATOM   3432  C   MCM B 228      33.167  45.224  38.711  1.00  0.00           C  
ATOM   3433  O   MCM B 228      32.261  44.597  39.261  1.00  0.00           O  
ATOM   3434  OXT MCM B 228      34.090  45.633  39.360  1.00  0.00           O  
ATOM   3435  CB  MCM B 228      32.259  46.705  36.870  1.00  0.00           C  
ATOM   3436  CG  MCM B 228      33.006  47.844  36.208  1.00  0.00           C  
ATOM   3437  CD1 MCM B 228      33.766  48.842  36.958  1.00  0.00           C  
ATOM   3438  CD2 MCM B 228      32.973  47.940  34.865  1.00  0.00           C  
ATOM   3439  CE1 MCM B 228      33.928  48.892  38.346  1.00  0.00           C  
ATOM   3440  CE2 MCM B 228      34.413  49.842  36.227  1.00  0.00           C  
ATOM   3441  CZ3 MCM B 228      34.676  49.869  38.966  1.00  0.00           C  
ATOM   3442  CE3 MCM B 228      33.648  49.009  34.133  1.00  0.00           C  
ATOM   3443  OZ1 MCM B 228      34.334  49.902  34.879  1.00  0.00           O  
ATOM   3444  OZ2 MCM B 228      33.646  49.163  32.959  1.00  0.00           O  
ATOM   3445  CZ4 MCM B 228      35.166  50.831  36.818  1.00  0.00           C  
ATOM   3446  CT  MCM B 228      35.301  50.853  38.199  1.00  0.00           C  
ATOM   3447  OI  MCM B 228      36.046  51.845  38.700  1.00  0.00           O  
ATOM   3448  CK  MCM B 228      35.525  53.126  38.937  1.00  0.00           C  
ATOM   3449  H   MCM B 228      31.919  43.683  37.281  1.00  0.00           H  
ATOM   3450  HA  MCM B 228      34.066  45.619  36.769  1.00  0.00           H  
ATOM   3451 1HB  MCM B 228      31.423  46.394  36.257  1.00  0.00           H  
ATOM   3452 2HB  MCM B 228      31.845  47.086  37.797  1.00  0.00           H  
ATOM   3453 1HD2 MCM B 228      32.459  47.230  34.246  1.00  0.00           H  
ATOM   3454 1HE1 MCM B 228      33.454  48.162  38.971  1.00  0.00           H  
ATOM   3455 1HZ3 MCM B 228      34.756  49.860  40.034  1.00  0.00           H  
ATOM   3456 1HZ4 MCM B 228      35.641  51.578  36.213  1.00  0.00           H  
ATOM   3457 1HK  MCM B 228      36.345  53.715  39.318  1.00  0.00           H  
ATOM   3458 2HK  MCM B 228      35.154  53.578  38.024  1.00  0.00           H  
ATOM   3459 3HK  MCM B 228      34.732  53.100  39.676  1.00  0.00           H  
TER                                                                             
CONECT 3309 3310 3327 3328 3329                                                 
CONECT 3310 3309 3311 3313 3330                                                 
CONECT 3311 3310 3312 3340                                                      
CONECT 3312 3311                                                                
CONECT 3313 3310 3314 3331 3332                                                 
CONECT 3314 3313 3315 3316                                                      
CONECT 3315 3314 3317 3318                                                      
CONECT 3316 3314 3320 3333                                                      
CONECT 3317 3315 3319 3334                                                      
CONECT 3318 3315 3321 3323                                                      
CONECT 3319 3317 3324 3335                                                      
CONECT 3320 3316 3321 3322                                                      
CONECT 3321 3318 3320                                                           
CONECT 3322 3320                                                                
CONECT 3323 3318 3324 3336                                                      
CONECT 3324 3319 3323 3325                                                      
CONECT 3325 3324 3326                                                           
CONECT 3326 3325 3337 3338 3339                                                 
CONECT 3327 3309                                                                
CONECT 3328 3309                                                                
CONECT 3329 3309                                                                
CONECT 3330 3310                                                                
CONECT 3331 3313                                                                
CONECT 3332 3313                                                                
CONECT 3333 3316                                                                
CONECT 3334 3317                                                                
CONECT 3335 3319                                                                
CONECT 3336 3323                                                                
CONECT 3337 3326                                                                
CONECT 3338 3326                                                                
CONECT 3339 3326                                                                
CONECT 3340 3311                                                                
CONECT 3422 3430                                                                
CONECT 3430 3422 3431 3449                                                      
CONECT 3431 3430 3432 3435 3450                                                 
CONECT 3432 3431 3433 3434                                                      
CONECT 3433 3432                                                                
CONECT 3434 3432                                                                
CONECT 3435 3431 3436 3451 3452                                                 
CONECT 3436 3435 3437 3438                                                      
CONECT 3437 3436 3439 3440                                                      
CONECT 3438 3436 3442 3453                                                      
CONECT 3439 3437 3441 3454                                                      
CONECT 3440 3437 3443 3445                                                      
CONECT 3441 3439 3446 3455                                                      
CONECT 3442 3438 3443 3444                                                      
CONECT 3443 3440 3442                                                           
CONECT 3444 3442                                                                
CONECT 3445 3440 3446 3456                                                      
CONECT 3446 3441 3445 3447                                                      
CONECT 3447 3446 3448                                                           
CONECT 3448 3447 3457 3458 3459                                                 
CONECT 3449 3430                                                                
CONECT 3450 3431                                                                
CONECT 3451 3435                                                                
CONECT 3452 3435                                                                
CONECT 3453 3438                                                                
CONECT 3454 3439                                                                
CONECT 3455 3441                                                                
CONECT 3456 3445                                                                
CONECT 3457 3448                                                                
CONECT 3458 3448                                                                
CONECT 3459 3448                                                                
