# Supplementary material for: Rational design of thioamide peptides as selective inhibitors of cysteine protease cathepsin L
Source: Chem Sci. 2021 Jul 19;12(32):10825–35. doi: 10.1039/d1sc00785h (PMC8901119; doi:10.1039/d1sc00785h)
Supplement: SC-012-D1SC00785H-s021 [file SC-012-D1SC00785H-s021.pdb]

HEADER                                            04-OCT-20   XXXX              
EXPDTA    THEORETICAL MODEL                                                     
REMARK 220                                                                      
REMARK 220 EXPERIMENTAL DETAILS                                                 
REMARK 220  EXPERIMENT TYPE                : THEORETICAL MODELLING              
REMARK 220  DATE OF DATA COLLECTION        : 04-OCT-20                          
REMARK 220                                                                      
REMARK 220 REMARK: MODEL GENERATED BY ROSETTA                                   
REMARK 220  VERSION 2019.22+release.d8f9b4a                                     
SSBOND     CYS A   22    CYS A   63                                       2.03  
SSBOND     CYS A   56    CYS A   96                                       2.03  
SSBOND     CYS A  155    CYS A  204                                       2.05  
ATOM      1  N   ALA A   1       4.822  35.950  18.705  1.00  0.00           N  
ATOM      2  CA  ALA A   1       5.078  36.552  20.041  1.00  0.00           C  
ATOM      3  C   ALA A   1       4.432  37.941  20.114  1.00  0.00           C  
ATOM      4  O   ALA A   1       4.346  38.614  19.079  1.00  0.00           O  
ATOM      5  CB  ALA A   1       6.577  36.616  20.298  1.00  0.00           C  
ATOM      6 1H   ALA A   1       5.243  35.044  18.658  1.00  0.00           H  
ATOM      7 2H   ALA A   1       3.837  35.864  18.560  1.00  0.00           H  
ATOM      8 3H   ALA A   1       5.212  36.532  17.991  1.00  0.00           H  
ATOM      9  HA  ALA A   1       4.625  35.899  20.786  1.00  0.00           H  
ATOM     10 1HB  ALA A   1       6.787  37.050  21.275  1.00  0.00           H  
ATOM     11 2HB  ALA A   1       6.993  35.609  20.265  1.00  0.00           H  
ATOM     12 3HB  ALA A   1       7.047  37.230  19.534  1.00  0.00           H  
ATOM     13  N   PRO A   2       3.882  38.341  21.266  1.00  0.00           N  
ATOM     14  CA  PRO A   2       3.180  39.596  21.557  1.00  0.00           C  
ATOM     15  C   PRO A   2       4.143  40.827  21.588  1.00  0.00           C  
ATOM     16  O   PRO A   2       5.366  40.657  21.655  1.00  0.00           O  
ATOM     17  CB  PRO A   2       2.594  39.340  22.950  1.00  0.00           C  
ATOM     18  CG  PRO A   2       3.521  38.352  23.570  1.00  0.00           C  
ATOM     19  CD  PRO A   2       3.954  37.465  22.433  1.00  0.00           C  
ATOM     20  HA  PRO A   2       2.384  39.747  20.813  1.00  0.00           H  
ATOM     21 1HB  PRO A   2       2.537  40.280  23.518  1.00  0.00           H  
ATOM     22 2HB  PRO A   2       1.566  38.958  22.862  1.00  0.00           H  
ATOM     23 1HG  PRO A   2       4.365  38.876  24.042  1.00  0.00           H  
ATOM     24 2HG  PRO A   2       3.009  37.791  24.366  1.00  0.00           H  
ATOM     25 1HD  PRO A   2       4.989  37.148  22.626  1.00  0.00           H  
ATOM     26 2HD  PRO A   2       3.269  36.607  22.370  1.00  0.00           H  
ATOM     27  N   ASP A   3       3.567  42.024  21.475  1.00  0.00           N  
ATOM     28  CA  ASP A   3       4.320  43.296  21.509  1.00  0.00           C  
ATOM     29  C   ASP A   3       5.044  43.571  22.824  1.00  0.00           C  
ATOM     30  O   ASP A   3       6.049  44.289  22.833  1.00  0.00           O  
ATOM     31  CB  ASP A   3       3.374  44.468  21.238  1.00  0.00           C  
ATOM     32  CG  ASP A   3       2.875  44.546  19.801  1.00  0.00           C  
ATOM     33  OD1 ASP A   3       3.418  43.894  18.942  1.00  0.00           O  
ATOM     34  OD2 ASP A   3       1.934  45.272  19.582  1.00  0.00           O  
ATOM     35  H   ASP A   3       2.565  42.073  21.359  1.00  0.00           H  
ATOM     36  HA  ASP A   3       5.067  43.262  20.716  1.00  0.00           H  
ATOM     37 1HB  ASP A   3       2.509  44.393  21.894  1.00  0.00           H  
ATOM     38 2HB  ASP A   3       3.887  45.403  21.470  1.00  0.00           H  
ATOM     39  N   SER A   4       4.492  43.110  23.936  1.00  0.00           N  
ATOM     40  CA  SER A   4       5.125  43.328  25.214  1.00  0.00           C  
ATOM     41  C   SER A   4       4.844  42.202  26.175  1.00  0.00           C  
ATOM     42  O   SER A   4       3.756  41.596  26.166  1.00  0.00           O  
ATOM     43  CB  SER A   4       4.647  44.634  25.817  1.00  0.00           C  
ATOM     44  OG  SER A   4       3.284  44.580  26.140  1.00  0.00           O  
ATOM     45  H   SER A   4       3.619  42.599  23.913  1.00  0.00           H  
ATOM     46  HA  SER A   4       6.204  43.382  25.061  1.00  0.00           H  
ATOM     47 1HB  SER A   4       5.227  44.848  26.714  1.00  0.00           H  
ATOM     48 2HB  SER A   4       4.821  45.443  25.109  1.00  0.00           H  
ATOM     49  HG  SER A   4       3.068  45.436  26.516  1.00  0.00           H  
ATOM     50  N   VAL A   5       5.803  41.989  27.077  1.00  0.00           N  
ATOM     51  CA  VAL A   5       5.757  41.006  28.147  1.00  0.00           C  
ATOM     52  C   VAL A   5       6.355  41.600  29.411  1.00  0.00           C  
ATOM     53  O   VAL A   5       7.348  42.313  29.323  1.00  0.00           O  
ATOM     54  CB  VAL A   5       6.523  39.732  27.744  1.00  0.00           C  
ATOM     55  CG1 VAL A   5       6.546  38.715  28.875  1.00  0.00           C  
ATOM     56  CG2 VAL A   5       5.888  39.130  26.500  1.00  0.00           C  
ATOM     57  H   VAL A   5       6.620  42.575  26.986  1.00  0.00           H  
ATOM     58  HA  VAL A   5       4.715  40.747  28.341  1.00  0.00           H  
ATOM     59  HB  VAL A   5       7.562  39.986  27.535  1.00  0.00           H  
ATOM     60 1HG1 VAL A   5       7.097  37.834  28.544  1.00  0.00           H  
ATOM     61 2HG1 VAL A   5       7.031  39.126  29.760  1.00  0.00           H  
ATOM     62 3HG1 VAL A   5       5.528  38.430  29.139  1.00  0.00           H  
ATOM     63 1HG2 VAL A   5       6.435  38.230  26.219  1.00  0.00           H  
ATOM     64 2HG2 VAL A   5       4.849  38.877  26.708  1.00  0.00           H  
ATOM     65 3HG2 VAL A   5       5.920  39.838  25.672  1.00  0.00           H  
ATOM     66  N   ASP A   6       5.767  41.348  30.570  1.00  0.00           N  
ATOM     67  CA  ASP A   6       6.365  41.806  31.825  1.00  0.00           C  
ATOM     68  C   ASP A   6       6.057  40.824  32.978  1.00  0.00           C  
ATOM     69  O   ASP A   6       4.917  40.729  33.469  1.00  0.00           O  
ATOM     70  CB  ASP A   6       5.872  43.212  32.177  1.00  0.00           C  
ATOM     71  CG  ASP A   6       6.533  43.797  33.418  1.00  0.00           C  
ATOM     72  OD1 ASP A   6       6.976  43.069  34.272  1.00  0.00           O  
ATOM     73  OD2 ASP A   6       6.592  45.002  33.500  1.00  0.00           O  
ATOM     74  H   ASP A   6       4.897  40.834  30.586  1.00  0.00           H  
ATOM     75  HA  ASP A   6       7.448  41.840  31.702  1.00  0.00           H  
ATOM     76 1HB  ASP A   6       6.062  43.877  31.334  1.00  0.00           H  
ATOM     77 2HB  ASP A   6       4.795  43.186  32.341  1.00  0.00           H  
ATOM     78  N   TYR A   7       7.057  40.035  33.334  1.00  0.00           N  
ATOM     79  CA  TYR A   7       6.896  38.993  34.334  1.00  0.00           C  
ATOM     80  C   TYR A   7       6.967  39.523  35.750  1.00  0.00           C  
ATOM     81  O   TYR A   7       6.617  38.819  36.694  1.00  0.00           O  
ATOM     82  CB  TYR A   7       7.929  37.893  34.075  1.00  0.00           C  
ATOM     83  CG  TYR A   7       7.514  37.056  32.886  1.00  0.00           C  
ATOM     84  CD1 TYR A   7       8.324  36.998  31.762  1.00  0.00           C  
ATOM     85  CD2 TYR A   7       6.319  36.353  32.941  1.00  0.00           C  
ATOM     86  CE1 TYR A   7       7.918  36.224  30.693  1.00  0.00           C  
ATOM     87  CE2 TYR A   7       5.913  35.580  31.870  1.00  0.00           C  
ATOM     88  CZ  TYR A   7       6.711  35.515  30.747  1.00  0.00           C  
ATOM     89  OH  TYR A   7       6.300  34.743  29.683  1.00  0.00           O  
ATOM     90  H   TYR A   7       7.961  40.159  32.901  1.00  0.00           H  
ATOM     91  HA  TYR A   7       5.905  38.557  34.210  1.00  0.00           H  
ATOM     92 1HB  TYR A   7       8.912  38.336  33.887  1.00  0.00           H  
ATOM     93 2HB  TYR A   7       8.056  37.241  34.939  1.00  0.00           H  
ATOM     94  HD1 TYR A   7       9.264  37.548  31.714  1.00  0.00           H  
ATOM     95  HD2 TYR A   7       5.689  36.406  33.828  1.00  0.00           H  
ATOM     96  HE1 TYR A   7       8.567  36.191  29.818  1.00  0.00           H  
ATOM     97  HE2 TYR A   7       4.974  35.029  31.914  1.00  0.00           H  
ATOM     98  HH  TYR A   7       6.985  34.740  29.008  1.00  0.00           H  
ATOM     99  N   ARG A   8       7.383  40.768  35.940  1.00  0.00           N  
ATOM    100  CA  ARG A   8       7.407  41.234  37.328  1.00  0.00           C  
ATOM    101  C   ARG A   8       5.963  41.553  37.636  1.00  0.00           C  
ATOM    102  O   ARG A   8       5.438  41.176  38.677  1.00  0.00           O  
ATOM    103  CB  ARG A   8       8.334  42.430  37.496  1.00  0.00           C  
ATOM    104  CG  ARG A   8       8.414  43.034  38.889  1.00  0.00           C  
ATOM    105  CD  ARG A   8       8.934  42.116  39.934  1.00  0.00           C  
ATOM    106  NE  ARG A   8       9.068  42.827  41.195  1.00  0.00           N  
ATOM    107  CZ  ARG A   8       9.137  42.297  42.432  1.00  0.00           C  
ATOM    108  NH1 ARG A   8       9.089  41.005  42.667  1.00  0.00           N  
ATOM    109  NH2 ARG A   8       9.259  43.124  43.456  1.00  0.00           N  
ATOM    110  H   ARG A   8       7.664  41.372  35.182  1.00  0.00           H  
ATOM    111  HA  ARG A   8       7.729  40.421  37.980  1.00  0.00           H  
ATOM    112 1HB  ARG A   8       9.346  42.140  37.216  1.00  0.00           H  
ATOM    113 2HB  ARG A   8       8.016  43.225  36.821  1.00  0.00           H  
ATOM    114 1HG  ARG A   8       9.078  43.898  38.860  1.00  0.00           H  
ATOM    115 2HG  ARG A   8       7.417  43.343  39.203  1.00  0.00           H  
ATOM    116 1HD  ARG A   8       8.253  41.277  40.076  1.00  0.00           H  
ATOM    117 2HD  ARG A   8       9.908  41.730  39.638  1.00  0.00           H  
ATOM    118  HE  ARG A   8       9.115  43.835  41.132  1.00  0.00           H  
ATOM    119 1HH1 ARG A   8       8.996  40.312  41.937  1.00  0.00           H  
ATOM    120 2HH1 ARG A   8       9.145  40.669  43.618  1.00  0.00           H  
ATOM    121 1HH2 ARG A   8       9.298  44.122  43.296  1.00  0.00           H  
ATOM    122 2HH2 ARG A   8       9.313  42.764  44.397  1.00  0.00           H  
ATOM    123  N   LYS A   9       5.306  42.211  36.693  1.00  0.00           N  
ATOM    124  CA  LYS A   9       3.901  42.589  36.856  1.00  0.00           C  
ATOM    125  C   LYS A   9       2.980  41.365  36.946  1.00  0.00           C  
ATOM    126  O   LYS A   9       1.970  41.397  37.651  1.00  0.00           O  
ATOM    127  CB  LYS A   9       3.469  43.499  35.704  1.00  0.00           C  
ATOM    128  CG  LYS A   9       4.085  44.890  35.787  1.00  0.00           C  
ATOM    129  CD  LYS A   9       3.587  45.807  34.680  1.00  0.00           C  
ATOM    130  CE  LYS A   9       4.220  47.186  34.796  1.00  0.00           C  
ATOM    131  NZ  LYS A   9       5.646  47.182  34.371  1.00  0.00           N  
ATOM    132  H   LYS A   9       5.800  42.452  35.845  1.00  0.00           H  
ATOM    133  HA  LYS A   9       3.802  43.144  37.789  1.00  0.00           H  
ATOM    134 1HB  LYS A   9       3.758  43.043  34.757  1.00  0.00           H  
ATOM    135 2HB  LYS A   9       2.384  43.599  35.703  1.00  0.00           H  
ATOM    136 1HG  LYS A   9       3.834  45.336  36.750  1.00  0.00           H  
ATOM    137 2HG  LYS A   9       5.168  44.802  35.710  1.00  0.00           H  
ATOM    138 1HD  LYS A   9       3.839  45.374  33.710  1.00  0.00           H  
ATOM    139 2HD  LYS A   9       2.504  45.904  34.743  1.00  0.00           H  
ATOM    140 1HE  LYS A   9       3.664  47.885  34.173  1.00  0.00           H  
ATOM    141 2HE  LYS A   9       4.160  47.518  35.833  1.00  0.00           H  
ATOM    142 1HZ  LYS A   9       6.032  48.111  34.462  1.00  0.00           H  
ATOM    143 2HZ  LYS A   9       6.183  46.548  34.945  1.00  0.00           H  
ATOM    144 3HZ  LYS A   9       5.726  46.889  33.408  1.00  0.00           H  
ATOM    145  N   LYS A  10       3.327  40.282  36.246  1.00  0.00           N  
ATOM    146  CA  LYS A  10       2.538  39.064  36.279  1.00  0.00           C  
ATOM    147  C   LYS A  10       2.855  38.136  37.447  1.00  0.00           C  
ATOM    148  O   LYS A  10       2.223  37.077  37.559  1.00  0.00           O  
ATOM    149  CB  LYS A  10       2.729  38.276  34.983  1.00  0.00           C  
ATOM    150  CG  LYS A  10       2.188  38.924  33.715  1.00  0.00           C  
ATOM    151  CD  LYS A  10       2.518  38.057  32.510  1.00  0.00           C  
ATOM    152  CE  LYS A  10       2.035  38.668  31.203  1.00  0.00           C  
ATOM    153  NZ  LYS A  10       0.551  38.690  31.099  1.00  0.00           N  
ATOM    154  H   LYS A  10       4.162  40.304  35.677  1.00  0.00           H  
ATOM    155  HA  LYS A  10       1.487  39.345  36.359  1.00  0.00           H  
ATOM    156 1HB  LYS A  10       3.794  38.102  34.827  1.00  0.00           H  
ATOM    157 2HB  LYS A  10       2.241  37.306  35.083  1.00  0.00           H  
ATOM    158 1HG  LYS A  10       1.108  39.037  33.811  1.00  0.00           H  
ATOM    159 2HG  LYS A  10       2.632  39.911  33.586  1.00  0.00           H  
ATOM    160 1HD  LYS A  10       3.599  37.920  32.451  1.00  0.00           H  
ATOM    161 2HD  LYS A  10       2.047  37.081  32.628  1.00  0.00           H  
ATOM    162 1HE  LYS A  10       2.409  39.689  31.134  1.00  0.00           H  
ATOM    163 2HE  LYS A  10       2.438  38.088  30.373  1.00  0.00           H  
ATOM    164 1HZ  LYS A  10       0.277  39.103  30.219  1.00  0.00           H  
ATOM    165 2HZ  LYS A  10       0.196  37.745  31.151  1.00  0.00           H  
ATOM    166 3HZ  LYS A  10       0.161  39.234  31.855  1.00  0.00           H  
ATOM    167  N   GLY A  11       3.782  38.502  38.331  1.00  0.00           N  
ATOM    168  CA  GLY A  11       4.108  37.660  39.468  1.00  0.00           C  
ATOM    169  C   GLY A  11       5.009  36.455  39.260  1.00  0.00           C  
ATOM    170  O   GLY A  11       4.880  35.475  39.995  1.00  0.00           O  
ATOM    171  H   GLY A  11       4.278  39.376  38.230  1.00  0.00           H  
ATOM    172 1HA  GLY A  11       4.560  38.293  40.232  1.00  0.00           H  
ATOM    173 2HA  GLY A  11       3.172  37.312  39.904  1.00  0.00           H  
ATOM    174  N   TYR A  12       5.906  36.480  38.276  1.00  0.00           N  
ATOM    175  CA  TYR A  12       6.815  35.362  38.015  1.00  0.00           C  
ATOM    176  C   TYR A  12       8.254  35.690  38.397  1.00  0.00           C  
ATOM    177  O   TYR A  12       9.138  34.876  38.228  1.00  0.00           O  
ATOM    178  CB  TYR A  12       6.781  34.968  36.536  1.00  0.00           C  
ATOM    179  CG  TYR A  12       5.513  34.324  36.021  1.00  0.00           C  
ATOM    180  CD1 TYR A  12       4.387  35.100  35.787  1.00  0.00           C  
ATOM    181  CD2 TYR A  12       5.475  32.959  35.781  1.00  0.00           C  
ATOM    182  CE1 TYR A  12       3.228  34.512  35.316  1.00  0.00           C  
ATOM    183  CE2 TYR A  12       4.311  32.381  35.311  1.00  0.00           C  
ATOM    184  CZ  TYR A  12       3.194  33.158  35.080  1.00  0.00           C  
ATOM    185  OH  TYR A  12       2.035  32.583  34.611  1.00  0.00           O  
ATOM    186  H   TYR A  12       5.970  37.296  37.685  1.00  0.00           H  
ATOM    187  HA  TYR A  12       6.502  34.513  38.623  1.00  0.00           H  
ATOM    188 1HB  TYR A  12       6.952  35.865  35.939  1.00  0.00           H  
ATOM    189 2HB  TYR A  12       7.591  34.266  36.337  1.00  0.00           H  
ATOM    190  HD1 TYR A  12       4.419  36.173  35.976  1.00  0.00           H  
ATOM    191  HD2 TYR A  12       6.355  32.343  35.963  1.00  0.00           H  
ATOM    192  HE1 TYR A  12       2.341  35.116  35.131  1.00  0.00           H  
ATOM    193  HE2 TYR A  12       4.275  31.308  35.121  1.00  0.00           H  
ATOM    194  HH  TYR A  12       1.363  33.261  34.506  1.00  0.00           H  
ATOM    195  N   VAL A  13       8.464  36.842  38.996  1.00  0.00           N  
ATOM    196  CA  VAL A  13       9.789  37.306  39.372  1.00  0.00           C  
ATOM    197  C   VAL A  13       9.906  37.698  40.858  1.00  0.00           C  
ATOM    198  O   VAL A  13       9.059  38.410  41.383  1.00  0.00           O  
ATOM    199  CB  VAL A  13      10.154  38.497  38.467  1.00  0.00           C  
ATOM    200  CG1 VAL A  13      11.537  39.050  38.780  1.00  0.00           C  
ATOM    201  CG2 VAL A  13      10.078  38.067  37.010  1.00  0.00           C  
ATOM    202  H   VAL A  13       7.660  37.418  39.199  1.00  0.00           H  
ATOM    203  HA  VAL A  13      10.478  36.480  39.191  1.00  0.00           H  
ATOM    204  HB  VAL A  13       9.451  39.310  38.647  1.00  0.00           H  
ATOM    205 1HG1 VAL A  13      11.747  39.888  38.116  1.00  0.00           H  
ATOM    206 2HG1 VAL A  13      11.576  39.391  39.815  1.00  0.00           H  
ATOM    207 3HG1 VAL A  13      12.283  38.270  38.631  1.00  0.00           H  
ATOM    208 1HG2 VAL A  13      10.338  38.918  36.381  1.00  0.00           H  
ATOM    209 2HG2 VAL A  13      10.776  37.249  36.829  1.00  0.00           H  
ATOM    210 3HG2 VAL A  13       9.064  37.735  36.788  1.00  0.00           H  
ATOM    211  N   THR A  14      10.910  37.140  41.528  1.00  0.00           N  
ATOM    212  CA  THR A  14      11.203  37.355  42.952  1.00  0.00           C  
ATOM    213  C   THR A  14      11.960  38.703  43.107  1.00  0.00           C  
ATOM    214  O   THR A  14      12.293  39.317  42.080  1.00  0.00           O  
ATOM    215  CB  THR A  14      11.930  36.118  43.509  1.00  0.00           C  
ATOM    216  OG1 THR A  14      13.195  35.971  42.850  1.00  0.00           O  
ATOM    217  CG2 THR A  14      11.058  34.896  43.265  1.00  0.00           C  
ATOM    218  H   THR A  14      11.522  36.515  41.020  1.00  0.00           H  
ATOM    219  HA  THR A  14      10.249  37.429  43.474  1.00  0.00           H  
ATOM    220  HB  THR A  14      12.129  36.199  44.578  1.00  0.00           H  
ATOM    221  HG1 THR A  14      13.612  35.153  43.132  1.00  0.00           H  
ATOM    222 1HG2 THR A  14      11.546  34.001  43.650  1.00  0.00           H  
ATOM    223 2HG2 THR A  14      10.104  35.035  43.774  1.00  0.00           H  
ATOM    224 3HG2 THR A  14      10.888  34.774  42.196  1.00  0.00           H  
ATOM    225  N   PRO A  15      12.185  39.244  44.329  1.00  0.00           N  
ATOM    226  CA  PRO A  15      12.861  40.521  44.624  1.00  0.00           C  
ATOM    227  C   PRO A  15      14.310  40.604  44.136  1.00  0.00           C  
ATOM    228  O   PRO A  15      14.952  39.593  43.846  1.00  0.00           O  
ATOM    229  CB  PRO A  15      12.830  40.573  46.155  1.00  0.00           C  
ATOM    230  CG  PRO A  15      11.700  39.694  46.570  1.00  0.00           C  
ATOM    231  CD  PRO A  15      11.699  38.571  45.567  1.00  0.00           C  
ATOM    232  HA  PRO A  15      12.269  41.343  44.196  1.00  0.00           H  
ATOM    233 1HB  PRO A  15      13.795  40.227  46.554  1.00  0.00           H  
ATOM    234 2HB  PRO A  15      12.691  41.611  46.492  1.00  0.00           H  
ATOM    235 1HG  PRO A  15      11.853  39.337  47.599  1.00  0.00           H  
ATOM    236 2HG  PRO A  15      10.757  40.260  46.567  1.00  0.00           H  
ATOM    237 1HD  PRO A  15      12.412  37.818  45.935  1.00  0.00           H  
ATOM    238 2HD  PRO A  15      10.678  38.171  45.477  1.00  0.00           H  
ATOM    239  N   VAL A  16      14.788  41.847  44.014  1.00  0.00           N  
ATOM    240  CA  VAL A  16      16.164  42.154  43.594  1.00  0.00           C  
ATOM    241  C   VAL A  16      17.146  41.974  44.759  1.00  0.00           C  
ATOM    242  O   VAL A  16      16.919  42.483  45.866  1.00  0.00           O  
ATOM    243  CB  VAL A  16      16.242  43.592  43.049  1.00  0.00           C  
ATOM    244  CG1 VAL A  16      17.678  43.905  42.656  1.00  0.00           C  
ATOM    245  CG2 VAL A  16      15.300  43.760  41.866  1.00  0.00           C  
ATOM    246  H   VAL A  16      14.169  42.616  44.222  1.00  0.00           H  
ATOM    247  HA  VAL A  16      16.459  41.465  42.801  1.00  0.00           H  
ATOM    248  HB  VAL A  16      15.957  44.290  43.836  1.00  0.00           H  
ATOM    249 1HG1 VAL A  16      17.746  44.922  42.269  1.00  0.00           H  
ATOM    250 2HG1 VAL A  16      18.338  43.816  43.519  1.00  0.00           H  
ATOM    251 3HG1 VAL A  16      18.007  43.207  41.886  1.00  0.00           H  
ATOM    252 1HG2 VAL A  16      15.355  44.778  41.482  1.00  0.00           H  
ATOM    253 2HG2 VAL A  16      15.578  43.066  41.073  1.00  0.00           H  
ATOM    254 3HG2 VAL A  16      14.275  43.556  42.175  1.00  0.00           H  
ATOM    255  N   LYS A  17      18.208  41.228  44.503  1.00  0.00           N  
ATOM    256  CA  LYS A  17      19.232  40.884  45.479  1.00  0.00           C  
ATOM    257  C   LYS A  17      20.609  41.470  45.176  1.00  0.00           C  
ATOM    258  O   LYS A  17      20.853  42.002  44.070  1.00  0.00           O  
ATOM    259  CB  LYS A  17      19.325  39.361  45.585  1.00  0.00           C  
ATOM    260  CG  LYS A  17      18.041  38.651  45.992  1.00  0.00           C  
ATOM    261  CD  LYS A  17      17.616  38.964  47.418  1.00  0.00           C  
ATOM    262  CE  LYS A  17      16.369  38.183  47.807  1.00  0.00           C  
ATOM    263  NZ  LYS A  17      15.970  38.435  49.218  1.00  0.00           N  
ATOM    264  H   LYS A  17      18.311  40.871  43.564  1.00  0.00           H  
ATOM    265  HA  LYS A  17      18.924  41.301  46.439  1.00  0.00           H  
ATOM    266 1HB  LYS A  17      19.634  38.989  44.607  1.00  0.00           H  
ATOM    267 2HB  LYS A  17      20.088  39.089  46.315  1.00  0.00           H  
ATOM    268 1HG  LYS A  17      17.232  38.950  45.324  1.00  0.00           H  
ATOM    269 2HG  LYS A  17      18.182  37.574  45.906  1.00  0.00           H  
ATOM    270 1HD  LYS A  17      18.425  38.707  48.104  1.00  0.00           H  
ATOM    271 2HD  LYS A  17      17.406  40.028  47.524  1.00  0.00           H  
ATOM    272 1HE  LYS A  17      15.551  38.471  47.149  1.00  0.00           H  
ATOM    273 2HE  LYS A  17      16.560  37.117  47.679  1.00  0.00           H  
ATOM    274 1HZ  LYS A  17      15.142  37.905  49.448  1.00  0.00           H  
ATOM    275 2HZ  LYS A  17      16.722  38.158  49.834  1.00  0.00           H  
ATOM    276 3HZ  LYS A  17      15.777  39.419  49.342  1.00  0.00           H  
ATOM    277  N   ASN A  18      21.490  41.356  46.162  1.00  0.00           N  
ATOM    278  CA  ASN A  18      22.868  41.759  46.137  1.00  0.00           C  
ATOM    279  C   ASN A  18      23.812  40.597  46.096  1.00  0.00           C  
ATOM    280  O   ASN A  18      23.839  39.792  47.041  1.00  0.00           O  
ATOM    281  CB  ASN A  18      23.194  42.622  47.343  1.00  0.00           C  
ATOM    282  CG  ASN A  18      24.609  43.127  47.307  1.00  0.00           C  
ATOM    283  OD1 ASN A  18      25.340  42.840  46.352  1.00  0.00           O  
ATOM    284  ND2 ASN A  18      25.003  43.863  48.315  1.00  0.00           N  
ATOM    285  H   ASN A  18      21.156  40.943  47.023  1.00  0.00           H  
ATOM    286  HA  ASN A  18      23.029  42.336  45.225  1.00  0.00           H  
ATOM    287 1HB  ASN A  18      22.511  43.472  47.375  1.00  0.00           H  
ATOM    288 2HB  ASN A  18      23.043  42.046  48.256  1.00  0.00           H  
ATOM    289 1HD2 ASN A  18      25.936  44.224  48.342  1.00  0.00           H  
ATOM    290 2HD2 ASN A  18      24.371  44.065  49.063  1.00  0.00           H  
ATOM    291  N   GLN A  19      24.542  40.441  45.004  1.00  0.00           N  
ATOM    292  CA  GLN A  19      25.467  39.345  44.819  1.00  0.00           C  
ATOM    293  C   GLN A  19      26.683  39.354  45.701  1.00  0.00           C  
ATOM    294  O   GLN A  19      27.385  38.360  45.810  1.00  0.00           O  
ATOM    295  CB  GLN A  19      25.915  39.313  43.355  1.00  0.00           C  
ATOM    296  CG  GLN A  19      26.786  40.459  42.871  1.00  0.00           C  
ATOM    297  CD  GLN A  19      27.096  40.322  41.393  1.00  0.00           C  
ATOM    298  OE1 GLN A  19      27.860  39.449  40.970  1.00  0.00           O  
ATOM    299  NE2 GLN A  19      26.495  41.197  40.595  1.00  0.00           N  
ATOM    300  H   GLN A  19      24.425  41.139  44.282  1.00  0.00           H  
ATOM    301  HA  GLN A  19      24.936  38.418  45.035  1.00  0.00           H  
ATOM    302 1HB  GLN A  19      26.477  38.397  43.171  1.00  0.00           H  
ATOM    303 2HB  GLN A  19      25.036  39.298  42.710  1.00  0.00           H  
ATOM    304 1HG  GLN A  19      26.263  41.401  43.035  1.00  0.00           H  
ATOM    305 2HG  GLN A  19      27.724  40.459  43.427  1.00  0.00           H  
ATOM    306 1HE2 GLN A  19      26.628  41.198  39.603  1.00  0.00           H  
ATOM    307 2HE2 GLN A  19      25.888  41.881  40.998  1.00  0.00           H  
ATOM    308  N   GLY A  20      26.890  40.432  46.431  1.00  0.00           N  
ATOM    309  CA  GLY A  20      27.980  40.521  47.373  1.00  0.00           C  
ATOM    310  C   GLY A  20      29.365  40.529  46.719  1.00  0.00           C  
ATOM    311  O   GLY A  20      29.594  41.309  45.776  1.00  0.00           O  
ATOM    312  H   GLY A  20      26.264  41.218  46.328  1.00  0.00           H  
ATOM    313 1HA  GLY A  20      27.855  41.428  47.967  1.00  0.00           H  
ATOM    314 2HA  GLY A  20      27.912  39.682  48.064  1.00  0.00           H  
ATOM    315  N   GLN A  21      30.266  39.653  47.171  1.00  0.00           N  
ATOM    316  CA  GLN A  21      31.646  39.628  46.604  1.00  0.00           C  
ATOM    317  C   GLN A  21      31.901  38.389  45.752  1.00  0.00           C  
ATOM    318  O   GLN A  21      33.045  38.092  45.408  1.00  0.00           O  
ATOM    319  CB  GLN A  21      32.692  39.687  47.721  1.00  0.00           C  
ATOM    320  CG  GLN A  21      32.682  40.978  48.522  1.00  0.00           C  
ATOM    321  CD  GLN A  21      33.754  41.020  49.595  1.00  0.00           C  
ATOM    322  OE1 GLN A  21      33.938  40.098  50.394  1.00  0.00           O  
ATOM    323  NE2 GLN A  21      34.489  42.126  49.618  1.00  0.00           N  
ATOM    324  H   GLN A  21      30.040  38.991  47.900  1.00  0.00           H  
ATOM    325  HA  GLN A  21      31.775  40.508  45.974  1.00  0.00           H  
ATOM    326 1HB  GLN A  21      32.524  38.859  48.410  1.00  0.00           H  
ATOM    327 2HB  GLN A  21      33.689  39.567  47.296  1.00  0.00           H  
ATOM    328 1HG  GLN A  21      32.852  41.812  47.841  1.00  0.00           H  
ATOM    329 2HG  GLN A  21      31.713  41.080  49.009  1.00  0.00           H  
ATOM    330 1HE2 GLN A  21      35.217  42.229  50.297  1.00  0.00           H  
ATOM    331 2HE2 GLN A  21      34.319  42.859  48.958  1.00  0.00           H  
ATOM    332  N   CYS A  22      30.862  37.599  45.565  1.00  0.00           N  
ATOM    333  CA  CYS A  22      30.969  36.303  44.929  1.00  0.00           C  
ATOM    334  C   CYS A  22      30.648  36.369  43.438  1.00  0.00           C  
ATOM    335  O   CYS A  22      29.660  37.006  43.029  1.00  0.00           O  
ATOM    336  CB  CYS A  22      30.028  35.310  45.611  1.00  0.00           C  
ATOM    337  SG  CYS A  22      29.998  33.657  44.876  1.00  0.00           S  
ATOM    338  H   CYS A  22      29.952  37.906  45.876  1.00  0.00           H  
ATOM    339  HA  CYS A  22      31.999  35.966  45.046  1.00  0.00           H  
ATOM    340 1HB  CYS A  22      30.319  35.206  46.656  1.00  0.00           H  
ATOM    341 2HB  CYS A  22      29.012  35.703  45.585  1.00  0.00           H  
ATOM    342  N   GLY A  23      31.442  35.702  42.606  1.00  0.00           N  
ATOM    343  CA  GLY A  23      31.202  35.619  41.182  1.00  0.00           C  
ATOM    344  C   GLY A  23      30.125  34.604  40.870  1.00  0.00           C  
ATOM    345  O   GLY A  23      30.341  33.625  40.164  1.00  0.00           O  
ATOM    346  H   GLY A  23      32.262  35.215  42.933  1.00  0.00           H  
ATOM    347 1HA  GLY A  23      30.881  36.584  40.789  1.00  0.00           H  
ATOM    348 2HA  GLY A  23      32.120  35.345  40.665  1.00  0.00           H  
ATOM    349  N   SER A  24      28.943  34.951  41.370  1.00  0.00           N  
ATOM    350  CA  SER A  24      27.629  34.294  41.342  1.00  0.00           C  
ATOM    351  C   SER A  24      26.705  34.969  40.321  1.00  0.00           C  
ATOM    352  O   SER A  24      25.478  34.711  40.295  1.00  0.00           O  
ATOM    353  CB  SER A  24      26.957  34.348  42.700  1.00  0.00           C  
ATOM    354  OG  SER A  24      26.691  35.681  43.042  1.00  0.00           O  
ATOM    355  H   SER A  24      28.949  35.831  41.864  1.00  0.00           H  
ATOM    356  HA  SER A  24      27.768  33.250  41.059  1.00  0.00           H  
ATOM    357 1HB  SER A  24      26.029  33.778  42.691  1.00  0.00           H  
ATOM    358 2HB  SER A  24      27.604  33.889  43.446  1.00  0.00           H  
ATOM    359  HG  SER A  24      26.474  35.676  43.977  1.00  0.00           H  
ATOM    360  N   CYS A  25      27.292  35.857  39.509  1.00  0.00           N  
ATOM    361  CA  CYS A  25      26.584  36.708  38.550  1.00  0.00           C  
ATOM    362  C   CYS A  25      25.555  35.802  37.902  1.00  0.00           C  
ATOM    363  O   CYS A  25      24.363  36.099  37.825  1.00  0.00           O  
ATOM    364  CB  CYS A  25      27.441  37.347  37.457  1.00  0.00           C  
ATOM    365  SG  CYS A  25      28.318  38.890  37.806  1.00  0.00           S  
ATOM    366  H   CYS A  25      28.298  35.932  39.580  1.00  0.00           H  
ATOM    367  HA  CYS A  25      26.104  37.529  39.084  1.00  0.00           H  
ATOM    368 1HB  CYS A  25      28.208  36.636  37.151  1.00  0.00           H  
ATOM    369 2HB  CYS A  25      26.798  37.552  36.601  1.00  0.00           H  
ATOM    370  HG  CYS A  25      29.254  38.750  36.873  1.00  0.00           H  
ATOM    371  N   TRP A  26      26.078  34.699  37.362  1.00  0.00           N  
ATOM    372  CA  TRP A  26      25.402  33.628  36.639  1.00  0.00           C  
ATOM    373  C   TRP A  26      24.382  32.825  37.488  1.00  0.00           C  
ATOM    374  O   TRP A  26      23.362  32.387  36.956  1.00  0.00           O  
ATOM    375  CB  TRP A  26      26.488  32.690  36.109  1.00  0.00           C  
ATOM    376  CG  TRP A  26      27.247  32.119  37.268  1.00  0.00           C  
ATOM    377  CD1 TRP A  26      28.337  32.699  37.843  1.00  0.00           C  
ATOM    378  CD2 TRP A  26      27.008  30.889  38.003  1.00  0.00           C  
ATOM    379  NE1 TRP A  26      28.793  31.920  38.878  1.00  0.00           N  
ATOM    380  CE2 TRP A  26      27.993  30.811  38.991  1.00  0.00           C  
ATOM    381  CE3 TRP A  26      26.054  29.869  37.900  1.00  0.00           C  
ATOM    382  CZ2 TRP A  26      28.066  29.774  39.866  1.00  0.00           C  
ATOM    383  CZ3 TRP A  26      26.127  28.809  38.796  1.00  0.00           C  
ATOM    384  CH2 TRP A  26      27.108  28.766  39.753  1.00  0.00           C  
ATOM    385  H   TRP A  26      27.077  34.605  37.476  1.00  0.00           H  
ATOM    386  HA  TRP A  26      24.839  34.054  35.809  1.00  0.00           H  
ATOM    387 1HB  TRP A  26      26.042  31.889  35.519  1.00  0.00           H  
ATOM    388 2HB  TRP A  26      27.164  33.226  35.444  1.00  0.00           H  
ATOM    389  HD1 TRP A  26      28.795  33.640  37.542  1.00  0.00           H  
ATOM    390  HE1 TRP A  26      29.594  32.156  39.445  1.00  0.00           H  
ATOM    391  HE3 TRP A  26      25.273  29.906  37.141  1.00  0.00           H  
ATOM    392  HZ2 TRP A  26      28.842  29.731  40.631  1.00  0.00           H  
ATOM    393  HZ3 TRP A  26      25.386  28.012  38.719  1.00  0.00           H  
ATOM    394  HH2 TRP A  26      27.142  27.923  40.444  1.00  0.00           H  
ATOM    395  N   ALA A  27      24.566  32.759  38.803  1.00  0.00           N  
ATOM    396  CA  ALA A  27      23.636  32.015  39.644  1.00  0.00           C  
ATOM    397  C   ALA A  27      22.378  32.845  39.805  1.00  0.00           C  
ATOM    398  O   ALA A  27      21.275  32.310  39.951  1.00  0.00           O  
ATOM    399  CB  ALA A  27      24.262  31.676  40.990  1.00  0.00           C  
ATOM    400  H   ALA A  27      25.344  33.212  39.259  1.00  0.00           H  
ATOM    401  HA  ALA A  27      23.381  31.081  39.141  1.00  0.00           H  
ATOM    402 1HB  ALA A  27      23.550  31.118  41.596  1.00  0.00           H  
ATOM    403 2HB  ALA A  27      25.156  31.073  40.837  1.00  0.00           H  
ATOM    404 3HB  ALA A  27      24.529  32.600  41.500  1.00  0.00           H  
ATOM    405  N   PHE A  28      22.527  34.158  39.845  1.00  0.00           N  
ATOM    406  CA  PHE A  28      21.358  34.991  40.028  1.00  0.00           C  
ATOM    407  C   PHE A  28      20.444  35.000  38.780  1.00  0.00           C  
ATOM    408  O   PHE A  28      19.231  34.776  38.899  1.00  0.00           O  
ATOM    409  CB  PHE A  28      21.749  36.431  40.365  1.00  0.00           C  
ATOM    410  CG  PHE A  28      22.087  36.559  41.823  1.00  0.00           C  
ATOM    411  CD1 PHE A  28      23.400  36.468  42.260  1.00  0.00           C  
ATOM    412  CD2 PHE A  28      21.078  36.772  42.749  1.00  0.00           C  
ATOM    413  CE1 PHE A  28      23.678  36.590  43.609  1.00  0.00           C  
ATOM    414  CE2 PHE A  28      21.367  36.894  44.094  1.00  0.00           C  
ATOM    415  CZ  PHE A  28      22.674  36.802  44.529  1.00  0.00           C  
ATOM    416  H   PHE A  28      23.451  34.554  39.748  1.00  0.00           H  
ATOM    417  HA  PHE A  28      20.781  34.584  40.860  1.00  0.00           H  
ATOM    418 1HB  PHE A  28      22.605  36.732  39.762  1.00  0.00           H  
ATOM    419 2HB  PHE A  28      20.933  37.109  40.120  1.00  0.00           H  
ATOM    420  HD1 PHE A  28      24.207  36.301  41.546  1.00  0.00           H  
ATOM    421  HD2 PHE A  28      20.045  36.844  42.407  1.00  0.00           H  
ATOM    422  HE1 PHE A  28      24.712  36.517  43.945  1.00  0.00           H  
ATOM    423  HE2 PHE A  28      20.576  37.061  44.825  1.00  0.00           H  
ATOM    424  HZ  PHE A  28      22.899  36.897  45.591  1.00  0.00           H  
ATOM    425  N   SER A  29      21.036  35.040  37.587  1.00  0.00           N  
ATOM    426  CA  SER A  29      20.162  34.948  36.428  1.00  0.00           C  
ATOM    427  C   SER A  29      19.649  33.499  36.227  1.00  0.00           C  
ATOM    428  O   SER A  29      18.503  33.305  35.792  1.00  0.00           O  
ATOM    429  CB  SER A  29      20.843  35.417  35.156  1.00  0.00           C  
ATOM    430  OG  SER A  29      21.805  34.475  34.768  1.00  0.00           O  
ATOM    431  H   SER A  29      22.040  35.129  37.527  1.00  0.00           H  
ATOM    432  HA  SER A  29      19.300  35.594  36.598  1.00  0.00           H  
ATOM    433 1HB  SER A  29      20.101  35.546  34.368  1.00  0.00           H  
ATOM    434 2HB  SER A  29      21.310  36.387  35.320  1.00  0.00           H  
ATOM    435  HG  SER A  29      22.556  34.622  35.349  1.00  0.00           H  
ATOM    436  N   SER A  30      20.417  32.502  36.673  1.00  0.00           N  
ATOM    437  CA  SER A  30      19.935  31.112  36.558  1.00  0.00           C  
ATOM    438  C   SER A  30      18.757  30.908  37.473  1.00  0.00           C  
ATOM    439  O   SER A  30      17.807  30.191  37.144  1.00  0.00           O  
ATOM    440  CB  SER A  30      21.045  30.140  36.909  1.00  0.00           C  
ATOM    441  OG  SER A  30      22.093  30.216  35.981  1.00  0.00           O  
ATOM    442  H   SER A  30      21.319  32.682  37.089  1.00  0.00           H  
ATOM    443  HA  SER A  30      19.628  30.941  35.525  1.00  0.00           H  
ATOM    444 1HB  SER A  30      21.418  30.369  37.907  1.00  0.00           H  
ATOM    445 2HB  SER A  30      20.644  29.128  36.928  1.00  0.00           H  
ATOM    446  HG  SER A  30      22.617  30.975  36.249  1.00  0.00           H  
ATOM    447  N   VAL A  31      18.876  31.372  38.706  1.00  0.00           N  
ATOM    448  CA  VAL A  31      17.803  31.182  39.645  1.00  0.00           C  
ATOM    449  C   VAL A  31      16.566  31.956  39.241  1.00  0.00           C  
ATOM    450  O   VAL A  31      15.481  31.367  39.174  1.00  0.00           O  
ATOM    451  CB  VAL A  31      18.192  31.618  41.070  1.00  0.00           C  
ATOM    452  CG1 VAL A  31      16.959  31.697  41.957  1.00  0.00           C  
ATOM    453  CG2 VAL A  31      19.210  30.626  41.612  1.00  0.00           C  
ATOM    454  H   VAL A  31      19.713  31.858  38.999  1.00  0.00           H  
ATOM    455  HA  VAL A  31      17.541  30.123  39.674  1.00  0.00           H  
ATOM    456  HB  VAL A  31      18.626  32.618  41.041  1.00  0.00           H  
ATOM    457 1HG1 VAL A  31      17.240  32.006  42.964  1.00  0.00           H  
ATOM    458 2HG1 VAL A  31      16.233  32.416  41.575  1.00  0.00           H  
ATOM    459 3HG1 VAL A  31      16.562  30.682  41.937  1.00  0.00           H  
ATOM    460 1HG2 VAL A  31      19.475  30.948  42.619  1.00  0.00           H  
ATOM    461 2HG2 VAL A  31      18.777  29.626  41.637  1.00  0.00           H  
ATOM    462 3HG2 VAL A  31      20.092  30.618  40.971  1.00  0.00           H  
ATOM    463  N   GLY A  32      16.706  33.202  38.793  1.00  0.00           N  
ATOM    464  CA  GLY A  32      15.485  33.872  38.377  1.00  0.00           C  
ATOM    465  C   GLY A  32      14.785  33.136  37.249  1.00  0.00           C  
ATOM    466  O   GLY A  32      13.562  33.068  37.235  1.00  0.00           O  
ATOM    467  H   GLY A  32      17.604  33.664  38.739  1.00  0.00           H  
ATOM    468 1HA  GLY A  32      14.809  33.953  39.229  1.00  0.00           H  
ATOM    469 2HA  GLY A  32      15.760  34.878  38.062  1.00  0.00           H  
ATOM    470  N   ALA A  33      15.534  32.571  36.292  1.00  0.00           N  
ATOM    471  CA  ALA A  33      14.881  31.798  35.217  1.00  0.00           C  
ATOM    472  C   ALA A  33      14.202  30.550  35.791  1.00  0.00           C  
ATOM    473  O   ALA A  33      13.104  30.182  35.346  1.00  0.00           O  
ATOM    474  CB  ALA A  33      15.915  31.413  34.167  1.00  0.00           C  
ATOM    475  H   ALA A  33      16.540  32.671  36.302  1.00  0.00           H  
ATOM    476  HA  ALA A  33      14.115  32.411  34.744  1.00  0.00           H  
ATOM    477 1HB  ALA A  33      15.432  30.821  33.389  1.00  0.00           H  
ATOM    478 2HB  ALA A  33      16.339  32.317  33.727  1.00  0.00           H  
ATOM    479 3HB  ALA A  33      16.705  30.829  34.636  1.00  0.00           H  
ATOM    480  N   LEU A  34      14.825  29.900  36.767  1.00  0.00           N  
ATOM    481  CA  LEU A  34      14.253  28.725  37.430  1.00  0.00           C  
ATOM    482  C   LEU A  34      12.995  29.074  38.222  1.00  0.00           C  
ATOM    483  O   LEU A  34      12.029  28.289  38.222  1.00  0.00           O  
ATOM    484  CB  LEU A  34      15.290  28.101  38.373  1.00  0.00           C  
ATOM    485  CG  LEU A  34      16.488  27.377  37.742  1.00  0.00           C  
ATOM    486  CD1 LEU A  34      17.589  27.155  38.769  1.00  0.00           C  
ATOM    487  CD2 LEU A  34      16.033  26.047  37.160  1.00  0.00           C  
ATOM    488  H   LEU A  34      15.731  30.224  37.071  1.00  0.00           H  
ATOM    489  HA  LEU A  34      13.985  27.997  36.665  1.00  0.00           H  
ATOM    490 1HB  LEU A  34      15.696  28.893  39.002  1.00  0.00           H  
ATOM    491 2HB  LEU A  34      14.777  27.377  39.004  1.00  0.00           H  
ATOM    492  HG  LEU A  34      16.911  27.993  36.949  1.00  0.00           H  
ATOM    493 1HD1 LEU A  34      18.426  26.639  38.296  1.00  0.00           H  
ATOM    494 2HD1 LEU A  34      17.943  28.103  39.171  1.00  0.00           H  
ATOM    495 3HD1 LEU A  34      17.198  26.548  39.586  1.00  0.00           H  
ATOM    496 1HD2 LEU A  34      16.897  25.549  36.718  1.00  0.00           H  
ATOM    497 2HD2 LEU A  34      15.614  25.427  37.952  1.00  0.00           H  
ATOM    498 3HD2 LEU A  34      15.272  26.191  36.393  1.00  0.00           H  
ATOM    499  N   GLU A  35      12.976  30.238  38.872  1.00  0.00           N  
ATOM    500  CA  GLU A  35      11.802  30.699  39.641  1.00  0.00           C  
ATOM    501  C   GLU A  35      10.600  30.931  38.703  1.00  0.00           C  
ATOM    502  O   GLU A  35       9.429  30.659  39.058  1.00  0.00           O  
ATOM    503  CB  GLU A  35      12.155  31.978  40.404  1.00  0.00           C  
ATOM    504  CG  GLU A  35      13.117  31.807  41.568  1.00  0.00           C  
ATOM    505  CD  GLU A  35      13.647  33.114  42.090  1.00  0.00           C  
ATOM    506  OE1 GLU A  35      13.682  34.045  41.321  1.00  0.00           O  
ATOM    507  OE2 GLU A  35      14.014  33.202  43.238  1.00  0.00           O  
ATOM    508  H   GLU A  35      13.804  30.816  38.827  1.00  0.00           H  
ATOM    509  HA  GLU A  35      11.528  29.922  40.356  1.00  0.00           H  
ATOM    510 1HB  GLU A  35      12.600  32.694  39.712  1.00  0.00           H  
ATOM    511 2HB  GLU A  35      11.246  32.428  40.801  1.00  0.00           H  
ATOM    512 1HG  GLU A  35      12.601  31.289  42.375  1.00  0.00           H  
ATOM    513 2HG  GLU A  35      13.948  31.185  41.234  1.00  0.00           H  
ATOM    514  N   GLY A  36      10.890  31.533  37.545  1.00  0.00           N  
ATOM    515  CA  GLY A  36       9.885  31.810  36.533  1.00  0.00           C  
ATOM    516  C   GLY A  36       9.273  30.525  36.009  1.00  0.00           C  
ATOM    517  O   GLY A  36       8.047  30.391  35.923  1.00  0.00           O  
ATOM    518  H   GLY A  36      11.848  31.802  37.378  1.00  0.00           H  
ATOM    519 1HA  GLY A  36       9.109  32.444  36.961  1.00  0.00           H  
ATOM    520 2HA  GLY A  36      10.361  32.364  35.724  1.00  0.00           H  
ATOM    521  N   GLN A  37      10.126  29.571  35.638  1.00  0.00           N  
ATOM    522  CA  GLN A  37       9.655  28.289  35.125  1.00  0.00           C  
ATOM    523  C   GLN A  37       8.854  27.514  36.198  1.00  0.00           C  
ATOM    524  O   GLN A  37       7.873  26.862  35.884  1.00  0.00           O  
ATOM    525  CB  GLN A  37      10.835  27.444  34.639  1.00  0.00           C  
ATOM    526  CG  GLN A  37      10.458  26.121  33.995  1.00  0.00           C  
ATOM    527  CD  GLN A  37       9.693  26.260  32.692  1.00  0.00           C  
ATOM    528  OE1 GLN A  37      10.166  26.929  31.769  1.00  0.00           O  
ATOM    529  NE2 GLN A  37       8.522  25.640  32.606  1.00  0.00           N  
ATOM    530  H   GLN A  37      11.121  29.733  35.712  1.00  0.00           H  
ATOM    531  HA  GLN A  37       8.994  28.481  34.280  1.00  0.00           H  
ATOM    532 1HB  GLN A  37      11.409  28.014  33.909  1.00  0.00           H  
ATOM    533 2HB  GLN A  37      11.492  27.226  35.481  1.00  0.00           H  
ATOM    534 1HG  GLN A  37      11.374  25.569  33.784  1.00  0.00           H  
ATOM    535 2HG  GLN A  37       9.828  25.562  34.688  1.00  0.00           H  
ATOM    536 1HE2 GLN A  37       7.984  25.705  31.764  1.00  0.00           H  
ATOM    537 2HE2 GLN A  37       8.168  25.106  33.374  1.00  0.00           H  
ATOM    538  N   LEU A  38       9.273  27.632  37.468  1.00  0.00           N  
ATOM    539  CA  LEU A  38       8.561  26.947  38.571  1.00  0.00           C  
ATOM    540  C   LEU A  38       7.129  27.508  38.662  1.00  0.00           C  
ATOM    541  O   LEU A  38       6.162  26.713  38.752  1.00  0.00           O  
ATOM    542  CB  LEU A  38       9.339  27.169  39.874  1.00  0.00           C  
ATOM    543  CG  LEU A  38       8.949  26.421  41.155  1.00  0.00           C  
ATOM    544  CD1 LEU A  38       7.792  27.117  41.858  1.00  0.00           C  
ATOM    545  CD2 LEU A  38       8.572  24.984  40.828  1.00  0.00           C  
ATOM    546  H   LEU A  38      10.082  28.195  37.680  1.00  0.00           H  
ATOM    547  HA  LEU A  38       8.526  25.882  38.344  1.00  0.00           H  
ATOM    548 1HB  LEU A  38      10.379  26.908  39.689  1.00  0.00           H  
ATOM    549 2HB  LEU A  38       9.275  28.229  40.122  1.00  0.00           H  
ATOM    550  HG  LEU A  38       9.792  26.421  41.848  1.00  0.00           H  
ATOM    551 1HD1 LEU A  38       7.541  26.562  42.762  1.00  0.00           H  
ATOM    552 2HD1 LEU A  38       8.083  28.134  42.122  1.00  0.00           H  
ATOM    553 3HD1 LEU A  38       6.900  27.175  41.236  1.00  0.00           H  
ATOM    554 1HD2 LEU A  38       8.300  24.468  41.749  1.00  0.00           H  
ATOM    555 2HD2 LEU A  38       7.727  24.956  40.140  1.00  0.00           H  
ATOM    556 3HD2 LEU A  38       9.422  24.483  40.364  1.00  0.00           H  
ATOM    557  N   LYS A  39       6.952  28.824  38.651  1.00  0.00           N  
ATOM    558  CA  LYS A  39       5.579  29.303  38.716  1.00  0.00           C  
ATOM    559  C   LYS A  39       4.773  28.871  37.505  1.00  0.00           C  
ATOM    560  O   LYS A  39       3.632  28.456  37.657  1.00  0.00           O  
ATOM    561  CB  LYS A  39       5.460  30.822  38.847  1.00  0.00           C  
ATOM    562  CG  LYS A  39       4.010  31.285  38.897  1.00  0.00           C  
ATOM    563  CD  LYS A  39       3.885  32.784  39.128  1.00  0.00           C  
ATOM    564  CE  LYS A  39       2.487  33.333  38.883  1.00  0.00           C  
ATOM    565  NZ  LYS A  39       1.521  32.983  39.959  1.00  0.00           N  
ATOM    566  H   LYS A  39       7.740  29.455  38.600  1.00  0.00           H  
ATOM    567  HA  LYS A  39       5.113  28.866  39.601  1.00  0.00           H  
ATOM    568 1HB  LYS A  39       5.968  31.155  39.752  1.00  0.00           H  
ATOM    569 2HB  LYS A  39       5.955  31.299  38.001  1.00  0.00           H  
ATOM    570 1HG  LYS A  39       3.503  31.046  37.962  1.00  0.00           H  
ATOM    571 2HG  LYS A  39       3.505  30.761  39.708  1.00  0.00           H  
ATOM    572 1HD  LYS A  39       4.158  33.012  40.159  1.00  0.00           H  
ATOM    573 2HD  LYS A  39       4.567  33.315  38.463  1.00  0.00           H  
ATOM    574 1HE  LYS A  39       2.551  34.417  38.810  1.00  0.00           H  
ATOM    575 2HE  LYS A  39       2.117  32.932  37.940  1.00  0.00           H  
ATOM    576 1HZ  LYS A  39       0.616  33.374  39.737  1.00  0.00           H  
ATOM    577 2HZ  LYS A  39       1.428  31.981  40.049  1.00  0.00           H  
ATOM    578 3HZ  LYS A  39       1.858  33.366  40.830  1.00  0.00           H  
ATOM    579  N   LYS A  40       5.324  28.932  36.304  1.00  0.00           N  
ATOM    580  CA  LYS A  40       4.509  28.506  35.182  1.00  0.00           C  
ATOM    581  C   LYS A  40       4.005  27.079  35.356  1.00  0.00           C  
ATOM    582  O   LYS A  40       2.841  26.803  35.101  1.00  0.00           O  
ATOM    583  CB  LYS A  40       5.263  28.608  33.856  1.00  0.00           C  
ATOM    584  CG  LYS A  40       4.417  28.204  32.656  1.00  0.00           C  
ATOM    585  CD  LYS A  40       5.131  28.348  31.321  1.00  0.00           C  
ATOM    586  CE  LYS A  40       4.250  27.810  30.203  1.00  0.00           C  
ATOM    587  NZ  LYS A  40       4.902  27.804  28.866  1.00  0.00           N  
ATOM    588  H   LYS A  40       6.270  29.259  36.172  1.00  0.00           H  
ATOM    589  HA  LYS A  40       3.637  29.159  35.125  1.00  0.00           H  
ATOM    590 1HB  LYS A  40       5.607  29.632  33.707  1.00  0.00           H  
ATOM    591 2HB  LYS A  40       6.146  27.968  33.890  1.00  0.00           H  
ATOM    592 1HG  LYS A  40       4.114  27.162  32.756  1.00  0.00           H  
ATOM    593 2HG  LYS A  40       3.524  28.827  32.630  1.00  0.00           H  
ATOM    594 1HD  LYS A  40       5.358  29.399  31.134  1.00  0.00           H  
ATOM    595 2HD  LYS A  40       6.072  27.798  31.341  1.00  0.00           H  
ATOM    596 1HE  LYS A  40       3.965  26.789  30.448  1.00  0.00           H  
ATOM    597 2HE  LYS A  40       3.353  28.429  30.142  1.00  0.00           H  
ATOM    598 1HZ  LYS A  40       4.256  27.435  28.183  1.00  0.00           H  
ATOM    599 2HZ  LYS A  40       5.194  28.717  28.542  1.00  0.00           H  
ATOM    600 3HZ  LYS A  40       5.727  27.223  28.908  1.00  0.00           H  
ATOM    601  N   LYS A  41       4.874  26.184  35.803  1.00  0.00           N  
ATOM    602  CA  LYS A  41       4.509  24.797  36.028  1.00  0.00           C  
ATOM    603  C   LYS A  41       3.586  24.526  37.219  1.00  0.00           C  
ATOM    604  O   LYS A  41       2.701  23.691  37.124  1.00  0.00           O  
ATOM    605  CB  LYS A  41       5.779  23.959  36.187  1.00  0.00           C  
ATOM    606  CG  LYS A  41       5.587  22.458  36.362  1.00  0.00           C  
ATOM    607  CD  LYS A  41       5.051  21.793  35.103  1.00  0.00           C  
ATOM    608  CE  LYS A  41       5.036  20.278  35.242  1.00  0.00           C  
ATOM    609  NZ  LYS A  41       4.489  19.612  34.030  1.00  0.00           N  
ATOM    610  H   LYS A  41       5.820  26.481  35.994  1.00  0.00           H  
ATOM    611  HA  LYS A  41       3.954  24.470  35.148  1.00  0.00           H  
ATOM    612 1HB  LYS A  41       6.413  24.095  35.311  1.00  0.00           H  
ATOM    613 2HB  LYS A  41       6.328  24.316  37.058  1.00  0.00           H  
ATOM    614 1HG  LYS A  41       6.543  21.998  36.616  1.00  0.00           H  
ATOM    615 2HG  LYS A  41       4.887  22.264  37.174  1.00  0.00           H  
ATOM    616 1HD  LYS A  41       4.035  22.139  34.905  1.00  0.00           H  
ATOM    617 2HD  LYS A  41       5.679  22.067  34.255  1.00  0.00           H  
ATOM    618 1HE  LYS A  41       6.054  19.930  35.412  1.00  0.00           H  
ATOM    619 2HE  LYS A  41       4.425  20.007  36.103  1.00  0.00           H  
ATOM    620 1HZ  LYS A  41       4.497  18.611  34.163  1.00  0.00           H  
ATOM    621 2HZ  LYS A  41       3.541  19.924  33.873  1.00  0.00           H  
ATOM    622 3HZ  LYS A  41       5.059  19.849  33.230  1.00  0.00           H  
ATOM    623  N   THR A  42       3.812  25.193  38.344  1.00  0.00           N  
ATOM    624  CA  THR A  42       3.049  24.923  39.550  1.00  0.00           C  
ATOM    625  C   THR A  42       1.948  25.915  39.961  1.00  0.00           C  
ATOM    626  O   THR A  42       1.047  25.550  40.729  1.00  0.00           O  
ATOM    627  CB  THR A  42       4.010  24.787  40.748  1.00  0.00           C  
ATOM    628  OG1 THR A  42       4.664  26.049  40.938  1.00  0.00           O  
ATOM    629  CG2 THR A  42       5.049  23.701  40.506  1.00  0.00           C  
ATOM    630  H   THR A  42       4.528  25.905  38.365  1.00  0.00           H  
ATOM    631  HA  THR A  42       2.521  23.982  39.392  1.00  0.00           H  
ATOM    632  HB  THR A  42       3.439  24.533  41.638  1.00  0.00           H  
ATOM    633  HG1 THR A  42       5.259  26.209  40.203  1.00  0.00           H  
ATOM    634 1HG2 THR A  42       5.708  23.632  41.370  1.00  0.00           H  
ATOM    635 2HG2 THR A  42       4.546  22.746  40.354  1.00  0.00           H  
ATOM    636 3HG2 THR A  42       5.634  23.949  39.622  1.00  0.00           H  
ATOM    637  N   GLY A  43       1.977  27.147  39.454  1.00  0.00           N  
ATOM    638  CA  GLY A  43       1.017  28.168  39.819  1.00  0.00           C  
ATOM    639  C   GLY A  43       1.493  29.073  40.945  1.00  0.00           C  
ATOM    640  O   GLY A  43       0.847  30.065  41.249  1.00  0.00           O  
ATOM    641  H   GLY A  43       2.686  27.410  38.786  1.00  0.00           H  
ATOM    642 1HA  GLY A  43       0.806  28.776  38.940  1.00  0.00           H  
ATOM    643 2HA  GLY A  43       0.087  27.690  40.124  1.00  0.00           H  
ATOM    644  N   LYS A  44       2.582  28.710  41.617  1.00  0.00           N  
ATOM    645  CA  LYS A  44       3.074  29.511  42.726  1.00  0.00           C  
ATOM    646  C   LYS A  44       4.535  29.873  42.552  1.00  0.00           C  
ATOM    647  O   LYS A  44       5.325  29.085  42.011  1.00  0.00           O  
ATOM    648  CB  LYS A  44       2.874  28.761  44.044  1.00  0.00           C  
ATOM    649  CG  LYS A  44       3.640  27.448  44.141  1.00  0.00           C  
ATOM    650  CD  LYS A  44       3.342  26.720  45.443  1.00  0.00           C  
ATOM    651  CE  LYS A  44       4.120  25.416  45.534  1.00  0.00           C  
ATOM    652  NZ  LYS A  44       3.835  24.682  46.797  1.00  0.00           N  
ATOM    653  H   LYS A  44       3.073  27.867  41.353  1.00  0.00           H  
ATOM    654  HA  LYS A  44       2.513  30.445  42.764  1.00  0.00           H  
ATOM    655 1HB  LYS A  44       3.189  29.396  44.873  1.00  0.00           H  
ATOM    656 2HB  LYS A  44       1.814  28.544  44.177  1.00  0.00           H  
ATOM    657 1HG  LYS A  44       3.362  26.805  43.305  1.00  0.00           H  
ATOM    658 2HG  LYS A  44       4.712  27.637  44.086  1.00  0.00           H  
ATOM    659 1HD  LYS A  44       3.613  27.359  46.284  1.00  0.00           H  
ATOM    660 2HD  LYS A  44       2.275  26.503  45.501  1.00  0.00           H  
ATOM    661 1HE  LYS A  44       3.853  24.785  44.688  1.00  0.00           H  
ATOM    662 2HE  LYS A  44       5.187  25.635  45.484  1.00  0.00           H  
ATOM    663 1HZ  LYS A  44       4.371  23.825  46.817  1.00  0.00           H  
ATOM    664 2HZ  LYS A  44       4.091  25.256  47.588  1.00  0.00           H  
ATOM    665 3HZ  LYS A  44       2.851  24.463  46.848  1.00  0.00           H  
ATOM    666  N   LEU A  45       4.903  31.073  42.993  1.00  0.00           N  
ATOM    667  CA  LEU A  45       6.304  31.522  42.879  1.00  0.00           C  
ATOM    668  C   LEU A  45       7.059  31.261  44.186  1.00  0.00           C  
ATOM    669  O   LEU A  45       6.659  31.730  45.243  1.00  0.00           O  
ATOM    670  CB  LEU A  45       6.339  33.017  42.538  1.00  0.00           C  
ATOM    671  CG  LEU A  45       7.702  33.695  42.347  1.00  0.00           C  
ATOM    672  CD1 LEU A  45       8.382  33.137  41.105  1.00  0.00           C  
ATOM    673  CD2 LEU A  45       7.505  35.200  42.233  1.00  0.00           C  
ATOM    674  H   LEU A  45       4.218  31.686  43.413  1.00  0.00           H  
ATOM    675  HA  LEU A  45       6.779  30.956  42.079  1.00  0.00           H  
ATOM    676 1HB  LEU A  45       5.791  33.178  41.611  1.00  0.00           H  
ATOM    677 2HB  LEU A  45       5.834  33.559  43.337  1.00  0.00           H  
ATOM    678  HG  LEU A  45       8.345  33.479  43.200  1.00  0.00           H  
ATOM    679 1HD1 LEU A  45       9.351  33.618  40.969  1.00  0.00           H  
ATOM    680 2HD1 LEU A  45       8.538  32.062  41.198  1.00  0.00           H  
ATOM    681 3HD1 LEU A  45       7.764  33.324  40.228  1.00  0.00           H  
ATOM    682 1HD2 LEU A  45       8.471  35.687  42.098  1.00  0.00           H  
ATOM    683 2HD2 LEU A  45       6.867  35.424  41.378  1.00  0.00           H  
ATOM    684 3HD2 LEU A  45       7.035  35.576  43.141  1.00  0.00           H  
ATOM    685  N   LEU A  46       8.150  30.513  44.098  1.00  0.00           N  
ATOM    686  CA  LEU A  46       8.964  30.218  45.277  1.00  0.00           C  
ATOM    687  C   LEU A  46      10.294  30.937  45.165  1.00  0.00           C  
ATOM    688  O   LEU A  46      10.815  31.082  44.072  1.00  0.00           O  
ATOM    689  CB  LEU A  46       9.194  28.708  45.416  1.00  0.00           C  
ATOM    690  CG  LEU A  46       7.950  27.813  45.499  1.00  0.00           C  
ATOM    691  CD1 LEU A  46       8.421  26.366  45.544  1.00  0.00           C  
ATOM    692  CD2 LEU A  46       7.113  28.157  46.722  1.00  0.00           C  
ATOM    693  H   LEU A  46       8.415  30.143  43.198  1.00  0.00           H  
ATOM    694  HA  LEU A  46       8.439  30.557  46.170  1.00  0.00           H  
ATOM    695 1HB  LEU A  46       9.774  28.371  44.558  1.00  0.00           H  
ATOM    696 2HB  LEU A  46       9.776  28.533  46.321  1.00  0.00           H  
ATOM    697  HG  LEU A  46       7.336  27.950  44.609  1.00  0.00           H  
ATOM    698 1HD1 LEU A  46       7.563  25.697  45.603  1.00  0.00           H  
ATOM    699 2HD1 LEU A  46       8.989  26.139  44.641  1.00  0.00           H  
ATOM    700 3HD1 LEU A  46       9.055  26.210  46.416  1.00  0.00           H  
ATOM    701 1HD2 LEU A  46       6.236  27.509  46.756  1.00  0.00           H  
ATOM    702 2HD2 LEU A  46       7.707  28.012  47.624  1.00  0.00           H  
ATOM    703 3HD2 LEU A  46       6.783  29.195  46.678  1.00  0.00           H  
ATOM    704  N   ASN A  47      10.842  31.354  46.295  1.00  0.00           N  
ATOM    705  CA  ASN A  47      12.150  31.999  46.287  1.00  0.00           C  
ATOM    706  C   ASN A  47      13.237  30.910  46.333  1.00  0.00           C  
ATOM    707  O   ASN A  47      13.245  30.107  47.249  1.00  0.00           O  
ATOM    708  CB  ASN A  47      12.261  32.967  47.450  1.00  0.00           C  
ATOM    709  CG  ASN A  47      11.252  34.081  47.400  1.00  0.00           C  
ATOM    710  OD1 ASN A  47      10.840  34.569  46.341  1.00  0.00           O  
ATOM    711  ND2 ASN A  47      10.832  34.506  48.564  1.00  0.00           N  
ATOM    712  H   ASN A  47      10.345  31.220  47.166  1.00  0.00           H  
ATOM    713  HA  ASN A  47      12.271  32.563  45.361  1.00  0.00           H  
ATOM    714 1HB  ASN A  47      12.130  32.428  48.390  1.00  0.00           H  
ATOM    715 2HB  ASN A  47      13.261  33.400  47.452  1.00  0.00           H  
ATOM    716 1HD2 ASN A  47      10.159  35.246  48.615  1.00  0.00           H  
ATOM    717 2HD2 ASN A  47      11.183  34.092  49.403  1.00  0.00           H  
ATOM    718  N   LEU A  48      14.122  30.892  45.337  1.00  0.00           N  
ATOM    719  CA  LEU A  48      15.191  29.894  45.196  1.00  0.00           C  
ATOM    720  C   LEU A  48      16.567  30.448  45.575  1.00  0.00           C  
ATOM    721  O   LEU A  48      16.766  31.658  45.532  1.00  0.00           O  
ATOM    722  CB  LEU A  48      15.234  29.395  43.746  1.00  0.00           C  
ATOM    723  CG  LEU A  48      14.392  28.194  43.297  1.00  0.00           C  
ATOM    724  CD1 LEU A  48      12.907  28.404  43.563  1.00  0.00           C  
ATOM    725  CD2 LEU A  48      14.670  28.010  41.813  1.00  0.00           C  
ATOM    726  H   LEU A  48      14.047  31.614  44.636  1.00  0.00           H  
ATOM    727  HA  LEU A  48      14.984  29.050  45.853  1.00  0.00           H  
ATOM    728 1HB  LEU A  48      14.926  30.241  43.135  1.00  0.00           H  
ATOM    729 2HB  LEU A  48      16.269  29.129  43.530  1.00  0.00           H  
ATOM    730  HG  LEU A  48      14.684  27.309  43.863  1.00  0.00           H  
ATOM    731 1HD1 LEU A  48      12.352  27.528  43.228  1.00  0.00           H  
ATOM    732 2HD1 LEU A  48      12.739  28.550  44.630  1.00  0.00           H  
ATOM    733 3HD1 LEU A  48      12.537  29.279  43.029  1.00  0.00           H  
ATOM    734 1HD2 LEU A  48      14.097  27.164  41.432  1.00  0.00           H  
ATOM    735 2HD2 LEU A  48      14.385  28.911  41.270  1.00  0.00           H  
ATOM    736 3HD2 LEU A  48      15.733  27.820  41.661  1.00  0.00           H  
ATOM    737  N   SER A  49      17.494  29.575  45.954  1.00  0.00           N  
ATOM    738  CA  SER A  49      18.856  29.969  46.356  1.00  0.00           C  
ATOM    739  C   SER A  49      20.041  29.953  45.341  1.00  0.00           C  
ATOM    740  O   SER A  49      20.501  28.871  44.955  1.00  0.00           O  
ATOM    741  CB  SER A  49      19.312  29.113  47.521  1.00  0.00           C  
ATOM    742  OG  SER A  49      20.658  29.370  47.810  1.00  0.00           O  
ATOM    743  H   SER A  49      17.260  28.593  45.968  1.00  0.00           H  
ATOM    744  HA  SER A  49      18.777  31.014  46.659  1.00  0.00           H  
ATOM    745 1HB  SER A  49      18.699  29.319  48.399  1.00  0.00           H  
ATOM    746 2HB  SER A  49      19.179  28.058  47.282  1.00  0.00           H  
ATOM    747  HG  SER A  49      20.732  29.174  48.747  1.00  0.00           H  
ATOM    748  N   PRO A  50      20.609  31.117  44.947  1.00  0.00           N  
ATOM    749  CA  PRO A  50      21.783  31.236  44.082  1.00  0.00           C  
ATOM    750  C   PRO A  50      23.030  30.677  44.763  1.00  0.00           C  
ATOM    751  O   PRO A  50      23.987  30.271  44.077  1.00  0.00           O  
ATOM    752  CB  PRO A  50      21.905  32.747  43.860  1.00  0.00           C  
ATOM    753  CG  PRO A  50      20.552  33.298  44.156  1.00  0.00           C  
ATOM    754  CD  PRO A  50      19.990  32.424  45.245  1.00  0.00           C  
ATOM    755  HA  PRO A  50      21.608  30.718  43.127  1.00  0.00           H  
ATOM    756 1HB  PRO A  50      22.678  33.171  44.518  1.00  0.00           H  
ATOM    757 2HB  PRO A  50      22.222  32.959  42.828  1.00  0.00           H  
ATOM    758 1HG  PRO A  50      20.623  34.350  44.470  1.00  0.00           H  
ATOM    759 2HG  PRO A  50      19.934  33.279  43.247  1.00  0.00           H  
ATOM    760 1HD  PRO A  50      20.276  32.799  46.239  1.00  0.00           H  
ATOM    761 2HD  PRO A  50      18.901  32.442  45.091  1.00  0.00           H  
ATOM    762  N   GLN A  51      23.003  30.589  46.101  1.00  0.00           N  
ATOM    763  CA  GLN A  51      24.158  30.066  46.838  1.00  0.00           C  
ATOM    764  C   GLN A  51      24.244  28.565  46.554  1.00  0.00           C  
ATOM    765  O   GLN A  51      25.307  27.988  46.553  1.00  0.00           O  
ATOM    766  CB  GLN A  51      24.019  30.340  48.337  1.00  0.00           C  
ATOM    767  CG  GLN A  51      25.251  30.138  49.201  1.00  0.00           C  
ATOM    768  CD  GLN A  51      26.380  31.133  49.009  1.00  0.00           C  
ATOM    769  OE1 GLN A  51      26.173  32.345  49.128  1.00  0.00           O  
ATOM    770  NE2 GLN A  51      27.575  30.633  48.712  1.00  0.00           N  
ATOM    771  H   GLN A  51      22.191  30.885  46.622  1.00  0.00           H  
ATOM    772  HA  GLN A  51      25.062  30.561  46.486  1.00  0.00           H  
ATOM    773 1HB  GLN A  51      23.704  31.379  48.436  1.00  0.00           H  
ATOM    774 2HB  GLN A  51      23.243  29.698  48.755  1.00  0.00           H  
ATOM    775 1HG  GLN A  51      24.944  30.209  50.245  1.00  0.00           H  
ATOM    776 2HG  GLN A  51      25.667  29.154  48.988  1.00  0.00           H  
ATOM    777 1HE2 GLN A  51      28.358  31.239  48.572  1.00  0.00           H  
ATOM    778 2HE2 GLN A  51      27.753  29.655  48.612  1.00  0.00           H  
ATOM    779  N   ASN A  52      23.088  27.931  46.443  1.00  0.00           N  
ATOM    780  CA  ASN A  52      23.098  26.505  46.179  1.00  0.00           C  
ATOM    781  C   ASN A  52      23.851  26.296  44.880  1.00  0.00           C  
ATOM    782  O   ASN A  52      24.675  25.391  44.765  1.00  0.00           O  
ATOM    783  CB  ASN A  52      21.698  25.924  46.105  1.00  0.00           C  
ATOM    784  CG  ASN A  52      21.718  24.428  45.956  1.00  0.00           C  
ATOM    785  OD1 ASN A  52      21.907  23.670  46.915  1.00  0.00           O  
ATOM    786  ND2 ASN A  52      21.523  23.972  44.745  1.00  0.00           N  
ATOM    787  H   ASN A  52      22.217  28.433  46.541  1.00  0.00           H  
ATOM    788  HA  ASN A  52      23.620  25.992  46.988  1.00  0.00           H  
ATOM    789 1HB  ASN A  52      21.146  26.186  47.008  1.00  0.00           H  
ATOM    790 2HB  ASN A  52      21.163  26.358  45.260  1.00  0.00           H  
ATOM    791 1HD2 ASN A  52      21.523  22.988  44.567  1.00  0.00           H  
ATOM    792 2HD2 ASN A  52      21.372  24.601  43.983  1.00  0.00           H  
ATOM    793  N   LEU A  53      23.523  27.093  43.872  1.00  0.00           N  
ATOM    794  CA  LEU A  53      24.242  26.885  42.608  1.00  0.00           C  
ATOM    795  C   LEU A  53      25.734  27.202  42.724  1.00  0.00           C  
ATOM    796  O   LEU A  53      26.569  26.492  42.189  1.00  0.00           O  
ATOM    797  CB  LEU A  53      23.647  27.756  41.494  1.00  0.00           C  
ATOM    798  CG  LEU A  53      22.223  27.454  41.012  1.00  0.00           C  
ATOM    799  CD1 LEU A  53      21.833  28.548  40.028  1.00  0.00           C  
ATOM    800  CD2 LEU A  53      22.146  26.077  40.370  1.00  0.00           C  
ATOM    801  H   LEU A  53      22.807  27.793  44.012  1.00  0.00           H  
ATOM    802  HA  LEU A  53      24.133  25.834  42.341  1.00  0.00           H  
ATOM    803 1HB  LEU A  53      23.650  28.786  41.846  1.00  0.00           H  
ATOM    804 2HB  LEU A  53      24.298  27.673  40.624  1.00  0.00           H  
ATOM    805  HG  LEU A  53      21.536  27.482  41.859  1.00  0.00           H  
ATOM    806 1HD1 LEU A  53      20.822  28.367  39.663  1.00  0.00           H  
ATOM    807 2HD1 LEU A  53      21.871  29.512  40.537  1.00  0.00           H  
ATOM    808 3HD1 LEU A  53      22.524  28.552  39.186  1.00  0.00           H  
ATOM    809 1HD2 LEU A  53      21.128  25.878  40.034  1.00  0.00           H  
ATOM    810 2HD2 LEU A  53      22.817  26.025  39.512  1.00  0.00           H  
ATOM    811 3HD2 LEU A  53      22.437  25.312  41.091  1.00  0.00           H  
ATOM    812  N   VAL A  54      26.090  28.266  43.446  1.00  0.00           N  
ATOM    813  CA  VAL A  54      27.519  28.593  43.596  1.00  0.00           C  
ATOM    814  C   VAL A  54      28.326  27.429  44.267  1.00  0.00           C  
ATOM    815  O   VAL A  54      29.363  27.022  43.798  1.00  0.00           O  
ATOM    816  CB  VAL A  54      27.704  29.871  44.435  1.00  0.00           C  
ATOM    817  CG1 VAL A  54      29.164  30.060  44.821  1.00  0.00           C  
ATOM    818  CG2 VAL A  54      27.193  31.070  43.650  1.00  0.00           C  
ATOM    819  H   VAL A  54      25.379  28.839  43.881  1.00  0.00           H  
ATOM    820  HA  VAL A  54      27.939  28.766  42.605  1.00  0.00           H  
ATOM    821  HB  VAL A  54      27.143  29.778  45.365  1.00  0.00           H  
ATOM    822 1HG1 VAL A  54      29.252  30.972  45.412  1.00  0.00           H  
ATOM    823 2HG1 VAL A  54      29.532  29.220  45.410  1.00  0.00           H  
ATOM    824 3HG1 VAL A  54      29.765  30.142  43.915  1.00  0.00           H  
ATOM    825 1HG2 VAL A  54      27.344  31.944  44.283  1.00  0.00           H  
ATOM    826 2HG2 VAL A  54      27.754  31.161  42.720  1.00  0.00           H  
ATOM    827 3HG2 VAL A  54      26.135  30.957  43.412  1.00  0.00           H  
ATOM    828  N   ASP A  55      27.731  26.869  45.330  1.00  0.00           N  
ATOM    829  CA  ASP A  55      28.361  25.787  46.098  1.00  0.00           C  
ATOM    830  C   ASP A  55      28.245  24.385  45.494  1.00  0.00           C  
ATOM    831  O   ASP A  55      29.181  23.543  45.671  1.00  0.00           O  
ATOM    832  CB  ASP A  55      27.735  25.789  47.495  1.00  0.00           C  
ATOM    833  CG  ASP A  55      27.885  27.066  48.311  1.00  0.00           C  
ATOM    834  OD1 ASP A  55      28.677  27.943  48.062  1.00  0.00           O  
ATOM    835  OD2 ASP A  55      27.126  27.130  49.247  1.00  0.00           O  
ATOM    836  H   ASP A  55      26.822  27.199  45.616  1.00  0.00           H  
ATOM    837  HA  ASP A  55      29.428  26.000  46.161  1.00  0.00           H  
ATOM    838 1HB  ASP A  55      26.669  25.588  47.374  1.00  0.00           H  
ATOM    839 2HB  ASP A  55      28.188  24.978  48.068  1.00  0.00           H  
ATOM    840  N   CYS A  56      27.199  24.115  44.729  1.00  0.00           N  
ATOM    841  CA  CYS A  56      26.999  22.786  44.270  1.00  0.00           C  
ATOM    842  C   CYS A  56      27.216  22.537  42.753  1.00  0.00           C  
ATOM    843  O   CYS A  56      27.134  21.366  42.316  1.00  0.00           O  
ATOM    844  CB  CYS A  56      25.579  22.355  44.639  1.00  0.00           C  
ATOM    845  SG  CYS A  56      25.204  22.464  46.405  1.00  0.00           S  
ATOM    846  H   CYS A  56      26.538  24.830  44.459  1.00  0.00           H  
ATOM    847  HA  CYS A  56      27.723  22.148  44.775  1.00  0.00           H  
ATOM    848 1HB  CYS A  56      24.865  22.980  44.101  1.00  0.00           H  
ATOM    849 2HB  CYS A  56      25.421  21.324  44.323  1.00  0.00           H  
ATOM    850  N   VAL A  57      27.308  23.548  41.860  1.00  0.00           N  
ATOM    851  CA  VAL A  57      27.446  23.151  40.465  1.00  0.00           C  
ATOM    852  C   VAL A  57      28.907  22.777  40.177  1.00  0.00           C  
ATOM    853  O   VAL A  57      29.797  23.600  40.251  1.00  0.00           O  
ATOM    854  CB  VAL A  57      27.017  24.267  39.494  1.00  0.00           C  
ATOM    855  CG1 VAL A  57      27.222  23.822  38.054  1.00  0.00           C  
ATOM    856  CG2 VAL A  57      25.566  24.667  39.715  1.00  0.00           C  
ATOM    857  H   VAL A  57      27.285  24.523  42.125  1.00  0.00           H  
ATOM    858  HA  VAL A  57      26.805  22.289  40.280  1.00  0.00           H  
ATOM    859  HB  VAL A  57      27.648  25.142  39.653  1.00  0.00           H  
ATOM    860 1HG1 VAL A  57      26.917  24.616  37.372  1.00  0.00           H  
ATOM    861 2HG1 VAL A  57      28.272  23.591  37.877  1.00  0.00           H  
ATOM    862 3HG1 VAL A  57      26.624  22.933  37.854  1.00  0.00           H  
ATOM    863 1HG2 VAL A  57      25.297  25.457  39.014  1.00  0.00           H  
ATOM    864 2HG2 VAL A  57      24.927  23.799  39.553  1.00  0.00           H  
ATOM    865 3HG2 VAL A  57      25.437  25.029  40.736  1.00  0.00           H  
ATOM    866  N   SER A  58      29.142  21.515  39.883  1.00  0.00           N  
ATOM    867  CA  SER A  58      30.496  20.964  39.693  1.00  0.00           C  
ATOM    868  C   SER A  58      31.173  21.403  38.392  1.00  0.00           C  
ATOM    869  O   SER A  58      32.367  21.144  38.167  1.00  0.00           O  
ATOM    870  CB  SER A  58      30.423  19.450  39.726  1.00  0.00           C  
ATOM    871  OG  SER A  58      29.684  18.971  38.636  1.00  0.00           O  
ATOM    872  H   SER A  58      28.360  20.883  39.779  1.00  0.00           H  
ATOM    873  HA  SER A  58      31.119  21.317  40.516  1.00  0.00           H  
ATOM    874 1HB  SER A  58      31.431  19.036  39.702  1.00  0.00           H  
ATOM    875 2HB  SER A  58      29.960  19.128  40.658  1.00  0.00           H  
ATOM    876  HG  SER A  58      29.730  18.013  38.683  1.00  0.00           H  
ATOM    877  N   GLU A  59      30.360  21.917  37.473  1.00  0.00           N  
ATOM    878  CA  GLU A  59      30.789  22.329  36.174  1.00  0.00           C  
ATOM    879  C   GLU A  59      31.177  23.799  36.140  1.00  0.00           C  
ATOM    880  O   GLU A  59      31.626  24.316  35.084  1.00  0.00           O  
ATOM    881  CB  GLU A  59      29.683  22.059  35.151  1.00  0.00           C  
ATOM    882  CG  GLU A  59      29.296  20.602  34.946  1.00  0.00           C  
ATOM    883  CD  GLU A  59      30.387  19.755  34.353  1.00  0.00           C  
ATOM    884  OE1 GLU A  59      31.162  20.266  33.580  1.00  0.00           O  
ATOM    885  OE2 GLU A  59      30.446  18.591  34.674  1.00  0.00           O  
ATOM    886  H   GLU A  59      29.390  22.012  37.734  1.00  0.00           H  
ATOM    887  HA  GLU A  59      31.672  21.750  35.901  1.00  0.00           H  
ATOM    888 1HB  GLU A  59      28.784  22.594  35.459  1.00  0.00           H  
ATOM    889 2HB  GLU A  59      29.989  22.448  34.180  1.00  0.00           H  
ATOM    890 1HG  GLU A  59      29.016  20.176  35.909  1.00  0.00           H  
ATOM    891 2HG  GLU A  59      28.426  20.565  34.291  1.00  0.00           H  
ATOM    892  N   ASN A  60      31.070  24.490  37.279  1.00  0.00           N  
ATOM    893  CA  ASN A  60      31.419  25.889  37.352  1.00  0.00           C  
ATOM    894  C   ASN A  60      32.615  26.101  38.270  1.00  0.00           C  
ATOM    895  O   ASN A  60      33.161  25.157  38.813  1.00  0.00           O  
ATOM    896  CB  ASN A  60      30.227  26.706  37.814  1.00  0.00           C  
ATOM    897  CG  ASN A  60      29.204  26.916  36.730  1.00  0.00           C  
ATOM    898  OD1 ASN A  60      29.553  27.045  35.552  1.00  0.00           O  
ATOM    899  ND2 ASN A  60      27.943  26.957  37.071  1.00  0.00           N  
ATOM    900  H   ASN A  60      30.737  24.040  38.118  1.00  0.00           H  
ATOM    901  HA  ASN A  60      31.712  26.237  36.361  1.00  0.00           H  
ATOM    902 1HB  ASN A  60      29.748  26.199  38.653  1.00  0.00           H  
ATOM    903 2HB  ASN A  60      30.552  27.684  38.168  1.00  0.00           H  
ATOM    904 1HD2 ASN A  60      27.236  27.095  36.376  1.00  0.00           H  
ATOM    905 2HD2 ASN A  60      27.672  26.850  38.028  1.00  0.00           H  
ATOM    906  N   ASP A  61      33.045  27.358  38.422  1.00  0.00           N  
ATOM    907  CA  ASP A  61      34.202  27.728  39.244  1.00  0.00           C  
ATOM    908  C   ASP A  61      33.760  28.282  40.624  1.00  0.00           C  
ATOM    909  O   ASP A  61      34.544  28.935  41.341  1.00  0.00           O  
ATOM    910  CB  ASP A  61      35.056  28.772  38.520  1.00  0.00           C  
ATOM    911  CG  ASP A  61      35.770  28.271  37.272  1.00  0.00           C  
ATOM    912  OD1 ASP A  61      36.356  27.215  37.319  1.00  0.00           O  
ATOM    913  OD2 ASP A  61      35.730  28.945  36.271  1.00  0.00           O  
ATOM    914  H   ASP A  61      32.568  28.118  37.961  1.00  0.00           H  
ATOM    915  HA  ASP A  61      34.805  26.836  39.416  1.00  0.00           H  
ATOM    916 1HB  ASP A  61      34.422  29.609  38.225  1.00  0.00           H  
ATOM    917 2HB  ASP A  61      35.814  29.153  39.204  1.00  0.00           H  
ATOM    918  N   GLY A  62      32.506  28.030  40.998  1.00  0.00           N  
ATOM    919  CA  GLY A  62      31.973  28.530  42.256  1.00  0.00           C  
ATOM    920  C   GLY A  62      31.932  30.029  42.189  1.00  0.00           C  
ATOM    921  O   GLY A  62      31.353  30.593  41.272  1.00  0.00           O  
ATOM    922  H   GLY A  62      31.910  27.481  40.398  1.00  0.00           H  
ATOM    923 1HA  GLY A  62      30.978  28.117  42.422  1.00  0.00           H  
ATOM    924 2HA  GLY A  62      32.594  28.198  43.087  1.00  0.00           H  
ATOM    925  N   CYS A  63      32.550  30.712  43.139  1.00  0.00           N  
ATOM    926  CA  CYS A  63      32.507  32.161  43.074  1.00  0.00           C  
ATOM    927  C   CYS A  63      33.442  32.718  42.015  1.00  0.00           C  
ATOM    928  O   CYS A  63      33.646  33.927  41.952  1.00  0.00           O  
ATOM    929  CB  CYS A  63      32.884  32.817  44.403  1.00  0.00           C  
ATOM    930  SG  CYS A  63      31.592  32.687  45.663  1.00  0.00           S  
ATOM    931  H   CYS A  63      33.038  30.233  43.882  1.00  0.00           H  
ATOM    932  HA  CYS A  63      31.486  32.451  42.826  1.00  0.00           H  
ATOM    933 1HB  CYS A  63      33.791  32.352  44.788  1.00  0.00           H  
ATOM    934 2HB  CYS A  63      33.101  33.874  44.254  1.00  0.00           H  
ATOM    935  N   GLY A  64      34.192  31.848  41.354  1.00  0.00           N  
ATOM    936  CA  GLY A  64      35.105  32.236  40.304  1.00  0.00           C  
ATOM    937  C   GLY A  64      34.341  32.438  39.001  1.00  0.00           C  
ATOM    938  O   GLY A  64      34.926  32.850  37.984  1.00  0.00           O  
ATOM    939  H   GLY A  64      34.135  30.865  41.579  1.00  0.00           H  
ATOM    940 1HA  GLY A  64      35.625  33.154  40.580  1.00  0.00           H  
ATOM    941 2HA  GLY A  64      35.867  31.467  40.181  1.00  0.00           H  
ATOM    942  N   GLY A  65      33.061  32.065  38.965  1.00  0.00           N  
ATOM    943  CA  GLY A  65      32.297  32.224  37.749  1.00  0.00           C  
ATOM    944  C   GLY A  65      31.687  30.986  37.156  1.00  0.00           C  
ATOM    945  O   GLY A  65      31.930  29.880  37.584  1.00  0.00           O  
ATOM    946  H   GLY A  65      32.606  31.669  39.774  1.00  0.00           H  
ATOM    947 1HA  GLY A  65      31.488  32.924  37.959  1.00  0.00           H  
ATOM    948 2HA  GLY A  65      32.939  32.659  36.985  1.00  0.00           H  
ATOM    949  N   GLY A  66      30.826  31.195  36.191  1.00  0.00           N  
ATOM    950  CA  GLY A  66      30.130  30.087  35.599  1.00  0.00           C  
ATOM    951  C   GLY A  66      29.074  30.399  34.586  1.00  0.00           C  
ATOM    952  O   GLY A  66      28.969  31.481  34.053  1.00  0.00           O  
ATOM    953  H   GLY A  66      30.688  32.152  35.900  1.00  0.00           H  
ATOM    954 1HA  GLY A  66      30.862  29.442  35.111  1.00  0.00           H  
ATOM    955 2HA  GLY A  66      29.661  29.530  36.408  1.00  0.00           H  
ATOM    956  N   TYR A  67      28.398  29.334  34.165  1.00  0.00           N  
ATOM    957  CA  TYR A  67      27.398  29.422  33.135  1.00  0.00           C  
ATOM    958  C   TYR A  67      26.013  28.954  33.539  1.00  0.00           C  
ATOM    959  O   TYR A  67      25.825  28.087  34.422  1.00  0.00           O  
ATOM    960  CB  TYR A  67      27.816  28.632  31.893  1.00  0.00           C  
ATOM    961  CG  TYR A  67      28.987  29.260  31.171  1.00  0.00           C  
ATOM    962  CD1 TYR A  67      30.290  28.888  31.466  1.00  0.00           C  
ATOM    963  CD2 TYR A  67      28.736  30.221  30.203  1.00  0.00           C  
ATOM    964  CE1 TYR A  67      31.337  29.482  30.787  1.00  0.00           C  
ATOM    965  CE2 TYR A  67      29.780  30.817  29.522  1.00  0.00           C  
ATOM    966  CZ  TYR A  67      31.078  30.451  29.811  1.00  0.00           C  
ATOM    967  OH  TYR A  67      32.121  31.042  29.136  1.00  0.00           O  
ATOM    968  H   TYR A  67      28.616  28.450  34.605  1.00  0.00           H  
ATOM    969  HA  TYR A  67      27.282  30.474  32.873  1.00  0.00           H  
ATOM    970 1HB  TYR A  67      28.085  27.614  32.177  1.00  0.00           H  
ATOM    971 2HB  TYR A  67      26.979  28.561  31.199  1.00  0.00           H  
ATOM    972  HD1 TYR A  67      30.488  28.132  32.227  1.00  0.00           H  
ATOM    973  HD2 TYR A  67      27.710  30.511  29.976  1.00  0.00           H  
ATOM    974  HE1 TYR A  67      32.364  29.195  31.013  1.00  0.00           H  
ATOM    975  HE2 TYR A  67      29.580  31.573  28.762  1.00  0.00           H  
ATOM    976  HH  TYR A  67      32.951  30.714  29.489  1.00  0.00           H  
ATOM    977  N   MET A  68      25.054  29.559  32.843  1.00  0.00           N  
ATOM    978  CA  MET A  68      23.623  29.347  32.933  1.00  0.00           C  
ATOM    979  C   MET A  68      23.240  27.917  32.626  1.00  0.00           C  
ATOM    980  O   MET A  68      22.466  27.282  33.338  1.00  0.00           O  
ATOM    981  CB  MET A  68      23.011  30.349  31.956  1.00  0.00           C  
ATOM    982  CG  MET A  68      23.208  31.816  32.310  1.00  0.00           C  
ATOM    983  SD  MET A  68      22.700  32.824  30.902  1.00  0.00           S  
ATOM    984  CE  MET A  68      23.327  34.446  31.326  1.00  0.00           C  
ATOM    985  H   MET A  68      25.358  30.250  32.172  1.00  0.00           H  
ATOM    986  HA  MET A  68      23.301  29.553  33.954  1.00  0.00           H  
ATOM    987 1HB  MET A  68      23.431  30.200  30.962  1.00  0.00           H  
ATOM    988 2HB  MET A  68      21.936  30.174  31.885  1.00  0.00           H  
ATOM    989 1HG  MET A  68      22.616  32.067  33.189  1.00  0.00           H  
ATOM    990 2HG  MET A  68      24.250  32.024  32.552  1.00  0.00           H  
ATOM    991 1HE  MET A  68      23.064  35.133  30.521  1.00  0.00           H  
ATOM    992 2HE  MET A  68      22.878  34.775  32.264  1.00  0.00           H  
ATOM    993 3HE  MET A  68      24.411  34.404  31.441  1.00  0.00           H  
ATOM    994  N   THR A  69      23.839  27.398  31.563  1.00  0.00           N  
ATOM    995  CA  THR A  69      23.541  26.051  31.095  1.00  0.00           C  
ATOM    996  C   THR A  69      24.106  25.008  32.082  1.00  0.00           C  
ATOM    997  O   THR A  69      23.559  23.913  32.225  1.00  0.00           O  
ATOM    998  CB  THR A  69      24.132  25.870  29.685  1.00  0.00           C  
ATOM    999  OG1 THR A  69      25.539  26.143  29.718  1.00  0.00           O  
ATOM   1000  CG2 THR A  69      23.441  26.823  28.721  1.00  0.00           C  
ATOM   1001  H   THR A  69      24.519  27.945  31.054  1.00  0.00           H  
ATOM   1002  HA  THR A  69      22.459  25.923  31.050  1.00  0.00           H  
ATOM   1003  HB  THR A  69      23.980  24.841  29.359  1.00  0.00           H  
ATOM   1004  HG1 THR A  69      25.942  25.819  28.909  1.00  0.00           H  
ATOM   1005 1HG2 THR A  69      23.856  26.697  27.722  1.00  0.00           H  
ATOM   1006 2HG2 THR A  69      22.372  26.610  28.697  1.00  0.00           H  
ATOM   1007 3HG2 THR A  69      23.592  27.852  29.044  1.00  0.00           H  
ATOM   1008  N   ASN A  70      25.225  25.337  32.744  1.00  0.00           N  
ATOM   1009  CA  ASN A  70      25.777  24.385  33.709  1.00  0.00           C  
ATOM   1010  C   ASN A  70      24.814  24.316  34.894  1.00  0.00           C  
ATOM   1011  O   ASN A  70      24.541  23.232  35.427  1.00  0.00           O  
ATOM   1012  CB  ASN A  70      27.174  24.794  34.140  1.00  0.00           C  
ATOM   1013  CG  ASN A  70      28.225  24.575  33.088  1.00  0.00           C  
ATOM   1014  OD1 ASN A  70      28.036  23.836  32.116  1.00  0.00           O  
ATOM   1015  ND2 ASN A  70      29.351  25.217  33.275  1.00  0.00           N  
ATOM   1016  H   ASN A  70      25.675  26.226  32.573  1.00  0.00           H  
ATOM   1017  HA  ASN A  70      25.843  23.399  33.245  1.00  0.00           H  
ATOM   1018 1HB  ASN A  70      27.175  25.852  34.406  1.00  0.00           H  
ATOM   1019 2HB  ASN A  70      27.454  24.229  35.028  1.00  0.00           H  
ATOM   1020 1HD2 ASN A  70      30.101  25.124  32.620  1.00  0.00           H  
ATOM   1021 2HD2 ASN A  70      29.465  25.806  34.076  1.00  0.00           H  
ATOM   1022  N   ALA A  71      24.329  25.483  35.318  1.00  0.00           N  
ATOM   1023  CA  ALA A  71      23.382  25.559  36.404  1.00  0.00           C  
ATOM   1024  C   ALA A  71      22.069  24.823  36.096  1.00  0.00           C  
ATOM   1025  O   ALA A  71      21.514  24.133  36.966  1.00  0.00           O  
ATOM   1026  CB  ALA A  71      23.104  27.021  36.729  1.00  0.00           C  
ATOM   1027  H   ALA A  71      24.632  26.335  34.866  1.00  0.00           H  
ATOM   1028  HA  ALA A  71      23.821  25.073  37.275  1.00  0.00           H  
ATOM   1029 1HB  ALA A  71      22.396  27.069  37.559  1.00  0.00           H  
ATOM   1030 2HB  ALA A  71      24.032  27.514  37.011  1.00  0.00           H  
ATOM   1031 3HB  ALA A  71      22.680  27.515  35.859  1.00  0.00           H  
ATOM   1032  N   PHE A  72      21.565  24.959  34.868  1.00  0.00           N  
ATOM   1033  CA  PHE A  72      20.295  24.289  34.509  1.00  0.00           C  
ATOM   1034  C   PHE A  72      20.466  22.745  34.358  1.00  0.00           C  
ATOM   1035  O   PHE A  72      19.637  21.978  34.878  1.00  0.00           O  
ATOM   1036  CB  PHE A  72      19.762  24.880  33.204  1.00  0.00           C  
ATOM   1037  CG  PHE A  72      19.479  26.356  33.238  1.00  0.00           C  
ATOM   1038  CD1 PHE A  72      19.059  27.006  34.389  1.00  0.00           C  
ATOM   1039  CD2 PHE A  72      19.641  27.115  32.072  1.00  0.00           C  
ATOM   1040  CE1 PHE A  72      18.809  28.364  34.380  1.00  0.00           C  
ATOM   1041  CE2 PHE A  72      19.390  28.473  32.071  1.00  0.00           C  
ATOM   1042  CZ  PHE A  72      18.973  29.102  33.226  1.00  0.00           C  
ATOM   1043  H   PHE A  72      22.054  25.522  34.190  1.00  0.00           H  
ATOM   1044  HA  PHE A  72      19.569  24.466  35.304  1.00  0.00           H  
ATOM   1045 1HB  PHE A  72      20.488  24.699  32.412  1.00  0.00           H  
ATOM   1046 2HB  PHE A  72      18.839  24.361  32.950  1.00  0.00           H  
ATOM   1047  HD1 PHE A  72      18.917  26.464  35.325  1.00  0.00           H  
ATOM   1048  HD2 PHE A  72      19.971  26.631  31.152  1.00  0.00           H  
ATOM   1049  HE1 PHE A  72      18.480  28.849  35.299  1.00  0.00           H  
ATOM   1050  HE2 PHE A  72      19.517  29.058  31.161  1.00  0.00           H  
ATOM   1051  HZ  PHE A  72      18.774  30.173  33.218  1.00  0.00           H  
ATOM   1052  N   GLN A  73      21.558  22.295  33.767  1.00  0.00           N  
ATOM   1053  CA  GLN A  73      21.740  20.873  33.671  1.00  0.00           C  
ATOM   1054  C   GLN A  73      21.992  20.318  35.083  1.00  0.00           C  
ATOM   1055  O   GLN A  73      21.595  19.226  35.387  1.00  0.00           O  
ATOM   1056  CB  GLN A  73      22.892  20.480  32.741  1.00  0.00           C  
ATOM   1057  CG  GLN A  73      22.865  19.005  32.376  1.00  0.00           C  
ATOM   1058  CD  GLN A  73      21.655  18.655  31.531  1.00  0.00           C  
ATOM   1059  OE1 GLN A  73      21.454  19.295  30.495  1.00  0.00           O  
ATOM   1060  NE2 GLN A  73      20.840  17.678  31.912  1.00  0.00           N  
ATOM   1061  H   GLN A  73      22.254  22.920  33.388  1.00  0.00           H  
ATOM   1062  HA  GLN A  73      20.828  20.437  33.267  1.00  0.00           H  
ATOM   1063 1HB  GLN A  73      22.840  21.070  31.826  1.00  0.00           H  
ATOM   1064 2HB  GLN A  73      23.842  20.707  33.224  1.00  0.00           H  
ATOM   1065 1HG  GLN A  73      23.765  18.766  31.810  1.00  0.00           H  
ATOM   1066 2HG  GLN A  73      22.831  18.411  33.289  1.00  0.00           H  
ATOM   1067 1HE2 GLN A  73      20.041  17.446  31.354  1.00  0.00           H  
ATOM   1068 2HE2 GLN A  73      20.977  17.142  32.745  1.00  0.00           H  
ATOM   1069  N   TYR A  74      22.662  21.089  35.931  1.00  0.00           N  
ATOM   1070  CA  TYR A  74      22.877  20.710  37.321  1.00  0.00           C  
ATOM   1071  C   TYR A  74      21.547  20.443  38.072  1.00  0.00           C  
ATOM   1072  O   TYR A  74      21.400  19.395  38.710  1.00  0.00           O  
ATOM   1073  CB  TYR A  74      23.682  21.762  38.086  1.00  0.00           C  
ATOM   1074  CG  TYR A  74      23.503  21.650  39.584  1.00  0.00           C  
ATOM   1075  CD1 TYR A  74      24.199  20.759  40.388  1.00  0.00           C  
ATOM   1076  CD2 TYR A  74      22.574  22.512  40.146  1.00  0.00           C  
ATOM   1077  CE1 TYR A  74      23.955  20.742  41.748  1.00  0.00           C  
ATOM   1078  CE2 TYR A  74      22.322  22.504  41.504  1.00  0.00           C  
ATOM   1079  CZ  TYR A  74      23.011  21.620  42.310  1.00  0.00           C  
ATOM   1080  OH  TYR A  74      22.749  21.624  43.660  1.00  0.00           O  
ATOM   1081  H   TYR A  74      23.044  21.975  35.630  1.00  0.00           H  
ATOM   1082  HA  TYR A  74      23.443  19.778  37.330  1.00  0.00           H  
ATOM   1083 1HB  TYR A  74      24.741  21.653  37.846  1.00  0.00           H  
ATOM   1084 2HB  TYR A  74      23.383  22.763  37.776  1.00  0.00           H  
ATOM   1085  HD1 TYR A  74      24.931  20.078  39.954  1.00  0.00           H  
ATOM   1086  HD2 TYR A  74      22.033  23.207  39.504  1.00  0.00           H  
ATOM   1087  HE1 TYR A  74      24.499  20.044  42.385  1.00  0.00           H  
ATOM   1088  HE2 TYR A  74      21.588  23.187  41.932  1.00  0.00           H  
ATOM   1089  HH  TYR A  74      23.264  20.939  44.093  1.00  0.00           H  
ATOM   1090  N   VAL A  75      20.591  21.365  37.981  1.00  0.00           N  
ATOM   1091  CA  VAL A  75      19.333  21.156  38.682  1.00  0.00           C  
ATOM   1092  C   VAL A  75      18.712  19.866  38.159  1.00  0.00           C  
ATOM   1093  O   VAL A  75      18.122  19.109  38.927  1.00  0.00           O  
ATOM   1094  CB  VAL A  75      18.360  22.331  38.466  1.00  0.00           C  
ATOM   1095  CG1 VAL A  75      16.997  22.022  39.068  1.00  0.00           C  
ATOM   1096  CG2 VAL A  75      18.972  23.578  39.084  1.00  0.00           C  
ATOM   1097  H   VAL A  75      20.755  22.195  37.430  1.00  0.00           H  
ATOM   1098  HA  VAL A  75      19.536  21.078  39.751  1.00  0.00           H  
ATOM   1099  HB  VAL A  75      18.206  22.479  37.397  1.00  0.00           H  
ATOM   1100 1HG1 VAL A  75      16.321  22.862  38.906  1.00  0.00           H  
ATOM   1101 2HG1 VAL A  75      16.579  21.132  38.598  1.00  0.00           H  
ATOM   1102 3HG1 VAL A  75      17.108  21.849  40.138  1.00  0.00           H  
ATOM   1103 1HG2 VAL A  75      18.287  24.412  38.933  1.00  0.00           H  
ATOM   1104 2HG2 VAL A  75      19.124  23.404  40.149  1.00  0.00           H  
ATOM   1105 3HG2 VAL A  75      19.930  23.810  38.618  1.00  0.00           H  
ATOM   1106  N   GLN A  76      18.824  19.604  36.863  1.00  0.00           N  
ATOM   1107  CA  GLN A  76      18.332  18.332  36.363  1.00  0.00           C  
ATOM   1108  C   GLN A  76      19.047  17.140  37.001  1.00  0.00           C  
ATOM   1109  O   GLN A  76      18.404  16.285  37.611  1.00  0.00           O  
ATOM   1110  CB  GLN A  76      18.465  18.250  34.840  1.00  0.00           C  
ATOM   1111  CG  GLN A  76      17.923  16.972  34.224  1.00  0.00           C  
ATOM   1112  CD  GLN A  76      18.896  15.808  34.207  1.00  0.00           C  
ATOM   1113  OE1 GLN A  76      20.081  15.916  33.880  1.00  0.00           O  
ATOM   1114  NE2 GLN A  76      18.379  14.641  34.574  1.00  0.00           N  
ATOM   1115  H   GLN A  76      19.246  20.285  36.248  1.00  0.00           H  
ATOM   1116  HA  GLN A  76      17.276  18.255  36.620  1.00  0.00           H  
ATOM   1117 1HB  GLN A  76      17.938  19.089  34.384  1.00  0.00           H  
ATOM   1118 2HB  GLN A  76      19.514  18.333  34.553  1.00  0.00           H  
ATOM   1119 1HG  GLN A  76      17.051  16.657  34.797  1.00  0.00           H  
ATOM   1120 2HG  GLN A  76      17.646  17.175  33.190  1.00  0.00           H  
ATOM   1121 1HE2 GLN A  76      18.951  13.819  34.592  1.00  0.00           H  
ATOM   1122 2HE2 GLN A  76      17.416  14.582  34.835  1.00  0.00           H  
ATOM   1123  N   LYS A  77      20.372  17.098  36.918  1.00  0.00           N  
ATOM   1124  CA  LYS A  77      21.152  15.972  37.420  1.00  0.00           C  
ATOM   1125  C   LYS A  77      21.056  15.764  38.918  1.00  0.00           C  
ATOM   1126  O   LYS A  77      21.051  14.632  39.413  1.00  0.00           O  
ATOM   1127  CB  LYS A  77      22.629  16.120  37.046  1.00  0.00           C  
ATOM   1128  CG  LYS A  77      22.952  15.913  35.573  1.00  0.00           C  
ATOM   1129  CD  LYS A  77      24.440  16.094  35.313  1.00  0.00           C  
ATOM   1130  CE  LYS A  77      24.800  15.808  33.862  1.00  0.00           C  
ATOM   1131  NZ  LYS A  77      26.248  16.025  33.595  1.00  0.00           N  
ATOM   1132  H   LYS A  77      20.847  17.881  36.491  1.00  0.00           H  
ATOM   1133  HA  LYS A  77      20.757  15.068  36.954  1.00  0.00           H  
ATOM   1134 1HB  LYS A  77      22.964  17.120  37.320  1.00  0.00           H  
ATOM   1135 2HB  LYS A  77      23.219  15.402  37.615  1.00  0.00           H  
ATOM   1136 1HG  LYS A  77      22.656  14.908  35.272  1.00  0.00           H  
ATOM   1137 2HG  LYS A  77      22.388  16.635  34.981  1.00  0.00           H  
ATOM   1138 1HD  LYS A  77      24.721  17.120  35.552  1.00  0.00           H  
ATOM   1139 2HD  LYS A  77      25.005  15.417  35.953  1.00  0.00           H  
ATOM   1140 1HE  LYS A  77      24.546  14.774  33.631  1.00  0.00           H  
ATOM   1141 2HE  LYS A  77      24.218  16.462  33.213  1.00  0.00           H  
ATOM   1142 1HZ  LYS A  77      26.448  15.826  32.624  1.00  0.00           H  
ATOM   1143 2HZ  LYS A  77      26.489  16.985  33.797  1.00  0.00           H  
ATOM   1144 3HZ  LYS A  77      26.799  15.415  34.180  1.00  0.00           H  
ATOM   1145  N   ASN A  78      20.973  16.867  39.653  1.00  0.00           N  
ATOM   1146  CA  ASN A  78      20.905  16.895  41.109  1.00  0.00           C  
ATOM   1147  C   ASN A  78      19.507  16.626  41.619  1.00  0.00           C  
ATOM   1148  O   ASN A  78      19.280  16.588  42.822  1.00  0.00           O  
ATOM   1149  CB  ASN A  78      21.420  18.237  41.594  1.00  0.00           C  
ATOM   1150  CG  ASN A  78      21.838  18.281  43.038  1.00  0.00           C  
ATOM   1151  OD1 ASN A  78      22.751  17.573  43.479  1.00  0.00           O  
ATOM   1152  ND2 ASN A  78      21.168  19.116  43.791  1.00  0.00           N  
ATOM   1153  H   ASN A  78      20.952  17.762  39.185  1.00  0.00           H  
ATOM   1154  HA  ASN A  78      21.538  16.095  41.499  1.00  0.00           H  
ATOM   1155 1HB  ASN A  78      22.281  18.518  40.986  1.00  0.00           H  
ATOM   1156 2HB  ASN A  78      20.643  18.989  41.452  1.00  0.00           H  
ATOM   1157 1HD2 ASN A  78      21.397  19.193  44.761  1.00  0.00           H  
ATOM   1158 2HD2 ASN A  78      20.434  19.675  43.405  1.00  0.00           H  
ATOM   1159  N   ARG A  79      18.559  16.496  40.697  1.00  0.00           N  
ATOM   1160  CA  ARG A  79      17.152  16.305  41.003  1.00  0.00           C  
ATOM   1161  C   ARG A  79      16.610  17.417  41.893  1.00  0.00           C  
ATOM   1162  O   ARG A  79      15.889  17.150  42.849  1.00  0.00           O  
ATOM   1163  CB  ARG A  79      16.944  14.965  41.694  1.00  0.00           C  
ATOM   1164  CG  ARG A  79      16.834  13.764  40.769  1.00  0.00           C  
ATOM   1165  CD  ARG A  79      18.112  13.403  40.104  1.00  0.00           C  
ATOM   1166  NE  ARG A  79      18.004  12.121  39.425  1.00  0.00           N  
ATOM   1167  CZ  ARG A  79      18.945  11.524  38.669  1.00  0.00           C  
ATOM   1168  NH1 ARG A  79      20.123  12.067  38.455  1.00  0.00           N  
ATOM   1169  NH2 ARG A  79      18.669  10.352  38.126  1.00  0.00           N  
ATOM   1170  H   ARG A  79      18.798  16.528  39.716  1.00  0.00           H  
ATOM   1171  HA  ARG A  79      16.603  16.312  40.061  1.00  0.00           H  
ATOM   1172 1HB  ARG A  79      17.763  14.755  42.381  1.00  0.00           H  
ATOM   1173 2HB  ARG A  79      16.036  14.992  42.293  1.00  0.00           H  
ATOM   1174 1HG  ARG A  79      16.509  12.897  41.346  1.00  0.00           H  
ATOM   1175 2HG  ARG A  79      16.107  13.979  39.986  1.00  0.00           H  
ATOM   1176 1HD  ARG A  79      18.375  14.163  39.368  1.00  0.00           H  
ATOM   1177 2HD  ARG A  79      18.906  13.336  40.848  1.00  0.00           H  
ATOM   1178  HE  ARG A  79      17.126  11.629  39.534  1.00  0.00           H  
ATOM   1179 1HH1 ARG A  79      20.375  12.961  38.852  1.00  0.00           H  
ATOM   1180 2HH1 ARG A  79      20.801  11.586  37.882  1.00  0.00           H  
ATOM   1181 1HH2 ARG A  79      17.767   9.921  38.281  1.00  0.00           H  
ATOM   1182 2HH2 ARG A  79      19.357   9.882  37.555  1.00  0.00           H  
ATOM   1183  N   GLY A  80      16.940  18.654  41.559  1.00  0.00           N  
ATOM   1184  CA  GLY A  80      16.439  19.800  42.286  1.00  0.00           C  
ATOM   1185  C   GLY A  80      17.406  20.795  42.855  1.00  0.00           C  
ATOM   1186  O   GLY A  80      18.593  20.558  43.015  1.00  0.00           O  
ATOM   1187  H   GLY A  80      17.558  18.802  40.775  1.00  0.00           H  
ATOM   1188 1HA  GLY A  80      15.785  20.348  41.608  1.00  0.00           H  
ATOM   1189 2HA  GLY A  80      15.849  19.440  43.128  1.00  0.00           H  
ATOM   1190  N   ILE A  81      16.836  21.961  43.115  1.00  0.00           N  
ATOM   1191  CA  ILE A  81      17.449  23.139  43.706  1.00  0.00           C  
ATOM   1192  C   ILE A  81      16.639  23.594  44.904  1.00  0.00           C  
ATOM   1193  O   ILE A  81      15.397  23.561  44.874  1.00  0.00           O  
ATOM   1194  CB  ILE A  81      17.545  24.297  42.696  1.00  0.00           C  
ATOM   1195  CG1 ILE A  81      18.236  25.497  43.348  1.00  0.00           C  
ATOM   1196  CG2 ILE A  81      16.181  24.706  42.162  1.00  0.00           C  
ATOM   1197  CD1 ILE A  81      18.715  26.583  42.412  1.00  0.00           C  
ATOM   1198  H   ILE A  81      15.861  22.010  42.862  1.00  0.00           H  
ATOM   1199  HA  ILE A  81      18.454  22.881  44.039  1.00  0.00           H  
ATOM   1200  HB  ILE A  81      18.163  23.980  41.857  1.00  0.00           H  
ATOM   1201 1HG1 ILE A  81      17.545  25.957  44.054  1.00  0.00           H  
ATOM   1202 2HG1 ILE A  81      19.102  25.136  43.902  1.00  0.00           H  
ATOM   1203 1HG2 ILE A  81      16.274  25.526  41.451  1.00  0.00           H  
ATOM   1204 2HG2 ILE A  81      15.729  23.849  41.664  1.00  0.00           H  
ATOM   1205 3HG2 ILE A  81      15.530  25.033  42.973  1.00  0.00           H  
ATOM   1206 1HD1 ILE A  81      19.186  27.376  42.994  1.00  0.00           H  
ATOM   1207 2HD1 ILE A  81      19.437  26.160  41.713  1.00  0.00           H  
ATOM   1208 3HD1 ILE A  81      17.886  27.008  41.848  1.00  0.00           H  
ATOM   1209  N   ASP A  82      17.346  23.916  45.978  1.00  0.00           N  
ATOM   1210  CA  ASP A  82      16.807  24.375  47.258  1.00  0.00           C  
ATOM   1211  C   ASP A  82      16.282  25.802  47.242  1.00  0.00           C  
ATOM   1212  O   ASP A  82      16.794  26.643  46.505  1.00  0.00           O  
ATOM   1213  CB  ASP A  82      17.862  24.285  48.363  1.00  0.00           C  
ATOM   1214  CG  ASP A  82      18.099  22.860  48.844  1.00  0.00           C  
ATOM   1215  OD1 ASP A  82      17.274  22.022  48.569  1.00  0.00           O  
ATOM   1216  OD2 ASP A  82      19.093  22.603  49.481  1.00  0.00           O  
ATOM   1217  H   ASP A  82      18.350  23.835  45.900  1.00  0.00           H  
ATOM   1218  HA  ASP A  82      15.965  23.736  47.523  1.00  0.00           H  
ATOM   1219 1HB  ASP A  82      18.807  24.691  47.999  1.00  0.00           H  
ATOM   1220 2HB  ASP A  82      17.547  24.894  49.211  1.00  0.00           H  
ATOM   1221  N   SER A  83      15.314  26.044  48.118  1.00  0.00           N  
ATOM   1222  CA  SER A  83      14.718  27.346  48.357  1.00  0.00           C  
ATOM   1223  C   SER A  83      15.699  28.332  49.020  1.00  0.00           C  
ATOM   1224  O   SER A  83      16.726  27.939  49.560  1.00  0.00           O  
ATOM   1225  CB  SER A  83      13.496  27.248  49.249  1.00  0.00           C  
ATOM   1226  OG  SER A  83      13.857  26.945  50.568  1.00  0.00           O  
ATOM   1227  H   SER A  83      14.966  25.262  48.658  1.00  0.00           H  
ATOM   1228  HA  SER A  83      14.426  27.767  47.394  1.00  0.00           H  
ATOM   1229 1HB  SER A  83      12.956  28.194  49.223  1.00  0.00           H  
ATOM   1230 2HB  SER A  83      12.819  26.480  48.876  1.00  0.00           H  
ATOM   1231  HG  SER A  83      13.033  26.956  51.060  1.00  0.00           H  
ATOM   1232  N   GLU A  84      15.358  29.612  48.944  1.00  0.00           N  
ATOM   1233  CA  GLU A  84      16.135  30.704  49.541  1.00  0.00           C  
ATOM   1234  C   GLU A  84      16.256  30.559  51.047  1.00  0.00           C  
ATOM   1235  O   GLU A  84      17.251  30.985  51.638  1.00  0.00           O  
ATOM   1236  CB  GLU A  84      15.529  32.072  49.223  1.00  0.00           C  
ATOM   1237  CG  GLU A  84      16.344  33.238  49.765  1.00  0.00           C  
ATOM   1238  CD  GLU A  84      15.817  34.601  49.411  1.00  0.00           C  
ATOM   1239  OE1 GLU A  84      14.835  34.686  48.713  1.00  0.00           O  
ATOM   1240  OE2 GLU A  84      16.399  35.569  49.840  1.00  0.00           O  
ATOM   1241  H   GLU A  84      14.509  29.837  48.444  1.00  0.00           H  
ATOM   1242  HA  GLU A  84      17.139  30.685  49.116  1.00  0.00           H  
ATOM   1243 1HB  GLU A  84      15.441  32.187  48.142  1.00  0.00           H  
ATOM   1244 2HB  GLU A  84      14.524  32.132  49.642  1.00  0.00           H  
ATOM   1245 1HG  GLU A  84      16.387  33.179  50.852  1.00  0.00           H  
ATOM   1246 2HG  GLU A  84      17.359  33.148  49.382  1.00  0.00           H  
ATOM   1247  N   ASP A  85      15.196  30.106  51.697  1.00  0.00           N  
ATOM   1248  CA  ASP A  85      15.223  29.988  53.140  1.00  0.00           C  
ATOM   1249  C   ASP A  85      15.923  28.719  53.555  1.00  0.00           C  
ATOM   1250  O   ASP A  85      16.590  28.687  54.581  1.00  0.00           O  
ATOM   1251  CB  ASP A  85      13.797  30.004  53.696  1.00  0.00           C  
ATOM   1252  CG  ASP A  85      13.085  31.332  53.479  1.00  0.00           C  
ATOM   1253  OD1 ASP A  85      13.491  32.327  54.031  1.00  0.00           O  
ATOM   1254  OD2 ASP A  85      12.124  31.326  52.747  1.00  0.00           O  
ATOM   1255  H   ASP A  85      14.366  29.844  51.182  1.00  0.00           H  
ATOM   1256  HA  ASP A  85      15.772  30.835  53.551  1.00  0.00           H  
ATOM   1257 1HB  ASP A  85      13.214  29.215  53.220  1.00  0.00           H  
ATOM   1258 2HB  ASP A  85      13.825  29.794  54.766  1.00  0.00           H  
ATOM   1259  N   ALA A  86      15.821  27.680  52.735  1.00  0.00           N  
ATOM   1260  CA  ALA A  86      16.514  26.431  53.013  1.00  0.00           C  
ATOM   1261  C   ALA A  86      18.025  26.601  52.887  1.00  0.00           C  
ATOM   1262  O   ALA A  86      18.788  26.005  53.638  1.00  0.00           O  
ATOM   1263  CB  ALA A  86      16.024  25.328  52.086  1.00  0.00           C  
ATOM   1264  H   ALA A  86      15.251  27.746  51.903  1.00  0.00           H  
ATOM   1265  HA  ALA A  86      16.300  26.144  54.043  1.00  0.00           H  
ATOM   1266 1HB  ALA A  86      16.546  24.401  52.325  1.00  0.00           H  
ATOM   1267 2HB  ALA A  86      14.951  25.187  52.220  1.00  0.00           H  
ATOM   1268 3HB  ALA A  86      16.227  25.606  51.055  1.00  0.00           H  
ATOM   1269  N   TYR A  87      18.457  27.434  51.939  1.00  0.00           N  
ATOM   1270  CA  TYR A  87      19.894  27.652  51.701  1.00  0.00           C  
ATOM   1271  C   TYR A  87      20.216  29.117  51.493  1.00  0.00           C  
ATOM   1272  O   TYR A  87      20.320  29.570  50.350  1.00  0.00           O  
ATOM   1273  CB  TYR A  87      20.233  26.821  50.459  1.00  0.00           C  
ATOM   1274  CG  TYR A  87      21.680  26.449  50.225  1.00  0.00           C  
ATOM   1275  CD1 TYR A  87      21.903  25.162  49.753  1.00  0.00           C  
ATOM   1276  CD2 TYR A  87      22.753  27.298  50.446  1.00  0.00           C  
ATOM   1277  CE1 TYR A  87      23.189  24.727  49.507  1.00  0.00           C  
ATOM   1278  CE2 TYR A  87      24.031  26.837  50.194  1.00  0.00           C  
ATOM   1279  CZ  TYR A  87      24.228  25.555  49.726  1.00  0.00           C  
ATOM   1280  OH  TYR A  87      25.495  25.083  49.470  1.00  0.00           O  
ATOM   1281  H   TYR A  87      17.782  27.928  51.374  1.00  0.00           H  
ATOM   1282  HA  TYR A  87      20.460  27.302  52.564  1.00  0.00           H  
ATOM   1283 1HB  TYR A  87      19.673  25.885  50.508  1.00  0.00           H  
ATOM   1284 2HB  TYR A  87      19.910  27.363  49.571  1.00  0.00           H  
ATOM   1285  HD1 TYR A  87      21.066  24.488  49.574  1.00  0.00           H  
ATOM   1286  HD2 TYR A  87      22.622  28.315  50.816  1.00  0.00           H  
ATOM   1287  HE1 TYR A  87      23.362  23.716  49.139  1.00  0.00           H  
ATOM   1288  HE2 TYR A  87      24.894  27.483  50.360  1.00  0.00           H  
ATOM   1289  HH  TYR A  87      26.130  25.794  49.596  1.00  0.00           H  
ATOM   1290  N   PRO A  88      20.222  29.953  52.550  1.00  0.00           N  
ATOM   1291  CA  PRO A  88      20.348  31.409  52.504  1.00  0.00           C  
ATOM   1292  C   PRO A  88      21.619  31.866  51.763  1.00  0.00           C  
ATOM   1293  O   PRO A  88      22.689  31.221  51.896  1.00  0.00           O  
ATOM   1294  CB  PRO A  88      20.405  31.785  53.988  1.00  0.00           C  
ATOM   1295  CG  PRO A  88      19.706  30.668  54.685  1.00  0.00           C  
ATOM   1296  CD  PRO A  88      20.085  29.429  53.919  1.00  0.00           C  
ATOM   1297  HA  PRO A  88      19.460  31.840  52.018  1.00  0.00           H  
ATOM   1298 1HB  PRO A  88      21.453  31.894  54.303  1.00  0.00           H  
ATOM   1299 2HB  PRO A  88      19.914  32.757  54.146  1.00  0.00           H  
ATOM   1300 1HG  PRO A  88      20.021  30.620  55.738  1.00  0.00           H  
ATOM   1301 2HG  PRO A  88      18.619  30.837  54.691  1.00  0.00           H  
ATOM   1302 1HD  PRO A  88      21.031  29.006  54.287  1.00  0.00           H  
ATOM   1303 2HD  PRO A  88      19.253  28.720  54.045  1.00  0.00           H  
ATOM   1304  N   TYR A  89      21.520  32.993  51.058  1.00  0.00           N  
ATOM   1305  CA  TYR A  89      22.652  33.514  50.314  1.00  0.00           C  
ATOM   1306  C   TYR A  89      23.626  34.253  51.208  1.00  0.00           C  
ATOM   1307  O   TYR A  89      23.220  35.021  52.094  1.00  0.00           O  
ATOM   1308  CB  TYR A  89      22.181  34.439  49.189  1.00  0.00           C  
ATOM   1309  CG  TYR A  89      23.298  34.875  48.268  1.00  0.00           C  
ATOM   1310  CD1 TYR A  89      23.715  34.015  47.262  1.00  0.00           C  
ATOM   1311  CD2 TYR A  89      23.914  36.110  48.404  1.00  0.00           C  
ATOM   1312  CE1 TYR A  89      24.732  34.373  46.398  1.00  0.00           C  
ATOM   1313  CE2 TYR A  89      24.930  36.462  47.537  1.00  0.00           C  
ATOM   1314  CZ  TYR A  89      25.334  35.597  46.541  1.00  0.00           C  
ATOM   1315  OH  TYR A  89      26.346  35.942  45.674  1.00  0.00           O  
ATOM   1316  H   TYR A  89      20.642  33.493  51.040  1.00  0.00           H  
ATOM   1317  HA  TYR A  89      23.186  32.673  49.872  1.00  0.00           H  
ATOM   1318 1HB  TYR A  89      21.421  33.931  48.593  1.00  0.00           H  
ATOM   1319 2HB  TYR A  89      21.719  35.329  49.615  1.00  0.00           H  
ATOM   1320  HD1 TYR A  89      23.235  33.043  47.150  1.00  0.00           H  
ATOM   1321  HD2 TYR A  89      23.601  36.800  49.188  1.00  0.00           H  
ATOM   1322  HE1 TYR A  89      25.051  33.689  45.612  1.00  0.00           H  
ATOM   1323  HE2 TYR A  89      25.414  37.433  47.644  1.00  0.00           H  
ATOM   1324  HH  TYR A  89      26.698  36.806  45.902  1.00  0.00           H  
ATOM   1325  N   VAL A  90      24.899  33.945  51.039  1.00  0.00           N  
ATOM   1326  CA  VAL A  90      25.965  34.530  51.825  1.00  0.00           C  
ATOM   1327  C   VAL A  90      26.768  35.572  51.016  1.00  0.00           C  
ATOM   1328  O   VAL A  90      27.030  36.673  51.502  1.00  0.00           O  
ATOM   1329  CB  VAL A  90      26.910  33.423  52.328  1.00  0.00           C  
ATOM   1330  CG1 VAL A  90      28.073  34.034  53.096  1.00  0.00           C  
ATOM   1331  CG2 VAL A  90      26.112  32.459  53.194  1.00  0.00           C  
ATOM   1332  H   VAL A  90      25.158  33.270  50.333  1.00  0.00           H  
ATOM   1333  HA  VAL A  90      25.521  35.035  52.685  1.00  0.00           H  
ATOM   1334  HB  VAL A  90      27.337  32.888  51.480  1.00  0.00           H  
ATOM   1335 1HG1 VAL A  90      28.733  33.239  53.445  1.00  0.00           H  
ATOM   1336 2HG1 VAL A  90      28.639  34.709  52.455  1.00  0.00           H  
ATOM   1337 3HG1 VAL A  90      27.690  34.591  53.951  1.00  0.00           H  
ATOM   1338 1HG2 VAL A  90      26.766  31.667  53.558  1.00  0.00           H  
ATOM   1339 2HG2 VAL A  90      25.689  32.999  54.041  1.00  0.00           H  
ATOM   1340 3HG2 VAL A  90      25.306  32.017  52.609  1.00  0.00           H  
ATOM   1341  N   GLY A  91      27.137  35.230  49.788  1.00  0.00           N  
ATOM   1342  CA  GLY A  91      27.912  36.163  48.997  1.00  0.00           C  
ATOM   1343  C   GLY A  91      29.373  35.901  49.056  1.00  0.00           C  
ATOM   1344  O   GLY A  91      30.181  36.779  48.767  1.00  0.00           O  
ATOM   1345  H   GLY A  91      26.868  34.327  49.428  1.00  0.00           H  
ATOM   1346 1HA  GLY A  91      27.597  36.123  47.954  1.00  0.00           H  
ATOM   1347 2HA  GLY A  91      27.721  37.178  49.346  1.00  0.00           H  
ATOM   1348  N   GLN A  92      29.684  34.738  49.586  1.00  0.00           N  
ATOM   1349  CA  GLN A  92      30.979  34.150  49.798  1.00  0.00           C  
ATOM   1350  C   GLN A  92      30.838  32.678  49.391  1.00  0.00           C  
ATOM   1351  O   GLN A  92      29.695  32.188  49.332  1.00  0.00           O  
ATOM   1352  CB  GLN A  92      31.446  34.292  51.250  1.00  0.00           C  
ATOM   1353  CG  GLN A  92      31.491  35.710  51.794  1.00  0.00           C  
ATOM   1354  CD  GLN A  92      32.567  36.583  51.177  1.00  0.00           C  
ATOM   1355  OE1 GLN A  92      33.547  36.102  50.601  1.00  0.00           O  
ATOM   1356  NE2 GLN A  92      32.371  37.890  51.306  1.00  0.00           N  
ATOM   1357  H   GLN A  92      28.889  34.190  49.883  1.00  0.00           H  
ATOM   1358  HA  GLN A  92      31.717  34.655  49.174  1.00  0.00           H  
ATOM   1359 1HB  GLN A  92      30.783  33.718  51.897  1.00  0.00           H  
ATOM   1360 2HB  GLN A  92      32.448  33.876  51.348  1.00  0.00           H  
ATOM   1361 1HG  GLN A  92      30.536  36.199  51.606  1.00  0.00           H  
ATOM   1362 2HG  GLN A  92      31.682  35.662  52.866  1.00  0.00           H  
ATOM   1363 1HE2 GLN A  92      33.023  38.553  50.934  1.00  0.00           H  
ATOM   1364 2HE2 GLN A  92      31.560  38.229  51.782  1.00  0.00           H  
ATOM   1365  N   GLU A  93      31.916  32.006  49.033  1.00  0.00           N  
ATOM   1366  CA  GLU A  93      31.845  30.600  48.640  1.00  0.00           C  
ATOM   1367  C   GLU A  93      31.769  29.658  49.881  1.00  0.00           C  
ATOM   1368  O   GLU A  93      32.468  29.904  50.861  1.00  0.00           O  
ATOM   1369  CB  GLU A  93      33.048  30.221  47.773  1.00  0.00           C  
ATOM   1370  CG  GLU A  93      32.939  28.865  47.090  1.00  0.00           C  
ATOM   1371  CD  GLU A  93      34.074  28.623  46.134  1.00  0.00           C  
ATOM   1372  OE1 GLU A  93      34.115  29.271  45.116  1.00  0.00           O  
ATOM   1373  OE2 GLU A  93      34.900  27.789  46.423  1.00  0.00           O  
ATOM   1374  H   GLU A  93      32.808  32.478  49.031  1.00  0.00           H  
ATOM   1375  HA  GLU A  93      30.933  30.445  48.063  1.00  0.00           H  
ATOM   1376 1HB  GLU A  93      33.216  30.954  46.984  1.00  0.00           H  
ATOM   1377 2HB  GLU A  93      33.946  30.214  48.391  1.00  0.00           H  
ATOM   1378 1HG  GLU A  93      32.937  28.079  47.845  1.00  0.00           H  
ATOM   1379 2HG  GLU A  93      31.992  28.815  46.556  1.00  0.00           H  
ATOM   1380  N   GLU A  94      30.930  28.633  49.842  1.00  0.00           N  
ATOM   1381  CA  GLU A  94      30.813  27.695  50.898  1.00  0.00           C  
ATOM   1382  C   GLU A  94      30.786  26.306  50.329  1.00  0.00           C  
ATOM   1383  O   GLU A  94      30.825  26.137  49.153  1.00  0.00           O  
ATOM   1384  CB  GLU A  94      29.527  28.049  51.648  1.00  0.00           C  
ATOM   1385  CG  GLU A  94      29.045  27.217  52.827  1.00  0.00           C  
ATOM   1386  CD  GLU A  94      30.037  27.089  53.950  1.00  0.00           C  
ATOM   1387  OE1 GLU A  94      30.002  27.848  54.892  1.00  0.00           O  
ATOM   1388  OE2 GLU A  94      30.843  26.197  53.833  1.00  0.00           O  
ATOM   1389  H   GLU A  94      30.330  28.476  49.045  1.00  0.00           H  
ATOM   1390  HA  GLU A  94      31.672  27.784  51.565  1.00  0.00           H  
ATOM   1391 1HB  GLU A  94      29.624  29.061  52.041  1.00  0.00           H  
ATOM   1392 2HB  GLU A  94      28.695  28.033  50.942  1.00  0.00           H  
ATOM   1393 1HG  GLU A  94      28.139  27.681  53.219  1.00  0.00           H  
ATOM   1394 2HG  GLU A  94      28.787  26.208  52.510  1.00  0.00           H  
ATOM   1395  N   SER A  95      30.715  25.310  51.159  1.00  0.00           N  
ATOM   1396  CA  SER A  95      30.589  23.907  50.731  1.00  0.00           C  
ATOM   1397  C   SER A  95      29.182  23.623  50.266  1.00  0.00           C  
ATOM   1398  O   SER A  95      28.265  24.354  50.603  1.00  0.00           O  
ATOM   1399  CB  SER A  95      30.940  22.972  51.871  1.00  0.00           C  
ATOM   1400  OG  SER A  95      32.289  23.091  52.234  1.00  0.00           O  
ATOM   1401  H   SER A  95      30.746  25.508  52.150  1.00  0.00           H  
ATOM   1402  HA  SER A  95      31.286  23.730  49.911  1.00  0.00           H  
ATOM   1403 1HB  SER A  95      30.308  23.201  52.728  1.00  0.00           H  
ATOM   1404 2HB  SER A  95      30.734  21.944  51.574  1.00  0.00           H  
ATOM   1405  HG  SER A  95      32.415  22.500  52.980  1.00  0.00           H  
ATOM   1406  N   CYS A  96      28.978  22.564  49.490  1.00  0.00           N  
ATOM   1407  CA  CYS A  96      27.612  22.255  49.067  1.00  0.00           C  
ATOM   1408  C   CYS A  96      26.794  21.659  50.196  1.00  0.00           C  
ATOM   1409  O   CYS A  96      27.184  20.642  50.811  1.00  0.00           O  
ATOM   1410  CB  CYS A  96      27.621  21.276  47.892  1.00  0.00           C  
ATOM   1411  SG  CYS A  96      25.984  20.808  47.282  1.00  0.00           S  
ATOM   1412  H   CYS A  96      29.751  21.981  49.196  1.00  0.00           H  
ATOM   1413  HA  CYS A  96      27.126  23.172  48.735  1.00  0.00           H  
ATOM   1414 1HB  CYS A  96      28.173  21.715  47.061  1.00  0.00           H  
ATOM   1415 2HB  CYS A  96      28.138  20.363  48.185  1.00  0.00           H  
ATOM   1416  N   MET A  97      25.697  22.336  50.522  1.00  0.00           N  
ATOM   1417  CA  MET A  97      24.793  21.962  51.588  1.00  0.00           C  
ATOM   1418  C   MET A  97      23.418  21.535  51.071  1.00  0.00           C  
ATOM   1419  O   MET A  97      22.436  21.548  51.838  1.00  0.00           O  
ATOM   1420  CB  MET A  97      24.631  23.117  52.575  1.00  0.00           C  
ATOM   1421  CG  MET A  97      25.911  23.530  53.288  1.00  0.00           C  
ATOM   1422  SD  MET A  97      25.634  24.783  54.556  1.00  0.00           S  
ATOM   1423  CE  MET A  97      25.193  26.226  53.594  1.00  0.00           C  
ATOM   1424  H   MET A  97      25.489  23.167  49.990  1.00  0.00           H  
ATOM   1425  HA  MET A  97      25.216  21.104  52.110  1.00  0.00           H  
ATOM   1426 1HB  MET A  97      24.247  23.984  52.041  1.00  0.00           H  
ATOM   1427 2HB  MET A  97      23.901  22.846  53.339  1.00  0.00           H  
ATOM   1428 1HG  MET A  97      26.359  22.655  53.760  1.00  0.00           H  
ATOM   1429 2HG  MET A  97      26.617  23.927  52.559  1.00  0.00           H  
ATOM   1430 1HE  MET A  97      24.999  27.065  54.263  1.00  0.00           H  
ATOM   1431 2HE  MET A  97      26.015  26.479  52.922  1.00  0.00           H  
ATOM   1432 3HE  MET A  97      24.298  26.023  53.005  1.00  0.00           H  
ATOM   1433  N   TYR A  98      23.325  21.130  49.807  1.00  0.00           N  
ATOM   1434  CA  TYR A  98      22.035  20.770  49.249  1.00  0.00           C  
ATOM   1435  C   TYR A  98      21.320  19.670  50.014  1.00  0.00           C  
ATOM   1436  O   TYR A  98      21.910  18.647  50.362  1.00  0.00           O  
ATOM   1437  CB  TYR A  98      22.164  20.341  47.785  1.00  0.00           C  
ATOM   1438  CG  TYR A  98      20.862  19.857  47.186  1.00  0.00           C  
ATOM   1439  CD1 TYR A  98      19.856  20.753  46.860  1.00  0.00           C  
ATOM   1440  CD2 TYR A  98      20.661  18.503  46.956  1.00  0.00           C  
ATOM   1441  CE1 TYR A  98      18.667  20.310  46.313  1.00  0.00           C  
ATOM   1442  CE2 TYR A  98      19.468  18.067  46.408  1.00  0.00           C  
ATOM   1443  CZ  TYR A  98      18.475  18.968  46.089  1.00  0.00           C  
ATOM   1444  OH  TYR A  98      17.287  18.536  45.543  1.00  0.00           O  
ATOM   1445  H   TYR A  98      24.162  21.078  49.241  1.00  0.00           H  
ATOM   1446  HA  TYR A  98      21.393  21.649  49.298  1.00  0.00           H  
ATOM   1447 1HB  TYR A  98      22.525  21.180  47.187  1.00  0.00           H  
ATOM   1448 2HB  TYR A  98      22.901  19.543  47.701  1.00  0.00           H  
ATOM   1449  HD1 TYR A  98      20.006  21.818  47.037  1.00  0.00           H  
ATOM   1450  HD2 TYR A  98      21.439  17.784  47.207  1.00  0.00           H  
ATOM   1451  HE1 TYR A  98      17.883  21.023  46.060  1.00  0.00           H  
ATOM   1452  HE2 TYR A  98      19.313  17.002  46.231  1.00  0.00           H  
ATOM   1453  HH  TYR A  98      17.368  17.614  45.288  1.00  0.00           H  
ATOM   1454  N   ASN A  99      20.053  19.916  50.309  1.00  0.00           N  
ATOM   1455  CA  ASN A  99      19.232  18.948  51.026  1.00  0.00           C  
ATOM   1456  C   ASN A  99      17.844  18.900  50.392  1.00  0.00           C  
ATOM   1457  O   ASN A  99      17.072  19.823  50.638  1.00  0.00           O  
ATOM   1458  CB  ASN A  99      19.131  19.258  52.510  1.00  0.00           C  
ATOM   1459  CG  ASN A  99      18.404  18.181  53.266  1.00  0.00           C  
ATOM   1460  OD1 ASN A  99      17.372  17.637  52.855  1.00  0.00           O  
ATOM   1461  ND2 ASN A  99      18.949  17.851  54.409  1.00  0.00           N  
ATOM   1462  H   ASN A  99      19.649  20.797  50.027  1.00  0.00           H  
ATOM   1463  HA  ASN A  99      19.698  17.968  50.918  1.00  0.00           H  
ATOM   1464 1HB  ASN A  99      20.134  19.370  52.922  1.00  0.00           H  
ATOM   1465 2HB  ASN A  99      18.610  20.204  52.650  1.00  0.00           H  
ATOM   1466 1HD2 ASN A  99      18.531  17.141  54.978  1.00  0.00           H  
ATOM   1467 2HD2 ASN A  99      19.783  18.309  54.713  1.00  0.00           H  
ATOM   1468  N   PRO A 100      17.432  17.803  49.734  1.00  0.00           N  
ATOM   1469  CA  PRO A 100      16.173  17.647  48.996  1.00  0.00           C  
ATOM   1470  C   PRO A 100      14.925  18.068  49.763  1.00  0.00           C  
ATOM   1471  O   PRO A 100      13.890  18.349  49.141  1.00  0.00           O  
ATOM   1472  CB  PRO A 100      16.146  16.143  48.704  1.00  0.00           C  
ATOM   1473  CG  PRO A 100      17.580  15.738  48.644  1.00  0.00           C  
ATOM   1474  CD  PRO A 100      18.278  16.574  49.683  1.00  0.00           C  
ATOM   1475  HA  PRO A 100      16.243  18.238  48.071  1.00  0.00           H  
ATOM   1476 1HB  PRO A 100      15.593  15.617  49.496  1.00  0.00           H  
ATOM   1477 2HB  PRO A 100      15.615  15.956  47.759  1.00  0.00           H  
ATOM   1478 1HG  PRO A 100      17.678  14.660  48.844  1.00  0.00           H  
ATOM   1479 2HG  PRO A 100      17.972  15.915  47.631  1.00  0.00           H  
ATOM   1480 1HD  PRO A 100      18.272  16.059  50.655  1.00  0.00           H  
ATOM   1481 2HD  PRO A 100      19.299  16.734  49.307  1.00  0.00           H  
ATOM   1482  N   THR A 101      14.962  18.099  51.099  1.00  0.00           N  
ATOM   1483  CA  THR A 101      13.762  18.461  51.841  1.00  0.00           C  
ATOM   1484  C   THR A 101      13.471  19.948  51.706  1.00  0.00           C  
ATOM   1485  O   THR A 101      12.373  20.403  52.025  1.00  0.00           O  
ATOM   1486  CB  THR A 101      13.894  18.099  53.332  1.00  0.00           C  
ATOM   1487  OG1 THR A 101      14.979  18.834  53.910  1.00  0.00           O  
ATOM   1488  CG2 THR A 101      14.150  16.605  53.470  1.00  0.00           C  
ATOM   1489  H   THR A 101      15.797  17.878  51.623  1.00  0.00           H  
ATOM   1490  HA  THR A 101      12.919  17.907  51.429  1.00  0.00           H  
ATOM   1491  HB  THR A 101      12.974  18.362  53.854  1.00  0.00           H  
ATOM   1492  HG1 THR A 101      14.708  19.745  54.055  1.00  0.00           H  
ATOM   1493 1HG2 THR A 101      14.243  16.350  54.525  1.00  0.00           H  
ATOM   1494 2HG2 THR A 101      13.318  16.054  53.031  1.00  0.00           H  
ATOM   1495 3HG2 THR A 101      15.072  16.338  52.953  1.00  0.00           H  
ATOM   1496  N   GLY A 102      14.446  20.708  51.213  1.00  0.00           N  
ATOM   1497  CA  GLY A 102      14.326  22.139  50.987  1.00  0.00           C  
ATOM   1498  C   GLY A 102      14.058  22.459  49.520  1.00  0.00           C  
ATOM   1499  O   GLY A 102      14.049  23.631  49.131  1.00  0.00           O  
ATOM   1500  H   GLY A 102      15.328  20.276  50.979  1.00  0.00           H  
ATOM   1501 1HA  GLY A 102      13.517  22.538  51.598  1.00  0.00           H  
ATOM   1502 2HA  GLY A 102      15.248  22.623  51.308  1.00  0.00           H  
ATOM   1503  N   LYS A 103      13.857  21.424  48.703  1.00  0.00           N  
ATOM   1504  CA  LYS A 103      13.694  21.583  47.264  1.00  0.00           C  
ATOM   1505  C   LYS A 103      12.526  22.475  46.874  1.00  0.00           C  
ATOM   1506  O   LYS A 103      11.405  22.336  47.373  1.00  0.00           O  
ATOM   1507  CB  LYS A 103      13.532  20.204  46.623  1.00  0.00           C  
ATOM   1508  CG  LYS A 103      13.388  20.186  45.107  1.00  0.00           C  
ATOM   1509  CD  LYS A 103      13.461  18.772  44.552  1.00  0.00           C  
ATOM   1510  CE  LYS A 103      12.247  17.920  44.895  1.00  0.00           C  
ATOM   1511  NZ  LYS A 103      12.349  16.560  44.298  1.00  0.00           N  
ATOM   1512  H   LYS A 103      13.813  20.485  49.073  1.00  0.00           H  
ATOM   1513  HA  LYS A 103      14.594  22.057  46.872  1.00  0.00           H  
ATOM   1514 1HB  LYS A 103      14.399  19.591  46.873  1.00  0.00           H  
ATOM   1515 2HB  LYS A 103      12.645  19.737  47.051  1.00  0.00           H  
ATOM   1516 1HG  LYS A 103      12.431  20.623  44.820  1.00  0.00           H  
ATOM   1517 2HG  LYS A 103      14.185  20.781  44.662  1.00  0.00           H  
ATOM   1518 1HD  LYS A 103      13.545  18.817  43.466  1.00  0.00           H  
ATOM   1519 2HD  LYS A 103      14.343  18.272  44.952  1.00  0.00           H  
ATOM   1520 1HE  LYS A 103      12.160  17.826  45.976  1.00  0.00           H  
ATOM   1521 2HE  LYS A 103      11.351  18.412  44.518  1.00  0.00           H  
ATOM   1522 1HZ  LYS A 103      11.530  16.022  44.544  1.00  0.00           H  
ATOM   1523 2HZ  LYS A 103      12.412  16.625  43.292  1.00  0.00           H  
ATOM   1524 3HZ  LYS A 103      13.174  16.101  44.655  1.00  0.00           H  
ATOM   1525  N   ALA A 104      12.825  23.436  46.000  1.00  0.00           N  
ATOM   1526  CA  ALA A 104      11.853  24.395  45.489  1.00  0.00           C  
ATOM   1527  C   ALA A 104      11.520  24.131  44.023  1.00  0.00           C  
ATOM   1528  O   ALA A 104      10.382  24.338  43.587  1.00  0.00           O  
ATOM   1529  CB  ALA A 104      12.387  25.808  45.681  1.00  0.00           C  
ATOM   1530  H   ALA A 104      13.783  23.487  45.683  1.00  0.00           H  
ATOM   1531  HA  ALA A 104      10.929  24.279  46.055  1.00  0.00           H  
ATOM   1532 1HB  ALA A 104      11.648  26.520  45.315  1.00  0.00           H  
ATOM   1533 2HB  ALA A 104      12.576  25.978  46.739  1.00  0.00           H  
ATOM   1534 3HB  ALA A 104      13.314  25.912  45.117  1.00  0.00           H  
ATOM   1535  N   ALA A 105      12.505  23.659  43.254  1.00  0.00           N  
ATOM   1536  CA  ALA A 105      12.297  23.454  41.824  1.00  0.00           C  
ATOM   1537  C   ALA A 105      13.167  22.310  41.289  1.00  0.00           C  
ATOM   1538  O   ALA A 105      14.124  21.905  41.926  1.00  0.00           O  
ATOM   1539  CB  ALA A 105      12.571  24.736  41.048  1.00  0.00           C  
ATOM   1540  H   ALA A 105      13.393  23.450  43.690  1.00  0.00           H  
ATOM   1541  HA  ALA A 105      11.257  23.168  41.672  1.00  0.00           H  
ATOM   1542 1HB  ALA A 105      12.388  24.573  39.987  1.00  0.00           H  
ATOM   1543 2HB  ALA A 105      11.915  25.528  41.408  1.00  0.00           H  
ATOM   1544 3HB  ALA A 105      13.611  25.026  41.196  1.00  0.00           H  
ATOM   1545  N   LYS A 106      12.756  21.767  40.139  1.00  0.00           N  
ATOM   1546  CA  LYS A 106      13.432  20.676  39.434  1.00  0.00           C  
ATOM   1547  C   LYS A 106      13.534  20.941  37.925  1.00  0.00           C  
ATOM   1548  O   LYS A 106      12.865  21.828  37.397  1.00  0.00           O  
ATOM   1549  CB  LYS A 106      12.695  19.357  39.673  1.00  0.00           C  
ATOM   1550  CG  LYS A 106      11.282  19.333  39.107  1.00  0.00           C  
ATOM   1551  CD  LYS A 106      10.579  18.015  39.393  1.00  0.00           C  
ATOM   1552  CE  LYS A 106       9.196  17.974  38.759  1.00  0.00           C  
ATOM   1553  NZ  LYS A 106       8.493  16.691  39.033  1.00  0.00           N  
ATOM   1554  H   LYS A 106      11.913  22.137  39.724  1.00  0.00           H  
ATOM   1555  HA  LYS A 106      14.451  20.590  39.812  1.00  0.00           H  
ATOM   1556 1HB  LYS A 106      13.258  18.540  39.221  1.00  0.00           H  
ATOM   1557 2HB  LYS A 106      12.639  19.164  40.745  1.00  0.00           H  
ATOM   1558 1HG  LYS A 106      10.701  20.144  39.549  1.00  0.00           H  
ATOM   1559 2HG  LYS A 106      11.314  19.481  38.028  1.00  0.00           H  
ATOM   1560 1HD  LYS A 106      11.178  17.194  38.997  1.00  0.00           H  
ATOM   1561 2HD  LYS A 106      10.477  17.883  40.470  1.00  0.00           H  
ATOM   1562 1HE  LYS A 106       8.601  18.796  39.153  1.00  0.00           H  
ATOM   1563 2HE  LYS A 106       9.296  18.099  37.681  1.00  0.00           H  
ATOM   1564 1HZ  LYS A 106       7.582  16.705  38.595  1.00  0.00           H  
ATOM   1565 2HZ  LYS A 106       9.032  15.922  38.660  1.00  0.00           H  
ATOM   1566 3HZ  LYS A 106       8.383  16.570  40.029  1.00  0.00           H  
ATOM   1567  N   CYS A 107      14.432  20.238  37.239  1.00  0.00           N  
ATOM   1568  CA  CYS A 107      14.565  20.389  35.787  1.00  0.00           C  
ATOM   1569  C   CYS A 107      14.663  19.044  35.066  1.00  0.00           C  
ATOM   1570  O   CYS A 107      15.016  18.009  35.653  1.00  0.00           O  
ATOM   1571  CB  CYS A 107      15.790  21.210  35.384  1.00  0.00           C  
ATOM   1572  SG  CYS A 107      15.719  22.938  35.915  1.00  0.00           S  
ATOM   1573  H   CYS A 107      15.028  19.594  37.740  1.00  0.00           H  
ATOM   1574  HA  CYS A 107      13.682  20.907  35.413  1.00  0.00           H  
ATOM   1575 1HB  CYS A 107      16.690  20.765  35.808  1.00  0.00           H  
ATOM   1576 2HB  CYS A 107      15.901  21.194  34.300  1.00  0.00           H  
ATOM   1577  HG  CYS A 107      14.489  23.144  35.457  1.00  0.00           H  
ATOM   1578  N   ARG A 108      14.305  19.063  33.779  1.00  0.00           N  
ATOM   1579  CA  ARG A 108      14.439  17.897  32.921  1.00  0.00           C  
ATOM   1580  C   ARG A 108      15.436  18.149  31.791  1.00  0.00           C  
ATOM   1581  O   ARG A 108      15.502  17.380  30.816  1.00  0.00           O  
ATOM   1582  CB  ARG A 108      13.091  17.520  32.326  1.00  0.00           C  
ATOM   1583  CG  ARG A 108      12.083  17.078  33.375  1.00  0.00           C  
ATOM   1584  CD  ARG A 108      10.820  16.524  32.824  1.00  0.00           C  
ATOM   1585  NE  ARG A 108      10.061  17.523  32.089  1.00  0.00           N  
ATOM   1586  CZ  ARG A 108       9.864  17.572  30.757  1.00  0.00           C  
ATOM   1587  NH1 ARG A 108      10.368  16.670  29.945  1.00  0.00           N  
ATOM   1588  NH2 ARG A 108       9.141  18.559  30.257  1.00  0.00           N  
ATOM   1589  H   ARG A 108      13.931  19.922  33.407  1.00  0.00           H  
ATOM   1590  HA  ARG A 108      14.800  17.061  33.522  1.00  0.00           H  
ATOM   1591 1HB  ARG A 108      12.684  18.373  31.786  1.00  0.00           H  
ATOM   1592 2HB  ARG A 108      13.218  16.710  31.607  1.00  0.00           H  
ATOM   1593 1HG  ARG A 108      12.532  16.300  33.994  1.00  0.00           H  
ATOM   1594 2HG  ARG A 108      11.816  17.936  33.993  1.00  0.00           H  
ATOM   1595 1HD  ARG A 108      11.060  15.706  32.146  1.00  0.00           H  
ATOM   1596 2HD  ARG A 108      10.199  16.157  33.640  1.00  0.00           H  
ATOM   1597  HE  ARG A 108       9.638  18.256  32.643  1.00  0.00           H  
ATOM   1598 1HH1 ARG A 108      10.923  15.906  30.304  1.00  0.00           H  
ATOM   1599 2HH1 ARG A 108      10.199  16.738  28.952  1.00  0.00           H  
ATOM   1600 1HH2 ARG A 108       8.753  19.253  30.882  1.00  0.00           H  
ATOM   1601 2HH2 ARG A 108       8.973  18.627  29.264  1.00  0.00           H  
ATOM   1602  N   GLY A 109      16.150  19.270  31.868  1.00  0.00           N  
ATOM   1603  CA  GLY A 109      17.091  19.687  30.848  1.00  0.00           C  
ATOM   1604  C   GLY A 109      17.064  21.194  30.696  1.00  0.00           C  
ATOM   1605  O   GLY A 109      16.538  21.887  31.557  1.00  0.00           O  
ATOM   1606  H   GLY A 109      16.023  19.855  32.681  1.00  0.00           H  
ATOM   1607 1HA  GLY A 109      18.095  19.356  31.113  1.00  0.00           H  
ATOM   1608 2HA  GLY A 109      16.842  19.212  29.899  1.00  0.00           H  
ATOM   1609  N   TYR A 110      17.625  21.695  29.605  1.00  0.00           N  
ATOM   1610  CA  TYR A 110      17.671  23.131  29.335  1.00  0.00           C  
ATOM   1611  C   TYR A 110      17.670  23.418  27.828  1.00  0.00           C  
ATOM   1612  O   TYR A 110      18.013  22.546  27.021  1.00  0.00           O  
ATOM   1613  CB  TYR A 110      18.899  23.793  29.964  1.00  0.00           C  
ATOM   1614  CG  TYR A 110      20.205  23.453  29.279  1.00  0.00           C  
ATOM   1615  CD1 TYR A 110      20.653  24.252  28.238  1.00  0.00           C  
ATOM   1616  CD2 TYR A 110      20.951  22.357  29.686  1.00  0.00           C  
ATOM   1617  CE1 TYR A 110      21.843  23.957  27.603  1.00  0.00           C  
ATOM   1618  CE2 TYR A 110      22.140  22.068  29.046  1.00  0.00           C  
ATOM   1619  CZ  TYR A 110      22.582  22.865  28.010  1.00  0.00           C  
ATOM   1620  OH  TYR A 110      23.765  22.585  27.365  1.00  0.00           O  
ATOM   1621  H   TYR A 110      18.031  21.056  28.936  1.00  0.00           H  
ATOM   1622  HA  TYR A 110      16.786  23.601  29.764  1.00  0.00           H  
ATOM   1623 1HB  TYR A 110      18.776  24.877  29.941  1.00  0.00           H  
ATOM   1624 2HB  TYR A 110      18.955  23.477  31.005  1.00  0.00           H  
ATOM   1625  HD1 TYR A 110      20.072  25.116  27.913  1.00  0.00           H  
ATOM   1626  HD2 TYR A 110      20.599  21.729  30.503  1.00  0.00           H  
ATOM   1627  HE1 TYR A 110      22.194  24.583  26.783  1.00  0.00           H  
ATOM   1628  HE2 TYR A 110      22.732  21.207  29.359  1.00  0.00           H  
ATOM   1629  HH  TYR A 110      23.876  23.216  26.649  1.00  0.00           H  
ATOM   1630  N   ARG A 111      17.399  24.669  27.474  1.00  0.00           N  
ATOM   1631  CA  ARG A 111      17.484  25.133  26.085  1.00  0.00           C  
ATOM   1632  C   ARG A 111      18.324  26.389  25.965  1.00  0.00           C  
ATOM   1633  O   ARG A 111      18.108  27.385  26.661  1.00  0.00           O  
ATOM   1634  CB  ARG A 111      16.087  25.394  25.542  1.00  0.00           C  
ATOM   1635  CG  ARG A 111      15.990  25.885  24.106  1.00  0.00           C  
ATOM   1636  CD  ARG A 111      16.256  24.813  23.112  1.00  0.00           C  
ATOM   1637  NE  ARG A 111      16.086  25.297  21.751  1.00  0.00           N  
ATOM   1638  CZ  ARG A 111      16.255  24.567  20.632  1.00  0.00           C  
ATOM   1639  NH1 ARG A 111      16.603  23.301  20.700  1.00  0.00           N  
ATOM   1640  NH2 ARG A 111      16.067  25.134  19.453  1.00  0.00           N  
ATOM   1641  H   ARG A 111      17.125  25.327  28.191  1.00  0.00           H  
ATOM   1642  HA  ARG A 111      17.956  24.349  25.492  1.00  0.00           H  
ATOM   1643 1HB  ARG A 111      15.498  24.480  25.597  1.00  0.00           H  
ATOM   1644 2HB  ARG A 111      15.627  26.144  26.185  1.00  0.00           H  
ATOM   1645 1HG  ARG A 111      14.988  26.270  23.918  1.00  0.00           H  
ATOM   1646 2HG  ARG A 111      16.714  26.680  23.924  1.00  0.00           H  
ATOM   1647 1HD  ARG A 111      17.279  24.454  23.224  1.00  0.00           H  
ATOM   1648 2HD  ARG A 111      15.561  23.991  23.278  1.00  0.00           H  
ATOM   1649  HE  ARG A 111      15.818  26.266  21.635  1.00  0.00           H  
ATOM   1650 1HH1 ARG A 111      16.749  22.857  21.596  1.00  0.00           H  
ATOM   1651 2HH1 ARG A 111      16.726  22.765  19.853  1.00  0.00           H  
ATOM   1652 1HH2 ARG A 111      15.800  26.107  19.399  1.00  0.00           H  
ATOM   1653 2HH2 ARG A 111      16.190  24.598  18.606  1.00  0.00           H  
ATOM   1654  N   GLU A 112      19.237  26.387  25.003  1.00  0.00           N  
ATOM   1655  CA  GLU A 112      20.093  27.522  24.711  1.00  0.00           C  
ATOM   1656  C   GLU A 112      19.582  28.363  23.542  1.00  0.00           C  
ATOM   1657  O   GLU A 112      19.045  27.819  22.570  1.00  0.00           O  
ATOM   1658  CB  GLU A 112      21.507  27.017  24.416  1.00  0.00           C  
ATOM   1659  CG  GLU A 112      22.532  28.098  24.103  1.00  0.00           C  
ATOM   1660  CD  GLU A 112      23.919  27.559  23.888  1.00  0.00           C  
ATOM   1661  OE1 GLU A 112      24.219  26.494  24.372  1.00  0.00           O  
ATOM   1662  OE2 GLU A 112      24.689  28.221  23.233  1.00  0.00           O  
ATOM   1663  H   GLU A 112      19.345  25.555  24.440  1.00  0.00           H  
ATOM   1664  HA  GLU A 112      20.119  28.174  25.584  1.00  0.00           H  
ATOM   1665 1HB  GLU A 112      21.874  26.455  25.275  1.00  0.00           H  
ATOM   1666 2HB  GLU A 112      21.479  26.337  23.564  1.00  0.00           H  
ATOM   1667 1HG  GLU A 112      22.233  28.635  23.204  1.00  0.00           H  
ATOM   1668 2HG  GLU A 112      22.550  28.811  24.926  1.00  0.00           H  
ATOM   1669  N   ILE A 113      19.705  29.679  23.656  1.00  0.00           N  
ATOM   1670  CA  ILE A 113      19.314  30.612  22.615  1.00  0.00           C  
ATOM   1671  C   ILE A 113      20.470  30.674  21.593  1.00  0.00           C  
ATOM   1672  O   ILE A 113      21.616  30.919  22.010  1.00  0.00           O  
ATOM   1673  CB  ILE A 113      19.032  32.013  23.190  1.00  0.00           C  
ATOM   1674  CG1 ILE A 113      17.914  31.984  24.235  1.00  0.00           C  
ATOM   1675  CG2 ILE A 113      18.669  33.004  22.095  1.00  0.00           C  
ATOM   1676  CD1 ILE A 113      16.543  31.523  23.797  1.00  0.00           C  
ATOM   1677  H   ILE A 113      20.088  30.071  24.504  1.00  0.00           H  
ATOM   1678  HA  ILE A 113      18.408  30.242  22.137  1.00  0.00           H  
ATOM   1679  HB  ILE A 113      19.931  32.358  23.699  1.00  0.00           H  
ATOM   1680 1HG1 ILE A 113      18.229  31.324  25.043  1.00  0.00           H  
ATOM   1681 2HG1 ILE A 113      17.798  32.994  24.629  1.00  0.00           H  
ATOM   1682 1HG2 ILE A 113      18.476  33.981  22.537  1.00  0.00           H  
ATOM   1683 2HG2 ILE A 113      19.488  33.089  21.382  1.00  0.00           H  
ATOM   1684 3HG2 ILE A 113      17.776  32.671  21.564  1.00  0.00           H  
ATOM   1685 1HD1 ILE A 113      15.868  31.561  24.653  1.00  0.00           H  
ATOM   1686 2HD1 ILE A 113      16.150  32.162  23.006  1.00  0.00           H  
ATOM   1687 3HD1 ILE A 113      16.593  30.502  23.422  1.00  0.00           H  
ATOM   1688  N   PRO A 114      20.253  30.453  20.274  1.00  0.00           N  
ATOM   1689  CA  PRO A 114      21.298  30.505  19.233  1.00  0.00           C  
ATOM   1690  C   PRO A 114      21.975  31.875  19.227  1.00  0.00           C  
ATOM   1691  O   PRO A 114      21.307  32.889  19.490  1.00  0.00           O  
ATOM   1692  CB  PRO A 114      20.493  30.250  17.954  1.00  0.00           C  
ATOM   1693  CG  PRO A 114      19.287  29.499  18.406  1.00  0.00           C  
ATOM   1694  CD  PRO A 114      18.936  30.063  19.757  1.00  0.00           C  
ATOM   1695  HA  PRO A 114      22.029  29.703  19.411  1.00  0.00           H  
ATOM   1696 1HB  PRO A 114      20.241  31.206  17.474  1.00  0.00           H  
ATOM   1697 2HB  PRO A 114      21.101  29.678  17.237  1.00  0.00           H  
ATOM   1698 1HG  PRO A 114      18.468  29.624  17.681  1.00  0.00           H  
ATOM   1699 2HG  PRO A 114      19.508  28.422  18.453  1.00  0.00           H  
ATOM   1700 1HD  PRO A 114      18.276  30.938  19.660  1.00  0.00           H  
ATOM   1701 2HD  PRO A 114      18.450  29.247  20.312  1.00  0.00           H  
ATOM   1702  N   GLU A 115      23.269  31.901  18.916  1.00  0.00           N  
ATOM   1703  CA  GLU A 115      24.031  33.144  18.907  1.00  0.00           C  
ATOM   1704  C   GLU A 115      23.428  34.194  17.966  1.00  0.00           C  
ATOM   1705  O   GLU A 115      23.132  33.902  16.796  1.00  0.00           O  
ATOM   1706  CB  GLU A 115      25.478  32.853  18.503  1.00  0.00           C  
ATOM   1707  CG  GLU A 115      26.417  34.051  18.528  1.00  0.00           C  
ATOM   1708  CD  GLU A 115      27.826  33.692  18.144  1.00  0.00           C  
ATOM   1709  OE1 GLU A 115      28.082  32.532  17.926  1.00  0.00           O  
ATOM   1710  OE2 GLU A 115      28.648  34.575  18.069  1.00  0.00           O  
ATOM   1711  H   GLU A 115      23.738  31.040  18.679  1.00  0.00           H  
ATOM   1712  HA  GLU A 115      24.015  33.555  19.917  1.00  0.00           H  
ATOM   1713 1HB  GLU A 115      25.893  32.099  19.172  1.00  0.00           H  
ATOM   1714 2HB  GLU A 115      25.496  32.445  17.493  1.00  0.00           H  
ATOM   1715 1HG  GLU A 115      26.053  34.813  17.839  1.00  0.00           H  
ATOM   1716 2HG  GLU A 115      26.410  34.477  19.530  1.00  0.00           H  
ATOM   1717  N   GLY A 116      23.247  35.414  18.481  1.00  0.00           N  
ATOM   1718  CA  GLY A 116      22.696  36.523  17.721  1.00  0.00           C  
ATOM   1719  C   GLY A 116      21.195  36.471  17.560  1.00  0.00           C  
ATOM   1720  O   GLY A 116      20.582  37.382  16.992  1.00  0.00           O  
ATOM   1721  H   GLY A 116      23.502  35.588  19.442  1.00  0.00           H  
ATOM   1722 1HA  GLY A 116      22.955  37.462  18.211  1.00  0.00           H  
ATOM   1723 2HA  GLY A 116      23.153  36.531  16.732  1.00  0.00           H  
ATOM   1724  N   ASN A 117      20.553  35.422  18.067  1.00  0.00           N  
ATOM   1725  CA  ASN A 117      19.119  35.277  17.791  1.00  0.00           C  
ATOM   1726  C   ASN A 117      18.176  35.921  18.817  1.00  0.00           C  
ATOM   1727  O   ASN A 117      17.618  35.246  19.696  1.00  0.00           O  
ATOM   1728  CB  ASN A 117      18.829  33.792  17.671  1.00  0.00           C  
ATOM   1729  CG  ASN A 117      17.510  33.487  17.018  1.00  0.00           C  
ATOM   1730  OD1 ASN A 117      16.573  34.293  17.015  1.00  0.00           O  
ATOM   1731  ND2 ASN A 117      17.418  32.311  16.450  1.00  0.00           N  
ATOM   1732  H   ASN A 117      21.030  34.733  18.634  1.00  0.00           H  
ATOM   1733  HA  ASN A 117      18.905  35.782  16.848  1.00  0.00           H  
ATOM   1734 1HB  ASN A 117      19.629  33.332  17.089  1.00  0.00           H  
ATOM   1735 2HB  ASN A 117      18.832  33.340  18.664  1.00  0.00           H  
ATOM   1736 1HD2 ASN A 117      16.574  32.034  15.993  1.00  0.00           H  
ATOM   1737 2HD2 ASN A 117      18.196  31.683  16.469  1.00  0.00           H  
ATOM   1738  N   GLU A 118      17.959  37.227  18.644  1.00  0.00           N  
ATOM   1739  CA  GLU A 118      17.016  37.955  19.522  1.00  0.00           C  
ATOM   1740  C   GLU A 118      15.581  37.452  19.332  1.00  0.00           C  
ATOM   1741  O   GLU A 118      14.773  37.551  20.253  1.00  0.00           O  
ATOM   1742  CB  GLU A 118      17.028  39.471  19.319  1.00  0.00           C  
ATOM   1743  CG  GLU A 118      18.239  40.210  19.872  1.00  0.00           C  
ATOM   1744  CD  GLU A 118      18.124  41.695  19.670  1.00  0.00           C  
ATOM   1745  OE1 GLU A 118      17.671  42.380  20.554  1.00  0.00           O  
ATOM   1746  OE2 GLU A 118      18.496  42.146  18.615  1.00  0.00           O  
ATOM   1747  H   GLU A 118      18.462  37.683  17.895  1.00  0.00           H  
ATOM   1748  HA  GLU A 118      17.305  37.763  20.556  1.00  0.00           H  
ATOM   1749 1HB  GLU A 118      16.978  39.691  18.254  1.00  0.00           H  
ATOM   1750 2HB  GLU A 118      16.147  39.906  19.791  1.00  0.00           H  
ATOM   1751 1HG  GLU A 118      18.333  39.998  20.937  1.00  0.00           H  
ATOM   1752 2HG  GLU A 118      19.135  39.838  19.380  1.00  0.00           H  
ATOM   1753  N   LYS A 119      15.223  36.989  18.137  1.00  0.00           N  
ATOM   1754  CA  LYS A 119      13.849  36.511  17.940  1.00  0.00           C  
ATOM   1755  C   LYS A 119      13.576  35.296  18.778  1.00  0.00           C  
ATOM   1756  O   LYS A 119      12.483  35.151  19.308  1.00  0.00           O  
ATOM   1757  CB  LYS A 119      13.593  36.191  16.466  1.00  0.00           C  
ATOM   1758  CG  LYS A 119      13.522  37.418  15.566  1.00  0.00           C  
ATOM   1759  CD  LYS A 119      13.285  37.027  14.114  1.00  0.00           C  
ATOM   1760  CE  LYS A 119      13.217  38.248  13.209  1.00  0.00           C  
ATOM   1761  NZ  LYS A 119      13.023  37.875  11.782  1.00  0.00           N  
ATOM   1762  H   LYS A 119      15.886  36.969  17.372  1.00  0.00           H  
ATOM   1763  HA  LYS A 119      13.160  37.299  18.247  1.00  0.00           H  
ATOM   1764 1HB  LYS A 119      14.386  35.543  16.092  1.00  0.00           H  
ATOM   1765 2HB  LYS A 119      12.652  35.648  16.372  1.00  0.00           H  
ATOM   1766 1HG  LYS A 119      12.708  38.062  15.899  1.00  0.00           H  
ATOM   1767 2HG  LYS A 119      14.457  37.973  15.637  1.00  0.00           H  
ATOM   1768 1HD  LYS A 119      14.095  36.381  13.776  1.00  0.00           H  
ATOM   1769 2HD  LYS A 119      12.347  36.478  14.034  1.00  0.00           H  
ATOM   1770 1HE  LYS A 119      12.389  38.880  13.528  1.00  0.00           H  
ATOM   1771 2HE  LYS A 119      14.144  38.814  13.306  1.00  0.00           H  
ATOM   1772 1HZ  LYS A 119      12.984  38.711  11.217  1.00  0.00           H  
ATOM   1773 2HZ  LYS A 119      13.794  37.299  11.474  1.00  0.00           H  
ATOM   1774 3HZ  LYS A 119      12.160  37.361  11.680  1.00  0.00           H  
ATOM   1775  N   ALA A 120      14.540  34.388  18.875  1.00  0.00           N  
ATOM   1776  CA  ALA A 120      14.372  33.202  19.712  1.00  0.00           C  
ATOM   1777  C   ALA A 120      14.244  33.629  21.158  1.00  0.00           C  
ATOM   1778  O   ALA A 120      13.548  32.979  21.943  1.00  0.00           O  
ATOM   1779  CB  ALA A 120      15.535  32.238  19.531  1.00  0.00           C  
ATOM   1780  H   ALA A 120      15.398  34.526  18.362  1.00  0.00           H  
ATOM   1781  HA  ALA A 120      13.455  32.690  19.417  1.00  0.00           H  
ATOM   1782 1HB  ALA A 120      15.393  31.366  20.170  1.00  0.00           H  
ATOM   1783 2HB  ALA A 120      15.578  31.920  18.489  1.00  0.00           H  
ATOM   1784 3HB  ALA A 120      16.457  32.748  19.803  1.00  0.00           H  
ATOM   1785  N   LEU A 121      15.006  34.652  21.543  1.00  0.00           N  
ATOM   1786  CA  LEU A 121      14.929  35.154  22.909  1.00  0.00           C  
ATOM   1787  C   LEU A 121      13.542  35.759  23.140  1.00  0.00           C  
ATOM   1788  O   LEU A 121      12.934  35.513  24.189  1.00  0.00           O  
ATOM   1789  CB  LEU A 121      16.025  36.202  23.139  1.00  0.00           C  
ATOM   1790  CG  LEU A 121      16.121  36.876  24.514  1.00  0.00           C  
ATOM   1791  CD1 LEU A 121      16.316  35.831  25.604  1.00  0.00           C  
ATOM   1792  CD2 LEU A 121      17.277  37.864  24.488  1.00  0.00           C  
ATOM   1793  H   LEU A 121      15.634  35.076  20.876  1.00  0.00           H  
ATOM   1794  HA  LEU A 121      15.081  34.315  23.588  1.00  0.00           H  
ATOM   1795 1HB  LEU A 121      16.989  35.728  22.960  1.00  0.00           H  
ATOM   1796 2HB  LEU A 121      15.888  37.003  22.412  1.00  0.00           H  
ATOM   1797  HG  LEU A 121      15.193  37.403  24.738  1.00  0.00           H  
ATOM   1798 1HD1 LEU A 121      16.382  36.325  26.573  1.00  0.00           H  
ATOM   1799 2HD1 LEU A 121      15.474  35.139  25.610  1.00  0.00           H  
ATOM   1800 3HD1 LEU A 121      17.236  35.281  25.410  1.00  0.00           H  
ATOM   1801 1HD2 LEU A 121      17.362  38.356  25.458  1.00  0.00           H  
ATOM   1802 2HD2 LEU A 121      18.206  37.338  24.270  1.00  0.00           H  
ATOM   1803 3HD2 LEU A 121      17.109  38.620  23.721  1.00  0.00           H  
ATOM   1804  N   LYS A 122      13.023  36.531  22.181  1.00  0.00           N  
ATOM   1805  CA  LYS A 122      11.689  37.121  22.311  1.00  0.00           C  
ATOM   1806  C   LYS A 122      10.642  36.054  22.509  1.00  0.00           C  
ATOM   1807  O   LYS A 122       9.759  36.202  23.338  1.00  0.00           O  
ATOM   1808  CB  LYS A 122      11.342  37.967  21.085  1.00  0.00           C  
ATOM   1809  CG  LYS A 122       9.999  38.681  21.153  1.00  0.00           C  
ATOM   1810  CD  LYS A 122       9.680  39.437  19.871  1.00  0.00           C  
ATOM   1811  CE  LYS A 122       8.300  40.072  19.928  1.00  0.00           C  
ATOM   1812  NZ  LYS A 122       7.866  40.632  18.618  1.00  0.00           N  
ATOM   1813  H   LYS A 122      13.564  36.707  21.346  1.00  0.00           H  
ATOM   1814  HA  LYS A 122      11.675  37.769  23.188  1.00  0.00           H  
ATOM   1815 1HB  LYS A 122      12.113  38.725  20.942  1.00  0.00           H  
ATOM   1816 2HB  LYS A 122      11.333  37.331  20.200  1.00  0.00           H  
ATOM   1817 1HG  LYS A 122       9.200  37.959  21.329  1.00  0.00           H  
ATOM   1818 2HG  LYS A 122      10.021  39.387  21.983  1.00  0.00           H  
ATOM   1819 1HD  LYS A 122      10.427  40.219  19.717  1.00  0.00           H  
ATOM   1820 2HD  LYS A 122       9.720  38.746  19.029  1.00  0.00           H  
ATOM   1821 1HE  LYS A 122       7.570  39.328  20.242  1.00  0.00           H  
ATOM   1822 2HE  LYS A 122       8.313  40.877  20.663  1.00  0.00           H  
ATOM   1823 1HZ  LYS A 122       6.946  41.042  18.702  1.00  0.00           H  
ATOM   1824 2HZ  LYS A 122       8.507  41.345  18.302  1.00  0.00           H  
ATOM   1825 3HZ  LYS A 122       7.836  39.892  17.932  1.00  0.00           H  
ATOM   1826  N   ARG A 123      10.714  34.990  21.699  1.00  0.00           N  
ATOM   1827  CA  ARG A 123       9.746  33.912  21.806  1.00  0.00           C  
ATOM   1828  C   ARG A 123       9.879  33.160  23.106  1.00  0.00           C  
ATOM   1829  O   ARG A 123       8.876  32.832  23.719  1.00  0.00           O  
ATOM   1830  CB  ARG A 123       9.895  32.923  20.659  1.00  0.00           C  
ATOM   1831  CG  ARG A 123       9.463  33.427  19.291  1.00  0.00           C  
ATOM   1832  CD  ARG A 123       9.344  32.311  18.318  1.00  0.00           C  
ATOM   1833  NE  ARG A 123      10.611  31.640  18.074  1.00  0.00           N  
ATOM   1834  CZ  ARG A 123      11.524  31.972  17.142  1.00  0.00           C  
ATOM   1835  NH1 ARG A 123      11.335  32.988  16.329  1.00  0.00           N  
ATOM   1836  NH2 ARG A 123      12.633  31.260  17.044  1.00  0.00           N  
ATOM   1837  H   ARG A 123      11.450  34.944  21.009  1.00  0.00           H  
ATOM   1838  HA  ARG A 123       8.747  34.348  21.760  1.00  0.00           H  
ATOM   1839 1HB  ARG A 123      10.940  32.626  20.584  1.00  0.00           H  
ATOM   1840 2HB  ARG A 123       9.307  32.031  20.876  1.00  0.00           H  
ATOM   1841 1HG  ARG A 123       8.494  33.920  19.373  1.00  0.00           H  
ATOM   1842 2HG  ARG A 123      10.201  34.138  18.915  1.00  0.00           H  
ATOM   1843 1HD  ARG A 123       8.641  31.572  18.701  1.00  0.00           H  
ATOM   1844 2HD  ARG A 123       8.983  32.701  17.367  1.00  0.00           H  
ATOM   1845  HE  ARG A 123      10.826  30.846  18.663  1.00  0.00           H  
ATOM   1846 1HH1 ARG A 123      10.493  33.543  16.389  1.00  0.00           H  
ATOM   1847 2HH1 ARG A 123      12.036  33.215  15.639  1.00  0.00           H  
ATOM   1848 1HH2 ARG A 123      12.788  30.477  17.664  1.00  0.00           H  
ATOM   1849 2HH2 ARG A 123      13.326  31.497  16.350  1.00  0.00           H  
ATOM   1850  N   ALA A 124      11.101  32.879  23.540  1.00  0.00           N  
ATOM   1851  CA  ALA A 124      11.284  32.169  24.802  1.00  0.00           C  
ATOM   1852  C   ALA A 124      10.782  32.990  25.987  1.00  0.00           C  
ATOM   1853  O   ALA A 124      10.102  32.456  26.850  1.00  0.00           O  
ATOM   1854  CB  ALA A 124      12.756  31.823  24.977  1.00  0.00           C  
ATOM   1855  H   ALA A 124      11.916  33.149  23.009  1.00  0.00           H  
ATOM   1856  HA  ALA A 124      10.703  31.247  24.774  1.00  0.00           H  
ATOM   1857 1HB  ALA A 124      12.880  31.300  25.925  1.00  0.00           H  
ATOM   1858 2HB  ALA A 124      13.078  31.183  24.155  1.00  0.00           H  
ATOM   1859 3HB  ALA A 124      13.341  32.742  24.976  1.00  0.00           H  
ATOM   1860  N   VAL A 125      11.046  34.292  25.995  1.00  0.00           N  
ATOM   1861  CA  VAL A 125      10.540  35.097  27.107  1.00  0.00           C  
ATOM   1862  C   VAL A 125       9.021  35.105  27.035  1.00  0.00           C  
ATOM   1863  O   VAL A 125       8.357  34.895  28.039  1.00  0.00           O  
ATOM   1864  CB  VAL A 125      11.076  36.539  27.042  1.00  0.00           C  
ATOM   1865  CG1 VAL A 125      10.381  37.434  28.057  1.00  0.00           C  
ATOM   1866  CG2 VAL A 125      12.579  36.545  27.274  1.00  0.00           C  
ATOM   1867  H   VAL A 125      11.579  34.717  25.253  1.00  0.00           H  
ATOM   1868  HA  VAL A 125      10.871  34.656  28.049  1.00  0.00           H  
ATOM   1869  HB  VAL A 125      10.859  36.956  26.058  1.00  0.00           H  
ATOM   1870 1HG1 VAL A 125      10.787  38.444  27.980  1.00  0.00           H  
ATOM   1871 2HG1 VAL A 125       9.309  37.462  27.865  1.00  0.00           H  
ATOM   1872 3HG1 VAL A 125      10.556  37.045  29.060  1.00  0.00           H  
ATOM   1873 1HG2 VAL A 125      12.955  37.567  27.226  1.00  0.00           H  
ATOM   1874 2HG2 VAL A 125      12.790  36.125  28.257  1.00  0.00           H  
ATOM   1875 3HG2 VAL A 125      13.085  35.949  26.514  1.00  0.00           H  
ATOM   1876  N   ALA A 126       8.443  35.347  25.861  1.00  0.00           N  
ATOM   1877  CA  ALA A 126       6.979  35.379  25.770  1.00  0.00           C  
ATOM   1878  C   ALA A 126       6.250  34.065  26.017  1.00  0.00           C  
ATOM   1879  O   ALA A 126       5.184  34.072  26.649  1.00  0.00           O  
ATOM   1880  CB  ALA A 126       6.584  35.911  24.400  1.00  0.00           C  
ATOM   1881  H   ALA A 126       8.992  35.505  25.029  1.00  0.00           H  
ATOM   1882  HA  ALA A 126       6.624  36.053  26.550  1.00  0.00           H  
ATOM   1883 1HB  ALA A 126       5.495  35.963  24.380  1.00  0.00           H  
ATOM   1884 2HB  ALA A 126       7.018  36.901  24.253  1.00  0.00           H  
ATOM   1885 3HB  ALA A 126       6.952  35.237  23.628  1.00  0.00           H  
ATOM   1886  N   ARG A 127       6.793  32.934  25.565  1.00  0.00           N  
ATOM   1887  CA  ARG A 127       6.085  31.671  25.720  1.00  0.00           C  
ATOM   1888  C   ARG A 127       6.521  30.741  26.858  1.00  0.00           C  
ATOM   1889  O   ARG A 127       5.689  29.978  27.364  1.00  0.00           O  
ATOM   1890  CB  ARG A 127       6.179  30.880  24.424  1.00  0.00           C  
ATOM   1891  CG  ARG A 127       5.463  31.520  23.246  1.00  0.00           C  
ATOM   1892  CD  ARG A 127       5.592  30.706  22.010  1.00  0.00           C  
ATOM   1893  NE  ARG A 127       4.887  29.439  22.127  1.00  0.00           N  
ATOM   1894  CZ  ARG A 127       4.984  28.407  21.267  1.00  0.00           C  
ATOM   1895  NH1 ARG A 127       5.763  28.484  20.211  1.00  0.00           N  
ATOM   1896  NH2 ARG A 127       4.287  27.306  21.490  1.00  0.00           N  
ATOM   1897  H   ARG A 127       7.696  32.948  25.112  1.00  0.00           H  
ATOM   1898  HA  ARG A 127       5.043  31.912  25.930  1.00  0.00           H  
ATOM   1899 1HB  ARG A 127       7.227  30.754  24.153  1.00  0.00           H  
ATOM   1900 2HB  ARG A 127       5.756  29.886  24.576  1.00  0.00           H  
ATOM   1901 1HG  ARG A 127       4.403  31.623  23.479  1.00  0.00           H  
ATOM   1902 2HG  ARG A 127       5.894  32.504  23.057  1.00  0.00           H  
ATOM   1903 1HD  ARG A 127       5.172  31.258  21.170  1.00  0.00           H  
ATOM   1904 2HD  ARG A 127       6.647  30.503  21.829  1.00  0.00           H  
ATOM   1905  HE  ARG A 127       4.274  29.325  22.923  1.00  0.00           H  
ATOM   1906 1HH1 ARG A 127       6.298  29.322  20.033  1.00  0.00           H  
ATOM   1907 2HH1 ARG A 127       5.828  27.705  19.572  1.00  0.00           H  
ATOM   1908 1HH2 ARG A 127       3.687  27.243  22.301  1.00  0.00           H  
ATOM   1909 2HH2 ARG A 127       4.351  26.526  20.853  1.00  0.00           H  
ATOM   1910  N   VAL A 128       7.785  30.795  27.281  1.00  0.00           N  
ATOM   1911  CA  VAL A 128       8.254  29.870  28.314  1.00  0.00           C  
ATOM   1912  C   VAL A 128       8.307  30.586  29.684  1.00  0.00           C  
ATOM   1913  O   VAL A 128       7.792  30.087  30.683  1.00  0.00           O  
ATOM   1914  CB  VAL A 128       9.652  29.323  27.969  1.00  0.00           C  
ATOM   1915  CG1 VAL A 128      10.124  28.421  29.100  1.00  0.00           C  
ATOM   1916  CG2 VAL A 128       9.591  28.582  26.642  1.00  0.00           C  
ATOM   1917  H   VAL A 128       8.452  31.457  26.915  1.00  0.00           H  
ATOM   1918  HA  VAL A 128       7.562  29.030  28.385  1.00  0.00           H  
ATOM   1919  HB  VAL A 128      10.364  30.144  27.889  1.00  0.00           H  
ATOM   1920 1HG1 VAL A 128      11.114  28.025  28.872  1.00  0.00           H  
ATOM   1921 2HG1 VAL A 128      10.179  28.975  30.036  1.00  0.00           H  
ATOM   1922 3HG1 VAL A 128       9.428  27.591  29.222  1.00  0.00           H  
ATOM   1923 1HG2 VAL A 128      10.578  28.193  26.393  1.00  0.00           H  
ATOM   1924 2HG2 VAL A 128       8.885  27.754  26.722  1.00  0.00           H  
ATOM   1925 3HG2 VAL A 128       9.264  29.265  25.858  1.00  0.00           H  
ATOM   1926  N   GLY A 129       8.909  31.765  29.686  1.00  0.00           N  
ATOM   1927  CA  GLY A 129       9.046  32.542  30.900  1.00  0.00           C  
ATOM   1928  C   GLY A 129      10.402  33.245  30.845  1.00  0.00           C  
ATOM   1929  O   GLY A 129      11.100  33.145  29.817  1.00  0.00           O  
ATOM   1930  H   GLY A 129       9.273  32.116  28.811  1.00  0.00           H  
ATOM   1931 1HA  GLY A 129       8.225  33.256  30.967  1.00  0.00           H  
ATOM   1932 2HA  GLY A 129       8.972  31.883  31.764  1.00  0.00           H  
ATOM   1933  N   PRO A 130      10.829  33.924  31.930  1.00  0.00           N  
ATOM   1934  CA  PRO A 130      12.076  34.703  32.008  1.00  0.00           C  
ATOM   1935  C   PRO A 130      13.249  33.838  31.503  1.00  0.00           C  
ATOM   1936  O   PRO A 130      13.320  32.661  31.769  1.00  0.00           O  
ATOM   1937  CB  PRO A 130      12.139  34.996  33.511  1.00  0.00           C  
ATOM   1938  CG  PRO A 130      10.712  35.038  33.939  1.00  0.00           C  
ATOM   1939  CD  PRO A 130      10.035  33.951  33.147  1.00  0.00           C  
ATOM   1940  HA  PRO A 130      11.972  35.625  31.416  1.00  0.00           H  
ATOM   1941 1HB  PRO A 130      12.713  34.215  34.030  1.00  0.00           H  
ATOM   1942 2HB  PRO A 130      12.667  35.948  33.669  1.00  0.00           H  
ATOM   1943 1HG  PRO A 130      10.632  34.875  35.024  1.00  0.00           H  
ATOM   1944 2HG  PRO A 130      10.293  36.034  33.732  1.00  0.00           H  
ATOM   1945 1HD  PRO A 130      10.103  32.982  33.663  1.00  0.00           H  
ATOM   1946 2HD  PRO A 130       8.980  34.215  32.988  1.00  0.00           H  
ATOM   1947  N   VAL A 131      14.147  34.492  30.756  1.00  0.00           N  
ATOM   1948  CA  VAL A 131      15.309  33.842  30.123  1.00  0.00           C  
ATOM   1949  C   VAL A 131      16.586  34.529  30.637  1.00  0.00           C  
ATOM   1950  O   VAL A 131      16.658  35.738  30.700  1.00  0.00           O  
ATOM   1951  CB  VAL A 131      15.230  33.946  28.589  1.00  0.00           C  
ATOM   1952  CG1 VAL A 131      16.441  33.295  27.939  1.00  0.00           C  
ATOM   1953  CG2 VAL A 131      13.942  33.299  28.103  1.00  0.00           C  
ATOM   1954  H   VAL A 131      13.999  35.484  30.636  1.00  0.00           H  
ATOM   1955  HA  VAL A 131      15.317  32.785  30.390  1.00  0.00           H  
ATOM   1956  HB  VAL A 131      15.243  34.997  28.299  1.00  0.00           H  
ATOM   1957 1HG1 VAL A 131      16.379  33.373  26.853  1.00  0.00           H  
ATOM   1958 2HG1 VAL A 131      17.358  33.784  28.267  1.00  0.00           H  
ATOM   1959 3HG1 VAL A 131      16.477  32.242  28.219  1.00  0.00           H  
ATOM   1960 1HG2 VAL A 131      13.905  33.384  27.018  1.00  0.00           H  
ATOM   1961 2HG2 VAL A 131      13.913  32.247  28.390  1.00  0.00           H  
ATOM   1962 3HG2 VAL A 131      13.082  33.804  28.542  1.00  0.00           H  
ATOM   1963  N   SER A 132      17.584  33.741  31.026  1.00  0.00           N  
ATOM   1964  CA  SER A 132      18.813  34.341  31.555  1.00  0.00           C  
ATOM   1965  C   SER A 132      19.538  34.946  30.342  1.00  0.00           C  
ATOM   1966  O   SER A 132      19.597  34.293  29.291  1.00  0.00           O  
ATOM   1967  CB  SER A 132      19.598  33.245  32.250  1.00  0.00           C  
ATOM   1968  OG  SER A 132      18.863  32.670  33.293  1.00  0.00           O  
ATOM   1969  H   SER A 132      17.520  32.735  30.968  1.00  0.00           H  
ATOM   1970  HA  SER A 132      18.577  35.122  32.279  1.00  0.00           H  
ATOM   1971 1HB  SER A 132      19.862  32.478  31.522  1.00  0.00           H  
ATOM   1972 2HB  SER A 132      20.524  33.660  32.644  1.00  0.00           H  
ATOM   1973  HG  SER A 132      18.858  33.304  34.014  1.00  0.00           H  
ATOM   1974  N   VAL A 133      20.053  36.172  30.438  1.00  0.00           N  
ATOM   1975  CA  VAL A 133      20.759  36.775  29.296  1.00  0.00           C  
ATOM   1976  C   VAL A 133      22.100  37.383  29.747  1.00  0.00           C  
ATOM   1977  O   VAL A 133      22.319  37.603  30.936  1.00  0.00           O  
ATOM   1978  CB  VAL A 133      19.910  37.870  28.623  1.00  0.00           C  
ATOM   1979  CG1 VAL A 133      18.592  37.298  28.123  1.00  0.00           C  
ATOM   1980  CG2 VAL A 133      19.664  39.008  29.601  1.00  0.00           C  
ATOM   1981  H   VAL A 133      19.958  36.695  31.297  1.00  0.00           H  
ATOM   1982  HA  VAL A 133      20.957  36.003  28.551  1.00  0.00           H  
ATOM   1983  HB  VAL A 133      20.452  38.243  27.753  1.00  0.00           H  
ATOM   1984 1HG1 VAL A 133      18.012  38.092  27.652  1.00  0.00           H  
ATOM   1985 2HG1 VAL A 133      18.787  36.510  27.396  1.00  0.00           H  
ATOM   1986 3HG1 VAL A 133      18.024  36.883  28.956  1.00  0.00           H  
ATOM   1987 1HG2 VAL A 133      19.064  39.784  29.126  1.00  0.00           H  
ATOM   1988 2HG2 VAL A 133      19.134  38.636  30.478  1.00  0.00           H  
ATOM   1989 3HG2 VAL A 133      20.638  39.406  29.888  1.00  0.00           H  
ATOM   1990  N   ALA A 134      22.991  37.732  28.825  1.00  0.00           N  
ATOM   1991  CA  ALA A 134      24.239  38.294  29.347  1.00  0.00           C  
ATOM   1992  C   ALA A 134      24.516  39.650  28.735  1.00  0.00           C  
ATOM   1993  O   ALA A 134      24.205  39.900  27.567  1.00  0.00           O  
ATOM   1994  CB  ALA A 134      25.407  37.358  29.068  1.00  0.00           C  
ATOM   1995  H   ALA A 134      22.798  37.610  27.840  1.00  0.00           H  
ATOM   1996  HA  ALA A 134      24.180  38.428  30.427  1.00  0.00           H  
ATOM   1997 1HB  ALA A 134      26.326  37.826  29.420  1.00  0.00           H  
ATOM   1998 2HB  ALA A 134      25.254  36.412  29.587  1.00  0.00           H  
ATOM   1999 3HB  ALA A 134      25.461  37.183  27.994  1.00  0.00           H  
ATOM   2000  N   ILE A 135      25.146  40.506  29.522  1.00  0.00           N  
ATOM   2001  CA  ILE A 135      25.551  41.832  29.077  1.00  0.00           C  
ATOM   2002  C   ILE A 135      26.996  42.174  29.424  1.00  0.00           C  
ATOM   2003  O   ILE A 135      27.694  41.437  30.111  1.00  0.00           O  
ATOM   2004  CB  ILE A 135      24.628  42.903  29.686  1.00  0.00           C  
ATOM   2005  CG1 ILE A 135      24.579  42.861  31.215  1.00  0.00           C  
ATOM   2006  CG2 ILE A 135      23.220  42.753  29.133  1.00  0.00           C  
ATOM   2007  CD1 ILE A 135      25.595  43.701  31.955  1.00  0.00           C  
ATOM   2008  H   ILE A 135      25.336  40.195  30.462  1.00  0.00           H  
ATOM   2009  HA  ILE A 135      25.467  41.867  27.992  1.00  0.00           H  
ATOM   2010  HB  ILE A 135      25.008  43.893  29.435  1.00  0.00           H  
ATOM   2011 1HG1 ILE A 135      23.589  43.191  31.529  1.00  0.00           H  
ATOM   2012 2HG1 ILE A 135      24.718  41.829  31.540  1.00  0.00           H  
ATOM   2013 1HG2 ILE A 135      22.570  43.512  29.568  1.00  0.00           H  
ATOM   2014 2HG2 ILE A 135      23.241  42.872  28.051  1.00  0.00           H  
ATOM   2015 3HG2 ILE A 135      22.825  41.766  29.378  1.00  0.00           H  
ATOM   2016 1HD1 ILE A 135      25.446  43.576  33.027  1.00  0.00           H  
ATOM   2017 2HD1 ILE A 135      26.611  43.396  31.700  1.00  0.00           H  
ATOM   2018 3HD1 ILE A 135      25.472  44.750  31.690  1.00  0.00           H  
ATOM   2019  N   ASP A 136      27.463  43.267  28.831  1.00  0.00           N  
ATOM   2020  CA  ASP A 136      28.760  43.861  29.083  1.00  0.00           C  
ATOM   2021  C   ASP A 136      28.624  44.901  30.213  1.00  0.00           C  
ATOM   2022  O   ASP A 136      28.111  45.988  29.999  1.00  0.00           O  
ATOM   2023  CB  ASP A 136      29.321  44.558  27.841  1.00  0.00           C  
ATOM   2024  CG  ASP A 136      30.707  45.154  28.050  1.00  0.00           C  
ATOM   2025  OD1 ASP A 136      31.127  45.207  29.180  1.00  0.00           O  
ATOM   2026  OD2 ASP A 136      31.343  45.551  27.104  1.00  0.00           O  
ATOM   2027  H   ASP A 136      26.865  43.714  28.151  1.00  0.00           H  
ATOM   2028  HA  ASP A 136      29.462  43.075  29.367  1.00  0.00           H  
ATOM   2029 1HB  ASP A 136      29.376  43.845  27.017  1.00  0.00           H  
ATOM   2030 2HB  ASP A 136      28.636  45.354  27.549  1.00  0.00           H  
ATOM   2031  N   ALA A 137      29.067  44.556  31.421  1.00  0.00           N  
ATOM   2032  CA  ALA A 137      28.900  45.408  32.583  1.00  0.00           C  
ATOM   2033  C   ALA A 137      30.095  46.356  32.799  1.00  0.00           C  
ATOM   2034  O   ALA A 137      30.098  47.105  33.781  1.00  0.00           O  
ATOM   2035  CB  ALA A 137      28.679  44.578  33.838  1.00  0.00           C  
ATOM   2036  H   ALA A 137      29.536  43.669  31.533  1.00  0.00           H  
ATOM   2037  HA  ALA A 137      28.023  46.033  32.420  1.00  0.00           H  
ATOM   2038 1HB  ALA A 137      28.541  45.237  34.696  1.00  0.00           H  
ATOM   2039 2HB  ALA A 137      27.791  43.958  33.718  1.00  0.00           H  
ATOM   2040 3HB  ALA A 137      29.547  43.942  34.005  1.00  0.00           H  
ATOM   2041  N   SER A 138      31.046  46.375  31.877  1.00  0.00           N  
ATOM   2042  CA  SER A 138      32.232  47.200  32.031  1.00  0.00           C  
ATOM   2043  C   SER A 138      31.995  48.674  31.657  1.00  0.00           C  
ATOM   2044  O   SER A 138      32.836  49.516  31.901  1.00  0.00           O  
ATOM   2045  CB  SER A 138      33.387  46.661  31.211  1.00  0.00           C  
ATOM   2046  OG  SER A 138      33.180  46.843  29.839  1.00  0.00           O  
ATOM   2047  H   SER A 138      30.957  45.809  31.045  1.00  0.00           H  
ATOM   2048  HA  SER A 138      32.516  47.184  33.084  1.00  0.00           H  
ATOM   2049 1HB  SER A 138      34.306  47.166  31.510  1.00  0.00           H  
ATOM   2050 2HB  SER A 138      33.515  45.598  31.419  1.00  0.00           H  
ATOM   2051  HG  SER A 138      32.499  46.217  29.585  1.00  0.00           H  
ATOM   2052  N   LEU A 139      30.861  48.965  31.052  1.00  0.00           N  
ATOM   2053  CA  LEU A 139      30.565  50.317  30.614  1.00  0.00           C  
ATOM   2054  C   LEU A 139      29.871  51.146  31.684  1.00  0.00           C  
ATOM   2055  O   LEU A 139      28.879  50.718  32.277  1.00  0.00           O  
ATOM   2056  CB  LEU A 139      29.683  50.318  29.359  1.00  0.00           C  
ATOM   2057  CG  LEU A 139      30.379  50.161  28.001  1.00  0.00           C  
ATOM   2058  CD1 LEU A 139      30.812  48.716  27.792  1.00  0.00           C  
ATOM   2059  CD2 LEU A 139      29.406  50.612  26.922  1.00  0.00           C  
ATOM   2060  H   LEU A 139      30.198  48.217  30.897  1.00  0.00           H  
ATOM   2061  HA  LEU A 139      31.507  50.808  30.373  1.00  0.00           H  
ATOM   2062 1HB  LEU A 139      28.968  49.502  29.445  1.00  0.00           H  
ATOM   2063 2HB  LEU A 139      29.135  51.258  29.327  1.00  0.00           H  
ATOM   2064  HG  LEU A 139      31.280  50.774  27.971  1.00  0.00           H  
ATOM   2065 1HD1 LEU A 139      31.305  48.613  26.824  1.00  0.00           H  
ATOM   2066 2HD1 LEU A 139      31.508  48.401  28.569  1.00  0.00           H  
ATOM   2067 3HD1 LEU A 139      29.940  48.065  27.818  1.00  0.00           H  
ATOM   2068 1HD2 LEU A 139      29.877  50.511  25.945  1.00  0.00           H  
ATOM   2069 2HD2 LEU A 139      28.507  49.996  26.957  1.00  0.00           H  
ATOM   2070 3HD2 LEU A 139      29.133  51.656  27.087  1.00  0.00           H  
ATOM   2071  N   THR A 140      30.390  52.335  31.908  1.00  0.00           N  
ATOM   2072  CA  THR A 140      29.834  53.250  32.917  1.00  0.00           C  
ATOM   2073  C   THR A 140      28.464  53.710  32.513  1.00  0.00           C  
ATOM   2074  O   THR A 140      27.676  54.172  33.335  1.00  0.00           O  
ATOM   2075  CB  THR A 140      30.766  54.462  33.107  1.00  0.00           C  
ATOM   2076  OG1 THR A 140      30.968  55.101  31.840  1.00  0.00           O  
ATOM   2077  CG2 THR A 140      32.094  53.988  33.675  1.00  0.00           C  
ATOM   2078  H   THR A 140      31.192  52.639  31.376  1.00  0.00           H  
ATOM   2079  HA  THR A 140      29.763  52.713  33.864  1.00  0.00           H  
ATOM   2080  HB  THR A 140      30.307  55.175  33.791  1.00  0.00           H  
ATOM   2081  HG1 THR A 140      31.386  55.955  31.975  1.00  0.00           H  
ATOM   2082 1HG2 THR A 140      32.757  54.842  33.812  1.00  0.00           H  
ATOM   2083 2HG2 THR A 140      31.921  53.502  34.636  1.00  0.00           H  
ATOM   2084 3HG2 THR A 140      32.559  53.279  32.991  1.00  0.00           H  
ATOM   2085  N   SER A 141      28.197  53.712  31.223  1.00  0.00           N  
ATOM   2086  CA  SER A 141      26.906  54.134  30.716  1.00  0.00           C  
ATOM   2087  C   SER A 141      25.845  53.143  31.070  1.00  0.00           C  
ATOM   2088  O   SER A 141      24.669  53.489  31.116  1.00  0.00           O  
ATOM   2089  CB  SER A 141      27.024  54.291  29.213  1.00  0.00           C  
ATOM   2090  OG  SER A 141      27.270  53.073  28.567  1.00  0.00           O  
ATOM   2091  H   SER A 141      28.901  53.414  30.562  1.00  0.00           H  
ATOM   2092  HA  SER A 141      26.648  55.093  31.168  1.00  0.00           H  
ATOM   2093 1HB  SER A 141      26.102  54.720  28.820  1.00  0.00           H  
ATOM   2094 2HB  SER A 141      27.831  54.985  28.986  1.00  0.00           H  
ATOM   2095  HG  SER A 141      27.529  53.321  27.676  1.00  0.00           H  
ATOM   2096  N   PHE A 142      26.220  51.907  31.404  1.00  0.00           N  
ATOM   2097  CA  PHE A 142      25.258  50.894  31.837  1.00  0.00           C  
ATOM   2098  C   PHE A 142      25.095  51.049  33.347  1.00  0.00           C  
ATOM   2099  O   PHE A 142      24.024  51.137  33.867  1.00  0.00           O  
ATOM   2100  CB  PHE A 142      25.746  49.489  31.479  1.00  0.00           C  
ATOM   2101  CG  PHE A 142      24.796  48.355  31.745  1.00  0.00           C  
ATOM   2102  CD1 PHE A 142      24.086  47.769  30.707  1.00  0.00           C  
ATOM   2103  CD2 PHE A 142      24.592  47.854  33.023  1.00  0.00           C  
ATOM   2104  CE1 PHE A 142      23.207  46.726  30.928  1.00  0.00           C  
ATOM   2105  CE2 PHE A 142      23.717  46.811  33.257  1.00  0.00           C  
ATOM   2106  CZ  PHE A 142      23.022  46.245  32.207  1.00  0.00           C  
ATOM   2107  H   PHE A 142      27.192  51.634  31.365  1.00  0.00           H  
ATOM   2108  HA  PHE A 142      24.305  51.059  31.331  1.00  0.00           H  
ATOM   2109 1HB  PHE A 142      25.987  49.461  30.417  1.00  0.00           H  
ATOM   2110 2HB  PHE A 142      26.657  49.276  32.037  1.00  0.00           H  
ATOM   2111  HD1 PHE A 142      24.227  48.142  29.692  1.00  0.00           H  
ATOM   2112  HD2 PHE A 142      25.140  48.303  33.852  1.00  0.00           H  
ATOM   2113  HE1 PHE A 142      22.664  46.286  30.093  1.00  0.00           H  
ATOM   2114  HE2 PHE A 142      23.564  46.425  34.265  1.00  0.00           H  
ATOM   2115  HZ  PHE A 142      22.330  45.423  32.390  1.00  0.00           H  
ATOM   2116  N   GLN A 143      26.233  51.145  34.014  1.00  0.00           N  
ATOM   2117  CA  GLN A 143      26.384  51.205  35.467  1.00  0.00           C  
ATOM   2118  C   GLN A 143      25.678  52.379  36.136  1.00  0.00           C  
ATOM   2119  O   GLN A 143      25.142  52.261  37.225  1.00  0.00           O  
ATOM   2120  CB  GLN A 143      27.873  51.252  35.815  1.00  0.00           C  
ATOM   2121  CG  GLN A 143      28.686  50.006  35.504  1.00  0.00           C  
ATOM   2122  CD  GLN A 143      30.171  50.293  35.615  1.00  0.00           C  
ATOM   2123  OE1 GLN A 143      30.556  51.337  36.143  1.00  0.00           O  
ATOM   2124  NE2 GLN A 143      31.011  49.389  35.124  1.00  0.00           N  
ATOM   2125  H   GLN A 143      27.079  51.179  33.465  1.00  0.00           H  
ATOM   2126  HA  GLN A 143      25.939  50.304  35.890  1.00  0.00           H  
ATOM   2127 1HB  GLN A 143      28.325  52.082  35.272  1.00  0.00           H  
ATOM   2128 2HB  GLN A 143      27.983  51.445  36.883  1.00  0.00           H  
ATOM   2129 1HG  GLN A 143      28.419  49.226  36.216  1.00  0.00           H  
ATOM   2130 2HG  GLN A 143      28.473  49.664  34.492  1.00  0.00           H  
ATOM   2131 1HE2 GLN A 143      32.001  49.537  35.176  1.00  0.00           H  
ATOM   2132 2HE2 GLN A 143      30.667  48.552  34.699  1.00  0.00           H  
ATOM   2133  N   PHE A 144      25.668  53.534  35.472  1.00  0.00           N  
ATOM   2134  CA  PHE A 144      25.023  54.721  36.061  1.00  0.00           C  
ATOM   2135  C   PHE A 144      23.686  55.091  35.365  1.00  0.00           C  
ATOM   2136  O   PHE A 144      23.301  56.258  35.320  1.00  0.00           O  
ATOM   2137  CB  PHE A 144      25.987  55.906  35.984  1.00  0.00           C  
ATOM   2138  CG  PHE A 144      27.205  55.650  36.825  1.00  0.00           C  
ATOM   2139  CD1 PHE A 144      28.421  55.311  36.250  1.00  0.00           C  
ATOM   2140  CD2 PHE A 144      27.143  55.745  38.210  1.00  0.00           C  
ATOM   2141  CE1 PHE A 144      29.543  55.075  37.021  1.00  0.00           C  
ATOM   2142  CE2 PHE A 144      28.261  55.512  38.987  1.00  0.00           C  
ATOM   2143  CZ  PHE A 144      29.461  55.176  38.393  1.00  0.00           C  
ATOM   2144  H   PHE A 144      26.101  53.610  34.563  1.00  0.00           H  
ATOM   2145  HA  PHE A 144      24.793  54.506  37.106  1.00  0.00           H  
ATOM   2146 1HB  PHE A 144      26.284  56.072  34.949  1.00  0.00           H  
ATOM   2147 2HB  PHE A 144      25.495  56.816  36.324  1.00  0.00           H  
ATOM   2148  HD1 PHE A 144      28.486  55.232  35.165  1.00  0.00           H  
ATOM   2149  HD2 PHE A 144      26.197  56.010  38.686  1.00  0.00           H  
ATOM   2150  HE1 PHE A 144      30.488  54.810  36.546  1.00  0.00           H  
ATOM   2151  HE2 PHE A 144      28.196  55.591  40.072  1.00  0.00           H  
ATOM   2152  HZ  PHE A 144      30.341  54.990  39.007  1.00  0.00           H  
ATOM   2153  N   TYR A 145      23.018  54.086  34.810  1.00  0.00           N  
ATOM   2154  CA  TYR A 145      21.694  54.232  34.212  1.00  0.00           C  
ATOM   2155  C   TYR A 145      20.619  54.736  35.188  1.00  0.00           C  
ATOM   2156  O   TYR A 145      20.523  54.249  36.304  1.00  0.00           O  
ATOM   2157  CB  TYR A 145      21.239  52.905  33.600  1.00  0.00           C  
ATOM   2158  CG  TYR A 145      19.784  52.925  33.188  1.00  0.00           C  
ATOM   2159  CD1 TYR A 145      19.376  53.374  31.941  1.00  0.00           C  
ATOM   2160  CD2 TYR A 145      18.852  52.473  34.111  1.00  0.00           C  
ATOM   2161  CE1 TYR A 145      18.032  53.368  31.622  1.00  0.00           C  
ATOM   2162  CE2 TYR A 145      17.505  52.464  33.799  1.00  0.00           C  
ATOM   2163  CZ  TYR A 145      17.086  52.908  32.561  1.00  0.00           C  
ATOM   2164  OH  TYR A 145      15.740  52.893  32.269  1.00  0.00           O  
ATOM   2165  H   TYR A 145      23.427  53.164  34.792  1.00  0.00           H  
ATOM   2166  HA  TYR A 145      21.767  54.982  33.424  1.00  0.00           H  
ATOM   2167 1HB  TYR A 145      21.850  52.679  32.722  1.00  0.00           H  
ATOM   2168 2HB  TYR A 145      21.390  52.100  34.318  1.00  0.00           H  
ATOM   2169  HD1 TYR A 145      20.112  53.727  31.216  1.00  0.00           H  
ATOM   2170  HD2 TYR A 145      19.178  52.123  35.090  1.00  0.00           H  
ATOM   2171  HE1 TYR A 145      17.710  53.721  30.643  1.00  0.00           H  
ATOM   2172  HE2 TYR A 145      16.779  52.109  34.529  1.00  0.00           H  
ATOM   2173  HH  TYR A 145      15.604  53.135  31.350  1.00  0.00           H  
ATOM   2174  N   SER A 146      19.779  55.662  34.738  1.00  0.00           N  
ATOM   2175  CA  SER A 146      18.659  56.120  35.584  1.00  0.00           C  
ATOM   2176  C   SER A 146      17.278  56.084  34.888  1.00  0.00           C  
ATOM   2177  O   SER A 146      16.270  55.716  35.519  1.00  0.00           O  
ATOM   2178  CB  SER A 146      18.926  57.535  36.057  1.00  0.00           C  
ATOM   2179  OG  SER A 146      18.985  58.417  34.970  1.00  0.00           O  
ATOM   2180  H   SER A 146      19.910  56.048  33.812  1.00  0.00           H  
ATOM   2181  HA  SER A 146      18.591  55.454  36.445  1.00  0.00           H  
ATOM   2182 1HB  SER A 146      18.136  57.844  36.741  1.00  0.00           H  
ATOM   2183 2HB  SER A 146      19.866  57.561  36.607  1.00  0.00           H  
ATOM   2184  HG  SER A 146      19.145  59.285  35.347  1.00  0.00           H  
ATOM   2185  N   LYS A 147      17.219  56.331  33.579  1.00  0.00           N  
ATOM   2186  CA  LYS A 147      15.930  56.344  32.905  1.00  0.00           C  
ATOM   2187  C   LYS A 147      16.013  56.186  31.395  1.00  0.00           C  
ATOM   2188  O   LYS A 147      17.086  56.310  30.799  1.00  0.00           O  
ATOM   2189  CB  LYS A 147      15.182  57.636  33.235  1.00  0.00           C  
ATOM   2190  CG  LYS A 147      15.875  58.907  32.765  1.00  0.00           C  
ATOM   2191  CD  LYS A 147      15.091  60.145  33.170  1.00  0.00           C  
ATOM   2192  CE  LYS A 147      15.771  61.418  32.687  1.00  0.00           C  
ATOM   2193  NZ  LYS A 147      15.014  62.639  33.080  1.00  0.00           N  
ATOM   2194  H   LYS A 147      18.064  56.507  33.056  1.00  0.00           H  
ATOM   2195  HA  LYS A 147      15.356  55.492  33.270  1.00  0.00           H  
ATOM   2196 1HB  LYS A 147      14.191  57.609  32.780  1.00  0.00           H  
ATOM   2197 2HB  LYS A 147      15.045  57.713  34.314  1.00  0.00           H  
ATOM   2198 1HG  LYS A 147      16.872  58.955  33.201  1.00  0.00           H  
ATOM   2199 2HG  LYS A 147      15.972  58.891  31.679  1.00  0.00           H  
ATOM   2200 1HD  LYS A 147      14.088  60.094  32.744  1.00  0.00           H  
ATOM   2201 2HD  LYS A 147      15.006  60.180  34.256  1.00  0.00           H  
ATOM   2202 1HE  LYS A 147      16.772  61.468  33.113  1.00  0.00           H  
ATOM   2203 2HE  LYS A 147      15.852  61.387  31.601  1.00  0.00           H  
ATOM   2204 1HZ  LYS A 147      15.497  63.459  32.742  1.00  0.00           H  
ATOM   2205 2HZ  LYS A 147      14.086  62.607  32.680  1.00  0.00           H  
ATOM   2206 3HZ  LYS A 147      14.943  62.684  34.087  1.00  0.00           H  
ATOM   2207  N   GLY A 148      14.889  55.810  30.792  1.00  0.00           N  
ATOM   2208  CA  GLY A 148      14.779  55.653  29.350  1.00  0.00           C  
ATOM   2209  C   GLY A 148      15.337  54.313  28.882  1.00  0.00           C  
ATOM   2210  O   GLY A 148      15.424  53.357  29.663  1.00  0.00           O  
ATOM   2211  H   GLY A 148      14.077  55.626  31.363  1.00  0.00           H  
ATOM   2212 1HA  GLY A 148      13.732  55.733  29.056  1.00  0.00           H  
ATOM   2213 2HA  GLY A 148      15.316  56.462  28.856  1.00  0.00           H  
ATOM   2214  N   VAL A 149      15.622  54.205  27.584  1.00  0.00           N  
ATOM   2215  CA  VAL A 149      16.102  52.936  27.026  1.00  0.00           C  
ATOM   2216  C   VAL A 149      17.603  53.041  26.719  1.00  0.00           C  
ATOM   2217  O   VAL A 149      18.051  53.971  26.015  1.00  0.00           O  
ATOM   2218  CB  VAL A 149      15.329  52.582  25.742  1.00  0.00           C  
ATOM   2219  CG1 VAL A 149      15.891  51.304  25.137  1.00  0.00           C  
ATOM   2220  CG2 VAL A 149      13.850  52.438  26.070  1.00  0.00           C  
ATOM   2221  H   VAL A 149      15.507  55.009  26.981  1.00  0.00           H  
ATOM   2222  HA  VAL A 149      15.935  52.138  27.752  1.00  0.00           H  
ATOM   2223  HB  VAL A 149      15.464  53.374  25.005  1.00  0.00           H  
ATOM   2224 1HG1 VAL A 149      15.340  51.059  24.228  1.00  0.00           H  
ATOM   2225 2HG1 VAL A 149      16.944  51.436  24.889  1.00  0.00           H  
ATOM   2226 3HG1 VAL A 149      15.792  50.488  25.851  1.00  0.00           H  
ATOM   2227 1HG2 VAL A 149      13.297  52.188  25.165  1.00  0.00           H  
ATOM   2228 2HG2 VAL A 149      13.716  51.646  26.807  1.00  0.00           H  
ATOM   2229 3HG2 VAL A 149      13.469  53.376  26.476  1.00  0.00           H  
ATOM   2230  N   TYR A 150      18.373  52.131  27.311  1.00  0.00           N  
ATOM   2231  CA  TYR A 150      19.823  52.131  27.204  1.00  0.00           C  
ATOM   2232  C   TYR A 150      20.400  51.539  25.923  1.00  0.00           C  
ATOM   2233  O   TYR A 150      20.017  50.489  25.447  1.00  0.00           O  
ATOM   2234  CB  TYR A 150      20.441  51.398  28.397  1.00  0.00           C  
ATOM   2235  CG  TYR A 150      21.938  51.248  28.239  1.00  0.00           C  
ATOM   2236  CD1 TYR A 150      22.797  52.316  28.457  1.00  0.00           C  
ATOM   2237  CD2 TYR A 150      22.452  50.014  27.871  1.00  0.00           C  
ATOM   2238  CE1 TYR A 150      24.155  52.120  28.298  1.00  0.00           C  
ATOM   2239  CE2 TYR A 150      23.812  49.829  27.715  1.00  0.00           C  
ATOM   2240  CZ  TYR A 150      24.663  50.893  27.931  1.00  0.00           C  
ATOM   2241  OH  TYR A 150      26.022  50.730  27.782  1.00  0.00           O  
ATOM   2242  H   TYR A 150      17.931  51.408  27.859  1.00  0.00           H  
ATOM   2243  HA  TYR A 150      20.148  53.171  27.210  1.00  0.00           H  
ATOM   2244 1HB  TYR A 150      20.229  51.945  29.316  1.00  0.00           H  
ATOM   2245 2HB  TYR A 150      19.992  50.411  28.500  1.00  0.00           H  
ATOM   2246  HD1 TYR A 150      22.412  53.294  28.747  1.00  0.00           H  
ATOM   2247  HD2 TYR A 150      21.749  49.197  27.707  1.00  0.00           H  
ATOM   2248  HE1 TYR A 150      24.824  52.963  28.470  1.00  0.00           H  
ATOM   2249  HE2 TYR A 150      24.207  48.855  27.424  1.00  0.00           H  
ATOM   2250  HH  TYR A 150      26.461  51.557  27.995  1.00  0.00           H  
ATOM   2251  N   TYR A 151      21.299  52.313  25.318  1.00  0.00           N  
ATOM   2252  CA  TYR A 151      22.013  51.908  24.103  1.00  0.00           C  
ATOM   2253  C   TYR A 151      23.369  52.661  24.059  1.00  0.00           C  
ATOM   2254  O   TYR A 151      23.420  53.875  24.341  1.00  0.00           O  
ATOM   2255  CB  TYR A 151      21.196  52.191  22.841  1.00  0.00           C  
ATOM   2256  CG  TYR A 151      21.909  51.763  21.578  1.00  0.00           C  
ATOM   2257  CD1 TYR A 151      21.922  50.431  21.190  1.00  0.00           C  
ATOM   2258  CD2 TYR A 151      22.554  52.717  20.805  1.00  0.00           C  
ATOM   2259  CE1 TYR A 151      22.579  50.056  20.034  1.00  0.00           C  
ATOM   2260  CE2 TYR A 151      23.210  52.340  19.649  1.00  0.00           C  
ATOM   2261  CZ  TYR A 151      23.224  51.015  19.263  1.00  0.00           C  
ATOM   2262  OH  TYR A 151      23.879  50.646  18.111  1.00  0.00           O  
ATOM   2263  H   TYR A 151      21.502  53.222  25.709  1.00  0.00           H  
ATOM   2264  HA  TYR A 151      22.198  50.835  24.145  1.00  0.00           H  
ATOM   2265 1HB  TYR A 151      20.238  51.671  22.892  1.00  0.00           H  
ATOM   2266 2HB  TYR A 151      20.979  53.257  22.776  1.00  0.00           H  
ATOM   2267  HD1 TYR A 151      21.417  49.676  21.793  1.00  0.00           H  
ATOM   2268  HD2 TYR A 151      22.547  53.765  21.107  1.00  0.00           H  
ATOM   2269  HE1 TYR A 151      22.592  49.011  19.726  1.00  0.00           H  
ATOM   2270  HE2 TYR A 151      23.717  53.092  19.045  1.00  0.00           H  
ATOM   2271  HH  TYR A 151      24.261  51.424  17.698  1.00  0.00           H  
ATOM   2272  N   ASP A 152      24.441  51.944  23.723  1.00  0.00           N  
ATOM   2273  CA  ASP A 152      25.757  52.560  23.614  1.00  0.00           C  
ATOM   2274  C   ASP A 152      26.542  51.837  22.544  1.00  0.00           C  
ATOM   2275  O   ASP A 152      26.808  50.637  22.660  1.00  0.00           O  
ATOM   2276  CB  ASP A 152      26.487  52.502  24.961  1.00  0.00           C  
ATOM   2277  CG  ASP A 152      27.782  53.302  24.989  1.00  0.00           C  
ATOM   2278  OD1 ASP A 152      28.392  53.493  23.966  1.00  0.00           O  
ATOM   2279  OD2 ASP A 152      28.162  53.722  26.056  1.00  0.00           O  
ATOM   2280  H   ASP A 152      24.348  50.956  23.538  1.00  0.00           H  
ATOM   2281  HA  ASP A 152      25.639  53.607  23.331  1.00  0.00           H  
ATOM   2282 1HB  ASP A 152      25.828  52.888  25.740  1.00  0.00           H  
ATOM   2283 2HB  ASP A 152      26.720  51.468  25.206  1.00  0.00           H  
ATOM   2284  N   GLU A 153      26.950  52.560  21.498  1.00  0.00           N  
ATOM   2285  CA  GLU A 153      27.689  51.984  20.360  1.00  0.00           C  
ATOM   2286  C   GLU A 153      29.022  51.377  20.775  1.00  0.00           C  
ATOM   2287  O   GLU A 153      29.626  50.633  20.017  1.00  0.00           O  
ATOM   2288  CB  GLU A 153      27.943  53.052  19.294  1.00  0.00           C  
ATOM   2289  CG  GLU A 153      26.696  53.595  18.610  1.00  0.00           C  
ATOM   2290  CD  GLU A 153      26.018  54.695  19.378  1.00  0.00           C  
ATOM   2291  OE1 GLU A 153      26.374  54.903  20.513  1.00  0.00           O  
ATOM   2292  OE2 GLU A 153      25.146  55.328  18.831  1.00  0.00           O  
ATOM   2293  H   GLU A 153      26.742  53.548  21.482  1.00  0.00           H  
ATOM   2294  HA  GLU A 153      27.081  51.187  19.932  1.00  0.00           H  
ATOM   2295 1HB  GLU A 153      28.464  53.897  19.746  1.00  0.00           H  
ATOM   2296 2HB  GLU A 153      28.590  52.643  18.518  1.00  0.00           H  
ATOM   2297 1HG  GLU A 153      26.972  53.978  17.628  1.00  0.00           H  
ATOM   2298 2HG  GLU A 153      25.997  52.771  18.472  1.00  0.00           H  
ATOM   2299  N   SER A 154      29.559  51.812  21.911  1.00  0.00           N  
ATOM   2300  CA  SER A 154      30.835  51.344  22.381  1.00  0.00           C  
ATOM   2301  C   SER A 154      30.724  50.045  23.134  1.00  0.00           C  
ATOM   2302  O   SER A 154      31.736  49.463  23.518  1.00  0.00           O  
ATOM   2303  CB  SER A 154      31.506  52.365  23.278  1.00  0.00           C  
ATOM   2304  OG  SER A 154      30.840  52.499  24.503  1.00  0.00           O  
ATOM   2305  H   SER A 154      29.053  52.491  22.461  1.00  0.00           H  
ATOM   2306  HA  SER A 154      31.476  51.176  21.513  1.00  0.00           H  
ATOM   2307 1HB  SER A 154      32.537  52.059  23.457  1.00  0.00           H  
ATOM   2308 2HB  SER A 154      31.531  53.329  22.774  1.00  0.00           H  
ATOM   2309  HG  SER A 154      30.057  53.026  24.325  1.00  0.00           H  
ATOM   2310  N   CYS A 155      29.505  49.578  23.385  1.00  0.00           N  
ATOM   2311  CA  CYS A 155      29.295  48.359  24.133  1.00  0.00           C  
ATOM   2312  C   CYS A 155      29.876  47.195  23.344  1.00  0.00           C  
ATOM   2313  O   CYS A 155      29.541  47.004  22.186  1.00  0.00           O  
ATOM   2314  CB  CYS A 155      27.802  48.145  24.383  1.00  0.00           C  
ATOM   2315  SG  CYS A 155      27.427  46.721  25.433  1.00  0.00           S  
ATOM   2316  H   CYS A 155      28.698  50.082  23.044  1.00  0.00           H  
ATOM   2317  HA  CYS A 155      29.801  48.432  25.096  1.00  0.00           H  
ATOM   2318 1HB  CYS A 155      27.382  49.033  24.854  1.00  0.00           H  
ATOM   2319 2HB  CYS A 155      27.292  48.006  23.430  1.00  0.00           H  
ATOM   2320  N   ASN A 156      30.665  46.329  23.984  1.00  0.00           N  
ATOM   2321  CA  ASN A 156      31.276  45.239  23.216  1.00  0.00           C  
ATOM   2322  C   ASN A 156      30.399  44.015  23.243  1.00  0.00           C  
ATOM   2323  O   ASN A 156      30.278  43.347  24.262  1.00  0.00           O  
ATOM   2324  CB  ASN A 156      32.657  44.960  23.781  1.00  0.00           C  
ATOM   2325  CG  ASN A 156      33.438  43.930  23.012  1.00  0.00           C  
ATOM   2326  OD1 ASN A 156      32.894  43.045  22.344  1.00  0.00           O  
ATOM   2327  ND2 ASN A 156      34.741  44.034  23.102  1.00  0.00           N  
ATOM   2328  H   ASN A 156      30.861  46.388  24.973  1.00  0.00           H  
ATOM   2329  HA  ASN A 156      31.368  45.550  22.174  1.00  0.00           H  
ATOM   2330 1HB  ASN A 156      33.235  45.888  23.791  1.00  0.00           H  
ATOM   2331 2HB  ASN A 156      32.551  44.618  24.810  1.00  0.00           H  
ATOM   2332 1HD2 ASN A 156      35.330  43.385  22.620  1.00  0.00           H  
ATOM   2333 2HD2 ASN A 156      35.148  44.762  23.651  1.00  0.00           H  
ATOM   2334  N   SER A 157      29.817  43.670  22.101  1.00  0.00           N  
ATOM   2335  CA  SER A 157      28.874  42.564  21.997  1.00  0.00           C  
ATOM   2336  C   SER A 157      29.487  41.170  22.269  1.00  0.00           C  
ATOM   2337  O   SER A 157      28.757  40.196  22.454  1.00  0.00           O  
ATOM   2338  CB  SER A 157      28.237  42.557  20.621  1.00  0.00           C  
ATOM   2339  OG  SER A 157      29.187  42.283  19.628  1.00  0.00           O  
ATOM   2340  H   SER A 157      30.036  44.193  21.267  1.00  0.00           H  
ATOM   2341  HA  SER A 157      28.102  42.720  22.752  1.00  0.00           H  
ATOM   2342 1HB  SER A 157      27.449  41.805  20.591  1.00  0.00           H  
ATOM   2343 2HB  SER A 157      27.777  43.525  20.430  1.00  0.00           H  
ATOM   2344  HG  SER A 157      28.708  42.266  18.796  1.00  0.00           H  
ATOM   2345  N   ASP A 158      30.822  41.079  22.265  1.00  0.00           N  
ATOM   2346  CA  ASP A 158      31.542  39.826  22.550  1.00  0.00           C  
ATOM   2347  C   ASP A 158      31.889  39.757  24.040  1.00  0.00           C  
ATOM   2348  O   ASP A 158      32.208  38.694  24.587  1.00  0.00           O  
ATOM   2349  CB  ASP A 158      32.819  39.702  21.717  1.00  0.00           C  
ATOM   2350  CG  ASP A 158      32.567  39.594  20.218  1.00  0.00           C  
ATOM   2351  OD1 ASP A 158      31.817  38.743  19.802  1.00  0.00           O  
ATOM   2352  OD2 ASP A 158      33.138  40.378  19.500  1.00  0.00           O  
ATOM   2353  H   ASP A 158      31.364  41.907  22.059  1.00  0.00           H  
ATOM   2354  HA  ASP A 158      30.893  38.987  22.297  1.00  0.00           H  
ATOM   2355 1HB  ASP A 158      33.451  40.571  21.896  1.00  0.00           H  
ATOM   2356 2HB  ASP A 158      33.372  38.818  22.034  1.00  0.00           H  
ATOM   2357  N   ASN A 159      31.864  40.893  24.706  1.00  0.00           N  
ATOM   2358  CA  ASN A 159      32.304  41.003  26.079  1.00  0.00           C  
ATOM   2359  C   ASN A 159      31.199  40.662  27.057  1.00  0.00           C  
ATOM   2360  O   ASN A 159      30.560  41.544  27.646  1.00  0.00           O  
ATOM   2361  CB  ASN A 159      32.844  42.395  26.348  1.00  0.00           C  
ATOM   2362  CG  ASN A 159      33.513  42.605  27.679  1.00  0.00           C  
ATOM   2363  OD1 ASN A 159      33.943  41.685  28.382  1.00  0.00           O  
ATOM   2364  ND2 ASN A 159      33.606  43.860  28.042  1.00  0.00           N  
ATOM   2365  H   ASN A 159      31.529  41.737  24.262  1.00  0.00           H  
ATOM   2366  HA  ASN A 159      33.104  40.278  26.243  1.00  0.00           H  
ATOM   2367 1HB  ASN A 159      33.573  42.642  25.575  1.00  0.00           H  
ATOM   2368 2HB  ASN A 159      32.013  43.098  26.280  1.00  0.00           H  
ATOM   2369 1HD2 ASN A 159      34.037  44.106  28.911  1.00  0.00           H  
ATOM   2370 2HD2 ASN A 159      33.248  44.581  27.449  1.00  0.00           H  
ATOM   2371  N   LEU A 160      30.837  39.384  27.080  1.00  0.00           N  
ATOM   2372  CA  LEU A 160      29.738  39.004  27.968  1.00  0.00           C  
ATOM   2373  C   LEU A 160      30.396  38.539  29.266  1.00  0.00           C  
ATOM   2374  O   LEU A 160      31.123  37.563  29.291  1.00  0.00           O  
ATOM   2375  CB  LEU A 160      28.861  37.894  27.375  1.00  0.00           C  
ATOM   2376  CG  LEU A 160      27.927  38.195  26.196  1.00  0.00           C  
ATOM   2377  CD1 LEU A 160      27.252  39.549  26.367  1.00  0.00           C  
ATOM   2378  CD2 LEU A 160      28.691  38.168  24.880  1.00  0.00           C  
ATOM   2379  H   LEU A 160      31.339  38.741  26.484  1.00  0.00           H  
ATOM   2380  HA  LEU A 160      29.080  39.855  28.140  1.00  0.00           H  
ATOM   2381 1HB  LEU A 160      29.520  37.096  27.036  1.00  0.00           H  
ATOM   2382 2HB  LEU A 160      28.226  37.520  28.178  1.00  0.00           H  
ATOM   2383  HG  LEU A 160      27.135  37.447  26.154  1.00  0.00           H  
ATOM   2384 1HD1 LEU A 160      26.597  39.734  25.516  1.00  0.00           H  
ATOM   2385 2HD1 LEU A 160      26.669  39.539  27.287  1.00  0.00           H  
ATOM   2386 3HD1 LEU A 160      27.977  40.361  26.424  1.00  0.00           H  
ATOM   2387 1HD2 LEU A 160      28.004  38.384  24.062  1.00  0.00           H  
ATOM   2388 2HD2 LEU A 160      29.482  38.918  24.896  1.00  0.00           H  
ATOM   2389 3HD2 LEU A 160      29.139  37.187  24.723  1.00  0.00           H  
ATOM   2390  N   ASN A 161      30.241  39.383  30.285  1.00  0.00           N  
ATOM   2391  CA  ASN A 161      30.914  39.190  31.581  1.00  0.00           C  
ATOM   2392  C   ASN A 161      29.950  39.271  32.773  1.00  0.00           C  
ATOM   2393  O   ASN A 161      30.307  38.894  33.877  1.00  0.00           O  
ATOM   2394  CB  ASN A 161      32.021  40.226  31.633  1.00  0.00           C  
ATOM   2395  CG  ASN A 161      31.497  41.620  31.420  1.00  0.00           C  
ATOM   2396  OD1 ASN A 161      30.466  42.035  31.961  1.00  0.00           O  
ATOM   2397  ND2 ASN A 161      32.213  42.366  30.616  1.00  0.00           N  
ATOM   2398  H   ASN A 161      29.638  40.182  30.150  1.00  0.00           H  
ATOM   2399  HA  ASN A 161      31.328  38.180  31.612  1.00  0.00           H  
ATOM   2400 1HB  ASN A 161      32.521  40.176  32.602  1.00  0.00           H  
ATOM   2401 2HB  ASN A 161      32.767  40.005  30.869  1.00  0.00           H  
ATOM   2402 1HD2 ASN A 161      31.957  43.309  30.403  1.00  0.00           H  
ATOM   2403 2HD2 ASN A 161      33.042  42.003  30.193  1.00  0.00           H  
ATOM   2404  N   HIS A 162      28.697  39.660  32.528  1.00  0.00           N  
ATOM   2405  CA  HIS A 162      27.743  39.723  33.618  1.00  0.00           C  
ATOM   2406  C   HIS A 162      26.414  39.086  33.204  1.00  0.00           C  
ATOM   2407  O   HIS A 162      25.951  39.232  32.088  1.00  0.00           O  
ATOM   2408  CB  HIS A 162      27.507  41.166  34.076  1.00  0.00           C  
ATOM   2409  CG  HIS A 162      26.877  41.299  35.428  1.00  0.00           C  
ATOM   2410  ND1 HIS A 162      25.573  40.944  35.703  1.00  0.00           N  
ATOM   2411  CD2 HIS A 162      27.388  41.753  36.580  1.00  0.00           C  
ATOM   2412  CE1 HIS A 162      25.318  41.179  36.979  1.00  0.00           C  
ATOM   2413  NE2 HIS A 162      26.407  41.674  37.538  1.00  0.00           N  
ATOM   2414  H   HIS A 162      28.386  39.914  31.601  1.00  0.00           H  
ATOM   2415  HA  HIS A 162      28.119  39.164  34.474  1.00  0.00           H  
ATOM   2416 1HB  HIS A 162      28.461  41.693  34.096  1.00  0.00           H  
ATOM   2417 2HB  HIS A 162      26.862  41.660  33.350  1.00  0.00           H  
ATOM   2418  HD1 HIS A 162      24.892  40.500  35.121  1.00  0.00           H  
ATOM   2419  HD2 HIS A 162      28.370  42.142  36.854  1.00  0.00           H  
ATOM   2420  HE1 HIS A 162      24.332  40.960  37.388  1.00  0.00           H  
ATOM   2421  N   ALA A 163      25.838  38.297  34.115  1.00  0.00           N  
ATOM   2422  CA  ALA A 163      24.543  37.693  33.828  1.00  0.00           C  
ATOM   2423  C   ALA A 163      23.457  38.559  34.439  1.00  0.00           C  
ATOM   2424  O   ALA A 163      23.549  38.954  35.612  1.00  0.00           O  
ATOM   2425  CB  ALA A 163      24.468  36.268  34.359  1.00  0.00           C  
ATOM   2426  H   ALA A 163      26.309  38.130  34.992  1.00  0.00           H  
ATOM   2427  HA  ALA A 163      24.389  37.653  32.750  1.00  0.00           H  
ATOM   2428 1HB  ALA A 163      23.470  35.897  34.119  1.00  0.00           H  
ATOM   2429 2HB  ALA A 163      25.218  35.622  33.906  1.00  0.00           H  
ATOM   2430 3HB  ALA A 163      24.634  36.310  35.434  1.00  0.00           H  
ATOM   2431  N   VAL A 164      22.403  38.795  33.669  1.00  0.00           N  
ATOM   2432  CA  VAL A 164      21.247  39.537  34.129  1.00  0.00           C  
ATOM   2433  C   VAL A 164      19.999  38.802  33.629  1.00  0.00           C  
ATOM   2434  O   VAL A 164      20.121  37.872  32.801  1.00  0.00           O  
ATOM   2435  CB  VAL A 164      21.319  40.970  33.571  1.00  0.00           C  
ATOM   2436  CG1 VAL A 164      22.549  41.711  34.075  1.00  0.00           C  
ATOM   2437  CG2 VAL A 164      21.317  40.902  32.051  1.00  0.00           C  
ATOM   2438  H   VAL A 164      22.421  38.439  32.723  1.00  0.00           H  
ATOM   2439  HA  VAL A 164      21.249  39.586  35.219  1.00  0.00           H  
ATOM   2440  HB  VAL A 164      20.451  41.526  33.925  1.00  0.00           H  
ATOM   2441 1HG1 VAL A 164      22.567  42.719  33.660  1.00  0.00           H  
ATOM   2442 2HG1 VAL A 164      22.514  41.767  35.162  1.00  0.00           H  
ATOM   2443 3HG1 VAL A 164      23.456  41.189  33.771  1.00  0.00           H  
ATOM   2444 1HG2 VAL A 164      21.367  41.901  31.619  1.00  0.00           H  
ATOM   2445 2HG2 VAL A 164      22.176  40.330  31.699  1.00  0.00           H  
ATOM   2446 3HG2 VAL A 164      20.389  40.413  31.755  1.00  0.00           H  
ATOM   2447  N   LEU A 165      18.827  39.027  34.215  1.00  0.00           N  
ATOM   2448  CA  LEU A 165      17.663  38.275  33.739  1.00  0.00           C  
ATOM   2449  C   LEU A 165      16.705  39.061  32.845  1.00  0.00           C  
ATOM   2450  O   LEU A 165      16.388  40.220  33.135  1.00  0.00           O  
ATOM   2451  CB  LEU A 165      16.869  37.736  34.935  1.00  0.00           C  
ATOM   2452  CG  LEU A 165      15.617  36.895  34.655  1.00  0.00           C  
ATOM   2453  CD1 LEU A 165      16.005  35.533  34.096  1.00  0.00           C  
ATOM   2454  CD2 LEU A 165      14.849  36.765  35.962  1.00  0.00           C  
ATOM   2455  H   LEU A 165      18.760  39.702  34.964  1.00  0.00           H  
ATOM   2456  HA  LEU A 165      18.023  37.439  33.141  1.00  0.00           H  
ATOM   2457 1HB  LEU A 165      17.536  37.115  35.530  1.00  0.00           H  
ATOM   2458 2HB  LEU A 165      16.543  38.580  35.543  1.00  0.00           H  
ATOM   2459  HG  LEU A 165      14.992  37.378  33.904  1.00  0.00           H  
ATOM   2460 1HD1 LEU A 165      15.111  34.941  33.899  1.00  0.00           H  
ATOM   2461 2HD1 LEU A 165      16.557  35.669  33.166  1.00  0.00           H  
ATOM   2462 3HD1 LEU A 165      16.630  35.003  34.814  1.00  0.00           H  
ATOM   2463 1HD2 LEU A 165      13.946  36.173  35.811  1.00  0.00           H  
ATOM   2464 2HD2 LEU A 165      15.517  36.272  36.668  1.00  0.00           H  
ATOM   2465 3HD2 LEU A 165      14.562  37.750  36.333  1.00  0.00           H  
ATOM   2466  N   ALA A 166      16.273  38.460  31.737  1.00  0.00           N  
ATOM   2467  CA  ALA A 166      15.292  39.094  30.860  1.00  0.00           C  
ATOM   2468  C   ALA A 166      13.888  38.637  31.299  1.00  0.00           C  
ATOM   2469  O   ALA A 166      13.547  37.460  31.222  1.00  0.00           O  
ATOM   2470  CB  ALA A 166      15.542  38.732  29.405  1.00  0.00           C  
ATOM   2471  H   ALA A 166      16.610  37.547  31.470  1.00  0.00           H  
ATOM   2472  HA  ALA A 166      15.358  40.178  30.942  1.00  0.00           H  
ATOM   2473 1HB  ALA A 166      14.765  39.172  28.778  1.00  0.00           H  
ATOM   2474 2HB  ALA A 166      16.516  39.122  29.109  1.00  0.00           H  
ATOM   2475 3HB  ALA A 166      15.527  37.650  29.289  1.00  0.00           H  
ATOM   2476  N   VAL A 167      13.122  39.576  31.841  1.00  0.00           N  
ATOM   2477  CA  VAL A 167      11.819  39.296  32.414  1.00  0.00           C  
ATOM   2478  C   VAL A 167      10.720  39.970  31.601  1.00  0.00           C  
ATOM   2479  O   VAL A 167       9.590  40.105  32.033  1.00  0.00           O  
ATOM   2480  CB  VAL A 167      11.704  39.797  33.866  1.00  0.00           C  
ATOM   2481  CG1 VAL A 167      12.719  39.069  34.735  1.00  0.00           C  
ATOM   2482  CG2 VAL A 167      11.910  41.302  33.944  1.00  0.00           C  
ATOM   2483  H   VAL A 167      13.477  40.521  31.841  1.00  0.00           H  
ATOM   2484  HA  VAL A 167      11.659  38.217  32.416  1.00  0.00           H  
ATOM   2485  HB  VAL A 167      10.713  39.561  34.256  1.00  0.00           H  
ATOM   2486 1HG1 VAL A 167      12.646  39.416  35.767  1.00  0.00           H  
ATOM   2487 2HG1 VAL A 167      12.512  38.000  34.696  1.00  0.00           H  
ATOM   2488 3HG1 VAL A 167      13.720  39.272  34.356  1.00  0.00           H  
ATOM   2489 1HG2 VAL A 167      11.819  41.604  34.987  1.00  0.00           H  
ATOM   2490 2HG2 VAL A 167      12.901  41.555  33.566  1.00  0.00           H  
ATOM   2491 3HG2 VAL A 167      11.159  41.815  33.343  1.00  0.00           H  
ATOM   2492  N   GLY A 168      11.056  40.333  30.368  1.00  0.00           N  
ATOM   2493  CA  GLY A 168      10.052  40.969  29.527  1.00  0.00           C  
ATOM   2494  C   GLY A 168      10.670  41.874  28.476  1.00  0.00           C  
ATOM   2495  O   GLY A 168      11.875  41.888  28.278  1.00  0.00           O  
ATOM   2496  H   GLY A 168      11.996  40.164  30.040  1.00  0.00           H  
ATOM   2497 1HA  GLY A 168       9.452  40.206  29.030  1.00  0.00           H  
ATOM   2498 2HA  GLY A 168       9.386  41.547  30.165  1.00  0.00           H  
ATOM   2499  N   TYR A 169       9.794  42.597  27.785  1.00  0.00           N  
ATOM   2500  CA  TYR A 169      10.166  43.521  26.700  1.00  0.00           C  
ATOM   2501  C   TYR A 169       8.986  44.416  26.332  1.00  0.00           C  
ATOM   2502  O   TYR A 169       7.841  44.102  26.637  1.00  0.00           O  
ATOM   2503  CB  TYR A 169      10.647  42.740  25.475  1.00  0.00           C  
ATOM   2504  CG  TYR A 169       9.670  41.745  24.887  1.00  0.00           C  
ATOM   2505  CD1 TYR A 169       8.750  42.198  23.953  1.00  0.00           C  
ATOM   2506  CD2 TYR A 169       9.681  40.410  25.262  1.00  0.00           C  
ATOM   2507  CE1 TYR A 169       7.847  41.310  23.400  1.00  0.00           C  
ATOM   2508  CE2 TYR A 169       8.772  39.534  24.701  1.00  0.00           C  
ATOM   2509  CZ  TYR A 169       7.860  39.991  23.773  1.00  0.00           C  
ATOM   2510  OH  TYR A 169       6.943  39.140  23.199  1.00  0.00           O  
ATOM   2511  H   TYR A 169       8.824  42.483  28.044  1.00  0.00           H  
ATOM   2512  HA  TYR A 169      10.977  44.158  27.055  1.00  0.00           H  
ATOM   2513 1HB  TYR A 169      10.900  43.455  24.691  1.00  0.00           H  
ATOM   2514 2HB  TYR A 169      11.548  42.185  25.733  1.00  0.00           H  
ATOM   2515  HD1 TYR A 169       8.732  43.245  23.650  1.00  0.00           H  
ATOM   2516  HD2 TYR A 169      10.402  40.052  25.997  1.00  0.00           H  
ATOM   2517  HE1 TYR A 169       7.133  41.688  22.669  1.00  0.00           H  
ATOM   2518  HE2 TYR A 169       8.776  38.483  24.994  1.00  0.00           H  
ATOM   2519  HH  TYR A 169       6.387  39.642  22.598  1.00  0.00           H  
ATOM   2520  N   GLY A 170       9.251  45.504  25.611  1.00  0.00           N  
ATOM   2521  CA  GLY A 170       8.192  46.382  25.139  1.00  0.00           C  
ATOM   2522  C   GLY A 170       8.748  47.680  24.575  1.00  0.00           C  
ATOM   2523  O   GLY A 170       9.939  47.756  24.234  1.00  0.00           O  
ATOM   2524  H   GLY A 170      10.222  45.695  25.404  1.00  0.00           H  
ATOM   2525 1HA  GLY A 170       7.612  45.870  24.370  1.00  0.00           H  
ATOM   2526 2HA  GLY A 170       7.513  46.604  25.961  1.00  0.00           H  
ATOM   2527  N   ILE A 171       7.919  48.731  24.523  1.00  0.00           N  
ATOM   2528  CA  ILE A 171       8.367  50.039  24.029  1.00  0.00           C  
ATOM   2529  C   ILE A 171       8.074  51.182  25.040  1.00  0.00           C  
ATOM   2530  O   ILE A 171       7.145  51.078  25.834  1.00  0.00           O  
ATOM   2531  CB  ILE A 171       7.717  50.398  22.680  1.00  0.00           C  
ATOM   2532  CG1 ILE A 171       6.192  50.390  22.822  1.00  0.00           C  
ATOM   2533  CG2 ILE A 171       8.173  49.425  21.604  1.00  0.00           C  
ATOM   2534  CD1 ILE A 171       5.428  50.948  21.644  1.00  0.00           C  
ATOM   2535  H   ILE A 171       6.965  48.614  24.830  1.00  0.00           H  
ATOM   2536  HA  ILE A 171       9.445  50.001  23.876  1.00  0.00           H  
ATOM   2537  HB  ILE A 171       8.010  51.409  22.398  1.00  0.00           H  
ATOM   2538 1HG1 ILE A 171       5.867  49.362  22.979  1.00  0.00           H  
ATOM   2539 2HG1 ILE A 171       5.911  50.972  23.700  1.00  0.00           H  
ATOM   2540 1HG2 ILE A 171       7.723  49.661  20.641  1.00  0.00           H  
ATOM   2541 2HG2 ILE A 171       9.257  49.493  21.521  1.00  0.00           H  
ATOM   2542 3HG2 ILE A 171       7.885  48.410  21.880  1.00  0.00           H  
ATOM   2543 1HD1 ILE A 171       4.359  50.894  21.851  1.00  0.00           H  
ATOM   2544 2HD1 ILE A 171       5.719  51.987  21.485  1.00  0.00           H  
ATOM   2545 3HD1 ILE A 171       5.639  50.381  20.738  1.00  0.00           H  
ATOM   2546  N   GLN A 172       8.931  52.221  25.055  1.00  0.00           N  
ATOM   2547  CA  GLN A 172       8.654  53.380  25.937  1.00  0.00           C  
ATOM   2548  C   GLN A 172       8.124  54.561  25.098  1.00  0.00           C  
ATOM   2549  O   GLN A 172       7.032  55.110  25.344  1.00  0.00           O  
ATOM   2550  CB  GLN A 172       9.900  53.812  26.715  1.00  0.00           C  
ATOM   2551  CG  GLN A 172      10.407  52.786  27.714  1.00  0.00           C  
ATOM   2552  CD  GLN A 172       9.401  52.494  28.812  1.00  0.00           C  
ATOM   2553  OE1 GLN A 172       8.957  53.413  29.506  1.00  0.00           O  
ATOM   2554  NE2 GLN A 172       9.039  51.227  28.976  1.00  0.00           N  
ATOM   2555  H   GLN A 172       9.742  52.170  24.456  1.00  0.00           H  
ATOM   2556  HA  GLN A 172       7.886  53.101  26.657  1.00  0.00           H  
ATOM   2557 1HB  GLN A 172      10.713  54.027  26.022  1.00  0.00           H  
ATOM   2558 2HB  GLN A 172       9.683  54.731  27.259  1.00  0.00           H  
ATOM   2559 1HG  GLN A 172      10.614  51.857  27.182  1.00  0.00           H  
ATOM   2560 2HG  GLN A 172      11.317  53.163  28.180  1.00  0.00           H  
ATOM   2561 1HE2 GLN A 172       8.378  50.983  29.687  1.00  0.00           H  
ATOM   2562 2HE2 GLN A 172       9.416  50.503  28.398  1.00  0.00           H  
ATOM   2563  N   LYS A 173       8.980  55.025  24.200  1.00  0.00           N  
ATOM   2564  CA  LYS A 173       8.720  56.142  23.307  1.00  0.00           C  
ATOM   2565  C   LYS A 173       8.666  55.658  21.885  1.00  0.00           C  
ATOM   2566  O   LYS A 173       8.909  56.406  20.942  1.00  0.00           O  
ATOM   2567  CB  LYS A 173       9.794  57.218  23.475  1.00  0.00           C  
ATOM   2568  CG  LYS A 173       9.820  57.850  24.861  1.00  0.00           C  
ATOM   2569  CD  LYS A 173      10.867  58.950  24.947  1.00  0.00           C  
ATOM   2570  CE  LYS A 173      10.892  59.588  26.329  1.00  0.00           C  
ATOM   2571  NZ  LYS A 173      11.928  60.651  26.434  1.00  0.00           N  
ATOM   2572  H   LYS A 173       9.869  54.549  24.155  1.00  0.00           H  
ATOM   2573  HA  LYS A 173       7.752  56.577  23.558  1.00  0.00           H  
ATOM   2574 1HB  LYS A 173      10.776  56.786  23.281  1.00  0.00           H  
ATOM   2575 2HB  LYS A 173       9.634  58.009  22.743  1.00  0.00           H  
ATOM   2576 1HG  LYS A 173       8.839  58.272  25.080  1.00  0.00           H  
ATOM   2577 2HG  LYS A 173      10.045  57.087  25.605  1.00  0.00           H  
ATOM   2578 1HD  LYS A 173      11.851  58.533  24.732  1.00  0.00           H  
ATOM   2579 2HD  LYS A 173      10.646  59.719  24.207  1.00  0.00           H  
ATOM   2580 1HE  LYS A 173       9.915  60.022  26.537  1.00  0.00           H  
ATOM   2581 2HE  LYS A 173      11.098  58.817  27.071  1.00  0.00           H  
ATOM   2582 1HZ  LYS A 173      11.912  61.047  27.363  1.00  0.00           H  
ATOM   2583 2HZ  LYS A 173      12.840  60.256  26.254  1.00  0.00           H  
ATOM   2584 3HZ  LYS A 173      11.738  61.377  25.757  1.00  0.00           H  
ATOM   2585  N   GLY A 174       8.425  54.372  21.741  1.00  0.00           N  
ATOM   2586  CA  GLY A 174       8.409  53.680  20.481  1.00  0.00           C  
ATOM   2587  C   GLY A 174       9.702  52.913  20.293  1.00  0.00           C  
ATOM   2588  O   GLY A 174       9.834  52.089  19.399  1.00  0.00           O  
ATOM   2589  H   GLY A 174       8.238  53.850  22.585  1.00  0.00           H  
ATOM   2590 1HA  GLY A 174       7.561  52.996  20.441  1.00  0.00           H  
ATOM   2591 2HA  GLY A 174       8.276  54.394  19.670  1.00  0.00           H  
ATOM   2592  N   ASN A 175      10.659  53.209  21.173  1.00  0.00           N  
ATOM   2593  CA  ASN A 175      11.989  52.596  21.235  1.00  0.00           C  
ATOM   2594  C   ASN A 175      11.879  51.282  22.012  1.00  0.00           C  
ATOM   2595  O   ASN A 175      11.531  51.294  23.219  1.00  0.00           O  
ATOM   2596  CB  ASN A 175      12.994  53.540  21.869  1.00  0.00           C  
ATOM   2597  CG  ASN A 175      14.410  53.039  21.805  1.00  0.00           C  
ATOM   2598  OD1 ASN A 175      14.676  51.938  21.310  1.00  0.00           O  
ATOM   2599  ND2 ASN A 175      15.331  53.826  22.299  1.00  0.00           N  
ATOM   2600  H   ASN A 175      10.439  53.921  21.854  1.00  0.00           H  
ATOM   2601  HA  ASN A 175      12.328  52.378  20.221  1.00  0.00           H  
ATOM   2602 1HB  ASN A 175      12.946  54.506  21.366  1.00  0.00           H  
ATOM   2603 2HB  ASN A 175      12.731  53.698  22.915  1.00  0.00           H  
ATOM   2604 1HD2 ASN A 175      16.292  53.546  22.284  1.00  0.00           H  
ATOM   2605 2HD2 ASN A 175      15.078  54.710  22.691  1.00  0.00           H  
ATOM   2606  N   LYS A 176      12.142  50.187  21.310  1.00  0.00           N  
ATOM   2607  CA  LYS A 176      12.048  48.825  21.784  1.00  0.00           C  
ATOM   2608  C   LYS A 176      13.106  48.497  22.806  1.00  0.00           C  
ATOM   2609  O   LYS A 176      14.293  48.748  22.576  1.00  0.00           O  
ATOM   2610  CB  LYS A 176      12.157  47.890  20.578  1.00  0.00           C  
ATOM   2611  CG  LYS A 176      11.003  47.995  19.591  1.00  0.00           C  
ATOM   2612  CD  LYS A 176      11.209  47.080  18.393  1.00  0.00           C  
ATOM   2613  CE  LYS A 176      10.081  47.236  17.384  1.00  0.00           C  
ATOM   2614  NZ  LYS A 176      10.295  46.409  16.166  1.00  0.00           N  
ATOM   2615  H   LYS A 176      12.434  50.332  20.354  1.00  0.00           H  
ATOM   2616  HA  LYS A 176      11.083  48.676  22.271  1.00  0.00           H  
ATOM   2617 1HB  LYS A 176      13.080  48.103  20.037  1.00  0.00           H  
ATOM   2618 2HB  LYS A 176      12.210  46.855  20.915  1.00  0.00           H  
ATOM   2619 1HG  LYS A 176      10.073  47.721  20.091  1.00  0.00           H  
ATOM   2620 2HG  LYS A 176      10.917  49.023  19.239  1.00  0.00           H  
ATOM   2621 1HD  LYS A 176      12.157  47.318  17.909  1.00  0.00           H  
ATOM   2622 2HD  LYS A 176      11.245  46.043  18.727  1.00  0.00           H  
ATOM   2623 1HE  LYS A 176       9.144  46.939  17.854  1.00  0.00           H  
ATOM   2624 2HE  LYS A 176      10.011  48.284  17.092  1.00  0.00           H  
ATOM   2625 1HZ  LYS A 176       9.525  46.545  15.527  1.00  0.00           H  
ATOM   2626 2HZ  LYS A 176      11.157  46.686  15.717  1.00  0.00           H  
ATOM   2627 3HZ  LYS A 176      10.350  45.433  16.417  1.00  0.00           H  
ATOM   2628  N   HIS A 177      12.699  47.823  23.870  1.00  0.00           N  
ATOM   2629  CA  HIS A 177      13.598  47.406  24.938  1.00  0.00           C  
ATOM   2630  C   HIS A 177      13.304  46.050  25.563  1.00  0.00           C  
ATOM   2631  O   HIS A 177      12.179  45.559  25.530  1.00  0.00           O  
ATOM   2632  CB  HIS A 177      13.588  48.467  26.043  1.00  0.00           C  
ATOM   2633  CG  HIS A 177      12.268  48.525  26.746  1.00  0.00           C  
ATOM   2634  ND1 HIS A 177      11.957  47.705  27.811  1.00  0.00           N  
ATOM   2635  CD2 HIS A 177      11.194  49.293  26.537  1.00  0.00           C  
ATOM   2636  CE1 HIS A 177      10.732  47.980  28.223  1.00  0.00           C  
ATOM   2637  NE2 HIS A 177      10.243  48.944  27.464  1.00  0.00           N  
ATOM   2638  H   HIS A 177      11.719  47.588  23.942  1.00  0.00           H  
ATOM   2639  HA  HIS A 177      14.597  47.324  24.512  1.00  0.00           H  
ATOM   2640 1HB  HIS A 177      14.372  48.246  26.769  1.00  0.00           H  
ATOM   2641 2HB  HIS A 177      13.809  49.439  25.604  1.00  0.00           H  
ATOM   2642  HD1 HIS A 177      12.590  47.068  28.252  1.00  0.00           H  
ATOM   2643  HD2 HIS A 177      10.999  50.075  25.803  1.00  0.00           H  
ATOM   2644  HE1 HIS A 177      10.281  47.448  29.060  1.00  0.00           H  
ATOM   2645  N   TRP A 178      14.315  45.516  26.246  1.00  0.00           N  
ATOM   2646  CA  TRP A 178      14.245  44.338  27.078  1.00  0.00           C  
ATOM   2647  C   TRP A 178      14.129  44.777  28.538  1.00  0.00           C  
ATOM   2648  O   TRP A 178      14.648  45.850  28.904  1.00  0.00           O  
ATOM   2649  CB  TRP A 178      15.462  43.426  26.910  1.00  0.00           C  
ATOM   2650  CG  TRP A 178      15.678  42.805  25.563  1.00  0.00           C  
ATOM   2651  CD1 TRP A 178      16.560  43.219  24.611  1.00  0.00           C  
ATOM   2652  CD2 TRP A 178      14.999  41.661  25.025  1.00  0.00           C  
ATOM   2653  NE1 TRP A 178      16.474  42.405  23.508  1.00  0.00           N  
ATOM   2654  CE2 TRP A 178      15.523  41.445  23.748  1.00  0.00           C  
ATOM   2655  CE3 TRP A 178      14.001  40.812  25.518  1.00  0.00           C  
ATOM   2656  CZ2 TRP A 178      15.101  40.440  22.958  1.00  0.00           C  
ATOM   2657  CZ3 TRP A 178      13.560  39.771  24.709  1.00  0.00           C  
ATOM   2658  CH2 TRP A 178      14.107  39.602  23.462  1.00  0.00           C  
ATOM   2659  H   TRP A 178      15.207  45.983  26.169  1.00  0.00           H  
ATOM   2660  HA  TRP A 178      13.364  43.757  26.803  1.00  0.00           H  
ATOM   2661 1HB  TRP A 178      16.366  43.990  27.138  1.00  0.00           H  
ATOM   2662 2HB  TRP A 178      15.385  42.608  27.625  1.00  0.00           H  
ATOM   2663  HD1 TRP A 178      17.234  44.068  24.707  1.00  0.00           H  
ATOM   2664  HE1 TRP A 178      16.997  42.460  22.646  1.00  0.00           H  
ATOM   2665  HE3 TRP A 178      13.580  40.960  26.512  1.00  0.00           H  
ATOM   2666  HZ2 TRP A 178      15.513  40.276  21.962  1.00  0.00           H  
ATOM   2667  HZ3 TRP A 178      12.783  39.105  25.083  1.00  0.00           H  
ATOM   2668  HH2 TRP A 178      13.770  38.789  22.819  1.00  0.00           H  
ATOM   2669  N   ILE A 179      13.391  44.045  29.378  1.00  0.00           N  
ATOM   2670  CA  ILE A 179      13.328  44.450  30.784  1.00  0.00           C  
ATOM   2671  C   ILE A 179      14.331  43.594  31.554  1.00  0.00           C  
ATOM   2672  O   ILE A 179      14.185  42.362  31.633  1.00  0.00           O  
ATOM   2673  CB  ILE A 179      11.919  44.257  31.372  1.00  0.00           C  
ATOM   2674  CG1 ILE A 179      10.920  45.090  30.565  1.00  0.00           C  
ATOM   2675  CG2 ILE A 179      11.930  44.649  32.841  1.00  0.00           C  
ATOM   2676  CD1 ILE A 179       9.461  44.820  30.856  1.00  0.00           C  
ATOM   2677  H   ILE A 179      12.896  43.233  29.037  1.00  0.00           H  
ATOM   2678  HA  ILE A 179      13.584  45.505  30.875  1.00  0.00           H  
ATOM   2679  HB  ILE A 179      11.621  43.213  31.277  1.00  0.00           H  
ATOM   2680 1HG1 ILE A 179      11.122  46.141  30.771  1.00  0.00           H  
ATOM   2681 2HG1 ILE A 179      11.087  44.905  29.504  1.00  0.00           H  
ATOM   2682 1HG2 ILE A 179      10.941  44.520  33.279  1.00  0.00           H  
ATOM   2683 2HG2 ILE A 179      12.638  44.024  33.384  1.00  0.00           H  
ATOM   2684 3HG2 ILE A 179      12.226  45.694  32.937  1.00  0.00           H  
ATOM   2685 1HD1 ILE A 179       8.840  45.463  30.231  1.00  0.00           H  
ATOM   2686 2HD1 ILE A 179       9.225  43.777  30.642  1.00  0.00           H  
ATOM   2687 3HD1 ILE A 179       9.228  45.019  31.901  1.00  0.00           H  
ATOM   2688  N   ILE A 180      15.387  44.230  32.035  1.00  0.00           N  
ATOM   2689  CA  ILE A 180      16.478  43.512  32.648  1.00  0.00           C  
ATOM   2690  C   ILE A 180      16.700  43.681  34.142  1.00  0.00           C  
ATOM   2691  O   ILE A 180      16.823  44.802  34.657  1.00  0.00           O  
ATOM   2692  CB  ILE A 180      17.771  43.919  31.916  1.00  0.00           C  
ATOM   2693  CG1 ILE A 180      17.683  43.660  30.410  1.00  0.00           C  
ATOM   2694  CG2 ILE A 180      18.961  43.175  32.502  1.00  0.00           C  
ATOM   2695  CD1 ILE A 180      17.441  42.237  29.964  1.00  0.00           C  
ATOM   2696  H   ILE A 180      15.455  45.236  31.984  1.00  0.00           H  
ATOM   2697  HA  ILE A 180      16.280  42.450  32.516  1.00  0.00           H  
ATOM   2698  HB  ILE A 180      17.908  44.994  32.042  1.00  0.00           H  
ATOM   2699 1HG1 ILE A 180      16.872  44.268  30.010  1.00  0.00           H  
ATOM   2700 2HG1 ILE A 180      18.621  43.985  29.959  1.00  0.00           H  
ATOM   2701 1HG2 ILE A 180      19.855  43.486  31.963  1.00  0.00           H  
ATOM   2702 2HG2 ILE A 180      19.074  43.407  33.560  1.00  0.00           H  
ATOM   2703 3HG2 ILE A 180      18.798  42.104  32.383  1.00  0.00           H  
ATOM   2704 1HD1 ILE A 180      17.404  42.204  28.875  1.00  0.00           H  
ATOM   2705 2HD1 ILE A 180      18.243  41.585  30.313  1.00  0.00           H  
ATOM   2706 3HD1 ILE A 180      16.495  41.888  30.375  1.00  0.00           H  
ATOM   2707  N   LYS A 181      16.639  42.566  34.841  1.00  0.00           N  
ATOM   2708  CA  LYS A 181      16.806  42.497  36.270  1.00  0.00           C  
ATOM   2709  C   LYS A 181      18.255  42.249  36.686  1.00  0.00           C  
ATOM   2710  O   LYS A 181      18.840  41.248  36.332  1.00  0.00           O  
ATOM   2711  CB  LYS A 181      15.916  41.411  36.876  1.00  0.00           C  
ATOM   2712  CG  LYS A 181      16.024  41.279  38.389  1.00  0.00           C  
ATOM   2713  CD  LYS A 181      15.160  40.173  38.977  1.00  0.00           C  
ATOM   2714  CE  LYS A 181      15.490  40.013  40.454  1.00  0.00           C  
ATOM   2715  NZ  LYS A 181      14.777  38.918  41.167  1.00  0.00           N  
ATOM   2716  H   LYS A 181      16.465  41.721  34.316  1.00  0.00           H  
ATOM   2717  HA  LYS A 181      16.504  43.455  36.695  1.00  0.00           H  
ATOM   2718 1HB  LYS A 181      14.868  41.601  36.641  1.00  0.00           H  
ATOM   2719 2HB  LYS A 181      16.174  40.448  36.435  1.00  0.00           H  
ATOM   2720 1HG  LYS A 181      17.057  41.070  38.668  1.00  0.00           H  
ATOM   2721 2HG  LYS A 181      15.721  42.223  38.842  1.00  0.00           H  
ATOM   2722 1HD  LYS A 181      14.107  40.431  38.852  1.00  0.00           H  
ATOM   2723 2HD  LYS A 181      15.347  39.236  38.453  1.00  0.00           H  
ATOM   2724 1HE  LYS A 181      16.558  39.820  40.543  1.00  0.00           H  
ATOM   2725 2HE  LYS A 181      15.242  40.948  40.956  1.00  0.00           H  
ATOM   2726 1HZ  LYS A 181      15.062  38.894  42.136  1.00  0.00           H  
ATOM   2727 2HZ  LYS A 181      13.774  39.040  41.141  1.00  0.00           H  
ATOM   2728 3HZ  LYS A 181      14.994  38.030  40.738  1.00  0.00           H  
ATOM   2729  N   ASN A 182      18.808  43.130  37.496  1.00  0.00           N  
ATOM   2730  CA  ASN A 182      20.187  42.968  37.987  1.00  0.00           C  
ATOM   2731  C   ASN A 182      20.271  42.341  39.385  1.00  0.00           C  
ATOM   2732  O   ASN A 182      19.276  41.949  39.980  1.00  0.00           O  
ATOM   2733  CB  ASN A 182      20.895  44.310  37.978  1.00  0.00           C  
ATOM   2734  CG  ASN A 182      21.259  44.770  36.593  1.00  0.00           C  
ATOM   2735  OD1 ASN A 182      22.279  44.351  36.036  1.00  0.00           O  
ATOM   2736  ND2 ASN A 182      20.437  45.624  36.038  1.00  0.00           N  
ATOM   2737  H   ASN A 182      18.287  43.942  37.797  1.00  0.00           H  
ATOM   2738  HA  ASN A 182      20.712  42.291  37.310  1.00  0.00           H  
ATOM   2739 1HB  ASN A 182      20.254  45.062  38.439  1.00  0.00           H  
ATOM   2740 2HB  ASN A 182      21.809  44.264  38.570  1.00  0.00           H  
ATOM   2741 1HD2 ASN A 182      20.616  45.974  35.118  1.00  0.00           H  
ATOM   2742 2HD2 ASN A 182      19.629  45.925  36.543  1.00  0.00           H  
ATOM   2743  N   SER A 183      21.513  42.153  39.839  1.00  0.00           N  
ATOM   2744  CA  SER A 183      21.889  41.604  41.149  1.00  0.00           C  
ATOM   2745  C   SER A 183      22.742  42.648  41.892  1.00  0.00           C  
ATOM   2746  O   SER A 183      23.634  42.344  42.721  1.00  0.00           O  
ATOM   2747  CB  SER A 183      22.650  40.306  40.962  1.00  0.00           C  
ATOM   2748  OG  SER A 183      23.771  40.523  40.148  1.00  0.00           O  
ATOM   2749  H   SER A 183      22.278  42.409  39.233  1.00  0.00           H  
ATOM   2750  HA  SER A 183      20.981  41.390  41.716  1.00  0.00           H  
ATOM   2751 1HB  SER A 183      22.958  39.925  41.935  1.00  0.00           H  
ATOM   2752 2HB  SER A 183      22.001  39.558  40.509  1.00  0.00           H  
ATOM   2753  HG  SER A 183      24.276  39.707  40.158  1.00  0.00           H  
ATOM   2754  N   TRP A 184      22.454  43.920  41.581  1.00  0.00           N  
ATOM   2755  CA  TRP A 184      23.175  45.074  42.108  1.00  0.00           C  
ATOM   2756  C   TRP A 184      22.369  45.833  43.182  1.00  0.00           C  
ATOM   2757  O   TRP A 184      22.579  47.008  43.408  1.00  0.00           O  
ATOM   2758  CB  TRP A 184      23.532  46.029  40.967  1.00  0.00           C  
ATOM   2759  CG  TRP A 184      24.370  45.409  39.891  1.00  0.00           C  
ATOM   2760  CD1 TRP A 184      24.943  44.173  39.903  1.00  0.00           C  
ATOM   2761  CD2 TRP A 184      24.739  45.998  38.621  1.00  0.00           C  
ATOM   2762  NE1 TRP A 184      25.637  43.957  38.738  1.00  0.00           N  
ATOM   2763  CE2 TRP A 184      25.523  45.065  37.937  1.00  0.00           C  
ATOM   2764  CE3 TRP A 184      24.472  47.229  38.009  1.00  0.00           C  
ATOM   2765  CZ2 TRP A 184      26.044  45.307  36.691  1.00  0.00           C  
ATOM   2766  CZ3 TRP A 184      24.996  47.479  36.747  1.00  0.00           C  
ATOM   2767  CH2 TRP A 184      25.762  46.540  36.103  1.00  0.00           C  
ATOM   2768  H   TRP A 184      21.692  44.086  40.939  1.00  0.00           H  
ATOM   2769  HA  TRP A 184      24.096  44.724  42.575  1.00  0.00           H  
ATOM   2770 1HB  TRP A 184      22.619  46.407  40.507  1.00  0.00           H  
ATOM   2771 2HB  TRP A 184      24.075  46.888  41.361  1.00  0.00           H  
ATOM   2772  HD1 TRP A 184      24.879  43.439  40.704  1.00  0.00           H  
ATOM   2773  HE1 TRP A 184      26.156  43.127  38.488  1.00  0.00           H  
ATOM   2774  HE3 TRP A 184      23.858  47.956  38.540  1.00  0.00           H  
ATOM   2775  HZ2 TRP A 184      26.655  44.571  36.168  1.00  0.00           H  
ATOM   2776  HZ3 TRP A 184      24.782  48.441  36.281  1.00  0.00           H  
ATOM   2777  HH2 TRP A 184      26.167  46.750  35.113  1.00  0.00           H  
ATOM   2778  N   GLY A 185      21.415  45.156  43.819  1.00  0.00           N  
ATOM   2779  CA  GLY A 185      20.615  45.801  44.846  1.00  0.00           C  
ATOM   2780  C   GLY A 185      19.324  46.360  44.308  1.00  0.00           C  
ATOM   2781  O   GLY A 185      19.235  46.834  43.175  1.00  0.00           O  
ATOM   2782  H   GLY A 185      21.233  44.188  43.602  1.00  0.00           H  
ATOM   2783 1HA  GLY A 185      20.392  45.080  45.633  1.00  0.00           H  
ATOM   2784 2HA  GLY A 185      21.191  46.608  45.298  1.00  0.00           H  
ATOM   2785  N   GLU A 186      18.312  46.394  45.175  1.00  0.00           N  
ATOM   2786  CA  GLU A 186      16.983  46.879  44.839  1.00  0.00           C  
ATOM   2787  C   GLU A 186      16.924  48.382  44.641  1.00  0.00           C  
ATOM   2788  O   GLU A 186      16.007  48.900  44.011  1.00  0.00           O  
ATOM   2789  CB  GLU A 186      15.992  46.471  45.932  1.00  0.00           C  
ATOM   2790  CG  GLU A 186      16.132  47.170  47.277  1.00  0.00           C  
ATOM   2791  CD  GLU A 186      17.151  46.557  48.197  1.00  0.00           C  
ATOM   2792  OE1 GLU A 186      18.097  45.978  47.721  1.00  0.00           O  
ATOM   2793  OE2 GLU A 186      16.981  46.672  49.390  1.00  0.00           O  
ATOM   2794  H   GLU A 186      18.469  46.072  46.117  1.00  0.00           H  
ATOM   2795  HA  GLU A 186      16.676  46.425  43.896  1.00  0.00           H  
ATOM   2796 1HB  GLU A 186      14.976  46.660  45.582  1.00  0.00           H  
ATOM   2797 2HB  GLU A 186      16.087  45.401  46.120  1.00  0.00           H  
ATOM   2798 1HG  GLU A 186      16.413  48.213  47.131  1.00  0.00           H  
ATOM   2799 2HG  GLU A 186      15.161  47.157  47.772  1.00  0.00           H  
ATOM   2800  N   ASN A 187      17.982  49.080  45.042  1.00  0.00           N  
ATOM   2801  CA  ASN A 187      18.036  50.523  44.848  1.00  0.00           C  
ATOM   2802  C   ASN A 187      18.855  50.931  43.621  1.00  0.00           C  
ATOM   2803  O   ASN A 187      19.030  52.109  43.378  1.00  0.00           O  
ATOM   2804  CB  ASN A 187      18.578  51.182  46.103  1.00  0.00           C  
ATOM   2805  CG  ASN A 187      17.636  51.041  47.266  1.00  0.00           C  
ATOM   2806  OD1 ASN A 187      16.412  51.148  47.121  1.00  0.00           O  
ATOM   2807  ND2 ASN A 187      18.186  50.804  48.430  1.00  0.00           N  
ATOM   2808  H   ASN A 187      18.744  48.584  45.481  1.00  0.00           H  
ATOM   2809  HA  ASN A 187      17.022  50.882  44.662  1.00  0.00           H  
ATOM   2810 1HB  ASN A 187      19.536  50.732  46.363  1.00  0.00           H  
ATOM   2811 2HB  ASN A 187      18.753  52.241  45.914  1.00  0.00           H  
ATOM   2812 1HD2 ASN A 187      17.610  50.703  49.243  1.00  0.00           H  
ATOM   2813 2HD2 ASN A 187      19.178  50.727  48.513  1.00  0.00           H  
ATOM   2814  N   TRP A 188      19.356  49.985  42.851  1.00  0.00           N  
ATOM   2815  CA  TRP A 188      20.136  50.385  41.706  1.00  0.00           C  
ATOM   2816  C   TRP A 188      19.287  50.774  40.502  1.00  0.00           C  
ATOM   2817  O   TRP A 188      18.270  50.160  40.214  1.00  0.00           O  
ATOM   2818  CB  TRP A 188      21.103  49.281  41.272  1.00  0.00           C  
ATOM   2819  CG  TRP A 188      21.873  49.719  40.063  1.00  0.00           C  
ATOM   2820  CD1 TRP A 188      23.044  50.417  40.061  1.00  0.00           C  
ATOM   2821  CD2 TRP A 188      21.535  49.491  38.672  1.00  0.00           C  
ATOM   2822  NE1 TRP A 188      23.455  50.639  38.770  1.00  0.00           N  
ATOM   2823  CE2 TRP A 188      22.546  50.079  37.909  1.00  0.00           C  
ATOM   2824  CE3 TRP A 188      20.474  48.845  38.024  1.00  0.00           C  
ATOM   2825  CZ2 TRP A 188      22.540  50.051  36.556  1.00  0.00           C  
ATOM   2826  CZ3 TRP A 188      20.469  48.816  36.635  1.00  0.00           C  
ATOM   2827  CH2 TRP A 188      21.480  49.406  35.919  1.00  0.00           C  
ATOM   2828  H   TRP A 188      19.206  49.005  43.044  1.00  0.00           H  
ATOM   2829  HA  TRP A 188      20.724  51.259  41.986  1.00  0.00           H  
ATOM   2830 1HB  TRP A 188      21.791  49.045  42.084  1.00  0.00           H  
ATOM   2831 2HB  TRP A 188      20.551  48.368  41.049  1.00  0.00           H  
ATOM   2832  HD1 TRP A 188      23.577  50.750  40.949  1.00  0.00           H  
ATOM   2833  HE1 TRP A 188      24.283  51.130  38.464  1.00  0.00           H  
ATOM   2834  HE3 TRP A 188      19.673  48.375  38.593  1.00  0.00           H  
ATOM   2835  HZ2 TRP A 188      23.338  50.518  35.979  1.00  0.00           H  
ATOM   2836  HZ3 TRP A 188      19.637  48.311  36.141  1.00  0.00           H  
ATOM   2837  HH2 TRP A 188      21.478  49.384  34.829  1.00  0.00           H  
ATOM   2838  N   GLY A 189      19.640  51.841  39.803  1.00  0.00           N  
ATOM   2839  CA  GLY A 189      18.904  52.170  38.591  1.00  0.00           C  
ATOM   2840  C   GLY A 189      17.436  52.357  38.891  1.00  0.00           C  
ATOM   2841  O   GLY A 189      17.065  53.121  39.777  1.00  0.00           O  
ATOM   2842  H   GLY A 189      20.408  52.425  40.102  1.00  0.00           H  
ATOM   2843 1HA  GLY A 189      19.311  53.081  38.152  1.00  0.00           H  
ATOM   2844 2HA  GLY A 189      19.030  51.379  37.853  1.00  0.00           H  
ATOM   2845  N   ASN A 190      16.576  51.713  38.121  1.00  0.00           N  
ATOM   2846  CA  ASN A 190      15.143  51.835  38.335  1.00  0.00           C  
ATOM   2847  C   ASN A 190      14.675  50.635  39.140  1.00  0.00           C  
ATOM   2848  O   ASN A 190      14.114  49.673  38.577  1.00  0.00           O  
ATOM   2849  CB  ASN A 190      14.410  51.937  37.009  1.00  0.00           C  
ATOM   2850  CG  ASN A 190      12.944  52.227  37.175  1.00  0.00           C  
ATOM   2851  OD1 ASN A 190      12.513  52.722  38.223  1.00  0.00           O  
ATOM   2852  ND2 ASN A 190      12.170  51.930  36.162  1.00  0.00           N  
ATOM   2853  H   ASN A 190      16.886  51.120  37.366  1.00  0.00           H  
ATOM   2854  HA  ASN A 190      14.941  52.742  38.907  1.00  0.00           H  
ATOM   2855 1HB  ASN A 190      14.859  52.728  36.407  1.00  0.00           H  
ATOM   2856 2HB  ASN A 190      14.522  51.002  36.460  1.00  0.00           H  
ATOM   2857 1HD2 ASN A 190      11.186  52.102  36.216  1.00  0.00           H  
ATOM   2858 2HD2 ASN A 190      12.563  51.531  35.335  1.00  0.00           H  
ATOM   2859  N   LYS A 191      14.797  50.701  40.468  1.00  0.00           N  
ATOM   2860  CA  LYS A 191      14.393  49.622  41.357  1.00  0.00           C  
ATOM   2861  C   LYS A 191      15.042  48.315  41.039  1.00  0.00           C  
ATOM   2862  O   LYS A 191      14.391  47.276  41.038  1.00  0.00           O  
ATOM   2863  CB  LYS A 191      12.875  49.453  41.316  1.00  0.00           C  
ATOM   2864  CG  LYS A 191      12.101  50.710  41.692  1.00  0.00           C  
ATOM   2865  CD  LYS A 191      10.601  50.457  41.699  1.00  0.00           C  
ATOM   2866  CE  LYS A 191       9.828  51.725  42.029  1.00  0.00           C  
ATOM   2867  NZ  LYS A 191       8.358  51.503  42.009  1.00  0.00           N  
ATOM   2868  H   LYS A 191      15.184  51.541  40.870  1.00  0.00           H  
ATOM   2869  HA  LYS A 191      14.699  49.899  42.367  1.00  0.00           H  
ATOM   2870 1HB  LYS A 191      12.551  49.154  40.319  1.00  0.00           H  
ATOM   2871 2HB  LYS A 191      12.583  48.656  42.000  1.00  0.00           H  
ATOM   2872 1HG  LYS A 191      12.413  51.039  42.684  1.00  0.00           H  
ATOM   2873 2HG  LYS A 191      12.326  51.500  40.974  1.00  0.00           H  
ATOM   2874 1HD  LYS A 191      10.293  50.095  40.716  1.00  0.00           H  
ATOM   2875 2HD  LYS A 191      10.366  49.693  42.440  1.00  0.00           H  
ATOM   2876 1HE  LYS A 191      10.121  52.070  43.020  1.00  0.00           H  
ATOM   2877 2HE  LYS A 191      10.084  52.494  41.302  1.00  0.00           H  
ATOM   2878 1HZ  LYS A 191       7.883  52.368  42.232  1.00  0.00           H  
ATOM   2879 2HZ  LYS A 191       8.075  51.194  41.090  1.00  0.00           H  
ATOM   2880 3HZ  LYS A 191       8.111  50.798  42.691  1.00  0.00           H  
ATOM   2881  N   GLY A 192      16.309  48.347  40.644  1.00  0.00           N  
ATOM   2882  CA  GLY A 192      17.087  47.184  40.266  1.00  0.00           C  
ATOM   2883  C   GLY A 192      17.051  46.890  38.778  1.00  0.00           C  
ATOM   2884  O   GLY A 192      17.779  46.046  38.294  1.00  0.00           O  
ATOM   2885  H   GLY A 192      16.794  49.231  40.599  1.00  0.00           H  
ATOM   2886 1HA  GLY A 192      18.121  47.342  40.571  1.00  0.00           H  
ATOM   2887 2HA  GLY A 192      16.710  46.315  40.804  1.00  0.00           H  
ATOM   2888  N   TYR A 193      16.230  47.620  38.036  1.00  0.00           N  
ATOM   2889  CA  TYR A 193      16.104  47.439  36.603  1.00  0.00           C  
ATOM   2890  C   TYR A 193      16.771  48.445  35.688  1.00  0.00           C  
ATOM   2891  O   TYR A 193      16.827  49.649  35.928  1.00  0.00           O  
ATOM   2892  CB  TYR A 193      14.625  47.372  36.217  1.00  0.00           C  
ATOM   2893  CG  TYR A 193      13.952  46.111  36.713  1.00  0.00           C  
ATOM   2894  CD1 TYR A 193      13.371  46.046  37.971  1.00  0.00           C  
ATOM   2895  CD2 TYR A 193      13.928  45.008  35.874  1.00  0.00           C  
ATOM   2896  CE1 TYR A 193      12.765  44.876  38.389  1.00  0.00           C  
ATOM   2897  CE2 TYR A 193      13.322  43.840  36.294  1.00  0.00           C  
ATOM   2898  CZ  TYR A 193      12.742  43.770  37.545  1.00  0.00           C  
ATOM   2899  OH  TYR A 193      12.143  42.598  37.947  1.00  0.00           O  
ATOM   2900  H   TYR A 193      15.664  48.335  38.472  1.00  0.00           H  
ATOM   2901  HA  TYR A 193      16.586  46.491  36.359  1.00  0.00           H  
ATOM   2902 1HB  TYR A 193      14.094  48.233  36.626  1.00  0.00           H  
ATOM   2903 2HB  TYR A 193      14.529  47.419  35.133  1.00  0.00           H  
ATOM   2904  HD1 TYR A 193      13.392  46.915  38.629  1.00  0.00           H  
ATOM   2905  HD2 TYR A 193      14.387  45.064  34.887  1.00  0.00           H  
ATOM   2906  HE1 TYR A 193      12.309  44.825  39.377  1.00  0.00           H  
ATOM   2907  HE2 TYR A 193      13.312  42.982  35.622  1.00  0.00           H  
ATOM   2908  HH  TYR A 193      12.255  41.940  37.257  1.00  0.00           H  
ATOM   2909  N   ILE A 194      17.090  47.929  34.503  1.00  0.00           N  
ATOM   2910  CA  ILE A 194      17.518  48.714  33.361  1.00  0.00           C  
ATOM   2911  C   ILE A 194      16.702  48.281  32.115  1.00  0.00           C  
ATOM   2912  O   ILE A 194      16.319  47.115  31.979  1.00  0.00           O  
ATOM   2913  CB  ILE A 194      19.024  48.572  33.073  1.00  0.00           C  
ATOM   2914  CG1 ILE A 194      19.447  49.519  31.947  1.00  0.00           C  
ATOM   2915  CG2 ILE A 194      19.381  47.137  32.716  1.00  0.00           C  
ATOM   2916  CD1 ILE A 194      20.936  49.750  31.821  1.00  0.00           C  
ATOM   2917  H   ILE A 194      17.023  46.924  34.419  1.00  0.00           H  
ATOM   2918  HA  ILE A 194      17.322  49.765  33.568  1.00  0.00           H  
ATOM   2919  HB  ILE A 194      19.582  48.865  33.962  1.00  0.00           H  
ATOM   2920 1HG1 ILE A 194      19.093  49.120  30.996  1.00  0.00           H  
ATOM   2921 2HG1 ILE A 194      18.971  50.486  32.107  1.00  0.00           H  
ATOM   2922 1HG2 ILE A 194      20.448  47.044  32.512  1.00  0.00           H  
ATOM   2923 2HG2 ILE A 194      19.123  46.483  33.547  1.00  0.00           H  
ATOM   2924 3HG2 ILE A 194      18.815  46.857  31.827  1.00  0.00           H  
ATOM   2925 1HD1 ILE A 194      21.138  50.434  30.994  1.00  0.00           H  
ATOM   2926 2HD1 ILE A 194      21.332  50.184  32.739  1.00  0.00           H  
ATOM   2927 3HD1 ILE A 194      21.455  48.812  31.629  1.00  0.00           H  
ATOM   2928  N   LEU A 195      16.368  49.240  31.253  1.00  0.00           N  
ATOM   2929  CA  LEU A 195      15.672  48.878  30.015  1.00  0.00           C  
ATOM   2930  C   LEU A 195      16.749  48.866  28.943  1.00  0.00           C  
ATOM   2931  O   LEU A 195      17.344  49.901  28.649  1.00  0.00           O  
ATOM   2932  CB  LEU A 195      14.578  49.902  29.688  1.00  0.00           C  
ATOM   2933  CG  LEU A 195      13.538  50.174  30.782  1.00  0.00           C  
ATOM   2934  CD1 LEU A 195      12.531  51.169  30.220  1.00  0.00           C  
ATOM   2935  CD2 LEU A 195      12.856  48.887  31.221  1.00  0.00           C  
ATOM   2936  H   LEU A 195      16.588  50.205  31.447  1.00  0.00           H  
ATOM   2937  HA  LEU A 195      15.203  47.899  30.114  1.00  0.00           H  
ATOM   2938 1HB  LEU A 195      15.056  50.851  29.453  1.00  0.00           H  
ATOM   2939 2HB  LEU A 195      14.036  49.561  28.806  1.00  0.00           H  
ATOM   2940  HG  LEU A 195      14.024  50.622  31.649  1.00  0.00           H  
ATOM   2941 1HD1 LEU A 195      11.772  51.389  30.970  1.00  0.00           H  
ATOM   2942 2HD1 LEU A 195      13.047  52.089  29.947  1.00  0.00           H  
ATOM   2943 3HD1 LEU A 195      12.055  50.741  29.338  1.00  0.00           H  
ATOM   2944 1HD2 LEU A 195      12.125  49.111  31.998  1.00  0.00           H  
ATOM   2945 2HD2 LEU A 195      12.351  48.426  30.372  1.00  0.00           H  
ATOM   2946 3HD2 LEU A 195      13.587  48.181  31.617  1.00  0.00           H  
ATOM   2947  N   MET A 196      16.993  47.689  28.381  1.00  0.00           N  
ATOM   2948  CA  MET A 196      18.063  47.487  27.414  1.00  0.00           C  
ATOM   2949  C   MET A 196      17.541  47.568  25.986  1.00  0.00           C  
ATOM   2950  O   MET A 196      16.512  46.996  25.687  1.00  0.00           O  
ATOM   2951  CB  MET A 196      18.716  46.130  27.666  1.00  0.00           C  
ATOM   2952  CG  MET A 196      19.801  45.733  26.675  1.00  0.00           C  
ATOM   2953  SD  MET A 196      21.272  46.771  26.792  1.00  0.00           S  
ATOM   2954  CE  MET A 196      21.762  46.827  25.071  1.00  0.00           C  
ATOM   2955  H   MET A 196      16.384  46.936  28.667  1.00  0.00           H  
ATOM   2956  HA  MET A 196      18.804  48.276  27.538  1.00  0.00           H  
ATOM   2957 1HB  MET A 196      19.162  46.128  28.660  1.00  0.00           H  
ATOM   2958 2HB  MET A 196      17.954  45.349  27.643  1.00  0.00           H  
ATOM   2959 1HG  MET A 196      20.096  44.699  26.853  1.00  0.00           H  
ATOM   2960 2HG  MET A 196      19.422  45.802  25.655  1.00  0.00           H  
ATOM   2961 1HE  MET A 196      22.662  47.433  24.965  1.00  0.00           H  
ATOM   2962 2HE  MET A 196      21.962  45.814  24.718  1.00  0.00           H  
ATOM   2963 3HE  MET A 196      20.959  47.266  24.478  1.00  0.00           H  
ATOM   2964  N   ALA A 197      18.146  48.372  25.122  1.00  0.00           N  
ATOM   2965  CA  ALA A 197      17.597  48.462  23.761  1.00  0.00           C  
ATOM   2966  C   ALA A 197      17.498  47.055  23.092  1.00  0.00           C  
ATOM   2967  O   ALA A 197      18.387  46.226  23.227  1.00  0.00           O  
ATOM   2968  CB  ALA A 197      18.436  49.404  22.906  1.00  0.00           C  
ATOM   2969  H   ALA A 197      18.958  48.915  25.373  1.00  0.00           H  
ATOM   2970  HA  ALA A 197      16.584  48.859  23.833  1.00  0.00           H  
ATOM   2971 1HB  ALA A 197      17.977  49.482  21.921  1.00  0.00           H  
ATOM   2972 2HB  ALA A 197      18.463  50.383  23.385  1.00  0.00           H  
ATOM   2973 3HB  ALA A 197      19.446  49.007  22.819  1.00  0.00           H  
ATOM   2974  N   ARG A 198      16.376  46.852  22.407  1.00  0.00           N  
ATOM   2975  CA  ARG A 198      16.024  45.617  21.725  1.00  0.00           C  
ATOM   2976  C   ARG A 198      15.984  45.784  20.231  1.00  0.00           C  
ATOM   2977  O   ARG A 198      15.565  46.812  19.712  1.00  0.00           O  
ATOM   2978  CB  ARG A 198      14.662  45.156  22.223  1.00  0.00           C  
ATOM   2979  CG  ARG A 198      14.063  43.912  21.587  1.00  0.00           C  
ATOM   2980  CD  ARG A 198      12.923  43.386  22.382  1.00  0.00           C  
ATOM   2981  NE  ARG A 198      11.780  44.284  22.420  1.00  0.00           N  
ATOM   2982  CZ  ARG A 198      10.802  44.340  21.495  1.00  0.00           C  
ATOM   2983  NH1 ARG A 198      10.845  43.536  20.456  1.00  0.00           N  
ATOM   2984  NH2 ARG A 198       9.810  45.201  21.640  1.00  0.00           N  
ATOM   2985  H   ARG A 198      15.729  47.627  22.365  1.00  0.00           H  
ATOM   2986  HA  ARG A 198      16.769  44.859  21.969  1.00  0.00           H  
ATOM   2987 1HB  ARG A 198      14.722  44.956  23.292  1.00  0.00           H  
ATOM   2988 2HB  ARG A 198      13.938  45.957  22.074  1.00  0.00           H  
ATOM   2989 1HG  ARG A 198      13.708  44.169  20.589  1.00  0.00           H  
ATOM   2990 2HG  ARG A 198      14.809  43.120  21.512  1.00  0.00           H  
ATOM   2991 1HD  ARG A 198      12.586  42.444  21.950  1.00  0.00           H  
ATOM   2992 2HD  ARG A 198      13.240  43.220  23.411  1.00  0.00           H  
ATOM   2993  HE  ARG A 198      11.724  44.913  23.210  1.00  0.00           H  
ATOM   2994 1HH1 ARG A 198      11.608  42.882  20.357  1.00  0.00           H  
ATOM   2995 2HH1 ARG A 198      10.129  43.551  19.745  1.00  0.00           H  
ATOM   2996 1HH2 ARG A 198       9.784  45.816  22.441  1.00  0.00           H  
ATOM   2997 2HH2 ARG A 198       9.070  45.255  20.955  1.00  0.00           H  
ATOM   2998  N   ASN A 199      16.376  44.724  19.545  1.00  0.00           N  
ATOM   2999  CA  ASN A 199      16.415  44.567  18.083  1.00  0.00           C  
ATOM   3000  C   ASN A 199      17.465  45.500  17.427  1.00  0.00           C  
ATOM   3001  O   ASN A 199      17.570  45.584  16.209  1.00  0.00           O  
ATOM   3002  CB  ASN A 199      15.067  44.808  17.429  1.00  0.00           C  
ATOM   3003  CG  ASN A 199      14.055  43.738  17.733  1.00  0.00           C  
ATOM   3004  OD1 ASN A 199      12.961  44.010  18.242  1.00  0.00           O  
ATOM   3005  ND2 ASN A 199      14.392  42.510  17.432  1.00  0.00           N  
ATOM   3006  H   ASN A 199      16.686  43.916  20.068  1.00  0.00           H  
ATOM   3007  HA  ASN A 199      16.716  43.542  17.860  1.00  0.00           H  
ATOM   3008 1HB  ASN A 199      14.648  45.762  17.750  1.00  0.00           H  
ATOM   3009 2HB  ASN A 199      15.198  44.864  16.348  1.00  0.00           H  
ATOM   3010 1HD2 ASN A 199      13.760  41.755  17.612  1.00  0.00           H  
ATOM   3011 2HD2 ASN A 199      15.283  42.320  17.022  1.00  0.00           H  
ATOM   3012  N   LYS A 200      18.321  46.110  18.252  1.00  0.00           N  
ATOM   3013  CA  LYS A 200      19.428  46.945  17.744  1.00  0.00           C  
ATOM   3014  C   LYS A 200      20.643  46.039  17.498  1.00  0.00           C  
ATOM   3015  O   LYS A 200      21.683  46.206  18.117  1.00  0.00           O  
ATOM   3016  CB  LYS A 200      19.780  48.059  18.732  1.00  0.00           C  
ATOM   3017  CG  LYS A 200      18.663  49.017  19.125  1.00  0.00           C  
ATOM   3018  CD  LYS A 200      18.133  49.851  17.969  1.00  0.00           C  
ATOM   3019  CE  LYS A 200      17.113  50.862  18.473  1.00  0.00           C  
ATOM   3020  NZ  LYS A 200      16.545  51.685  17.372  1.00  0.00           N  
ATOM   3021  H   LYS A 200      18.191  45.982  19.245  1.00  0.00           H  
ATOM   3022  HA  LYS A 200      19.126  47.410  16.805  1.00  0.00           H  
ATOM   3023 1HB  LYS A 200      20.149  47.617  19.658  1.00  0.00           H  
ATOM   3024 2HB  LYS A 200      20.580  48.665  18.308  1.00  0.00           H  
ATOM   3025 1HG  LYS A 200      17.828  48.447  19.536  1.00  0.00           H  
ATOM   3026 2HG  LYS A 200      19.045  49.693  19.889  1.00  0.00           H  
ATOM   3027 1HD  LYS A 200      18.961  50.374  17.489  1.00  0.00           H  
ATOM   3028 2HD  LYS A 200      17.662  49.202  17.230  1.00  0.00           H  
ATOM   3029 1HE  LYS A 200      16.304  50.330  18.972  1.00  0.00           H  
ATOM   3030 2HE  LYS A 200      17.595  51.522  19.195  1.00  0.00           H  
ATOM   3031 1HZ  LYS A 200      15.876  52.340  17.752  1.00  0.00           H  
ATOM   3032 2HZ  LYS A 200      17.286  52.193  16.910  1.00  0.00           H  
ATOM   3033 3HZ  LYS A 200      16.084  51.083  16.705  1.00  0.00           H  
ATOM   3034  N   ASN A 201      20.484  45.112  16.556  1.00  0.00           N  
ATOM   3035  CA  ASN A 201      21.521  44.142  16.194  1.00  0.00           C  
ATOM   3036  C   ASN A 201      22.072  43.367  17.369  1.00  0.00           C  
ATOM   3037  O   ASN A 201      23.298  43.237  17.493  1.00  0.00           O  
ATOM   3038  CB  ASN A 201      22.651  44.843  15.462  1.00  0.00           C  
ATOM   3039  CG  ASN A 201      22.193  45.473  14.177  1.00  0.00           C  
ATOM   3040  OD1 ASN A 201      21.435  44.879  13.400  1.00  0.00           O  
ATOM   3041  ND2 ASN A 201      22.642  46.678  13.936  1.00  0.00           N  
ATOM   3042  H   ASN A 201      19.589  45.111  16.089  1.00  0.00           H  
ATOM   3043  HA  ASN A 201      21.069  43.402  15.533  1.00  0.00           H  
ATOM   3044 1HB  ASN A 201      23.085  45.617  16.096  1.00  0.00           H  
ATOM   3045 2HB  ASN A 201      23.444  44.126  15.241  1.00  0.00           H  
ATOM   3046 1HD2 ASN A 201      22.375  47.154  13.097  1.00  0.00           H  
ATOM   3047 2HD2 ASN A 201      23.252  47.121  14.589  1.00  0.00           H  
ATOM   3048  N   ASN A 202      21.222  42.817  18.237  1.00  0.00           N  
ATOM   3049  CA  ASN A 202      21.709  42.076  19.404  1.00  0.00           C  
ATOM   3050  C   ASN A 202      22.688  42.940  20.205  1.00  0.00           C  
ATOM   3051  O   ASN A 202      23.764  42.480  20.609  1.00  0.00           O  
ATOM   3052  CB  ASN A 202      22.364  40.765  19.012  1.00  0.00           C  
ATOM   3053  CG  ASN A 202      22.504  39.806  20.162  1.00  0.00           C  
ATOM   3054  OD1 ASN A 202      21.681  39.762  21.083  1.00  0.00           O  
ATOM   3055  ND2 ASN A 202      23.553  39.025  20.118  1.00  0.00           N  
ATOM   3056  H   ASN A 202      20.220  42.886  18.129  1.00  0.00           H  
ATOM   3057  HA  ASN A 202      20.863  41.844  20.053  1.00  0.00           H  
ATOM   3058 1HB  ASN A 202      21.775  40.287  18.229  1.00  0.00           H  
ATOM   3059 2HB  ASN A 202      23.358  40.954  18.602  1.00  0.00           H  
ATOM   3060 1HD2 ASN A 202      23.737  38.351  20.833  1.00  0.00           H  
ATOM   3061 2HD2 ASN A 202      24.189  39.100  19.349  1.00  0.00           H  
ATOM   3062  N   ALA A 203      22.243  44.156  20.529  1.00  0.00           N  
ATOM   3063  CA  ALA A 203      23.066  45.109  21.285  1.00  0.00           C  
ATOM   3064  C   ALA A 203      23.586  44.444  22.543  1.00  0.00           C  
ATOM   3065  O   ALA A 203      22.873  43.704  23.240  1.00  0.00           O  
ATOM   3066  CB  ALA A 203      22.268  46.365  21.607  1.00  0.00           C  
ATOM   3067  H   ALA A 203      21.312  44.414  20.239  1.00  0.00           H  
ATOM   3068  HA  ALA A 203      23.922  45.385  20.669  1.00  0.00           H  
ATOM   3069 1HB  ALA A 203      22.896  47.067  22.154  1.00  0.00           H  
ATOM   3070 2HB  ALA A 203      21.937  46.813  20.671  1.00  0.00           H  
ATOM   3071 3HB  ALA A 203      21.406  46.105  22.220  1.00  0.00           H  
ATOM   3072  N   CYS A 204      24.880  44.673  22.761  1.00  0.00           N  
ATOM   3073  CA  CYS A 204      25.686  44.163  23.861  1.00  0.00           C  
ATOM   3074  C   CYS A 204      25.711  42.646  23.970  1.00  0.00           C  
ATOM   3075  O   CYS A 204      26.112  42.126  25.003  1.00  0.00           O  
ATOM   3076  CB  CYS A 204      25.198  44.708  25.204  1.00  0.00           C  
ATOM   3077  SG  CYS A 204      25.392  46.498  25.379  1.00  0.00           S  
ATOM   3078  H   CYS A 204      25.353  45.264  22.093  1.00  0.00           H  
ATOM   3079  HA  CYS A 204      26.713  44.487  23.694  1.00  0.00           H  
ATOM   3080 1HB  CYS A 204      24.143  44.468  25.336  1.00  0.00           H  
ATOM   3081 2HB  CYS A 204      25.743  44.227  26.016  1.00  0.00           H  
ATOM   3082  N   GLY A 205      25.261  41.941  22.938  1.00  0.00           N  
ATOM   3083  CA  GLY A 205      25.309  40.486  22.916  1.00  0.00           C  
ATOM   3084  C   GLY A 205      24.268  39.850  23.823  1.00  0.00           C  
ATOM   3085  O   GLY A 205      24.423  38.682  24.221  1.00  0.00           O  
ATOM   3086  H   GLY A 205      24.869  42.407  22.132  1.00  0.00           H  
ATOM   3087 1HA  GLY A 205      25.151  40.149  21.891  1.00  0.00           H  
ATOM   3088 2HA  GLY A 205      26.301  40.158  23.224  1.00  0.00           H  
ATOM   3089  N   ILE A 206      23.159  40.539  24.099  1.00  0.00           N  
ATOM   3090  CA  ILE A 206      22.139  39.981  25.005  1.00  0.00           C  
ATOM   3091  C   ILE A 206      21.717  38.507  24.694  1.00  0.00           C  
ATOM   3092  O   ILE A 206      21.617  37.680  25.621  1.00  0.00           O  
ATOM   3093  CB  ILE A 206      20.883  40.871  24.983  1.00  0.00           C  
ATOM   3094  CG1 ILE A 206      19.980  40.390  26.122  1.00  0.00           C  
ATOM   3095  CG2 ILE A 206      20.114  40.876  23.671  1.00  0.00           C  
ATOM   3096  CD1 ILE A 206      18.767  41.229  26.449  1.00  0.00           C  
ATOM   3097  H   ILE A 206      23.003  41.449  23.694  1.00  0.00           H  
ATOM   3098  HA  ILE A 206      22.553  39.968  26.012  1.00  0.00           H  
ATOM   3099  HB  ILE A 206      21.187  41.899  25.181  1.00  0.00           H  
ATOM   3100 1HG1 ILE A 206      19.623  39.391  25.872  1.00  0.00           H  
ATOM   3101 2HG1 ILE A 206      20.596  40.334  27.020  1.00  0.00           H  
ATOM   3102 1HG2 ILE A 206      19.243  41.527  23.735  1.00  0.00           H  
ATOM   3103 2HG2 ILE A 206      20.772  41.236  22.880  1.00  0.00           H  
ATOM   3104 3HG2 ILE A 206      19.756  39.885  23.392  1.00  0.00           H  
ATOM   3105 1HD1 ILE A 206      18.217  40.775  27.274  1.00  0.00           H  
ATOM   3106 2HD1 ILE A 206      19.081  42.233  26.737  1.00  0.00           H  
ATOM   3107 3HD1 ILE A 206      18.123  41.288  25.573  1.00  0.00           H  
ATOM   3108  N   ALA A 207      21.506  38.154  23.419  1.00  0.00           N  
ATOM   3109  CA  ALA A 207      21.067  36.802  23.079  1.00  0.00           C  
ATOM   3110  C   ALA A 207      22.221  35.808  22.958  1.00  0.00           C  
ATOM   3111  O   ALA A 207      21.986  34.606  22.948  1.00  0.00           O  
ATOM   3112  CB  ALA A 207      20.259  36.828  21.788  1.00  0.00           C  
ATOM   3113  H   ALA A 207      21.652  38.825  22.679  1.00  0.00           H  
ATOM   3114  HA  ALA A 207      20.436  36.447  23.893  1.00  0.00           H  
ATOM   3115 1HB  ALA A 207      19.896  35.825  21.559  1.00  0.00           H  
ATOM   3116 2HB  ALA A 207      19.409  37.500  21.907  1.00  0.00           H  
ATOM   3117 3HB  ALA A 207      20.885  37.177  20.969  1.00  0.00           H  
ATOM   3118  N   ASN A 208      23.460  36.268  22.939  1.00  0.00           N  
ATOM   3119  CA  ASN A 208      24.562  35.366  22.637  1.00  0.00           C  
ATOM   3120  C   ASN A 208      24.817  34.297  23.670  1.00  0.00           C  
ATOM   3121  O   ASN A 208      25.276  33.229  23.349  1.00  0.00           O  
ATOM   3122  CB  ASN A 208      25.847  36.139  22.409  1.00  0.00           C  
ATOM   3123  CG  ASN A 208      25.848  36.883  21.101  1.00  0.00           C  
ATOM   3124  OD1 ASN A 208      25.024  36.651  20.208  1.00  0.00           O  
ATOM   3125  ND2 ASN A 208      26.777  37.795  20.971  1.00  0.00           N  
ATOM   3126  H   ASN A 208      23.643  37.242  23.133  1.00  0.00           H  
ATOM   3127  HA  ASN A 208      24.306  34.828  21.724  1.00  0.00           H  
ATOM   3128 1HB  ASN A 208      25.993  36.852  23.219  1.00  0.00           H  
ATOM   3129 2HB  ASN A 208      26.693  35.452  22.421  1.00  0.00           H  
ATOM   3130 1HD2 ASN A 208      26.846  38.333  20.131  1.00  0.00           H  
ATOM   3131 2HD2 ASN A 208      27.430  37.960  21.709  1.00  0.00           H  
ATOM   3132  N   LEU A 209      24.582  34.612  24.936  1.00  0.00           N  
ATOM   3133  CA  LEU A 209      24.779  33.642  26.009  1.00  0.00           C  
ATOM   3134  C   LEU A 209      23.461  33.407  26.712  1.00  0.00           C  
ATOM   3135  O   LEU A 209      23.433  33.003  27.874  1.00  0.00           O  
ATOM   3136  CB  LEU A 209      25.827  34.122  27.021  1.00  0.00           C  
ATOM   3137  CG  LEU A 209      27.289  33.706  26.815  1.00  0.00           C  
ATOM   3138  CD1 LEU A 209      27.877  34.321  25.552  1.00  0.00           C  
ATOM   3139  CD2 LEU A 209      28.073  34.140  28.045  1.00  0.00           C  
ATOM   3140  H   LEU A 209      24.261  35.545  25.157  1.00  0.00           H  
ATOM   3141  HA  LEU A 209      25.134  32.705  25.581  1.00  0.00           H  
ATOM   3142 1HB  LEU A 209      25.805  35.210  27.023  1.00  0.00           H  
ATOM   3143 2HB  LEU A 209      25.547  33.762  28.011  1.00  0.00           H  
ATOM   3144  HG  LEU A 209      27.349  32.624  26.692  1.00  0.00           H  
ATOM   3145 1HD1 LEU A 209      28.914  34.003  25.441  1.00  0.00           H  
ATOM   3146 2HD1 LEU A 209      27.314  34.003  24.675  1.00  0.00           H  
ATOM   3147 3HD1 LEU A 209      27.837  35.408  25.625  1.00  0.00           H  
ATOM   3148 1HD2 LEU A 209      29.121  33.860  27.935  1.00  0.00           H  
ATOM   3149 2HD2 LEU A 209      27.992  35.222  28.149  1.00  0.00           H  
ATOM   3150 3HD2 LEU A 209      27.665  33.655  28.932  1.00  0.00           H  
ATOM   3151  N   ALA A 210      22.359  33.700  26.032  1.00  0.00           N  
ATOM   3152  CA  ALA A 210      21.064  33.557  26.701  1.00  0.00           C  
ATOM   3153  C   ALA A 210      20.596  32.081  26.714  1.00  0.00           C  
ATOM   3154  O   ALA A 210      20.899  31.321  25.789  1.00  0.00           O  
ATOM   3155  CB  ALA A 210      20.028  34.441  26.021  1.00  0.00           C  
ATOM   3156  H   ALA A 210      22.402  34.015  25.073  1.00  0.00           H  
ATOM   3157  HA  ALA A 210      21.190  33.878  27.735  1.00  0.00           H  
ATOM   3158 1HB  ALA A 210      19.078  34.317  26.542  1.00  0.00           H  
ATOM   3159 2HB  ALA A 210      20.354  35.478  26.074  1.00  0.00           H  
ATOM   3160 3HB  ALA A 210      19.909  34.153  24.977  1.00  0.00           H  
ATOM   3161  N   SER A 211      19.891  31.714  27.781  1.00  0.00           N  
ATOM   3162  CA  SER A 211      19.328  30.360  27.936  1.00  0.00           C  
ATOM   3163  C   SER A 211      18.267  30.268  29.035  1.00  0.00           C  
ATOM   3164  O   SER A 211      18.094  31.167  29.854  1.00  0.00           O  
ATOM   3165  CB  SER A 211      20.440  29.374  28.238  1.00  0.00           C  
ATOM   3166  OG  SER A 211      21.054  29.648  29.467  1.00  0.00           O  
ATOM   3167  H   SER A 211      19.754  32.410  28.498  1.00  0.00           H  
ATOM   3168  HA  SER A 211      18.846  30.074  27.001  1.00  0.00           H  
ATOM   3169 1HB  SER A 211      20.034  28.363  28.254  1.00  0.00           H  
ATOM   3170 2HB  SER A 211      21.189  29.410  27.448  1.00  0.00           H  
ATOM   3171  HG  SER A 211      21.777  29.019  29.532  1.00  0.00           H  
ATOM   3172  N   PHE A 212      17.499  29.187  29.014  1.00  0.00           N  
ATOM   3173  CA  PHE A 212      16.473  28.968  30.047  1.00  0.00           C  
ATOM   3174  C   PHE A 212      16.344  27.468  30.330  1.00  0.00           C  
ATOM   3175  O   PHE A 212      16.726  26.650  29.487  1.00  0.00           O  
ATOM   3176  CB  PHE A 212      15.154  29.552  29.540  1.00  0.00           C  
ATOM   3177  CG  PHE A 212      14.618  28.975  28.261  1.00  0.00           C  
ATOM   3178  CD1 PHE A 212      13.744  27.898  28.284  1.00  0.00           C  
ATOM   3179  CD2 PHE A 212      14.984  29.504  27.035  1.00  0.00           C  
ATOM   3180  CE1 PHE A 212      13.246  27.360  27.112  1.00  0.00           C  
ATOM   3181  CE2 PHE A 212      14.488  28.971  25.862  1.00  0.00           C  
ATOM   3182  CZ  PHE A 212      13.619  27.899  25.899  1.00  0.00           C  
ATOM   3183  H   PHE A 212      17.629  28.512  28.274  1.00  0.00           H  
ATOM   3184  HA  PHE A 212      16.791  29.484  30.954  1.00  0.00           H  
ATOM   3185 1HB  PHE A 212      14.355  29.434  30.271  1.00  0.00           H  
ATOM   3186 2HB  PHE A 212      15.284  30.622  29.384  1.00  0.00           H  
ATOM   3187  HD1 PHE A 212      13.448  27.473  29.244  1.00  0.00           H  
ATOM   3188  HD2 PHE A 212      15.670  30.351  26.996  1.00  0.00           H  
ATOM   3189  HE1 PHE A 212      12.561  26.514  27.153  1.00  0.00           H  
ATOM   3190  HE2 PHE A 212      14.782  29.396  24.902  1.00  0.00           H  
ATOM   3191  HZ  PHE A 212      13.230  27.477  24.974  1.00  0.00           H  
ATOM   3192  N   PRO A 213      15.885  27.070  31.538  1.00  0.00           N  
ATOM   3193  CA  PRO A 213      15.673  25.694  31.985  1.00  0.00           C  
ATOM   3194  C   PRO A 213      14.432  25.064  31.378  1.00  0.00           C  
ATOM   3195  O   PRO A 213      13.555  25.761  30.898  1.00  0.00           O  
ATOM   3196  CB  PRO A 213      15.532  25.862  33.501  1.00  0.00           C  
ATOM   3197  CG  PRO A 213      14.938  27.219  33.668  1.00  0.00           C  
ATOM   3198  CD  PRO A 213      15.515  28.063  32.563  1.00  0.00           C  
ATOM   3199  HA  PRO A 213      16.557  25.089  31.731  1.00  0.00           H  
ATOM   3200 1HB  PRO A 213      14.892  25.060  33.899  1.00  0.00           H  
ATOM   3201 2HB  PRO A 213      16.514  25.766  33.987  1.00  0.00           H  
ATOM   3202 1HG  PRO A 213      13.841  27.163  33.610  1.00  0.00           H  
ATOM   3203 2HG  PRO A 213      15.175  27.635  34.658  1.00  0.00           H  
ATOM   3204 1HD  PRO A 213      14.722  28.754  32.241  1.00  0.00           H  
ATOM   3205 2HD  PRO A 213      16.399  28.590  32.952  1.00  0.00           H  
ATOM   3206  N   LYS A 214      14.403  23.738  31.329  1.00  0.00           N  
ATOM   3207  CA  LYS A 214      13.184  23.013  30.901  1.00  0.00           C  
ATOM   3208  C   LYS A 214      12.658  22.244  32.123  1.00  0.00           C  
ATOM   3209  O   LYS A 214      13.436  21.657  32.856  1.00  0.00           O  
ATOM   3210  CB  LYS A 214      13.482  22.071  29.733  1.00  0.00           C  
ATOM   3211  CG  LYS A 214      13.889  22.766  28.441  1.00  0.00           C  
ATOM   3212  CD  LYS A 214      14.399  21.770  27.410  1.00  0.00           C  
ATOM   3213  CE  LYS A 214      13.282  20.933  26.803  1.00  0.00           C  
ATOM   3214  NZ  LYS A 214      13.776  20.062  25.702  1.00  0.00           N  
ATOM   3215  H   LYS A 214      15.220  23.204  31.584  1.00  0.00           H  
ATOM   3216  HA  LYS A 214      12.435  23.732  30.565  1.00  0.00           H  
ATOM   3217 1HB  LYS A 214      14.287  21.391  30.013  1.00  0.00           H  
ATOM   3218 2HB  LYS A 214      12.590  21.475  29.536  1.00  0.00           H  
ATOM   3219 1HG  LYS A 214      13.029  23.295  28.027  1.00  0.00           H  
ATOM   3220 2HG  LYS A 214      14.674  23.493  28.646  1.00  0.00           H  
ATOM   3221 1HD  LYS A 214      14.903  22.308  26.606  1.00  0.00           H  
ATOM   3222 2HD  LYS A 214      15.115  21.097  27.882  1.00  0.00           H  
ATOM   3223 1HE  LYS A 214      12.838  20.307  27.575  1.00  0.00           H  
ATOM   3224 2HE  LYS A 214      12.513  21.599  26.412  1.00  0.00           H  
ATOM   3225 1HZ  LYS A 214      13.008  19.524  25.326  1.00  0.00           H  
ATOM   3226 2HZ  LYS A 214      14.176  20.633  24.971  1.00  0.00           H  
ATOM   3227 3HZ  LYS A 214      14.482  19.435  26.061  1.00  0.00           H  
ATOM   3228  N   MET A 215      11.332  22.206  32.302  1.00  0.00           N  
ATOM   3229  CA  MET A 215      10.763  21.490  33.445  1.00  0.00           C  
ATOM   3230  C   MET A 215       9.598  20.586  32.962  1.00  0.00           C  
ATOM   3231  O   MET A 215       9.108  19.701  33.702  1.00  0.00           O  
ATOM   3232  OXT MET A 215       9.158  20.739  31.856  1.00  0.00           O  
ATOM   3233  CB  MET A 215      10.309  22.530  34.469  1.00  0.00           C  
ATOM   3234  CG  MET A 215       9.745  22.034  35.793  1.00  0.00           C  
ATOM   3235  SD  MET A 215       9.257  23.417  36.844  1.00  0.00           S  
ATOM   3236  CE  MET A 215      10.777  24.155  37.438  1.00  0.00           C  
ATOM   3237  H   MET A 215      10.724  22.671  31.644  1.00  0.00           H  
ATOM   3238  HA  MET A 215      11.524  20.852  33.894  1.00  0.00           H  
ATOM   3239 1HB  MET A 215      11.161  23.164  34.709  1.00  0.00           H  
ATOM   3240 2HB  MET A 215       9.532  23.151  34.021  1.00  0.00           H  
ATOM   3241 1HG  MET A 215       8.878  21.400  35.610  1.00  0.00           H  
ATOM   3242 2HG  MET A 215      10.495  21.438  36.312  1.00  0.00           H  
ATOM   3243 1HE  MET A 215      10.563  25.005  38.086  1.00  0.00           H  
ATOM   3244 2HE  MET A 215      11.343  23.413  38.003  1.00  0.00           H  
ATOM   3245 3HE  MET A 215      11.378  24.501  36.598  1.00  0.00           H  
TER                                                                             
ATOM   3247  N   MCM B 216      36.032  30.990  33.893  1.00  0.00           N  
ATOM   3248  CA  MCM B 216      35.860  32.189  34.709  1.00  0.00           C  
ATOM   3249  C   MCM B 216      34.682  32.977  34.153  1.00  0.00           C  
ATOM   3250  O   MCM B 216      33.850  33.407  34.952  1.00  0.00           O  
ATOM   3251  CB  MCM B 216      37.151  33.009  34.719  1.00  0.00           C  
ATOM   3252  CG  MCM B 216      37.525  33.535  36.089  1.00  0.00           C  
ATOM   3253  CD1 MCM B 216      37.910  32.665  37.199  1.00  0.00           C  
ATOM   3254  CD2 MCM B 216      37.508  34.865  36.295  1.00  0.00           C  
ATOM   3255  CE1 MCM B 216      38.004  31.266  37.173  1.00  0.00           C  
ATOM   3256  CE2 MCM B 216      38.234  33.278  38.413  1.00  0.00           C  
ATOM   3257  CZ3 MCM B 216      38.387  30.527  38.271  1.00  0.00           C  
ATOM   3258  CE3 MCM B 216      37.837  35.472  37.582  1.00  0.00           C  
ATOM   3259  OZ1 MCM B 216      38.184  34.619  38.570  1.00  0.00           O  
ATOM   3260  OZ2 MCM B 216      37.820  36.633  37.818  1.00  0.00           O  
ATOM   3261  CZ4 MCM B 216      38.620  32.567  39.527  1.00  0.00           C  
ATOM   3262  CT  MCM B 216      38.697  31.184  39.463  1.00  0.00           C  
ATOM   3263  OI  MCM B 216      39.076  30.559  40.583  1.00  0.00           O  
ATOM   3264  CK  MCM B 216      38.106  29.959  41.402  1.00  0.00           C  
ATOM   3265 1H   MCM B 216      36.802  30.455  34.240  1.00  0.00           H  
ATOM   3266 2H   MCM B 216      35.195  30.444  33.938  1.00  0.00           H  
ATOM   3267 3H   MCM B 216      36.212  31.249  32.944  1.00  0.00           H  
ATOM   3268  HA  MCM B 216      35.669  31.917  35.734  1.00  0.00           H  
ATOM   3269 1HB  MCM B 216      37.942  32.407  34.293  1.00  0.00           H  
ATOM   3270 2HB  MCM B 216      37.019  33.859  34.058  1.00  0.00           H  
ATOM   3271 1HD2 MCM B 216      37.263  35.571  35.523  1.00  0.00           H  
ATOM   3272 1HE1 MCM B 216      37.764  30.720  36.282  1.00  0.00           H  
ATOM   3273 1HZ3 MCM B 216      38.432  29.460  38.188  1.00  0.00           H  
ATOM   3274 1HZ4 MCM B 216      38.856  33.083  40.437  1.00  0.00           H  
ATOM   3275 1HK  MCM B 216      38.640  29.542  42.241  1.00  0.00           H  
ATOM   3276 2HK  MCM B 216      37.385  30.683  41.763  1.00  0.00           H  
ATOM   3277 3HK  MCM B 216      37.584  29.162  40.883  1.00  0.00           H  
ATOM   3278  N   HIS B 217      34.456  33.251  32.869  1.00  0.00           N  
ATOM   3279  CA  HIS B 217      33.227  33.990  32.608  1.00  0.00           C  
ATOM   3280  C   HIS B 217      32.060  33.034  32.809  1.00  0.00           C  
ATOM   3281  O   HIS B 217      32.213  31.852  32.496  1.00  0.00           O  
ATOM   3282  CB  HIS B 217      33.186  34.560  31.186  1.00  0.00           C  
ATOM   3283  CG  HIS B 217      34.112  35.714  30.957  1.00  0.00           C  
ATOM   3284  ND1 HIS B 217      33.773  36.773  30.140  1.00  0.00           N  
ATOM   3285  CD2 HIS B 217      35.357  35.988  31.426  1.00  0.00           C  
ATOM   3286  CE1 HIS B 217      34.765  37.646  30.116  1.00  0.00           C  
ATOM   3287  NE2 HIS B 217      35.737  37.193  30.887  1.00  0.00           N  
ATOM   3288  H   HIS B 217      35.072  32.982  32.114  1.00  0.00           H  
ATOM   3289  HA  HIS B 217      33.141  34.828  33.300  1.00  0.00           H  
ATOM   3290 1HB  HIS B 217      33.445  33.775  30.475  1.00  0.00           H  
ATOM   3291 2HB  HIS B 217      32.177  34.894  30.949  1.00  0.00           H  
ATOM   3292  HD1 HIS B 217      32.890  36.921  29.694  1.00  0.00           H  
ATOM   3293  HD2 HIS B 217      36.038  35.460  32.093  1.00  0.00           H  
ATOM   3294  HE1 HIS B 217      34.683  38.556  29.522  1.00  0.00           H  
ATOM   3295  N   LEU B 218      30.922  33.494  33.311  1.00  0.00           N  
ATOM   3296  CA  LEU B 218      30.598  34.858  33.722  1.00  0.00           C  
ATOM   3297  C   LEU B 218      31.081  34.997  35.169  1.00  0.00           C  
ATOM   3298  O   LEU B 218      31.107  33.999  35.889  1.00  0.00           O  
ATOM   3299  CB  LEU B 218      29.099  35.119  33.526  1.00  0.00           C  
ATOM   3300  CG  LEU B 218      28.598  34.973  32.083  1.00  0.00           C  
ATOM   3301  CD1 LEU B 218      27.078  35.053  32.031  1.00  0.00           C  
ATOM   3302  CD2 LEU B 218      29.203  36.050  31.196  1.00  0.00           C  
ATOM   3303  H   LEU B 218      30.184  32.813  33.422  1.00  0.00           H  
ATOM   3304  HA  LEU B 218      31.160  35.571  33.119  1.00  0.00           H  
ATOM   3305 1HB  LEU B 218      28.549  34.418  34.152  1.00  0.00           H  
ATOM   3306 2HB  LEU B 218      28.874  36.132  33.859  1.00  0.00           H  
ATOM   3307  HG  LEU B 218      28.884  33.994  31.698  1.00  0.00           H  
ATOM   3308 1HD1 LEU B 218      26.742  34.947  30.999  1.00  0.00           H  
ATOM   3309 2HD1 LEU B 218      26.655  34.250  32.635  1.00  0.00           H  
ATOM   3310 3HD1 LEU B 218      26.773  36.021  32.424  1.00  0.00           H  
ATOM   3311 1HD2 LEU B 218      28.843  35.940  30.173  1.00  0.00           H  
ATOM   3312 2HD2 LEU B 218      28.907  37.024  31.586  1.00  0.00           H  
ATOM   3313 3HD2 LEU B 218      30.292  35.989  31.181  1.00  0.00           H  
ATOM   3314  N   PHE B 219      31.459  36.188  35.614  1.00  0.00           N  
ATOM   3315  CA  PHE B 219      32.064  36.332  36.933  1.00  0.00           C  
ATOM   3316  C   PHE B 219      31.568  37.628  37.556  1.00  0.00           C  
ATOM   3317  O   PHE B 219      30.931  38.397  36.835  1.00  0.00           O  
ATOM   3318  CB  PHE B 219      33.591  36.319  36.841  1.00  0.00           C  
ATOM   3319  CG  PHE B 219      34.127  37.486  36.062  1.00  0.00           C  
ATOM   3320  CD1 PHE B 219      34.620  38.613  36.703  1.00  0.00           C  
ATOM   3321  CD2 PHE B 219      34.144  37.471  34.682  1.00  0.00           C  
ATOM   3322  CE1 PHE B 219      35.113  39.687  35.987  1.00  0.00           C  
ATOM   3323  CE2 PHE B 219      34.636  38.539  33.956  1.00  0.00           C  
ATOM   3324  CZ  PHE B 219      35.123  39.653  34.609  1.00  0.00           C  
ATOM   3325  H   PHE B 219      31.333  37.012  35.043  1.00  0.00           H  
ATOM   3326  HA  PHE B 219      31.742  35.504  37.566  1.00  0.00           H  
ATOM   3327 1HB  PHE B 219      34.025  36.339  37.840  1.00  0.00           H  
ATOM   3328 2HB  PHE B 219      33.929  35.399  36.366  1.00  0.00           H  
ATOM   3329  HD1 PHE B 219      34.620  38.654  37.793  1.00  0.00           H  
ATOM   3330  HD2 PHE B 219      33.761  36.597  34.155  1.00  0.00           H  
ATOM   3331  HE1 PHE B 219      35.493  40.557  36.523  1.00  0.00           H  
ATOM   3332  HE2 PHE B 219      34.640  38.505  32.867  1.00  0.00           H  
ATOM   3333  HZ  PHE B 219      35.510  40.498  34.040  1.00  0.00           H  
ATOM   3334  N   ARG B 220      31.826  37.898  38.834  1.00  0.00           N  
ATOM   3335  CA  ARG B 220      31.251  39.136  39.341  1.00  0.00           C  
ATOM   3336  C   ARG B 220      31.680  40.276  38.430  1.00  0.00           C  
ATOM   3337  O   ARG B 220      32.879  40.368  38.167  1.00  0.00           O  
ATOM   3338  CB  ARG B 220      31.716  39.419  40.762  1.00  0.00           C  
ATOM   3339  CG  ARG B 220      31.128  40.685  41.364  1.00  0.00           C  
ATOM   3340  CD  ARG B 220      31.235  40.718  42.845  1.00  0.00           C  
ATOM   3341  NE  ARG B 220      32.609  40.710  43.322  1.00  0.00           N  
ATOM   3342  CZ  ARG B 220      33.425  41.779  43.396  1.00  0.00           C  
ATOM   3343  NH1 ARG B 220      33.026  42.974  43.024  1.00  0.00           N  
ATOM   3344  NH2 ARG B 220      34.656  41.621  43.852  1.00  0.00           N  
ATOM   3345  H   ARG B 220      32.385  37.280  39.405  1.00  0.00           H  
ATOM   3346  HA  ARG B 220      30.161  39.118  39.362  1.00  0.00           H  
ATOM   3347 1HB  ARG B 220      31.461  38.598  41.430  1.00  0.00           H  
ATOM   3348 2HB  ARG B 220      32.802  39.510  40.777  1.00  0.00           H  
ATOM   3349 1HG  ARG B 220      31.672  41.538  40.958  1.00  0.00           H  
ATOM   3350 2HG  ARG B 220      30.070  40.767  41.111  1.00  0.00           H  
ATOM   3351 1HD  ARG B 220      30.761  41.624  43.222  1.00  0.00           H  
ATOM   3352 2HD  ARG B 220      30.735  39.843  43.260  1.00  0.00           H  
ATOM   3353  HE  ARG B 220      32.989  39.823  43.627  1.00  0.00           H  
ATOM   3354 1HH1 ARG B 220      32.093  43.135  42.670  1.00  0.00           H  
ATOM   3355 2HH1 ARG B 220      33.651  43.764  43.086  1.00  0.00           H  
ATOM   3356 1HH2 ARG B 220      34.983  40.710  44.143  1.00  0.00           H  
ATOM   3357 2HH2 ARG B 220      35.276  42.414  43.912  1.00  0.00           H  
ATOM   3358  N   ALA B 221      30.818  41.147  37.926  1.00  0.00           N  
ATOM   3359  CA  ALA B 221      31.369  42.191  37.066  1.00  0.00           C  
ATOM   3360  C   ALA B 221      30.678  43.512  37.373  1.00  0.00           C  
ATOM   3361  O   ALA B 221      30.030  44.113  36.517  1.00  0.00           O  
ATOM   3362  CB  ALA B 221      31.210  41.803  35.603  1.00  0.00           C  
ATOM   3363  H   ALA B 221      29.832  41.080  38.135  1.00  0.00           H  
ATOM   3364  HA  ALA B 221      32.433  42.307  37.277  1.00  0.00           H  
ATOM   3365 1HB  ALA B 221      31.626  42.580  34.963  1.00  0.00           H  
ATOM   3366 2HB  ALA B 221      31.736  40.866  35.419  1.00  0.00           H  
ATOM   3367 3HB  ALA B 221      30.154  41.676  35.371  1.00  0.00           H  
ATOM   3368  N   MCM B 222      30.838  43.938  38.620  1.00  0.00           N  
ATOM   3369  CA  MCM B 222      30.303  45.082  39.350  1.00  0.00           C  
ATOM   3370  C   MCM B 222      30.766  44.885  40.787  1.00  0.00           C  
ATOM   3371  O   MCM B 222      30.831  43.748  41.256  1.00  0.00           O  
ATOM   3372  OXT MCM B 222      31.067  45.828  41.464  1.00  0.00           O  
ATOM   3373  CB  MCM B 222      28.778  45.109  39.233  1.00  0.00           C  
ATOM   3374  CG  MCM B 222      28.114  46.343  39.807  1.00  0.00           C  
ATOM   3375  CD1 MCM B 222      27.498  46.387  41.131  1.00  0.00           C  
ATOM   3376  CD2 MCM B 222      28.099  47.447  39.054  1.00  0.00           C  
ATOM   3377  CE1 MCM B 222      27.432  45.342  42.065  1.00  0.00           C  
ATOM   3378  CE2 MCM B 222      26.925  47.600  41.523  1.00  0.00           C  
ATOM   3379  CZ3 MCM B 222      26.836  45.491  43.299  1.00  0.00           C  
ATOM   3380  CE3 MCM B 222      27.476  48.694  39.490  1.00  0.00           C  
ATOM   3381  OZ1 MCM B 222      26.919  48.687  40.721  1.00  0.00           O  
ATOM   3382  OZ2 MCM B 222      27.424  49.690  38.851  1.00  0.00           O  
ATOM   3383  CZ4 MCM B 222      26.323  47.778  42.748  1.00  0.00           C  
ATOM   3384  CT  MCM B 222      26.273  46.720  43.644  1.00  0.00           C  
ATOM   3385  OI  MCM B 222      25.661  47.012  44.797  1.00  0.00           O  
ATOM   3386  CK  MCM B 222      25.179  46.008  45.650  1.00  0.00           C  
ATOM   3387  H   MCM B 222      31.457  43.318  39.123  1.00  0.00           H  
ATOM   3388  HA  MCM B 222      30.676  46.003  38.929  1.00  0.00           H  
ATOM   3389 1HB  MCM B 222      28.505  44.976  38.195  1.00  0.00           H  
ATOM   3390 2HB  MCM B 222      28.379  44.251  39.765  1.00  0.00           H  
ATOM   3391 1HD2 MCM B 222      28.557  47.487  38.084  1.00  0.00           H  
ATOM   3392 1HE1 MCM B 222      27.842  44.379  41.837  1.00  0.00           H  
ATOM   3393 1HZ3 MCM B 222      26.815  44.648  43.960  1.00  0.00           H  
ATOM   3394 1HZ4 MCM B 222      25.894  48.727  43.003  1.00  0.00           H  
ATOM   3395 1HK  MCM B 222      24.723  46.520  46.483  1.00  0.00           H  
ATOM   3396 2HK  MCM B 222      24.435  45.392  45.159  1.00  0.00           H  
ATOM   3397 3HK  MCM B 222      25.987  45.382  46.013  1.00  0.00           H  
TER                                                                             
CONECT 3247 3248 3265 3266 3267                                                 
CONECT 3248 3247 3249 3251 3268                                                 
CONECT 3249 3248 3250 3278                                                      
CONECT 3250 3249                                                                
CONECT 3251 3248 3252 3269 3270                                                 
CONECT 3252 3251 3253 3254                                                      
CONECT 3253 3252 3255 3256                                                      
CONECT 3254 3252 3258 3271                                                      
CONECT 3255 3253 3257 3272                                                      
CONECT 3256 3253 3259 3261                                                      
CONECT 3257 3255 3262 3273                                                      
CONECT 3258 3254 3259 3260                                                      
CONECT 3259 3256 3258                                                           
CONECT 3260 3258                                                                
CONECT 3261 3256 3262 3274                                                      
CONECT 3262 3257 3261 3263                                                      
CONECT 3263 3262 3264                                                           
CONECT 3264 3263 3275 3276 3277                                                 
CONECT 3265 3247                                                                
CONECT 3266 3247                                                                
CONECT 3267 3247                                                                
CONECT 3268 3248                                                                
CONECT 3269 3251                                                                
CONECT 3270 3251                                                                
CONECT 3271 3254                                                                
CONECT 3272 3255                                                                
CONECT 3273 3257                                                                
CONECT 3274 3261                                                                
CONECT 3275 3264                                                                
CONECT 3276 3264                                                                
CONECT 3277 3264                                                                
CONECT 3278 3249                                                                
CONECT 3360 3368                                                                
CONECT 3368 3360 3369 3387                                                      
CONECT 3369 3368 3370 3373 3388                                                 
CONECT 3370 3369 3371 3372                                                      
CONECT 3371 3370                                                                
CONECT 3372 3370                                                                
CONECT 3373 3369 3374 3389 3390                                                 
CONECT 3374 3373 3375 3376                                                      
CONECT 3375 3374 3377 3378                                                      
CONECT 3376 3374 3380 3391                                                      
CONECT 3377 3375 3379 3392                                                      
CONECT 3378 3375 3381 3383                                                      
CONECT 3379 3377 3384 3393                                                      
CONECT 3380 3376 3381 3382                                                      
CONECT 3381 3378 3380                                                           
CONECT 3382 3380                                                                
CONECT 3383 3378 3384 3394                                                      
CONECT 3384 3379 3383 3385                                                      
CONECT 3385 3384 3386                                                           
CONECT 3386 3385 3395 3396 3397                                                 
CONECT 3387 3368                                                                
CONECT 3388 3369                                                                
CONECT 3389 3373                                                                
CONECT 3390 3373                                                                
CONECT 3391 3376                                                                
CONECT 3392 3377                                                                
CONECT 3393 3379                                                                
CONECT 3394 3383                                                                
CONECT 3395 3386                                                                
CONECT 3396 3386                                                                
CONECT 3397 3386                                                                
