# Supplementary material for: Rational design of thioamide peptides as selective inhibitors of cysteine protease cathepsin L
Source: Chem Sci. 2021 Jul 19;12(32):10825–35. doi: 10.1039/d1sc00785h (PMC8901119; doi:10.1039/d1sc00785h)
Supplement: SC-012-D1SC00785H-s022 [file SC-012-D1SC00785H-s022.pdb]

HEADER                                            04-OCT-20   XXXX              
EXPDTA    THEORETICAL MODEL                                                     
REMARK 220                                                                      
REMARK 220 EXPERIMENTAL DETAILS                                                 
REMARK 220  EXPERIMENT TYPE                : THEORETICAL MODELLING              
REMARK 220  DATE OF DATA COLLECTION        : 04-OCT-20                          
REMARK 220                                                                      
REMARK 220 REMARK: MODEL GENERATED BY ROSETTA                                   
REMARK 220  VERSION 2019.22+release.d8f9b4a                                     
SSBOND     CYS A   22    CYS A   66                                       2.05  
SSBOND     CYS A   56    CYS A   99                                       2.02  
SSBOND     CYS A  158    CYS A  206                                       2.03  
ATOM      1  N   LEU A   1       6.230  37.028  15.670  1.00  0.00           N  
ATOM      2  CA  LEU A   1       6.967  37.366  16.945  1.00  0.00           C  
ATOM      3  C   LEU A   1       6.827  38.848  17.273  1.00  0.00           C  
ATOM      4  O   LEU A   1       6.947  39.651  16.355  1.00  0.00           O  
ATOM      5  CB  LEU A   1       8.451  36.999  16.822  1.00  0.00           C  
ATOM      6  CG  LEU A   1       9.320  37.095  18.083  1.00  0.00           C  
ATOM      7  CD1 LEU A   1       8.948  35.983  19.054  1.00  0.00           C  
ATOM      8  CD2 LEU A   1      10.790  37.008  17.700  1.00  0.00           C  
ATOM      9 1H   LEU A   1       6.334  36.053  15.473  1.00  0.00           H  
ATOM     10 2H   LEU A   1       5.260  37.243  15.776  1.00  0.00           H  
ATOM     11 3H   LEU A   1       6.608  37.562  14.915  1.00  0.00           H  
ATOM     12  HA  LEU A   1       6.536  36.750  17.733  1.00  0.00           H  
ATOM     13 1HB  LEU A   1       8.523  35.971  16.470  1.00  0.00           H  
ATOM     14 2HB  LEU A   1       8.903  37.654  16.077  1.00  0.00           H  
ATOM     15  HG  LEU A   1       9.140  38.043  18.590  1.00  0.00           H  
ATOM     16 1HD1 LEU A   1       9.576  36.069  19.941  1.00  0.00           H  
ATOM     17 2HD1 LEU A   1       7.905  36.031  19.368  1.00  0.00           H  
ATOM     18 3HD1 LEU A   1       9.110  35.016  18.579  1.00  0.00           H  
ATOM     19 1HD2 LEU A   1      11.387  37.079  18.610  1.00  0.00           H  
ATOM     20 2HD2 LEU A   1      10.994  36.060  17.201  1.00  0.00           H  
ATOM     21 3HD2 LEU A   1      11.044  37.826  17.025  1.00  0.00           H  
ATOM     22  N   PRO A   2       6.592  39.277  18.521  1.00  0.00           N  
ATOM     23  CA  PRO A   2       6.494  40.692  18.910  1.00  0.00           C  
ATOM     24  C   PRO A   2       7.771  41.480  18.577  1.00  0.00           C  
ATOM     25  O   PRO A   2       8.883  40.960  18.686  1.00  0.00           O  
ATOM     26  CB  PRO A   2       6.273  40.615  20.423  1.00  0.00           C  
ATOM     27  CG  PRO A   2       5.656  39.277  20.652  1.00  0.00           C  
ATOM     28  CD  PRO A   2       6.312  38.362  19.653  1.00  0.00           C  
ATOM     29  HA  PRO A   2       5.626  41.145  18.409  1.00  0.00           H  
ATOM     30 1HB  PRO A   2       7.230  40.731  20.953  1.00  0.00           H  
ATOM     31 2HB  PRO A   2       5.623  41.438  20.755  1.00  0.00           H  
ATOM     32 1HG  PRO A   2       5.829  38.956  21.689  1.00  0.00           H  
ATOM     33 2HG  PRO A   2       4.566  39.335  20.511  1.00  0.00           H  
ATOM     34 1HD  PRO A   2       7.239  37.982  20.108  1.00  0.00           H  
ATOM     35 2HD  PRO A   2       5.591  37.562  19.425  1.00  0.00           H  
ATOM     36  N   ASP A   3       7.599  42.736  18.173  1.00  0.00           N  
ATOM     37  CA  ASP A   3       8.719  43.637  17.868  1.00  0.00           C  
ATOM     38  C   ASP A   3       9.271  44.207  19.178  1.00  0.00           C  
ATOM     39  O   ASP A   3      10.349  44.806  19.211  1.00  0.00           O  
ATOM     40  CB  ASP A   3       8.262  44.737  16.907  1.00  0.00           C  
ATOM     41  CG  ASP A   3       7.063  45.485  17.472  1.00  0.00           C  
ATOM     42  OD1 ASP A   3       6.150  44.798  17.864  1.00  0.00           O  
ATOM     43  OD2 ASP A   3       7.061  46.692  17.511  1.00  0.00           O  
ATOM     44  H   ASP A   3       6.674  43.122  18.059  1.00  0.00           H  
ATOM     45  HA  ASP A   3       9.517  43.089  17.366  1.00  0.00           H  
ATOM     46 1HB  ASP A   3       9.081  45.435  16.731  1.00  0.00           H  
ATOM     47 2HB  ASP A   3       8.000  44.296  15.944  1.00  0.00           H  
ATOM     48  N   SER A   4       8.485  44.039  20.242  1.00  0.00           N  
ATOM     49  CA  SER A   4       8.847  44.478  21.597  1.00  0.00           C  
ATOM     50  C   SER A   4       8.206  43.605  22.661  1.00  0.00           C  
ATOM     51  O   SER A   4       7.135  43.039  22.469  1.00  0.00           O  
ATOM     52  CB  SER A   4       8.422  45.917  21.816  1.00  0.00           C  
ATOM     53  OG  SER A   4       7.027  46.043  21.838  1.00  0.00           O  
ATOM     54  H   SER A   4       7.594  43.584  20.103  1.00  0.00           H  
ATOM     55  HA  SER A   4       9.930  44.410  21.708  1.00  0.00           H  
ATOM     56 1HB  SER A   4       8.835  46.273  22.759  1.00  0.00           H  
ATOM     57 2HB  SER A   4       8.831  46.536  21.019  1.00  0.00           H  
ATOM     58  HG  SER A   4       6.846  46.984  21.898  1.00  0.00           H  
ATOM     59  N   VAL A   5       8.869  43.538  23.814  1.00  0.00           N  
ATOM     60  CA  VAL A   5       8.378  42.826  24.993  1.00  0.00           C  
ATOM     61  C   VAL A   5       9.117  43.380  26.216  1.00  0.00           C  
ATOM     62  O   VAL A   5      10.287  43.741  26.134  1.00  0.00           O  
ATOM     63  CB  VAL A   5       8.581  41.309  24.818  1.00  0.00           C  
ATOM     64  CG1 VAL A   5      10.059  40.997  24.641  1.00  0.00           C  
ATOM     65  CG2 VAL A   5       8.010  40.561  26.013  1.00  0.00           C  
ATOM     66  H   VAL A   5       9.757  44.017  23.846  1.00  0.00           H  
ATOM     67  HA  VAL A   5       7.313  43.029  25.103  1.00  0.00           H  
ATOM     68  HB  VAL A   5       8.073  40.974  23.913  1.00  0.00           H  
ATOM     69 1HG1 VAL A   5      10.195  39.922  24.517  1.00  0.00           H  
ATOM     70 2HG1 VAL A   5      10.411  41.523  23.753  1.00  0.00           H  
ATOM     71 3HG1 VAL A   5      10.617  41.328  25.516  1.00  0.00           H  
ATOM     72 1HG2 VAL A   5       8.155  39.488  25.884  1.00  0.00           H  
ATOM     73 2HG2 VAL A   5       8.500  40.867  26.937  1.00  0.00           H  
ATOM     74 3HG2 VAL A   5       6.943  40.771  26.096  1.00  0.00           H  
ATOM     75  N   ASP A   6       8.419  43.494  27.345  1.00  0.00           N  
ATOM     76  CA  ASP A   6       9.080  43.969  28.572  1.00  0.00           C  
ATOM     77  C   ASP A   6       8.512  43.250  29.791  1.00  0.00           C  
ATOM     78  O   ASP A   6       7.378  43.474  30.210  1.00  0.00           O  
ATOM     79  CB  ASP A   6       8.935  45.489  28.680  1.00  0.00           C  
ATOM     80  CG  ASP A   6       9.690  46.053  29.876  1.00  0.00           C  
ATOM     81  OD1 ASP A   6       9.791  45.362  30.862  1.00  0.00           O  
ATOM     82  OD2 ASP A   6      10.164  47.162  29.808  1.00  0.00           O  
ATOM     83  H   ASP A   6       7.438  43.255  27.353  1.00  0.00           H  
ATOM     84  HA  ASP A   6      10.141  43.723  28.511  1.00  0.00           H  
ATOM     85 1HB  ASP A   6       9.310  45.956  27.769  1.00  0.00           H  
ATOM     86 2HB  ASP A   6       7.881  45.755  28.770  1.00  0.00           H  
ATOM     87  N   TRP A   7       9.323  42.344  30.345  1.00  0.00           N  
ATOM     88  CA  TRP A   7       8.886  41.529  31.470  1.00  0.00           C  
ATOM     89  C   TRP A   7       8.877  42.324  32.779  1.00  0.00           C  
ATOM     90  O   TRP A   7       8.348  41.870  33.787  1.00  0.00           O  
ATOM     91  CB  TRP A   7       9.772  40.283  31.520  1.00  0.00           C  
ATOM     92  CG  TRP A   7       9.530  39.393  30.338  1.00  0.00           C  
ATOM     93  CD1 TRP A   7      10.412  39.068  29.352  1.00  0.00           C  
ATOM     94  CD2 TRP A   7       8.295  38.696  30.012  1.00  0.00           C  
ATOM     95  NE1 TRP A   7       9.817  38.227  28.444  1.00  0.00           N  
ATOM     96  CE2 TRP A   7       8.523  37.987  28.831  1.00  0.00           C  
ATOM     97  CE3 TRP A   7       7.035  38.619  30.619  1.00  0.00           C  
ATOM     98  CZ2 TRP A   7       7.555  37.211  28.233  1.00  0.00           C  
ATOM     99  CZ3 TRP A   7       6.057  37.835  30.017  1.00  0.00           C  
ATOM    100  CH2 TRP A   7       6.308  37.149  28.856  1.00  0.00           C  
ATOM    101  H   TRP A   7      10.255  42.220  29.981  1.00  0.00           H  
ATOM    102  HA  TRP A   7       7.863  41.218  31.260  1.00  0.00           H  
ATOM    103 1HB  TRP A   7      10.820  40.582  31.541  1.00  0.00           H  
ATOM    104 2HB  TRP A   7       9.589  39.712  32.430  1.00  0.00           H  
ATOM    105  HD1 TRP A   7      11.441  39.413  29.276  1.00  0.00           H  
ATOM    106  HE1 TRP A   7      10.231  37.829  27.613  1.00  0.00           H  
ATOM    107  HE3 TRP A   7       6.822  39.156  31.543  1.00  0.00           H  
ATOM    108  HZ2 TRP A   7       7.744  36.662  27.310  1.00  0.00           H  
ATOM    109  HZ3 TRP A   7       5.079  37.781  30.495  1.00  0.00           H  
ATOM    110  HH2 TRP A   7       5.518  36.543  28.411  1.00  0.00           H  
ATOM    111  N   ARG A   8       9.453  43.523  32.773  1.00  0.00           N  
ATOM    112  CA  ARG A   8       9.448  44.352  33.978  1.00  0.00           C  
ATOM    113  C   ARG A   8       8.027  44.940  34.037  1.00  0.00           C  
ATOM    114  O   ARG A   8       7.374  44.938  35.084  1.00  0.00           O  
ATOM    115  CB  ARG A   8      10.526  45.423  33.939  1.00  0.00           C  
ATOM    116  CG  ARG A   8      10.608  46.412  35.092  1.00  0.00           C  
ATOM    117  CD  ARG A   8      10.933  45.810  36.411  1.00  0.00           C  
ATOM    118  NE  ARG A   8      11.203  46.857  37.382  1.00  0.00           N  
ATOM    119  CZ  ARG A   8      11.239  46.739  38.724  1.00  0.00           C  
ATOM    120  NH1 ARG A   8      11.031  45.625  39.390  1.00  0.00           N  
ATOM    121  NH2 ARG A   8      11.506  47.840  39.406  1.00  0.00           N  
ATOM    122  H   ARG A   8       9.903  43.875  31.939  1.00  0.00           H  
ATOM    123  HA  ARG A   8       9.603  43.734  34.863  1.00  0.00           H  
ATOM    124 1HB  ARG A   8      11.500  44.939  33.885  1.00  0.00           H  
ATOM    125 2HB  ARG A   8      10.408  46.030  33.041  1.00  0.00           H  
ATOM    126 1HG  ARG A   8      11.386  47.144  34.877  1.00  0.00           H  
ATOM    127 2HG  ARG A   8       9.647  46.916  35.203  1.00  0.00           H  
ATOM    128 1HD  ARG A   8      10.096  45.208  36.763  1.00  0.00           H  
ATOM    129 2HD  ARG A   8      11.812  45.174  36.321  1.00  0.00           H  
ATOM    130  HE  ARG A   8      11.387  47.792  37.044  1.00  0.00           H  
ATOM    131 1HH1 ARG A   8      10.820  44.740  38.951  1.00  0.00           H  
ATOM    132 2HH1 ARG A   8      11.089  45.683  40.396  1.00  0.00           H  
ATOM    133 1HH2 ARG A   8      11.669  48.701  38.902  1.00  0.00           H  
ATOM    134 2HH2 ARG A   8      11.544  47.798  40.413  1.00  0.00           H  
ATOM    135  N   GLU A   9       7.558  45.431  32.889  1.00  0.00           N  
ATOM    136  CA  GLU A   9       6.222  46.009  32.787  1.00  0.00           C  
ATOM    137  C   GLU A   9       5.148  44.973  33.075  1.00  0.00           C  
ATOM    138  O   GLU A   9       4.096  45.298  33.641  1.00  0.00           O  
ATOM    139  CB  GLU A   9       5.959  46.599  31.400  1.00  0.00           C  
ATOM    140  CG  GLU A   9       6.712  47.884  31.086  1.00  0.00           C  
ATOM    141  CD  GLU A   9       6.386  48.419  29.720  1.00  0.00           C  
ATOM    142  OE1 GLU A   9       5.734  47.730  28.974  1.00  0.00           O  
ATOM    143  OE2 GLU A   9       6.791  49.519  29.418  1.00  0.00           O  
ATOM    144  H   GLU A   9       8.170  45.386  32.086  1.00  0.00           H  
ATOM    145  HA  GLU A   9       6.140  46.801  33.532  1.00  0.00           H  
ATOM    146 1HB  GLU A   9       6.231  45.863  30.643  1.00  0.00           H  
ATOM    147 2HB  GLU A   9       4.896  46.808  31.292  1.00  0.00           H  
ATOM    148 1HG  GLU A   9       6.457  48.634  31.831  1.00  0.00           H  
ATOM    149 2HG  GLU A   9       7.783  47.695  31.153  1.00  0.00           H  
ATOM    150  N   LYS A  10       5.386  43.725  32.688  1.00  0.00           N  
ATOM    151  CA  LYS A  10       4.426  42.650  32.914  1.00  0.00           C  
ATOM    152  C   LYS A  10       4.479  42.036  34.310  1.00  0.00           C  
ATOM    153  O   LYS A  10       3.725  41.107  34.588  1.00  0.00           O  
ATOM    154  CB  LYS A  10       4.631  41.570  31.851  1.00  0.00           C  
ATOM    155  CG  LYS A  10       4.280  42.038  30.445  1.00  0.00           C  
ATOM    156  CD  LYS A  10       4.544  40.957  29.408  1.00  0.00           C  
ATOM    157  CE  LYS A  10       4.176  41.394  27.998  1.00  0.00           C  
ATOM    158  NZ  LYS A  10       2.710  41.579  27.823  1.00  0.00           N  
ATOM    159  H   LYS A  10       6.259  43.517  32.221  1.00  0.00           H  
ATOM    160  HA  LYS A  10       3.431  43.080  32.789  1.00  0.00           H  
ATOM    161 1HB  LYS A  10       5.674  41.251  31.864  1.00  0.00           H  
ATOM    162 2HB  LYS A  10       4.018  40.700  32.086  1.00  0.00           H  
ATOM    163 1HG  LYS A  10       3.223  42.306  30.423  1.00  0.00           H  
ATOM    164 2HG  LYS A  10       4.875  42.916  30.197  1.00  0.00           H  
ATOM    165 1HD  LYS A  10       5.604  40.700  29.427  1.00  0.00           H  
ATOM    166 2HD  LYS A  10       3.962  40.069  29.655  1.00  0.00           H  
ATOM    167 1HE  LYS A  10       4.678  42.335  27.780  1.00  0.00           H  
ATOM    168 2HE  LYS A  10       4.522  40.637  27.294  1.00  0.00           H  
ATOM    169 1HZ  LYS A  10       2.514  41.867  26.875  1.00  0.00           H  
ATOM    170 2HZ  LYS A  10       2.234  40.707  28.012  1.00  0.00           H  
ATOM    171 3HZ  LYS A  10       2.373  42.286  28.460  1.00  0.00           H  
ATOM    172  N   GLY A  11       5.358  42.521  35.186  1.00  0.00           N  
ATOM    173  CA  GLY A  11       5.442  42.004  36.539  1.00  0.00           C  
ATOM    174  C   GLY A  11       6.151  40.685  36.758  1.00  0.00           C  
ATOM    175  O   GLY A  11       5.846  39.986  37.730  1.00  0.00           O  
ATOM    176  H   GLY A  11       5.987  43.266  34.927  1.00  0.00           H  
ATOM    177 1HA  GLY A  11       5.930  42.763  37.152  1.00  0.00           H  
ATOM    178 2HA  GLY A  11       4.425  41.916  36.920  1.00  0.00           H  
ATOM    179  N   CYS A  12       7.116  40.326  35.915  1.00  0.00           N  
ATOM    180  CA  CYS A  12       7.839  39.070  36.097  1.00  0.00           C  
ATOM    181  C   CYS A  12       9.253  39.285  36.612  1.00  0.00           C  
ATOM    182  O   CYS A  12      10.023  38.345  36.787  1.00  0.00           O  
ATOM    183  CB  CYS A  12       7.906  38.304  34.775  1.00  0.00           C  
ATOM    184  SG  CYS A  12       6.304  37.821  34.089  1.00  0.00           S  
ATOM    185  H   CYS A  12       7.367  40.916  35.134  1.00  0.00           H  
ATOM    186  HA  CYS A  12       7.295  38.466  36.823  1.00  0.00           H  
ATOM    187 1HB  CYS A  12       8.416  38.925  34.039  1.00  0.00           H  
ATOM    188 2HB  CYS A  12       8.492  37.394  34.906  1.00  0.00           H  
ATOM    189  HG  CYS A  12       6.785  37.186  33.025  1.00  0.00           H  
ATOM    190  N   VAL A  13       9.625  40.537  36.841  1.00  0.00           N  
ATOM    191  CA  VAL A  13      11.000  40.860  37.232  1.00  0.00           C  
ATOM    192  C   VAL A  13      11.102  41.647  38.529  1.00  0.00           C  
ATOM    193  O   VAL A  13      10.418  42.651  38.725  1.00  0.00           O  
ATOM    194  CB  VAL A  13      11.653  41.612  36.059  1.00  0.00           C  
ATOM    195  CG1 VAL A  13      13.094  41.979  36.383  1.00  0.00           C  
ATOM    196  CG2 VAL A  13      11.589  40.761  34.802  1.00  0.00           C  
ATOM    197  H   VAL A  13       8.932  41.267  36.739  1.00  0.00           H  
ATOM    198  HA  VAL A  13      11.524  39.915  37.381  1.00  0.00           H  
ATOM    199  HB  VAL A  13      11.121  42.548  35.889  1.00  0.00           H  
ATOM    200 1HG1 VAL A  13      13.531  42.509  35.537  1.00  0.00           H  
ATOM    201 2HG1 VAL A  13      13.119  42.619  37.265  1.00  0.00           H  
ATOM    202 3HG1 VAL A  13      13.665  41.072  36.578  1.00  0.00           H  
ATOM    203 1HG2 VAL A  13      12.054  41.305  33.980  1.00  0.00           H  
ATOM    204 2HG2 VAL A  13      12.121  39.824  34.969  1.00  0.00           H  
ATOM    205 3HG2 VAL A  13      10.553  40.540  34.545  1.00  0.00           H  
ATOM    206  N   THR A  14      11.979  41.160  39.402  1.00  0.00           N  
ATOM    207  CA  THR A  14      12.288  41.693  40.726  1.00  0.00           C  
ATOM    208  C   THR A  14      13.315  42.799  40.657  1.00  0.00           C  
ATOM    209  O   THR A  14      13.832  43.114  39.585  1.00  0.00           O  
ATOM    210  CB  THR A  14      12.770  40.569  41.662  1.00  0.00           C  
ATOM    211  OG1 THR A  14      14.017  40.051  41.180  1.00  0.00           O  
ATOM    212  CG2 THR A  14      11.734  39.456  41.709  1.00  0.00           C  
ATOM    213  H   THR A  14      12.479  40.335  39.106  1.00  0.00           H  
ATOM    214  HA  THR A  14      11.374  42.117  41.140  1.00  0.00           H  
ATOM    215  HB  THR A  14      12.921  40.965  42.667  1.00  0.00           H  
ATOM    216  HG1 THR A  14      14.302  39.324  41.740  1.00  0.00           H  
ATOM    217 1HG2 THR A  14      12.069  38.658  42.370  1.00  0.00           H  
ATOM    218 2HG2 THR A  14      10.791  39.859  42.080  1.00  0.00           H  
ATOM    219 3HG2 THR A  14      11.594  39.057  40.705  1.00  0.00           H  
ATOM    220  N   GLU A  15      13.612  43.407  41.804  1.00  0.00           N  
ATOM    221  CA  GLU A  15      14.537  44.523  41.900  1.00  0.00           C  
ATOM    222  C   GLU A  15      16.011  44.171  41.658  1.00  0.00           C  
ATOM    223  O   GLU A  15      16.443  43.042  41.872  1.00  0.00           O  
ATOM    224  CB  GLU A  15      14.406  45.159  43.286  1.00  0.00           C  
ATOM    225  CG  GLU A  15      13.027  45.740  43.564  1.00  0.00           C  
ATOM    226  CD  GLU A  15      12.699  46.868  42.627  1.00  0.00           C  
ATOM    227  OE1 GLU A  15      13.532  47.722  42.441  1.00  0.00           O  
ATOM    228  OE2 GLU A  15      11.613  46.881  42.095  1.00  0.00           O  
ATOM    229  H   GLU A  15      13.167  43.074  42.648  1.00  0.00           H  
ATOM    230  HA  GLU A  15      14.247  45.260  41.150  1.00  0.00           H  
ATOM    231 1HB  GLU A  15      14.622  44.414  44.051  1.00  0.00           H  
ATOM    232 2HB  GLU A  15      15.139  45.959  43.391  1.00  0.00           H  
ATOM    233 1HG  GLU A  15      12.276  44.956  43.457  1.00  0.00           H  
ATOM    234 2HG  GLU A  15      12.990  46.091  44.594  1.00  0.00           H  
ATOM    235  N   VAL A  16      16.760  45.173  41.216  1.00  0.00           N  
ATOM    236  CA  VAL A  16      18.182  45.074  40.932  1.00  0.00           C  
ATOM    237  C   VAL A  16      19.080  45.365  42.136  1.00  0.00           C  
ATOM    238  O   VAL A  16      18.890  46.343  42.858  1.00  0.00           O  
ATOM    239  CB  VAL A  16      18.533  46.041  39.785  1.00  0.00           C  
ATOM    240  CG1 VAL A  16      20.036  46.047  39.554  1.00  0.00           C  
ATOM    241  CG2 VAL A  16      17.779  45.623  38.532  1.00  0.00           C  
ATOM    242  H   VAL A  16      16.306  46.062  41.071  1.00  0.00           H  
ATOM    243  HA  VAL A  16      18.376  44.051  40.605  1.00  0.00           H  
ATOM    244  HB  VAL A  16      18.247  47.056  40.061  1.00  0.00           H  
ATOM    245 1HG1 VAL A  16      20.293  46.730  38.744  1.00  0.00           H  
ATOM    246 2HG1 VAL A  16      20.575  46.366  40.447  1.00  0.00           H  
ATOM    247 3HG1 VAL A  16      20.351  45.037  39.292  1.00  0.00           H  
ATOM    248 1HG2 VAL A  16      18.013  46.297  37.707  1.00  0.00           H  
ATOM    249 2HG2 VAL A  16      18.087  44.608  38.281  1.00  0.00           H  
ATOM    250 3HG2 VAL A  16      16.704  45.653  38.710  1.00  0.00           H  
ATOM    251  N   LYS A  17      20.062  44.485  42.329  1.00  0.00           N  
ATOM    252  CA  LYS A  17      21.047  44.548  43.399  1.00  0.00           C  
ATOM    253  C   LYS A  17      22.420  45.006  42.883  1.00  0.00           C  
ATOM    254  O   LYS A  17      22.705  44.928  41.686  1.00  0.00           O  
ATOM    255  CB  LYS A  17      21.182  43.185  44.080  1.00  0.00           C  
ATOM    256  CG  LYS A  17      19.916  42.705  44.776  1.00  0.00           C  
ATOM    257  CD  LYS A  17      20.138  41.382  45.495  1.00  0.00           C  
ATOM    258  CE  LYS A  17      18.844  40.831  46.075  1.00  0.00           C  
ATOM    259  NZ  LYS A  17      18.297  41.694  47.158  1.00  0.00           N  
ATOM    260  H   LYS A  17      20.124  43.717  41.676  1.00  0.00           H  
ATOM    261  HA  LYS A  17      20.699  45.293  44.116  1.00  0.00           H  
ATOM    262 1HB  LYS A  17      21.463  42.436  43.339  1.00  0.00           H  
ATOM    263 2HB  LYS A  17      21.979  43.226  44.823  1.00  0.00           H  
ATOM    264 1HG  LYS A  17      19.609  43.461  45.500  1.00  0.00           H  
ATOM    265 2HG  LYS A  17      19.124  42.578  44.038  1.00  0.00           H  
ATOM    266 1HD  LYS A  17      20.548  40.651  44.797  1.00  0.00           H  
ATOM    267 2HD  LYS A  17      20.853  41.520  46.306  1.00  0.00           H  
ATOM    268 1HE  LYS A  17      18.103  40.752  45.281  1.00  0.00           H  
ATOM    269 2HE  LYS A  17      19.030  39.837  46.480  1.00  0.00           H  
ATOM    270 1HZ  LYS A  17      17.440  41.301  47.521  1.00  0.00           H  
ATOM    271 2HZ  LYS A  17      18.974  41.760  47.904  1.00  0.00           H  
ATOM    272 3HZ  LYS A  17      18.105  42.616  46.792  1.00  0.00           H  
ATOM    273  N   TYR A  18      23.273  45.471  43.797  1.00  0.00           N  
ATOM    274  CA  TYR A  18      24.660  45.822  43.458  1.00  0.00           C  
ATOM    275  C   TYR A  18      25.576  44.686  43.943  1.00  0.00           C  
ATOM    276  O   TYR A  18      25.611  44.388  45.146  1.00  0.00           O  
ATOM    277  CB  TYR A  18      25.116  47.127  44.116  1.00  0.00           C  
ATOM    278  CG  TYR A  18      26.571  47.458  43.872  1.00  0.00           C  
ATOM    279  CD1 TYR A  18      26.981  48.028  42.675  1.00  0.00           C  
ATOM    280  CD2 TYR A  18      27.510  47.188  44.856  1.00  0.00           C  
ATOM    281  CE1 TYR A  18      28.313  48.327  42.460  1.00  0.00           C  
ATOM    282  CE2 TYR A  18      28.842  47.488  44.641  1.00  0.00           C  
ATOM    283  CZ  TYR A  18      29.240  48.055  43.448  1.00  0.00           C  
ATOM    284  OH  TYR A  18      30.567  48.351  43.238  1.00  0.00           O  
ATOM    285  H   TYR A  18      22.961  45.587  44.750  1.00  0.00           H  
ATOM    286  HA  TYR A  18      24.777  45.908  42.378  1.00  0.00           H  
ATOM    287 1HB  TYR A  18      24.514  47.957  43.745  1.00  0.00           H  
ATOM    288 2HB  TYR A  18      24.956  47.065  45.192  1.00  0.00           H  
ATOM    289  HD1 TYR A  18      26.247  48.242  41.898  1.00  0.00           H  
ATOM    290  HD2 TYR A  18      27.199  46.740  45.799  1.00  0.00           H  
ATOM    291  HE1 TYR A  18      28.625  48.775  41.517  1.00  0.00           H  
ATOM    292  HE2 TYR A  18      29.578  47.274  45.417  1.00  0.00           H  
ATOM    293  HH  TYR A  18      30.677  48.740  42.367  1.00  0.00           H  
ATOM    294  N   GLN A  19      26.308  44.058  43.029  1.00  0.00           N  
ATOM    295  CA  GLN A  19      27.209  42.984  43.460  1.00  0.00           C  
ATOM    296  C   GLN A  19      28.662  43.443  43.486  1.00  0.00           C  
ATOM    297  O   GLN A  19      29.462  42.899  44.246  1.00  0.00           O  
ATOM    298  CB  GLN A  19      26.974  41.764  42.565  1.00  0.00           C  
ATOM    299  CG  GLN A  19      25.598  41.178  42.829  1.00  0.00           C  
ATOM    300  CD  GLN A  19      25.244  39.966  41.987  1.00  0.00           C  
ATOM    301  OE1 GLN A  19      24.823  40.077  40.833  1.00  0.00           O  
ATOM    302  NE2 GLN A  19      25.411  38.779  42.558  1.00  0.00           N  
ATOM    303  H   GLN A  19      26.228  44.334  42.060  1.00  0.00           H  
ATOM    304  HA  GLN A  19      26.947  42.680  44.473  1.00  0.00           H  
ATOM    305 1HB  GLN A  19      27.060  42.051  41.517  1.00  0.00           H  
ATOM    306 2HB  GLN A  19      27.738  41.009  42.752  1.00  0.00           H  
ATOM    307 1HG  GLN A  19      25.563  40.875  43.876  1.00  0.00           H  
ATOM    308 2HG  GLN A  19      24.841  41.935  42.625  1.00  0.00           H  
ATOM    309 1HE2 GLN A  19      25.195  37.943  42.052  1.00  0.00           H  
ATOM    310 2HE2 GLN A  19      25.755  38.741  43.496  1.00  0.00           H  
ATOM    311  N   GLY A  20      29.014  44.431  42.681  1.00  0.00           N  
ATOM    312  CA  GLY A  20      30.384  44.911  42.707  1.00  0.00           C  
ATOM    313  C   GLY A  20      31.433  43.866  42.400  1.00  0.00           C  
ATOM    314  O   GLY A  20      31.492  43.266  41.324  1.00  0.00           O  
ATOM    315  H   GLY A  20      28.321  44.833  42.064  1.00  0.00           H  
ATOM    316 1HA  GLY A  20      30.481  45.729  41.993  1.00  0.00           H  
ATOM    317 2HA  GLY A  20      30.586  45.335  43.689  1.00  0.00           H  
ATOM    318  N   SER A  21      32.268  43.654  43.412  1.00  0.00           N  
ATOM    319  CA  SER A  21      33.396  42.727  43.400  1.00  0.00           C  
ATOM    320  C   SER A  21      33.022  41.250  43.468  1.00  0.00           C  
ATOM    321  O   SER A  21      33.822  40.400  43.098  1.00  0.00           O  
ATOM    322  CB  SER A  21      34.315  43.046  44.564  1.00  0.00           C  
ATOM    323  OG  SER A  21      33.690  42.775  45.788  1.00  0.00           O  
ATOM    324  H   SER A  21      32.118  44.175  44.264  1.00  0.00           H  
ATOM    325  HA  SER A  21      33.948  42.922  42.480  1.00  0.00           H  
ATOM    326 1HB  SER A  21      35.226  42.454  44.476  1.00  0.00           H  
ATOM    327 2HB  SER A  21      34.600  44.096  44.523  1.00  0.00           H  
ATOM    328  HG  SER A  21      34.337  42.984  46.467  1.00  0.00           H  
ATOM    329  N   CYS A  22      31.825  40.902  43.922  1.00  0.00           N  
ATOM    330  CA  CYS A  22      31.502  39.488  44.036  1.00  0.00           C  
ATOM    331  C   CYS A  22      31.029  38.943  42.679  1.00  0.00           C  
ATOM    332  O   CYS A  22      30.040  39.406  42.106  1.00  0.00           O  
ATOM    333  CB  CYS A  22      30.396  39.257  45.067  1.00  0.00           C  
ATOM    334  SG  CYS A  22      29.733  37.574  45.094  1.00  0.00           S  
ATOM    335  H   CYS A  22      31.143  41.600  44.184  1.00  0.00           H  
ATOM    336  HA  CYS A  22      32.403  38.956  44.340  1.00  0.00           H  
ATOM    337 1HB  CYS A  22      30.781  39.483  46.061  1.00  0.00           H  
ATOM    338 2HB  CYS A  22      29.571  39.940  44.866  1.00  0.00           H  
ATOM    339  N   GLY A  23      31.755  37.953  42.163  1.00  0.00           N  
ATOM    340  CA  GLY A  23      31.487  37.333  40.866  1.00  0.00           C  
ATOM    341  C   GLY A  23      30.391  36.281  40.942  1.00  0.00           C  
ATOM    342  O   GLY A  23      30.598  35.132  40.533  1.00  0.00           O  
ATOM    343  H   GLY A  23      32.546  37.585  42.671  1.00  0.00           H  
ATOM    344 1HA  GLY A  23      31.189  38.096  40.147  1.00  0.00           H  
ATOM    345 2HA  GLY A  23      32.400  36.875  40.488  1.00  0.00           H  
ATOM    346  N   ALA A  24      29.238  36.718  41.443  1.00  0.00           N  
ATOM    347  CA  ALA A  24      28.002  35.962  41.623  1.00  0.00           C  
ATOM    348  C   ALA A  24      26.932  36.521  40.700  1.00  0.00           C  
ATOM    349  O   ALA A  24      25.745  36.198  40.783  1.00  0.00           O  
ATOM    350  CB  ALA A  24      27.504  36.020  43.061  1.00  0.00           C  
ATOM    351  H   ALA A  24      29.252  37.687  41.725  1.00  0.00           H  
ATOM    352  HA  ALA A  24      28.175  34.924  41.341  1.00  0.00           H  
ATOM    353 1HB  ALA A  24      26.553  35.490  43.116  1.00  0.00           H  
ATOM    354 2HB  ALA A  24      28.238  35.543  43.711  1.00  0.00           H  
ATOM    355 3HB  ALA A  24      27.377  37.063  43.340  1.00  0.00           H  
ATOM    356  N   CYS A  25      27.388  37.396  39.809  1.00  0.00           N  
ATOM    357  CA  CYS A  25      26.596  38.152  38.842  1.00  0.00           C  
ATOM    358  C   CYS A  25      25.877  37.092  38.001  1.00  0.00           C  
ATOM    359  O   CYS A  25      24.727  37.275  37.581  1.00  0.00           O  
ATOM    360  CB  CYS A  25      27.533  39.022  38.004  1.00  0.00           C  
ATOM    361  SG  CYS A  25      28.172  40.313  39.097  1.00  0.00           S  
ATOM    362  H   CYS A  25      28.386  37.551  39.801  1.00  0.00           H  
ATOM    363  HA  CYS A  25      25.880  38.804  39.343  1.00  0.00           H  
ATOM    364 1HB  CYS A  25      28.347  38.430  37.583  1.00  0.00           H  
ATOM    365 2HB  CYS A  25      26.991  39.446  37.159  1.00  0.00           H  
ATOM    366  HG  CYS A  25      28.941  40.894  38.181  1.00  0.00           H  
ATOM    367  N   TRP A  26      26.544  35.972  37.736  1.00  0.00           N  
ATOM    368  CA  TRP A  26      25.908  34.842  37.051  1.00  0.00           C  
ATOM    369  C   TRP A  26      24.808  34.213  37.896  1.00  0.00           C  
ATOM    370  O   TRP A  26      23.857  33.651  37.348  1.00  0.00           O  
ATOM    371  CB  TRP A  26      26.982  33.801  36.733  1.00  0.00           C  
ATOM    372  CG  TRP A  26      27.596  33.292  38.002  1.00  0.00           C  
ATOM    373  CD1 TRP A  26      28.682  33.860  38.601  1.00  0.00           C  
ATOM    374  CD2 TRP A  26      27.221  32.154  38.851  1.00  0.00           C  
ATOM    375  NE1 TRP A  26      29.008  33.174  39.742  1.00  0.00           N  
ATOM    376  CE2 TRP A  26      28.132  32.131  39.916  1.00  0.00           C  
ATOM    377  CE3 TRP A  26      26.214  31.185  38.792  1.00  0.00           C  
ATOM    378  CZ2 TRP A  26      28.077  31.189  40.908  1.00  0.00           C  
ATOM    379  CZ3 TRP A  26      26.158  30.232  39.800  1.00  0.00           C  
ATOM    380  CH2 TRP A  26      27.064  30.231  40.831  1.00  0.00           C  
ATOM    381  H   TRP A  26      27.511  35.895  38.012  1.00  0.00           H  
ATOM    382  HA  TRP A  26      25.466  35.206  36.125  1.00  0.00           H  
ATOM    383 1HB  TRP A  26      26.552  32.970  36.174  1.00  0.00           H  
ATOM    384 2HB  TRP A  26      27.753  34.238  36.099  1.00  0.00           H  
ATOM    385  HD1 TRP A  26      29.224  34.734  38.240  1.00  0.00           H  
ATOM    386  HE1 TRP A  26      29.786  33.438  40.328  1.00  0.00           H  
ATOM    387  HE3 TRP A  26      25.490  31.183  37.976  1.00  0.00           H  
ATOM    388  HZ2 TRP A  26      28.791  31.181  41.731  1.00  0.00           H  
ATOM    389  HZ3 TRP A  26      25.380  29.470  39.766  1.00  0.00           H  
ATOM    390  HH2 TRP A  26      26.990  29.467  41.606  1.00  0.00           H  
ATOM    391  N   ALA A  27      24.908  34.267  39.224  1.00  0.00           N  
ATOM    392  CA  ALA A  27      23.897  33.660  40.079  1.00  0.00           C  
ATOM    393  C   ALA A  27      22.623  34.519  40.017  1.00  0.00           C  
ATOM    394  O   ALA A  27      21.497  34.015  40.008  1.00  0.00           O  
ATOM    395  CB  ALA A  27      24.408  33.519  41.506  1.00  0.00           C  
ATOM    396  H   ALA A  27      25.681  34.727  39.681  1.00  0.00           H  
ATOM    397  HA  ALA A  27      23.665  32.665  39.698  1.00  0.00           H  
ATOM    398 1HB  ALA A  27      23.626  33.063  42.116  1.00  0.00           H  
ATOM    399 2HB  ALA A  27      25.297  32.890  41.511  1.00  0.00           H  
ATOM    400 3HB  ALA A  27      24.667  34.490  41.929  1.00  0.00           H  
ATOM    401  N   PHE A  28      22.854  35.832  39.982  1.00  0.00           N  
ATOM    402  CA  PHE A  28      21.808  36.849  39.878  1.00  0.00           C  
ATOM    403  C   PHE A  28      21.033  36.629  38.572  1.00  0.00           C  
ATOM    404  O   PHE A  28      19.794  36.565  38.581  1.00  0.00           O  
ATOM    405  CB  PHE A  28      22.472  38.226  39.914  1.00  0.00           C  
ATOM    406  CG  PHE A  28      21.639  39.460  39.719  1.00  0.00           C  
ATOM    407  CD1 PHE A  28      20.930  40.034  40.764  1.00  0.00           C  
ATOM    408  CD2 PHE A  28      21.571  40.045  38.460  1.00  0.00           C  
ATOM    409  CE1 PHE A  28      20.171  41.170  40.553  1.00  0.00           C  
ATOM    410  CE2 PHE A  28      20.815  41.181  38.245  1.00  0.00           C  
ATOM    411  CZ  PHE A  28      20.117  41.738  39.298  1.00  0.00           C  
ATOM    412  H   PHE A  28      23.822  36.111  40.034  1.00  0.00           H  
ATOM    413  HA  PHE A  28      21.122  36.748  40.721  1.00  0.00           H  
ATOM    414 1HB  PHE A  28      22.953  38.335  40.886  1.00  0.00           H  
ATOM    415 2HB  PHE A  28      23.239  38.273  39.142  1.00  0.00           H  
ATOM    416  HD1 PHE A  28      20.978  39.582  41.754  1.00  0.00           H  
ATOM    417  HD2 PHE A  28      22.125  39.599  37.633  1.00  0.00           H  
ATOM    418  HE1 PHE A  28      19.618  41.614  41.380  1.00  0.00           H  
ATOM    419  HE2 PHE A  28      20.771  41.630  37.253  1.00  0.00           H  
ATOM    420  HZ  PHE A  28      19.523  42.632  39.114  1.00  0.00           H  
ATOM    421  N   SER A  29      21.743  36.519  37.458  1.00  0.00           N  
ATOM    422  CA  SER A  29      21.053  36.285  36.195  1.00  0.00           C  
ATOM    423  C   SER A  29      20.346  34.930  36.151  1.00  0.00           C  
ATOM    424  O   SER A  29      19.187  34.859  35.749  1.00  0.00           O  
ATOM    425  CB  SER A  29      22.006  36.368  35.019  1.00  0.00           C  
ATOM    426  OG  SER A  29      21.306  36.115  33.832  1.00  0.00           O  
ATOM    427  H   SER A  29      22.751  36.598  37.482  1.00  0.00           H  
ATOM    428  HA  SER A  29      20.295  37.061  36.079  1.00  0.00           H  
ATOM    429 1HB  SER A  29      22.458  37.360  34.993  1.00  0.00           H  
ATOM    430 2HB  SER A  29      22.813  35.647  35.140  1.00  0.00           H  
ATOM    431  HG  SER A  29      21.804  36.543  33.132  1.00  0.00           H  
ATOM    432  N   ALA A  30      21.004  33.852  36.578  1.00  0.00           N  
ATOM    433  CA  ALA A  30      20.319  32.560  36.517  1.00  0.00           C  
ATOM    434  C   ALA A  30      19.087  32.522  37.424  1.00  0.00           C  
ATOM    435  O   ALA A  30      18.033  31.998  37.045  1.00  0.00           O  
ATOM    436  CB  ALA A  30      21.264  31.425  36.881  1.00  0.00           C  
ATOM    437  H   ALA A  30      21.947  33.910  36.934  1.00  0.00           H  
ATOM    438  HA  ALA A  30      19.975  32.418  35.493  1.00  0.00           H  
ATOM    439 1HB  ALA A  30      20.739  30.471  36.809  1.00  0.00           H  
ATOM    440 2HB  ALA A  30      22.111  31.421  36.193  1.00  0.00           H  
ATOM    441 3HB  ALA A  30      21.618  31.572  37.899  1.00  0.00           H  
ATOM    442  N   VAL A  31      19.191  33.080  38.624  1.00  0.00           N  
ATOM    443  CA  VAL A  31      18.006  32.979  39.461  1.00  0.00           C  
ATOM    444  C   VAL A  31      16.973  33.966  38.932  1.00  0.00           C  
ATOM    445  O   VAL A  31      15.784  33.657  38.978  1.00  0.00           O  
ATOM    446  CB  VAL A  31      18.297  33.286  40.942  1.00  0.00           C  
ATOM    447  CG1 VAL A  31      18.426  34.768  41.258  1.00  0.00           C  
ATOM    448  CG2 VAL A  31      17.158  32.654  41.728  1.00  0.00           C  
ATOM    449  H   VAL A  31      20.027  33.546  38.949  1.00  0.00           H  
ATOM    450  HA  VAL A  31      17.622  31.959  39.404  1.00  0.00           H  
ATOM    451  HB  VAL A  31      19.258  32.853  41.221  1.00  0.00           H  
ATOM    452 1HG1 VAL A  31      18.631  34.891  42.322  1.00  0.00           H  
ATOM    453 2HG1 VAL A  31      19.245  35.189  40.674  1.00  0.00           H  
ATOM    454 3HG1 VAL A  31      17.510  35.306  41.016  1.00  0.00           H  
ATOM    455 1HG2 VAL A  31      17.313  32.840  42.790  1.00  0.00           H  
ATOM    456 2HG2 VAL A  31      16.228  33.112  41.391  1.00  0.00           H  
ATOM    457 3HG2 VAL A  31      17.142  31.580  41.541  1.00  0.00           H  
ATOM    458  N   GLY A  32      17.380  35.121  38.424  1.00  0.00           N  
ATOM    459  CA  GLY A  32      16.431  36.086  37.885  1.00  0.00           C  
ATOM    460  C   GLY A  32      15.622  35.496  36.735  1.00  0.00           C  
ATOM    461  O   GLY A  32      14.424  35.786  36.588  1.00  0.00           O  
ATOM    462  H   GLY A  32      18.360  35.369  38.396  1.00  0.00           H  
ATOM    463 1HA  GLY A  32      15.757  36.407  38.680  1.00  0.00           H  
ATOM    464 2HA  GLY A  32      16.980  36.961  37.541  1.00  0.00           H  
ATOM    465  N   ALA A  33      16.263  34.660  35.925  1.00  0.00           N  
ATOM    466  CA  ALA A  33      15.555  33.985  34.836  1.00  0.00           C  
ATOM    467  C   ALA A  33      14.467  33.099  35.445  1.00  0.00           C  
ATOM    468  O   ALA A  33      13.376  32.947  34.877  1.00  0.00           O  
ATOM    469  CB  ALA A  33      16.535  33.183  33.992  1.00  0.00           C  
ATOM    470  H   ALA A  33      17.249  34.497  36.069  1.00  0.00           H  
ATOM    471  HA  ALA A  33      15.081  34.733  34.200  1.00  0.00           H  
ATOM    472 1HB  ALA A  33      15.975  32.692  33.196  1.00  0.00           H  
ATOM    473 2HB  ALA A  33      17.294  33.830  33.553  1.00  0.00           H  
ATOM    474 3HB  ALA A  33      17.025  32.442  34.621  1.00  0.00           H  
ATOM    475  N   LEU A  34      14.759  32.504  36.601  1.00  0.00           N  
ATOM    476  CA  LEU A  34      13.779  31.670  37.298  1.00  0.00           C  
ATOM    477  C   LEU A  34      12.751  32.536  38.054  1.00  0.00           C  
ATOM    478  O   LEU A  34      11.602  32.135  38.182  1.00  0.00           O  
ATOM    479  CB  LEU A  34      14.445  30.713  38.294  1.00  0.00           C  
ATOM    480  CG  LEU A  34      13.513  29.786  39.085  1.00  0.00           C  
ATOM    481  CD1 LEU A  34      12.622  28.964  38.165  1.00  0.00           C  
ATOM    482  CD2 LEU A  34      14.375  28.878  39.951  1.00  0.00           C  
ATOM    483  H   LEU A  34      15.675  32.628  37.009  1.00  0.00           H  
ATOM    484  HA  LEU A  34      13.261  31.085  36.538  1.00  0.00           H  
ATOM    485 1HB  LEU A  34      15.143  30.083  37.745  1.00  0.00           H  
ATOM    486 2HB  LEU A  34      15.006  31.303  39.019  1.00  0.00           H  
ATOM    487  HG  LEU A  34      12.848  30.379  39.714  1.00  0.00           H  
ATOM    488 1HD1 LEU A  34      11.979  28.323  38.767  1.00  0.00           H  
ATOM    489 2HD1 LEU A  34      11.999  29.616  37.552  1.00  0.00           H  
ATOM    490 3HD1 LEU A  34      13.225  28.344  37.503  1.00  0.00           H  
ATOM    491 1HD2 LEU A  34      13.755  28.198  40.536  1.00  0.00           H  
ATOM    492 2HD2 LEU A  34      15.022  28.307  39.286  1.00  0.00           H  
ATOM    493 3HD2 LEU A  34      14.964  29.498  40.626  1.00  0.00           H  
ATOM    494  N   GLU A  35      13.129  33.719  38.538  1.00  0.00           N  
ATOM    495  CA  GLU A  35      12.122  34.546  39.208  1.00  0.00           C  
ATOM    496  C   GLU A  35      10.970  34.792  38.221  1.00  0.00           C  
ATOM    497  O   GLU A  35       9.789  34.706  38.571  1.00  0.00           O  
ATOM    498  CB  GLU A  35      12.721  35.869  39.692  1.00  0.00           C  
ATOM    499  CG  GLU A  35      13.671  35.816  40.880  1.00  0.00           C  
ATOM    500  CD  GLU A  35      14.380  37.111  41.157  1.00  0.00           C  
ATOM    501  OE1 GLU A  35      14.798  37.753  40.225  1.00  0.00           O  
ATOM    502  OE2 GLU A  35      14.517  37.475  42.302  1.00  0.00           O  
ATOM    503  H   GLU A  35      14.089  34.018  38.437  1.00  0.00           H  
ATOM    504  HA  GLU A  35      11.741  34.012  40.079  1.00  0.00           H  
ATOM    505 1HB  GLU A  35      13.276  36.328  38.872  1.00  0.00           H  
ATOM    506 2HB  GLU A  35      11.915  36.547  39.971  1.00  0.00           H  
ATOM    507 1HG  GLU A  35      13.091  35.537  41.760  1.00  0.00           H  
ATOM    508 2HG  GLU A  35      14.416  35.042  40.700  1.00  0.00           H  
ATOM    509  N   ALA A  36      11.341  35.104  36.978  1.00  0.00           N  
ATOM    510  CA  ALA A  36      10.332  35.327  35.943  1.00  0.00           C  
ATOM    511  C   ALA A  36       9.575  34.049  35.574  1.00  0.00           C  
ATOM    512  O   ALA A  36       8.359  34.105  35.386  1.00  0.00           O  
ATOM    513  CB  ALA A  36      11.008  35.918  34.714  1.00  0.00           C  
ATOM    514  H   ALA A  36      12.327  35.180  36.768  1.00  0.00           H  
ATOM    515  HA  ALA A  36       9.598  36.033  36.329  1.00  0.00           H  
ATOM    516 1HB  ALA A  36      10.255  36.081  33.944  1.00  0.00           H  
ATOM    517 2HB  ALA A  36      11.470  36.860  35.004  1.00  0.00           H  
ATOM    518 3HB  ALA A  36      11.762  35.218  34.354  1.00  0.00           H  
ATOM    519  N   GLN A  37      10.245  32.904  35.484  1.00  0.00           N  
ATOM    520  CA  GLN A  37       9.482  31.697  35.182  1.00  0.00           C  
ATOM    521  C   GLN A  37       8.562  31.328  36.339  1.00  0.00           C  
ATOM    522  O   GLN A  37       7.486  30.772  36.122  1.00  0.00           O  
ATOM    523  CB  GLN A  37      10.373  30.494  34.863  1.00  0.00           C  
ATOM    524  CG  GLN A  37      11.105  30.592  33.535  1.00  0.00           C  
ATOM    525  CD  GLN A  37      10.133  30.739  32.381  1.00  0.00           C  
ATOM    526  OE1 GLN A  37       9.163  29.986  32.256  1.00  0.00           O  
ATOM    527  NE2 GLN A  37      10.401  31.724  31.530  1.00  0.00           N  
ATOM    528  H   GLN A  37      11.246  32.870  35.616  1.00  0.00           H  
ATOM    529  HA  GLN A  37       8.865  31.894  34.305  1.00  0.00           H  
ATOM    530 1HB  GLN A  37      11.118  30.378  35.651  1.00  0.00           H  
ATOM    531 2HB  GLN A  37       9.769  29.587  34.846  1.00  0.00           H  
ATOM    532 1HG  GLN A  37      11.764  31.460  33.547  1.00  0.00           H  
ATOM    533 2HG  GLN A  37      11.690  29.683  33.394  1.00  0.00           H  
ATOM    534 1HE2 GLN A  37       9.809  31.889  30.741  1.00  0.00           H  
ATOM    535 2HE2 GLN A  37      11.203  32.301  31.686  1.00  0.00           H  
ATOM    536  N   LEU A  38       8.955  31.624  37.577  1.00  0.00           N  
ATOM    537  CA  LEU A  38       8.059  31.310  38.684  1.00  0.00           C  
ATOM    538  C   LEU A  38       6.752  32.101  38.509  1.00  0.00           C  
ATOM    539  O   LEU A  38       5.667  31.528  38.641  1.00  0.00           O  
ATOM    540  CB  LEU A  38       8.688  31.643  40.043  1.00  0.00           C  
ATOM    541  CG  LEU A  38       7.813  31.373  41.274  1.00  0.00           C  
ATOM    542  CD1 LEU A  38       7.541  29.881  41.410  1.00  0.00           C  
ATOM    543  CD2 LEU A  38       8.504  31.908  42.519  1.00  0.00           C  
ATOM    544  H   LEU A  38       9.855  32.056  37.739  1.00  0.00           H  
ATOM    545  HA  LEU A  38       7.857  30.240  38.649  1.00  0.00           H  
ATOM    546 1HB  LEU A  38       9.600  31.057  40.150  1.00  0.00           H  
ATOM    547 2HB  LEU A  38       8.952  32.700  40.050  1.00  0.00           H  
ATOM    548  HG  LEU A  38       6.849  31.869  41.159  1.00  0.00           H  
ATOM    549 1HD1 LEU A  38       6.919  29.709  42.288  1.00  0.00           H  
ATOM    550 2HD1 LEU A  38       7.023  29.501  40.529  1.00  0.00           H  
ATOM    551 3HD1 LEU A  38       8.484  29.347  41.521  1.00  0.00           H  
ATOM    552 1HD2 LEU A  38       7.875  31.713  43.388  1.00  0.00           H  
ATOM    553 2HD2 LEU A  38       9.471  31.428  42.671  1.00  0.00           H  
ATOM    554 3HD2 LEU A  38       8.652  32.981  42.393  1.00  0.00           H  
ATOM    555  N   LYS A  39       6.850  33.399  38.217  1.00  0.00           N  
ATOM    556  CA  LYS A  39       5.614  34.166  38.040  1.00  0.00           C  
ATOM    557  C   LYS A  39       4.847  33.706  36.796  1.00  0.00           C  
ATOM    558  O   LYS A  39       3.623  33.576  36.820  1.00  0.00           O  
ATOM    559  CB  LYS A  39       5.875  35.669  37.938  1.00  0.00           C  
ATOM    560  CG  LYS A  39       4.644  36.532  38.178  1.00  0.00           C  
ATOM    561  CD  LYS A  39       3.922  37.013  36.928  1.00  0.00           C  
ATOM    562  CE  LYS A  39       2.791  37.959  37.304  1.00  0.00           C  
ATOM    563  NZ  LYS A  39       2.065  38.499  36.123  1.00  0.00           N  
ATOM    564  H   LYS A  39       7.758  33.828  38.124  1.00  0.00           H  
ATOM    565  HA  LYS A  39       4.985  33.993  38.913  1.00  0.00           H  
ATOM    566 1HB  LYS A  39       6.636  35.951  38.666  1.00  0.00           H  
ATOM    567 2HB  LYS A  39       6.263  35.904  36.946  1.00  0.00           H  
ATOM    568 1HG  LYS A  39       3.928  35.955  38.766  1.00  0.00           H  
ATOM    569 2HG  LYS A  39       4.897  37.432  38.738  1.00  0.00           H  
ATOM    570 1HD  LYS A  39       4.635  37.527  36.282  1.00  0.00           H  
ATOM    571 2HD  LYS A  39       3.509  36.169  36.376  1.00  0.00           H  
ATOM    572 1HE  LYS A  39       2.082  37.422  37.934  1.00  0.00           H  
ATOM    573 2HE  LYS A  39       3.208  38.793  37.869  1.00  0.00           H  
ATOM    574 1HZ  LYS A  39       1.331  39.117  36.439  1.00  0.00           H  
ATOM    575 2HZ  LYS A  39       2.692  39.015  35.521  1.00  0.00           H  
ATOM    576 3HZ  LYS A  39       1.665  37.733  35.600  1.00  0.00           H  
ATOM    577  N   LEU A  40       5.543  33.439  35.692  1.00  0.00           N  
ATOM    578  CA  LEU A  40       4.808  33.011  34.490  1.00  0.00           C  
ATOM    579  C   LEU A  40       4.105  31.666  34.690  1.00  0.00           C  
ATOM    580  O   LEU A  40       2.981  31.481  34.213  1.00  0.00           O  
ATOM    581  CB  LEU A  40       5.807  32.915  33.330  1.00  0.00           C  
ATOM    582  CG  LEU A  40       6.370  34.258  32.848  1.00  0.00           C  
ATOM    583  CD1 LEU A  40       7.558  34.034  31.921  1.00  0.00           C  
ATOM    584  CD2 LEU A  40       5.280  35.045  32.136  1.00  0.00           C  
ATOM    585  H   LEU A  40       6.548  33.525  35.673  1.00  0.00           H  
ATOM    586  HA  LEU A  40       4.049  33.762  34.272  1.00  0.00           H  
ATOM    587 1HB  LEU A  40       6.641  32.290  33.646  1.00  0.00           H  
ATOM    588 2HB  LEU A  40       5.317  32.432  32.485  1.00  0.00           H  
ATOM    589  HG  LEU A  40       6.730  34.831  33.703  1.00  0.00           H  
ATOM    590 1HD1 LEU A  40       7.947  34.996  31.587  1.00  0.00           H  
ATOM    591 2HD1 LEU A  40       8.338  33.494  32.457  1.00  0.00           H  
ATOM    592 3HD1 LEU A  40       7.244  33.453  31.054  1.00  0.00           H  
ATOM    593 1HD2 LEU A  40       5.709  35.991  31.807  1.00  0.00           H  
ATOM    594 2HD2 LEU A  40       4.923  34.473  31.280  1.00  0.00           H  
ATOM    595 3HD2 LEU A  40       4.433  35.245  32.794  1.00  0.00           H  
ATOM    596  N   LYS A  41       4.747  30.742  35.392  1.00  0.00           N  
ATOM    597  CA  LYS A  41       4.157  29.437  35.672  1.00  0.00           C  
ATOM    598  C   LYS A  41       3.072  29.455  36.746  1.00  0.00           C  
ATOM    599  O   LYS A  41       2.051  28.782  36.592  1.00  0.00           O  
ATOM    600  CB  LYS A  41       5.253  28.450  36.076  1.00  0.00           C  
ATOM    601  CG  LYS A  41       4.833  26.991  36.203  1.00  0.00           C  
ATOM    602  CD  LYS A  41       4.659  26.342  34.839  1.00  0.00           C  
ATOM    603  CE  LYS A  41       4.334  24.859  34.941  1.00  0.00           C  
ATOM    604  NZ  LYS A  41       4.456  24.167  33.629  1.00  0.00           N  
ATOM    605  H   LYS A  41       5.675  30.935  35.749  1.00  0.00           H  
ATOM    606  HA  LYS A  41       3.676  29.095  34.756  1.00  0.00           H  
ATOM    607 1HB  LYS A  41       6.058  28.488  35.342  1.00  0.00           H  
ATOM    608 2HB  LYS A  41       5.666  28.750  37.039  1.00  0.00           H  
ATOM    609 1HG  LYS A  41       5.596  26.449  36.763  1.00  0.00           H  
ATOM    610 2HG  LYS A  41       3.891  26.919  36.746  1.00  0.00           H  
ATOM    611 1HD  LYS A  41       3.850  26.833  34.296  1.00  0.00           H  
ATOM    612 2HD  LYS A  41       5.575  26.452  34.258  1.00  0.00           H  
ATOM    613 1HE  LYS A  41       5.014  24.390  35.650  1.00  0.00           H  
ATOM    614 2HE  LYS A  41       3.315  24.744  35.309  1.00  0.00           H  
ATOM    615 1HZ  LYS A  41       4.233  23.188  33.737  1.00  0.00           H  
ATOM    616 2HZ  LYS A  41       3.819  24.579  32.961  1.00  0.00           H  
ATOM    617 3HZ  LYS A  41       5.403  24.261  33.290  1.00  0.00           H  
ATOM    618  N   THR A  42       3.257  30.222  37.814  1.00  0.00           N  
ATOM    619  CA  THR A  42       2.306  30.225  38.920  1.00  0.00           C  
ATOM    620  C   THR A  42       1.454  31.457  39.165  1.00  0.00           C  
ATOM    621  O   THR A  42       0.430  31.370  39.855  1.00  0.00           O  
ATOM    622  CB  THR A  42       3.025  29.930  40.250  1.00  0.00           C  
ATOM    623  OG1 THR A  42       3.911  31.020  40.538  1.00  0.00           O  
ATOM    624  CG2 THR A  42       3.823  28.636  40.178  1.00  0.00           C  
ATOM    625  H   THR A  42       4.068  30.820  37.874  1.00  0.00           H  
ATOM    626  HA  THR A  42       1.581  29.437  38.718  1.00  0.00           H  
ATOM    627  HB  THR A  42       2.286  29.843  41.044  1.00  0.00           H  
ATOM    628  HG1 THR A  42       4.627  31.017  39.898  1.00  0.00           H  
ATOM    629 1HG2 THR A  42       4.318  28.460  41.131  1.00  0.00           H  
ATOM    630 2HG2 THR A  42       3.151  27.809  39.956  1.00  0.00           H  
ATOM    631 3HG2 THR A  42       4.573  28.714  39.391  1.00  0.00           H  
ATOM    632  N   GLY A  43       1.843  32.613  38.639  1.00  0.00           N  
ATOM    633  CA  GLY A  43       1.182  33.879  38.891  1.00  0.00           C  
ATOM    634  C   GLY A  43       1.810  34.682  40.021  1.00  0.00           C  
ATOM    635  O   GLY A  43       1.502  35.862  40.180  1.00  0.00           O  
ATOM    636  H   GLY A  43       2.640  32.660  38.021  1.00  0.00           H  
ATOM    637 1HA  GLY A  43       1.209  34.473  37.978  1.00  0.00           H  
ATOM    638 2HA  GLY A  43       0.136  33.694  39.136  1.00  0.00           H  
ATOM    639  N   LYS A  44       2.687  34.073  40.814  1.00  0.00           N  
ATOM    640  CA  LYS A  44       3.317  34.766  41.926  1.00  0.00           C  
ATOM    641  C   LYS A  44       4.806  35.023  41.748  1.00  0.00           C  
ATOM    642  O   LYS A  44       5.576  34.087  41.508  1.00  0.00           O  
ATOM    643  CB  LYS A  44       3.081  33.970  43.210  1.00  0.00           C  
ATOM    644  CG  LYS A  44       3.780  34.487  44.460  1.00  0.00           C  
ATOM    645  CD  LYS A  44       3.219  35.804  44.975  1.00  0.00           C  
ATOM    646  CE  LYS A  44       3.918  36.218  46.261  1.00  0.00           C  
ATOM    647  NZ  LYS A  44       3.438  37.534  46.763  1.00  0.00           N  
ATOM    648  H   LYS A  44       2.922  33.106  40.644  1.00  0.00           H  
ATOM    649  HA  LYS A  44       2.853  35.748  42.013  1.00  0.00           H  
ATOM    650 1HB  LYS A  44       2.013  33.948  43.426  1.00  0.00           H  
ATOM    651 2HB  LYS A  44       3.414  32.943  43.056  1.00  0.00           H  
ATOM    652 1HG  LYS A  44       3.682  33.746  45.254  1.00  0.00           H  
ATOM    653 2HG  LYS A  44       4.840  34.639  44.256  1.00  0.00           H  
ATOM    654 1HD  LYS A  44       3.355  36.587  44.227  1.00  0.00           H  
ATOM    655 2HD  LYS A  44       2.150  35.696  45.161  1.00  0.00           H  
ATOM    656 1HE  LYS A  44       3.736  35.461  47.022  1.00  0.00           H  
ATOM    657 2HE  LYS A  44       4.990  36.278  46.075  1.00  0.00           H  
ATOM    658 1HZ  LYS A  44       3.926  37.769  47.615  1.00  0.00           H  
ATOM    659 2HZ  LYS A  44       3.619  38.238  46.061  1.00  0.00           H  
ATOM    660 3HZ  LYS A  44       2.447  37.487  46.949  1.00  0.00           H  
ATOM    661  N   LEU A  45       5.215  36.281  41.874  1.00  0.00           N  
ATOM    662  CA  LEU A  45       6.631  36.636  41.775  1.00  0.00           C  
ATOM    663  C   LEU A  45       7.225  36.649  43.178  1.00  0.00           C  
ATOM    664  O   LEU A  45       6.679  37.287  44.080  1.00  0.00           O  
ATOM    665  CB  LEU A  45       6.825  38.002  41.105  1.00  0.00           C  
ATOM    666  CG  LEU A  45       8.256  38.502  40.866  1.00  0.00           C  
ATOM    667  CD1 LEU A  45       8.950  37.613  39.843  1.00  0.00           C  
ATOM    668  CD2 LEU A  45       8.211  39.947  40.391  1.00  0.00           C  
ATOM    669  H   LEU A  45       4.528  37.001  42.044  1.00  0.00           H  
ATOM    670  HA  LEU A  45       7.128  35.882  41.164  1.00  0.00           H  
ATOM    671 1HB  LEU A  45       6.348  38.002  40.127  1.00  0.00           H  
ATOM    672 2HB  LEU A  45       6.332  38.752  41.724  1.00  0.00           H  
ATOM    673  HG  LEU A  45       8.827  38.443  41.793  1.00  0.00           H  
ATOM    674 1HD1 LEU A  45       9.968  37.961  39.666  1.00  0.00           H  
ATOM    675 2HD1 LEU A  45       8.997  36.583  40.194  1.00  0.00           H  
ATOM    676 3HD1 LEU A  45       8.400  37.638  38.903  1.00  0.00           H  
ATOM    677 1HD2 LEU A  45       9.224  40.312  40.218  1.00  0.00           H  
ATOM    678 2HD2 LEU A  45       7.645  40.009  39.461  1.00  0.00           H  
ATOM    679 3HD2 LEU A  45       7.731  40.566  41.149  1.00  0.00           H  
ATOM    680  N   VAL A  46       8.317  35.913  43.360  1.00  0.00           N  
ATOM    681  CA  VAL A  46       8.995  35.783  44.642  1.00  0.00           C  
ATOM    682  C   VAL A  46      10.457  36.214  44.485  1.00  0.00           C  
ATOM    683  O   VAL A  46      11.094  35.843  43.506  1.00  0.00           O  
ATOM    684  CB  VAL A  46       8.917  34.337  45.168  1.00  0.00           C  
ATOM    685  CG1 VAL A  46       9.635  34.197  46.502  1.00  0.00           C  
ATOM    686  CG2 VAL A  46       7.456  33.932  45.295  1.00  0.00           C  
ATOM    687  H   VAL A  46       8.688  35.421  42.559  1.00  0.00           H  
ATOM    688  HA  VAL A  46       8.498  36.425  45.370  1.00  0.00           H  
ATOM    689  HB  VAL A  46       9.424  33.670  44.471  1.00  0.00           H  
ATOM    690 1HG1 VAL A  46       9.564  33.166  46.849  1.00  0.00           H  
ATOM    691 2HG1 VAL A  46      10.687  34.463  46.398  1.00  0.00           H  
ATOM    692 3HG1 VAL A  46       9.171  34.857  47.234  1.00  0.00           H  
ATOM    693 1HG2 VAL A  46       7.388  32.910  45.665  1.00  0.00           H  
ATOM    694 2HG2 VAL A  46       6.952  34.603  45.991  1.00  0.00           H  
ATOM    695 3HG2 VAL A  46       6.982  33.996  44.315  1.00  0.00           H  
ATOM    696  N   SER A  47      10.976  37.008  45.411  1.00  0.00           N  
ATOM    697  CA  SER A  47      12.393  37.336  45.288  1.00  0.00           C  
ATOM    698  C   SER A  47      13.144  36.056  45.636  1.00  0.00           C  
ATOM    699  O   SER A  47      12.948  35.487  46.725  1.00  0.00           O  
ATOM    700  CB  SER A  47      12.763  38.476  46.217  1.00  0.00           C  
ATOM    701  OG  SER A  47      12.091  39.659  45.882  1.00  0.00           O  
ATOM    702  H   SER A  47      10.415  37.372  46.168  1.00  0.00           H  
ATOM    703  HA  SER A  47      12.619  37.655  44.269  1.00  0.00           H  
ATOM    704 1HB  SER A  47      12.518  38.199  47.242  1.00  0.00           H  
ATOM    705 2HB  SER A  47      13.838  38.644  46.167  1.00  0.00           H  
ATOM    706  HG  SER A  47      12.356  40.303  46.544  1.00  0.00           H  
ATOM    707  N   LEU A  48      13.974  35.575  44.719  1.00  0.00           N  
ATOM    708  CA  LEU A  48      14.658  34.306  44.933  1.00  0.00           C  
ATOM    709  C   LEU A  48      16.123  34.515  45.330  1.00  0.00           C  
ATOM    710  O   LEU A  48      16.717  35.554  45.023  1.00  0.00           O  
ATOM    711  CB  LEU A  48      14.593  33.438  43.670  1.00  0.00           C  
ATOM    712  CG  LEU A  48      13.215  33.001  43.157  1.00  0.00           C  
ATOM    713  CD1 LEU A  48      13.390  32.237  41.852  1.00  0.00           C  
ATOM    714  CD2 LEU A  48      12.505  32.143  44.193  1.00  0.00           C  
ATOM    715  H   LEU A  48      14.118  36.111  43.875  1.00  0.00           H  
ATOM    716  HA  LEU A  48      14.166  33.772  45.745  1.00  0.00           H  
ATOM    717 1HB  LEU A  48      15.078  34.024  42.891  1.00  0.00           H  
ATOM    718 2HB  LEU A  48      15.159  32.525  43.856  1.00  0.00           H  
ATOM    719  HG  LEU A  48      12.596  33.874  42.948  1.00  0.00           H  
ATOM    720 1HD1 LEU A  48      12.412  31.926  41.485  1.00  0.00           H  
ATOM    721 2HD1 LEU A  48      13.868  32.869  41.104  1.00  0.00           H  
ATOM    722 3HD1 LEU A  48      14.011  31.359  42.024  1.00  0.00           H  
ATOM    723 1HD2 LEU A  48      11.528  31.842  43.814  1.00  0.00           H  
ATOM    724 2HD2 LEU A  48      13.115  31.260  44.386  1.00  0.00           H  
ATOM    725 3HD2 LEU A  48      12.367  32.701  45.119  1.00  0.00           H  
ATOM    726  N   SER A  49      16.699  33.528  45.999  1.00  0.00           N  
ATOM    727  CA  SER A  49      18.072  33.662  46.450  1.00  0.00           C  
ATOM    728  C   SER A  49      19.176  33.318  45.487  1.00  0.00           C  
ATOM    729  O   SER A  49      19.363  32.165  45.109  1.00  0.00           O  
ATOM    730  CB  SER A  49      18.290  32.812  47.686  1.00  0.00           C  
ATOM    731  OG  SER A  49      19.635  32.884  48.073  1.00  0.00           O  
ATOM    732  H   SER A  49      16.207  32.672  46.213  1.00  0.00           H  
ATOM    733  HA  SER A  49      18.226  34.716  46.688  1.00  0.00           H  
ATOM    734 1HB  SER A  49      17.644  33.169  48.488  1.00  0.00           H  
ATOM    735 2HB  SER A  49      18.015  31.777  47.489  1.00  0.00           H  
ATOM    736  HG  SER A  49      19.599  32.839  49.031  1.00  0.00           H  
ATOM    737  N   ALA A  50      19.941  34.333  45.095  1.00  0.00           N  
ATOM    738  CA  ALA A  50      21.093  34.120  44.212  1.00  0.00           C  
ATOM    739  C   ALA A  50      22.200  33.471  45.052  1.00  0.00           C  
ATOM    740  O   ALA A  50      23.030  32.718  44.547  1.00  0.00           O  
ATOM    741  CB  ALA A  50      21.565  35.424  43.588  1.00  0.00           C  
ATOM    742  H   ALA A  50      19.709  35.258  45.421  1.00  0.00           H  
ATOM    743  HA  ALA A  50      20.811  33.448  43.400  1.00  0.00           H  
ATOM    744 1HB  ALA A  50      22.442  35.239  42.967  1.00  0.00           H  
ATOM    745 2HB  ALA A  50      20.768  35.843  42.974  1.00  0.00           H  
ATOM    746 3HB  ALA A  50      21.826  36.132  44.374  1.00  0.00           H  
ATOM    747  N   GLN A  51      22.188  33.763  46.350  1.00  0.00           N  
ATOM    748  CA  GLN A  51      23.192  33.275  47.302  1.00  0.00           C  
ATOM    749  C   GLN A  51      23.164  31.743  47.342  1.00  0.00           C  
ATOM    750  O   GLN A  51      24.198  31.087  47.555  1.00  0.00           O  
ATOM    751  CB  GLN A  51      22.935  33.869  48.690  1.00  0.00           C  
ATOM    752  CG  GLN A  51      24.045  33.752  49.718  1.00  0.00           C  
ATOM    753  CD  GLN A  51      25.296  34.567  49.449  1.00  0.00           C  
ATOM    754  OE1 GLN A  51      25.363  35.788  49.287  1.00  0.00           O  
ATOM    755  NE2 GLN A  51      26.406  33.838  49.393  1.00  0.00           N  
ATOM    756  H   GLN A  51      21.447  34.353  46.703  1.00  0.00           H  
ATOM    757  HA  GLN A  51      24.176  33.595  46.959  1.00  0.00           H  
ATOM    758 1HB  GLN A  51      22.725  34.927  48.530  1.00  0.00           H  
ATOM    759 2HB  GLN A  51      22.060  33.398  49.137  1.00  0.00           H  
ATOM    760 1HG  GLN A  51      23.650  34.086  50.678  1.00  0.00           H  
ATOM    761 2HG  GLN A  51      24.358  32.709  49.769  1.00  0.00           H  
ATOM    762 1HE2 GLN A  51      27.299  34.257  49.222  1.00  0.00           H  
ATOM    763 2HE2 GLN A  51      26.447  32.846  49.512  1.00  0.00           H  
ATOM    764  N   ASN A  52      21.978  31.166  47.173  1.00  0.00           N  
ATOM    765  CA  ASN A  52      21.855  29.702  47.152  1.00  0.00           C  
ATOM    766  C   ASN A  52      22.715  29.147  45.986  1.00  0.00           C  
ATOM    767  O   ASN A  52      23.244  28.027  46.082  1.00  0.00           O  
ATOM    768  CB  ASN A  52      20.382  29.364  47.022  1.00  0.00           C  
ATOM    769  CG  ASN A  52      19.978  27.924  47.172  1.00  0.00           C  
ATOM    770  OD1 ASN A  52      18.823  27.644  47.518  1.00  0.00           O  
ATOM    771  ND2 ASN A  52      20.881  27.010  46.927  1.00  0.00           N  
ATOM    772  H   ASN A  52      21.149  31.733  47.057  1.00  0.00           H  
ATOM    773  HA  ASN A  52      22.243  29.295  48.087  1.00  0.00           H  
ATOM    774 1HB  ASN A  52      19.830  29.924  47.779  1.00  0.00           H  
ATOM    775 2HB  ASN A  52      20.047  29.688  46.037  1.00  0.00           H  
ATOM    776 1HD2 ASN A  52      20.695  26.029  47.001  1.00  0.00           H  
ATOM    777 2HD2 ASN A  52      21.802  27.280  46.649  1.00  0.00           H  
ATOM    778  N   LEU A  53      22.872  29.882  44.891  1.00  0.00           N  
ATOM    779  CA  LEU A  53      23.693  29.355  43.793  1.00  0.00           C  
ATOM    780  C   LEU A  53      25.161  29.630  44.104  1.00  0.00           C  
ATOM    781  O   LEU A  53      26.050  28.880  43.716  1.00  0.00           O  
ATOM    782  CB  LEU A  53      23.286  30.037  42.481  1.00  0.00           C  
ATOM    783  CG  LEU A  53      21.866  29.758  41.974  1.00  0.00           C  
ATOM    784  CD1 LEU A  53      21.545  30.695  40.817  1.00  0.00           C  
ATOM    785  CD2 LEU A  53      21.761  28.302  41.545  1.00  0.00           C  
ATOM    786  H   LEU A  53      22.448  30.793  44.778  1.00  0.00           H  
ATOM    787  HA  LEU A  53      23.521  28.282  43.714  1.00  0.00           H  
ATOM    788 1HB  LEU A  53      23.388  31.109  42.642  1.00  0.00           H  
ATOM    789 2HB  LEU A  53      23.978  29.722  41.700  1.00  0.00           H  
ATOM    790  HG  LEU A  53      21.150  29.955  42.772  1.00  0.00           H  
ATOM    791 1HD1 LEU A  53      20.536  30.498  40.455  1.00  0.00           H  
ATOM    792 2HD1 LEU A  53      21.612  31.728  41.159  1.00  0.00           H  
ATOM    793 3HD1 LEU A  53      22.254  30.538  40.005  1.00  0.00           H  
ATOM    794 1HD2 LEU A  53      20.753  28.098  41.184  1.00  0.00           H  
ATOM    795 2HD2 LEU A  53      22.473  28.090  40.746  1.00  0.00           H  
ATOM    796 3HD2 LEU A  53      21.977  27.643  42.386  1.00  0.00           H  
ATOM    797  N   VAL A  54      25.411  30.722  44.810  1.00  0.00           N  
ATOM    798  CA  VAL A  54      26.786  31.065  45.202  1.00  0.00           C  
ATOM    799  C   VAL A  54      27.360  30.021  46.166  1.00  0.00           C  
ATOM    800  O   VAL A  54      28.506  29.591  46.014  1.00  0.00           O  
ATOM    801  CB  VAL A  54      26.808  32.457  45.864  1.00  0.00           C  
ATOM    802  CG1 VAL A  54      28.168  32.813  46.447  1.00  0.00           C  
ATOM    803  CG2 VAL A  54      26.389  33.474  44.813  1.00  0.00           C  
ATOM    804  H   VAL A  54      24.632  31.308  45.069  1.00  0.00           H  
ATOM    805  HA  VAL A  54      27.396  31.086  44.299  1.00  0.00           H  
ATOM    806  HB  VAL A  54      26.112  32.471  46.703  1.00  0.00           H  
ATOM    807 1HG1 VAL A  54      28.128  33.804  46.901  1.00  0.00           H  
ATOM    808 2HG1 VAL A  54      28.456  32.091  47.210  1.00  0.00           H  
ATOM    809 3HG1 VAL A  54      28.920  32.813  45.658  1.00  0.00           H  
ATOM    810 1HG2 VAL A  54      26.399  34.465  45.267  1.00  0.00           H  
ATOM    811 2HG2 VAL A  54      27.105  33.421  43.992  1.00  0.00           H  
ATOM    812 3HG2 VAL A  54      25.388  33.255  44.447  1.00  0.00           H  
ATOM    813  N   ASP A  55      26.550  29.602  47.138  1.00  0.00           N  
ATOM    814  CA  ASP A  55      26.971  28.638  48.160  1.00  0.00           C  
ATOM    815  C   ASP A  55      26.785  27.166  47.855  1.00  0.00           C  
ATOM    816  O   ASP A  55      27.570  26.335  48.308  1.00  0.00           O  
ATOM    817  CB  ASP A  55      26.233  28.934  49.466  1.00  0.00           C  
ATOM    818  CG  ASP A  55      26.394  30.337  50.036  1.00  0.00           C  
ATOM    819  OD1 ASP A  55      27.348  31.048  49.818  1.00  0.00           O  
ATOM    820  OD2 ASP A  55      25.468  30.678  50.733  1.00  0.00           O  
ATOM    821  H   ASP A  55      25.609  29.969  47.162  1.00  0.00           H  
ATOM    822  HA  ASP A  55      28.044  28.766  48.304  1.00  0.00           H  
ATOM    823 1HB  ASP A  55      25.176  28.759  49.269  1.00  0.00           H  
ATOM    824 2HB  ASP A  55      26.577  28.236  50.229  1.00  0.00           H  
ATOM    825  N   CYS A  56      25.743  26.807  47.111  1.00  0.00           N  
ATOM    826  CA  CYS A  56      25.458  25.386  46.891  1.00  0.00           C  
ATOM    827  C   CYS A  56      25.837  24.977  45.475  1.00  0.00           C  
ATOM    828  O   CYS A  56      26.446  23.934  45.259  1.00  0.00           O  
ATOM    829  CB  CYS A  56      23.973  25.117  47.130  1.00  0.00           C  
ATOM    830  SG  CYS A  56      23.372  25.633  48.756  1.00  0.00           S  
ATOM    831  H   CYS A  56      25.131  27.491  46.685  1.00  0.00           H  
ATOM    832  HA  CYS A  56      26.058  24.792  47.580  1.00  0.00           H  
ATOM    833 1HB  CYS A  56      23.385  25.637  46.374  1.00  0.00           H  
ATOM    834 2HB  CYS A  56      23.779  24.050  47.022  1.00  0.00           H  
ATOM    835  N   SER A  57      25.420  25.767  44.492  1.00  0.00           N  
ATOM    836  CA  SER A  57      25.728  25.437  43.092  1.00  0.00           C  
ATOM    837  C   SER A  57      27.166  25.743  42.731  1.00  0.00           C  
ATOM    838  O   SER A  57      27.405  26.604  41.882  1.00  0.00           O  
ATOM    839  CB  SER A  57      24.841  26.183  42.114  1.00  0.00           C  
ATOM    840  OG  SER A  57      25.184  25.834  40.801  1.00  0.00           O  
ATOM    841  H   SER A  57      24.891  26.589  44.746  1.00  0.00           H  
ATOM    842  HA  SER A  57      25.563  24.368  42.951  1.00  0.00           H  
ATOM    843 1HB  SER A  57      23.794  25.946  42.301  1.00  0.00           H  
ATOM    844 2HB  SER A  57      24.949  27.258  42.251  1.00  0.00           H  
ATOM    845  HG  SER A  57      26.054  26.219  40.671  1.00  0.00           H  
ATOM    846  N   THR A  58      28.102  25.064  43.377  1.00  0.00           N  
ATOM    847  CA  THR A  58      29.502  25.396  43.182  1.00  0.00           C  
ATOM    848  C   THR A  58      30.322  24.348  42.404  1.00  0.00           C  
ATOM    849  O   THR A  58      30.171  24.228  41.185  1.00  0.00           O  
ATOM    850  CB  THR A  58      30.215  25.651  44.523  1.00  0.00           C  
ATOM    851  OG1 THR A  58      30.147  24.477  45.343  1.00  0.00           O  
ATOM    852  CG2 THR A  58      29.530  26.818  45.216  1.00  0.00           C  
ATOM    853  H   THR A  58      27.807  24.322  43.998  1.00  0.00           H  
ATOM    854  HA  THR A  58      29.554  26.308  42.588  1.00  0.00           H  
ATOM    855  HB  THR A  58      31.264  25.884  44.340  1.00  0.00           H  
ATOM    856  HG1 THR A  58      30.645  24.628  46.150  1.00  0.00           H  
ATOM    857 1HG2 THR A  58      30.015  27.023  46.171  1.00  0.00           H  
ATOM    858 2HG2 THR A  58      29.596  27.702  44.583  1.00  0.00           H  
ATOM    859 3HG2 THR A  58      28.482  26.583  45.397  1.00  0.00           H  
ATOM    860  N   GLU A  59      31.179  23.614  43.116  1.00  0.00           N  
ATOM    861  CA  GLU A  59      32.178  22.759  42.478  1.00  0.00           C  
ATOM    862  C   GLU A  59      31.603  21.763  41.486  1.00  0.00           C  
ATOM    863  O   GLU A  59      32.163  21.545  40.419  1.00  0.00           O  
ATOM    864  CB  GLU A  59      32.961  22.011  43.558  1.00  0.00           C  
ATOM    865  CG  GLU A  59      34.150  21.198  43.069  1.00  0.00           C  
ATOM    866  CD  GLU A  59      35.267  22.057  42.548  1.00  0.00           C  
ATOM    867  OE1 GLU A  59      35.286  23.229  42.844  1.00  0.00           O  
ATOM    868  OE2 GLU A  59      36.112  21.549  41.851  1.00  0.00           O  
ATOM    869  H   GLU A  59      31.112  23.669  44.122  1.00  0.00           H  
ATOM    870  HA  GLU A  59      32.852  23.405  41.915  1.00  0.00           H  
ATOM    871 1HB  GLU A  59      33.335  22.728  44.291  1.00  0.00           H  
ATOM    872 2HB  GLU A  59      32.291  21.324  44.079  1.00  0.00           H  
ATOM    873 1HG  GLU A  59      34.525  20.590  43.893  1.00  0.00           H  
ATOM    874 2HG  GLU A  59      33.828  20.520  42.278  1.00  0.00           H  
ATOM    875  N   LYS A  60      30.469  21.150  41.817  1.00  0.00           N  
ATOM    876  CA  LYS A  60      29.866  20.127  40.949  1.00  0.00           C  
ATOM    877  C   LYS A  60      29.313  20.709  39.653  1.00  0.00           C  
ATOM    878  O   LYS A  60      29.010  19.971  38.705  1.00  0.00           O  
ATOM    879  CB  LYS A  60      28.746  19.397  41.693  1.00  0.00           C  
ATOM    880  CG  LYS A  60      29.220  18.505  42.834  1.00  0.00           C  
ATOM    881  CD  LYS A  60      28.044  17.833  43.525  1.00  0.00           C  
ATOM    882  CE  LYS A  60      28.504  16.929  44.659  1.00  0.00           C  
ATOM    883  NZ  LYS A  60      27.360  16.292  45.365  1.00  0.00           N  
ATOM    884  H   LYS A  60      30.021  21.400  42.685  1.00  0.00           H  
ATOM    885  HA  LYS A  60      30.641  19.408  40.679  1.00  0.00           H  
ATOM    886 1HB  LYS A  60      28.051  20.128  42.107  1.00  0.00           H  
ATOM    887 2HB  LYS A  60      28.191  18.775  40.991  1.00  0.00           H  
ATOM    888 1HG  LYS A  60      29.890  17.741  42.438  1.00  0.00           H  
ATOM    889 2HG  LYS A  60      29.767  19.105  43.560  1.00  0.00           H  
ATOM    890 1HD  LYS A  60      27.375  18.594  43.929  1.00  0.00           H  
ATOM    891 2HD  LYS A  60      27.491  17.235  42.801  1.00  0.00           H  
ATOM    892 1HE  LYS A  60      29.149  16.150  44.253  1.00  0.00           H  
ATOM    893 2HE  LYS A  60      29.077  17.520  45.374  1.00  0.00           H  
ATOM    894 1HZ  LYS A  60      27.707  15.702  46.109  1.00  0.00           H  
ATOM    895 2HZ  LYS A  60      26.762  17.007  45.756  1.00  0.00           H  
ATOM    896 3HZ  LYS A  60      26.829  15.731  44.714  1.00  0.00           H  
ATOM    897  N   TYR A  61      29.171  22.034  39.615  1.00  0.00           N  
ATOM    898  CA  TYR A  61      28.597  22.763  38.483  1.00  0.00           C  
ATOM    899  C   TYR A  61      29.645  23.663  37.854  1.00  0.00           C  
ATOM    900  O   TYR A  61      29.343  24.507  37.001  1.00  0.00           O  
ATOM    901  CB  TYR A  61      27.405  23.532  39.057  1.00  0.00           C  
ATOM    902  CG  TYR A  61      26.444  22.468  39.539  1.00  0.00           C  
ATOM    903  CD1 TYR A  61      26.367  22.133  40.883  1.00  0.00           C  
ATOM    904  CD2 TYR A  61      25.631  21.823  38.619  1.00  0.00           C  
ATOM    905  CE1 TYR A  61      25.481  21.158  41.297  1.00  0.00           C  
ATOM    906  CE2 TYR A  61      24.744  20.848  39.031  1.00  0.00           C  
ATOM    907  CZ  TYR A  61      24.664  20.511  40.367  1.00  0.00           C  
ATOM    908  OH  TYR A  61      23.780  19.538  40.774  1.00  0.00           O  
ATOM    909  H   TYR A  61      29.466  22.600  40.397  1.00  0.00           H  
ATOM    910  HA  TYR A  61      28.277  22.050  37.724  1.00  0.00           H  
ATOM    911 1HB  TYR A  61      27.726  24.191  39.865  1.00  0.00           H  
ATOM    912 2HB  TYR A  61      26.931  24.186  38.326  1.00  0.00           H  
ATOM    913  HD1 TYR A  61      27.004  22.637  41.611  1.00  0.00           H  
ATOM    914  HD2 TYR A  61      25.689  22.083  37.562  1.00  0.00           H  
ATOM    915  HE1 TYR A  61      25.421  20.895  42.353  1.00  0.00           H  
ATOM    916  HE2 TYR A  61      24.107  20.341  38.307  1.00  0.00           H  
ATOM    917  HH  TYR A  61      23.370  19.120  40.013  1.00  0.00           H  
ATOM    918  N   GLY A  62      30.904  23.492  38.265  1.00  0.00           N  
ATOM    919  CA  GLY A  62      32.006  24.253  37.700  1.00  0.00           C  
ATOM    920  C   GLY A  62      32.097  25.686  38.174  1.00  0.00           C  
ATOM    921  O   GLY A  62      32.822  26.479  37.579  1.00  0.00           O  
ATOM    922  H   GLY A  62      31.121  22.823  38.989  1.00  0.00           H  
ATOM    923 1HA  GLY A  62      32.939  23.748  37.950  1.00  0.00           H  
ATOM    924 2HA  GLY A  62      31.908  24.259  36.616  1.00  0.00           H  
ATOM    925  N   ASN A  63      31.378  26.031  39.237  1.00  0.00           N  
ATOM    926  CA  ASN A  63      31.339  27.404  39.744  1.00  0.00           C  
ATOM    927  C   ASN A  63      32.130  27.513  41.038  1.00  0.00           C  
ATOM    928  O   ASN A  63      32.323  26.515  41.742  1.00  0.00           O  
ATOM    929  CB  ASN A  63      29.897  27.835  39.936  1.00  0.00           C  
ATOM    930  CG  ASN A  63      29.061  27.786  38.687  1.00  0.00           C  
ATOM    931  OD1 ASN A  63      29.484  28.075  37.561  1.00  0.00           O  
ATOM    932  ND2 ASN A  63      27.826  27.406  38.891  1.00  0.00           N  
ATOM    933  H   ASN A  63      30.834  25.329  39.719  1.00  0.00           H  
ATOM    934  HA  ASN A  63      31.804  28.068  39.013  1.00  0.00           H  
ATOM    935 1HB  ASN A  63      29.419  27.198  40.681  1.00  0.00           H  
ATOM    936 2HB  ASN A  63      29.881  28.857  40.315  1.00  0.00           H  
ATOM    937 1HD2 ASN A  63      27.189  27.342  38.122  1.00  0.00           H  
ATOM    938 2HD2 ASN A  63      27.536  27.184  39.821  1.00  0.00           H  
ATOM    939  N   LYS A  64      32.580  28.725  41.355  1.00  0.00           N  
ATOM    940  CA  LYS A  64      33.350  29.016  42.553  1.00  0.00           C  
ATOM    941  C   LYS A  64      32.727  30.091  43.442  1.00  0.00           C  
ATOM    942  O   LYS A  64      33.434  30.833  44.110  1.00  0.00           O  
ATOM    943  CB  LYS A  64      34.762  29.431  42.136  1.00  0.00           C  
ATOM    944  CG  LYS A  64      35.570  28.431  41.317  1.00  0.00           C  
ATOM    945  CD  LYS A  64      35.951  27.179  42.092  1.00  0.00           C  
ATOM    946  CE  LYS A  64      36.837  26.268  41.258  1.00  0.00           C  
ATOM    947  NZ  LYS A  64      37.271  25.056  42.004  1.00  0.00           N  
ATOM    948  H   LYS A  64      32.377  29.488  40.723  1.00  0.00           H  
ATOM    949  HA  LYS A  64      33.396  28.109  43.156  1.00  0.00           H  
ATOM    950 1HB  LYS A  64      34.697  30.345  41.541  1.00  0.00           H  
ATOM    951 2HB  LYS A  64      35.343  29.648  43.030  1.00  0.00           H  
ATOM    952 1HG  LYS A  64      34.989  28.123  40.446  1.00  0.00           H  
ATOM    953 2HG  LYS A  64      36.485  28.914  40.980  1.00  0.00           H  
ATOM    954 1HD  LYS A  64      36.483  27.462  43.002  1.00  0.00           H  
ATOM    955 2HD  LYS A  64      35.054  26.630  42.381  1.00  0.00           H  
ATOM    956 1HE  LYS A  64      36.285  25.958  40.371  1.00  0.00           H  
ATOM    957 2HE  LYS A  64      37.720  26.824  40.946  1.00  0.00           H  
ATOM    958 1HZ  LYS A  64      37.854  24.480  41.417  1.00  0.00           H  
ATOM    959 2HZ  LYS A  64      37.793  25.327  42.825  1.00  0.00           H  
ATOM    960 3HZ  LYS A  64      36.472  24.509  42.296  1.00  0.00           H  
ATOM    961  N   GLY A  65      31.401  30.204  43.451  1.00  0.00           N  
ATOM    962  CA  GLY A  65      30.748  31.224  44.266  1.00  0.00           C  
ATOM    963  C   GLY A  65      31.097  32.620  43.775  1.00  0.00           C  
ATOM    964  O   GLY A  65      30.891  32.929  42.603  1.00  0.00           O  
ATOM    965  H   GLY A  65      30.851  29.574  42.886  1.00  0.00           H  
ATOM    966 1HA  GLY A  65      29.670  31.072  44.227  1.00  0.00           H  
ATOM    967 2HA  GLY A  65      31.051  31.117  45.307  1.00  0.00           H  
ATOM    968  N   CYS A  66      31.621  33.486  44.645  1.00  0.00           N  
ATOM    969  CA  CYS A  66      31.959  34.841  44.212  1.00  0.00           C  
ATOM    970  C   CYS A  66      33.174  34.865  43.300  1.00  0.00           C  
ATOM    971  O   CYS A  66      33.546  35.913  42.770  1.00  0.00           O  
ATOM    972  CB  CYS A  66      32.226  35.800  45.376  1.00  0.00           C  
ATOM    973  SG  CYS A  66      30.790  36.336  46.339  1.00  0.00           S  
ATOM    974  H   CYS A  66      31.788  33.218  45.603  1.00  0.00           H  
ATOM    975  HA  CYS A  66      31.109  35.228  43.650  1.00  0.00           H  
ATOM    976 1HB  CYS A  66      32.915  35.321  46.072  1.00  0.00           H  
ATOM    977 2HB  CYS A  66      32.701  36.702  44.996  1.00  0.00           H  
ATOM    978  N   ASN A  67      33.837  33.726  43.121  1.00  0.00           N  
ATOM    979  CA  ASN A  67      35.041  33.689  42.313  1.00  0.00           C  
ATOM    980  C   ASN A  67      34.705  33.200  40.890  1.00  0.00           C  
ATOM    981  O   ASN A  67      35.574  32.740  40.141  1.00  0.00           O  
ATOM    982  CB  ASN A  67      36.061  32.799  42.999  1.00  0.00           C  
ATOM    983  CG  ASN A  67      36.464  33.356  44.336  1.00  0.00           C  
ATOM    984  OD1 ASN A  67      37.265  34.284  44.497  1.00  0.00           O  
ATOM    985  ND2 ASN A  67      35.885  32.770  45.353  1.00  0.00           N  
ATOM    986  H   ASN A  67      33.510  32.870  43.545  1.00  0.00           H  
ATOM    987  HA  ASN A  67      35.444  34.699  42.224  1.00  0.00           H  
ATOM    988 1HB  ASN A  67      35.648  31.799  43.136  1.00  0.00           H  
ATOM    989 2HB  ASN A  67      36.943  32.702  42.366  1.00  0.00           H  
ATOM    990 1HD2 ASN A  67      36.087  33.068  46.287  1.00  0.00           H  
ATOM    991 2HD2 ASN A  67      35.240  32.021  45.207  1.00  0.00           H  
ATOM    992  N   GLY A  68      33.423  33.287  40.536  1.00  0.00           N  
ATOM    993  CA  GLY A  68      32.926  33.081  39.183  1.00  0.00           C  
ATOM    994  C   GLY A  68      32.140  31.833  38.859  1.00  0.00           C  
ATOM    995  O   GLY A  68      32.235  30.808  39.536  1.00  0.00           O  
ATOM    996  H   GLY A  68      32.732  33.509  41.239  1.00  0.00           H  
ATOM    997 1HA  GLY A  68      32.285  33.936  38.965  1.00  0.00           H  
ATOM    998 2HA  GLY A  68      33.775  33.085  38.500  1.00  0.00           H  
ATOM    999  N   GLY A  69      31.363  31.928  37.781  1.00  0.00           N  
ATOM   1000  CA  GLY A  69      30.535  30.823  37.319  1.00  0.00           C  
ATOM   1001  C   GLY A  69      29.630  31.119  36.133  1.00  0.00           C  
ATOM   1002  O   GLY A  69      29.637  32.220  35.576  1.00  0.00           O  
ATOM   1003  H   GLY A  69      31.382  32.815  37.299  1.00  0.00           H  
ATOM   1004 1HA  GLY A  69      31.186  29.993  37.042  1.00  0.00           H  
ATOM   1005 2HA  GLY A  69      29.908  30.500  38.150  1.00  0.00           H  
ATOM   1006  N   PHE A  70      28.824  30.129  35.751  1.00  0.00           N  
ATOM   1007  CA  PHE A  70      27.927  30.273  34.609  1.00  0.00           C  
ATOM   1008  C   PHE A  70      26.473  29.884  34.881  1.00  0.00           C  
ATOM   1009  O   PHE A  70      26.172  28.998  35.681  1.00  0.00           O  
ATOM   1010  CB  PHE A  70      28.432  29.436  33.432  1.00  0.00           C  
ATOM   1011  CG  PHE A  70      29.788  29.855  32.941  1.00  0.00           C  
ATOM   1012  CD1 PHE A  70      30.923  29.211  33.410  1.00  0.00           C  
ATOM   1013  CD2 PHE A  70      29.940  30.886  32.014  1.00  0.00           C  
ATOM   1014  CE1 PHE A  70      32.178  29.585  32.967  1.00  0.00           C  
ATOM   1015  CE2 PHE A  70      31.194  31.260  31.570  1.00  0.00           C  
ATOM   1016  CZ  PHE A  70      32.311  30.606  32.050  1.00  0.00           C  
ATOM   1017  H   PHE A  70      28.862  29.274  36.289  1.00  0.00           H  
ATOM   1018  HA  PHE A  70      27.922  31.325  34.319  1.00  0.00           H  
ATOM   1019 1HB  PHE A  70      28.480  28.388  33.726  1.00  0.00           H  
ATOM   1020 2HB  PHE A  70      27.730  29.509  32.602  1.00  0.00           H  
ATOM   1021  HD1 PHE A  70      30.821  28.402  34.134  1.00  0.00           H  
ATOM   1022  HD2 PHE A  70      29.059  31.404  31.634  1.00  0.00           H  
ATOM   1023  HE1 PHE A  70      33.064  29.074  33.341  1.00  0.00           H  
ATOM   1024  HE2 PHE A  70      31.307  32.066  30.846  1.00  0.00           H  
ATOM   1025  HZ  PHE A  70      33.304  30.895  31.708  1.00  0.00           H  
ATOM   1026  N   MET A  71      25.577  30.555  34.168  1.00  0.00           N  
ATOM   1027  CA  MET A  71      24.140  30.339  34.298  1.00  0.00           C  
ATOM   1028  C   MET A  71      23.618  28.979  33.845  1.00  0.00           C  
ATOM   1029  O   MET A  71      22.631  28.493  34.402  1.00  0.00           O  
ATOM   1030  CB  MET A  71      23.406  31.439  33.534  1.00  0.00           C  
ATOM   1031  CG  MET A  71      23.622  32.798  34.186  1.00  0.00           C  
ATOM   1032  SD  MET A  71      25.080  33.678  33.590  1.00  0.00           S  
ATOM   1033  CE  MET A  71      24.593  34.474  32.062  1.00  0.00           C  
ATOM   1034  H   MET A  71      25.904  31.243  33.506  1.00  0.00           H  
ATOM   1035  HA  MET A  71      23.908  30.402  35.361  1.00  0.00           H  
ATOM   1036 1HB  MET A  71      23.758  31.473  32.504  1.00  0.00           H  
ATOM   1037 2HB  MET A  71      22.338  31.220  33.500  1.00  0.00           H  
ATOM   1038 1HG  MET A  71      22.764  33.446  34.014  1.00  0.00           H  
ATOM   1039 2HG  MET A  71      23.728  32.651  35.261  1.00  0.00           H  
ATOM   1040 1HE  MET A  71      25.442  35.025  31.656  1.00  0.00           H  
ATOM   1041 2HE  MET A  71      24.269  33.727  31.337  1.00  0.00           H  
ATOM   1042 3HE  MET A  71      23.771  35.164  32.254  1.00  0.00           H  
ATOM   1043  N   THR A  72      24.251  28.343  32.865  1.00  0.00           N  
ATOM   1044  CA  THR A  72      23.726  27.057  32.402  1.00  0.00           C  
ATOM   1045  C   THR A  72      23.896  25.943  33.445  1.00  0.00           C  
ATOM   1046  O   THR A  72      23.067  25.036  33.533  1.00  0.00           O  
ATOM   1047  CB  THR A  72      24.404  26.628  31.088  1.00  0.00           C  
ATOM   1048  OG1 THR A  72      25.826  26.607  31.269  1.00  0.00           O  
ATOM   1049  CG2 THR A  72      24.046  27.601  29.975  1.00  0.00           C  
ATOM   1050  H   THR A  72      25.081  28.722  32.433  1.00  0.00           H  
ATOM   1051  HA  THR A  72      22.659  27.171  32.210  1.00  0.00           H  
ATOM   1052  HB  THR A  72      24.069  25.628  30.816  1.00  0.00           H  
ATOM   1053  HG1 THR A  72      26.229  26.145  30.529  1.00  0.00           H  
ATOM   1054 1HG2 THR A  72      24.533  27.283  29.053  1.00  0.00           H  
ATOM   1055 2HG2 THR A  72      22.963  27.598  29.848  1.00  0.00           H  
ATOM   1056 3HG2 THR A  72      24.381  28.605  30.232  1.00  0.00           H  
ATOM   1057  N   THR A  73      24.959  25.996  34.244  1.00  0.00           N  
ATOM   1058  CA  THR A  73      25.104  24.898  35.207  1.00  0.00           C  
ATOM   1059  C   THR A  73      24.339  25.293  36.461  1.00  0.00           C  
ATOM   1060  O   THR A  73      23.969  24.418  37.246  1.00  0.00           O  
ATOM   1061  CB  THR A  73      26.584  24.618  35.527  1.00  0.00           C  
ATOM   1062  OG1 THR A  73      27.178  25.758  36.161  1.00  0.00           O  
ATOM   1063  CG2 THR A  73      27.335  24.305  34.243  1.00  0.00           C  
ATOM   1064  H   THR A  73      25.633  26.746  34.196  1.00  0.00           H  
ATOM   1065  HA  THR A  73      24.680  23.986  34.786  1.00  0.00           H  
ATOM   1066  HB  THR A  73      26.651  23.770  36.208  1.00  0.00           H  
ATOM   1067  HG1 THR A  73      28.039  25.482  36.484  1.00  0.00           H  
ATOM   1068 1HG2 THR A  73      28.382  24.109  34.480  1.00  0.00           H  
ATOM   1069 2HG2 THR A  73      26.895  23.426  33.771  1.00  0.00           H  
ATOM   1070 3HG2 THR A  73      27.271  25.152  33.561  1.00  0.00           H  
ATOM   1071  N   ALA A  74      24.097  26.589  36.652  1.00  0.00           N  
ATOM   1072  CA  ALA A  74      23.236  27.034  37.748  1.00  0.00           C  
ATOM   1073  C   ALA A  74      21.832  26.442  37.532  1.00  0.00           C  
ATOM   1074  O   ALA A  74      21.160  26.009  38.474  1.00  0.00           O  
ATOM   1075  CB  ALA A  74      23.191  28.554  37.802  1.00  0.00           C  
ATOM   1076  H   ALA A  74      24.509  27.277  36.038  1.00  0.00           H  
ATOM   1077  HA  ALA A  74      23.633  26.673  38.696  1.00  0.00           H  
ATOM   1078 1HB  ALA A  74      22.515  28.863  38.599  1.00  0.00           H  
ATOM   1079 2HB  ALA A  74      24.195  28.936  38.000  1.00  0.00           H  
ATOM   1080 3HB  ALA A  74      22.835  28.935  36.846  1.00  0.00           H  
ATOM   1081  N   PHE A  75      21.388  26.421  36.264  1.00  0.00           N  
ATOM   1082  CA  PHE A  75      20.072  25.841  35.955  1.00  0.00           C  
ATOM   1083  C   PHE A  75      20.097  24.334  36.246  1.00  0.00           C  
ATOM   1084  O   PHE A  75      19.148  23.806  36.810  1.00  0.00           O  
ATOM   1085  CB  PHE A  75      19.710  26.095  34.493  1.00  0.00           C  
ATOM   1086  CG  PHE A  75      19.535  27.542  34.124  1.00  0.00           C  
ATOM   1087  CD1 PHE A  75      19.018  28.488  34.997  1.00  0.00           C  
ATOM   1088  CD2 PHE A  75      19.905  27.960  32.858  1.00  0.00           C  
ATOM   1089  CE1 PHE A  75      18.878  29.805  34.607  1.00  0.00           C  
ATOM   1090  CE2 PHE A  75      19.767  29.280  32.468  1.00  0.00           C  
ATOM   1091  CZ  PHE A  75      19.251  30.211  33.343  1.00  0.00           C  
ATOM   1092  H   PHE A  75      21.965  26.808  35.530  1.00  0.00           H  
ATOM   1093  HA  PHE A  75      19.315  26.314  36.583  1.00  0.00           H  
ATOM   1094 1HB  PHE A  75      20.492  25.681  33.856  1.00  0.00           H  
ATOM   1095 2HB  PHE A  75      18.780  25.577  34.262  1.00  0.00           H  
ATOM   1096  HD1 PHE A  75      18.710  28.218  36.008  1.00  0.00           H  
ATOM   1097  HD2 PHE A  75      20.313  27.232  32.157  1.00  0.00           H  
ATOM   1098  HE1 PHE A  75      18.468  30.529  35.313  1.00  0.00           H  
ATOM   1099  HE2 PHE A  75      20.061  29.600  31.468  1.00  0.00           H  
ATOM   1100  HZ  PHE A  75      19.139  31.249  33.039  1.00  0.00           H  
ATOM   1101  N   GLN A  76      21.168  23.643  35.859  1.00  0.00           N  
ATOM   1102  CA  GLN A  76      21.186  22.216  36.158  1.00  0.00           C  
ATOM   1103  C   GLN A  76      21.168  22.001  37.672  1.00  0.00           C  
ATOM   1104  O   GLN A  76      20.529  21.061  38.138  1.00  0.00           O  
ATOM   1105  CB  GLN A  76      22.406  21.529  35.541  1.00  0.00           C  
ATOM   1106  CG  GLN A  76      22.372  20.014  35.649  1.00  0.00           C  
ATOM   1107  CD  GLN A  76      21.213  19.417  34.874  1.00  0.00           C  
ATOM   1108  OE1 GLN A  76      20.972  19.830  33.737  1.00  0.00           O  
ATOM   1109  NE2 GLN A  76      20.496  18.459  35.456  1.00  0.00           N  
ATOM   1110  H   GLN A  76      21.931  24.096  35.378  1.00  0.00           H  
ATOM   1111  HA  GLN A  76      20.291  21.762  35.734  1.00  0.00           H  
ATOM   1112 1HB  GLN A  76      22.477  21.796  34.485  1.00  0.00           H  
ATOM   1113 2HB  GLN A  76      23.308  21.888  36.034  1.00  0.00           H  
ATOM   1114 1HG  GLN A  76      23.301  19.608  35.249  1.00  0.00           H  
ATOM   1115 2HG  GLN A  76      22.265  19.722  36.693  1.00  0.00           H  
ATOM   1116 1HE2 GLN A  76      19.725  18.042  34.976  1.00  0.00           H  
ATOM   1117 2HE2 GLN A  76      20.707  18.138  36.378  1.00  0.00           H  
ATOM   1118  N   TYR A  77      21.857  22.837  38.442  1.00  0.00           N  
ATOM   1119  CA  TYR A  77      21.790  22.716  39.904  1.00  0.00           C  
ATOM   1120  C   TYR A  77      20.353  22.803  40.456  1.00  0.00           C  
ATOM   1121  O   TYR A  77      19.938  21.950  41.244  1.00  0.00           O  
ATOM   1122  CB  TYR A  77      22.635  23.751  40.649  1.00  0.00           C  
ATOM   1123  CG  TYR A  77      22.296  23.805  42.123  1.00  0.00           C  
ATOM   1124  CD1 TYR A  77      22.787  22.894  43.045  1.00  0.00           C  
ATOM   1125  CD2 TYR A  77      21.454  24.817  42.562  1.00  0.00           C  
ATOM   1126  CE1 TYR A  77      22.439  22.996  44.378  1.00  0.00           C  
ATOM   1127  CE2 TYR A  77      21.099  24.929  43.892  1.00  0.00           C  
ATOM   1128  CZ  TYR A  77      21.591  24.020  44.804  1.00  0.00           C  
ATOM   1129  OH  TYR A  77      21.238  24.133  46.130  1.00  0.00           O  
ATOM   1130  H   TYR A  77      22.425  23.558  38.022  1.00  0.00           H  
ATOM   1131  HA  TYR A  77      22.171  21.729  40.173  1.00  0.00           H  
ATOM   1132 1HB  TYR A  77      23.694  23.517  40.541  1.00  0.00           H  
ATOM   1133 2HB  TYR A  77      22.480  24.740  40.216  1.00  0.00           H  
ATOM   1134  HD1 TYR A  77      23.451  22.090  42.724  1.00  0.00           H  
ATOM   1135  HD2 TYR A  77      21.062  25.536  41.841  1.00  0.00           H  
ATOM   1136  HE1 TYR A  77      22.831  22.277  45.096  1.00  0.00           H  
ATOM   1137  HE2 TYR A  77      20.435  25.731  44.218  1.00  0.00           H  
ATOM   1138  HH  TYR A  77      21.477  23.331  46.601  1.00  0.00           H  
ATOM   1139  N   ILE A  78      19.614  23.823  40.029  1.00  0.00           N  
ATOM   1140  CA  ILE A  78      18.257  24.011  40.543  1.00  0.00           C  
ATOM   1141  C   ILE A  78      17.444  22.776  40.168  1.00  0.00           C  
ATOM   1142  O   ILE A  78      16.650  22.286  40.977  1.00  0.00           O  
ATOM   1143  CB  ILE A  78      17.618  25.291  39.969  1.00  0.00           C  
ATOM   1144  CG1 ILE A  78      18.404  26.496  40.485  1.00  0.00           C  
ATOM   1145  CG2 ILE A  78      16.152  25.338  40.373  1.00  0.00           C  
ATOM   1146  CD1 ILE A  78      18.121  27.822  39.819  1.00  0.00           C  
ATOM   1147  H   ILE A  78      20.006  24.459  39.348  1.00  0.00           H  
ATOM   1148  HA  ILE A  78      18.300  24.111  41.627  1.00  0.00           H  
ATOM   1149  HB  ILE A  78      17.696  25.282  38.882  1.00  0.00           H  
ATOM   1150 1HG1 ILE A  78      18.195  26.608  41.550  1.00  0.00           H  
ATOM   1151 2HG1 ILE A  78      19.468  26.285  40.361  1.00  0.00           H  
ATOM   1152 1HG2 ILE A  78      15.670  26.234  39.982  1.00  0.00           H  
ATOM   1153 2HG2 ILE A  78      15.623  24.466  39.986  1.00  0.00           H  
ATOM   1154 3HG2 ILE A  78      16.082  25.345  41.462  1.00  0.00           H  
ATOM   1155 1HD1 ILE A  78      18.732  28.609  40.261  1.00  0.00           H  
ATOM   1156 2HD1 ILE A  78      18.347  27.748  38.756  1.00  0.00           H  
ATOM   1157 3HD1 ILE A  78      17.070  28.081  39.947  1.00  0.00           H  
ATOM   1158  N   ILE A  79      17.645  22.247  38.962  1.00  0.00           N  
ATOM   1159  CA  ILE A  79      16.923  21.036  38.553  1.00  0.00           C  
ATOM   1160  C   ILE A  79      17.318  19.846  39.429  1.00  0.00           C  
ATOM   1161  O   ILE A  79      16.461  19.158  39.979  1.00  0.00           O  
ATOM   1162  CB  ILE A  79      17.218  20.720  37.075  1.00  0.00           C  
ATOM   1163  CG1 ILE A  79      16.657  21.827  36.177  1.00  0.00           C  
ATOM   1164  CG2 ILE A  79      16.633  19.368  36.698  1.00  0.00           C  
ATOM   1165  CD1 ILE A  79      17.143  21.826  34.747  1.00  0.00           C  
ATOM   1166  H   ILE A  79      18.300  22.685  38.330  1.00  0.00           H  
ATOM   1167  HA  ILE A  79      15.855  21.213  38.667  1.00  0.00           H  
ATOM   1168  HB  ILE A  79      18.295  20.698  36.917  1.00  0.00           H  
ATOM   1169 1HG1 ILE A  79      15.571  21.731  36.165  1.00  0.00           H  
ATOM   1170 2HG1 ILE A  79      16.920  22.787  36.623  1.00  0.00           H  
ATOM   1171 1HG2 ILE A  79      16.838  19.142  35.653  1.00  0.00           H  
ATOM   1172 2HG2 ILE A  79      17.064  18.577  37.311  1.00  0.00           H  
ATOM   1173 3HG2 ILE A  79      15.553  19.392  36.856  1.00  0.00           H  
ATOM   1174 1HD1 ILE A  79      16.672  22.657  34.218  1.00  0.00           H  
ATOM   1175 2HD1 ILE A  79      18.226  21.943  34.732  1.00  0.00           H  
ATOM   1176 3HD1 ILE A  79      16.878  20.887  34.261  1.00  0.00           H  
ATOM   1177  N   ASP A  80      18.620  19.604  39.586  1.00  0.00           N  
ATOM   1178  CA  ASP A  80      19.149  18.466  40.361  1.00  0.00           C  
ATOM   1179  C   ASP A  80      18.763  18.498  41.840  1.00  0.00           C  
ATOM   1180  O   ASP A  80      18.530  17.461  42.473  1.00  0.00           O  
ATOM   1181  CB  ASP A  80      20.673  18.385  40.277  1.00  0.00           C  
ATOM   1182  CG  ASP A  80      21.290  17.925  38.962  1.00  0.00           C  
ATOM   1183  OD1 ASP A  80      20.616  17.390  38.112  1.00  0.00           O  
ATOM   1184  OD2 ASP A  80      22.473  18.129  38.832  1.00  0.00           O  
ATOM   1185  H   ASP A  80      19.283  20.230  39.154  1.00  0.00           H  
ATOM   1186  HA  ASP A  80      18.731  17.553  39.936  1.00  0.00           H  
ATOM   1187 1HB  ASP A  80      21.076  19.377  40.486  1.00  0.00           H  
ATOM   1188 2HB  ASP A  80      21.029  17.695  41.045  1.00  0.00           H  
ATOM   1189  N   ASN A  81      18.729  19.707  42.389  1.00  0.00           N  
ATOM   1190  CA  ASN A  81      18.419  19.968  43.795  1.00  0.00           C  
ATOM   1191  C   ASN A  81      16.921  20.026  44.076  1.00  0.00           C  
ATOM   1192  O   ASN A  81      16.519  20.200  45.225  1.00  0.00           O  
ATOM   1193  CB  ASN A  81      19.107  21.261  44.189  1.00  0.00           C  
ATOM   1194  CG  ASN A  81      19.337  21.454  45.662  1.00  0.00           C  
ATOM   1195  OD1 ASN A  81      19.982  20.642  46.336  1.00  0.00           O  
ATOM   1196  ND2 ASN A  81      18.808  22.536  46.173  1.00  0.00           N  
ATOM   1197  H   ASN A  81      18.931  20.512  41.815  1.00  0.00           H  
ATOM   1198  HA  ASN A  81      18.808  19.139  44.390  1.00  0.00           H  
ATOM   1199 1HB  ASN A  81      20.079  21.309  43.695  1.00  0.00           H  
ATOM   1200 2HB  ASN A  81      18.509  22.102  43.838  1.00  0.00           H  
ATOM   1201 1HD2 ASN A  81      18.923  22.725  47.149  1.00  0.00           H  
ATOM   1202 2HD2 ASN A  81      18.293  23.170  45.597  1.00  0.00           H  
ATOM   1203  N   LYS A  82      16.102  19.884  43.041  1.00  0.00           N  
ATOM   1204  CA  LYS A  82      14.653  19.988  43.156  1.00  0.00           C  
ATOM   1205  C   LYS A  82      14.236  21.340  43.742  1.00  0.00           C  
ATOM   1206  O   LYS A  82      13.332  21.406  44.573  1.00  0.00           O  
ATOM   1207  CB  LYS A  82      14.088  18.861  44.022  1.00  0.00           C  
ATOM   1208  CG  LYS A  82      14.392  17.465  43.494  1.00  0.00           C  
ATOM   1209  CD  LYS A  82      13.745  16.391  44.356  1.00  0.00           C  
ATOM   1210  CE  LYS A  82      14.085  14.997  43.850  1.00  0.00           C  
ATOM   1211  NZ  LYS A  82      13.489  13.933  44.702  1.00  0.00           N  
ATOM   1212  H   LYS A  82      16.469  19.695  42.119  1.00  0.00           H  
ATOM   1213  HA  LYS A  82      14.229  19.912  42.154  1.00  0.00           H  
ATOM   1214 1HB  LYS A  82      14.484  18.923  45.036  1.00  0.00           H  
ATOM   1215 2HB  LYS A  82      13.005  18.969  44.094  1.00  0.00           H  
ATOM   1216 1HG  LYS A  82      14.019  17.375  42.474  1.00  0.00           H  
ATOM   1217 2HG  LYS A  82      15.471  17.311  43.485  1.00  0.00           H  
ATOM   1218 1HD  LYS A  82      14.095  16.494  45.384  1.00  0.00           H  
ATOM   1219 2HD  LYS A  82      12.662  16.520  44.342  1.00  0.00           H  
ATOM   1220 1HE  LYS A  82      13.711  14.888  42.833  1.00  0.00           H  
ATOM   1221 2HE  LYS A  82      15.168  14.879  43.839  1.00  0.00           H  
ATOM   1222 1HZ  LYS A  82      13.738  13.026  44.333  1.00  0.00           H  
ATOM   1223 2HZ  LYS A  82      13.840  14.019  45.646  1.00  0.00           H  
ATOM   1224 3HZ  LYS A  82      12.484  14.027  44.709  1.00  0.00           H  
ATOM   1225  N   GLY A  83      14.893  22.421  43.315  1.00  0.00           N  
ATOM   1226  CA  GLY A  83      14.523  23.741  43.793  1.00  0.00           C  
ATOM   1227  C   GLY A  83      15.586  24.611  44.438  1.00  0.00           C  
ATOM   1228  O   GLY A  83      16.693  24.192  44.772  1.00  0.00           O  
ATOM   1229  H   GLY A  83      15.653  22.329  42.655  1.00  0.00           H  
ATOM   1230 1HA  GLY A  83      14.129  24.301  42.946  1.00  0.00           H  
ATOM   1231 2HA  GLY A  83      13.731  23.636  44.533  1.00  0.00           H  
ATOM   1232  N   ILE A  84      15.197  25.876  44.571  1.00  0.00           N  
ATOM   1233  CA  ILE A  84      16.011  26.921  45.153  1.00  0.00           C  
ATOM   1234  C   ILE A  84      15.181  27.687  46.191  1.00  0.00           C  
ATOM   1235  O   ILE A  84      13.959  27.791  46.054  1.00  0.00           O  
ATOM   1236  CB  ILE A  84      16.487  27.862  44.031  1.00  0.00           C  
ATOM   1237  CG1 ILE A  84      17.594  28.781  44.554  1.00  0.00           C  
ATOM   1238  CG2 ILE A  84      15.328  28.679  43.479  1.00  0.00           C  
ATOM   1239  CD1 ILE A  84      18.414  29.454  43.477  1.00  0.00           C  
ATOM   1240  H   ILE A  84      14.267  26.090  44.235  1.00  0.00           H  
ATOM   1241  HA  ILE A  84      16.880  26.475  45.634  1.00  0.00           H  
ATOM   1242  HB  ILE A  84      16.915  27.266  43.225  1.00  0.00           H  
ATOM   1243 1HG1 ILE A  84      17.149  29.558  45.175  1.00  0.00           H  
ATOM   1244 2HG1 ILE A  84      18.257  28.179  45.176  1.00  0.00           H  
ATOM   1245 1HG2 ILE A  84      15.681  29.339  42.687  1.00  0.00           H  
ATOM   1246 2HG2 ILE A  84      14.575  28.002  43.078  1.00  0.00           H  
ATOM   1247 3HG2 ILE A  84      14.878  29.287  44.264  1.00  0.00           H  
ATOM   1248 1HD1 ILE A  84      19.175  30.085  43.937  1.00  0.00           H  
ATOM   1249 2HD1 ILE A  84      18.896  28.693  42.862  1.00  0.00           H  
ATOM   1250 3HD1 ILE A  84      17.770  30.069  42.850  1.00  0.00           H  
ATOM   1251  N   ASP A  85      15.846  28.173  47.236  1.00  0.00           N  
ATOM   1252  CA  ASP A  85      15.235  28.940  48.321  1.00  0.00           C  
ATOM   1253  C   ASP A  85      14.934  30.397  47.980  1.00  0.00           C  
ATOM   1254  O   ASP A  85      15.547  30.963  47.092  1.00  0.00           O  
ATOM   1255  CB  ASP A  85      16.132  28.913  49.562  1.00  0.00           C  
ATOM   1256  CG  ASP A  85      16.109  27.581  50.300  1.00  0.00           C  
ATOM   1257  OD1 ASP A  85      15.192  26.825  50.086  1.00  0.00           O  
ATOM   1258  OD2 ASP A  85      16.997  27.312  51.074  1.00  0.00           O  
ATOM   1259  H   ASP A  85      16.841  28.005  47.294  1.00  0.00           H  
ATOM   1260  HA  ASP A  85      14.278  28.481  48.570  1.00  0.00           H  
ATOM   1261 1HB  ASP A  85      17.158  29.127  49.260  1.00  0.00           H  
ATOM   1262 2HB  ASP A  85      15.815  29.696  50.251  1.00  0.00           H  
ATOM   1263  N   SER A  86      13.984  30.971  48.705  1.00  0.00           N  
ATOM   1264  CA  SER A  86      13.667  32.393  48.587  1.00  0.00           C  
ATOM   1265  C   SER A  86      14.757  33.302  49.173  1.00  0.00           C  
ATOM   1266  O   SER A  86      15.581  32.854  49.964  1.00  0.00           O  
ATOM   1267  CB  SER A  86      12.366  32.768  49.270  1.00  0.00           C  
ATOM   1268  OG  SER A  86      12.506  32.673  50.661  1.00  0.00           O  
ATOM   1269  H   SER A  86      13.468  30.394  49.355  1.00  0.00           H  
ATOM   1270  HA  SER A  86      13.567  32.625  47.525  1.00  0.00           H  
ATOM   1271 1HB  SER A  86      12.093  33.784  48.987  1.00  0.00           H  
ATOM   1272 2HB  SER A  86      11.544  32.127  48.955  1.00  0.00           H  
ATOM   1273  HG  SER A  86      11.662  32.955  51.022  1.00  0.00           H  
ATOM   1274  N   ASP A  87      14.781  34.561  48.755  1.00  0.00           N  
ATOM   1275  CA  ASP A  87      15.720  35.538  49.306  1.00  0.00           C  
ATOM   1276  C   ASP A  87      15.330  35.854  50.763  1.00  0.00           C  
ATOM   1277  O   ASP A  87      16.181  36.124  51.618  1.00  0.00           O  
ATOM   1278  CB  ASP A  87      15.739  36.825  48.480  1.00  0.00           C  
ATOM   1279  CG  ASP A  87      16.807  37.843  48.854  1.00  0.00           C  
ATOM   1280  OD1 ASP A  87      17.986  37.609  48.729  1.00  0.00           O  
ATOM   1281  OD2 ASP A  87      16.414  38.900  49.285  1.00  0.00           O  
ATOM   1282  H   ASP A  87      14.132  34.847  48.036  1.00  0.00           H  
ATOM   1283  HA  ASP A  87      16.725  35.116  49.290  1.00  0.00           H  
ATOM   1284 1HB  ASP A  87      15.886  36.571  47.429  1.00  0.00           H  
ATOM   1285 2HB  ASP A  87      14.770  37.317  48.572  1.00  0.00           H  
ATOM   1286  N   ALA A  88      14.040  35.817  51.089  1.00  0.00           N  
ATOM   1287  CA  ALA A  88      13.656  36.112  52.475  1.00  0.00           C  
ATOM   1288  C   ALA A  88      14.271  35.088  53.463  1.00  0.00           C  
ATOM   1289  O   ALA A  88      14.682  35.455  54.567  1.00  0.00           O  
ATOM   1290  CB  ALA A  88      12.140  36.137  52.602  1.00  0.00           C  
ATOM   1291  H   ALA A  88      13.333  35.594  50.404  1.00  0.00           H  
ATOM   1292  HA  ALA A  88      14.051  37.094  52.736  1.00  0.00           H  
ATOM   1293 1HB  ALA A  88      11.868  36.374  53.630  1.00  0.00           H  
ATOM   1294 2HB  ALA A  88      11.732  36.892  51.931  1.00  0.00           H  
ATOM   1295 3HB  ALA A  88      11.740  35.160  52.334  1.00  0.00           H  
ATOM   1296  N   SER A  89      14.350  33.825  53.059  1.00  0.00           N  
ATOM   1297  CA  SER A  89      14.917  32.790  53.928  1.00  0.00           C  
ATOM   1298  C   SER A  89      16.412  32.557  53.728  1.00  0.00           C  
ATOM   1299  O   SER A  89      17.103  32.113  54.647  1.00  0.00           O  
ATOM   1300  CB  SER A  89      14.182  31.482  53.705  1.00  0.00           C  
ATOM   1301  OG  SER A  89      12.843  31.583  54.104  1.00  0.00           O  
ATOM   1302  H   SER A  89      14.013  33.568  52.140  1.00  0.00           H  
ATOM   1303  HA  SER A  89      14.781  33.108  54.963  1.00  0.00           H  
ATOM   1304 1HB  SER A  89      14.234  31.220  52.648  1.00  0.00           H  
ATOM   1305 2HB  SER A  89      14.672  30.688  54.267  1.00  0.00           H  
ATOM   1306  HG  SER A  89      12.444  30.732  53.908  1.00  0.00           H  
ATOM   1307  N   TYR A  90      16.923  32.866  52.549  1.00  0.00           N  
ATOM   1308  CA  TYR A  90      18.328  32.683  52.225  1.00  0.00           C  
ATOM   1309  C   TYR A  90      18.824  33.944  51.510  1.00  0.00           C  
ATOM   1310  O   TYR A  90      19.140  33.884  50.322  1.00  0.00           O  
ATOM   1311  CB  TYR A  90      18.455  31.434  51.348  1.00  0.00           C  
ATOM   1312  CG  TYR A  90      19.816  30.783  51.237  1.00  0.00           C  
ATOM   1313  CD1 TYR A  90      21.005  31.472  51.430  1.00  0.00           C  
ATOM   1314  CD2 TYR A  90      19.852  29.433  50.924  1.00  0.00           C  
ATOM   1315  CE1 TYR A  90      22.209  30.808  51.309  1.00  0.00           C  
ATOM   1316  CE2 TYR A  90      21.056  28.770  50.805  1.00  0.00           C  
ATOM   1317  CZ  TYR A  90      22.233  29.466  50.999  1.00  0.00           C  
ATOM   1318  OH  TYR A  90      23.441  28.819  50.885  1.00  0.00           O  
ATOM   1319  H   TYR A  90      16.321  33.245  51.832  1.00  0.00           H  
ATOM   1320  HA  TYR A  90      18.900  32.538  53.141  1.00  0.00           H  
ATOM   1321 1HB  TYR A  90      17.775  30.673  51.731  1.00  0.00           H  
ATOM   1322 2HB  TYR A  90      18.149  31.683  50.331  1.00  0.00           H  
ATOM   1323  HD1 TYR A  90      21.024  32.534  51.676  1.00  0.00           H  
ATOM   1324  HD2 TYR A  90      18.923  28.883  50.770  1.00  0.00           H  
ATOM   1325  HE1 TYR A  90      23.145  31.343  51.461  1.00  0.00           H  
ATOM   1326  HE2 TYR A  90      21.079  27.708  50.559  1.00  0.00           H  
ATOM   1327  HH  TYR A  90      24.141  29.478  50.859  1.00  0.00           H  
ATOM   1328  N   PRO A  91      18.922  35.098  52.206  1.00  0.00           N  
ATOM   1329  CA  PRO A  91      19.168  36.429  51.642  1.00  0.00           C  
ATOM   1330  C   PRO A  91      20.543  36.591  51.021  1.00  0.00           C  
ATOM   1331  O   PRO A  91      21.513  35.993  51.484  1.00  0.00           O  
ATOM   1332  CB  PRO A  91      19.015  37.340  52.865  1.00  0.00           C  
ATOM   1333  CG  PRO A  91      19.322  36.473  54.038  1.00  0.00           C  
ATOM   1334  CD  PRO A  91      18.813  35.103  53.674  1.00  0.00           C  
ATOM   1335  HA  PRO A  91      18.401  36.648  50.884  1.00  0.00           H  
ATOM   1336 1HB  PRO A  91      19.707  38.191  52.775  1.00  0.00           H  
ATOM   1337 2HB  PRO A  91      17.992  37.742  52.888  1.00  0.00           H  
ATOM   1338 1HG  PRO A  91      20.405  36.477  54.231  1.00  0.00           H  
ATOM   1339 2HG  PRO A  91      18.831  36.871  54.938  1.00  0.00           H  
ATOM   1340 1HD  PRO A  91      19.459  34.354  54.154  1.00  0.00           H  
ATOM   1341 2HD  PRO A  91      17.769  35.010  54.009  1.00  0.00           H  
ATOM   1342  N   TYR A  92      20.607  37.408  49.977  1.00  0.00           N  
ATOM   1343  CA  TYR A  92      21.895  37.665  49.352  1.00  0.00           C  
ATOM   1344  C   TYR A  92      22.823  38.549  50.177  1.00  0.00           C  
ATOM   1345  O   TYR A  92      22.461  39.645  50.604  1.00  0.00           O  
ATOM   1346  CB  TYR A  92      21.682  38.290  47.972  1.00  0.00           C  
ATOM   1347  CG  TYR A  92      22.981  38.445  47.212  1.00  0.00           C  
ATOM   1348  CD1 TYR A  92      23.619  37.311  46.731  1.00  0.00           C  
ATOM   1349  CD2 TYR A  92      23.532  39.699  46.996  1.00  0.00           C  
ATOM   1350  CE1 TYR A  92      24.807  37.416  46.033  1.00  0.00           C  
ATOM   1351  CE2 TYR A  92      24.720  39.792  46.297  1.00  0.00           C  
ATOM   1352  CZ  TYR A  92      25.343  38.655  45.824  1.00  0.00           C  
ATOM   1353  OH  TYR A  92      26.526  38.754  45.129  1.00  0.00           O  
ATOM   1354  H   TYR A  92      19.757  37.834  49.636  1.00  0.00           H  
ATOM   1355  HA  TYR A  92      22.414  36.715  49.222  1.00  0.00           H  
ATOM   1356 1HB  TYR A  92      21.001  37.670  47.387  1.00  0.00           H  
ATOM   1357 2HB  TYR A  92      21.215  39.269  48.078  1.00  0.00           H  
ATOM   1358  HD1 TYR A  92      23.187  36.324  46.900  1.00  0.00           H  
ATOM   1359  HD2 TYR A  92      23.040  40.597  47.370  1.00  0.00           H  
ATOM   1360  HE1 TYR A  92      25.304  36.522  45.658  1.00  0.00           H  
ATOM   1361  HE2 TYR A  92      25.160  40.775  46.123  1.00  0.00           H  
ATOM   1362  HH  TYR A  92      26.914  37.880  45.037  1.00  0.00           H  
ATOM   1363  N   LYS A  93      24.034  38.037  50.375  1.00  0.00           N  
ATOM   1364  CA  LYS A  93      25.098  38.681  51.130  1.00  0.00           C  
ATOM   1365  C   LYS A  93      26.325  39.056  50.294  1.00  0.00           C  
ATOM   1366  O   LYS A  93      27.074  39.942  50.682  1.00  0.00           O  
ATOM   1367  CB  LYS A  93      25.541  37.791  52.293  1.00  0.00           C  
ATOM   1368  CG  LYS A  93      24.487  37.486  53.348  1.00  0.00           C  
ATOM   1369  CD  LYS A  93      25.109  36.604  54.421  1.00  0.00           C  
ATOM   1370  CE  LYS A  93      24.092  36.119  55.443  1.00  0.00           C  
ATOM   1371  NZ  LYS A  93      24.733  35.235  56.453  1.00  0.00           N  
ATOM   1372  H   LYS A  93      24.269  37.135  49.983  1.00  0.00           H  
ATOM   1373  HA  LYS A  93      24.704  39.617  51.528  1.00  0.00           H  
ATOM   1374 1HB  LYS A  93      25.887  36.836  51.895  1.00  0.00           H  
ATOM   1375 2HB  LYS A  93      26.380  38.263  52.805  1.00  0.00           H  
ATOM   1376 1HG  LYS A  93      24.127  38.417  53.788  1.00  0.00           H  
ATOM   1377 2HG  LYS A  93      23.642  36.976  52.887  1.00  0.00           H  
ATOM   1378 1HD  LYS A  93      25.567  35.733  53.950  1.00  0.00           H  
ATOM   1379 2HD  LYS A  93      25.883  37.161  54.948  1.00  0.00           H  
ATOM   1380 1HE  LYS A  93      23.647  36.978  55.943  1.00  0.00           H  
ATOM   1381 2HE  LYS A  93      23.302  35.571  54.930  1.00  0.00           H  
ATOM   1382 1HZ  LYS A  93      24.043  34.923  57.123  1.00  0.00           H  
ATOM   1383 2HZ  LYS A  93      25.133  34.433  55.985  1.00  0.00           H  
ATOM   1384 3HZ  LYS A  93      25.459  35.739  56.941  1.00  0.00           H  
ATOM   1385  N   ALA A  94      26.523  38.367  49.174  1.00  0.00           N  
ATOM   1386  CA  ALA A  94      27.726  38.484  48.347  1.00  0.00           C  
ATOM   1387  C   ALA A  94      28.895  37.939  49.170  1.00  0.00           C  
ATOM   1388  O   ALA A  94      30.002  38.487  49.205  1.00  0.00           O  
ATOM   1389  CB  ALA A  94      27.989  39.911  47.888  1.00  0.00           C  
ATOM   1390  H   ALA A  94      25.809  37.721  48.868  1.00  0.00           H  
ATOM   1391  HA  ALA A  94      27.594  37.871  47.455  1.00  0.00           H  
ATOM   1392 1HB  ALA A  94      28.886  39.926  47.267  1.00  0.00           H  
ATOM   1393 2HB  ALA A  94      27.149  40.291  47.305  1.00  0.00           H  
ATOM   1394 3HB  ALA A  94      28.139  40.581  48.731  1.00  0.00           H  
ATOM   1395  N   MET A  95      28.587  36.836  49.837  1.00  0.00           N  
ATOM   1396  CA  MET A  95      29.520  36.133  50.715  1.00  0.00           C  
ATOM   1397  C   MET A  95      29.756  34.700  50.261  1.00  0.00           C  
ATOM   1398  O   MET A  95      28.877  34.084  49.658  1.00  0.00           O  
ATOM   1399  CB  MET A  95      28.959  36.184  52.135  1.00  0.00           C  
ATOM   1400  CG  MET A  95      29.820  35.577  53.233  1.00  0.00           C  
ATOM   1401  SD  MET A  95      29.051  35.703  54.859  1.00  0.00           S  
ATOM   1402  CE  MET A  95      29.128  37.449  55.246  1.00  0.00           C  
ATOM   1403  H   MET A  95      27.645  36.490  49.707  1.00  0.00           H  
ATOM   1404  HA  MET A  95      30.482  36.643  50.677  1.00  0.00           H  
ATOM   1405 1HB  MET A  95      28.788  37.229  52.391  1.00  0.00           H  
ATOM   1406 2HB  MET A  95      28.001  35.663  52.161  1.00  0.00           H  
ATOM   1407 1HG  MET A  95      30.012  34.523  53.033  1.00  0.00           H  
ATOM   1408 2HG  MET A  95      30.782  36.088  53.263  1.00  0.00           H  
ATOM   1409 1HE  MET A  95      28.680  37.624  56.224  1.00  0.00           H  
ATOM   1410 2HE  MET A  95      30.170  37.773  55.258  1.00  0.00           H  
ATOM   1411 3HE  MET A  95      28.585  38.026  54.497  1.00  0.00           H  
ATOM   1412  N   ASP A  96      30.933  34.137  50.506  1.00  0.00           N  
ATOM   1413  CA  ASP A  96      31.108  32.734  50.188  1.00  0.00           C  
ATOM   1414  C   ASP A  96      30.864  31.900  51.444  1.00  0.00           C  
ATOM   1415  O   ASP A  96      31.705  31.880  52.344  1.00  0.00           O  
ATOM   1416  CB  ASP A  96      32.516  32.496  49.633  1.00  0.00           C  
ATOM   1417  CG  ASP A  96      32.728  33.138  48.269  1.00  0.00           C  
ATOM   1418  OD1 ASP A  96      32.001  32.826  47.357  1.00  0.00           O  
ATOM   1419  OD2 ASP A  96      33.623  33.941  48.159  1.00  0.00           O  
ATOM   1420  H   ASP A  96      31.690  34.674  50.905  1.00  0.00           H  
ATOM   1421  HA  ASP A  96      30.384  32.442  49.428  1.00  0.00           H  
ATOM   1422 1HB  ASP A  96      33.254  32.896  50.327  1.00  0.00           H  
ATOM   1423 2HB  ASP A  96      32.692  31.421  49.549  1.00  0.00           H  
ATOM   1424  N   GLN A  97      29.720  31.224  51.524  1.00  0.00           N  
ATOM   1425  CA  GLN A  97      29.339  30.461  52.706  1.00  0.00           C  
ATOM   1426  C   GLN A  97      29.270  28.977  52.415  1.00  0.00           C  
ATOM   1427  O   GLN A  97      29.424  28.549  51.273  1.00  0.00           O  
ATOM   1428  CB  GLN A  97      27.985  30.928  53.251  1.00  0.00           C  
ATOM   1429  CG  GLN A  97      27.858  32.408  53.571  1.00  0.00           C  
ATOM   1430  CD  GLN A  97      26.451  32.771  54.007  1.00  0.00           C  
ATOM   1431  OE1 GLN A  97      26.250  33.320  55.093  1.00  0.00           O  
ATOM   1432  NE2 GLN A  97      25.468  32.468  53.168  1.00  0.00           N  
ATOM   1433  H   GLN A  97      29.062  31.212  50.757  1.00  0.00           H  
ATOM   1434  HA  GLN A  97      30.091  30.617  53.479  1.00  0.00           H  
ATOM   1435 1HB  GLN A  97      27.203  30.693  52.528  1.00  0.00           H  
ATOM   1436 2HB  GLN A  97      27.755  30.389  54.169  1.00  0.00           H  
ATOM   1437 1HG  GLN A  97      28.546  32.653  54.376  1.00  0.00           H  
ATOM   1438 2HG  GLN A  97      28.105  32.980  52.676  1.00  0.00           H  
ATOM   1439 1HE2 GLN A  97      24.517  32.683  53.398  1.00  0.00           H  
ATOM   1440 2HE2 GLN A  97      25.652  32.024  52.290  1.00  0.00           H  
ATOM   1441  N   LYS A  98      29.009  28.183  53.446  1.00  0.00           N  
ATOM   1442  CA  LYS A  98      28.748  26.770  53.239  1.00  0.00           C  
ATOM   1443  C   LYS A  98      27.265  26.688  52.825  1.00  0.00           C  
ATOM   1444  O   LYS A  98      26.472  27.551  53.234  1.00  0.00           O  
ATOM   1445  CB  LYS A  98      29.040  25.961  54.503  1.00  0.00           C  
ATOM   1446  CG  LYS A  98      30.508  25.937  54.904  1.00  0.00           C  
ATOM   1447  CD  LYS A  98      30.730  25.091  56.148  1.00  0.00           C  
ATOM   1448  CE  LYS A  98      32.196  25.064  56.552  1.00  0.00           C  
ATOM   1449  NZ  LYS A  98      32.422  24.251  57.778  1.00  0.00           N  
ATOM   1450  H   LYS A  98      28.989  28.568  54.381  1.00  0.00           H  
ATOM   1451  HA  LYS A  98      29.394  26.389  52.447  1.00  0.00           H  
ATOM   1452 1HB  LYS A  98      28.470  26.371  55.336  1.00  0.00           H  
ATOM   1453 2HB  LYS A  98      28.713  24.930  54.356  1.00  0.00           H  
ATOM   1454 1HG  LYS A  98      31.099  25.527  54.083  1.00  0.00           H  
ATOM   1455 2HG  LYS A  98      30.848  26.953  55.101  1.00  0.00           H  
ATOM   1456 1HD  LYS A  98      30.143  25.499  56.973  1.00  0.00           H  
ATOM   1457 2HD  LYS A  98      30.397  24.071  55.959  1.00  0.00           H  
ATOM   1458 1HE  LYS A  98      32.782  24.645  55.735  1.00  0.00           H  
ATOM   1459 2HE  LYS A  98      32.532  26.084  56.735  1.00  0.00           H  
ATOM   1460 1HZ  LYS A  98      33.406  24.259  58.013  1.00  0.00           H  
ATOM   1461 2HZ  LYS A  98      31.891  24.640  58.544  1.00  0.00           H  
ATOM   1462 3HZ  LYS A  98      32.124  23.301  57.614  1.00  0.00           H  
ATOM   1463  N   CYS A  99      26.884  25.708  52.012  1.00  0.00           N  
ATOM   1464  CA  CYS A  99      25.502  25.605  51.563  1.00  0.00           C  
ATOM   1465  C   CYS A  99      24.482  25.500  52.699  1.00  0.00           C  
ATOM   1466  O   CYS A  99      24.589  24.620  53.557  1.00  0.00           O  
ATOM   1467  CB  CYS A  99      25.372  24.375  50.663  1.00  0.00           C  
ATOM   1468  SG  CYS A  99      23.714  24.076  50.004  1.00  0.00           S  
ATOM   1469  H   CYS A  99      27.561  25.026  51.697  1.00  0.00           H  
ATOM   1470  HA  CYS A  99      25.262  26.504  50.996  1.00  0.00           H  
ATOM   1471 1HB  CYS A  99      26.053  24.485  49.817  1.00  0.00           H  
ATOM   1472 2HB  CYS A  99      25.669  23.488  51.220  1.00  0.00           H  
ATOM   1473  N   GLN A 100      23.501  26.401  52.699  1.00  0.00           N  
ATOM   1474  CA  GLN A 100      22.450  26.442  53.706  1.00  0.00           C  
ATOM   1475  C   GLN A 100      21.078  26.030  53.175  1.00  0.00           C  
ATOM   1476  O   GLN A 100      20.068  26.264  53.840  1.00  0.00           O  
ATOM   1477  CB  GLN A 100      22.322  27.833  54.334  1.00  0.00           C  
ATOM   1478  CG  GLN A 100      23.601  28.362  54.962  1.00  0.00           C  
ATOM   1479  CD  GLN A 100      24.138  27.475  56.069  1.00  0.00           C  
ATOM   1480  OE1 GLN A 100      23.481  27.179  57.072  1.00  0.00           O  
ATOM   1481  NE2 GLN A 100      25.378  27.049  55.862  1.00  0.00           N  
ATOM   1482  H   GLN A 100      23.472  27.101  51.971  1.00  0.00           H  
ATOM   1483  HA  GLN A 100      22.711  25.734  54.492  1.00  0.00           H  
ATOM   1484 1HB  GLN A 100      22.003  28.553  53.581  1.00  0.00           H  
ATOM   1485 2HB  GLN A 100      21.554  27.812  55.108  1.00  0.00           H  
ATOM   1486 1HG  GLN A 100      24.363  28.432  54.188  1.00  0.00           H  
ATOM   1487 2HG  GLN A 100      23.402  29.345  55.388  1.00  0.00           H  
ATOM   1488 1HE2 GLN A 100      25.836  26.458  56.527  1.00  0.00           H  
ATOM   1489 2HE2 GLN A 100      25.843  27.335  55.023  1.00  0.00           H  
ATOM   1490  N   TYR A 101      21.017  25.436  51.997  1.00  0.00           N  
ATOM   1491  CA  TYR A 101      19.726  25.105  51.418  1.00  0.00           C  
ATOM   1492  C   TYR A 101      18.868  24.199  52.296  1.00  0.00           C  
ATOM   1493  O   TYR A 101      19.325  23.172  52.799  1.00  0.00           O  
ATOM   1494  CB  TYR A 101      19.879  24.447  50.045  1.00  0.00           C  
ATOM   1495  CG  TYR A 101      18.571  23.985  49.441  1.00  0.00           C  
ATOM   1496  CD1 TYR A 101      17.681  24.896  48.892  1.00  0.00           C  
ATOM   1497  CD2 TYR A 101      18.242  22.638  49.426  1.00  0.00           C  
ATOM   1498  CE1 TYR A 101      16.486  24.479  48.338  1.00  0.00           C  
ATOM   1499  CE2 TYR A 101      17.046  22.222  48.873  1.00  0.00           C  
ATOM   1500  CZ  TYR A 101      16.171  23.140  48.330  1.00  0.00           C  
ATOM   1501  OH  TYR A 101      14.978  22.732  47.778  1.00  0.00           O  
ATOM   1502  H   TYR A 101      21.874  25.219  51.506  1.00  0.00           H  
ATOM   1503  HA  TYR A 101      19.164  26.031  51.299  1.00  0.00           H  
ATOM   1504 1HB  TYR A 101      20.343  25.153  49.355  1.00  0.00           H  
ATOM   1505 2HB  TYR A 101      20.539  23.584  50.127  1.00  0.00           H  
ATOM   1506  HD1 TYR A 101      17.930  25.958  48.897  1.00  0.00           H  
ATOM   1507  HD2 TYR A 101      18.927  21.906  49.854  1.00  0.00           H  
ATOM   1508  HE1 TYR A 101      15.798  25.208  47.911  1.00  0.00           H  
ATOM   1509  HE2 TYR A 101      16.792  21.162  48.865  1.00  0.00           H  
ATOM   1510  HH  TYR A 101      14.987  21.779  47.655  1.00  0.00           H  
ATOM   1511  N   ASP A 102      17.612  24.601  52.459  1.00  0.00           N  
ATOM   1512  CA  ASP A 102      16.650  23.834  53.235  1.00  0.00           C  
ATOM   1513  C   ASP A 102      15.305  23.915  52.513  1.00  0.00           C  
ATOM   1514  O   ASP A 102      14.689  24.988  52.461  1.00  0.00           O  
ATOM   1515  CB  ASP A 102      16.535  24.383  54.658  1.00  0.00           C  
ATOM   1516  CG  ASP A 102      15.605  23.568  55.544  1.00  0.00           C  
ATOM   1517  OD1 ASP A 102      14.733  22.888  55.053  1.00  0.00           O  
ATOM   1518  OD2 ASP A 102      15.753  23.612  56.741  1.00  0.00           O  
ATOM   1519  H   ASP A 102      17.325  25.467  52.029  1.00  0.00           H  
ATOM   1520  HA  ASP A 102      16.985  22.798  53.297  1.00  0.00           H  
ATOM   1521 1HB  ASP A 102      17.526  24.401  55.114  1.00  0.00           H  
ATOM   1522 2HB  ASP A 102      16.170  25.408  54.618  1.00  0.00           H  
ATOM   1523  N   SER A 103      14.870  22.783  51.962  1.00  0.00           N  
ATOM   1524  CA  SER A 103      13.698  22.688  51.090  1.00  0.00           C  
ATOM   1525  C   SER A 103      12.398  23.157  51.747  1.00  0.00           C  
ATOM   1526  O   SER A 103      11.404  23.407  51.053  1.00  0.00           O  
ATOM   1527  CB  SER A 103      13.522  21.258  50.618  1.00  0.00           C  
ATOM   1528  OG  SER A 103      13.196  20.411  51.685  1.00  0.00           O  
ATOM   1529  H   SER A 103      15.380  21.935  52.158  1.00  0.00           H  
ATOM   1530  HA  SER A 103      13.876  23.336  50.230  1.00  0.00           H  
ATOM   1531 1HB  SER A 103      12.733  21.222  49.866  1.00  0.00           H  
ATOM   1532 2HB  SER A 103      14.442  20.916  50.146  1.00  0.00           H  
ATOM   1533  HG  SER A 103      13.090  19.535  51.307  1.00  0.00           H  
ATOM   1534  N   LYS A 104      12.377  23.296  53.073  1.00  0.00           N  
ATOM   1535  CA  LYS A 104      11.165  23.783  53.751  1.00  0.00           C  
ATOM   1536  C   LYS A 104      10.874  25.222  53.345  1.00  0.00           C  
ATOM   1537  O   LYS A 104       9.753  25.705  53.502  1.00  0.00           O  
ATOM   1538  CB  LYS A 104      11.293  23.700  55.273  1.00  0.00           C  
ATOM   1539  CG  LYS A 104      11.338  22.286  55.836  1.00  0.00           C  
ATOM   1540  CD  LYS A 104      11.321  22.264  57.357  1.00  0.00           C  
ATOM   1541  CE  LYS A 104      12.585  22.872  57.946  1.00  0.00           C  
ATOM   1542  NZ  LYS A 104      13.804  22.133  57.519  1.00  0.00           N  
ATOM   1543  H   LYS A 104      13.200  23.064  53.607  1.00  0.00           H  
ATOM   1544  HA  LYS A 104      10.324  23.159  53.446  1.00  0.00           H  
ATOM   1545 1HB  LYS A 104      12.211  24.220  55.547  1.00  0.00           H  
ATOM   1546 2HB  LYS A 104      10.451  24.212  55.738  1.00  0.00           H  
ATOM   1547 1HG  LYS A 104      10.476  21.726  55.472  1.00  0.00           H  
ATOM   1548 2HG  LYS A 104      12.249  21.799  55.489  1.00  0.00           H  
ATOM   1549 1HD  LYS A 104      10.459  22.826  57.719  1.00  0.00           H  
ATOM   1550 2HD  LYS A 104      11.234  21.234  57.703  1.00  0.00           H  
ATOM   1551 1HE  LYS A 104      12.683  23.911  57.633  1.00  0.00           H  
ATOM   1552 2HE  LYS A 104      12.518  22.851  59.033  1.00  0.00           H  
ATOM   1553 1HZ  LYS A 104      14.639  22.543  57.915  1.00  0.00           H  
ATOM   1554 2HZ  LYS A 104      13.745  21.172  57.825  1.00  0.00           H  
ATOM   1555 3HZ  LYS A 104      13.895  22.149  56.514  1.00  0.00           H  
ATOM   1556  N   TYR A 105      11.891  25.907  52.828  1.00  0.00           N  
ATOM   1557  CA  TYR A 105      11.817  27.313  52.419  1.00  0.00           C  
ATOM   1558  C   TYR A 105      11.927  27.470  50.887  1.00  0.00           C  
ATOM   1559  O   TYR A 105      12.166  28.579  50.380  1.00  0.00           O  
ATOM   1560  CB  TYR A 105      12.929  28.073  53.146  1.00  0.00           C  
ATOM   1561  CG  TYR A 105      12.792  27.918  54.644  1.00  0.00           C  
ATOM   1562  CD1 TYR A 105      13.584  26.978  55.288  1.00  0.00           C  
ATOM   1563  CD2 TYR A 105      11.899  28.687  55.378  1.00  0.00           C  
ATOM   1564  CE1 TYR A 105      13.493  26.803  56.656  1.00  0.00           C  
ATOM   1565  CE2 TYR A 105      11.807  28.511  56.746  1.00  0.00           C  
ATOM   1566  CZ  TYR A 105      12.598  27.576  57.381  1.00  0.00           C  
ATOM   1567  OH  TYR A 105      12.501  27.407  58.742  1.00  0.00           O  
ATOM   1568  H   TYR A 105      12.782  25.449  52.702  1.00  0.00           H  
ATOM   1569  HA  TYR A 105      10.845  27.709  52.713  1.00  0.00           H  
ATOM   1570 1HB  TYR A 105      13.903  27.700  52.827  1.00  0.00           H  
ATOM   1571 2HB  TYR A 105      12.880  29.129  52.876  1.00  0.00           H  
ATOM   1572  HD1 TYR A 105      14.281  26.382  54.700  1.00  0.00           H  
ATOM   1573  HD2 TYR A 105      11.272  29.426  54.883  1.00  0.00           H  
ATOM   1574  HE1 TYR A 105      14.120  26.064  57.152  1.00  0.00           H  
ATOM   1575  HE2 TYR A 105      11.107  29.114  57.324  1.00  0.00           H  
ATOM   1576  HH  TYR A 105      11.849  28.019  59.096  1.00  0.00           H  
ATOM   1577  N   ARG A 106      11.737  26.360  50.177  1.00  0.00           N  
ATOM   1578  CA  ARG A 106      11.824  26.328  48.717  1.00  0.00           C  
ATOM   1579  C   ARG A 106      10.806  27.277  48.085  1.00  0.00           C  
ATOM   1580  O   ARG A 106       9.636  27.313  48.475  1.00  0.00           O  
ATOM   1581  CB  ARG A 106      11.595  24.913  48.206  1.00  0.00           C  
ATOM   1582  CG  ARG A 106      11.609  24.746  46.695  1.00  0.00           C  
ATOM   1583  CD  ARG A 106      11.561  23.316  46.297  1.00  0.00           C  
ATOM   1584  NE  ARG A 106      10.335  22.657  46.717  1.00  0.00           N  
ATOM   1585  CZ  ARG A 106      10.033  21.363  46.494  1.00  0.00           C  
ATOM   1586  NH1 ARG A 106      10.861  20.569  45.852  1.00  0.00           N  
ATOM   1587  NH2 ARG A 106       8.879  20.889  46.931  1.00  0.00           N  
ATOM   1588  H   ARG A 106      11.523  25.494  50.653  1.00  0.00           H  
ATOM   1589  HA  ARG A 106      12.827  26.644  48.426  1.00  0.00           H  
ATOM   1590 1HB  ARG A 106      12.361  24.253  48.611  1.00  0.00           H  
ATOM   1591 2HB  ARG A 106      10.628  24.559  48.566  1.00  0.00           H  
ATOM   1592 1HG  ARG A 106      10.746  25.245  46.254  1.00  0.00           H  
ATOM   1593 2HG  ARG A 106      12.522  25.184  46.292  1.00  0.00           H  
ATOM   1594 1HD  ARG A 106      11.628  23.246  45.211  1.00  0.00           H  
ATOM   1595 2HD  ARG A 106      12.400  22.790  46.752  1.00  0.00           H  
ATOM   1596  HE  ARG A 106       9.656  23.217  47.216  1.00  0.00           H  
ATOM   1597 1HH1 ARG A 106      11.749  20.903  45.506  1.00  0.00           H  
ATOM   1598 2HH1 ARG A 106      10.611  19.603  45.697  1.00  0.00           H  
ATOM   1599 1HH2 ARG A 106       8.239  21.495  47.424  1.00  0.00           H  
ATOM   1600 2HH2 ARG A 106       8.635  19.922  46.773  1.00  0.00           H  
ATOM   1601  N   ALA A 107      11.266  28.060  47.112  1.00  0.00           N  
ATOM   1602  CA  ALA A 107      10.396  29.026  46.437  1.00  0.00           C  
ATOM   1603  C   ALA A 107      10.169  28.689  44.948  1.00  0.00           C  
ATOM   1604  O   ALA A 107       9.113  28.981  44.397  1.00  0.00           O  
ATOM   1605  CB  ALA A 107      11.020  30.404  46.593  1.00  0.00           C  
ATOM   1606  H   ALA A 107      12.235  27.986  46.840  1.00  0.00           H  
ATOM   1607  HA  ALA A 107       9.416  29.010  46.914  1.00  0.00           H  
ATOM   1608 1HB  ALA A 107      10.392  31.149  46.100  1.00  0.00           H  
ATOM   1609 2HB  ALA A 107      11.079  30.592  47.664  1.00  0.00           H  
ATOM   1610 3HB  ALA A 107      12.005  30.388  46.133  1.00  0.00           H  
ATOM   1611  N   ALA A 108      11.159  28.082  44.305  1.00  0.00           N  
ATOM   1612  CA  ALA A 108      11.006  27.819  42.875  1.00  0.00           C  
ATOM   1613  C   ALA A 108      11.779  26.580  42.451  1.00  0.00           C  
ATOM   1614  O   ALA A 108      12.739  26.180  43.111  1.00  0.00           O  
ATOM   1615  CB  ALA A 108      11.461  29.026  42.069  1.00  0.00           C  
ATOM   1616  H   ALA A 108      11.991  27.815  44.809  1.00  0.00           H  
ATOM   1617  HA  ALA A 108       9.953  27.635  42.663  1.00  0.00           H  
ATOM   1618 1HB  ALA A 108      11.345  28.810  41.007  1.00  0.00           H  
ATOM   1619 2HB  ALA A 108      10.857  29.893  42.332  1.00  0.00           H  
ATOM   1620 3HB  ALA A 108      12.507  29.234  42.288  1.00  0.00           H  
ATOM   1621  N   THR A 109      11.326  25.980  41.361  1.00  0.00           N  
ATOM   1622  CA  THR A 109      11.954  24.837  40.743  1.00  0.00           C  
ATOM   1623  C   THR A 109      12.127  25.023  39.231  1.00  0.00           C  
ATOM   1624  O   THR A 109      11.515  25.908  38.632  1.00  0.00           O  
ATOM   1625  CB  THR A 109      11.158  23.544  41.001  1.00  0.00           C  
ATOM   1626  OG1 THR A 109       9.865  23.659  40.392  1.00  0.00           O  
ATOM   1627  CG2 THR A 109      10.989  23.289  42.491  1.00  0.00           C  
ATOM   1628  H   THR A 109      10.487  26.338  40.926  1.00  0.00           H  
ATOM   1629  HA  THR A 109      12.947  24.707  41.173  1.00  0.00           H  
ATOM   1630  HB  THR A 109      11.687  22.701  40.557  1.00  0.00           H  
ATOM   1631  HG1 THR A 109       9.942  23.589  39.438  1.00  0.00           H  
ATOM   1632 1HG2 THR A 109      10.424  22.371  42.647  1.00  0.00           H  
ATOM   1633 2HG2 THR A 109      11.975  23.196  42.945  1.00  0.00           H  
ATOM   1634 3HG2 THR A 109      10.453  24.116  42.956  1.00  0.00           H  
ATOM   1635  N   CYS A 110      12.978  24.183  38.645  1.00  0.00           N  
ATOM   1636  CA  CYS A 110      13.232  24.109  37.212  1.00  0.00           C  
ATOM   1637  C   CYS A 110      13.006  22.661  36.768  1.00  0.00           C  
ATOM   1638  O   CYS A 110      13.367  21.743  37.490  1.00  0.00           O  
ATOM   1639  CB  CYS A 110      14.655  24.548  36.868  1.00  0.00           C  
ATOM   1640  SG  CYS A 110      15.058  26.291  37.137  1.00  0.00           S  
ATOM   1641  H   CYS A 110      13.485  23.549  39.244  1.00  0.00           H  
ATOM   1642  HA  CYS A 110      12.547  24.773  36.685  1.00  0.00           H  
ATOM   1643 1HB  CYS A 110      15.345  23.955  37.468  1.00  0.00           H  
ATOM   1644 2HB  CYS A 110      14.845  24.338  35.815  1.00  0.00           H  
ATOM   1645  HG  CYS A 110      14.673  26.311  38.410  1.00  0.00           H  
ATOM   1646  N   SER A 111      12.403  22.464  35.603  1.00  0.00           N  
ATOM   1647  CA  SER A 111      12.170  21.130  35.091  1.00  0.00           C  
ATOM   1648  C   SER A 111      13.232  20.736  34.065  1.00  0.00           C  
ATOM   1649  O   SER A 111      13.662  19.591  33.989  1.00  0.00           O  
ATOM   1650  CB  SER A 111      10.785  21.086  34.477  1.00  0.00           C  
ATOM   1651  OG  SER A 111       9.803  21.325  35.448  1.00  0.00           O  
ATOM   1652  H   SER A 111      12.093  23.251  35.049  1.00  0.00           H  
ATOM   1653  HA  SER A 111      12.225  20.420  35.918  1.00  0.00           H  
ATOM   1654 1HB  SER A 111      10.715  21.836  33.690  1.00  0.00           H  
ATOM   1655 2HB  SER A 111      10.615  20.114  34.017  1.00  0.00           H  
ATOM   1656  HG  SER A 111       9.025  21.628  34.974  1.00  0.00           H  
ATOM   1657  N   LYS A 112      13.650  21.730  33.291  1.00  0.00           N  
ATOM   1658  CA  LYS A 112      14.623  21.581  32.219  1.00  0.00           C  
ATOM   1659  C   LYS A 112      15.124  22.965  31.876  1.00  0.00           C  
ATOM   1660  O   LYS A 112      14.580  23.934  32.388  1.00  0.00           O  
ATOM   1661  CB  LYS A 112      14.007  20.889  31.002  1.00  0.00           C  
ATOM   1662  CG  LYS A 112      12.889  21.675  30.330  1.00  0.00           C  
ATOM   1663  CD  LYS A 112      12.271  20.902  29.174  1.00  0.00           C  
ATOM   1664  CE  LYS A 112      11.259  21.764  28.434  1.00  0.00           C  
ATOM   1665  NZ  LYS A 112      10.616  21.049  27.299  1.00  0.00           N  
ATOM   1666  H   LYS A 112      13.259  22.644  33.466  1.00  0.00           H  
ATOM   1667  HA  LYS A 112      15.455  20.964  32.560  1.00  0.00           H  
ATOM   1668 1HB  LYS A 112      14.782  20.707  30.258  1.00  0.00           H  
ATOM   1669 2HB  LYS A 112      13.603  19.921  31.300  1.00  0.00           H  
ATOM   1670 1HG  LYS A 112      12.111  21.894  31.062  1.00  0.00           H  
ATOM   1671 2HG  LYS A 112      13.283  22.617  29.950  1.00  0.00           H  
ATOM   1672 1HD  LYS A 112      13.057  20.591  28.485  1.00  0.00           H  
ATOM   1673 2HD  LYS A 112      11.774  20.010  29.556  1.00  0.00           H  
ATOM   1674 1HE  LYS A 112      10.485  22.079  29.132  1.00  0.00           H  
ATOM   1675 2HE  LYS A 112      11.769  22.647  28.050  1.00  0.00           H  
ATOM   1676 1HZ  LYS A 112       9.960  21.674  26.853  1.00  0.00           H  
ATOM   1677 2HZ  LYS A 112      11.323  20.763  26.635  1.00  0.00           H  
ATOM   1678 3HZ  LYS A 112      10.130  20.232  27.641  1.00  0.00           H  
ATOM   1679  N   TYR A 113      16.143  23.080  31.037  1.00  0.00           N  
ATOM   1680  CA  TYR A 113      16.515  24.419  30.611  1.00  0.00           C  
ATOM   1681  C   TYR A 113      16.997  24.354  29.170  1.00  0.00           C  
ATOM   1682  O   TYR A 113      17.367  23.287  28.665  1.00  0.00           O  
ATOM   1683  CB  TYR A 113      17.598  25.019  31.510  1.00  0.00           C  
ATOM   1684  CG  TYR A 113      18.998  24.477  31.323  1.00  0.00           C  
ATOM   1685  CD1 TYR A 113      19.835  25.180  30.469  1.00  0.00           C  
ATOM   1686  CD2 TYR A 113      19.456  23.334  31.960  1.00  0.00           C  
ATOM   1687  CE1 TYR A 113      21.125  24.732  30.260  1.00  0.00           C  
ATOM   1688  CE2 TYR A 113      20.750  22.905  31.736  1.00  0.00           C  
ATOM   1689  CZ  TYR A 113      21.577  23.609  30.885  1.00  0.00           C  
ATOM   1690  OH  TYR A 113      22.870  23.204  30.643  1.00  0.00           O  
ATOM   1691  H   TYR A 113      16.648  22.273  30.703  1.00  0.00           H  
ATOM   1692  HA  TYR A 113      15.644  25.073  30.666  1.00  0.00           H  
ATOM   1693 1HB  TYR A 113      17.654  26.097  31.351  1.00  0.00           H  
ATOM   1694 2HB  TYR A 113      17.321  24.850  32.550  1.00  0.00           H  
ATOM   1695  HD1 TYR A 113      19.482  26.079  29.965  1.00  0.00           H  
ATOM   1696  HD2 TYR A 113      18.803  22.777  32.631  1.00  0.00           H  
ATOM   1697  HE1 TYR A 113      21.791  25.277  29.591  1.00  0.00           H  
ATOM   1698  HE2 TYR A 113      21.117  22.006  32.232  1.00  0.00           H  
ATOM   1699  HH  TYR A 113      23.221  23.673  29.882  1.00  0.00           H  
ATOM   1700  N   THR A 114      16.968  25.501  28.499  1.00  0.00           N  
ATOM   1701  CA  THR A 114      17.368  25.639  27.106  1.00  0.00           C  
ATOM   1702  C   THR A 114      18.568  26.531  26.844  1.00  0.00           C  
ATOM   1703  O   THR A 114      18.681  27.633  27.365  1.00  0.00           O  
ATOM   1704  CB  THR A 114      16.197  26.164  26.255  1.00  0.00           C  
ATOM   1705  OG1 THR A 114      15.128  25.209  26.230  1.00  0.00           O  
ATOM   1706  CG2 THR A 114      16.611  26.443  24.818  1.00  0.00           C  
ATOM   1707  H   THR A 114      16.646  26.316  29.000  1.00  0.00           H  
ATOM   1708  HA  THR A 114      17.646  24.648  26.745  1.00  0.00           H  
ATOM   1709  HB  THR A 114      15.838  27.088  26.708  1.00  0.00           H  
ATOM   1710  HG1 THR A 114      14.541  25.298  26.985  1.00  0.00           H  
ATOM   1711 1HG2 THR A 114      15.748  26.811  24.264  1.00  0.00           H  
ATOM   1712 2HG2 THR A 114      17.402  27.191  24.774  1.00  0.00           H  
ATOM   1713 3HG2 THR A 114      16.975  25.525  24.359  1.00  0.00           H  
ATOM   1714  N   GLU A 115      19.486  26.017  26.031  1.00  0.00           N  
ATOM   1715  CA  GLU A 115      20.658  26.772  25.585  1.00  0.00           C  
ATOM   1716  C   GLU A 115      20.371  27.246  24.156  1.00  0.00           C  
ATOM   1717  O   GLU A 115      19.733  26.523  23.386  1.00  0.00           O  
ATOM   1718  CB  GLU A 115      21.919  25.906  25.620  1.00  0.00           C  
ATOM   1719  CG  GLU A 115      22.297  25.444  27.020  1.00  0.00           C  
ATOM   1720  CD  GLU A 115      23.565  24.640  27.100  1.00  0.00           C  
ATOM   1721  OE1 GLU A 115      24.154  24.417  26.070  1.00  0.00           O  
ATOM   1722  OE2 GLU A 115      23.949  24.250  28.178  1.00  0.00           O  
ATOM   1723  H   GLU A 115      19.355  25.066  25.719  1.00  0.00           H  
ATOM   1724  HA  GLU A 115      20.823  27.627  26.241  1.00  0.00           H  
ATOM   1725 1HB  GLU A 115      21.776  25.024  24.996  1.00  0.00           H  
ATOM   1726 2HB  GLU A 115      22.753  26.471  25.204  1.00  0.00           H  
ATOM   1727 1HG  GLU A 115      22.410  26.330  27.643  1.00  0.00           H  
ATOM   1728 2HG  GLU A 115      21.471  24.843  27.399  1.00  0.00           H  
ATOM   1729  N   LEU A 116      20.797  28.463  23.810  1.00  0.00           N  
ATOM   1730  CA  LEU A 116      20.532  29.008  22.474  1.00  0.00           C  
ATOM   1731  C   LEU A 116      21.769  29.024  21.581  1.00  0.00           C  
ATOM   1732  O   LEU A 116      22.887  29.111  22.092  1.00  0.00           O  
ATOM   1733  CB  LEU A 116      20.000  30.441  22.597  1.00  0.00           C  
ATOM   1734  CG  LEU A 116      18.569  30.740  23.064  1.00  0.00           C  
ATOM   1735  CD1 LEU A 116      17.554  29.951  22.248  1.00  0.00           C  
ATOM   1736  CD2 LEU A 116      18.389  30.417  24.540  1.00  0.00           C  
ATOM   1737  H   LEU A 116      21.313  29.027  24.472  1.00  0.00           H  
ATOM   1738  HA  LEU A 116      19.787  28.357  22.018  1.00  0.00           H  
ATOM   1739 1HB  LEU A 116      20.652  30.955  23.302  1.00  0.00           H  
ATOM   1740 2HB  LEU A 116      20.078  30.911  21.617  1.00  0.00           H  
ATOM   1741  HG  LEU A 116      18.353  31.798  22.910  1.00  0.00           H  
ATOM   1742 1HD1 LEU A 116      16.547  30.179  22.597  1.00  0.00           H  
ATOM   1743 2HD1 LEU A 116      17.641  30.222  21.196  1.00  0.00           H  
ATOM   1744 3HD1 LEU A 116      17.724  28.880  22.350  1.00  0.00           H  
ATOM   1745 1HD2 LEU A 116      17.355  30.657  24.787  1.00  0.00           H  
ATOM   1746 2HD2 LEU A 116      18.587  29.365  24.745  1.00  0.00           H  
ATOM   1747 3HD2 LEU A 116      19.063  31.000  25.168  1.00  0.00           H  
ATOM   1748  N   PRO A 117      21.618  28.994  20.244  1.00  0.00           N  
ATOM   1749  CA  PRO A 117      22.692  29.143  19.244  1.00  0.00           C  
ATOM   1750  C   PRO A 117      23.550  30.388  19.456  1.00  0.00           C  
ATOM   1751  O   PRO A 117      23.047  31.489  19.677  1.00  0.00           O  
ATOM   1752  CB  PRO A 117      21.894  29.227  17.939  1.00  0.00           C  
ATOM   1753  CG  PRO A 117      20.681  28.401  18.203  1.00  0.00           C  
ATOM   1754  CD  PRO A 117      20.300  28.679  19.632  1.00  0.00           C  
ATOM   1755  HA  PRO A 117      23.334  28.250  19.278  1.00  0.00           H  
ATOM   1756 1HB  PRO A 117      21.656  30.276  17.710  1.00  0.00           H  
ATOM   1757 2HB  PRO A 117      22.498  28.845  17.103  1.00  0.00           H  
ATOM   1758 1HG  PRO A 117      19.875  28.668  17.504  1.00  0.00           H  
ATOM   1759 2HG  PRO A 117      20.907  27.337  18.035  1.00  0.00           H  
ATOM   1760 1HD  PRO A 117      19.625  29.545  19.694  1.00  0.00           H  
ATOM   1761 2HD  PRO A 117      19.822  27.766  20.014  1.00  0.00           H  
ATOM   1762  N   TYR A 118      24.858  30.172  19.361  1.00  0.00           N  
ATOM   1763  CA  TYR A 118      25.832  31.216  19.623  1.00  0.00           C  
ATOM   1764  C   TYR A 118      25.859  32.395  18.643  1.00  0.00           C  
ATOM   1765  O   TYR A 118      25.916  32.225  17.422  1.00  0.00           O  
ATOM   1766  CB  TYR A 118      27.233  30.603  19.680  1.00  0.00           C  
ATOM   1767  CG  TYR A 118      28.343  31.582  19.991  1.00  0.00           C  
ATOM   1768  CD1 TYR A 118      28.723  31.833  21.302  1.00  0.00           C  
ATOM   1769  CD2 TYR A 118      28.990  32.238  18.954  1.00  0.00           C  
ATOM   1770  CE1 TYR A 118      29.738  32.729  21.576  1.00  0.00           C  
ATOM   1771  CE2 TYR A 118      30.005  33.135  19.223  1.00  0.00           C  
ATOM   1772  CZ  TYR A 118      30.382  33.385  20.527  1.00  0.00           C  
ATOM   1773  OH  TYR A 118      31.397  34.283  20.769  1.00  0.00           O  
ATOM   1774  H   TYR A 118      25.187  29.254  19.097  1.00  0.00           H  
ATOM   1775  HA  TYR A 118      25.552  31.642  20.587  1.00  0.00           H  
ATOM   1776 1HB  TYR A 118      27.253  29.823  20.443  1.00  0.00           H  
ATOM   1777 2HB  TYR A 118      27.461  30.136  18.722  1.00  0.00           H  
ATOM   1778  HD1 TYR A 118      28.215  31.318  22.117  1.00  0.00           H  
ATOM   1779  HD2 TYR A 118      28.696  32.047  17.922  1.00  0.00           H  
ATOM   1780  HE1 TYR A 118      30.030  32.921  22.608  1.00  0.00           H  
ATOM   1781  HE2 TYR A 118      30.508  33.648  18.404  1.00  0.00           H  
ATOM   1782  HH  TYR A 118      31.592  34.333  21.707  1.00  0.00           H  
ATOM   1783  N   GLY A 119      25.809  33.602  19.204  1.00  0.00           N  
ATOM   1784  CA  GLY A 119      25.888  34.840  18.451  1.00  0.00           C  
ATOM   1785  C   GLY A 119      24.612  35.235  17.727  1.00  0.00           C  
ATOM   1786  O   GLY A 119      24.655  36.133  16.878  1.00  0.00           O  
ATOM   1787  H   GLY A 119      25.710  33.670  20.205  1.00  0.00           H  
ATOM   1788 1HA  GLY A 119      26.156  35.646  19.134  1.00  0.00           H  
ATOM   1789 2HA  GLY A 119      26.684  34.747  17.712  1.00  0.00           H  
ATOM   1790  N   ARG A 120      23.478  34.613  18.031  1.00  0.00           N  
ATOM   1791  CA  ARG A 120      22.259  34.956  17.297  1.00  0.00           C  
ATOM   1792  C   ARG A 120      21.260  35.839  18.037  1.00  0.00           C  
ATOM   1793  O   ARG A 120      20.646  35.430  19.023  1.00  0.00           O  
ATOM   1794  CB  ARG A 120      21.535  33.677  16.899  1.00  0.00           C  
ATOM   1795  CG  ARG A 120      21.962  32.973  15.620  1.00  0.00           C  
ATOM   1796  CD  ARG A 120      23.259  32.262  15.735  1.00  0.00           C  
ATOM   1797  NE  ARG A 120      23.452  31.364  14.606  1.00  0.00           N  
ATOM   1798  CZ  ARG A 120      24.546  30.617  14.353  1.00  0.00           C  
ATOM   1799  NH1 ARG A 120      25.591  30.639  15.149  1.00  0.00           N  
ATOM   1800  NH2 ARG A 120      24.562  29.847  13.279  1.00  0.00           N  
ATOM   1801  H   ARG A 120      23.450  33.912  18.758  1.00  0.00           H  
ATOM   1802  HA  ARG A 120      22.552  35.504  16.402  1.00  0.00           H  
ATOM   1803 1HB  ARG A 120      21.648  32.946  17.697  1.00  0.00           H  
ATOM   1804 2HB  ARG A 120      20.477  33.909  16.787  1.00  0.00           H  
ATOM   1805 1HG  ARG A 120      21.205  32.234  15.352  1.00  0.00           H  
ATOM   1806 2HG  ARG A 120      22.059  33.707  14.820  1.00  0.00           H  
ATOM   1807 1HD  ARG A 120      24.073  32.987  15.749  1.00  0.00           H  
ATOM   1808 2HD  ARG A 120      23.284  31.677  16.654  1.00  0.00           H  
ATOM   1809  HE  ARG A 120      22.687  31.292  13.949  1.00  0.00           H  
ATOM   1810 1HH1 ARG A 120      25.603  31.219  15.976  1.00  0.00           H  
ATOM   1811 2HH1 ARG A 120      26.400  30.071  14.939  1.00  0.00           H  
ATOM   1812 1HH2 ARG A 120      23.764  29.823  12.660  1.00  0.00           H  
ATOM   1813 2HH2 ARG A 120      25.372  29.281  13.074  1.00  0.00           H  
ATOM   1814  N   GLU A 121      21.073  37.070  17.558  1.00  0.00           N  
ATOM   1815  CA  GLU A 121      20.152  37.983  18.209  1.00  0.00           C  
ATOM   1816  C   GLU A 121      18.711  37.576  17.978  1.00  0.00           C  
ATOM   1817  O   GLU A 121      17.829  37.927  18.770  1.00  0.00           O  
ATOM   1818  CB  GLU A 121      20.339  39.427  17.736  1.00  0.00           C  
ATOM   1819  CG  GLU A 121      21.634  40.093  18.177  1.00  0.00           C  
ATOM   1820  CD  GLU A 121      21.699  41.554  17.832  1.00  0.00           C  
ATOM   1821  OE1 GLU A 121      20.749  42.249  18.099  1.00  0.00           O  
ATOM   1822  OE2 GLU A 121      22.694  41.988  17.300  1.00  0.00           O  
ATOM   1823  H   GLU A 121      21.580  37.365  16.736  1.00  0.00           H  
ATOM   1824  HA  GLU A 121      20.337  37.960  19.283  1.00  0.00           H  
ATOM   1825 1HB  GLU A 121      20.310  39.454  16.646  1.00  0.00           H  
ATOM   1826 2HB  GLU A 121      19.518  40.042  18.099  1.00  0.00           H  
ATOM   1827 1HG  GLU A 121      21.733  39.983  19.257  1.00  0.00           H  
ATOM   1828 2HG  GLU A 121      22.472  39.578  17.709  1.00  0.00           H  
ATOM   1829  N   ASP A 122      18.435  36.818  16.917  1.00  0.00           N  
ATOM   1830  CA  ASP A 122      17.049  36.439  16.651  1.00  0.00           C  
ATOM   1831  C   ASP A 122      16.587  35.270  17.524  1.00  0.00           C  
ATOM   1832  O   ASP A 122      15.403  35.192  17.863  1.00  0.00           O  
ATOM   1833  CB  ASP A 122      16.873  36.061  15.178  1.00  0.00           C  
ATOM   1834  CG  ASP A 122      17.050  37.235  14.225  1.00  0.00           C  
ATOM   1835  OD1 ASP A 122      16.250  38.140  14.206  1.00  0.00           O  
ATOM   1836  OD2 ASP A 122      18.021  37.201  13.507  1.00  0.00           O  
ATOM   1837  H   ASP A 122      19.166  36.507  16.294  1.00  0.00           H  
ATOM   1838  HA  ASP A 122      16.412  37.297  16.871  1.00  0.00           H  
ATOM   1839 1HB  ASP A 122      17.596  35.290  14.912  1.00  0.00           H  
ATOM   1840 2HB  ASP A 122      15.877  35.643  15.028  1.00  0.00           H  
ATOM   1841  N   VAL A 123      17.489  34.375  17.899  1.00  0.00           N  
ATOM   1842  CA  VAL A 123      17.041  33.263  18.732  1.00  0.00           C  
ATOM   1843  C   VAL A 123      16.837  33.862  20.135  1.00  0.00           C  
ATOM   1844  O   VAL A 123      15.966  33.403  20.886  1.00  0.00           O  
ATOM   1845  CB  VAL A 123      18.058  32.107  18.779  1.00  0.00           C  
ATOM   1846  CG1 VAL A 123      18.347  31.648  17.357  1.00  0.00           C  
ATOM   1847  CG2 VAL A 123      19.343  32.513  19.483  1.00  0.00           C  
ATOM   1848  H   VAL A 123      18.450  34.474  17.607  1.00  0.00           H  
ATOM   1849  HA  VAL A 123      16.112  32.857  18.328  1.00  0.00           H  
ATOM   1850  HB  VAL A 123      17.621  31.266  19.318  1.00  0.00           H  
ATOM   1851 1HG1 VAL A 123      19.066  30.829  17.378  1.00  0.00           H  
ATOM   1852 2HG1 VAL A 123      17.419  31.309  16.896  1.00  0.00           H  
ATOM   1853 3HG1 VAL A 123      18.761  32.467  16.768  1.00  0.00           H  
ATOM   1854 1HG2 VAL A 123      20.051  31.686  19.509  1.00  0.00           H  
ATOM   1855 2HG2 VAL A 123      19.785  33.349  18.939  1.00  0.00           H  
ATOM   1856 3HG2 VAL A 123      19.151  32.819  20.512  1.00  0.00           H  
ATOM   1857  N   LEU A 124      17.617  34.878  20.485  1.00  0.00           N  
ATOM   1858  CA  LEU A 124      17.387  35.548  21.761  1.00  0.00           C  
ATOM   1859  C   LEU A 124      16.011  36.231  21.690  1.00  0.00           C  
ATOM   1860  O   LEU A 124      15.229  36.145  22.655  1.00  0.00           O  
ATOM   1861  CB  LEU A 124      18.492  36.574  22.047  1.00  0.00           C  
ATOM   1862  CG  LEU A 124      18.406  37.386  23.345  1.00  0.00           C  
ATOM   1863  CD1 LEU A 124      18.428  36.479  24.570  1.00  0.00           C  
ATOM   1864  CD2 LEU A 124      19.564  38.370  23.395  1.00  0.00           C  
ATOM   1865  H   LEU A 124      18.362  35.190  19.879  1.00  0.00           H  
ATOM   1866  HA  LEU A 124      17.400  34.795  22.549  1.00  0.00           H  
ATOM   1867 1HB  LEU A 124      19.446  36.049  22.070  1.00  0.00           H  
ATOM   1868 2HB  LEU A 124      18.506  37.292  21.227  1.00  0.00           H  
ATOM   1869  HG  LEU A 124      17.462  37.931  23.376  1.00  0.00           H  
ATOM   1870 1HD1 LEU A 124      18.366  37.090  25.470  1.00  0.00           H  
ATOM   1871 2HD1 LEU A 124      17.587  35.787  24.551  1.00  0.00           H  
ATOM   1872 3HD1 LEU A 124      19.363  35.917  24.564  1.00  0.00           H  
ATOM   1873 1HD2 LEU A 124      19.514  38.953  24.313  1.00  0.00           H  
ATOM   1874 2HD2 LEU A 124      20.509  37.824  23.367  1.00  0.00           H  
ATOM   1875 3HD2 LEU A 124      19.523  39.050  22.542  1.00  0.00           H  
ATOM   1876  N   LYS A 125      15.672  36.908  20.594  1.00  0.00           N  
ATOM   1877  CA  LYS A 125      14.342  37.523  20.542  1.00  0.00           C  
ATOM   1878  C   LYS A 125      13.220  36.490  20.736  1.00  0.00           C  
ATOM   1879  O   LYS A 125      12.256  36.749  21.479  1.00  0.00           O  
ATOM   1880  CB  LYS A 125      14.078  38.275  19.237  1.00  0.00           C  
ATOM   1881  CG  LYS A 125      14.764  39.616  19.007  1.00  0.00           C  
ATOM   1882  CD  LYS A 125      14.271  40.279  17.730  1.00  0.00           C  
ATOM   1883  CE  LYS A 125      14.874  39.576  16.523  1.00  0.00           C  
ATOM   1884  NZ  LYS A 125      14.584  40.200  15.204  1.00  0.00           N  
ATOM   1885  H   LYS A 125      16.315  36.997  19.819  1.00  0.00           H  
ATOM   1886  HA  LYS A 125      14.271  38.244  21.357  1.00  0.00           H  
ATOM   1887 1HB  LYS A 125      14.385  37.615  18.425  1.00  0.00           H  
ATOM   1888 2HB  LYS A 125      13.009  38.472  19.150  1.00  0.00           H  
ATOM   1889 1HG  LYS A 125      14.562  40.276  19.851  1.00  0.00           H  
ATOM   1890 2HG  LYS A 125      15.841  39.465  18.936  1.00  0.00           H  
ATOM   1891 1HD  LYS A 125      13.183  40.224  17.685  1.00  0.00           H  
ATOM   1892 2HD  LYS A 125      14.563  41.330  17.728  1.00  0.00           H  
ATOM   1893 1HE  LYS A 125      15.955  39.555  16.650  1.00  0.00           H  
ATOM   1894 2HE  LYS A 125      14.500  38.553  16.482  1.00  0.00           H  
ATOM   1895 1HZ  LYS A 125      15.052  39.612  14.528  1.00  0.00           H  
ATOM   1896 2HZ  LYS A 125      13.587  40.225  15.038  1.00  0.00           H  
ATOM   1897 3HZ  LYS A 125      14.938  41.145  15.173  1.00  0.00           H  
ATOM   1898  N   GLU A 126      13.324  35.335  20.084  1.00  0.00           N  
ATOM   1899  CA  GLU A 126      12.259  34.360  20.288  1.00  0.00           C  
ATOM   1900  C   GLU A 126      12.237  33.865  21.737  1.00  0.00           C  
ATOM   1901  O   GLU A 126      11.170  33.731  22.347  1.00  0.00           O  
ATOM   1902  CB  GLU A 126      12.389  33.156  19.353  1.00  0.00           C  
ATOM   1903  CG  GLU A 126      12.079  33.434  17.889  1.00  0.00           C  
ATOM   1904  CD  GLU A 126      12.210  32.219  17.013  1.00  0.00           C  
ATOM   1905  OE1 GLU A 126      12.711  31.225  17.479  1.00  0.00           O  
ATOM   1906  OE2 GLU A 126      11.808  32.287  15.875  1.00  0.00           O  
ATOM   1907  H   GLU A 126      14.108  35.147  19.476  1.00  0.00           H  
ATOM   1908  HA  GLU A 126      11.303  34.844  20.082  1.00  0.00           H  
ATOM   1909 1HB  GLU A 126      13.408  32.772  19.408  1.00  0.00           H  
ATOM   1910 2HB  GLU A 126      11.716  32.366  19.686  1.00  0.00           H  
ATOM   1911 1HG  GLU A 126      11.060  33.812  17.815  1.00  0.00           H  
ATOM   1912 2HG  GLU A 126      12.757  34.208  17.532  1.00  0.00           H  
ATOM   1913  N   ALA A 127      13.395  33.578  22.314  1.00  0.00           N  
ATOM   1914  CA  ALA A 127      13.371  33.083  23.691  1.00  0.00           C  
ATOM   1915  C   ALA A 127      12.806  34.126  24.677  1.00  0.00           C  
ATOM   1916  O   ALA A 127      12.017  33.771  25.546  1.00  0.00           O  
ATOM   1917  CB  ALA A 127      14.790  32.677  24.064  1.00  0.00           C  
ATOM   1918  H   ALA A 127      14.270  33.698  21.824  1.00  0.00           H  
ATOM   1919  HA  ALA A 127      12.712  32.215  23.740  1.00  0.00           H  
ATOM   1920 1HB  ALA A 127      14.790  32.299  25.085  1.00  0.00           H  
ATOM   1921 2HB  ALA A 127      15.136  31.902  23.382  1.00  0.00           H  
ATOM   1922 3HB  ALA A 127      15.437  33.551  23.988  1.00  0.00           H  
ATOM   1923  N   VAL A 128      13.210  35.385  24.541  1.00  0.00           N  
ATOM   1924  CA  VAL A 128      12.763  36.425  25.465  1.00  0.00           C  
ATOM   1925  C   VAL A 128      11.274  36.695  25.304  1.00  0.00           C  
ATOM   1926  O   VAL A 128      10.562  36.811  26.304  1.00  0.00           O  
ATOM   1927  CB  VAL A 128      13.530  37.743  25.248  1.00  0.00           C  
ATOM   1928  CG1 VAL A 128      12.933  38.866  26.083  1.00  0.00           C  
ATOM   1929  CG2 VAL A 128      14.998  37.542  25.591  1.00  0.00           C  
ATOM   1930  H   VAL A 128      13.835  35.627  23.785  1.00  0.00           H  
ATOM   1931  HA  VAL A 128      12.958  36.090  26.484  1.00  0.00           H  
ATOM   1932  HB  VAL A 128      13.439  38.045  24.204  1.00  0.00           H  
ATOM   1933 1HG1 VAL A 128      13.494  39.784  25.909  1.00  0.00           H  
ATOM   1934 2HG1 VAL A 128      11.890  39.038  25.818  1.00  0.00           H  
ATOM   1935 3HG1 VAL A 128      12.987  38.599  27.138  1.00  0.00           H  
ATOM   1936 1HG2 VAL A 128      15.538  38.475  25.436  1.00  0.00           H  
ATOM   1937 2HG2 VAL A 128      15.088  37.238  26.634  1.00  0.00           H  
ATOM   1938 3HG2 VAL A 128      15.429  36.769  24.954  1.00  0.00           H  
ATOM   1939  N   ALA A 129      10.768  36.798  24.084  1.00  0.00           N  
ATOM   1940  CA  ALA A 129       9.345  37.062  23.948  1.00  0.00           C  
ATOM   1941  C   ALA A 129       8.455  35.830  24.082  1.00  0.00           C  
ATOM   1942  O   ALA A 129       7.319  35.963  24.553  1.00  0.00           O  
ATOM   1943  CB  ALA A 129       9.066  37.731  22.610  1.00  0.00           C  
ATOM   1944  H   ALA A 129      11.354  36.696  23.266  1.00  0.00           H  
ATOM   1945  HA  ALA A 129       9.052  37.736  24.753  1.00  0.00           H  
ATOM   1946 1HB  ALA A 129       8.000  37.942  22.522  1.00  0.00           H  
ATOM   1947 2HB  ALA A 129       9.628  38.664  22.549  1.00  0.00           H  
ATOM   1948 3HB  ALA A 129       9.377  37.058  21.812  1.00  0.00           H  
ATOM   1949  N   ASN A 130       8.917  34.636  23.715  1.00  0.00           N  
ATOM   1950  CA  ASN A 130       8.040  33.473  23.809  1.00  0.00           C  
ATOM   1951  C   ASN A 130       8.087  32.713  25.128  1.00  0.00           C  
ATOM   1952  O   ASN A 130       7.061  32.169  25.538  1.00  0.00           O  
ATOM   1953  CB  ASN A 130       8.303  32.486  22.686  1.00  0.00           C  
ATOM   1954  CG  ASN A 130       7.890  32.975  21.326  1.00  0.00           C  
ATOM   1955  OD1 ASN A 130       6.973  33.788  21.162  1.00  0.00           O  
ATOM   1956  ND2 ASN A 130       8.570  32.476  20.325  1.00  0.00           N  
ATOM   1957  H   ASN A 130       9.858  34.506  23.371  1.00  0.00           H  
ATOM   1958  HA  ASN A 130       7.011  33.830  23.740  1.00  0.00           H  
ATOM   1959 1HB  ASN A 130       9.367  32.247  22.644  1.00  0.00           H  
ATOM   1960 2HB  ASN A 130       7.766  31.561  22.894  1.00  0.00           H  
ATOM   1961 1HD2 ASN A 130       8.366  32.742  19.382  1.00  0.00           H  
ATOM   1962 2HD2 ASN A 130       9.304  31.820  20.499  1.00  0.00           H  
ATOM   1963  N   LYS A 131       9.222  32.636  25.807  1.00  0.00           N  
ATOM   1964  CA  LYS A 131       9.254  31.880  27.046  1.00  0.00           C  
ATOM   1965  C   LYS A 131       9.456  32.755  28.260  1.00  0.00           C  
ATOM   1966  O   LYS A 131       8.884  32.482  29.323  1.00  0.00           O  
ATOM   1967  CB  LYS A 131      10.356  30.822  26.978  1.00  0.00           C  
ATOM   1968  CG  LYS A 131      10.159  29.762  25.902  1.00  0.00           C  
ATOM   1969  CD  LYS A 131       8.969  28.863  26.199  1.00  0.00           C  
ATOM   1970  CE  LYS A 131       8.899  27.686  25.237  1.00  0.00           C  
ATOM   1971  NZ  LYS A 131       7.725  26.815  25.513  1.00  0.00           N  
ATOM   1972  H   LYS A 131      10.081  33.075  25.513  1.00  0.00           H  
ATOM   1973  HA  LYS A 131       8.296  31.378  27.179  1.00  0.00           H  
ATOM   1974 1HB  LYS A 131      11.313  31.311  26.793  1.00  0.00           H  
ATOM   1975 2HB  LYS A 131      10.428  30.309  27.937  1.00  0.00           H  
ATOM   1976 1HG  LYS A 131       9.998  30.254  24.942  1.00  0.00           H  
ATOM   1977 2HG  LYS A 131      11.048  29.137  25.821  1.00  0.00           H  
ATOM   1978 1HD  LYS A 131       9.051  28.484  27.219  1.00  0.00           H  
ATOM   1979 2HD  LYS A 131       8.040  29.427  26.119  1.00  0.00           H  
ATOM   1980 1HE  LYS A 131       8.831  28.065  24.218  1.00  0.00           H  
ATOM   1981 2HE  LYS A 131       9.811  27.097  25.332  1.00  0.00           H  
ATOM   1982 1HZ  LYS A 131       7.712  26.047  24.857  1.00  0.00           H  
ATOM   1983 2HZ  LYS A 131       7.785  26.450  26.454  1.00  0.00           H  
ATOM   1984 3HZ  LYS A 131       6.877  27.356  25.416  1.00  0.00           H  
ATOM   1985  N   GLY A 132      10.287  33.791  28.137  1.00  0.00           N  
ATOM   1986  CA  GLY A 132      10.548  34.688  29.250  1.00  0.00           C  
ATOM   1987  C   GLY A 132      12.016  35.097  29.245  1.00  0.00           C  
ATOM   1988  O   GLY A 132      12.744  34.716  28.335  1.00  0.00           O  
ATOM   1989  H   GLY A 132      10.738  33.951  27.249  1.00  0.00           H  
ATOM   1990 1HA  GLY A 132       9.900  35.560  29.151  1.00  0.00           H  
ATOM   1991 2HA  GLY A 132      10.294  34.196  30.188  1.00  0.00           H  
ATOM   1992  N   PRO A 133      12.465  35.910  30.214  1.00  0.00           N  
ATOM   1993  CA  PRO A 133      13.817  36.481  30.308  1.00  0.00           C  
ATOM   1994  C   PRO A 133      14.913  35.419  30.181  1.00  0.00           C  
ATOM   1995  O   PRO A 133      14.789  34.308  30.711  1.00  0.00           O  
ATOM   1996  CB  PRO A 133      13.780  37.104  31.707  1.00  0.00           C  
ATOM   1997  CG  PRO A 133      12.347  37.461  31.911  1.00  0.00           C  
ATOM   1998  CD  PRO A 133      11.583  36.321  31.293  1.00  0.00           C  
ATOM   1999  HA  PRO A 133      13.910  37.240  29.517  1.00  0.00           H  
ATOM   2000 1HB  PRO A 133      14.150  36.384  32.450  1.00  0.00           H  
ATOM   2001 2HB  PRO A 133      14.451  37.976  31.731  1.00  0.00           H  
ATOM   2002 1HG  PRO A 133      12.144  37.578  32.986  1.00  0.00           H  
ATOM   2003 2HG  PRO A 133      12.145  38.429  31.428  1.00  0.00           H  
ATOM   2004 1HD  PRO A 133      11.437  35.495  32.004  1.00  0.00           H  
ATOM   2005 2HD  PRO A 133      10.607  36.691  30.945  1.00  0.00           H  
ATOM   2006  N   VAL A 134      15.967  35.799  29.472  1.00  0.00           N  
ATOM   2007  CA  VAL A 134      17.062  34.900  29.118  1.00  0.00           C  
ATOM   2008  C   VAL A 134      18.423  35.373  29.626  1.00  0.00           C  
ATOM   2009  O   VAL A 134      18.786  36.545  29.491  1.00  0.00           O  
ATOM   2010  CB  VAL A 134      17.093  34.774  27.583  1.00  0.00           C  
ATOM   2011  CG1 VAL A 134      18.185  33.816  27.131  1.00  0.00           C  
ATOM   2012  CG2 VAL A 134      15.732  34.309  27.089  1.00  0.00           C  
ATOM   2013  H   VAL A 134      15.975  36.767  29.181  1.00  0.00           H  
ATOM   2014  HA  VAL A 134      16.865  33.925  29.565  1.00  0.00           H  
ATOM   2015  HB  VAL A 134      17.330  35.745  27.149  1.00  0.00           H  
ATOM   2016 1HG1 VAL A 134      18.176  33.753  26.043  1.00  0.00           H  
ATOM   2017 2HG1 VAL A 134      19.162  34.170  27.462  1.00  0.00           H  
ATOM   2018 3HG1 VAL A 134      18.001  32.830  27.557  1.00  0.00           H  
ATOM   2019 1HG2 VAL A 134      15.788  34.231  26.004  1.00  0.00           H  
ATOM   2020 2HG2 VAL A 134      15.477  33.340  27.519  1.00  0.00           H  
ATOM   2021 3HG2 VAL A 134      14.956  35.022  27.371  1.00  0.00           H  
ATOM   2022  N   SER A 135      19.190  34.462  30.211  1.00  0.00           N  
ATOM   2023  CA  SER A 135      20.498  34.790  30.779  1.00  0.00           C  
ATOM   2024  C   SER A 135      21.607  34.836  29.742  1.00  0.00           C  
ATOM   2025  O   SER A 135      21.801  33.890  28.986  1.00  0.00           O  
ATOM   2026  CB  SER A 135      20.838  33.759  31.838  1.00  0.00           C  
ATOM   2027  OG  SER A 135      19.973  33.861  32.936  1.00  0.00           O  
ATOM   2028  H   SER A 135      18.874  33.505  30.276  1.00  0.00           H  
ATOM   2029  HA  SER A 135      20.434  35.773  31.247  1.00  0.00           H  
ATOM   2030 1HB  SER A 135      20.768  32.759  31.411  1.00  0.00           H  
ATOM   2031 2HB  SER A 135      21.868  33.919  32.153  1.00  0.00           H  
ATOM   2032  HG  SER A 135      20.249  34.662  33.388  1.00  0.00           H  
ATOM   2033  N   VAL A 136      22.328  35.955  29.705  1.00  0.00           N  
ATOM   2034  CA  VAL A 136      23.414  36.178  28.761  1.00  0.00           C  
ATOM   2035  C   VAL A 136      24.588  36.778  29.497  1.00  0.00           C  
ATOM   2036  O   VAL A 136      24.398  37.309  30.586  1.00  0.00           O  
ATOM   2037  CB  VAL A 136      22.967  37.122  27.629  1.00  0.00           C  
ATOM   2038  CG1 VAL A 136      21.741  36.565  26.921  1.00  0.00           C  
ATOM   2039  CG2 VAL A 136      22.685  38.501  28.206  1.00  0.00           C  
ATOM   2040  H   VAL A 136      22.095  36.673  30.374  1.00  0.00           H  
ATOM   2041  HA  VAL A 136      23.705  35.225  28.317  1.00  0.00           H  
ATOM   2042  HB  VAL A 136      23.756  37.197  26.880  1.00  0.00           H  
ATOM   2043 1HG1 VAL A 136      21.425  37.233  26.119  1.00  0.00           H  
ATOM   2044 2HG1 VAL A 136      22.010  35.593  26.506  1.00  0.00           H  
ATOM   2045 3HG1 VAL A 136      20.914  36.454  27.621  1.00  0.00           H  
ATOM   2046 1HG2 VAL A 136      22.371  39.161  27.398  1.00  0.00           H  
ATOM   2047 2HG2 VAL A 136      21.894  38.418  28.952  1.00  0.00           H  
ATOM   2048 3HG2 VAL A 136      23.592  38.889  28.671  1.00  0.00           H  
ATOM   2049  N   GLY A 137      25.796  36.737  28.940  1.00  0.00           N  
ATOM   2050  CA  GLY A 137      26.854  37.505  29.570  1.00  0.00           C  
ATOM   2051  C   GLY A 137      27.098  38.724  28.686  1.00  0.00           C  
ATOM   2052  O   GLY A 137      26.798  38.646  27.481  1.00  0.00           O  
ATOM   2053  H   GLY A 137      25.972  36.193  28.108  1.00  0.00           H  
ATOM   2054 1HA  GLY A 137      26.566  37.796  30.581  1.00  0.00           H  
ATOM   2055 2HA  GLY A 137      27.755  36.902  29.676  1.00  0.00           H  
ATOM   2056  N   VAL A 138      27.566  39.841  29.245  1.00  0.00           N  
ATOM   2057  CA  VAL A 138      27.888  41.015  28.444  1.00  0.00           C  
ATOM   2058  C   VAL A 138      29.241  41.641  28.752  1.00  0.00           C  
ATOM   2059  O   VAL A 138      29.870  41.431  29.800  1.00  0.00           O  
ATOM   2060  CB  VAL A 138      26.822  42.113  28.614  1.00  0.00           C  
ATOM   2061  CG1 VAL A 138      25.496  41.593  28.080  1.00  0.00           C  
ATOM   2062  CG2 VAL A 138      26.732  42.504  30.081  1.00  0.00           C  
ATOM   2063  H   VAL A 138      27.690  39.846  30.249  1.00  0.00           H  
ATOM   2064  HA  VAL A 138      27.914  40.708  27.398  1.00  0.00           H  
ATOM   2065  HB  VAL A 138      27.095  42.988  28.023  1.00  0.00           H  
ATOM   2066 1HG1 VAL A 138      24.712  42.344  28.182  1.00  0.00           H  
ATOM   2067 2HG1 VAL A 138      25.619  41.346  27.025  1.00  0.00           H  
ATOM   2068 3HG1 VAL A 138      25.195  40.704  28.633  1.00  0.00           H  
ATOM   2069 1HG2 VAL A 138      25.982  43.282  30.221  1.00  0.00           H  
ATOM   2070 2HG2 VAL A 138      26.454  41.632  30.674  1.00  0.00           H  
ATOM   2071 3HG2 VAL A 138      27.697  42.879  30.421  1.00  0.00           H  
ATOM   2072  N   ASP A 139      29.733  42.416  27.794  1.00  0.00           N  
ATOM   2073  CA  ASP A 139      30.980  43.152  27.951  1.00  0.00           C  
ATOM   2074  C   ASP A 139      30.716  44.507  28.621  1.00  0.00           C  
ATOM   2075  O   ASP A 139      30.655  45.558  27.967  1.00  0.00           O  
ATOM   2076  CB  ASP A 139      31.646  43.388  26.593  1.00  0.00           C  
ATOM   2077  CG  ASP A 139      33.038  43.996  26.703  1.00  0.00           C  
ATOM   2078  OD1 ASP A 139      33.563  43.996  27.791  1.00  0.00           O  
ATOM   2079  OD2 ASP A 139      33.573  44.457  25.723  1.00  0.00           O  
ATOM   2080  H   ASP A 139      29.214  42.487  26.931  1.00  0.00           H  
ATOM   2081  HA  ASP A 139      31.661  42.566  28.568  1.00  0.00           H  
ATOM   2082 1HB  ASP A 139      31.725  42.443  26.058  1.00  0.00           H  
ATOM   2083 2HB  ASP A 139      31.029  44.054  25.989  1.00  0.00           H  
ATOM   2084  N   ALA A 140      30.501  44.485  29.935  1.00  0.00           N  
ATOM   2085  CA  ALA A 140      30.145  45.681  30.677  1.00  0.00           C  
ATOM   2086  C   ALA A 140      31.338  46.463  31.218  1.00  0.00           C  
ATOM   2087  O   ALA A 140      31.174  47.519  31.812  1.00  0.00           O  
ATOM   2088  CB  ALA A 140      29.229  45.294  31.830  1.00  0.00           C  
ATOM   2089  H   ALA A 140      30.596  43.596  30.403  1.00  0.00           H  
ATOM   2090  HA  ALA A 140      29.618  46.354  30.002  1.00  0.00           H  
ATOM   2091 1HB  ALA A 140      28.954  46.184  32.397  1.00  0.00           H  
ATOM   2092 2HB  ALA A 140      28.325  44.823  31.445  1.00  0.00           H  
ATOM   2093 3HB  ALA A 140      29.752  44.594  32.480  1.00  0.00           H  
ATOM   2094  N   ARG A 141      32.569  45.996  31.014  1.00  0.00           N  
ATOM   2095  CA  ARG A 141      33.698  46.702  31.623  1.00  0.00           C  
ATOM   2096  C   ARG A 141      34.234  47.853  30.783  1.00  0.00           C  
ATOM   2097  O   ARG A 141      35.347  47.796  30.253  1.00  0.00           O  
ATOM   2098  CB  ARG A 141      34.835  45.725  31.884  1.00  0.00           C  
ATOM   2099  CG  ARG A 141      35.990  46.255  32.719  1.00  0.00           C  
ATOM   2100  CD  ARG A 141      36.935  45.168  33.082  1.00  0.00           C  
ATOM   2101  NE  ARG A 141      37.999  45.650  33.948  1.00  0.00           N  
ATOM   2102  CZ  ARG A 141      38.959  44.885  34.503  1.00  0.00           C  
ATOM   2103  NH1 ARG A 141      38.990  43.590  34.282  1.00  0.00           N  
ATOM   2104  NH2 ARG A 141      39.874  45.445  35.275  1.00  0.00           N  
ATOM   2105  H   ARG A 141      32.709  45.172  30.449  1.00  0.00           H  
ATOM   2106  HA  ARG A 141      33.362  47.127  32.569  1.00  0.00           H  
ATOM   2107 1HB  ARG A 141      34.450  44.845  32.398  1.00  0.00           H  
ATOM   2108 2HB  ARG A 141      35.250  45.396  30.932  1.00  0.00           H  
ATOM   2109 1HG  ARG A 141      36.556  47.015  32.180  1.00  0.00           H  
ATOM   2110 2HG  ARG A 141      35.599  46.698  33.635  1.00  0.00           H  
ATOM   2111 1HD  ARG A 141      36.392  44.381  33.606  1.00  0.00           H  
ATOM   2112 2HD  ARG A 141      37.382  44.764  32.175  1.00  0.00           H  
ATOM   2113  HE  ARG A 141      38.018  46.642  34.148  1.00  0.00           H  
ATOM   2114 1HH1 ARG A 141      38.294  43.156  33.693  1.00  0.00           H  
ATOM   2115 2HH1 ARG A 141      39.713  43.024  34.701  1.00  0.00           H  
ATOM   2116 1HH2 ARG A 141      39.851  46.441  35.445  1.00  0.00           H  
ATOM   2117 2HH2 ARG A 141      40.597  44.881  35.695  1.00  0.00           H  
ATOM   2118  N   HIS A 142      33.417  48.897  30.663  1.00  0.00           N  
ATOM   2119  CA  HIS A 142      33.745  50.092  29.896  1.00  0.00           C  
ATOM   2120  C   HIS A 142      33.268  51.342  30.609  1.00  0.00           C  
ATOM   2121  O   HIS A 142      32.197  51.320  31.223  1.00  0.00           O  
ATOM   2122  CB  HIS A 142      33.118  50.031  28.500  1.00  0.00           C  
ATOM   2123  CG  HIS A 142      33.703  48.975  27.615  1.00  0.00           C  
ATOM   2124  ND1 HIS A 142      34.841  49.196  26.869  1.00  0.00           N  
ATOM   2125  CD2 HIS A 142      33.320  47.706  27.352  1.00  0.00           C  
ATOM   2126  CE1 HIS A 142      35.132  48.102  26.185  1.00  0.00           C  
ATOM   2127  NE2 HIS A 142      34.224  47.184  26.460  1.00  0.00           N  
ATOM   2128  H   HIS A 142      32.535  48.805  31.148  1.00  0.00           H  
ATOM   2129  HA  HIS A 142      34.829  50.139  29.800  1.00  0.00           H  
ATOM   2130 1HB  HIS A 142      32.047  49.842  28.589  1.00  0.00           H  
ATOM   2131 2HB  HIS A 142      33.234  50.989  27.994  1.00  0.00           H  
ATOM   2132  HD2 HIS A 142      32.453  47.191  27.769  1.00  0.00           H  
ATOM   2133  HE1 HIS A 142      35.975  47.971  25.507  1.00  0.00           H  
ATOM   2134  HE2 HIS A 142      34.192  46.248  26.082  1.00  0.00           H  
ATOM   2135  N   PRO A 143      34.011  52.457  30.582  1.00  0.00           N  
ATOM   2136  CA  PRO A 143      33.627  53.717  31.224  1.00  0.00           C  
ATOM   2137  C   PRO A 143      32.330  54.276  30.654  1.00  0.00           C  
ATOM   2138  O   PRO A 143      31.624  55.032  31.322  1.00  0.00           O  
ATOM   2139  CB  PRO A 143      34.820  54.622  30.902  1.00  0.00           C  
ATOM   2140  CG  PRO A 143      35.479  54.011  29.713  1.00  0.00           C  
ATOM   2141  CD  PRO A 143      35.286  52.524  29.855  1.00  0.00           C  
ATOM   2142  HA  PRO A 143      33.529  53.553  32.308  1.00  0.00           H  
ATOM   2143 1HB  PRO A 143      34.470  55.645  30.702  1.00  0.00           H  
ATOM   2144 2HB  PRO A 143      35.494  54.674  31.770  1.00  0.00           H  
ATOM   2145 1HG  PRO A 143      35.026  54.395  28.787  1.00  0.00           H  
ATOM   2146 2HG  PRO A 143      36.542  54.289  29.689  1.00  0.00           H  
ATOM   2147 1HD  PRO A 143      35.250  52.087  28.846  1.00  0.00           H  
ATOM   2148 2HD  PRO A 143      36.107  52.088  30.443  1.00  0.00           H  
ATOM   2149  N   SER A 144      32.019  53.938  29.406  1.00  0.00           N  
ATOM   2150  CA  SER A 144      30.779  54.426  28.797  1.00  0.00           C  
ATOM   2151  C   SER A 144      29.575  53.640  29.343  1.00  0.00           C  
ATOM   2152  O   SER A 144      28.424  54.069  29.197  1.00  0.00           O  
ATOM   2153  CB  SER A 144      30.877  54.297  27.292  1.00  0.00           C  
ATOM   2154  OG  SER A 144      30.951  52.959  26.883  1.00  0.00           O  
ATOM   2155  H   SER A 144      32.602  53.346  28.828  1.00  0.00           H  
ATOM   2156  HA  SER A 144      30.650  55.478  29.058  1.00  0.00           H  
ATOM   2157 1HB  SER A 144      30.007  54.764  26.827  1.00  0.00           H  
ATOM   2158 2HB  SER A 144      31.761  54.830  26.940  1.00  0.00           H  
ATOM   2159  HG  SER A 144      31.233  53.012  25.967  1.00  0.00           H  
ATOM   2160  N   PHE A 145      29.833  52.494  29.961  1.00  0.00           N  
ATOM   2161  CA  PHE A 145      28.756  51.687  30.539  1.00  0.00           C  
ATOM   2162  C   PHE A 145      28.480  52.403  31.863  1.00  0.00           C  
ATOM   2163  O   PHE A 145      27.340  52.690  32.237  1.00  0.00           O  
ATOM   2164  CB  PHE A 145      29.234  50.245  30.714  1.00  0.00           C  
ATOM   2165  CG  PHE A 145      28.181  49.198  30.944  1.00  0.00           C  
ATOM   2166  CD1 PHE A 145      27.771  48.441  29.857  1.00  0.00           C  
ATOM   2167  CD2 PHE A 145      27.610  48.959  32.175  1.00  0.00           C  
ATOM   2168  CE1 PHE A 145      26.806  47.463  30.006  1.00  0.00           C  
ATOM   2169  CE2 PHE A 145      26.646  47.982  32.330  1.00  0.00           C  
ATOM   2170  CZ  PHE A 145      26.242  47.232  31.243  1.00  0.00           C  
ATOM   2171  H   PHE A 145      30.777  52.147  30.048  1.00  0.00           H  
ATOM   2172  HA  PHE A 145      27.890  51.677  29.875  1.00  0.00           H  
ATOM   2173 1HB  PHE A 145      29.786  49.945  29.824  1.00  0.00           H  
ATOM   2174 2HB  PHE A 145      29.915  50.191  31.563  1.00  0.00           H  
ATOM   2175  HD1 PHE A 145      28.214  48.618  28.877  1.00  0.00           H  
ATOM   2176  HD2 PHE A 145      27.925  49.549  33.036  1.00  0.00           H  
ATOM   2177  HE1 PHE A 145      26.510  46.889  29.128  1.00  0.00           H  
ATOM   2178  HE2 PHE A 145      26.207  47.808  33.312  1.00  0.00           H  
ATOM   2179  HZ  PHE A 145      25.481  46.463  31.360  1.00  0.00           H  
ATOM   2180  N   PHE A 146      29.563  52.708  32.577  1.00  0.00           N  
ATOM   2181  CA  PHE A 146      29.511  53.401  33.867  1.00  0.00           C  
ATOM   2182  C   PHE A 146      28.735  54.715  33.813  1.00  0.00           C  
ATOM   2183  O   PHE A 146      27.935  55.003  34.698  1.00  0.00           O  
ATOM   2184  CB  PHE A 146      30.923  53.699  34.373  1.00  0.00           C  
ATOM   2185  CG  PHE A 146      30.975  54.542  35.616  1.00  0.00           C  
ATOM   2186  CD1 PHE A 146      30.744  54.023  36.881  1.00  0.00           C  
ATOM   2187  CD2 PHE A 146      31.263  55.892  35.501  1.00  0.00           C  
ATOM   2188  CE1 PHE A 146      30.802  54.835  37.998  1.00  0.00           C  
ATOM   2189  CE2 PHE A 146      31.324  56.709  36.613  1.00  0.00           C  
ATOM   2190  CZ  PHE A 146      31.091  56.176  37.865  1.00  0.00           C  
ATOM   2191  H   PHE A 146      30.460  52.441  32.197  1.00  0.00           H  
ATOM   2192  HA  PHE A 146      29.001  52.752  34.580  1.00  0.00           H  
ATOM   2193 1HB  PHE A 146      31.436  52.761  34.583  1.00  0.00           H  
ATOM   2194 2HB  PHE A 146      31.491  54.215  33.600  1.00  0.00           H  
ATOM   2195  HD1 PHE A 146      30.515  52.964  37.006  1.00  0.00           H  
ATOM   2196  HD2 PHE A 146      31.446  56.312  34.511  1.00  0.00           H  
ATOM   2197  HE1 PHE A 146      30.618  54.413  38.986  1.00  0.00           H  
ATOM   2198  HE2 PHE A 146      31.552  57.769  36.502  1.00  0.00           H  
ATOM   2199  HZ  PHE A 146      31.135  56.814  38.747  1.00  0.00           H  
ATOM   2200  N   LEU A 147      28.982  55.502  32.775  1.00  0.00           N  
ATOM   2201  CA  LEU A 147      28.336  56.804  32.587  1.00  0.00           C  
ATOM   2202  C   LEU A 147      26.935  56.716  31.990  1.00  0.00           C  
ATOM   2203  O   LEU A 147      26.312  57.747  31.720  1.00  0.00           O  
ATOM   2204  CB  LEU A 147      29.202  57.680  31.674  1.00  0.00           C  
ATOM   2205  CG  LEU A 147      30.584  58.089  32.199  1.00  0.00           C  
ATOM   2206  CD1 LEU A 147      31.351  58.801  31.093  1.00  0.00           C  
ATOM   2207  CD2 LEU A 147      30.444  58.984  33.421  1.00  0.00           C  
ATOM   2208  H   LEU A 147      29.649  55.187  32.086  1.00  0.00           H  
ATOM   2209  HA  LEU A 147      28.245  57.277  33.564  1.00  0.00           H  
ATOM   2210 1HB  LEU A 147      29.356  57.140  30.741  1.00  0.00           H  
ATOM   2211 2HB  LEU A 147      28.656  58.600  31.461  1.00  0.00           H  
ATOM   2212  HG  LEU A 147      31.148  57.198  32.477  1.00  0.00           H  
ATOM   2213 1HD1 LEU A 147      32.334  59.094  31.462  1.00  0.00           H  
ATOM   2214 2HD1 LEU A 147      31.466  58.128  30.244  1.00  0.00           H  
ATOM   2215 3HD1 LEU A 147      30.802  59.690  30.783  1.00  0.00           H  
ATOM   2216 1HD2 LEU A 147      31.436  59.262  33.779  1.00  0.00           H  
ATOM   2217 2HD2 LEU A 147      29.888  59.882  33.150  1.00  0.00           H  
ATOM   2218 3HD2 LEU A 147      29.911  58.471  34.222  1.00  0.00           H  
ATOM   2219  N   TYR A 148      26.424  55.513  31.759  1.00  0.00           N  
ATOM   2220  CA  TYR A 148      25.078  55.360  31.220  1.00  0.00           C  
ATOM   2221  C   TYR A 148      24.017  55.780  32.235  1.00  0.00           C  
ATOM   2222  O   TYR A 148      24.057  55.389  33.410  1.00  0.00           O  
ATOM   2223  CB  TYR A 148      24.828  53.919  30.772  1.00  0.00           C  
ATOM   2224  CG  TYR A 148      23.409  53.672  30.311  1.00  0.00           C  
ATOM   2225  CD1 TYR A 148      22.973  54.021  29.042  1.00  0.00           C  
ATOM   2226  CD2 TYR A 148      22.540  53.074  31.213  1.00  0.00           C  
ATOM   2227  CE1 TYR A 148      21.664  53.772  28.674  1.00  0.00           C  
ATOM   2228  CE2 TYR A 148      21.233  52.826  30.843  1.00  0.00           C  
ATOM   2229  CZ  TYR A 148      20.793  53.172  29.582  1.00  0.00           C  
ATOM   2230  OH  TYR A 148      19.485  52.910  29.247  1.00  0.00           O  
ATOM   2231  H   TYR A 148      26.952  54.674  31.948  1.00  0.00           H  
ATOM   2232  HA  TYR A 148      24.981  56.015  30.353  1.00  0.00           H  
ATOM   2233 1HB  TYR A 148      25.504  53.668  29.953  1.00  0.00           H  
ATOM   2234 2HB  TYR A 148      25.046  53.237  31.594  1.00  0.00           H  
ATOM   2235  HD1 TYR A 148      23.658  54.491  28.336  1.00  0.00           H  
ATOM   2236  HD2 TYR A 148      22.892  52.804  32.208  1.00  0.00           H  
ATOM   2237  HE1 TYR A 148      21.319  54.046  27.677  1.00  0.00           H  
ATOM   2238  HE2 TYR A 148      20.536  52.358  31.539  1.00  0.00           H  
ATOM   2239  HH  TYR A 148      19.301  53.290  28.385  1.00  0.00           H  
ATOM   2240  N   ARG A 149      23.061  56.591  31.786  1.00  0.00           N  
ATOM   2241  CA  ARG A 149      21.974  57.017  32.668  1.00  0.00           C  
ATOM   2242  C   ARG A 149      20.593  56.781  32.050  1.00  0.00           C  
ATOM   2243  O   ARG A 149      19.637  56.464  32.772  1.00  0.00           O  
ATOM   2244  CB  ARG A 149      22.124  58.492  33.011  1.00  0.00           C  
ATOM   2245  CG  ARG A 149      23.388  58.846  33.777  1.00  0.00           C  
ATOM   2246  CD  ARG A 149      23.417  58.327  35.169  1.00  0.00           C  
ATOM   2247  NE  ARG A 149      24.666  58.676  35.826  1.00  0.00           N  
ATOM   2248  CZ  ARG A 149      25.790  57.934  35.789  1.00  0.00           C  
ATOM   2249  NH1 ARG A 149      25.823  56.799  35.126  1.00  0.00           N  
ATOM   2250  NH2 ARG A 149      26.869  58.353  36.426  1.00  0.00           N  
ATOM   2251  H   ARG A 149      23.106  56.905  30.827  1.00  0.00           H  
ATOM   2252  HA  ARG A 149      22.028  56.441  33.593  1.00  0.00           H  
ATOM   2253 1HB  ARG A 149      22.118  59.079  32.094  1.00  0.00           H  
ATOM   2254 2HB  ARG A 149      21.271  58.809  33.611  1.00  0.00           H  
ATOM   2255 1HG  ARG A 149      24.256  58.433  33.264  1.00  0.00           H  
ATOM   2256 2HG  ARG A 149      23.480  59.932  33.834  1.00  0.00           H  
ATOM   2257 1HD  ARG A 149      22.591  58.758  35.734  1.00  0.00           H  
ATOM   2258 2HD  ARG A 149      23.323  57.242  35.186  1.00  0.00           H  
ATOM   2259  HE  ARG A 149      24.693  59.541  36.350  1.00  0.00           H  
ATOM   2260 1HH1 ARG A 149      25.012  56.456  34.630  1.00  0.00           H  
ATOM   2261 2HH1 ARG A 149      26.658  56.233  35.089  1.00  0.00           H  
ATOM   2262 1HH2 ARG A 149      26.848  59.225  36.937  1.00  0.00           H  
ATOM   2263 2HH2 ARG A 149      27.716  57.804  36.405  1.00  0.00           H  
ATOM   2264  N   SER A 150      20.474  56.929  30.733  1.00  0.00           N  
ATOM   2265  CA  SER A 150      19.174  56.775  30.079  1.00  0.00           C  
ATOM   2266  C   SER A 150      19.299  56.564  28.573  1.00  0.00           C  
ATOM   2267  O   SER A 150      20.358  56.796  27.988  1.00  0.00           O  
ATOM   2268  CB  SER A 150      18.300  57.985  30.344  1.00  0.00           C  
ATOM   2269  OG  SER A 150      18.808  59.124  29.705  1.00  0.00           O  
ATOM   2270  H   SER A 150      21.276  57.151  30.161  1.00  0.00           H  
ATOM   2271  HA  SER A 150      18.686  55.890  30.489  1.00  0.00           H  
ATOM   2272 1HB  SER A 150      17.290  57.784  29.988  1.00  0.00           H  
ATOM   2273 2HB  SER A 150      18.240  58.167  31.416  1.00  0.00           H  
ATOM   2274  HG  SER A 150      18.206  59.839  29.927  1.00  0.00           H  
ATOM   2275  N   GLY A 151      18.201  56.128  27.955  1.00  0.00           N  
ATOM   2276  CA  GLY A 151      18.145  55.995  26.509  1.00  0.00           C  
ATOM   2277  C   GLY A 151      18.810  54.709  26.050  1.00  0.00           C  
ATOM   2278  O   GLY A 151      18.943  53.769  26.842  1.00  0.00           O  
ATOM   2279  H   GLY A 151      17.404  55.892  28.528  1.00  0.00           H  
ATOM   2280 1HA  GLY A 151      17.104  56.008  26.186  1.00  0.00           H  
ATOM   2281 2HA  GLY A 151      18.637  56.849  26.047  1.00  0.00           H  
ATOM   2282  N   VAL A 152      19.230  54.635  24.793  1.00  0.00           N  
ATOM   2283  CA  VAL A 152      19.807  53.391  24.308  1.00  0.00           C  
ATOM   2284  C   VAL A 152      21.306  53.522  24.125  1.00  0.00           C  
ATOM   2285  O   VAL A 152      21.797  54.415  23.431  1.00  0.00           O  
ATOM   2286  CB  VAL A 152      19.165  52.983  22.969  1.00  0.00           C  
ATOM   2287  CG1 VAL A 152      19.798  51.713  22.422  1.00  0.00           C  
ATOM   2288  CG2 VAL A 152      17.672  52.809  23.205  1.00  0.00           C  
ATOM   2289  H   VAL A 152      19.146  55.433  24.180  1.00  0.00           H  
ATOM   2290  HA  VAL A 152      19.612  52.604  25.038  1.00  0.00           H  
ATOM   2291  HB  VAL A 152      19.340  53.760  22.225  1.00  0.00           H  
ATOM   2292 1HG1 VAL A 152      19.325  51.449  21.476  1.00  0.00           H  
ATOM   2293 2HG1 VAL A 152      20.865  51.856  22.255  1.00  0.00           H  
ATOM   2294 3HG1 VAL A 152      19.658  50.901  23.136  1.00  0.00           H  
ATOM   2295 1HG2 VAL A 152      17.182  52.520  22.276  1.00  0.00           H  
ATOM   2296 2HG2 VAL A 152      17.508  52.034  23.954  1.00  0.00           H  
ATOM   2297 3HG2 VAL A 152      17.249  53.749  23.558  1.00  0.00           H  
ATOM   2298  N   TYR A 153      22.005  52.605  24.776  1.00  0.00           N  
ATOM   2299  CA  TYR A 153      23.450  52.485  24.860  1.00  0.00           C  
ATOM   2300  C   TYR A 153      24.134  51.887  23.647  1.00  0.00           C  
ATOM   2301  O   TYR A 153      23.745  50.845  23.113  1.00  0.00           O  
ATOM   2302  CB  TYR A 153      23.810  51.654  26.095  1.00  0.00           C  
ATOM   2303  CG  TYR A 153      25.288  51.385  26.276  1.00  0.00           C  
ATOM   2304  CD1 TYR A 153      26.140  52.420  26.632  1.00  0.00           C  
ATOM   2305  CD2 TYR A 153      25.793  50.106  26.088  1.00  0.00           C  
ATOM   2306  CE1 TYR A 153      27.488  52.166  26.796  1.00  0.00           C  
ATOM   2307  CE2 TYR A 153      27.142  49.866  26.256  1.00  0.00           C  
ATOM   2308  CZ  TYR A 153      27.988  50.899  26.609  1.00  0.00           C  
ATOM   2309  OH  TYR A 153      29.334  50.674  26.779  1.00  0.00           O  
ATOM   2310  H   TYR A 153      21.456  51.913  25.265  1.00  0.00           H  
ATOM   2311  HA  TYR A 153      23.855  53.492  24.959  1.00  0.00           H  
ATOM   2312 1HB  TYR A 153      23.456  52.166  26.991  1.00  0.00           H  
ATOM   2313 2HB  TYR A 153      23.304  50.692  26.044  1.00  0.00           H  
ATOM   2314  HD1 TYR A 153      25.754  53.427  26.783  1.00  0.00           H  
ATOM   2315  HD2 TYR A 153      25.128  49.290  25.808  1.00  0.00           H  
ATOM   2316  HE1 TYR A 153      28.159  52.980  27.075  1.00  0.00           H  
ATOM   2317  HE2 TYR A 153      27.546  48.865  26.108  1.00  0.00           H  
ATOM   2318  HH  TYR A 153      29.788  51.515  26.875  1.00  0.00           H  
ATOM   2319  N   TYR A 154      25.189  52.574  23.208  1.00  0.00           N  
ATOM   2320  CA  TYR A 154      26.008  52.096  22.097  1.00  0.00           C  
ATOM   2321  C   TYR A 154      27.473  52.423  22.363  1.00  0.00           C  
ATOM   2322  O   TYR A 154      27.806  53.546  22.739  1.00  0.00           O  
ATOM   2323  CB  TYR A 154      25.547  52.709  20.773  1.00  0.00           C  
ATOM   2324  CG  TYR A 154      26.415  52.305  19.602  1.00  0.00           C  
ATOM   2325  CD1 TYR A 154      26.240  51.072  18.991  1.00  0.00           C  
ATOM   2326  CD2 TYR A 154      27.392  53.173  19.137  1.00  0.00           C  
ATOM   2327  CE1 TYR A 154      27.040  50.714  17.922  1.00  0.00           C  
ATOM   2328  CE2 TYR A 154      28.187  52.807  18.068  1.00  0.00           C  
ATOM   2329  CZ  TYR A 154      28.008  51.579  17.464  1.00  0.00           C  
ATOM   2330  OH  TYR A 154      28.796  51.208  16.399  1.00  0.00           O  
ATOM   2331  H   TYR A 154      25.430  53.447  23.653  1.00  0.00           H  
ATOM   2332  HA  TYR A 154      25.900  51.013  22.024  1.00  0.00           H  
ATOM   2333 1HB  TYR A 154      24.520  52.403  20.568  1.00  0.00           H  
ATOM   2334 2HB  TYR A 154      25.553  53.796  20.850  1.00  0.00           H  
ATOM   2335  HD1 TYR A 154      25.473  50.388  19.355  1.00  0.00           H  
ATOM   2336  HD2 TYR A 154      27.532  54.142  19.616  1.00  0.00           H  
ATOM   2337  HE1 TYR A 154      26.906  49.746  17.439  1.00  0.00           H  
ATOM   2338  HE2 TYR A 154      28.954  53.491  17.705  1.00  0.00           H  
ATOM   2339  HH  TYR A 154      29.403  51.919  16.181  1.00  0.00           H  
ATOM   2340  N   GLU A 155      28.335  51.435  22.162  1.00  0.00           N  
ATOM   2341  CA  GLU A 155      29.773  51.608  22.347  1.00  0.00           C  
ATOM   2342  C   GLU A 155      30.577  50.729  21.381  1.00  0.00           C  
ATOM   2343  O   GLU A 155      30.571  49.506  21.519  1.00  0.00           O  
ATOM   2344  CB  GLU A 155      30.130  51.266  23.795  1.00  0.00           C  
ATOM   2345  CG  GLU A 155      31.615  51.092  24.078  1.00  0.00           C  
ATOM   2346  CD  GLU A 155      32.431  52.321  23.783  1.00  0.00           C  
ATOM   2347  OE1 GLU A 155      32.269  53.294  24.478  1.00  0.00           O  
ATOM   2348  OE2 GLU A 155      33.210  52.265  22.861  1.00  0.00           O  
ATOM   2349  H   GLU A 155      27.977  50.535  21.869  1.00  0.00           H  
ATOM   2350  HA  GLU A 155      30.018  52.652  22.146  1.00  0.00           H  
ATOM   2351 1HB  GLU A 155      29.759  52.054  24.449  1.00  0.00           H  
ATOM   2352 2HB  GLU A 155      29.629  50.336  24.070  1.00  0.00           H  
ATOM   2353 1HG  GLU A 155      31.742  50.834  25.129  1.00  0.00           H  
ATOM   2354 2HG  GLU A 155      32.016  50.269  23.488  1.00  0.00           H  
ATOM   2355  N   PRO A 156      31.289  51.289  20.377  1.00  0.00           N  
ATOM   2356  CA  PRO A 156      32.068  50.553  19.372  1.00  0.00           C  
ATOM   2357  C   PRO A 156      33.042  49.543  19.956  1.00  0.00           C  
ATOM   2358  O   PRO A 156      33.331  48.534  19.315  1.00  0.00           O  
ATOM   2359  CB  PRO A 156      32.817  51.684  18.661  1.00  0.00           C  
ATOM   2360  CG  PRO A 156      31.923  52.870  18.797  1.00  0.00           C  
ATOM   2361  CD  PRO A 156      31.316  52.754  20.170  1.00  0.00           C  
ATOM   2362  HA  PRO A 156      31.369  50.035  18.699  1.00  0.00           H  
ATOM   2363 1HB  PRO A 156      33.799  51.836  19.132  1.00  0.00           H  
ATOM   2364 2HB  PRO A 156      33.000  51.409  17.611  1.00  0.00           H  
ATOM   2365 1HG  PRO A 156      32.502  53.797  18.676  1.00  0.00           H  
ATOM   2366 2HG  PRO A 156      31.167  52.852  17.999  1.00  0.00           H  
ATOM   2367 1HD  PRO A 156      31.962  53.250  20.910  1.00  0.00           H  
ATOM   2368 2HD  PRO A 156      30.319  53.218  20.134  1.00  0.00           H  
ATOM   2369  N   SER A 157      33.551  49.786  21.153  1.00  0.00           N  
ATOM   2370  CA  SER A 157      34.484  48.876  21.798  1.00  0.00           C  
ATOM   2371  C   SER A 157      33.822  47.809  22.676  1.00  0.00           C  
ATOM   2372  O   SER A 157      34.526  47.044  23.348  1.00  0.00           O  
ATOM   2373  CB  SER A 157      35.481  49.648  22.640  1.00  0.00           C  
ATOM   2374  OG  SER A 157      36.297  50.474  21.855  1.00  0.00           O  
ATOM   2375  H   SER A 157      33.322  50.614  21.686  1.00  0.00           H  
ATOM   2376  HA  SER A 157      35.024  48.345  21.015  1.00  0.00           H  
ATOM   2377 1HB  SER A 157      34.940  50.256  23.365  1.00  0.00           H  
ATOM   2378 2HB  SER A 157      36.105  48.949  23.195  1.00  0.00           H  
ATOM   2379  HG  SER A 157      36.884  50.922  22.468  1.00  0.00           H  
ATOM   2380  N   CYS A 158      32.490  47.736  22.689  1.00  0.00           N  
ATOM   2381  CA  CYS A 158      31.773  46.766  23.522  1.00  0.00           C  
ATOM   2382  C   CYS A 158      31.605  45.480  22.728  1.00  0.00           C  
ATOM   2383  O   CYS A 158      30.754  45.370  21.848  1.00  0.00           O  
ATOM   2384  CB  CYS A 158      30.418  47.360  23.910  1.00  0.00           C  
ATOM   2385  SG  CYS A 158      29.550  46.524  25.256  1.00  0.00           S  
ATOM   2386  H   CYS A 158      31.958  48.368  22.107  1.00  0.00           H  
ATOM   2387  HA  CYS A 158      32.347  46.570  24.428  1.00  0.00           H  
ATOM   2388 1HB  CYS A 158      30.563  48.399  24.207  1.00  0.00           H  
ATOM   2389 2HB  CYS A 158      29.760  47.349  23.043  1.00  0.00           H  
ATOM   2390  N   THR A 159      32.472  44.516  23.041  1.00  0.00           N  
ATOM   2391  CA  THR A 159      32.700  43.266  22.302  1.00  0.00           C  
ATOM   2392  C   THR A 159      31.809  42.070  22.616  1.00  0.00           C  
ATOM   2393  O   THR A 159      31.024  42.084  23.574  1.00  0.00           O  
ATOM   2394  CB  THR A 159      34.157  42.802  22.487  1.00  0.00           C  
ATOM   2395  OG1 THR A 159      34.380  42.462  23.862  1.00  0.00           O  
ATOM   2396  CG2 THR A 159      35.143  43.887  22.082  1.00  0.00           C  
ATOM   2397  H   THR A 159      33.026  44.666  23.874  1.00  0.00           H  
ATOM   2398  HA  THR A 159      32.518  43.479  21.248  1.00  0.00           H  
ATOM   2399  HB  THR A 159      34.338  41.919  21.874  1.00  0.00           H  
ATOM   2400  HG1 THR A 159      34.186  43.208  24.435  1.00  0.00           H  
ATOM   2401 1HG2 THR A 159      36.160  43.525  22.225  1.00  0.00           H  
ATOM   2402 2HG2 THR A 159      34.992  44.143  21.033  1.00  0.00           H  
ATOM   2403 3HG2 THR A 159      34.982  44.772  22.697  1.00  0.00           H  
ATOM   2404  N   GLN A 160      31.935  41.039  21.778  1.00  0.00           N  
ATOM   2405  CA  GLN A 160      31.209  39.777  21.872  1.00  0.00           C  
ATOM   2406  C   GLN A 160      31.745  38.830  22.947  1.00  0.00           C  
ATOM   2407  O   GLN A 160      31.121  37.822  23.271  1.00  0.00           O  
ATOM   2408  CB  GLN A 160      31.215  39.045  20.528  1.00  0.00           C  
ATOM   2409  CG  GLN A 160      32.532  38.407  20.118  1.00  0.00           C  
ATOM   2410  CD  GLN A 160      33.490  39.362  19.432  1.00  0.00           C  
ATOM   2411  OE1 GLN A 160      33.506  40.563  19.716  1.00  0.00           O  
ATOM   2412  NE2 GLN A 160      34.298  38.832  18.521  1.00  0.00           N  
ATOM   2413  H   GLN A 160      32.587  41.142  21.012  1.00  0.00           H  
ATOM   2414  HA  GLN A 160      30.179  40.018  22.135  1.00  0.00           H  
ATOM   2415 1HB  GLN A 160      30.467  38.253  20.550  1.00  0.00           H  
ATOM   2416 2HB  GLN A 160      30.938  39.744  19.738  1.00  0.00           H  
ATOM   2417 1HG  GLN A 160      33.060  38.012  20.986  1.00  0.00           H  
ATOM   2418 2HG  GLN A 160      32.313  37.594  19.425  1.00  0.00           H  
ATOM   2419 1HE2 GLN A 160      34.953  39.410  18.033  1.00  0.00           H  
ATOM   2420 2HE2 GLN A 160      34.253  37.853  18.320  1.00  0.00           H  
ATOM   2421  N   ASN A 161      32.916  39.185  23.473  1.00  0.00           N  
ATOM   2422  CA  ASN A 161      33.647  38.461  24.514  1.00  0.00           C  
ATOM   2423  C   ASN A 161      33.137  39.026  25.828  1.00  0.00           C  
ATOM   2424  O   ASN A 161      33.304  40.222  26.091  1.00  0.00           O  
ATOM   2425  CB  ASN A 161      35.141  38.644  24.320  1.00  0.00           C  
ATOM   2426  CG  ASN A 161      35.606  38.057  23.017  1.00  0.00           C  
ATOM   2427  OD1 ASN A 161      35.165  36.982  22.594  1.00  0.00           O  
ATOM   2428  ND2 ASN A 161      36.499  38.757  22.367  1.00  0.00           N  
ATOM   2429  H   ASN A 161      33.330  40.031  23.110  1.00  0.00           H  
ATOM   2430  HA  ASN A 161      33.422  37.395  24.450  1.00  0.00           H  
ATOM   2431 1HB  ASN A 161      35.381  39.708  24.347  1.00  0.00           H  
ATOM   2432 2HB  ASN A 161      35.677  38.167  25.143  1.00  0.00           H  
ATOM   2433 1HD2 ASN A 161      36.856  38.428  21.491  1.00  0.00           H  
ATOM   2434 2HD2 ASN A 161      36.824  39.621  22.748  1.00  0.00           H  
ATOM   2435  N   VAL A 162      32.533  38.195  26.673  1.00  0.00           N  
ATOM   2436  CA  VAL A 162      31.868  38.775  27.832  1.00  0.00           C  
ATOM   2437  C   VAL A 162      32.346  38.305  29.204  1.00  0.00           C  
ATOM   2438  O   VAL A 162      32.922  37.228  29.307  1.00  0.00           O  
ATOM   2439  CB  VAL A 162      30.369  38.459  27.675  1.00  0.00           C  
ATOM   2440  CG1 VAL A 162      29.880  39.042  26.357  1.00  0.00           C  
ATOM   2441  CG2 VAL A 162      30.127  36.959  27.738  1.00  0.00           C  
ATOM   2442  H   VAL A 162      32.544  37.198  26.504  1.00  0.00           H  
ATOM   2443  HA  VAL A 162      32.036  39.853  27.818  1.00  0.00           H  
ATOM   2444  HB  VAL A 162      29.823  38.946  28.483  1.00  0.00           H  
ATOM   2445 1HG1 VAL A 162      28.818  38.829  26.226  1.00  0.00           H  
ATOM   2446 2HG1 VAL A 162      30.024  40.122  26.344  1.00  0.00           H  
ATOM   2447 3HG1 VAL A 162      30.429  38.606  25.523  1.00  0.00           H  
ATOM   2448 1HG2 VAL A 162      29.062  36.757  27.625  1.00  0.00           H  
ATOM   2449 2HG2 VAL A 162      30.675  36.462  26.936  1.00  0.00           H  
ATOM   2450 3HG2 VAL A 162      30.467  36.566  28.696  1.00  0.00           H  
ATOM   2451  N   ASN A 163      32.069  39.117  30.216  1.00  0.00           N  
ATOM   2452  CA  ASN A 163      32.437  38.802  31.590  1.00  0.00           C  
ATOM   2453  C   ASN A 163      31.339  38.994  32.624  1.00  0.00           C  
ATOM   2454  O   ASN A 163      31.402  38.369  33.672  1.00  0.00           O  
ATOM   2455  CB  ASN A 163      33.644  39.624  32.003  1.00  0.00           C  
ATOM   2456  CG  ASN A 163      34.867  39.306  31.187  1.00  0.00           C  
ATOM   2457  OD1 ASN A 163      35.424  38.203  31.232  1.00  0.00           O  
ATOM   2458  ND2 ASN A 163      35.297  40.281  30.428  1.00  0.00           N  
ATOM   2459  H   ASN A 163      31.584  39.983  30.024  1.00  0.00           H  
ATOM   2460  HA  ASN A 163      32.712  37.746  31.628  1.00  0.00           H  
ATOM   2461 1HB  ASN A 163      33.416  40.685  31.895  1.00  0.00           H  
ATOM   2462 2HB  ASN A 163      33.866  39.441  33.054  1.00  0.00           H  
ATOM   2463 1HD2 ASN A 163      36.105  40.154  29.853  1.00  0.00           H  
ATOM   2464 2HD2 ASN A 163      34.812  41.155  30.427  1.00  0.00           H  
ATOM   2465  N   HIS A 164      30.339  39.822  32.349  1.00  0.00           N  
ATOM   2466  CA  HIS A 164      29.309  40.123  33.348  1.00  0.00           C  
ATOM   2467  C   HIS A 164      28.005  39.383  33.062  1.00  0.00           C  
ATOM   2468  O   HIS A 164      27.418  39.531  31.999  1.00  0.00           O  
ATOM   2469  CB  HIS A 164      29.065  41.635  33.380  1.00  0.00           C  
ATOM   2470  CG  HIS A 164      27.987  42.121  34.299  1.00  0.00           C  
ATOM   2471  ND1 HIS A 164      27.902  41.707  35.612  1.00  0.00           N  
ATOM   2472  CD2 HIS A 164      26.928  42.989  34.127  1.00  0.00           C  
ATOM   2473  CE1 HIS A 164      26.863  42.290  36.186  1.00  0.00           C  
ATOM   2474  NE2 HIS A 164      26.249  43.073  35.318  1.00  0.00           N  
ATOM   2475  H   HIS A 164      30.263  40.266  31.445  1.00  0.00           H  
ATOM   2476  HA  HIS A 164      29.647  39.798  34.332  1.00  0.00           H  
ATOM   2477 1HB  HIS A 164      29.987  42.136  33.677  1.00  0.00           H  
ATOM   2478 2HB  HIS A 164      28.805  41.973  32.378  1.00  0.00           H  
ATOM   2479  HD1 HIS A 164      28.567  41.128  36.083  1.00  0.00           H  
ATOM   2480  HD2 HIS A 164      26.584  43.564  33.267  1.00  0.00           H  
ATOM   2481  HE1 HIS A 164      26.666  42.059  37.232  1.00  0.00           H  
ATOM   2482  N   GLY A 165      27.549  38.564  34.011  1.00  0.00           N  
ATOM   2483  CA  GLY A 165      26.305  37.821  33.824  1.00  0.00           C  
ATOM   2484  C   GLY A 165      25.115  38.727  34.070  1.00  0.00           C  
ATOM   2485  O   GLY A 165      25.010  39.320  35.136  1.00  0.00           O  
ATOM   2486  H   GLY A 165      28.092  38.478  34.859  1.00  0.00           H  
ATOM   2487 1HA  GLY A 165      26.255  37.411  32.815  1.00  0.00           H  
ATOM   2488 2HA  GLY A 165      26.277  36.972  34.506  1.00  0.00           H  
ATOM   2489  N   VAL A 166      24.242  38.835  33.075  1.00  0.00           N  
ATOM   2490  CA  VAL A 166      23.040  39.671  33.136  1.00  0.00           C  
ATOM   2491  C   VAL A 166      21.776  38.966  32.659  1.00  0.00           C  
ATOM   2492  O   VAL A 166      21.844  37.921  32.004  1.00  0.00           O  
ATOM   2493  CB  VAL A 166      23.232  40.944  32.290  1.00  0.00           C  
ATOM   2494  CG1 VAL A 166      24.413  41.749  32.813  1.00  0.00           C  
ATOM   2495  CG2 VAL A 166      23.433  40.557  30.833  1.00  0.00           C  
ATOM   2496  H   VAL A 166      24.412  38.312  32.228  1.00  0.00           H  
ATOM   2497  HA  VAL A 166      22.880  39.962  34.175  1.00  0.00           H  
ATOM   2498  HB  VAL A 166      22.345  41.570  32.387  1.00  0.00           H  
ATOM   2499 1HG1 VAL A 166      24.535  42.646  32.205  1.00  0.00           H  
ATOM   2500 2HG1 VAL A 166      24.213  42.026  33.848  1.00  0.00           H  
ATOM   2501 3HG1 VAL A 166      25.316  41.142  32.755  1.00  0.00           H  
ATOM   2502 1HG2 VAL A 166      23.569  41.449  30.223  1.00  0.00           H  
ATOM   2503 2HG2 VAL A 166      24.316  39.924  30.749  1.00  0.00           H  
ATOM   2504 3HG2 VAL A 166      22.551  40.014  30.493  1.00  0.00           H  
ATOM   2505  N   LEU A 167      20.613  39.535  32.967  1.00  0.00           N  
ATOM   2506  CA  LEU A 167      19.390  38.931  32.443  1.00  0.00           C  
ATOM   2507  C   LEU A 167      18.745  39.796  31.376  1.00  0.00           C  
ATOM   2508  O   LEU A 167      18.576  41.004  31.555  1.00  0.00           O  
ATOM   2509  CB  LEU A 167      18.398  38.698  33.590  1.00  0.00           C  
ATOM   2510  CG  LEU A 167      17.065  38.016  33.260  1.00  0.00           C  
ATOM   2511  CD1 LEU A 167      17.338  36.563  32.898  1.00  0.00           C  
ATOM   2512  CD2 LEU A 167      16.137  38.133  34.461  1.00  0.00           C  
ATOM   2513  H   LEU A 167      20.600  40.360  33.549  1.00  0.00           H  
ATOM   2514  HA  LEU A 167      19.645  37.975  31.990  1.00  0.00           H  
ATOM   2515 1HB  LEU A 167      18.894  38.083  34.339  1.00  0.00           H  
ATOM   2516 2HB  LEU A 167      18.142  39.655  34.046  1.00  0.00           H  
ATOM   2517  HG  LEU A 167      16.602  38.496  32.397  1.00  0.00           H  
ATOM   2518 1HD1 LEU A 167      16.407  36.050  32.657  1.00  0.00           H  
ATOM   2519 2HD1 LEU A 167      17.998  36.508  32.032  1.00  0.00           H  
ATOM   2520 3HD1 LEU A 167      17.811  36.071  33.747  1.00  0.00           H  
ATOM   2521 1HD2 LEU A 167      15.181  37.654  34.248  1.00  0.00           H  
ATOM   2522 2HD2 LEU A 167      16.609  37.642  35.312  1.00  0.00           H  
ATOM   2523 3HD2 LEU A 167      15.964  39.184  34.689  1.00  0.00           H  
ATOM   2524  N   VAL A 168      18.354  39.203  30.253  1.00  0.00           N  
ATOM   2525  CA  VAL A 168      17.666  39.985  29.231  1.00  0.00           C  
ATOM   2526  C   VAL A 168      16.184  39.876  29.530  1.00  0.00           C  
ATOM   2527  O   VAL A 168      15.623  38.765  29.510  1.00  0.00           O  
ATOM   2528  CB  VAL A 168      17.961  39.470  27.810  1.00  0.00           C  
ATOM   2529  CG1 VAL A 168      17.255  40.342  26.783  1.00  0.00           C  
ATOM   2530  CG2 VAL A 168      19.466  39.458  27.586  1.00  0.00           C  
ATOM   2531  H   VAL A 168      18.534  38.219  30.110  1.00  0.00           H  
ATOM   2532  HA  VAL A 168      18.000  41.022  29.273  1.00  0.00           H  
ATOM   2533  HB  VAL A 168      17.568  38.460  27.696  1.00  0.00           H  
ATOM   2534 1HG1 VAL A 168      17.477  39.960  25.786  1.00  0.00           H  
ATOM   2535 2HG1 VAL A 168      16.177  40.323  26.944  1.00  0.00           H  
ATOM   2536 3HG1 VAL A 168      17.608  41.369  26.870  1.00  0.00           H  
ATOM   2537 1HG2 VAL A 168      19.697  39.095  26.585  1.00  0.00           H  
ATOM   2538 2HG2 VAL A 168      19.868  40.465  27.697  1.00  0.00           H  
ATOM   2539 3HG2 VAL A 168      19.893  38.793  28.337  1.00  0.00           H  
ATOM   2540  N   VAL A 169      15.544  41.003  29.821  1.00  0.00           N  
ATOM   2541  CA  VAL A 169      14.148  40.985  30.239  1.00  0.00           C  
ATOM   2542  C   VAL A 169      13.233  41.635  29.212  1.00  0.00           C  
ATOM   2543  O   VAL A 169      12.023  41.684  29.402  1.00  0.00           O  
ATOM   2544  CB  VAL A 169      13.983  41.729  31.577  1.00  0.00           C  
ATOM   2545  CG1 VAL A 169      14.796  41.029  32.656  1.00  0.00           C  
ATOM   2546  CG2 VAL A 169      14.408  43.183  31.440  1.00  0.00           C  
ATOM   2547  H   VAL A 169      16.055  41.871  29.741  1.00  0.00           H  
ATOM   2548  HA  VAL A 169      13.837  39.948  30.369  1.00  0.00           H  
ATOM   2549  HB  VAL A 169      12.938  41.694  31.884  1.00  0.00           H  
ATOM   2550 1HG1 VAL A 169      14.680  41.554  33.605  1.00  0.00           H  
ATOM   2551 2HG1 VAL A 169      14.440  40.004  32.762  1.00  0.00           H  
ATOM   2552 3HG1 VAL A 169      15.850  41.021  32.380  1.00  0.00           H  
ATOM   2553 1HG2 VAL A 169      14.284  43.693  32.395  1.00  0.00           H  
ATOM   2554 2HG2 VAL A 169      15.454  43.241  31.138  1.00  0.00           H  
ATOM   2555 3HG2 VAL A 169      13.782  43.656  30.683  1.00  0.00           H  
ATOM   2556  N   GLY A 170      13.801  42.144  28.120  1.00  0.00           N  
ATOM   2557  CA  GLY A 170      12.952  42.696  27.077  1.00  0.00           C  
ATOM   2558  C   GLY A 170      13.705  43.204  25.861  1.00  0.00           C  
ATOM   2559  O   GLY A 170      14.909  42.993  25.714  1.00  0.00           O  
ATOM   2560  H   GLY A 170      14.806  42.140  28.035  1.00  0.00           H  
ATOM   2561 1HA  GLY A 170      12.252  41.925  26.756  1.00  0.00           H  
ATOM   2562 2HA  GLY A 170      12.373  43.522  27.490  1.00  0.00           H  
ATOM   2563  N   TYR A 171      12.976  43.875  24.977  1.00  0.00           N  
ATOM   2564  CA  TYR A 171      13.517  44.484  23.769  1.00  0.00           C  
ATOM   2565  C   TYR A 171      12.470  45.389  23.129  1.00  0.00           C  
ATOM   2566  O   TYR A 171      11.283  45.303  23.464  1.00  0.00           O  
ATOM   2567  CB  TYR A 171      13.996  43.458  22.741  1.00  0.00           C  
ATOM   2568  CG  TYR A 171      13.072  42.403  22.173  1.00  0.00           C  
ATOM   2569  CD1 TYR A 171      12.234  42.741  21.120  1.00  0.00           C  
ATOM   2570  CD2 TYR A 171      13.028  41.107  22.664  1.00  0.00           C  
ATOM   2571  CE1 TYR A 171      11.377  41.805  20.576  1.00  0.00           C  
ATOM   2572  CE2 TYR A 171      12.162  40.190  22.103  1.00  0.00           C  
ATOM   2573  CZ  TYR A 171      11.340  40.554  21.056  1.00  0.00           C  
ATOM   2574  OH  TYR A 171      10.462  39.672  20.468  1.00  0.00           O  
ATOM   2575  H   TYR A 171      11.988  43.954  25.176  1.00  0.00           H  
ATOM   2576  HA  TYR A 171      14.379  45.090  24.049  1.00  0.00           H  
ATOM   2577 1HB  TYR A 171      14.366  44.005  21.872  1.00  0.00           H  
ATOM   2578 2HB  TYR A 171      14.819  42.901  23.188  1.00  0.00           H  
ATOM   2579  HD1 TYR A 171      12.250  43.753  20.716  1.00  0.00           H  
ATOM   2580  HD2 TYR A 171      13.674  40.813  23.492  1.00  0.00           H  
ATOM   2581  HE1 TYR A 171      10.723  42.081  19.749  1.00  0.00           H  
ATOM   2582  HE2 TYR A 171      12.125  39.170  22.488  1.00  0.00           H  
ATOM   2583  HH  TYR A 171       9.947  40.127  19.797  1.00  0.00           H  
ATOM   2584  N   GLY A 172      12.878  46.277  22.245  1.00  0.00           N  
ATOM   2585  CA  GLY A 172      11.907  47.125  21.581  1.00  0.00           C  
ATOM   2586  C   GLY A 172      12.440  48.379  20.942  1.00  0.00           C  
ATOM   2587  O   GLY A 172      13.627  48.497  20.620  1.00  0.00           O  
ATOM   2588  H   GLY A 172      13.867  46.344  22.051  1.00  0.00           H  
ATOM   2589 1HA  GLY A 172      11.416  46.542  20.801  1.00  0.00           H  
ATOM   2590 2HA  GLY A 172      11.153  47.422  22.308  1.00  0.00           H  
ATOM   2591  N   ASP A 173      11.543  49.338  20.743  1.00  0.00           N  
ATOM   2592  CA  ASP A 173      11.779  50.628  20.122  1.00  0.00           C  
ATOM   2593  C   ASP A 173      11.709  51.796  21.076  1.00  0.00           C  
ATOM   2594  O   ASP A 173      10.629  52.114  21.592  1.00  0.00           O  
ATOM   2595  CB  ASP A 173      10.766  50.839  18.994  1.00  0.00           C  
ATOM   2596  CG  ASP A 173      10.893  52.166  18.259  1.00  0.00           C  
ATOM   2597  OD1 ASP A 173      10.463  52.261  17.133  1.00  0.00           O  
ATOM   2598  OD2 ASP A 173      11.428  53.081  18.837  1.00  0.00           O  
ATOM   2599  H   ASP A 173      10.600  49.157  21.055  1.00  0.00           H  
ATOM   2600  HA  ASP A 173      12.787  50.627  19.706  1.00  0.00           H  
ATOM   2601 1HB  ASP A 173      10.876  50.037  18.261  1.00  0.00           H  
ATOM   2602 2HB  ASP A 173       9.755  50.780  19.402  1.00  0.00           H  
ATOM   2603  N   LEU A 174      12.839  52.429  21.349  1.00  0.00           N  
ATOM   2604  CA  LEU A 174      12.909  53.565  22.260  1.00  0.00           C  
ATOM   2605  C   LEU A 174      13.079  54.827  21.440  1.00  0.00           C  
ATOM   2606  O   LEU A 174      14.195  55.176  21.044  1.00  0.00           O  
ATOM   2607  CB  LEU A 174      14.077  53.385  23.238  1.00  0.00           C  
ATOM   2608  CG  LEU A 174      14.291  54.261  24.479  1.00  0.00           C  
ATOM   2609  CD1 LEU A 174      14.692  55.682  24.107  1.00  0.00           C  
ATOM   2610  CD2 LEU A 174      13.016  54.285  25.309  1.00  0.00           C  
ATOM   2611  H   LEU A 174      13.680  52.099  20.901  1.00  0.00           H  
ATOM   2612  HA  LEU A 174      11.978  53.606  22.824  1.00  0.00           H  
ATOM   2613 1HB  LEU A 174      14.038  52.377  23.647  1.00  0.00           H  
ATOM   2614 2HB  LEU A 174      14.985  53.503  22.647  1.00  0.00           H  
ATOM   2615  HG  LEU A 174      15.106  53.852  25.075  1.00  0.00           H  
ATOM   2616 1HD1 LEU A 174      14.833  56.267  25.016  1.00  0.00           H  
ATOM   2617 2HD1 LEU A 174      15.623  55.657  23.541  1.00  0.00           H  
ATOM   2618 3HD1 LEU A 174      13.928  56.166  23.499  1.00  0.00           H  
ATOM   2619 1HD2 LEU A 174      13.169  54.907  26.191  1.00  0.00           H  
ATOM   2620 2HD2 LEU A 174      12.187  54.692  24.729  1.00  0.00           H  
ATOM   2621 3HD2 LEU A 174      12.768  53.269  25.617  1.00  0.00           H  
ATOM   2622  N   ASN A 175      11.979  55.517  21.143  1.00  0.00           N  
ATOM   2623  CA  ASN A 175      12.018  56.740  20.358  1.00  0.00           C  
ATOM   2624  C   ASN A 175      12.801  56.598  19.052  1.00  0.00           C  
ATOM   2625  O   ASN A 175      13.561  57.495  18.685  1.00  0.00           O  
ATOM   2626  CB  ASN A 175      12.594  57.868  21.195  1.00  0.00           C  
ATOM   2627  CG  ASN A 175      11.762  58.136  22.418  1.00  0.00           C  
ATOM   2628  OD1 ASN A 175      10.540  57.950  22.410  1.00  0.00           O  
ATOM   2629  ND2 ASN A 175      12.401  58.570  23.475  1.00  0.00           N  
ATOM   2630  H   ASN A 175      11.085  55.181  21.473  1.00  0.00           H  
ATOM   2631  HA  ASN A 175      10.995  56.994  20.080  1.00  0.00           H  
ATOM   2632 1HB  ASN A 175      13.611  57.622  21.503  1.00  0.00           H  
ATOM   2633 2HB  ASN A 175      12.651  58.777  20.595  1.00  0.00           H  
ATOM   2634 1HD2 ASN A 175      11.899  58.765  24.319  1.00  0.00           H  
ATOM   2635 2HD2 ASN A 175      13.390  58.706  23.439  1.00  0.00           H  
ATOM   2636  N   GLY A 176      12.640  55.473  18.351  1.00  0.00           N  
ATOM   2637  CA  GLY A 176      13.332  55.214  17.099  1.00  0.00           C  
ATOM   2638  C   GLY A 176      14.604  54.393  17.254  1.00  0.00           C  
ATOM   2639  O   GLY A 176      15.164  53.940  16.257  1.00  0.00           O  
ATOM   2640  H   GLY A 176      12.018  54.746  18.675  1.00  0.00           H  
ATOM   2641 1HA  GLY A 176      12.651  54.686  16.432  1.00  0.00           H  
ATOM   2642 2HA  GLY A 176      13.589  56.164  16.631  1.00  0.00           H  
ATOM   2643  N   LYS A 177      15.090  54.210  18.478  1.00  0.00           N  
ATOM   2644  CA  LYS A 177      16.296  53.420  18.695  1.00  0.00           C  
ATOM   2645  C   LYS A 177      15.955  51.974  19.047  1.00  0.00           C  
ATOM   2646  O   LYS A 177      15.162  51.693  19.952  1.00  0.00           O  
ATOM   2647  CB  LYS A 177      17.142  54.051  19.802  1.00  0.00           C  
ATOM   2648  CG  LYS A 177      17.575  55.493  19.568  1.00  0.00           C  
ATOM   2649  CD  LYS A 177      18.499  55.643  18.369  1.00  0.00           C  
ATOM   2650  CE  LYS A 177      19.015  57.069  18.242  1.00  0.00           C  
ATOM   2651  NZ  LYS A 177      19.873  57.248  17.039  1.00  0.00           N  
ATOM   2652  H   LYS A 177      14.617  54.623  19.269  1.00  0.00           H  
ATOM   2653  HA  LYS A 177      16.879  53.408  17.773  1.00  0.00           H  
ATOM   2654 1HB  LYS A 177      16.578  54.026  20.735  1.00  0.00           H  
ATOM   2655 2HB  LYS A 177      18.048  53.461  19.941  1.00  0.00           H  
ATOM   2656 1HG  LYS A 177      16.688  56.105  19.401  1.00  0.00           H  
ATOM   2657 2HG  LYS A 177      18.094  55.855  20.454  1.00  0.00           H  
ATOM   2658 1HD  LYS A 177      19.347  54.966  18.479  1.00  0.00           H  
ATOM   2659 2HD  LYS A 177      17.966  55.381  17.455  1.00  0.00           H  
ATOM   2660 1HE  LYS A 177      18.165  57.748  18.177  1.00  0.00           H  
ATOM   2661 2HE  LYS A 177      19.595  57.318  19.132  1.00  0.00           H  
ATOM   2662 1HZ  LYS A 177      20.194  58.203  16.992  1.00  0.00           H  
ATOM   2663 2HZ  LYS A 177      20.670  56.629  17.096  1.00  0.00           H  
ATOM   2664 3HZ  LYS A 177      19.338  57.032  16.210  1.00  0.00           H  
ATOM   2665  N   GLU A 178      16.553  51.030  18.332  1.00  0.00           N  
ATOM   2666  CA  GLU A 178      16.268  49.630  18.596  1.00  0.00           C  
ATOM   2667  C   GLU A 178      17.107  49.127  19.763  1.00  0.00           C  
ATOM   2668  O   GLU A 178      18.326  49.350  19.762  1.00  0.00           O  
ATOM   2669  CB  GLU A 178      16.548  48.816  17.331  1.00  0.00           C  
ATOM   2670  CG  GLU A 178      15.725  49.178  16.102  1.00  0.00           C  
ATOM   2671  CD  GLU A 178      16.075  48.248  14.974  1.00  0.00           C  
ATOM   2672  OE1 GLU A 178      15.890  47.072  15.176  1.00  0.00           O  
ATOM   2673  OE2 GLU A 178      16.513  48.689  13.937  1.00  0.00           O  
ATOM   2674  H   GLU A 178      17.206  51.288  17.606  1.00  0.00           H  
ATOM   2675  HA  GLU A 178      15.216  49.524  18.861  1.00  0.00           H  
ATOM   2676 1HB  GLU A 178      17.597  48.926  17.053  1.00  0.00           H  
ATOM   2677 2HB  GLU A 178      16.371  47.759  17.534  1.00  0.00           H  
ATOM   2678 1HG  GLU A 178      14.666  49.099  16.345  1.00  0.00           H  
ATOM   2679 2HG  GLU A 178      15.921  50.212  15.822  1.00  0.00           H  
ATOM   2680  N   TYR A 179      16.487  48.480  20.746  1.00  0.00           N  
ATOM   2681  CA  TYR A 179      17.224  48.041  21.922  1.00  0.00           C  
ATOM   2682  C   TYR A 179      16.863  46.712  22.567  1.00  0.00           C  
ATOM   2683  O   TYR A 179      15.783  46.168  22.374  1.00  0.00           O  
ATOM   2684  CB  TYR A 179      17.140  49.112  23.011  1.00  0.00           C  
ATOM   2685  CG  TYR A 179      15.756  49.136  23.620  1.00  0.00           C  
ATOM   2686  CD1 TYR A 179      15.493  48.431  24.786  1.00  0.00           C  
ATOM   2687  CD2 TYR A 179      14.728  49.856  23.031  1.00  0.00           C  
ATOM   2688  CE1 TYR A 179      14.232  48.447  25.349  1.00  0.00           C  
ATOM   2689  CE2 TYR A 179      13.476  49.856  23.615  1.00  0.00           C  
ATOM   2690  CZ  TYR A 179      13.235  49.148  24.774  1.00  0.00           C  
ATOM   2691  OH  TYR A 179      11.982  49.157  25.343  1.00  0.00           O  
ATOM   2692  H   TYR A 179      15.497  48.300  20.667  1.00  0.00           H  
ATOM   2693  HA  TYR A 179      18.256  47.914  21.596  1.00  0.00           H  
ATOM   2694 1HB  TYR A 179      17.882  48.912  23.786  1.00  0.00           H  
ATOM   2695 2HB  TYR A 179      17.375  50.084  22.577  1.00  0.00           H  
ATOM   2696  HD1 TYR A 179      16.287  47.858  25.265  1.00  0.00           H  
ATOM   2697  HD2 TYR A 179      14.906  50.418  22.114  1.00  0.00           H  
ATOM   2698  HE1 TYR A 179      14.015  47.897  26.264  1.00  0.00           H  
ATOM   2699  HE2 TYR A 179      12.655  50.416  23.166  1.00  0.00           H  
ATOM   2700  HH  TYR A 179      11.389  49.687  24.806  1.00  0.00           H  
ATOM   2701  N   TRP A 180      17.822  46.208  23.344  1.00  0.00           N  
ATOM   2702  CA  TRP A 180      17.703  45.063  24.247  1.00  0.00           C  
ATOM   2703  C   TRP A 180      17.556  45.564  25.694  1.00  0.00           C  
ATOM   2704  O   TRP A 180      18.300  46.468  26.090  1.00  0.00           O  
ATOM   2705  CB  TRP A 180      18.911  44.129  24.150  1.00  0.00           C  
ATOM   2706  CG  TRP A 180      18.975  43.326  22.887  1.00  0.00           C  
ATOM   2707  CD1 TRP A 180      19.770  43.500  21.793  1.00  0.00           C  
ATOM   2708  CD2 TRP A 180      18.165  42.202  22.641  1.00  0.00           C  
ATOM   2709  NE1 TRP A 180      19.490  42.528  20.865  1.00  0.00           N  
ATOM   2710  CE2 TRP A 180      18.505  41.720  21.374  1.00  0.00           C  
ATOM   2711  CE3 TRP A 180      17.175  41.560  23.394  1.00  0.00           C  
ATOM   2712  CZ2 TRP A 180      17.904  40.643  20.839  1.00  0.00           C  
ATOM   2713  CZ3 TRP A 180      16.548  40.445  22.852  1.00  0.00           C  
ATOM   2714  CH2 TRP A 180      16.920  40.014  21.603  1.00  0.00           C  
ATOM   2715  H   TRP A 180      18.718  46.670  23.300  1.00  0.00           H  
ATOM   2716  HA  TRP A 180      16.822  44.485  23.970  1.00  0.00           H  
ATOM   2717 1HB  TRP A 180      19.828  44.714  24.222  1.00  0.00           H  
ATOM   2718 2HB  TRP A 180      18.898  43.433  24.989  1.00  0.00           H  
ATOM   2719  HD1 TRP A 180      20.510  44.289  21.678  1.00  0.00           H  
ATOM   2720  HE1 TRP A 180      19.921  42.409  19.959  1.00  0.00           H  
ATOM   2721  HE3 TRP A 180      16.901  41.922  24.385  1.00  0.00           H  
ATOM   2722  HZ2 TRP A 180      18.160  40.259  19.852  1.00  0.00           H  
ATOM   2723  HZ3 TRP A 180      15.774  39.935  23.426  1.00  0.00           H  
ATOM   2724  HH2 TRP A 180      16.425  39.139  21.183  1.00  0.00           H  
ATOM   2725  N   LEU A 181      16.615  45.039  26.481  1.00  0.00           N  
ATOM   2726  CA  LEU A 181      16.490  45.536  27.860  1.00  0.00           C  
ATOM   2727  C   LEU A 181      17.146  44.522  28.815  1.00  0.00           C  
ATOM   2728  O   LEU A 181      16.697  43.391  28.963  1.00  0.00           O  
ATOM   2729  CB  LEU A 181      15.017  45.740  28.236  1.00  0.00           C  
ATOM   2730  CG  LEU A 181      14.697  46.290  29.632  1.00  0.00           C  
ATOM   2731  CD1 LEU A 181      15.285  47.683  29.808  1.00  0.00           C  
ATOM   2732  CD2 LEU A 181      13.185  46.303  29.794  1.00  0.00           C  
ATOM   2733  H   LEU A 181      16.009  44.314  26.125  1.00  0.00           H  
ATOM   2734  HA  LEU A 181      16.999  46.497  27.930  1.00  0.00           H  
ATOM   2735 1HB  LEU A 181      14.569  46.430  27.523  1.00  0.00           H  
ATOM   2736 2HB  LEU A 181      14.506  44.780  28.155  1.00  0.00           H  
ATOM   2737  HG  LEU A 181      15.148  45.656  30.397  1.00  0.00           H  
ATOM   2738 1HD1 LEU A 181      15.046  48.052  30.806  1.00  0.00           H  
ATOM   2739 2HD1 LEU A 181      16.369  47.671  29.692  1.00  0.00           H  
ATOM   2740 3HD1 LEU A 181      14.858  48.348  29.058  1.00  0.00           H  
ATOM   2741 1HD2 LEU A 181      12.920  46.689  30.779  1.00  0.00           H  
ATOM   2742 2HD2 LEU A 181      12.736  46.939  29.030  1.00  0.00           H  
ATOM   2743 3HD2 LEU A 181      12.769  45.301  29.694  1.00  0.00           H  
ATOM   2744  N   VAL A 182      18.205  44.984  29.469  1.00  0.00           N  
ATOM   2745  CA  VAL A 182      19.025  44.143  30.339  1.00  0.00           C  
ATOM   2746  C   VAL A 182      19.116  44.547  31.810  1.00  0.00           C  
ATOM   2747  O   VAL A 182      19.358  45.699  32.153  1.00  0.00           O  
ATOM   2748  CB  VAL A 182      20.444  44.119  29.741  1.00  0.00           C  
ATOM   2749  CG1 VAL A 182      21.380  43.287  30.605  1.00  0.00           C  
ATOM   2750  CG2 VAL A 182      20.381  43.571  28.323  1.00  0.00           C  
ATOM   2751  H   VAL A 182      18.448  45.959  29.354  1.00  0.00           H  
ATOM   2752  HA  VAL A 182      18.590  43.142  30.336  1.00  0.00           H  
ATOM   2753  HB  VAL A 182      20.846  45.132  29.725  1.00  0.00           H  
ATOM   2754 1HG1 VAL A 182      22.371  43.295  30.150  1.00  0.00           H  
ATOM   2755 2HG1 VAL A 182      21.446  43.695  31.613  1.00  0.00           H  
ATOM   2756 3HG1 VAL A 182      20.993  42.269  30.653  1.00  0.00           H  
ATOM   2757 1HG2 VAL A 182      21.394  43.564  27.919  1.00  0.00           H  
ATOM   2758 2HG2 VAL A 182      19.975  42.561  28.359  1.00  0.00           H  
ATOM   2759 3HG2 VAL A 182      19.743  44.194  27.696  1.00  0.00           H  
ATOM   2760  N   LYS A 183      18.909  43.549  32.671  1.00  0.00           N  
ATOM   2761  CA  LYS A 183      18.976  43.659  34.128  1.00  0.00           C  
ATOM   2762  C   LYS A 183      20.437  43.454  34.579  1.00  0.00           C  
ATOM   2763  O   LYS A 183      20.938  42.343  34.527  1.00  0.00           O  
ATOM   2764  CB  LYS A 183      18.045  42.619  34.752  1.00  0.00           C  
ATOM   2765  CG  LYS A 183      17.791  42.714  36.251  1.00  0.00           C  
ATOM   2766  CD  LYS A 183      17.026  41.508  36.775  1.00  0.00           C  
ATOM   2767  CE  LYS A 183      16.628  41.668  38.235  1.00  0.00           C  
ATOM   2768  NZ  LYS A 183      16.251  40.384  38.884  1.00  0.00           N  
ATOM   2769  H   LYS A 183      18.686  42.651  32.265  1.00  0.00           H  
ATOM   2770  HA  LYS A 183      18.647  44.654  34.434  1.00  0.00           H  
ATOM   2771 1HB  LYS A 183      17.066  42.670  34.273  1.00  0.00           H  
ATOM   2772 2HB  LYS A 183      18.473  41.634  34.555  1.00  0.00           H  
ATOM   2773 1HG  LYS A 183      18.748  42.780  36.769  1.00  0.00           H  
ATOM   2774 2HG  LYS A 183      17.215  43.618  36.456  1.00  0.00           H  
ATOM   2775 1HD  LYS A 183      16.123  41.373  36.177  1.00  0.00           H  
ATOM   2776 2HD  LYS A 183      17.647  40.619  36.680  1.00  0.00           H  
ATOM   2777 1HE  LYS A 183      17.454  42.099  38.795  1.00  0.00           H  
ATOM   2778 2HE  LYS A 183      15.776  42.346  38.287  1.00  0.00           H  
ATOM   2779 1HZ  LYS A 183      15.992  40.526  39.849  1.00  0.00           H  
ATOM   2780 2HZ  LYS A 183      15.467  39.915  38.448  1.00  0.00           H  
ATOM   2781 3HZ  LYS A 183      17.042  39.757  38.843  1.00  0.00           H  
ATOM   2782  N   ASN A 184      21.118  44.511  35.001  1.00  0.00           N  
ATOM   2783  CA  ASN A 184      22.523  44.394  35.372  1.00  0.00           C  
ATOM   2784  C   ASN A 184      22.676  44.199  36.883  1.00  0.00           C  
ATOM   2785  O   ASN A 184      21.663  44.183  37.584  1.00  0.00           O  
ATOM   2786  CB  ASN A 184      23.313  45.606  34.913  1.00  0.00           C  
ATOM   2787  CG  ASN A 184      23.423  45.834  33.431  1.00  0.00           C  
ATOM   2788  OD1 ASN A 184      23.681  44.982  32.572  1.00  0.00           O  
ATOM   2789  ND2 ASN A 184      23.207  47.089  33.132  1.00  0.00           N  
ATOM   2790  H   ASN A 184      20.671  45.413  35.072  1.00  0.00           H  
ATOM   2791  HA  ASN A 184      22.939  43.508  34.891  1.00  0.00           H  
ATOM   2792 1HB  ASN A 184      22.858  46.503  35.336  1.00  0.00           H  
ATOM   2793 2HB  ASN A 184      24.331  45.530  35.296  1.00  0.00           H  
ATOM   2794 1HD2 ASN A 184      23.245  47.399  32.182  1.00  0.00           H  
ATOM   2795 2HD2 ASN A 184      23.002  47.746  33.857  1.00  0.00           H  
ATOM   2796  N   SER A 185      23.897  44.034  37.381  1.00  0.00           N  
ATOM   2797  CA  SER A 185      24.061  44.000  38.828  1.00  0.00           C  
ATOM   2798  C   SER A 185      24.888  45.181  39.353  1.00  0.00           C  
ATOM   2799  O   SER A 185      25.779  45.035  40.187  1.00  0.00           O  
ATOM   2800  CB  SER A 185      24.726  42.742  39.352  1.00  0.00           C  
ATOM   2801  OG  SER A 185      23.989  41.602  39.005  1.00  0.00           O  
ATOM   2802  H   SER A 185      24.684  43.934  36.757  1.00  0.00           H  
ATOM   2803  HA  SER A 185      23.075  44.048  39.291  1.00  0.00           H  
ATOM   2804 1HB  SER A 185      25.736  42.650  38.953  1.00  0.00           H  
ATOM   2805 2HB  SER A 185      24.810  42.816  40.436  1.00  0.00           H  
ATOM   2806  HG  SER A 185      24.399  40.892  39.506  1.00  0.00           H  
ATOM   2807  N   TRP A 186      24.559  46.365  38.844  1.00  0.00           N  
ATOM   2808  CA  TRP A 186      25.208  47.620  39.207  1.00  0.00           C  
ATOM   2809  C   TRP A 186      24.349  48.451  40.160  1.00  0.00           C  
ATOM   2810  O   TRP A 186      24.554  49.665  40.286  1.00  0.00           O  
ATOM   2811  CB  TRP A 186      25.497  48.463  37.963  1.00  0.00           C  
ATOM   2812  CG  TRP A 186      26.519  47.934  37.002  1.00  0.00           C  
ATOM   2813  CD1 TRP A 186      26.592  46.680  36.476  1.00  0.00           C  
ATOM   2814  CD2 TRP A 186      27.644  48.664  36.438  1.00  0.00           C  
ATOM   2815  NE1 TRP A 186      27.672  46.579  35.634  1.00  0.00           N  
ATOM   2816  CE2 TRP A 186      28.328  47.784  35.596  1.00  0.00           C  
ATOM   2817  CE3 TRP A 186      28.120  49.974  36.576  1.00  0.00           C  
ATOM   2818  CZ2 TRP A 186      29.450  48.147  34.898  1.00  0.00           C  
ATOM   2819  CZ3 TRP A 186      29.257  50.339  35.865  1.00  0.00           C  
ATOM   2820  CH2 TRP A 186      29.912  49.456  35.044  1.00  0.00           C  
ATOM   2821  H   TRP A 186      23.812  46.392  38.164  1.00  0.00           H  
ATOM   2822  HA  TRP A 186      26.145  47.391  39.714  1.00  0.00           H  
ATOM   2823 1HB  TRP A 186      24.568  48.585  37.406  1.00  0.00           H  
ATOM   2824 2HB  TRP A 186      25.840  49.449  38.275  1.00  0.00           H  
ATOM   2825  HD1 TRP A 186      25.908  45.857  36.675  1.00  0.00           H  
ATOM   2826  HE1 TRP A 186      27.953  45.758  35.118  1.00  0.00           H  
ATOM   2827  HE3 TRP A 186      27.614  50.693  37.220  1.00  0.00           H  
ATOM   2828  HZ2 TRP A 186      29.969  47.444  34.247  1.00  0.00           H  
ATOM   2829  HZ3 TRP A 186      29.619  51.361  35.980  1.00  0.00           H  
ATOM   2830  HH2 TRP A 186      30.801  49.780  34.503  1.00  0.00           H  
ATOM   2831  N   GLY A 187      23.382  47.825  40.824  1.00  0.00           N  
ATOM   2832  CA  GLY A 187      22.491  48.535  41.730  1.00  0.00           C  
ATOM   2833  C   GLY A 187      21.254  49.062  41.008  1.00  0.00           C  
ATOM   2834  O   GLY A 187      21.241  49.218  39.782  1.00  0.00           O  
ATOM   2835  H   GLY A 187      23.241  46.829  40.712  1.00  0.00           H  
ATOM   2836 1HA  GLY A 187      22.181  47.870  42.537  1.00  0.00           H  
ATOM   2837 2HA  GLY A 187      23.026  49.366  42.187  1.00  0.00           H  
ATOM   2838  N   HIS A 188      20.207  49.372  41.770  1.00  0.00           N  
ATOM   2839  CA  HIS A 188      18.943  49.861  41.215  1.00  0.00           C  
ATOM   2840  C   HIS A 188      19.045  51.290  40.721  1.00  0.00           C  
ATOM   2841  O   HIS A 188      18.160  51.791  40.027  1.00  0.00           O  
ATOM   2842  CB  HIS A 188      17.862  49.763  42.296  1.00  0.00           C  
ATOM   2843  CG  HIS A 188      18.204  50.606  43.485  1.00  0.00           C  
ATOM   2844  ND1 HIS A 188      19.205  50.262  44.369  1.00  0.00           N  
ATOM   2845  CD2 HIS A 188      17.683  51.767  43.936  1.00  0.00           C  
ATOM   2846  CE1 HIS A 188      19.285  51.182  45.314  1.00  0.00           C  
ATOM   2847  NE2 HIS A 188      18.372  52.106  45.075  1.00  0.00           N  
ATOM   2848  H   HIS A 188      20.259  49.277  42.774  1.00  0.00           H  
ATOM   2849  HA  HIS A 188      18.649  49.247  40.363  1.00  0.00           H  
ATOM   2850 1HB  HIS A 188      16.903  50.085  41.888  1.00  0.00           H  
ATOM   2851 2HB  HIS A 188      17.748  48.726  42.610  1.00  0.00           H  
ATOM   2852  HD2 HIS A 188      16.868  52.331  43.481  1.00  0.00           H  
ATOM   2853  HE1 HIS A 188      19.985  51.180  46.150  1.00  0.00           H  
ATOM   2854  HE2 HIS A 188      18.199  52.931  45.632  1.00  0.00           H  
ATOM   2855  N   ASN A 189      20.140  51.958  41.065  1.00  0.00           N  
ATOM   2856  CA  ASN A 189      20.348  53.332  40.628  1.00  0.00           C  
ATOM   2857  C   ASN A 189      21.141  53.391  39.330  1.00  0.00           C  
ATOM   2858  O   ASN A 189      21.424  54.474  38.828  1.00  0.00           O  
ATOM   2859  CB  ASN A 189      21.047  54.128  41.715  1.00  0.00           C  
ATOM   2860  CG  ASN A 189      20.183  54.361  42.923  1.00  0.00           C  
ATOM   2861  OD1 ASN A 189      18.962  54.527  42.836  1.00  0.00           O  
ATOM   2862  ND2 ASN A 189      20.811  54.373  44.072  1.00  0.00           N  
ATOM   2863  H   ASN A 189      20.830  51.491  41.637  1.00  0.00           H  
ATOM   2864  HA  ASN A 189      19.375  53.785  40.432  1.00  0.00           H  
ATOM   2865 1HB  ASN A 189      21.949  53.597  42.025  1.00  0.00           H  
ATOM   2866 2HB  ASN A 189      21.352  55.095  41.316  1.00  0.00           H  
ATOM   2867 1HD2 ASN A 189      20.302  54.521  44.919  1.00  0.00           H  
ATOM   2868 2HD2 ASN A 189      21.801  54.235  44.106  1.00  0.00           H  
ATOM   2869  N   PHE A 190      21.525  52.244  38.781  1.00  0.00           N  
ATOM   2870  CA  PHE A 190      22.268  52.271  37.534  1.00  0.00           C  
ATOM   2871  C   PHE A 190      21.343  52.453  36.345  1.00  0.00           C  
ATOM   2872  O   PHE A 190      20.310  51.781  36.221  1.00  0.00           O  
ATOM   2873  CB  PHE A 190      23.077  50.988  37.333  1.00  0.00           C  
ATOM   2874  CG  PHE A 190      23.816  50.981  36.025  1.00  0.00           C  
ATOM   2875  CD1 PHE A 190      24.982  51.717  35.872  1.00  0.00           C  
ATOM   2876  CD2 PHE A 190      23.342  50.238  34.948  1.00  0.00           C  
ATOM   2877  CE1 PHE A 190      25.665  51.714  34.671  1.00  0.00           C  
ATOM   2878  CE2 PHE A 190      24.028  50.237  33.750  1.00  0.00           C  
ATOM   2879  CZ  PHE A 190      25.187  50.974  33.610  1.00  0.00           C  
ATOM   2880  H   PHE A 190      21.311  51.357  39.213  1.00  0.00           H  
ATOM   2881  HA  PHE A 190      22.958  53.115  37.560  1.00  0.00           H  
ATOM   2882 1HB  PHE A 190      23.791  50.885  38.149  1.00  0.00           H  
ATOM   2883 2HB  PHE A 190      22.422  50.118  37.365  1.00  0.00           H  
ATOM   2884  HD1 PHE A 190      25.361  52.302  36.710  1.00  0.00           H  
ATOM   2885  HD2 PHE A 190      22.425  49.658  35.062  1.00  0.00           H  
ATOM   2886  HE1 PHE A 190      26.580  52.296  34.561  1.00  0.00           H  
ATOM   2887  HE2 PHE A 190      23.671  49.661  32.897  1.00  0.00           H  
ATOM   2888  HZ  PHE A 190      25.722  50.969  32.661  1.00  0.00           H  
ATOM   2889  N   GLY A 191      21.688  53.341  35.412  1.00  0.00           N  
ATOM   2890  CA  GLY A 191      20.827  53.435  34.232  1.00  0.00           C  
ATOM   2891  C   GLY A 191      19.401  53.795  34.614  1.00  0.00           C  
ATOM   2892  O   GLY A 191      19.156  54.780  35.318  1.00  0.00           O  
ATOM   2893  H   GLY A 191      22.508  53.921  35.513  1.00  0.00           H  
ATOM   2894 1HA  GLY A 191      21.223  54.186  33.549  1.00  0.00           H  
ATOM   2895 2HA  GLY A 191      20.843  52.479  33.710  1.00  0.00           H  
ATOM   2896  N   GLU A 192      18.453  53.003  34.125  1.00  0.00           N  
ATOM   2897  CA  GLU A 192      17.035  53.235  34.390  1.00  0.00           C  
ATOM   2898  C   GLU A 192      16.550  52.117  35.305  1.00  0.00           C  
ATOM   2899  O   GLU A 192      16.233  51.007  34.842  1.00  0.00           O  
ATOM   2900  CB  GLU A 192      16.255  53.257  33.073  1.00  0.00           C  
ATOM   2901  CG  GLU A 192      16.658  54.348  32.092  1.00  0.00           C  
ATOM   2902  CD  GLU A 192      15.855  54.344  30.821  1.00  0.00           C  
ATOM   2903  OE1 GLU A 192      14.934  53.565  30.767  1.00  0.00           O  
ATOM   2904  OE2 GLU A 192      16.128  55.087  29.908  1.00  0.00           O  
ATOM   2905  H   GLU A 192      18.710  52.212  33.550  1.00  0.00           H  
ATOM   2906  HA  GLU A 192      16.911  54.196  34.890  1.00  0.00           H  
ATOM   2907 1HB  GLU A 192      16.381  52.299  32.568  1.00  0.00           H  
ATOM   2908 2HB  GLU A 192      15.194  53.384  33.287  1.00  0.00           H  
ATOM   2909 1HG  GLU A 192      16.537  55.319  32.572  1.00  0.00           H  
ATOM   2910 2HG  GLU A 192      17.712  54.218  31.850  1.00  0.00           H  
ATOM   2911  N   GLU A 193      16.506  52.383  36.606  1.00  0.00           N  
ATOM   2912  CA  GLU A 193      16.166  51.416  37.626  1.00  0.00           C  
ATOM   2913  C   GLU A 193      17.066  50.186  37.662  1.00  0.00           C  
ATOM   2914  O   GLU A 193      16.607  49.112  38.057  1.00  0.00           O  
ATOM   2915  CB  GLU A 193      14.732  50.896  37.516  1.00  0.00           C  
ATOM   2916  CG  GLU A 193      13.576  51.880  37.630  1.00  0.00           C  
ATOM   2917  CD  GLU A 193      12.273  51.131  37.669  1.00  0.00           C  
ATOM   2918  OE1 GLU A 193      12.296  49.956  37.393  1.00  0.00           O  
ATOM   2919  OE2 GLU A 193      11.261  51.720  37.969  1.00  0.00           O  
ATOM   2920  H   GLU A 193      16.726  53.326  36.892  1.00  0.00           H  
ATOM   2921  HA  GLU A 193      16.270  51.914  38.591  1.00  0.00           H  
ATOM   2922 1HB  GLU A 193      14.590  50.402  36.554  1.00  0.00           H  
ATOM   2923 2HB  GLU A 193      14.563  50.152  38.294  1.00  0.00           H  
ATOM   2924 1HG  GLU A 193      13.697  52.472  38.537  1.00  0.00           H  
ATOM   2925 2HG  GLU A 193      13.602  52.563  36.783  1.00  0.00           H  
ATOM   2926  N   GLY A 194      18.336  50.304  37.280  1.00  0.00           N  
ATOM   2927  CA  GLY A 194      19.250  49.170  37.254  1.00  0.00           C  
ATOM   2928  C   GLY A 194      19.314  48.519  35.885  1.00  0.00           C  
ATOM   2929  O   GLY A 194      20.120  47.609  35.644  1.00  0.00           O  
ATOM   2930  H   GLY A 194      18.733  51.185  36.989  1.00  0.00           H  
ATOM   2931 1HA  GLY A 194      20.245  49.511  37.542  1.00  0.00           H  
ATOM   2932 2HA  GLY A 194      18.926  48.436  37.991  1.00  0.00           H  
ATOM   2933  N   TYR A 195      18.450  48.967  34.972  1.00  0.00           N  
ATOM   2934  CA  TYR A 195      18.401  48.406  33.628  1.00  0.00           C  
ATOM   2935  C   TYR A 195      19.083  49.265  32.588  1.00  0.00           C  
ATOM   2936  O   TYR A 195      19.108  50.498  32.649  1.00  0.00           O  
ATOM   2937  CB  TYR A 195      16.946  48.171  33.217  1.00  0.00           C  
ATOM   2938  CG  TYR A 195      16.242  47.182  34.119  1.00  0.00           C  
ATOM   2939  CD1 TYR A 195      15.733  47.653  35.321  1.00  0.00           C  
ATOM   2940  CD2 TYR A 195      16.095  45.844  33.784  1.00  0.00           C  
ATOM   2941  CE1 TYR A 195      15.079  46.804  36.192  1.00  0.00           C  
ATOM   2942  CE2 TYR A 195      15.438  45.012  34.669  1.00  0.00           C  
ATOM   2943  CZ  TYR A 195      14.940  45.504  35.859  1.00  0.00           C  
ATOM   2944  OH  TYR A 195      14.287  44.667  36.733  1.00  0.00           O  
ATOM   2945  H   TYR A 195      17.807  49.712  35.193  1.00  0.00           H  
ATOM   2946  HA  TYR A 195      18.936  47.456  33.644  1.00  0.00           H  
ATOM   2947 1HB  TYR A 195      16.397  49.114  33.238  1.00  0.00           H  
ATOM   2948 2HB  TYR A 195      16.923  47.801  32.193  1.00  0.00           H  
ATOM   2949  HD1 TYR A 195      15.847  48.703  35.588  1.00  0.00           H  
ATOM   2950  HD2 TYR A 195      16.490  45.458  32.844  1.00  0.00           H  
ATOM   2951  HE1 TYR A 195      14.685  47.189  37.132  1.00  0.00           H  
ATOM   2952  HE2 TYR A 195      15.305  43.955  34.437  1.00  0.00           H  
ATOM   2953  HH  TYR A 195      14.040  45.148  37.527  1.00  0.00           H  
ATOM   2954  N   ILE A 196      19.657  48.584  31.599  1.00  0.00           N  
ATOM   2955  CA  ILE A 196      20.279  49.272  30.481  1.00  0.00           C  
ATOM   2956  C   ILE A 196      19.616  48.833  29.175  1.00  0.00           C  
ATOM   2957  O   ILE A 196      19.280  47.656  28.984  1.00  0.00           O  
ATOM   2958  CB  ILE A 196      21.790  48.978  30.442  1.00  0.00           C  
ATOM   2959  CG1 ILE A 196      22.490  49.784  29.344  1.00  0.00           C  
ATOM   2960  CG2 ILE A 196      22.023  47.490  30.234  1.00  0.00           C  
ATOM   2961  CD1 ILE A 196      23.992  49.868  29.501  1.00  0.00           C  
ATOM   2962  H   ILE A 196      19.642  47.577  31.661  1.00  0.00           H  
ATOM   2963  HA  ILE A 196      20.133  50.345  30.600  1.00  0.00           H  
ATOM   2964  HB  ILE A 196      22.232  49.290  31.387  1.00  0.00           H  
ATOM   2965 1HG1 ILE A 196      22.271  49.333  28.377  1.00  0.00           H  
ATOM   2966 2HG1 ILE A 196      22.098  50.801  29.329  1.00  0.00           H  
ATOM   2967 1HG2 ILE A 196      23.091  47.275  30.205  1.00  0.00           H  
ATOM   2968 2HG2 ILE A 196      21.573  46.930  31.053  1.00  0.00           H  
ATOM   2969 3HG2 ILE A 196      21.573  47.177  29.292  1.00  0.00           H  
ATOM   2970 1HD1 ILE A 196      24.422  50.454  28.688  1.00  0.00           H  
ATOM   2971 2HD1 ILE A 196      24.236  50.344  30.450  1.00  0.00           H  
ATOM   2972 3HD1 ILE A 196      24.431  48.871  29.481  1.00  0.00           H  
ATOM   2973  N   ARG A 197      19.380  49.804  28.293  1.00  0.00           N  
ATOM   2974  CA  ARG A 197      18.802  49.494  26.991  1.00  0.00           C  
ATOM   2975  C   ARG A 197      19.972  49.444  26.014  1.00  0.00           C  
ATOM   2976  O   ARG A 197      20.537  50.495  25.714  1.00  0.00           O  
ATOM   2977  CB  ARG A 197      17.797  50.573  26.619  1.00  0.00           C  
ATOM   2978  CG  ARG A 197      16.623  50.697  27.578  1.00  0.00           C  
ATOM   2979  CD  ARG A 197      15.713  51.813  27.215  1.00  0.00           C  
ATOM   2980  NE  ARG A 197      14.741  52.071  28.267  1.00  0.00           N  
ATOM   2981  CZ  ARG A 197      13.541  51.483  28.447  1.00  0.00           C  
ATOM   2982  NH1 ARG A 197      13.091  50.551  27.636  1.00  0.00           N  
ATOM   2983  NH2 ARG A 197      12.825  51.885  29.483  1.00  0.00           N  
ATOM   2984  H   ARG A 197      19.606  50.755  28.543  1.00  0.00           H  
ATOM   2985  HA  ARG A 197      18.286  48.535  27.042  1.00  0.00           H  
ATOM   2986 1HB  ARG A 197      18.303  51.537  26.580  1.00  0.00           H  
ATOM   2987 2HB  ARG A 197      17.389  50.378  25.627  1.00  0.00           H  
ATOM   2988 1HG  ARG A 197      16.053  49.768  27.559  1.00  0.00           H  
ATOM   2989 2HG  ARG A 197      16.990  50.882  28.589  1.00  0.00           H  
ATOM   2990 1HD  ARG A 197      16.295  52.720  27.054  1.00  0.00           H  
ATOM   2991 2HD  ARG A 197      15.172  51.563  26.303  1.00  0.00           H  
ATOM   2992  HE  ARG A 197      14.977  52.773  28.956  1.00  0.00           H  
ATOM   2993 1HH1 ARG A 197      13.657  50.262  26.851  1.00  0.00           H  
ATOM   2994 2HH1 ARG A 197      12.189  50.126  27.793  1.00  0.00           H  
ATOM   2995 1HH2 ARG A 197      13.226  52.605  30.069  1.00  0.00           H  
ATOM   2996 2HH2 ARG A 197      11.919  51.488  29.677  1.00  0.00           H  
ATOM   2997  N   MET A 198      20.368  48.255  25.556  1.00  0.00           N  
ATOM   2998  CA  MET A 198      21.540  48.121  24.690  1.00  0.00           C  
ATOM   2999  C   MET A 198      21.148  48.154  23.221  1.00  0.00           C  
ATOM   3000  O   MET A 198      20.128  47.580  22.851  1.00  0.00           O  
ATOM   3001  CB  MET A 198      22.316  46.838  24.982  1.00  0.00           C  
ATOM   3002  CG  MET A 198      22.889  46.736  26.389  1.00  0.00           C  
ATOM   3003  SD  MET A 198      23.894  45.255  26.617  1.00  0.00           S  
ATOM   3004  CE  MET A 198      24.074  45.317  28.398  1.00  0.00           C  
ATOM   3005  H   MET A 198      19.824  47.450  25.833  1.00  0.00           H  
ATOM   3006  HA  MET A 198      22.213  48.959  24.876  1.00  0.00           H  
ATOM   3007 1HB  MET A 198      21.666  45.978  24.830  1.00  0.00           H  
ATOM   3008 2HB  MET A 198      23.146  46.754  24.280  1.00  0.00           H  
ATOM   3009 1HG  MET A 198      23.507  47.608  26.598  1.00  0.00           H  
ATOM   3010 2HG  MET A 198      22.065  46.717  27.102  1.00  0.00           H  
ATOM   3011 1HE  MET A 198      24.673  44.475  28.745  1.00  0.00           H  
ATOM   3012 2HE  MET A 198      24.568  46.251  28.670  1.00  0.00           H  
ATOM   3013 3HE  MET A 198      23.089  45.271  28.863  1.00  0.00           H  
ATOM   3014  N   ALA A 199      21.927  48.803  22.351  1.00  0.00           N  
ATOM   3015  CA  ALA A 199      21.556  48.815  20.931  1.00  0.00           C  
ATOM   3016  C   ALA A 199      21.370  47.422  20.353  1.00  0.00           C  
ATOM   3017  O   ALA A 199      22.200  46.519  20.555  1.00  0.00           O  
ATOM   3018  CB  ALA A 199      22.617  49.577  20.150  1.00  0.00           C  
ATOM   3019  H   ALA A 199      22.762  49.282  22.656  1.00  0.00           H  
ATOM   3020  HA  ALA A 199      20.597  49.324  20.833  1.00  0.00           H  
ATOM   3021 1HB  ALA A 199      22.338  49.598  19.097  1.00  0.00           H  
ATOM   3022 2HB  ALA A 199      22.689  50.594  20.533  1.00  0.00           H  
ATOM   3023 3HB  ALA A 199      23.579  49.076  20.263  1.00  0.00           H  
ATOM   3024  N   ARG A 200      20.274  47.259  19.620  1.00  0.00           N  
ATOM   3025  CA  ARG A 200      19.854  46.036  18.948  1.00  0.00           C  
ATOM   3026  C   ARG A 200      20.189  46.052  17.454  1.00  0.00           C  
ATOM   3027  O   ARG A 200      20.211  47.122  16.831  1.00  0.00           O  
ATOM   3028  CB  ARG A 200      18.357  45.819  19.121  1.00  0.00           C  
ATOM   3029  CG  ARG A 200      17.752  44.550  18.542  1.00  0.00           C  
ATOM   3030  CD  ARG A 200      16.291  44.416  18.781  1.00  0.00           C  
ATOM   3031  NE  ARG A 200      15.510  45.250  17.880  1.00  0.00           N  
ATOM   3032  CZ  ARG A 200      14.170  45.384  17.873  1.00  0.00           C  
ATOM   3033  NH1 ARG A 200      13.400  44.740  18.722  1.00  0.00           N  
ATOM   3034  NH2 ARG A 200      13.653  46.197  16.970  1.00  0.00           N  
ATOM   3035  H   ARG A 200      19.686  48.077  19.529  1.00  0.00           H  
ATOM   3036  HA  ARG A 200      20.383  45.196  19.400  1.00  0.00           H  
ATOM   3037 1HB  ARG A 200      18.121  45.815  20.184  1.00  0.00           H  
ATOM   3038 2HB  ARG A 200      17.830  46.653  18.658  1.00  0.00           H  
ATOM   3039 1HG  ARG A 200      17.898  44.521  17.462  1.00  0.00           H  
ATOM   3040 2HG  ARG A 200      18.222  43.669  18.981  1.00  0.00           H  
ATOM   3041 1HD  ARG A 200      15.999  43.378  18.625  1.00  0.00           H  
ATOM   3042 2HD  ARG A 200      16.068  44.716  19.803  1.00  0.00           H  
ATOM   3043  HE  ARG A 200      15.989  45.798  17.179  1.00  0.00           H  
ATOM   3044 1HH1 ARG A 200      13.815  44.122  19.405  1.00  0.00           H  
ATOM   3045 2HH1 ARG A 200      12.395  44.847  18.709  1.00  0.00           H  
ATOM   3046 1HH2 ARG A 200      14.295  46.665  16.344  1.00  0.00           H  
ATOM   3047 2HH2 ARG A 200      12.656  46.342  16.909  1.00  0.00           H  
ATOM   3048  N   ASN A 201      20.427  44.876  16.885  1.00  0.00           N  
ATOM   3049  CA  ASN A 201      20.741  44.705  15.465  1.00  0.00           C  
ATOM   3050  C   ASN A 201      21.997  45.485  15.059  1.00  0.00           C  
ATOM   3051  O   ASN A 201      22.077  46.073  13.976  1.00  0.00           O  
ATOM   3052  CB  ASN A 201      19.579  45.105  14.576  1.00  0.00           C  
ATOM   3053  CG  ASN A 201      18.428  44.142  14.662  1.00  0.00           C  
ATOM   3054  OD1 ASN A 201      18.661  42.929  14.693  1.00  0.00           O  
ATOM   3055  ND2 ASN A 201      17.204  44.608  14.700  1.00  0.00           N  
ATOM   3056  H   ASN A 201      20.396  44.034  17.441  1.00  0.00           H  
ATOM   3057  HA  ASN A 201      20.954  43.648  15.295  1.00  0.00           H  
ATOM   3058 1HB  ASN A 201      19.212  46.097  14.844  1.00  0.00           H  
ATOM   3059 2HB  ASN A 201      19.912  45.162  13.539  1.00  0.00           H  
ATOM   3060 1HD2 ASN A 201      16.435  43.972  14.757  1.00  0.00           H  
ATOM   3061 2HD2 ASN A 201      16.989  45.583  14.676  1.00  0.00           H  
ATOM   3062  N   LYS A 202      22.983  45.458  15.954  1.00  0.00           N  
ATOM   3063  CA  LYS A 202      24.293  46.081  15.790  1.00  0.00           C  
ATOM   3064  C   LYS A 202      25.399  45.022  15.668  1.00  0.00           C  
ATOM   3065  O   LYS A 202      26.582  45.326  15.839  1.00  0.00           O  
ATOM   3066  CB  LYS A 202      24.596  47.017  16.961  1.00  0.00           C  
ATOM   3067  CG  LYS A 202      24.376  48.501  16.699  1.00  0.00           C  
ATOM   3068  CD  LYS A 202      22.960  48.848  16.265  1.00  0.00           C  
ATOM   3069  CE  LYS A 202      22.814  50.340  16.007  1.00  0.00           C  
ATOM   3070  NZ  LYS A 202      21.489  50.676  15.420  1.00  0.00           N  
ATOM   3071  H   LYS A 202      22.821  44.968  16.820  1.00  0.00           H  
ATOM   3072  HA  LYS A 202      24.291  46.665  14.870  1.00  0.00           H  
ATOM   3073 1HB  LYS A 202      23.971  46.742  17.811  1.00  0.00           H  
ATOM   3074 2HB  LYS A 202      25.636  46.898  17.267  1.00  0.00           H  
ATOM   3075 1HG  LYS A 202      24.595  49.050  17.615  1.00  0.00           H  
ATOM   3076 2HG  LYS A 202      25.057  48.825  15.913  1.00  0.00           H  
ATOM   3077 1HD  LYS A 202      22.689  48.314  15.353  1.00  0.00           H  
ATOM   3078 2HD  LYS A 202      22.259  48.551  17.046  1.00  0.00           H  
ATOM   3079 1HE  LYS A 202      22.933  50.876  16.947  1.00  0.00           H  
ATOM   3080 2HE  LYS A 202      23.599  50.659  15.320  1.00  0.00           H  
ATOM   3081 1HZ  LYS A 202      21.434  51.673  15.264  1.00  0.00           H  
ATOM   3082 2HZ  LYS A 202      21.377  50.191  14.541  1.00  0.00           H  
ATOM   3083 3HZ  LYS A 202      20.753  50.396  16.052  1.00  0.00           H  
ATOM   3084  N   GLY A 203      25.024  43.781  15.388  1.00  0.00           N  
ATOM   3085  CA  GLY A 203      26.008  42.717  15.256  1.00  0.00           C  
ATOM   3086  C   GLY A 203      26.427  42.083  16.582  1.00  0.00           C  
ATOM   3087  O   GLY A 203      27.625  41.965  16.850  1.00  0.00           O  
ATOM   3088  H   GLY A 203      24.042  43.582  15.268  1.00  0.00           H  
ATOM   3089 1HA  GLY A 203      25.601  41.936  14.613  1.00  0.00           H  
ATOM   3090 2HA  GLY A 203      26.897  43.115  14.768  1.00  0.00           H  
ATOM   3091  N   ASN A 204      25.467  41.654  17.402  1.00  0.00           N  
ATOM   3092  CA  ASN A 204      25.782  41.062  18.705  1.00  0.00           C  
ATOM   3093  C   ASN A 204      26.604  42.029  19.561  1.00  0.00           C  
ATOM   3094  O   ASN A 204      27.629  41.668  20.157  1.00  0.00           O  
ATOM   3095  CB  ASN A 204      26.516  39.742  18.555  1.00  0.00           C  
ATOM   3096  CG  ASN A 204      26.564  38.982  19.849  1.00  0.00           C  
ATOM   3097  OD1 ASN A 204      25.678  39.189  20.688  1.00  0.00           O  
ATOM   3098  ND2 ASN A 204      27.554  38.138  20.001  1.00  0.00           N  
ATOM   3099  H   ASN A 204      24.495  41.727  17.142  1.00  0.00           H  
ATOM   3100  HA  ASN A 204      24.840  40.876  19.225  1.00  0.00           H  
ATOM   3101 1HB  ASN A 204      26.022  39.134  17.796  1.00  0.00           H  
ATOM   3102 2HB  ASN A 204      27.539  39.911  18.212  1.00  0.00           H  
ATOM   3103 1HD2 ASN A 204      27.653  37.595  20.833  1.00  0.00           H  
ATOM   3104 2HD2 ASN A 204      28.225  38.038  19.267  1.00  0.00           H  
ATOM   3105  N   HIS A 205      26.115  43.263  19.622  1.00  0.00           N  
ATOM   3106  CA  HIS A 205      26.743  44.350  20.360  1.00  0.00           C  
ATOM   3107  C   HIS A 205      26.866  43.914  21.824  1.00  0.00           C  
ATOM   3108  O   HIS A 205      25.905  43.402  22.388  1.00  0.00           O  
ATOM   3109  CB  HIS A 205      25.885  45.609  20.201  1.00  0.00           C  
ATOM   3110  CG  HIS A 205      26.578  46.889  20.551  1.00  0.00           C  
ATOM   3111  ND1 HIS A 205      27.562  47.425  19.747  1.00  0.00           N  
ATOM   3112  CD2 HIS A 205      26.443  47.737  21.601  1.00  0.00           C  
ATOM   3113  CE1 HIS A 205      28.001  48.548  20.287  1.00  0.00           C  
ATOM   3114  NE2 HIS A 205      27.339  48.759  21.411  1.00  0.00           N  
ATOM   3115  H   HIS A 205      25.257  43.451  19.125  1.00  0.00           H  
ATOM   3116  HA  HIS A 205      27.743  44.546  19.976  1.00  0.00           H  
ATOM   3117 1HB  HIS A 205      25.556  45.667  19.163  1.00  0.00           H  
ATOM   3118 2HB  HIS A 205      24.999  45.533  20.831  1.00  0.00           H  
ATOM   3119  HD1 HIS A 205      27.872  47.105  18.851  1.00  0.00           H  
ATOM   3120  HD2 HIS A 205      25.799  47.731  22.481  1.00  0.00           H  
ATOM   3121  HE1 HIS A 205      28.785  49.119  19.789  1.00  0.00           H  
ATOM   3122  N   CYS A 206      28.035  44.124  22.423  1.00  0.00           N  
ATOM   3123  CA  CYS A 206      28.319  43.770  23.818  1.00  0.00           C  
ATOM   3124  C   CYS A 206      28.161  42.286  24.151  1.00  0.00           C  
ATOM   3125  O   CYS A 206      28.213  41.908  25.328  1.00  0.00           O  
ATOM   3126  CB  CYS A 206      27.415  44.549  24.774  1.00  0.00           C  
ATOM   3127  SG  CYS A 206      27.617  46.344  24.675  1.00  0.00           S  
ATOM   3128  H   CYS A 206      28.801  44.551  21.920  1.00  0.00           H  
ATOM   3129  HA  CYS A 206      29.358  44.033  24.013  1.00  0.00           H  
ATOM   3130 1HB  CYS A 206      26.368  44.322  24.573  1.00  0.00           H  
ATOM   3131 2HB  CYS A 206      27.618  44.242  25.800  1.00  0.00           H  
ATOM   3132  N   GLY A 207      27.982  41.442  23.133  1.00  0.00           N  
ATOM   3133  CA  GLY A 207      27.833  40.010  23.368  1.00  0.00           C  
ATOM   3134  C   GLY A 207      26.441  39.691  23.901  1.00  0.00           C  
ATOM   3135  O   GLY A 207      26.219  38.634  24.483  1.00  0.00           O  
ATOM   3136  H   GLY A 207      27.947  41.781  22.182  1.00  0.00           H  
ATOM   3137 1HA  GLY A 207      28.008  39.472  22.437  1.00  0.00           H  
ATOM   3138 2HA  GLY A 207      28.588  39.677  24.080  1.00  0.00           H  
ATOM   3139  N   ILE A 208      25.483  40.578  23.659  1.00  0.00           N  
ATOM   3140  CA  ILE A 208      24.134  40.380  24.171  1.00  0.00           C  
ATOM   3141  C   ILE A 208      23.569  38.996  23.808  1.00  0.00           C  
ATOM   3142  O   ILE A 208      22.821  38.407  24.588  1.00  0.00           O  
ATOM   3143  CB  ILE A 208      23.220  41.491  23.621  1.00  0.00           C  
ATOM   3144  CG1 ILE A 208      21.859  41.476  24.321  1.00  0.00           C  
ATOM   3145  CG2 ILE A 208      23.009  41.387  22.119  1.00  0.00           C  
ATOM   3146  CD1 ILE A 208      21.866  41.835  25.790  1.00  0.00           C  
ATOM   3147  H   ILE A 208      25.674  41.406  23.115  1.00  0.00           H  
ATOM   3148  HA  ILE A 208      24.190  40.448  25.257  1.00  0.00           H  
ATOM   3149  HB  ILE A 208      23.676  42.457  23.835  1.00  0.00           H  
ATOM   3150 1HG1 ILE A 208      21.208  42.180  23.805  1.00  0.00           H  
ATOM   3151 2HG1 ILE A 208      21.428  40.478  24.233  1.00  0.00           H  
ATOM   3152 1HG2 ILE A 208      22.356  42.194  21.786  1.00  0.00           H  
ATOM   3153 2HG2 ILE A 208      23.970  41.464  21.613  1.00  0.00           H  
ATOM   3154 3HG2 ILE A 208      22.548  40.438  21.844  1.00  0.00           H  
ATOM   3155 1HD1 ILE A 208      20.839  41.784  26.153  1.00  0.00           H  
ATOM   3156 2HD1 ILE A 208      22.485  41.151  26.371  1.00  0.00           H  
ATOM   3157 3HD1 ILE A 208      22.261  42.844  25.899  1.00  0.00           H  
ATOM   3158  N   ALA A 209      23.924  38.461  22.638  1.00  0.00           N  
ATOM   3159  CA  ALA A 209      23.422  37.150  22.235  1.00  0.00           C  
ATOM   3160  C   ALA A 209      24.585  36.182  22.016  1.00  0.00           C  
ATOM   3161  O   ALA A 209      24.429  35.222  21.259  1.00  0.00           O  
ATOM   3162  CB  ALA A 209      22.571  37.266  20.976  1.00  0.00           C  
ATOM   3163  H   ALA A 209      24.544  38.943  22.005  1.00  0.00           H  
ATOM   3164  HA  ALA A 209      22.800  36.759  23.041  1.00  0.00           H  
ATOM   3165 1HB  ALA A 209      22.214  36.272  20.711  1.00  0.00           H  
ATOM   3166 2HB  ALA A 209      21.728  37.928  21.171  1.00  0.00           H  
ATOM   3167 3HB  ALA A 209      23.173  37.673  20.165  1.00  0.00           H  
ATOM   3168  N   SER A 210      25.722  36.398  22.666  1.00  0.00           N  
ATOM   3169  CA  SER A 210      26.805  35.459  22.418  1.00  0.00           C  
ATOM   3170  C   SER A 210      26.345  34.070  22.864  1.00  0.00           C  
ATOM   3171  O   SER A 210      26.254  33.192  22.015  1.00  0.00           O  
ATOM   3172  CB  SER A 210      28.077  35.847  23.145  1.00  0.00           C  
ATOM   3173  OG  SER A 210      28.623  37.012  22.589  1.00  0.00           O  
ATOM   3174  H   SER A 210      25.836  37.173  23.302  1.00  0.00           H  
ATOM   3175  HA  SER A 210      27.026  35.440  21.350  1.00  0.00           H  
ATOM   3176 1HB  SER A 210      27.866  36.008  24.202  1.00  0.00           H  
ATOM   3177 2HB  SER A 210      28.799  35.034  23.081  1.00  0.00           H  
ATOM   3178  HG  SER A 210      29.494  37.148  22.971  1.00  0.00           H  
ATOM   3179  N   PHE A 211      26.026  33.818  24.133  1.00  0.00           N  
ATOM   3180  CA  PHE A 211      25.540  32.471  24.422  1.00  0.00           C  
ATOM   3181  C   PHE A 211      24.406  32.454  25.455  1.00  0.00           C  
ATOM   3182  O   PHE A 211      24.673  32.201  26.629  1.00  0.00           O  
ATOM   3183  CB  PHE A 211      26.664  31.570  24.937  1.00  0.00           C  
ATOM   3184  CG  PHE A 211      26.254  30.125  24.942  1.00  0.00           C  
ATOM   3185  CD1 PHE A 211      26.082  29.450  23.743  1.00  0.00           C  
ATOM   3186  CD2 PHE A 211      26.040  29.443  26.133  1.00  0.00           C  
ATOM   3187  CE1 PHE A 211      25.705  28.120  23.732  1.00  0.00           C  
ATOM   3188  CE2 PHE A 211      25.665  28.113  26.123  1.00  0.00           C  
ATOM   3189  CZ  PHE A 211      25.497  27.455  24.921  1.00  0.00           C  
ATOM   3190  H   PHE A 211      26.120  34.527  24.846  1.00  0.00           H  
ATOM   3191  HA  PHE A 211      25.142  32.030  23.506  1.00  0.00           H  
ATOM   3192 1HB  PHE A 211      27.551  31.686  24.316  1.00  0.00           H  
ATOM   3193 2HB  PHE A 211      26.946  31.862  25.948  1.00  0.00           H  
ATOM   3194  HD1 PHE A 211      26.247  29.975  22.802  1.00  0.00           H  
ATOM   3195  HD2 PHE A 211      26.174  29.970  27.078  1.00  0.00           H  
ATOM   3196  HE1 PHE A 211      25.571  27.597  22.786  1.00  0.00           H  
ATOM   3197  HE2 PHE A 211      25.497  27.577  27.057  1.00  0.00           H  
ATOM   3198  HZ  PHE A 211      25.199  26.407  24.918  1.00  0.00           H  
ATOM   3199  N   PRO A 212      23.162  32.758  25.061  1.00  0.00           N  
ATOM   3200  CA  PRO A 212      21.966  32.828  25.910  1.00  0.00           C  
ATOM   3201  C   PRO A 212      21.450  31.487  26.432  1.00  0.00           C  
ATOM   3202  O   PRO A 212      21.618  30.470  25.764  1.00  0.00           O  
ATOM   3203  CB  PRO A 212      20.933  33.462  24.973  1.00  0.00           C  
ATOM   3204  CG  PRO A 212      21.690  34.007  23.811  1.00  0.00           C  
ATOM   3205  CD  PRO A 212      22.879  33.095  23.657  1.00  0.00           C  
ATOM   3206  HA  PRO A 212      22.202  33.475  26.768  1.00  0.00           H  
ATOM   3207 1HB  PRO A 212      20.184  32.727  24.645  1.00  0.00           H  
ATOM   3208 2HB  PRO A 212      20.395  34.245  25.527  1.00  0.00           H  
ATOM   3209 1HG  PRO A 212      21.064  34.024  22.907  1.00  0.00           H  
ATOM   3210 2HG  PRO A 212      21.968  35.047  24.039  1.00  0.00           H  
ATOM   3211 1HD  PRO A 212      22.654  32.200  23.058  1.00  0.00           H  
ATOM   3212 2HD  PRO A 212      23.659  33.706  23.180  1.00  0.00           H  
ATOM   3213  N   SER A 213      20.820  31.503  27.605  1.00  0.00           N  
ATOM   3214  CA  SER A 213      20.100  30.348  28.113  1.00  0.00           C  
ATOM   3215  C   SER A 213      18.972  30.696  29.065  1.00  0.00           C  
ATOM   3216  O   SER A 213      18.945  31.770  29.681  1.00  0.00           O  
ATOM   3217  CB  SER A 213      21.093  29.437  28.807  1.00  0.00           C  
ATOM   3218  OG  SER A 213      21.671  30.069  29.916  1.00  0.00           O  
ATOM   3219  H   SER A 213      20.854  32.354  28.148  1.00  0.00           H  
ATOM   3220  HA  SER A 213      19.652  29.831  27.263  1.00  0.00           H  
ATOM   3221 1HB  SER A 213      20.586  28.527  29.128  1.00  0.00           H  
ATOM   3222 2HB  SER A 213      21.873  29.147  28.105  1.00  0.00           H  
ATOM   3223  HG  SER A 213      22.301  29.440  30.277  1.00  0.00           H  
ATOM   3224  N   TYR A 214      17.985  29.820  29.193  1.00  0.00           N  
ATOM   3225  CA  TYR A 214      16.882  30.085  30.112  1.00  0.00           C  
ATOM   3226  C   TYR A 214      16.275  28.817  30.695  1.00  0.00           C  
ATOM   3227  O   TYR A 214      16.348  27.759  30.053  1.00  0.00           O  
ATOM   3228  CB  TYR A 214      15.811  30.904  29.390  1.00  0.00           C  
ATOM   3229  CG  TYR A 214      15.149  30.200  28.226  1.00  0.00           C  
ATOM   3230  CD1 TYR A 214      14.004  29.438  28.409  1.00  0.00           C  
ATOM   3231  CD2 TYR A 214      15.689  30.313  26.954  1.00  0.00           C  
ATOM   3232  CE1 TYR A 214      13.407  28.799  27.340  1.00  0.00           C  
ATOM   3233  CE2 TYR A 214      15.083  29.670  25.892  1.00  0.00           C  
ATOM   3234  CZ  TYR A 214      13.945  28.915  26.086  1.00  0.00           C  
ATOM   3235  OH  TYR A 214      13.364  28.285  25.010  1.00  0.00           O  
ATOM   3236  H   TYR A 214      18.024  28.978  28.637  1.00  0.00           H  
ATOM   3237  HA  TYR A 214      17.297  30.661  30.939  1.00  0.00           H  
ATOM   3238 1HB  TYR A 214      15.012  31.197  30.073  1.00  0.00           H  
ATOM   3239 2HB  TYR A 214      16.264  31.822  29.016  1.00  0.00           H  
ATOM   3240  HD1 TYR A 214      13.569  29.341  29.404  1.00  0.00           H  
ATOM   3241  HD2 TYR A 214      16.589  30.912  26.812  1.00  0.00           H  
ATOM   3242  HE1 TYR A 214      12.508  28.202  27.493  1.00  0.00           H  
ATOM   3243  HE2 TYR A 214      15.483  29.738  24.879  1.00  0.00           H  
ATOM   3244  HH  TYR A 214      12.669  27.699  25.318  1.00  0.00           H  
ATOM   3245  N   PRO A 215      15.711  28.844  31.909  1.00  0.00           N  
ATOM   3246  CA  PRO A 215      15.012  27.753  32.587  1.00  0.00           C  
ATOM   3247  C   PRO A 215      13.592  27.592  32.070  1.00  0.00           C  
ATOM   3248  O   PRO A 215      13.011  28.559  31.566  1.00  0.00           O  
ATOM   3249  CB  PRO A 215      15.038  28.211  34.049  1.00  0.00           C  
ATOM   3250  CG  PRO A 215      14.953  29.696  33.953  1.00  0.00           C  
ATOM   3251  CD  PRO A 215      15.692  30.071  32.696  1.00  0.00           C  
ATOM   3252  HA  PRO A 215      15.568  26.813  32.456  1.00  0.00           H  
ATOM   3253 1HB  PRO A 215      14.195  27.762  34.594  1.00  0.00           H  
ATOM   3254 2HB  PRO A 215      15.961  27.862  34.536  1.00  0.00           H  
ATOM   3255 1HG  PRO A 215      13.905  30.028  33.920  1.00  0.00           H  
ATOM   3256 2HG  PRO A 215      15.402  30.148  34.850  1.00  0.00           H  
ATOM   3257 1HD  PRO A 215      15.135  30.885  32.209  1.00  0.00           H  
ATOM   3258 2HD  PRO A 215      16.709  30.373  32.987  1.00  0.00           H  
ATOM   3259  N   GLU A 216      13.043  26.390  32.191  1.00  0.00           N  
ATOM   3260  CA  GLU A 216      11.634  26.137  31.903  1.00  0.00           C  
ATOM   3261  C   GLU A 216      11.044  25.317  33.042  1.00  0.00           C  
ATOM   3262  O   GLU A 216      11.766  24.550  33.687  1.00  0.00           O  
ATOM   3263  CB  GLU A 216      11.476  25.388  30.578  1.00  0.00           C  
ATOM   3264  CG  GLU A 216      12.004  26.141  29.365  1.00  0.00           C  
ATOM   3265  CD  GLU A 216      11.754  25.418  28.070  1.00  0.00           C  
ATOM   3266  OE1 GLU A 216      10.622  25.097  27.799  1.00  0.00           O  
ATOM   3267  OE2 GLU A 216      12.696  25.186  27.349  1.00  0.00           O  
ATOM   3268  H   GLU A 216      13.613  25.612  32.492  1.00  0.00           H  
ATOM   3269  HA  GLU A 216      11.110  27.089  31.818  1.00  0.00           H  
ATOM   3270 1HB  GLU A 216      12.002  24.436  30.642  1.00  0.00           H  
ATOM   3271 2HB  GLU A 216      10.421  25.172  30.405  1.00  0.00           H  
ATOM   3272 1HG  GLU A 216      11.517  27.115  29.329  1.00  0.00           H  
ATOM   3273 2HG  GLU A 216      13.074  26.301  29.481  1.00  0.00           H  
ATOM   3274  N   ILE A 217       9.752  25.477  33.297  1.00  0.00           N  
ATOM   3275  CA  ILE A 217       9.121  24.721  34.368  1.00  0.00           C  
ATOM   3276  C   ILE A 217       7.977  23.852  33.837  1.00  0.00           C  
ATOM   3277  O   ILE A 217       7.833  22.668  34.210  1.00  0.00           O  
ATOM   3278  OXT ILE A 217       7.206  24.323  33.048  1.00  0.00           O  
ATOM   3279  CB  ILE A 217       8.573  25.639  35.476  1.00  0.00           C  
ATOM   3280  CG1 ILE A 217       9.667  26.556  36.029  1.00  0.00           C  
ATOM   3281  CG2 ILE A 217       7.984  24.749  36.560  1.00  0.00           C  
ATOM   3282  CD1 ILE A 217       9.154  27.646  36.943  1.00  0.00           C  
ATOM   3283  H   ILE A 217       9.210  26.126  32.745  1.00  0.00           H  
ATOM   3284  HA  ILE A 217       9.863  24.063  34.817  1.00  0.00           H  
ATOM   3285  HB  ILE A 217       7.804  26.295  35.069  1.00  0.00           H  
ATOM   3286 1HG1 ILE A 217      10.379  25.941  36.577  1.00  0.00           H  
ATOM   3287 2HG1 ILE A 217      10.193  27.028  35.199  1.00  0.00           H  
ATOM   3288 1HG2 ILE A 217       7.578  25.345  37.377  1.00  0.00           H  
ATOM   3289 2HG2 ILE A 217       7.179  24.137  36.154  1.00  0.00           H  
ATOM   3290 3HG2 ILE A 217       8.768  24.101  36.949  1.00  0.00           H  
ATOM   3291 1HD1 ILE A 217       9.991  28.251  37.291  1.00  0.00           H  
ATOM   3292 2HD1 ILE A 217       8.451  28.277  36.399  1.00  0.00           H  
ATOM   3293 3HD1 ILE A 217       8.647  27.221  37.808  1.00  0.00           H  
TER                                                                             
ATOM   3295  N   MCM B 218      37.314  32.244  37.598  1.00  0.00           N  
ATOM   3296  CA  MCM B 218      37.040  33.677  37.571  1.00  0.00           C  
ATOM   3297  C   MCM B 218      36.361  34.007  36.247  1.00  0.00           C  
ATOM   3298  O   MCM B 218      36.752  34.964  35.579  1.00  0.00           O  
ATOM   3299  CB  MCM B 218      38.338  34.462  37.772  1.00  0.00           C  
ATOM   3300  CG  MCM B 218      38.767  34.553  39.221  1.00  0.00           C  
ATOM   3301  CD1 MCM B 218      38.224  35.529  40.163  1.00  0.00           C  
ATOM   3302  CD2 MCM B 218      39.691  33.687  39.662  1.00  0.00           C  
ATOM   3303  CE1 MCM B 218      37.250  36.489  39.894  1.00  0.00           C  
ATOM   3304  CE2 MCM B 218      38.714  35.494  41.471  1.00  0.00           C  
ATOM   3305  CZ3 MCM B 218      36.790  37.365  40.854  1.00  0.00           C  
ATOM   3306  CE3 MCM B 218      40.196  33.685  41.032  1.00  0.00           C  
ATOM   3307  OZ1 MCM B 218      39.660  34.610  41.858  1.00  0.00           O  
ATOM   3308  OZ2 MCM B 218      41.024  32.946  41.448  1.00  0.00           O  
ATOM   3309  CZ4 MCM B 218      38.274  36.355  42.451  1.00  0.00           C  
ATOM   3310  CT  MCM B 218      37.307  37.302  42.148  1.00  0.00           C  
ATOM   3311  OI  MCM B 218      36.950  38.091  43.168  1.00  0.00           O  
ATOM   3312  CK  MCM B 218      35.786  37.836  43.909  1.00  0.00           C  
ATOM   3313 1H   MCM B 218      37.760  32.011  38.462  1.00  0.00           H  
ATOM   3314 2H   MCM B 218      36.457  31.735  37.518  1.00  0.00           H  
ATOM   3315 3H   MCM B 218      37.914  32.006  36.835  1.00  0.00           H  
ATOM   3316  HA  MCM B 218      36.395  33.956  38.387  1.00  0.00           H  
ATOM   3317 1HB  MCM B 218      39.105  34.017  37.152  1.00  0.00           H  
ATOM   3318 2HB  MCM B 218      38.194  35.471  37.401  1.00  0.00           H  
ATOM   3319 1HD2 MCM B 218      40.116  32.925  39.036  1.00  0.00           H  
ATOM   3320 1HE1 MCM B 218      36.842  36.570  38.906  1.00  0.00           H  
ATOM   3321 1HZ3 MCM B 218      36.045  38.087  40.586  1.00  0.00           H  
ATOM   3322 1HZ4 MCM B 218      38.682  36.292  43.441  1.00  0.00           H  
ATOM   3323 1HK  MCM B 218      35.722  38.620  44.648  1.00  0.00           H  
ATOM   3324 2HK  MCM B 218      34.904  37.867  43.279  1.00  0.00           H  
ATOM   3325 3HK  MCM B 218      35.841  36.878  44.412  1.00  0.00           H  
ATOM   3326  N   HIS B 219      35.349  33.240  35.849  1.00  0.00           N  
ATOM   3327  CA  HIS B 219      34.570  33.541  34.653  1.00  0.00           C  
ATOM   3328  C   HIS B 219      33.225  32.838  34.772  1.00  0.00           C  
ATOM   3329  O   HIS B 219      33.242  31.616  34.910  1.00  0.00           O  
ATOM   3330  CB  HIS B 219      35.340  33.123  33.395  1.00  0.00           C  
ATOM   3331  CG  HIS B 219      34.832  33.715  32.118  1.00  0.00           C  
ATOM   3332  ND1 HIS B 219      34.704  32.995  30.949  1.00  0.00           N  
ATOM   3333  CD2 HIS B 219      34.423  34.968  31.840  1.00  0.00           C  
ATOM   3334  CE1 HIS B 219      34.234  33.789  30.001  1.00  0.00           C  
ATOM   3335  NE2 HIS B 219      34.055  34.990  30.518  1.00  0.00           N  
ATOM   3336  H   HIS B 219      35.100  32.419  36.380  1.00  0.00           H  
ATOM   3337  HA  HIS B 219      34.413  34.617  34.592  1.00  0.00           H  
ATOM   3338 1HB  HIS B 219      36.387  33.409  33.499  1.00  0.00           H  
ATOM   3339 2HB  HIS B 219      35.302  32.038  33.296  1.00  0.00           H  
ATOM   3340  HD2 HIS B 219      34.384  35.820  32.521  1.00  0.00           H  
ATOM   3341  HE1 HIS B 219      34.027  33.502  28.970  1.00  0.00           H  
ATOM   3342  HE2 HIS B 219      33.707  35.810  30.043  1.00  0.00           H  
ATOM   3343  N   LEU B 220      32.079  33.507  34.732  1.00  0.00           N  
ATOM   3344  CA  LEU B 220      31.825  34.936  34.578  1.00  0.00           C  
ATOM   3345  C   LEU B 220      32.174  35.559  35.934  1.00  0.00           C  
ATOM   3346  O   LEU B 220      32.089  34.862  36.945  1.00  0.00           O  
ATOM   3347  CB  LEU B 220      30.368  35.228  34.201  1.00  0.00           C  
ATOM   3348  CG  LEU B 220      29.877  34.690  32.850  1.00  0.00           C  
ATOM   3349  CD1 LEU B 220      28.368  34.881  32.772  1.00  0.00           C  
ATOM   3350  CD2 LEU B 220      30.576  35.403  31.702  1.00  0.00           C  
ATOM   3351  H   LEU B 220      31.239  32.954  34.821  1.00  0.00           H  
ATOM   3352  HA  LEU B 220      32.489  35.358  33.824  1.00  0.00           H  
ATOM   3353 1HB  LEU B 220      29.732  34.801  34.975  1.00  0.00           H  
ATOM   3354 2HB  LEU B 220      30.217  36.308  34.184  1.00  0.00           H  
ATOM   3355  HG  LEU B 220      30.091  33.623  32.787  1.00  0.00           H  
ATOM   3356 1HD1 LEU B 220      27.997  34.505  31.818  1.00  0.00           H  
ATOM   3357 2HD1 LEU B 220      27.908  34.329  33.591  1.00  0.00           H  
ATOM   3358 3HD1 LEU B 220      28.138  35.943  32.857  1.00  0.00           H  
ATOM   3359 1HD2 LEU B 220      30.215  35.007  30.753  1.00  0.00           H  
ATOM   3360 2HD2 LEU B 220      30.363  36.471  31.755  1.00  0.00           H  
ATOM   3361 3HD2 LEU B 220      31.654  35.251  31.764  1.00  0.00           H  
ATOM   3362  N   PHE B 221      32.556  36.826  35.976  1.00  0.00           N  
ATOM   3363  CA  PHE B 221      32.945  37.409  37.255  1.00  0.00           C  
ATOM   3364  C   PHE B 221      32.665  38.906  37.288  1.00  0.00           C  
ATOM   3365  O   PHE B 221      32.488  39.494  36.222  1.00  0.00           O  
ATOM   3366  CB  PHE B 221      34.416  37.082  37.517  1.00  0.00           C  
ATOM   3367  CG  PHE B 221      35.387  37.813  36.634  1.00  0.00           C  
ATOM   3368  CD1 PHE B 221      36.204  38.792  37.178  1.00  0.00           C  
ATOM   3369  CD2 PHE B 221      35.506  37.551  35.279  1.00  0.00           C  
ATOM   3370  CE1 PHE B 221      37.113  39.493  36.407  1.00  0.00           C  
ATOM   3371  CE2 PHE B 221      36.412  38.244  34.500  1.00  0.00           C  
ATOM   3372  CZ  PHE B 221      37.217  39.216  35.061  1.00  0.00           C  
ATOM   3373  H   PHE B 221      32.578  37.378  35.131  1.00  0.00           H  
ATOM   3374  HA  PHE B 221      32.376  36.939  38.058  1.00  0.00           H  
ATOM   3375 1HB  PHE B 221      34.648  37.325  38.553  1.00  0.00           H  
ATOM   3376 2HB  PHE B 221      34.575  36.013  37.378  1.00  0.00           H  
ATOM   3377  HD1 PHE B 221      36.124  39.011  38.243  1.00  0.00           H  
ATOM   3378  HD2 PHE B 221      34.882  36.789  34.811  1.00  0.00           H  
ATOM   3379  HE1 PHE B 221      37.742  40.257  36.863  1.00  0.00           H  
ATOM   3380  HE2 PHE B 221      36.491  38.023  33.436  1.00  0.00           H  
ATOM   3381  HZ  PHE B 221      37.926  39.758  34.437  1.00  0.00           H  
ATOM   3382  N   ARG B 222      32.621  39.520  38.468  1.00  0.00           N  
ATOM   3383  CA  ARG B 222      32.264  40.931  38.545  1.00  0.00           C  
ATOM   3384  C   ARG B 222      31.004  41.525  37.937  1.00  0.00           C  
ATOM   3385  O   ARG B 222      30.297  40.950  37.110  1.00  0.00           O  
ATOM   3386  CB  ARG B 222      33.418  41.734  37.964  1.00  0.00           C  
ATOM   3387  CG  ARG B 222      34.749  41.609  38.688  1.00  0.00           C  
ATOM   3388  CD  ARG B 222      34.826  42.309  39.996  1.00  0.00           C  
ATOM   3389  NE  ARG B 222      36.205  42.363  40.456  1.00  0.00           N  
ATOM   3390  CZ  ARG B 222      36.826  41.551  41.333  1.00  0.00           C  
ATOM   3391  NH1 ARG B 222      36.212  40.546  41.916  1.00  0.00           N  
ATOM   3392  NH2 ARG B 222      38.097  41.772  41.619  1.00  0.00           N  
ATOM   3393  H   ARG B 222      32.835  39.011  39.314  1.00  0.00           H  
ATOM   3394  HA  ARG B 222      32.171  41.151  39.609  1.00  0.00           H  
ATOM   3395 1HB  ARG B 222      33.616  41.456  36.929  1.00  0.00           H  
ATOM   3396 2HB  ARG B 222      33.169  42.795  37.951  1.00  0.00           H  
ATOM   3397 1HG  ARG B 222      34.941  40.553  38.879  1.00  0.00           H  
ATOM   3398 2HG  ARG B 222      35.538  42.026  38.063  1.00  0.00           H  
ATOM   3399 1HD  ARG B 222      34.452  43.329  39.913  1.00  0.00           H  
ATOM   3400 2HD  ARG B 222      34.217  41.749  40.704  1.00  0.00           H  
ATOM   3401  HE  ARG B 222      36.759  43.110  40.058  1.00  0.00           H  
ATOM   3402 1HH1 ARG B 222      35.241  40.336  41.731  1.00  0.00           H  
ATOM   3403 2HH1 ARG B 222      36.690  39.945  42.573  1.00  0.00           H  
ATOM   3404 1HH2 ARG B 222      38.589  42.540  41.182  1.00  0.00           H  
ATOM   3405 2HH2 ARG B 222      38.574  41.172  42.275  1.00  0.00           H  
ATOM   3406  N   ALA B 223      30.743  42.744  38.396  1.00  0.00           N  
ATOM   3407  CA  ALA B 223      29.671  43.626  37.935  1.00  0.00           C  
ATOM   3408  C   ALA B 223      29.969  44.164  36.545  1.00  0.00           C  
ATOM   3409  O   ALA B 223      29.049  44.501  35.798  1.00  0.00           O  
ATOM   3410  CB  ALA B 223      29.481  44.788  38.898  1.00  0.00           C  
ATOM   3411  H   ALA B 223      31.339  43.096  39.132  1.00  0.00           H  
ATOM   3412  HA  ALA B 223      28.740  43.062  37.872  1.00  0.00           H  
ATOM   3413 1HB  ALA B 223      28.717  45.462  38.512  1.00  0.00           H  
ATOM   3414 2HB  ALA B 223      29.170  44.399  39.868  1.00  0.00           H  
ATOM   3415 3HB  ALA B 223      30.415  45.336  39.012  1.00  0.00           H  
ATOM   3416  N   MCM B 224      31.235  44.263  36.155  1.00  0.00           N  
ATOM   3417  CA  MCM B 224      31.661  44.810  34.870  1.00  0.00           C  
ATOM   3418  C   MCM B 224      32.408  43.744  34.079  1.00  0.00           C  
ATOM   3419  O   MCM B 224      33.134  42.926  34.645  1.00  0.00           O  
ATOM   3420  OXT MCM B 224      32.283  43.705  32.886  1.00  0.00           O  
ATOM   3421  CB  MCM B 224      32.535  46.044  35.105  1.00  0.00           C  
ATOM   3422  CG  MCM B 224      32.871  46.314  36.556  1.00  0.00           C  
ATOM   3423  CD1 MCM B 224      34.101  45.801  37.156  1.00  0.00           C  
ATOM   3424  CD2 MCM B 224      32.039  47.040  37.322  1.00  0.00           C  
ATOM   3425  CE1 MCM B 224      35.082  45.048  36.504  1.00  0.00           C  
ATOM   3426  CE2 MCM B 224      34.329  46.101  38.503  1.00  0.00           C  
ATOM   3427  CZ3 MCM B 224      36.221  44.614  37.148  1.00  0.00           C  
ATOM   3428  CE3 MCM B 224      32.299  47.322  38.731  1.00  0.00           C  
ATOM   3429  OZ1 MCM B 224      33.449  46.822  39.232  1.00  0.00           O  
ATOM   3430  OZ2 MCM B 224      31.592  47.940  39.454  1.00  0.00           O  
ATOM   3431  CZ4 MCM B 224      35.457  45.681  39.171  1.00  0.00           C  
ATOM   3432  CT  MCM B 224      36.407  44.932  38.494  1.00  0.00           C  
ATOM   3433  OI  MCM B 224      37.471  44.560  39.214  1.00  0.00           O  
ATOM   3434  CK  MCM B 224      38.663  45.298  39.135  1.00  0.00           C  
ATOM   3435  H   MCM B 224      31.899  43.920  36.835  1.00  0.00           H  
ATOM   3436  HA  MCM B 224      30.791  45.140  34.327  1.00  0.00           H  
ATOM   3437 1HB  MCM B 224      33.428  45.934  34.504  1.00  0.00           H  
ATOM   3438 2HB  MCM B 224      32.016  46.920  34.729  1.00  0.00           H  
ATOM   3439 1HD2 MCM B 224      31.131  47.471  36.944  1.00  0.00           H  
ATOM   3440 1HE1 MCM B 224      34.964  44.778  35.474  1.00  0.00           H  
ATOM   3441 1HZ3 MCM B 224      36.938  44.033  36.604  1.00  0.00           H  
ATOM   3442 1HZ4 MCM B 224      35.591  45.931  40.205  1.00  0.00           H  
ATOM   3443 1HK  MCM B 224      39.369  44.799  39.780  1.00  0.00           H  
ATOM   3444 2HK  MCM B 224      39.051  45.311  38.123  1.00  0.00           H  
ATOM   3445 3HK  MCM B 224      38.518  46.315  39.483  1.00  0.00           H  
TER                                                                             
CONECT 3295 3296 3313 3314 3315                                                 
CONECT 3296 3295 3297 3299 3316                                                 
CONECT 3297 3296 3298 3326                                                      
CONECT 3298 3297                                                                
CONECT 3299 3296 3300 3317 3318                                                 
CONECT 3300 3299 3301 3302                                                      
CONECT 3301 3300 3303 3304                                                      
CONECT 3302 3300 3306 3319                                                      
CONECT 3303 3301 3305 3320                                                      
CONECT 3304 3301 3307 3309                                                      
CONECT 3305 3303 3310 3321                                                      
CONECT 3306 3302 3307 3308                                                      
CONECT 3307 3304 3306                                                           
CONECT 3308 3306                                                                
CONECT 3309 3304 3310 3322                                                      
CONECT 3310 3305 3309 3311                                                      
CONECT 3311 3310 3312                                                           
CONECT 3312 3311 3323 3324 3325                                                 
CONECT 3313 3295                                                                
CONECT 3314 3295                                                                
CONECT 3315 3295                                                                
CONECT 3316 3296                                                                
CONECT 3317 3299                                                                
CONECT 3318 3299                                                                
CONECT 3319 3302                                                                
CONECT 3320 3303                                                                
CONECT 3321 3305                                                                
CONECT 3322 3309                                                                
CONECT 3323 3312                                                                
CONECT 3324 3312                                                                
CONECT 3325 3312                                                                
CONECT 3326 3297                                                                
CONECT 3408 3416                                                                
CONECT 3416 3408 3417 3435                                                      
CONECT 3417 3416 3418 3421 3436                                                 
CONECT 3418 3417 3419 3420                                                      
CONECT 3419 3418                                                                
CONECT 3420 3418                                                                
CONECT 3421 3417 3422 3437 3438                                                 
CONECT 3422 3421 3423 3424                                                      
CONECT 3423 3422 3425 3426                                                      
CONECT 3424 3422 3428 3439                                                      
CONECT 3425 3423 3427 3440                                                      
CONECT 3426 3423 3429 3431                                                      
CONECT 3427 3425 3432 3441                                                      
CONECT 3428 3424 3429 3430                                                      
CONECT 3429 3426 3428                                                           
CONECT 3430 3428                                                                
CONECT 3431 3426 3432 3442                                                      
CONECT 3432 3427 3431 3433                                                      
CONECT 3433 3432 3434                                                           
CONECT 3434 3433 3443 3444 3445                                                 
CONECT 3435 3416                                                                
CONECT 3436 3417                                                                
CONECT 3437 3421                                                                
CONECT 3438 3421                                                                
CONECT 3439 3424                                                                
CONECT 3440 3425                                                                
CONECT 3441 3427                                                                
CONECT 3442 3431                                                                
CONECT 3443 3434                                                                
CONECT 3444 3434                                                                
CONECT 3445 3434                                                               
