# Supplementary material for: Rational design of thioamide peptides as selective inhibitors of cysteine protease cathepsin L
Source: Chem Sci. 2021 Jul 19;12(32):10825–35. doi: 10.1039/d1sc00785h (PMC8901119; doi:10.1039/d1sc00785h)
Supplement: SC-012-D1SC00785H-s023 [file SC-012-D1SC00785H-s023.pdb]

HEADER                                            04-OCT-20   XXXX              
EXPDTA    THEORETICAL MODEL                                                     
REMARK 220                                                                      
REMARK 220 EXPERIMENTAL DETAILS                                                 
REMARK 220  EXPERIMENT TYPE                : THEORETICAL MODELLING              
REMARK 220  DATE OF DATA COLLECTION        : 04-OCT-20                          
REMARK 220                                                                      
REMARK 220 REMARK: MODEL GENERATED BY ROSETTA                                   
REMARK 220  VERSION 2019.22+release.d8f9b4a                                     
SSBOND     CYS A   15    CYS A   44                                       2.03  
SSBOND     CYS A   27    CYS A   72                                       2.04  
SSBOND     CYS A   63    CYS A  129                                       2.10  
SSBOND     CYS A   64    CYS A   68                                       2.02  
SSBOND     CYS A  101    CYS A  133                                       2.04  
SSBOND     CYS A  109    CYS A  120                                       2.03  
ATOM      1  N   LYS A   1       0.544  42.553  20.846  1.00  0.00           N  
ATOM      2  CA  LYS A   1       1.392  43.707  20.394  1.00  0.00           C  
ATOM      3  C   LYS A   1       2.404  44.090  21.478  1.00  0.00           C  
ATOM      4  O   LYS A   1       2.025  44.438  22.593  1.00  0.00           O  
ATOM      5  CB  LYS A   1       0.531  44.922  20.044  1.00  0.00           C  
ATOM      6  CG  LYS A   1       1.316  46.110  19.504  1.00  0.00           C  
ATOM      7  CD  LYS A   1       0.400  47.263  19.124  1.00  0.00           C  
ATOM      8  CE  LYS A   1       1.199  48.455  18.618  1.00  0.00           C  
ATOM      9  NZ  LYS A   1       0.321  49.596  18.240  1.00  0.00           N  
ATOM     10 1H   LYS A   1      -0.110  42.317  20.127  1.00  0.00           H  
ATOM     11 2H   LYS A   1       1.128  41.764  21.035  1.00  0.00           H  
ATOM     12 3H   LYS A   1       0.049  42.810  21.676  1.00  0.00           H  
ATOM     13  HA  LYS A   1       1.950  43.391  19.512  1.00  0.00           H  
ATOM     14 1HB  LYS A   1      -0.209  44.640  19.295  1.00  0.00           H  
ATOM     15 2HB  LYS A   1      -0.010  45.252  20.931  1.00  0.00           H  
ATOM     16 1HG  LYS A   1       2.022  46.460  20.259  1.00  0.00           H  
ATOM     17 2HG  LYS A   1       1.880  45.804  18.624  1.00  0.00           H  
ATOM     18 1HD  LYS A   1      -0.291  46.941  18.344  1.00  0.00           H  
ATOM     19 2HD  LYS A   1      -0.180  47.567  19.996  1.00  0.00           H  
ATOM     20 1HE  LYS A   1       1.885  48.779  19.398  1.00  0.00           H  
ATOM     21 2HE  LYS A   1       1.778  48.150  17.746  1.00  0.00           H  
ATOM     22 1HZ  LYS A   1       0.888  50.363  17.909  1.00  0.00           H  
ATOM     23 2HZ  LYS A   1      -0.313  49.307  17.507  1.00  0.00           H  
ATOM     24 3HZ  LYS A   1      -0.212  49.894  19.044  1.00  0.00           H  
ATOM     25  N   LEU A   2       3.684  44.013  21.143  1.00  0.00           N  
ATOM     26  CA  LEU A   2       4.737  44.368  22.088  1.00  0.00           C  
ATOM     27  C   LEU A   2       4.643  45.850  22.410  1.00  0.00           C  
ATOM     28  O   LEU A   2       4.716  46.649  21.480  1.00  0.00           O  
ATOM     29  CB  LEU A   2       6.102  43.979  21.506  1.00  0.00           C  
ATOM     30  CG  LEU A   2       7.364  44.033  22.377  1.00  0.00           C  
ATOM     31  CD1 LEU A   2       7.301  42.938  23.432  1.00  0.00           C  
ATOM     32  CD2 LEU A   2       8.582  43.873  21.480  1.00  0.00           C  
ATOM     33  H   LEU A   2       3.941  43.704  20.215  1.00  0.00           H  
ATOM     34  HA  LEU A   2       4.584  43.765  22.982  1.00  0.00           H  
ATOM     35 1HB  LEU A   2       6.032  42.952  21.153  1.00  0.00           H  
ATOM     36 2HB  LEU A   2       6.298  44.636  20.659  1.00  0.00           H  
ATOM     37  HG  LEU A   2       7.416  44.990  22.898  1.00  0.00           H  
ATOM     38 1HD1 LEU A   2       8.197  42.976  24.052  1.00  0.00           H  
ATOM     39 2HD1 LEU A   2       6.434  43.049  24.084  1.00  0.00           H  
ATOM     40 3HD1 LEU A   2       7.239  41.972  22.931  1.00  0.00           H  
ATOM     41 1HD2 LEU A   2       9.492  43.909  22.080  1.00  0.00           H  
ATOM     42 2HD2 LEU A   2       8.534  42.915  20.961  1.00  0.00           H  
ATOM     43 3HD2 LEU A   2       8.603  44.679  20.746  1.00  0.00           H  
ATOM     44  N   PRO A   3       4.489  46.278  23.678  1.00  0.00           N  
ATOM     45  CA  PRO A   3       4.315  47.674  24.097  1.00  0.00           C  
ATOM     46  C   PRO A   3       5.569  48.537  24.029  1.00  0.00           C  
ATOM     47  O   PRO A   3       6.700  48.023  24.025  1.00  0.00           O  
ATOM     48  CB  PRO A   3       3.834  47.501  25.541  1.00  0.00           C  
ATOM     49  CG  PRO A   3       4.420  46.211  26.004  1.00  0.00           C  
ATOM     50  CD  PRO A   3       4.429  45.327  24.785  1.00  0.00           C  
ATOM     51  HA  PRO A   3       3.525  48.113  23.471  1.00  0.00           H  
ATOM     52 1HB  PRO A   3       4.167  48.352  26.154  1.00  0.00           H  
ATOM     53 2HB  PRO A   3       2.734  47.494  25.570  1.00  0.00           H  
ATOM     54 1HG  PRO A   3       5.428  46.393  26.405  1.00  0.00           H  
ATOM     55 2HG  PRO A   3       3.814  45.792  26.821  1.00  0.00           H  
ATOM     56 1HD  PRO A   3       5.324  44.692  24.859  1.00  0.00           H  
ATOM     57 2HD  PRO A   3       3.508  44.726  24.743  1.00  0.00           H  
ATOM     58  N   ALA A   4       5.342  49.847  23.959  1.00  0.00           N  
ATOM     59  CA  ALA A   4       6.374  50.867  23.954  1.00  0.00           C  
ATOM     60  C   ALA A   4       7.245  50.863  25.208  1.00  0.00           C  
ATOM     61  O   ALA A   4       8.426  51.215  25.143  1.00  0.00           O  
ATOM     62  CB  ALA A   4       5.746  52.241  23.791  1.00  0.00           C  
ATOM     63  H   ALA A   4       4.381  50.156  23.906  1.00  0.00           H  
ATOM     64  HA  ALA A   4       7.036  50.674  23.110  1.00  0.00           H  
ATOM     65 1HB  ALA A   4       6.529  52.999  23.790  1.00  0.00           H  
ATOM     66 2HB  ALA A   4       5.198  52.283  22.850  1.00  0.00           H  
ATOM     67 3HB  ALA A   4       5.062  52.428  24.619  1.00  0.00           H  
ATOM     68  N   SER A   5       6.658  50.494  26.340  1.00  0.00           N  
ATOM     69  CA  SER A   5       7.374  50.401  27.595  1.00  0.00           C  
ATOM     70  C   SER A   5       6.776  49.243  28.377  1.00  0.00           C  
ATOM     71  O   SER A   5       5.617  48.872  28.182  1.00  0.00           O  
ATOM     72  CB  SER A   5       7.258  51.694  28.377  1.00  0.00           C  
ATOM     73  OG  SER A   5       5.938  51.933  28.779  1.00  0.00           O  
ATOM     74  H   SER A   5       5.675  50.267  26.353  1.00  0.00           H  
ATOM     75  HA  SER A   5       8.425  50.180  27.402  1.00  0.00           H  
ATOM     76 1HB  SER A   5       7.904  51.641  29.253  1.00  0.00           H  
ATOM     77 2HB  SER A   5       7.606  52.520  27.758  1.00  0.00           H  
ATOM     78  HG  SER A   5       5.952  52.766  29.256  1.00  0.00           H  
ATOM     79  N   PHE A   6       7.576  48.643  29.242  1.00  0.00           N  
ATOM     80  CA  PHE A   6       7.111  47.515  30.028  1.00  0.00           C  
ATOM     81  C   PHE A   6       7.809  47.383  31.371  1.00  0.00           C  
ATOM     82  O   PHE A   6       9.025  47.541  31.466  1.00  0.00           O  
ATOM     83  CB  PHE A   6       7.319  46.210  29.256  1.00  0.00           C  
ATOM     84  CG  PHE A   6       6.769  44.968  29.896  1.00  0.00           C  
ATOM     85  CD1 PHE A   6       5.433  44.633  29.730  1.00  0.00           C  
ATOM     86  CD2 PHE A   6       7.572  44.145  30.654  1.00  0.00           C  
ATOM     87  CE1 PHE A   6       4.920  43.491  30.316  1.00  0.00           C  
ATOM     88  CE2 PHE A   6       7.068  43.001  31.242  1.00  0.00           C  
ATOM     89  CZ  PHE A   6       5.737  42.677  31.071  1.00  0.00           C  
ATOM     90  H   PHE A   6       8.519  48.991  29.347  1.00  0.00           H  
ATOM     91  HA  PHE A   6       6.044  47.652  30.215  1.00  0.00           H  
ATOM     92 1HB  PHE A   6       6.851  46.313  28.278  1.00  0.00           H  
ATOM     93 2HB  PHE A   6       8.392  46.078  29.124  1.00  0.00           H  
ATOM     94  HD1 PHE A   6       4.789  45.278  29.132  1.00  0.00           H  
ATOM     95  HD2 PHE A   6       8.623  44.398  30.792  1.00  0.00           H  
ATOM     96  HE1 PHE A   6       3.869  43.239  30.178  1.00  0.00           H  
ATOM     97  HE2 PHE A   6       7.716  42.360  31.839  1.00  0.00           H  
ATOM     98  HZ  PHE A   6       5.340  41.776  31.537  1.00  0.00           H  
ATOM     99  N   ASP A   7       7.035  47.085  32.409  1.00  0.00           N  
ATOM    100  CA  ASP A   7       7.611  46.880  33.733  1.00  0.00           C  
ATOM    101  C   ASP A   7       6.870  45.732  34.423  1.00  0.00           C  
ATOM    102  O   ASP A   7       5.682  45.849  34.755  1.00  0.00           O  
ATOM    103  CB  ASP A   7       7.565  48.194  34.517  1.00  0.00           C  
ATOM    104  CG  ASP A   7       8.241  48.165  35.881  1.00  0.00           C  
ATOM    105  OD1 ASP A   7       8.359  47.146  36.520  1.00  0.00           O  
ATOM    106  OD2 ASP A   7       8.655  49.223  36.291  1.00  0.00           O  
ATOM    107  H   ASP A   7       6.036  46.999  32.277  1.00  0.00           H  
ATOM    108  HA  ASP A   7       8.651  46.578  33.613  1.00  0.00           H  
ATOM    109 1HB  ASP A   7       8.046  48.974  33.926  1.00  0.00           H  
ATOM    110 2HB  ASP A   7       6.526  48.483  34.672  1.00  0.00           H  
ATOM    111  N   ALA A   8       7.570  44.624  34.596  1.00  0.00           N  
ATOM    112  CA  ALA A   8       7.005  43.417  35.166  1.00  0.00           C  
ATOM    113  C   ALA A   8       6.448  43.646  36.573  1.00  0.00           C  
ATOM    114  O   ALA A   8       5.608  42.877  37.029  1.00  0.00           O  
ATOM    115  CB  ALA A   8       8.073  42.336  35.185  1.00  0.00           C  
ATOM    116  H   ALA A   8       8.543  44.612  34.325  1.00  0.00           H  
ATOM    117  HA  ALA A   8       6.182  43.097  34.526  1.00  0.00           H  
ATOM    118 1HB  ALA A   8       7.666  41.413  35.596  1.00  0.00           H  
ATOM    119 2HB  ALA A   8       8.423  42.149  34.167  1.00  0.00           H  
ATOM    120 3HB  ALA A   8       8.905  42.673  35.801  1.00  0.00           H  
ATOM    121  N   ARG A   9       6.886  44.694  37.267  1.00  0.00           N  
ATOM    122  CA  ARG A   9       6.408  44.927  38.629  1.00  0.00           C  
ATOM    123  C   ARG A   9       4.961  45.372  38.637  1.00  0.00           C  
ATOM    124  O   ARG A   9       4.295  45.280  39.664  1.00  0.00           O  
ATOM    125  CB  ARG A   9       7.217  46.009  39.329  1.00  0.00           C  
ATOM    126  CG  ARG A   9       8.659  45.636  39.637  1.00  0.00           C  
ATOM    127  CD  ARG A   9       9.455  46.758  40.197  1.00  0.00           C  
ATOM    128  NE  ARG A   9       9.662  47.807  39.211  1.00  0.00           N  
ATOM    129  CZ  ARG A   9      10.356  48.943  39.417  1.00  0.00           C  
ATOM    130  NH1 ARG A   9      10.917  49.187  40.580  1.00  0.00           N  
ATOM    131  NH2 ARG A   9      10.460  49.808  38.423  1.00  0.00           N  
ATOM    132  H   ARG A   9       7.549  45.341  36.867  1.00  0.00           H  
ATOM    133  HA  ARG A   9       6.493  43.998  39.195  1.00  0.00           H  
ATOM    134 1HB  ARG A   9       7.232  46.903  38.707  1.00  0.00           H  
ATOM    135 2HB  ARG A   9       6.737  46.270  40.271  1.00  0.00           H  
ATOM    136 1HG  ARG A   9       8.658  44.827  40.368  1.00  0.00           H  
ATOM    137 2HG  ARG A   9       9.137  45.313  38.712  1.00  0.00           H  
ATOM    138 1HD  ARG A   9       8.926  47.183  41.050  1.00  0.00           H  
ATOM    139 2HD  ARG A   9      10.428  46.389  40.517  1.00  0.00           H  
ATOM    140  HE  ARG A   9       9.250  47.669  38.298  1.00  0.00           H  
ATOM    141 1HH1 ARG A   9      10.832  48.520  41.334  1.00  0.00           H  
ATOM    142 2HH1 ARG A   9      11.435  50.043  40.723  1.00  0.00           H  
ATOM    143 1HH2 ARG A   9      10.015  49.586  37.543  1.00  0.00           H  
ATOM    144 2HH2 ARG A   9      10.971  50.671  38.536  1.00  0.00           H  
ATOM    145  N   GLU A  10       4.468  45.877  37.505  1.00  0.00           N  
ATOM    146  CA  GLU A  10       3.070  46.323  37.420  1.00  0.00           C  
ATOM    147  C   GLU A  10       2.264  45.310  36.618  1.00  0.00           C  
ATOM    148  O   GLU A  10       1.083  45.124  36.858  1.00  0.00           O  
ATOM    149  CB  GLU A  10       2.966  47.712  36.785  1.00  0.00           C  
ATOM    150  CG  GLU A  10       3.606  48.830  37.595  1.00  0.00           C  
ATOM    151  CD  GLU A  10       3.429  50.184  36.963  1.00  0.00           C  
ATOM    152  OE1 GLU A  10       2.890  50.247  35.885  1.00  0.00           O  
ATOM    153  OE2 GLU A  10       3.832  51.156  37.558  1.00  0.00           O  
ATOM    154  H   GLU A  10       5.053  45.959  36.683  1.00  0.00           H  
ATOM    155  HA  GLU A  10       2.652  46.368  38.427  1.00  0.00           H  
ATOM    156 1HB  GLU A  10       3.440  47.693  35.802  1.00  0.00           H  
ATOM    157 2HB  GLU A  10       1.915  47.965  36.639  1.00  0.00           H  
ATOM    158 1HG  GLU A  10       3.162  48.843  38.588  1.00  0.00           H  
ATOM    159 2HG  GLU A  10       4.669  48.619  37.702  1.00  0.00           H  
ATOM    160  N   GLN A  11       2.914  44.653  35.670  1.00  0.00           N  
ATOM    161  CA  GLN A  11       2.234  43.669  34.851  1.00  0.00           C  
ATOM    162  C   GLN A  11       1.819  42.430  35.642  1.00  0.00           C  
ATOM    163  O   GLN A  11       0.757  41.844  35.349  1.00  0.00           O  
ATOM    164  CB  GLN A  11       3.133  43.197  33.706  1.00  0.00           C  
ATOM    165  CG  GLN A  11       2.445  42.235  32.752  1.00  0.00           C  
ATOM    166  CD  GLN A  11       1.292  42.853  31.984  1.00  0.00           C  
ATOM    167  OE1 GLN A  11       1.465  43.850  31.276  1.00  0.00           O  
ATOM    168  NE2 GLN A  11       0.110  42.264  32.120  1.00  0.00           N  
ATOM    169  H   GLN A  11       3.895  44.846  35.526  1.00  0.00           H  
ATOM    170  HA  GLN A  11       1.336  44.128  34.436  1.00  0.00           H  
ATOM    171 1HB  GLN A  11       3.478  44.058  33.134  1.00  0.00           H  
ATOM    172 2HB  GLN A  11       4.013  42.703  34.118  1.00  0.00           H  
ATOM    173 1HG  GLN A  11       3.156  41.867  32.013  1.00  0.00           H  
ATOM    174 2HG  GLN A  11       2.040  41.389  33.307  1.00  0.00           H  
ATOM    175 1HE2 GLN A  11      -0.693  42.621  31.641  1.00  0.00           H  
ATOM    176 2HE2 GLN A  11       0.024  41.458  32.707  1.00  0.00           H  
ATOM    177  N   TRP A  12       2.617  42.018  36.621  1.00  0.00           N  
ATOM    178  CA  TRP A  12       2.309  40.803  37.367  1.00  0.00           C  
ATOM    179  C   TRP A  12       2.170  40.912  38.892  1.00  0.00           C  
ATOM    180  O   TRP A  12       3.062  40.453  39.609  1.00  0.00           O  
ATOM    181  CB  TRP A  12       3.401  39.774  37.070  1.00  0.00           C  
ATOM    182  CG  TRP A  12       3.615  39.513  35.609  1.00  0.00           C  
ATOM    183  CD1 TRP A  12       4.609  40.068  34.860  1.00  0.00           C  
ATOM    184  CD2 TRP A  12       2.864  38.666  34.719  1.00  0.00           C  
ATOM    185  NE1 TRP A  12       4.526  39.624  33.563  1.00  0.00           N  
ATOM    186  CE2 TRP A  12       3.463  38.762  33.460  1.00  0.00           C  
ATOM    187  CE3 TRP A  12       1.745  37.840  34.884  1.00  0.00           C  
ATOM    188  CZ2 TRP A  12       2.988  38.072  32.366  1.00  0.00           C  
ATOM    189  CZ3 TRP A  12       1.266  37.142  33.782  1.00  0.00           C  
ATOM    190  CH2 TRP A  12       1.873  37.256  32.556  1.00  0.00           C  
ATOM    191  H   TRP A  12       3.448  42.542  36.859  1.00  0.00           H  
ATOM    192  HA  TRP A  12       1.356  40.448  36.973  1.00  0.00           H  
ATOM    193 1HB  TRP A  12       4.339  40.127  37.499  1.00  0.00           H  
ATOM    194 2HB  TRP A  12       3.156  38.825  37.546  1.00  0.00           H  
ATOM    195  HD1 TRP A  12       5.354  40.761  35.244  1.00  0.00           H  
ATOM    196  HE1 TRP A  12       5.133  39.875  32.796  1.00  0.00           H  
ATOM    197  HE3 TRP A  12       1.264  37.747  35.857  1.00  0.00           H  
ATOM    198  HZ2 TRP A  12       3.456  38.149  31.384  1.00  0.00           H  
ATOM    199  HZ3 TRP A  12       0.394  36.501  33.913  1.00  0.00           H  
ATOM    200  HH2 TRP A  12       1.473  36.695  31.711  1.00  0.00           H  
ATOM    201  N   PRO A  13       1.094  41.496  39.439  1.00  0.00           N  
ATOM    202  CA  PRO A  13       0.857  41.750  40.860  1.00  0.00           C  
ATOM    203  C   PRO A  13       0.889  40.501  41.745  1.00  0.00           C  
ATOM    204  O   PRO A  13       1.105  40.597  42.952  1.00  0.00           O  
ATOM    205  CB  PRO A  13      -0.562  42.328  40.864  1.00  0.00           C  
ATOM    206  CG  PRO A  13      -0.739  42.920  39.507  1.00  0.00           C  
ATOM    207  CD  PRO A  13       0.006  41.996  38.581  1.00  0.00           C  
ATOM    208  HA  PRO A  13       1.607  42.479  41.199  1.00  0.00           H  
ATOM    209 1HB  PRO A  13      -1.288  41.530  41.074  1.00  0.00           H  
ATOM    210 2HB  PRO A  13      -0.659  43.076  41.665  1.00  0.00           H  
ATOM    211 1HG  PRO A  13      -1.808  42.989  39.256  1.00  0.00           H  
ATOM    212 2HG  PRO A  13      -0.345  43.946  39.477  1.00  0.00           H  
ATOM    213 1HD  PRO A  13      -0.633  41.176  38.223  1.00  0.00           H  
ATOM    214 2HD  PRO A  13       0.347  42.645  37.760  1.00  0.00           H  
ATOM    215  N   GLN A  14       0.700  39.328  41.145  1.00  0.00           N  
ATOM    216  CA  GLN A  14       0.690  38.065  41.869  1.00  0.00           C  
ATOM    217  C   GLN A  14       2.096  37.524  42.168  1.00  0.00           C  
ATOM    218  O   GLN A  14       2.239  36.550  42.888  1.00  0.00           O  
ATOM    219  CB  GLN A  14      -0.090  37.017  41.071  1.00  0.00           C  
ATOM    220  CG  GLN A  14      -1.547  37.374  40.828  1.00  0.00           C  
ATOM    221  CD  GLN A  14      -1.701  38.424  39.744  1.00  0.00           C  
ATOM    222  OE1 GLN A  14      -0.747  38.680  39.003  1.00  0.00           O  
ATOM    223  NE2 GLN A  14      -2.880  39.027  39.647  1.00  0.00           N  
ATOM    224  H   GLN A  14       0.558  39.291  40.145  1.00  0.00           H  
ATOM    225  HA  GLN A  14       0.183  38.219  42.822  1.00  0.00           H  
ATOM    226 1HB  GLN A  14       0.388  36.871  40.102  1.00  0.00           H  
ATOM    227 2HB  GLN A  14      -0.059  36.065  41.602  1.00  0.00           H  
ATOM    228 1HG  GLN A  14      -2.083  36.476  40.519  1.00  0.00           H  
ATOM    229 2HG  GLN A  14      -1.972  37.765  41.752  1.00  0.00           H  
ATOM    230 1HE2 GLN A  14      -3.035  39.727  38.949  1.00  0.00           H  
ATOM    231 2HE2 GLN A  14      -3.621  38.783  40.272  1.00  0.00           H  
ATOM    232  N   CYS A  15       3.110  38.174  41.607  1.00  0.00           N  
ATOM    233  CA  CYS A  15       4.491  37.736  41.735  1.00  0.00           C  
ATOM    234  C   CYS A  15       5.351  38.762  42.471  1.00  0.00           C  
ATOM    235  O   CYS A  15       6.046  39.557  41.842  1.00  0.00           O  
ATOM    236  CB  CYS A  15       5.066  37.452  40.347  1.00  0.00           C  
ATOM    237  SG  CYS A  15       4.174  36.169  39.436  1.00  0.00           S  
ATOM    238  H   CYS A  15       2.918  39.008  41.071  1.00  0.00           H  
ATOM    239  HA  CYS A  15       4.476  36.803  42.299  1.00  0.00           H  
ATOM    240 1HB  CYS A  15       5.046  38.369  39.758  1.00  0.00           H  
ATOM    241 2HB  CYS A  15       6.107  37.141  40.437  1.00  0.00           H  
ATOM    242  N   PRO A  16       5.329  38.785  43.812  1.00  0.00           N  
ATOM    243  CA  PRO A  16       5.906  39.810  44.693  1.00  0.00           C  
ATOM    244  C   PRO A  16       7.422  39.892  44.671  1.00  0.00           C  
ATOM    245  O   PRO A  16       8.002  40.850  45.176  1.00  0.00           O  
ATOM    246  CB  PRO A  16       5.414  39.372  46.076  1.00  0.00           C  
ATOM    247  CG  PRO A  16       5.208  37.899  45.974  1.00  0.00           C  
ATOM    248  CD  PRO A  16       4.721  37.660  44.570  1.00  0.00           C  
ATOM    249  HA  PRO A  16       5.471  40.783  44.419  1.00  0.00           H  
ATOM    250 1HB  PRO A  16       6.161  39.637  46.839  1.00  0.00           H  
ATOM    251 2HB  PRO A  16       4.487  39.908  46.327  1.00  0.00           H  
ATOM    252 1HG  PRO A  16       6.148  37.368  46.183  1.00  0.00           H  
ATOM    253 2HG  PRO A  16       4.480  37.568  46.729  1.00  0.00           H  
ATOM    254 1HD  PRO A  16       5.099  36.670  44.274  1.00  0.00           H  
ATOM    255 2HD  PRO A  16       3.622  37.709  44.551  1.00  0.00           H  
ATOM    256  N   THR A  17       8.075  38.888  44.094  1.00  0.00           N  
ATOM    257  CA  THR A  17       9.532  38.834  44.044  1.00  0.00           C  
ATOM    258  C   THR A  17      10.109  39.702  42.933  1.00  0.00           C  
ATOM    259  O   THR A  17      11.308  39.972  42.917  1.00  0.00           O  
ATOM    260  CB  THR A  17       9.992  37.377  43.843  1.00  0.00           C  
ATOM    261  OG1 THR A  17       9.464  36.874  42.609  1.00  0.00           O  
ATOM    262  CG2 THR A  17       9.499  36.521  45.000  1.00  0.00           C  
ATOM    263  H   THR A  17       7.578  38.119  43.666  1.00  0.00           H  
ATOM    264  HA  THR A  17       9.917  39.198  44.997  1.00  0.00           H  
ATOM    265  HB  THR A  17      11.078  37.339  43.798  1.00  0.00           H  
ATOM    266  HG1 THR A  17      10.008  37.160  41.871  1.00  0.00           H  
ATOM    267 1HG2 THR A  17       9.829  35.492  44.852  1.00  0.00           H  
ATOM    268 2HG2 THR A  17       9.908  36.905  45.934  1.00  0.00           H  
ATOM    269 3HG2 THR A  17       8.411  36.548  45.046  1.00  0.00           H  
ATOM    270  N   ILE A  18       9.276  40.152  42.001  1.00  0.00           N  
ATOM    271  CA  ILE A  18       9.785  40.902  40.851  1.00  0.00           C  
ATOM    272  C   ILE A  18      10.475  42.196  41.255  1.00  0.00           C  
ATOM    273  O   ILE A  18      11.470  42.616  40.662  1.00  0.00           O  
ATOM    274  CB  ILE A  18       8.642  41.216  39.869  1.00  0.00           C  
ATOM    275  CG1 ILE A  18       8.108  39.912  39.269  1.00  0.00           C  
ATOM    276  CG2 ILE A  18       9.153  42.163  38.795  1.00  0.00           C  
ATOM    277  CD1 ILE A  18       6.803  40.074  38.525  1.00  0.00           C  
ATOM    278  H   ILE A  18       8.286  39.972  42.096  1.00  0.00           H  
ATOM    279  HA  ILE A  18      10.514  40.278  40.335  1.00  0.00           H  
ATOM    280  HB  ILE A  18       7.815  41.684  40.403  1.00  0.00           H  
ATOM    281 1HG1 ILE A  18       8.856  39.513  38.585  1.00  0.00           H  
ATOM    282 2HG1 ILE A  18       7.961  39.186  40.070  1.00  0.00           H  
ATOM    283 1HG2 ILE A  18       8.352  42.392  38.092  1.00  0.00           H  
ATOM    284 2HG2 ILE A  18       9.509  43.098  39.224  1.00  0.00           H  
ATOM    285 3HG2 ILE A  18       9.977  41.684  38.265  1.00  0.00           H  
ATOM    286 1HD1 ILE A  18       6.498  39.103  38.134  1.00  0.00           H  
ATOM    287 2HD1 ILE A  18       6.043  40.454  39.208  1.00  0.00           H  
ATOM    288 3HD1 ILE A  18       6.904  40.772  37.694  1.00  0.00           H  
ATOM    289  N   LYS A  19       9.954  42.835  42.297  1.00  0.00           N  
ATOM    290  CA  LYS A  19      10.492  44.087  42.811  1.00  0.00           C  
ATOM    291  C   LYS A  19      11.665  43.928  43.785  1.00  0.00           C  
ATOM    292  O   LYS A  19      12.230  44.934  44.210  1.00  0.00           O  
ATOM    293  CB  LYS A  19       9.390  44.881  43.512  1.00  0.00           C  
ATOM    294  CG  LYS A  19       8.905  44.235  44.805  1.00  0.00           C  
ATOM    295  CD  LYS A  19       7.794  45.032  45.468  1.00  0.00           C  
ATOM    296  CE  LYS A  19       7.207  44.302  46.668  1.00  0.00           C  
ATOM    297  NZ  LYS A  19       8.143  44.190  47.818  1.00  0.00           N  
ATOM    298  H   LYS A  19       9.146  42.435  42.749  1.00  0.00           H  
ATOM    299  HA  LYS A  19      10.849  44.670  41.962  1.00  0.00           H  
ATOM    300 1HB  LYS A  19       9.755  45.881  43.744  1.00  0.00           H  
ATOM    301 2HB  LYS A  19       8.536  44.991  42.845  1.00  0.00           H  
ATOM    302 1HG  LYS A  19       8.534  43.233  44.590  1.00  0.00           H  
ATOM    303 2HG  LYS A  19       9.733  44.151  45.509  1.00  0.00           H  
ATOM    304 1HD  LYS A  19       8.190  45.994  45.799  1.00  0.00           H  
ATOM    305 2HD  LYS A  19       6.996  45.212  44.747  1.00  0.00           H  
ATOM    306 1HE  LYS A  19       6.318  44.839  47.000  1.00  0.00           H  
ATOM    307 2HE  LYS A  19       6.923  43.298  46.357  1.00  0.00           H  
ATOM    308 1HZ  LYS A  19       7.688  43.697  48.573  1.00  0.00           H  
ATOM    309 2HZ  LYS A  19       8.993  43.690  47.594  1.00  0.00           H  
ATOM    310 3HZ  LYS A  19       8.407  45.115  48.129  1.00  0.00           H  
ATOM    311  N   GLU A  20      12.055  42.702  44.114  1.00  0.00           N  
ATOM    312  CA  GLU A  20      13.102  42.510  45.122  1.00  0.00           C  
ATOM    313  C   GLU A  20      14.537  42.575  44.606  1.00  0.00           C  
ATOM    314  O   GLU A  20      14.897  42.127  43.511  1.00  0.00           O  
ATOM    315  CB  GLU A  20      12.837  41.176  45.823  1.00  0.00           C  
ATOM    316  CG  GLU A  20      11.520  41.168  46.586  1.00  0.00           C  
ATOM    317  CD  GLU A  20      11.549  42.080  47.779  1.00  0.00           C  
ATOM    318  OE1 GLU A  20      12.541  42.057  48.466  1.00  0.00           O  
ATOM    319  OE2 GLU A  20      10.605  42.797  48.017  1.00  0.00           O  
ATOM    320  H   GLU A  20      11.645  41.888  43.679  1.00  0.00           H  
ATOM    321  HA  GLU A  20      12.986  43.316  45.847  1.00  0.00           H  
ATOM    322 1HB  GLU A  20      12.821  40.371  45.087  1.00  0.00           H  
ATOM    323 2HB  GLU A  20      13.647  40.961  46.521  1.00  0.00           H  
ATOM    324 1HG  GLU A  20      10.716  41.479  45.920  1.00  0.00           H  
ATOM    325 2HG  GLU A  20      11.307  40.150  46.910  1.00  0.00           H  
ATOM    326  N   ILE A  21      15.375  43.147  45.461  1.00  0.00           N  
ATOM    327  CA  ILE A  21      16.797  43.327  45.214  1.00  0.00           C  
ATOM    328  C   ILE A  21      17.683  42.574  46.203  1.00  0.00           C  
ATOM    329  O   ILE A  21      17.503  42.628  47.414  1.00  0.00           O  
ATOM    330  CB  ILE A  21      17.136  44.829  45.235  1.00  0.00           C  
ATOM    331  CG1 ILE A  21      16.317  45.571  44.176  1.00  0.00           C  
ATOM    332  CG2 ILE A  21      18.626  45.035  45.009  1.00  0.00           C  
ATOM    333  CD1 ILE A  21      16.598  45.210  42.735  1.00  0.00           C  
ATOM    334  H   ILE A  21      14.998  43.478  46.336  1.00  0.00           H  
ATOM    335  HA  ILE A  21      17.032  42.921  44.231  1.00  0.00           H  
ATOM    336  HB  ILE A  21      16.860  45.251  46.201  1.00  0.00           H  
ATOM    337 1HG1 ILE A  21      15.259  45.385  44.358  1.00  0.00           H  
ATOM    338 2HG1 ILE A  21      16.494  46.642  44.280  1.00  0.00           H  
ATOM    339 1HG2 ILE A  21      18.853  46.100  45.025  1.00  0.00           H  
ATOM    340 2HG2 ILE A  21      19.201  44.538  45.789  1.00  0.00           H  
ATOM    341 3HG2 ILE A  21      18.937  44.627  44.047  1.00  0.00           H  
ATOM    342 1HD1 ILE A  21      15.963  45.795  42.068  1.00  0.00           H  
ATOM    343 2HD1 ILE A  21      17.638  45.408  42.475  1.00  0.00           H  
ATOM    344 3HD1 ILE A  21      16.397  44.152  42.572  1.00  0.00           H  
ATOM    345  N   ARG A  22      18.648  41.857  45.632  1.00  0.00           N  
ATOM    346  CA  ARG A  22      19.641  41.072  46.363  1.00  0.00           C  
ATOM    347  C   ARG A  22      20.970  41.823  46.521  1.00  0.00           C  
ATOM    348  O   ARG A  22      21.219  42.819  45.830  1.00  0.00           O  
ATOM    349  CB  ARG A  22      19.911  39.755  45.650  1.00  0.00           C  
ATOM    350  CG  ARG A  22      18.751  38.778  45.546  1.00  0.00           C  
ATOM    351  CD  ARG A  22      18.518  38.033  46.810  1.00  0.00           C  
ATOM    352  NE  ARG A  22      17.546  38.653  47.695  1.00  0.00           N  
ATOM    353  CZ  ARG A  22      16.215  38.444  47.673  1.00  0.00           C  
ATOM    354  NH1 ARG A  22      15.649  37.627  46.814  1.00  0.00           N  
ATOM    355  NH2 ARG A  22      15.444  39.078  48.539  1.00  0.00           N  
ATOM    356  H   ARG A  22      18.673  41.873  44.621  1.00  0.00           H  
ATOM    357  HA  ARG A  22      19.250  40.867  47.359  1.00  0.00           H  
ATOM    358 1HB  ARG A  22      20.240  39.954  44.631  1.00  0.00           H  
ATOM    359 2HB  ARG A  22      20.720  39.251  46.179  1.00  0.00           H  
ATOM    360 1HG  ARG A  22      17.836  39.319  45.305  1.00  0.00           H  
ATOM    361 2HG  ARG A  22      18.958  38.049  44.761  1.00  0.00           H  
ATOM    362 1HD  ARG A  22      18.151  37.037  46.563  1.00  0.00           H  
ATOM    363 2HD  ARG A  22      19.449  37.953  47.370  1.00  0.00           H  
ATOM    364  HE  ARG A  22      17.899  39.299  48.389  1.00  0.00           H  
ATOM    365 1HH1 ARG A  22      16.181  37.112  46.126  1.00  0.00           H  
ATOM    366 2HH1 ARG A  22      14.646  37.506  46.840  1.00  0.00           H  
ATOM    367 1HH2 ARG A  22      15.847  39.714  49.214  1.00  0.00           H  
ATOM    368 2HH2 ARG A  22      14.447  38.928  48.530  1.00  0.00           H  
ATOM    369  N   ASP A  23      21.785  41.331  47.447  1.00  0.00           N  
ATOM    370  CA  ASP A  23      23.142  41.794  47.725  1.00  0.00           C  
ATOM    371  C   ASP A  23      24.013  40.563  47.873  1.00  0.00           C  
ATOM    372  O   ASP A  23      23.866  39.812  48.841  1.00  0.00           O  
ATOM    373  CB  ASP A  23      23.217  42.640  48.999  1.00  0.00           C  
ATOM    374  CG  ASP A  23      24.626  43.152  49.263  1.00  0.00           C  
ATOM    375  OD1 ASP A  23      25.562  42.615  48.719  1.00  0.00           O  
ATOM    376  OD2 ASP A  23      24.775  44.087  50.013  1.00  0.00           O  
ATOM    377  H   ASP A  23      21.444  40.566  48.012  1.00  0.00           H  
ATOM    378  HA  ASP A  23      23.508  42.410  46.904  1.00  0.00           H  
ATOM    379 1HB  ASP A  23      22.537  43.487  48.907  1.00  0.00           H  
ATOM    380 2HB  ASP A  23      22.888  42.045  49.852  1.00  0.00           H  
ATOM    381  N   GLN A  24      24.903  40.332  46.912  1.00  0.00           N  
ATOM    382  CA  GLN A  24      25.745  39.137  46.947  1.00  0.00           C  
ATOM    383  C   GLN A  24      26.946  39.211  47.897  1.00  0.00           C  
ATOM    384  O   GLN A  24      27.620  38.199  48.152  1.00  0.00           O  
ATOM    385  CB  GLN A  24      26.281  38.840  45.544  1.00  0.00           C  
ATOM    386  CG  GLN A  24      27.494  39.645  45.109  1.00  0.00           C  
ATOM    387  CD  GLN A  24      27.196  41.051  44.625  1.00  0.00           C  
ATOM    388  OE1 GLN A  24      26.310  41.290  43.799  1.00  0.00           O  
ATOM    389  NE2 GLN A  24      27.984  41.963  45.183  1.00  0.00           N  
ATOM    390  H   GLN A  24      24.965  41.015  46.170  1.00  0.00           H  
ATOM    391  HA  GLN A  24      25.120  38.309  47.279  1.00  0.00           H  
ATOM    392 1HB  GLN A  24      26.557  37.789  45.467  1.00  0.00           H  
ATOM    393 2HB  GLN A  24      25.491  39.026  44.815  1.00  0.00           H  
ATOM    394 1HG  GLN A  24      28.206  39.764  45.926  1.00  0.00           H  
ATOM    395 2HG  GLN A  24      27.950  39.087  44.291  1.00  0.00           H  
ATOM    396 1HE2 GLN A  24      27.937  42.944  44.988  1.00  0.00           H  
ATOM    397 2HE2 GLN A  24      28.675  41.671  45.843  1.00  0.00           H  
ATOM    398  N   GLY A  25      27.220  40.393  48.435  1.00  0.00           N  
ATOM    399  CA  GLY A  25      28.365  40.549  49.327  1.00  0.00           C  
ATOM    400  C   GLY A  25      29.705  40.378  48.623  1.00  0.00           C  
ATOM    401  O   GLY A  25      29.854  40.601  47.419  1.00  0.00           O  
ATOM    402  H   GLY A  25      26.634  41.190  48.232  1.00  0.00           H  
ATOM    403 1HA  GLY A  25      28.318  41.532  49.797  1.00  0.00           H  
ATOM    404 2HA  GLY A  25      28.285  39.829  50.140  1.00  0.00           H  
ATOM    405  N   SER A  26      30.725  39.982  49.388  1.00  0.00           N  
ATOM    406  CA  SER A  26      32.076  39.817  48.846  1.00  0.00           C  
ATOM    407  C   SER A  26      32.288  38.399  48.336  1.00  0.00           C  
ATOM    408  O   SER A  26      33.076  37.608  48.897  1.00  0.00           O  
ATOM    409  CB  SER A  26      33.063  40.221  49.923  1.00  0.00           C  
ATOM    410  OG  SER A  26      32.883  41.571  50.255  1.00  0.00           O  
ATOM    411  H   SER A  26      30.557  39.795  50.367  1.00  0.00           H  
ATOM    412  HA  SER A  26      32.199  40.503  48.006  1.00  0.00           H  
ATOM    413 1HB  SER A  26      32.924  39.599  50.806  1.00  0.00           H  
ATOM    414 2HB  SER A  26      34.078  40.054  49.563  1.00  0.00           H  
ATOM    415  HG  SER A  26      32.095  41.601  50.805  1.00  0.00           H  
ATOM    416  N   CYS A  27      31.588  38.074  47.267  1.00  0.00           N  
ATOM    417  CA  CYS A  27      31.603  36.783  46.594  1.00  0.00           C  
ATOM    418  C   CYS A  27      31.332  36.975  45.096  1.00  0.00           C  
ATOM    419  O   CYS A  27      30.412  37.685  44.709  1.00  0.00           O  
ATOM    420  CB  CYS A  27      30.558  35.839  47.187  1.00  0.00           C  
ATOM    421  SG  CYS A  27      30.377  34.262  46.320  1.00  0.00           S  
ATOM    422  H   CYS A  27      30.999  38.815  46.916  1.00  0.00           H  
ATOM    423  HA  CYS A  27      32.595  36.347  46.716  1.00  0.00           H  
ATOM    424 1HB  CYS A  27      30.815  35.620  48.224  1.00  0.00           H  
ATOM    425 2HB  CYS A  27      29.586  36.333  47.185  1.00  0.00           H  
ATOM    426  N   GLY A  28      32.149  36.371  44.242  1.00  0.00           N  
ATOM    427  CA  GLY A  28      32.052  36.498  42.799  1.00  0.00           C  
ATOM    428  C   GLY A  28      31.013  35.537  42.228  1.00  0.00           C  
ATOM    429  O   GLY A  28      31.293  34.743  41.348  1.00  0.00           O  
ATOM    430  H   GLY A  28      32.899  35.777  44.567  1.00  0.00           H  
ATOM    431 1HA  GLY A  28      31.782  37.524  42.549  1.00  0.00           H  
ATOM    432 2HA  GLY A  28      33.026  36.294  42.356  1.00  0.00           H  
ATOM    433  N   SER A  29      29.796  35.663  42.743  1.00  0.00           N  
ATOM    434  CA  SER A  29      28.623  34.836  42.464  1.00  0.00           C  
ATOM    435  C   SER A  29      27.639  35.560  41.524  1.00  0.00           C  
ATOM    436  O   SER A  29      26.450  35.265  41.541  1.00  0.00           O  
ATOM    437  CB  SER A  29      27.919  34.485  43.760  1.00  0.00           C  
ATOM    438  OG  SER A  29      27.538  35.646  44.445  1.00  0.00           O  
ATOM    439  H   SER A  29      29.684  36.420  43.402  1.00  0.00           H  
ATOM    440  HA  SER A  29      28.969  33.924  41.976  1.00  0.00           H  
ATOM    441 1HB  SER A  29      27.037  33.878  43.557  1.00  0.00           H  
ATOM    442 2HB  SER A  29      28.590  33.889  44.377  1.00  0.00           H  
ATOM    443  HG  SER A  29      27.354  35.390  45.352  1.00  0.00           H  
ATOM    444  N   CYS A  30      28.152  36.481  40.714  1.00  0.00           N  
ATOM    445  CA  CYS A  30      27.349  37.275  39.780  1.00  0.00           C  
ATOM    446  C   CYS A  30      26.321  36.344  39.117  1.00  0.00           C  
ATOM    447  O   CYS A  30      25.118  36.639  39.075  1.00  0.00           O  
ATOM    448  CB  CYS A  30      28.329  37.875  38.771  1.00  0.00           C  
ATOM    449  SG  CYS A  30      29.793  38.732  39.399  1.00  0.00           S  
ATOM    450  H   CYS A  30      29.150  36.625  40.761  1.00  0.00           H  
ATOM    451  HA  CYS A  30      26.827  38.063  40.322  1.00  0.00           H  
ATOM    452 1HB  CYS A  30      28.700  37.082  38.122  1.00  0.00           H  
ATOM    453 2HB  CYS A  30      27.792  38.596  38.155  1.00  0.00           H  
ATOM    454  HG  CYS A  30      30.405  38.987  38.247  1.00  0.00           H  
ATOM    455  N   TRP A  31      26.839  35.228  38.615  1.00  0.00           N  
ATOM    456  CA  TRP A  31      26.130  34.161  37.903  1.00  0.00           C  
ATOM    457  C   TRP A  31      25.058  33.421  38.708  1.00  0.00           C  
ATOM    458  O   TRP A  31      24.067  32.938  38.125  1.00  0.00           O  
ATOM    459  CB  TRP A  31      27.162  33.149  37.403  1.00  0.00           C  
ATOM    460  CG  TRP A  31      27.892  32.414  38.486  1.00  0.00           C  
ATOM    461  CD1 TRP A  31      29.067  32.781  39.069  1.00  0.00           C  
ATOM    462  CD2 TRP A  31      27.497  31.182  39.124  1.00  0.00           C  
ATOM    463  NE1 TRP A  31      29.429  31.861  40.022  1.00  0.00           N  
ATOM    464  CE2 TRP A  31      28.477  30.874  40.071  1.00  0.00           C  
ATOM    465  CE3 TRP A  31      26.403  30.321  38.973  1.00  0.00           C  
ATOM    466  CZ2 TRP A  31      28.408  29.759  40.856  1.00  0.00           C  
ATOM    467  CZ3 TRP A  31      26.330  29.186  39.773  1.00  0.00           C  
ATOM    468  CH2 TRP A  31      27.310  28.913  40.693  1.00  0.00           C  
ATOM    469  H   TRP A  31      27.835  35.110  38.741  1.00  0.00           H  
ATOM    470  HA  TRP A  31      25.611  34.615  37.059  1.00  0.00           H  
ATOM    471 1HB  TRP A  31      26.661  32.412  36.774  1.00  0.00           H  
ATOM    472 2HB  TRP A  31      27.924  33.619  36.783  1.00  0.00           H  
ATOM    473  HD1 TRP A  31      29.647  33.670  38.825  1.00  0.00           H  
ATOM    474  HE1 TRP A  31      30.253  31.879  40.606  1.00  0.00           H  
ATOM    475  HE3 TRP A  31      25.626  30.544  38.243  1.00  0.00           H  
ATOM    476  HZ2 TRP A  31      29.179  29.528  41.591  1.00  0.00           H  
ATOM    477  HZ3 TRP A  31      25.476  28.519  39.649  1.00  0.00           H  
ATOM    478  HH2 TRP A  31      27.233  28.018  41.309  1.00  0.00           H  
ATOM    479  N   ALA A  32      25.210  33.323  40.022  1.00  0.00           N  
ATOM    480  CA  ALA A  32      24.219  32.578  40.779  1.00  0.00           C  
ATOM    481  C   ALA A  32      23.017  33.493  40.999  1.00  0.00           C  
ATOM    482  O   ALA A  32      21.869  33.059  40.939  1.00  0.00           O  
ATOM    483  CB  ALA A  32      24.781  32.068  42.098  1.00  0.00           C  
ATOM    484  H   ALA A  32      25.983  33.749  40.512  1.00  0.00           H  
ATOM    485  HA  ALA A  32      23.913  31.716  40.185  1.00  0.00           H  
ATOM    486 1HB  ALA A  32      24.013  31.517  42.641  1.00  0.00           H  
ATOM    487 2HB  ALA A  32      25.627  31.409  41.905  1.00  0.00           H  
ATOM    488 3HB  ALA A  32      25.109  32.917  42.696  1.00  0.00           H  
ATOM    489  N   PHE A  33      23.292  34.766  41.268  1.00  0.00           N  
ATOM    490  CA  PHE A  33      22.202  35.694  41.523  1.00  0.00           C  
ATOM    491  C   PHE A  33      21.405  35.998  40.251  1.00  0.00           C  
ATOM    492  O   PHE A  33      20.166  36.018  40.274  1.00  0.00           O  
ATOM    493  CB  PHE A  33      22.736  37.002  42.109  1.00  0.00           C  
ATOM    494  CG  PHE A  33      22.959  36.808  43.581  1.00  0.00           C  
ATOM    495  CD1 PHE A  33      24.183  36.368  44.062  1.00  0.00           C  
ATOM    496  CD2 PHE A  33      21.938  37.070  44.448  1.00  0.00           C  
ATOM    497  CE1 PHE A  33      24.355  36.200  45.423  1.00  0.00           C  
ATOM    498  CE2 PHE A  33      22.104  36.905  45.810  1.00  0.00           C  
ATOM    499  CZ  PHE A  33      23.321  36.467  46.294  1.00  0.00           C  
ATOM    500  H   PHE A  33      24.255  35.067  41.291  1.00  0.00           H  
ATOM    501  HA  PHE A  33      21.524  35.238  42.245  1.00  0.00           H  
ATOM    502 1HB  PHE A  33      23.665  37.285  41.615  1.00  0.00           H  
ATOM    503 2HB  PHE A  33      22.030  37.813  41.933  1.00  0.00           H  
ATOM    504  HD1 PHE A  33      25.002  36.158  43.373  1.00  0.00           H  
ATOM    505  HD2 PHE A  33      20.987  37.414  44.041  1.00  0.00           H  
ATOM    506  HE1 PHE A  33      25.320  35.854  45.794  1.00  0.00           H  
ATOM    507  HE2 PHE A  33      21.298  37.111  46.513  1.00  0.00           H  
ATOM    508  HZ  PHE A  33      23.441  36.338  47.369  1.00  0.00           H  
ATOM    509  N   GLY A  34      22.096  36.209  39.134  1.00  0.00           N  
ATOM    510  CA  GLY A  34      21.356  36.487  37.911  1.00  0.00           C  
ATOM    511  C   GLY A  34      20.388  35.341  37.642  1.00  0.00           C  
ATOM    512  O   GLY A  34      19.175  35.558  37.466  1.00  0.00           O  
ATOM    513  H   GLY A  34      23.105  36.182  39.127  1.00  0.00           H  
ATOM    514 1HA  GLY A  34      20.817  37.429  38.009  1.00  0.00           H  
ATOM    515 2HA  GLY A  34      22.051  36.606  37.081  1.00  0.00           H  
ATOM    516  N   ALA A  35      20.907  34.112  37.611  1.00  0.00           N  
ATOM    517  CA  ALA A  35      20.030  32.984  37.323  1.00  0.00           C  
ATOM    518  C   ALA A  35      18.937  32.757  38.372  1.00  0.00           C  
ATOM    519  O   ALA A  35      17.786  32.485  37.983  1.00  0.00           O  
ATOM    520  CB  ALA A  35      20.858  31.717  37.173  1.00  0.00           C  
ATOM    521  H   ALA A  35      21.888  33.946  37.780  1.00  0.00           H  
ATOM    522  HA  ALA A  35      19.515  33.192  36.385  1.00  0.00           H  
ATOM    523 1HB  ALA A  35      20.208  30.875  36.943  1.00  0.00           H  
ATOM    524 2HB  ALA A  35      21.574  31.861  36.365  1.00  0.00           H  
ATOM    525 3HB  ALA A  35      21.378  31.535  38.113  1.00  0.00           H  
ATOM    526  N   VAL A  36      19.199  32.842  39.675  1.00  0.00           N  
ATOM    527  CA  VAL A  36      18.065  32.500  40.525  1.00  0.00           C  
ATOM    528  C   VAL A  36      17.002  33.583  40.548  1.00  0.00           C  
ATOM    529  O   VAL A  36      15.815  33.260  40.643  1.00  0.00           O  
ATOM    530  CB  VAL A  36      18.439  32.221  41.993  1.00  0.00           C  
ATOM    531  CG1 VAL A  36      19.418  31.057  42.004  1.00  0.00           C  
ATOM    532  CG2 VAL A  36      19.032  33.441  42.681  1.00  0.00           C  
ATOM    533  H   VAL A  36      20.099  33.120  40.040  1.00  0.00           H  
ATOM    534  HA  VAL A  36      17.613  31.590  40.129  1.00  0.00           H  
ATOM    535  HB  VAL A  36      17.547  31.924  42.545  1.00  0.00           H  
ATOM    536 1HG1 VAL A  36      19.715  30.819  43.026  1.00  0.00           H  
ATOM    537 2HG1 VAL A  36      18.948  30.180  41.559  1.00  0.00           H  
ATOM    538 3HG1 VAL A  36      20.295  31.347  41.425  1.00  0.00           H  
ATOM    539 1HG2 VAL A  36      19.272  33.176  43.711  1.00  0.00           H  
ATOM    540 2HG2 VAL A  36      19.935  33.742  42.150  1.00  0.00           H  
ATOM    541 3HG2 VAL A  36      18.343  34.286  42.693  1.00  0.00           H  
ATOM    542  N   GLU A  37      17.371  34.850  40.452  1.00  0.00           N  
ATOM    543  CA  GLU A  37      16.302  35.834  40.501  1.00  0.00           C  
ATOM    544  C   GLU A  37      15.472  35.752  39.214  1.00  0.00           C  
ATOM    545  O   GLU A  37      14.246  35.861  39.261  1.00  0.00           O  
ATOM    546  CB  GLU A  37      16.913  37.225  40.689  1.00  0.00           C  
ATOM    547  CG  GLU A  37      17.584  37.437  42.039  1.00  0.00           C  
ATOM    548  CD  GLU A  37      16.632  37.373  43.201  1.00  0.00           C  
ATOM    549  OE1 GLU A  37      15.630  38.044  43.136  1.00  0.00           O  
ATOM    550  OE2 GLU A  37      16.887  36.670  44.150  1.00  0.00           O  
ATOM    551  H   GLU A  37      18.337  35.129  40.351  1.00  0.00           H  
ATOM    552  HA  GLU A  37      15.658  35.615  41.353  1.00  0.00           H  
ATOM    553 1HB  GLU A  37      17.656  37.400  39.911  1.00  0.00           H  
ATOM    554 2HB  GLU A  37      16.134  37.979  40.578  1.00  0.00           H  
ATOM    555 1HG  GLU A  37      18.348  36.672  42.176  1.00  0.00           H  
ATOM    556 2HG  GLU A  37      18.076  38.408  42.038  1.00  0.00           H  
ATOM    557  N   ALA A  38      16.112  35.550  38.060  1.00  0.00           N  
ATOM    558  CA  ALA A  38      15.348  35.421  36.818  1.00  0.00           C  
ATOM    559  C   ALA A  38      14.495  34.162  36.861  1.00  0.00           C  
ATOM    560  O   ALA A  38      13.351  34.171  36.392  1.00  0.00           O  
ATOM    561  CB  ALA A  38      16.300  35.402  35.630  1.00  0.00           C  
ATOM    562  H   ALA A  38      17.120  35.482  38.028  1.00  0.00           H  
ATOM    563  HA  ALA A  38      14.681  36.277  36.718  1.00  0.00           H  
ATOM    564 1HB  ALA A  38      15.728  35.297  34.707  1.00  0.00           H  
ATOM    565 2HB  ALA A  38      16.865  36.334  35.600  1.00  0.00           H  
ATOM    566 3HB  ALA A  38      16.980  34.560  35.742  1.00  0.00           H  
ATOM    567  N   ILE A  39      15.024  33.070  37.420  1.00  0.00           N  
ATOM    568  CA  ILE A  39      14.266  31.828  37.544  1.00  0.00           C  
ATOM    569  C   ILE A  39      13.063  32.040  38.479  1.00  0.00           C  
ATOM    570  O   ILE A  39      11.924  31.652  38.137  1.00  0.00           O  
ATOM    571  CB  ILE A  39      15.139  30.678  38.078  1.00  0.00           C  
ATOM    572  CG1 ILE A  39      16.162  30.254  37.021  1.00  0.00           C  
ATOM    573  CG2 ILE A  39      14.272  29.498  38.489  1.00  0.00           C  
ATOM    574  CD1 ILE A  39      17.305  29.412  37.540  1.00  0.00           C  
ATOM    575  H   ILE A  39      15.970  33.085  37.772  1.00  0.00           H  
ATOM    576  HA  ILE A  39      13.903  31.544  36.558  1.00  0.00           H  
ATOM    577  HB  ILE A  39      15.701  31.027  38.944  1.00  0.00           H  
ATOM    578 1HG1 ILE A  39      15.640  29.688  36.250  1.00  0.00           H  
ATOM    579 2HG1 ILE A  39      16.589  31.144  36.558  1.00  0.00           H  
ATOM    580 1HG2 ILE A  39      14.890  28.684  38.866  1.00  0.00           H  
ATOM    581 2HG2 ILE A  39      13.577  29.799  39.272  1.00  0.00           H  
ATOM    582 3HG2 ILE A  39      13.709  29.148  37.624  1.00  0.00           H  
ATOM    583 1HD1 ILE A  39      17.970  29.167  36.711  1.00  0.00           H  
ATOM    584 2HD1 ILE A  39      17.861  29.961  38.300  1.00  0.00           H  
ATOM    585 3HD1 ILE A  39      16.925  28.491  37.980  1.00  0.00           H  
ATOM    586  N   SER A  40      13.263  32.669  39.635  1.00  0.00           N  
ATOM    587  CA  SER A  40      12.138  32.864  40.556  1.00  0.00           C  
ATOM    588  C   SER A  40      10.984  33.618  39.906  1.00  0.00           C  
ATOM    589  O   SER A  40       9.812  33.212  40.034  1.00  0.00           O  
ATOM    590  CB  SER A  40      12.624  33.616  41.779  1.00  0.00           C  
ATOM    591  OG  SER A  40      11.574  33.847  42.676  1.00  0.00           O  
ATOM    592  H   SER A  40      14.177  33.015  39.888  1.00  0.00           H  
ATOM    593  HA  SER A  40      11.767  31.885  40.860  1.00  0.00           H  
ATOM    594 1HB  SER A  40      13.408  33.040  42.271  1.00  0.00           H  
ATOM    595 2HB  SER A  40      13.060  34.566  41.470  1.00  0.00           H  
ATOM    596  HG  SER A  40      11.308  32.980  42.992  1.00  0.00           H  
ATOM    597  N   ASP A  41      11.279  34.711  39.212  1.00  0.00           N  
ATOM    598  CA  ASP A  41      10.182  35.448  38.604  1.00  0.00           C  
ATOM    599  C   ASP A  41       9.549  34.636  37.476  1.00  0.00           C  
ATOM    600  O   ASP A  41       8.322  34.693  37.283  1.00  0.00           O  
ATOM    601  CB  ASP A  41      10.656  36.796  38.056  1.00  0.00           C  
ATOM    602  CG  ASP A  41      11.067  37.793  39.130  1.00  0.00           C  
ATOM    603  OD1 ASP A  41      10.824  37.597  40.298  1.00  0.00           O  
ATOM    604  OD2 ASP A  41      11.644  38.774  38.726  1.00  0.00           O  
ATOM    605  H   ASP A  41      12.238  35.013  39.110  1.00  0.00           H  
ATOM    606  HA  ASP A  41       9.425  35.632  39.366  1.00  0.00           H  
ATOM    607 1HB  ASP A  41      11.508  36.630  37.397  1.00  0.00           H  
ATOM    608 2HB  ASP A  41       9.852  37.237  37.465  1.00  0.00           H  
ATOM    609  N   ARG A  42      10.367  33.910  36.720  1.00  0.00           N  
ATOM    610  CA  ARG A  42       9.884  33.066  35.622  1.00  0.00           C  
ATOM    611  C   ARG A  42       9.016  31.926  36.135  1.00  0.00           C  
ATOM    612  O   ARG A  42       8.059  31.524  35.461  1.00  0.00           O  
ATOM    613  CB  ARG A  42      11.074  32.506  34.857  1.00  0.00           C  
ATOM    614  CG  ARG A  42      10.791  31.537  33.720  1.00  0.00           C  
ATOM    615  CD  ARG A  42       9.895  32.063  32.658  1.00  0.00           C  
ATOM    616  NE  ARG A  42      10.332  33.317  32.067  1.00  0.00           N  
ATOM    617  CZ  ARG A  42      11.256  33.475  31.098  1.00  0.00           C  
ATOM    618  NH1 ARG A  42      11.882  32.447  30.570  1.00  0.00           N  
ATOM    619  NH2 ARG A  42      11.557  34.682  30.652  1.00  0.00           N  
ATOM    620  H   ARG A  42      11.362  33.926  36.891  1.00  0.00           H  
ATOM    621  HA  ARG A  42       9.277  33.685  34.961  1.00  0.00           H  
ATOM    622 1HB  ARG A  42      11.637  33.332  34.425  1.00  0.00           H  
ATOM    623 2HB  ARG A  42      11.729  31.980  35.552  1.00  0.00           H  
ATOM    624 1HG  ARG A  42      11.735  31.273  33.241  1.00  0.00           H  
ATOM    625 2HG  ARG A  42      10.315  30.644  34.125  1.00  0.00           H  
ATOM    626 1HD  ARG A  42       9.837  31.328  31.856  1.00  0.00           H  
ATOM    627 2HD  ARG A  42       8.903  32.237  33.071  1.00  0.00           H  
ATOM    628  HE  ARG A  42       9.886  34.148  32.432  1.00  0.00           H  
ATOM    629 1HH1 ARG A  42      11.705  31.496  30.859  1.00  0.00           H  
ATOM    630 2HH1 ARG A  42      12.564  32.626  29.847  1.00  0.00           H  
ATOM    631 1HH2 ARG A  42      11.117  35.518  31.011  1.00  0.00           H  
ATOM    632 2HH2 ARG A  42      12.250  34.791  29.926  1.00  0.00           H  
ATOM    633  N   ILE A  43       9.319  31.369  37.297  1.00  0.00           N  
ATOM    634  CA  ILE A  43       8.479  30.284  37.799  1.00  0.00           C  
ATOM    635  C   ILE A  43       7.074  30.830  38.062  1.00  0.00           C  
ATOM    636  O   ILE A  43       6.063  30.260  37.609  1.00  0.00           O  
ATOM    637  CB  ILE A  43       9.043  29.656  39.086  1.00  0.00           C  
ATOM    638  CG1 ILE A  43      10.367  28.926  38.843  1.00  0.00           C  
ATOM    639  CG2 ILE A  43       8.011  28.701  39.667  1.00  0.00           C  
ATOM    640  CD1 ILE A  43      11.106  28.627  40.128  1.00  0.00           C  
ATOM    641  H   ILE A  43      10.118  31.700  37.815  1.00  0.00           H  
ATOM    642  HA  ILE A  43       8.439  29.497  37.047  1.00  0.00           H  
ATOM    643  HB  ILE A  43       9.261  30.444  39.805  1.00  0.00           H  
ATOM    644 1HG1 ILE A  43      10.166  27.993  38.318  1.00  0.00           H  
ATOM    645 2HG1 ILE A  43      11.006  29.535  38.203  1.00  0.00           H  
ATOM    646 1HG2 ILE A  43       8.387  28.241  40.580  1.00  0.00           H  
ATOM    647 2HG2 ILE A  43       7.093  29.238  39.901  1.00  0.00           H  
ATOM    648 3HG2 ILE A  43       7.790  27.916  38.943  1.00  0.00           H  
ATOM    649 1HD1 ILE A  43      12.040  28.109  39.908  1.00  0.00           H  
ATOM    650 2HD1 ILE A  43      11.323  29.564  40.641  1.00  0.00           H  
ATOM    651 3HD1 ILE A  43      10.514  27.995  40.788  1.00  0.00           H  
ATOM    652  N   CYS A  44       7.018  31.944  38.777  1.00  0.00           N  
ATOM    653  CA  CYS A  44       5.739  32.560  39.123  1.00  0.00           C  
ATOM    654  C   CYS A  44       4.965  33.035  37.888  1.00  0.00           C  
ATOM    655  O   CYS A  44       3.775  32.775  37.742  1.00  0.00           O  
ATOM    656  CB  CYS A  44       5.947  33.752  40.057  1.00  0.00           C  
ATOM    657  SG  CYS A  44       4.395  34.513  40.593  1.00  0.00           S  
ATOM    658  H   CYS A  44       7.883  32.366  39.084  1.00  0.00           H  
ATOM    659  HA  CYS A  44       5.128  31.816  39.635  1.00  0.00           H  
ATOM    660 1HB  CYS A  44       6.499  33.432  40.941  1.00  0.00           H  
ATOM    661 2HB  CYS A  44       6.547  34.508  39.551  1.00  0.00           H  
ATOM    662  N   ILE A  45       5.621  33.742  36.981  1.00  0.00           N  
ATOM    663  CA  ILE A  45       4.879  34.227  35.825  1.00  0.00           C  
ATOM    664  C   ILE A  45       4.472  33.095  34.882  1.00  0.00           C  
ATOM    665  O   ILE A  45       3.298  33.036  34.464  1.00  0.00           O  
ATOM    666  CB  ILE A  45       5.719  35.265  35.059  1.00  0.00           C  
ATOM    667  CG1 ILE A  45       5.842  36.495  35.963  1.00  0.00           C  
ATOM    668  CG2 ILE A  45       5.071  35.590  33.722  1.00  0.00           C  
ATOM    669  CD1 ILE A  45       6.874  37.503  35.511  1.00  0.00           C  
ATOM    670  H   ILE A  45       6.605  33.944  37.080  1.00  0.00           H  
ATOM    671  HA  ILE A  45       3.967  34.701  36.183  1.00  0.00           H  
ATOM    672  HB  ILE A  45       6.717  34.866  34.881  1.00  0.00           H  
ATOM    673 1HG1 ILE A  45       4.872  36.988  36.007  1.00  0.00           H  
ATOM    674 2HG1 ILE A  45       6.104  36.167  36.969  1.00  0.00           H  
ATOM    675 1HG2 ILE A  45       5.661  36.325  33.175  1.00  0.00           H  
ATOM    676 2HG2 ILE A  45       4.984  34.700  33.100  1.00  0.00           H  
ATOM    677 3HG2 ILE A  45       4.077  35.992  33.918  1.00  0.00           H  
ATOM    678 1HD1 ILE A  45       6.914  38.351  36.194  1.00  0.00           H  
ATOM    679 2HD1 ILE A  45       7.836  36.989  35.496  1.00  0.00           H  
ATOM    680 3HD1 ILE A  45       6.623  37.871  34.517  1.00  0.00           H  
ATOM    681  N   HIS A  46       5.369  32.173  34.563  1.00  0.00           N  
ATOM    682  CA  HIS A  46       5.037  31.111  33.648  1.00  0.00           C  
ATOM    683  C   HIS A  46       3.873  30.265  34.134  1.00  0.00           C  
ATOM    684  O   HIS A  46       3.020  29.862  33.339  1.00  0.00           O  
ATOM    685  CB  HIS A  46       6.226  30.184  33.377  1.00  0.00           C  
ATOM    686  CG  HIS A  46       5.915  29.147  32.343  1.00  0.00           C  
ATOM    687  ND1 HIS A  46       5.823  29.445  30.999  1.00  0.00           N  
ATOM    688  CD2 HIS A  46       5.673  27.818  32.452  1.00  0.00           C  
ATOM    689  CE1 HIS A  46       5.539  28.342  30.327  1.00  0.00           C  
ATOM    690  NE2 HIS A  46       5.443  27.343  31.185  1.00  0.00           N  
ATOM    691  H   HIS A  46       6.302  32.190  34.949  1.00  0.00           H  
ATOM    692  HA  HIS A  46       4.735  31.547  32.695  1.00  0.00           H  
ATOM    693 1HB  HIS A  46       7.080  30.772  33.041  1.00  0.00           H  
ATOM    694 2HB  HIS A  46       6.516  29.686  34.302  1.00  0.00           H  
ATOM    695  HD1 HIS A  46       6.015  30.318  30.552  1.00  0.00           H  
ATOM    696  HD2 HIS A  46       5.636  27.138  33.303  1.00  0.00           H  
ATOM    697  HE1 HIS A  46       5.426  28.372  29.244  1.00  0.00           H  
ATOM    698  N   THR A  47       3.824  29.993  35.431  1.00  0.00           N  
ATOM    699  CA  THR A  47       2.767  29.143  35.981  1.00  0.00           C  
ATOM    700  C   THR A  47       1.567  29.923  36.512  1.00  0.00           C  
ATOM    701  O   THR A  47       0.723  29.354  37.214  1.00  0.00           O  
ATOM    702  CB  THR A  47       3.299  28.243  37.111  1.00  0.00           C  
ATOM    703  OG1 THR A  47       3.765  29.037  38.210  1.00  0.00           O  
ATOM    704  CG2 THR A  47       4.446  27.374  36.620  1.00  0.00           C  
ATOM    705  H   THR A  47       4.521  30.369  36.059  1.00  0.00           H  
ATOM    706  HA  THR A  47       2.406  28.512  35.170  1.00  0.00           H  
ATOM    707  HB  THR A  47       2.496  27.600  37.472  1.00  0.00           H  
ATOM    708  HG1 THR A  47       4.567  29.503  37.964  1.00  0.00           H  
ATOM    709 1HG2 THR A  47       4.802  26.748  37.438  1.00  0.00           H  
ATOM    710 2HG2 THR A  47       4.098  26.742  35.802  1.00  0.00           H  
ATOM    711 3HG2 THR A  47       5.259  28.007  36.267  1.00  0.00           H  
ATOM    712  N   ASN A  48       1.470  31.212  36.207  1.00  0.00           N  
ATOM    713  CA  ASN A  48       0.368  32.074  36.647  1.00  0.00           C  
ATOM    714  C   ASN A  48       0.208  32.112  38.161  1.00  0.00           C  
ATOM    715  O   ASN A  48      -0.906  32.062  38.692  1.00  0.00           O  
ATOM    716  CB  ASN A  48      -0.935  31.635  36.004  1.00  0.00           C  
ATOM    717  CG  ASN A  48      -0.915  31.735  34.504  1.00  0.00           C  
ATOM    718  OD1 ASN A  48      -0.622  32.784  33.919  1.00  0.00           O  
ATOM    719  ND2 ASN A  48      -1.228  30.635  33.868  1.00  0.00           N  
ATOM    720  H   ASN A  48       2.187  31.645  35.639  1.00  0.00           H  
ATOM    721  HA  ASN A  48       0.596  33.091  36.327  1.00  0.00           H  
ATOM    722 1HB  ASN A  48      -1.164  30.602  36.270  1.00  0.00           H  
ATOM    723 2HB  ASN A  48      -1.750  32.252  36.384  1.00  0.00           H  
ATOM    724 1HD2 ASN A  48      -1.238  30.618  32.867  1.00  0.00           H  
ATOM    725 2HD2 ASN A  48      -1.456  29.814  34.390  1.00  0.00           H  
ATOM    726  N   ALA A  49       1.345  32.173  38.847  1.00  0.00           N  
ATOM    727  CA  ALA A  49       1.529  32.204  40.288  1.00  0.00           C  
ATOM    728  C   ALA A  49       0.984  30.957  40.977  1.00  0.00           C  
ATOM    729  O   ALA A  49       0.727  30.984  42.176  1.00  0.00           O  
ATOM    730  CB  ALA A  49       0.882  33.454  40.870  1.00  0.00           C  
ATOM    731  H   ALA A  49       2.207  32.197  38.321  1.00  0.00           H  
ATOM    732  HA  ALA A  49       2.602  32.229  40.483  1.00  0.00           H  
ATOM    733 1HB  ALA A  49       1.054  33.489  41.946  1.00  0.00           H  
ATOM    734 2HB  ALA A  49       1.324  34.334  40.400  1.00  0.00           H  
ATOM    735 3HB  ALA A  49      -0.190  33.440  40.679  1.00  0.00           H  
ATOM    736  N   HIS A  50       0.807  29.871  40.231  1.00  0.00           N  
ATOM    737  CA  HIS A  50       0.429  28.582  40.815  1.00  0.00           C  
ATOM    738  C   HIS A  50       1.616  28.089  41.613  1.00  0.00           C  
ATOM    739  O   HIS A  50       1.473  27.545  42.713  1.00  0.00           O  
ATOM    740  CB  HIS A  50       0.054  27.568  39.729  1.00  0.00           C  
ATOM    741  CG  HIS A  50      -0.416  26.253  40.268  1.00  0.00           C  
ATOM    742  ND1 HIS A  50      -1.616  26.098  40.927  1.00  0.00           N  
ATOM    743  CD2 HIS A  50       0.158  25.039  40.242  1.00  0.00           C  
ATOM    744  CE1 HIS A  50      -1.753  24.831  41.282  1.00  0.00           C  
ATOM    745  NE2 HIS A  50      -0.687  24.164  40.879  1.00  0.00           N  
ATOM    746  H   HIS A  50       0.934  29.911  39.230  1.00  0.00           H  
ATOM    747  HA  HIS A  50      -0.439  28.701  41.463  1.00  0.00           H  
ATOM    748 1HB  HIS A  50      -0.736  27.985  39.104  1.00  0.00           H  
ATOM    749 2HB  HIS A  50       0.918  27.386  39.089  1.00  0.00           H  
ATOM    750  HD1 HIS A  50      -2.323  26.794  41.053  1.00  0.00           H  
ATOM    751  HD2 HIS A  50       1.105  24.688  39.831  1.00  0.00           H  
ATOM    752  HE1 HIS A  50      -2.643  24.499  41.818  1.00  0.00           H  
ATOM    753  N   VAL A  51       2.805  28.268  41.044  1.00  0.00           N  
ATOM    754  CA  VAL A  51       4.036  27.849  41.690  1.00  0.00           C  
ATOM    755  C   VAL A  51       4.887  29.101  41.887  1.00  0.00           C  
ATOM    756  O   VAL A  51       5.136  29.827  40.936  1.00  0.00           O  
ATOM    757  CB  VAL A  51       4.788  26.812  40.834  1.00  0.00           C  
ATOM    758  CG1 VAL A  51       6.061  26.372  41.543  1.00  0.00           C  
ATOM    759  CG2 VAL A  51       3.879  25.625  40.554  1.00  0.00           C  
ATOM    760  H   VAL A  51       2.871  28.708  40.136  1.00  0.00           H  
ATOM    761  HA  VAL A  51       3.803  27.381  42.648  1.00  0.00           H  
ATOM    762  HB  VAL A  51       5.089  27.268  39.891  1.00  0.00           H  
ATOM    763 1HG1 VAL A  51       6.583  25.640  40.926  1.00  0.00           H  
ATOM    764 2HG1 VAL A  51       6.712  27.230  41.708  1.00  0.00           H  
ATOM    765 3HG1 VAL A  51       5.815  25.923  42.504  1.00  0.00           H  
ATOM    766 1HG2 VAL A  51       4.413  24.894  39.948  1.00  0.00           H  
ATOM    767 2HG2 VAL A  51       3.578  25.165  41.496  1.00  0.00           H  
ATOM    768 3HG2 VAL A  51       2.998  25.977  40.017  1.00  0.00           H  
ATOM    769  N   SER A  52       5.322  29.378  43.109  1.00  0.00           N  
ATOM    770  CA  SER A  52       6.147  30.549  43.316  1.00  0.00           C  
ATOM    771  C   SER A  52       7.250  30.192  44.282  1.00  0.00           C  
ATOM    772  O   SER A  52       6.998  29.888  45.456  1.00  0.00           O  
ATOM    773  CB  SER A  52       5.316  31.697  43.856  1.00  0.00           C  
ATOM    774  OG  SER A  52       6.113  32.823  44.100  1.00  0.00           O  
ATOM    775  H   SER A  52       5.079  28.776  43.883  1.00  0.00           H  
ATOM    776  HA  SER A  52       6.579  30.863  42.364  1.00  0.00           H  
ATOM    777 1HB  SER A  52       4.536  31.946  43.137  1.00  0.00           H  
ATOM    778 2HB  SER A  52       4.825  31.389  44.779  1.00  0.00           H  
ATOM    779  HG  SER A  52       5.506  33.514  44.376  1.00  0.00           H  
ATOM    780  N   VAL A  53       8.485  30.245  43.792  1.00  0.00           N  
ATOM    781  CA  VAL A  53       9.628  29.864  44.598  1.00  0.00           C  
ATOM    782  C   VAL A  53      10.666  30.974  44.647  1.00  0.00           C  
ATOM    783  O   VAL A  53      11.178  31.402  43.589  1.00  0.00           O  
ATOM    784  CB  VAL A  53      10.258  28.588  44.008  1.00  0.00           C  
ATOM    785  CG1 VAL A  53      11.431  28.129  44.862  1.00  0.00           C  
ATOM    786  CG2 VAL A  53       9.199  27.501  43.907  1.00  0.00           C  
ATOM    787  H   VAL A  53       8.617  30.559  42.841  1.00  0.00           H  
ATOM    788  HA  VAL A  53       9.290  29.666  45.616  1.00  0.00           H  
ATOM    789  HB  VAL A  53      10.654  28.803  43.016  1.00  0.00           H  
ATOM    790 1HG1 VAL A  53      11.865  27.227  44.432  1.00  0.00           H  
ATOM    791 2HG1 VAL A  53      12.197  28.903  44.906  1.00  0.00           H  
ATOM    792 3HG1 VAL A  53      11.074  27.919  45.870  1.00  0.00           H  
ATOM    793 1HG2 VAL A  53       9.655  26.604  43.488  1.00  0.00           H  
ATOM    794 2HG2 VAL A  53       8.802  27.284  44.899  1.00  0.00           H  
ATOM    795 3HG2 VAL A  53       8.383  27.826  43.261  1.00  0.00           H  
ATOM    796  N   GLU A  54      10.991  31.483  45.827  1.00  0.00           N  
ATOM    797  CA  GLU A  54      12.001  32.511  45.845  1.00  0.00           C  
ATOM    798  C   GLU A  54      13.306  31.740  45.933  1.00  0.00           C  
ATOM    799  O   GLU A  54      13.807  31.469  47.024  1.00  0.00           O  
ATOM    800  CB  GLU A  54      11.814  33.463  47.028  1.00  0.00           C  
ATOM    801  CG  GLU A  54      12.733  34.676  46.992  1.00  0.00           C  
ATOM    802  CD  GLU A  54      12.374  35.738  47.994  1.00  0.00           C  
ATOM    803  OE1 GLU A  54      11.476  35.526  48.774  1.00  0.00           O  
ATOM    804  OE2 GLU A  54      13.003  36.770  47.982  1.00  0.00           O  
ATOM    805  H   GLU A  54      10.543  31.159  46.673  1.00  0.00           H  
ATOM    806  HA  GLU A  54      11.964  33.105  44.931  1.00  0.00           H  
ATOM    807 1HB  GLU A  54      10.783  33.817  47.048  1.00  0.00           H  
ATOM    808 2HB  GLU A  54      11.994  32.931  47.962  1.00  0.00           H  
ATOM    809 1HG  GLU A  54      13.753  34.347  47.187  1.00  0.00           H  
ATOM    810 2HG  GLU A  54      12.701  35.109  45.993  1.00  0.00           H  
ATOM    811  N   VAL A  55      13.811  31.364  44.777  1.00  0.00           N  
ATOM    812  CA  VAL A  55      14.944  30.481  44.616  1.00  0.00           C  
ATOM    813  C   VAL A  55      16.222  31.103  45.164  1.00  0.00           C  
ATOM    814  O   VAL A  55      16.535  32.255  44.866  1.00  0.00           O  
ATOM    815  CB  VAL A  55      15.140  30.134  43.129  1.00  0.00           C  
ATOM    816  CG1 VAL A  55      16.386  29.279  42.953  1.00  0.00           C  
ATOM    817  CG2 VAL A  55      13.917  29.418  42.576  1.00  0.00           C  
ATOM    818  H   VAL A  55      13.347  31.740  43.963  1.00  0.00           H  
ATOM    819  HA  VAL A  55      14.757  29.557  45.165  1.00  0.00           H  
ATOM    820  HB  VAL A  55      15.298  31.051  42.560  1.00  0.00           H  
ATOM    821 1HG1 VAL A  55      16.494  29.053  41.892  1.00  0.00           H  
ATOM    822 2HG1 VAL A  55      17.283  29.792  43.300  1.00  0.00           H  
ATOM    823 3HG1 VAL A  55      16.258  28.363  43.530  1.00  0.00           H  
ATOM    824 1HG2 VAL A  55      14.077  29.183  41.524  1.00  0.00           H  
ATOM    825 2HG2 VAL A  55      13.759  28.496  43.137  1.00  0.00           H  
ATOM    826 3HG2 VAL A  55      13.037  30.053  42.671  1.00  0.00           H  
ATOM    827  N   SER A  56      16.945  30.327  45.958  1.00  0.00           N  
ATOM    828  CA  SER A  56      18.178  30.756  46.606  1.00  0.00           C  
ATOM    829  C   SER A  56      19.473  30.734  45.801  1.00  0.00           C  
ATOM    830  O   SER A  56      19.832  29.728  45.178  1.00  0.00           O  
ATOM    831  CB  SER A  56      18.435  29.936  47.855  1.00  0.00           C  
ATOM    832  OG  SER A  56      19.705  30.217  48.378  1.00  0.00           O  
ATOM    833  H   SER A  56      16.629  29.382  46.125  1.00  0.00           H  
ATOM    834  HA  SER A  56      18.036  31.804  46.877  1.00  0.00           H  
ATOM    835 1HB  SER A  56      17.673  30.155  48.603  1.00  0.00           H  
ATOM    836 2HB  SER A  56      18.362  28.874  47.623  1.00  0.00           H  
ATOM    837  HG  SER A  56      19.648  29.959  49.301  1.00  0.00           H  
ATOM    838  N   ALA A  57      20.163  31.870  45.830  1.00  0.00           N  
ATOM    839  CA  ALA A  57      21.453  32.036  45.184  1.00  0.00           C  
ATOM    840  C   ALA A  57      22.474  31.152  45.919  1.00  0.00           C  
ATOM    841  O   ALA A  57      23.452  30.725  45.325  1.00  0.00           O  
ATOM    842  CB  ALA A  57      21.910  33.488  45.179  1.00  0.00           C  
ATOM    843  H   ALA A  57      19.757  32.644  46.334  1.00  0.00           H  
ATOM    844  HA  ALA A  57      21.392  31.716  44.144  1.00  0.00           H  
ATOM    845 1HB  ALA A  57      22.897  33.554  44.719  1.00  0.00           H  
ATOM    846 2HB  ALA A  57      21.210  34.103  44.616  1.00  0.00           H  
ATOM    847 3HB  ALA A  57      21.961  33.849  46.207  1.00  0.00           H  
ATOM    848  N   GLU A  58      22.228  30.898  47.197  1.00  0.00           N  
ATOM    849  CA  GLU A  58      23.144  30.108  48.026  1.00  0.00           C  
ATOM    850  C   GLU A  58      23.194  28.658  47.548  1.00  0.00           C  
ATOM    851  O   GLU A  58      24.276  28.067  47.431  1.00  0.00           O  
ATOM    852  CB  GLU A  58      22.718  30.163  49.494  1.00  0.00           C  
ATOM    853  CG  GLU A  58      23.680  29.568  50.512  1.00  0.00           C  
ATOM    854  CD  GLU A  58      24.925  30.373  50.764  1.00  0.00           C  
ATOM    855  OE1 GLU A  58      24.929  31.541  50.459  1.00  0.00           O  
ATOM    856  OE2 GLU A  58      25.891  29.844  51.263  1.00  0.00           O  
ATOM    857  H   GLU A  58      21.390  31.249  47.637  1.00  0.00           H  
ATOM    858  HA  GLU A  58      24.145  30.532  47.936  1.00  0.00           H  
ATOM    859 1HB  GLU A  58      22.574  31.220  49.725  1.00  0.00           H  
ATOM    860 2HB  GLU A  58      21.773  29.638  49.624  1.00  0.00           H  
ATOM    861 1HG  GLU A  58      23.155  29.457  51.460  1.00  0.00           H  
ATOM    862 2HG  GLU A  58      23.980  28.577  50.169  1.00  0.00           H  
ATOM    863  N   ASP A  59      22.009  28.118  47.258  1.00  0.00           N  
ATOM    864  CA  ASP A  59      21.875  26.724  46.857  1.00  0.00           C  
ATOM    865  C   ASP A  59      22.509  26.565  45.486  1.00  0.00           C  
ATOM    866  O   ASP A  59      23.248  25.605  45.222  1.00  0.00           O  
ATOM    867  CB  ASP A  59      20.388  26.360  46.841  1.00  0.00           C  
ATOM    868  CG  ASP A  59      20.076  24.884  46.637  1.00  0.00           C  
ATOM    869  OD1 ASP A  59      20.809  24.054  47.120  1.00  0.00           O  
ATOM    870  OD2 ASP A  59      19.098  24.590  45.993  1.00  0.00           O  
ATOM    871  H   ASP A  59      21.192  28.707  47.326  1.00  0.00           H  
ATOM    872  HA  ASP A  59      22.398  26.089  47.574  1.00  0.00           H  
ATOM    873 1HB  ASP A  59      19.937  26.664  47.785  1.00  0.00           H  
ATOM    874 2HB  ASP A  59      19.897  26.915  46.040  1.00  0.00           H  
ATOM    875  N   LEU A  60      22.246  27.510  44.589  1.00  0.00           N  
ATOM    876  CA  LEU A  60      22.880  27.391  43.273  1.00  0.00           C  
ATOM    877  C   LEU A  60      24.398  27.602  43.389  1.00  0.00           C  
ATOM    878  O   LEU A  60      25.198  26.871  42.766  1.00  0.00           O  
ATOM    879  CB  LEU A  60      22.249  28.425  42.333  1.00  0.00           C  
ATOM    880  CG  LEU A  60      22.785  28.495  40.897  1.00  0.00           C  
ATOM    881  CD1 LEU A  60      22.684  27.155  40.182  1.00  0.00           C  
ATOM    882  CD2 LEU A  60      21.992  29.560  40.155  1.00  0.00           C  
ATOM    883  H   LEU A  60      21.631  28.281  44.805  1.00  0.00           H  
ATOM    884  HA  LEU A  60      22.684  26.387  42.897  1.00  0.00           H  
ATOM    885 1HB  LEU A  60      21.181  28.228  42.255  1.00  0.00           H  
ATOM    886 2HB  LEU A  60      22.386  29.410  42.777  1.00  0.00           H  
ATOM    887  HG  LEU A  60      23.843  28.758  40.928  1.00  0.00           H  
ATOM    888 1HD1 LEU A  60      23.075  27.247  39.168  1.00  0.00           H  
ATOM    889 2HD1 LEU A  60      23.261  26.399  40.714  1.00  0.00           H  
ATOM    890 3HD1 LEU A  60      21.642  26.842  40.137  1.00  0.00           H  
ATOM    891 1HD2 LEU A  60      22.362  29.624  39.131  1.00  0.00           H  
ATOM    892 2HD2 LEU A  60      20.934  29.298  40.144  1.00  0.00           H  
ATOM    893 3HD2 LEU A  60      22.126  30.516  40.662  1.00  0.00           H  
ATOM    894  N   LEU A  61      24.832  28.592  44.158  1.00  0.00           N  
ATOM    895  CA  LEU A  61      26.264  28.862  44.272  1.00  0.00           C  
ATOM    896  C   LEU A  61      27.065  27.691  44.805  1.00  0.00           C  
ATOM    897  O   LEU A  61      28.066  27.292  44.170  1.00  0.00           O  
ATOM    898  CB  LEU A  61      26.444  30.078  45.190  1.00  0.00           C  
ATOM    899  CG  LEU A  61      27.857  30.492  45.619  1.00  0.00           C  
ATOM    900  CD1 LEU A  61      28.701  30.843  44.401  1.00  0.00           C  
ATOM    901  CD2 LEU A  61      27.741  31.676  46.568  1.00  0.00           C  
ATOM    902  H   LEU A  61      24.194  29.179  44.679  1.00  0.00           H  
ATOM    903  HA  LEU A  61      26.640  29.081  43.273  1.00  0.00           H  
ATOM    904 1HB  LEU A  61      26.012  30.942  44.687  1.00  0.00           H  
ATOM    905 2HB  LEU A  61      25.889  29.888  46.109  1.00  0.00           H  
ATOM    906  HG  LEU A  61      28.351  29.662  46.124  1.00  0.00           H  
ATOM    907 1HD1 LEU A  61      29.697  31.133  44.734  1.00  0.00           H  
ATOM    908 2HD1 LEU A  61      28.771  29.977  43.744  1.00  0.00           H  
ATOM    909 3HD1 LEU A  61      28.248  31.669  43.854  1.00  0.00           H  
ATOM    910 1HD2 LEU A  61      28.736  31.987  46.887  1.00  0.00           H  
ATOM    911 2HD2 LEU A  61      27.249  32.508  46.063  1.00  0.00           H  
ATOM    912 3HD2 LEU A  61      27.155  31.390  47.442  1.00  0.00           H  
ATOM    913  N   THR A  62      26.640  27.110  45.916  1.00  0.00           N  
ATOM    914  CA  THR A  62      27.415  26.027  46.481  1.00  0.00           C  
ATOM    915  C   THR A  62      27.149  24.666  45.908  1.00  0.00           C  
ATOM    916  O   THR A  62      28.085  23.866  45.802  1.00  0.00           O  
ATOM    917  CB  THR A  62      27.244  25.895  48.005  1.00  0.00           C  
ATOM    918  OG1 THR A  62      28.195  24.922  48.457  1.00  0.00           O  
ATOM    919  CG2 THR A  62      25.862  25.458  48.466  1.00  0.00           C  
ATOM    920  H   THR A  62      25.786  27.415  46.361  1.00  0.00           H  
ATOM    921  HA  THR A  62      28.465  26.237  46.277  1.00  0.00           H  
ATOM    922  HB  THR A  62      27.445  26.859  48.471  1.00  0.00           H  
ATOM    923  HG1 THR A  62      29.066  25.326  48.496  1.00  0.00           H  
ATOM    924 1HG2 THR A  62      25.861  25.400  49.555  1.00  0.00           H  
ATOM    925 2HG2 THR A  62      25.081  26.153  48.157  1.00  0.00           H  
ATOM    926 3HG2 THR A  62      25.611  24.482  48.053  1.00  0.00           H  
ATOM    927  N   CYS A  63      25.915  24.340  45.532  1.00  0.00           N  
ATOM    928  CA  CYS A  63      25.730  22.980  45.067  1.00  0.00           C  
ATOM    929  C   CYS A  63      26.068  22.857  43.600  1.00  0.00           C  
ATOM    930  O   CYS A  63      26.262  21.762  43.116  1.00  0.00           O  
ATOM    931  CB  CYS A  63      24.332  22.492  45.380  1.00  0.00           C  
ATOM    932  SG  CYS A  63      23.994  22.404  47.146  1.00  0.00           S  
ATOM    933  H   CYS A  63      25.122  24.967  45.549  1.00  0.00           H  
ATOM    934  HA  CYS A  63      26.445  22.340  45.585  1.00  0.00           H  
ATOM    935 1HB  CYS A  63      23.599  23.156  44.923  1.00  0.00           H  
ATOM    936 2HB  CYS A  63      24.185  21.501  44.951  1.00  0.00           H  
ATOM    937  N   CYS A  64      26.148  23.962  42.876  1.00  0.00           N  
ATOM    938  CA  CYS A  64      26.630  23.828  41.516  1.00  0.00           C  
ATOM    939  C   CYS A  64      28.168  23.740  41.604  1.00  0.00           C  
ATOM    940  O   CYS A  64      28.774  22.847  41.028  1.00  0.00           O  
ATOM    941  CB  CYS A  64      26.206  25.008  40.641  1.00  0.00           C  
ATOM    942  SG  CYS A  64      26.489  24.715  38.879  1.00  0.00           S  
ATOM    943  H   CYS A  64      25.896  24.881  43.213  1.00  0.00           H  
ATOM    944  HA  CYS A  64      26.212  22.931  41.062  1.00  0.00           H  
ATOM    945 1HB  CYS A  64      25.146  25.211  40.796  1.00  0.00           H  
ATOM    946 2HB  CYS A  64      26.756  25.900  40.939  1.00  0.00           H  
ATOM    947  N   GLY A  65      28.794  24.665  42.329  1.00  0.00           N  
ATOM    948  CA  GLY A  65      30.237  24.592  42.504  1.00  0.00           C  
ATOM    949  C   GLY A  65      30.986  24.719  41.186  1.00  0.00           C  
ATOM    950  O   GLY A  65      30.826  25.707  40.452  1.00  0.00           O  
ATOM    951  H   GLY A  65      28.313  25.432  42.774  1.00  0.00           H  
ATOM    952 1HA  GLY A  65      30.552  25.389  43.178  1.00  0.00           H  
ATOM    953 2HA  GLY A  65      30.492  23.642  42.973  1.00  0.00           H  
ATOM    954  N   SER A  66      31.773  23.690  40.886  1.00  0.00           N  
ATOM    955  CA  SER A  66      32.578  23.631  39.681  1.00  0.00           C  
ATOM    956  C   SER A  66      31.717  23.435  38.442  1.00  0.00           C  
ATOM    957  O   SER A  66      32.142  23.701  37.316  1.00  0.00           O  
ATOM    958  CB  SER A  66      33.597  22.514  39.785  1.00  0.00           C  
ATOM    959  OG  SER A  66      32.968  21.262  39.787  1.00  0.00           O  
ATOM    960  H   SER A  66      31.821  22.907  41.523  1.00  0.00           H  
ATOM    961  HA  SER A  66      33.101  24.583  39.582  1.00  0.00           H  
ATOM    962 1HB  SER A  66      34.290  22.577  38.948  1.00  0.00           H  
ATOM    963 2HB  SER A  66      34.173  22.637  40.701  1.00  0.00           H  
ATOM    964  HG  SER A  66      33.662  20.618  39.946  1.00  0.00           H  
ATOM    965  N   MET A  67      30.491  22.958  38.609  1.00  0.00           N  
ATOM    966  CA  MET A  67      29.647  22.714  37.440  1.00  0.00           C  
ATOM    967  C   MET A  67      29.312  24.005  36.700  1.00  0.00           C  
ATOM    968  O   MET A  67      29.072  23.977  35.495  1.00  0.00           O  
ATOM    969  CB  MET A  67      28.345  22.006  37.808  1.00  0.00           C  
ATOM    970  CG  MET A  67      28.388  20.526  38.163  1.00  0.00           C  
ATOM    971  SD  MET A  67      26.766  19.948  38.701  1.00  0.00           S  
ATOM    972  CE  MET A  67      25.746  20.037  37.232  1.00  0.00           C  
ATOM    973  H   MET A  67      30.138  22.765  39.534  1.00  0.00           H  
ATOM    974  HA  MET A  67      30.198  22.075  36.752  1.00  0.00           H  
ATOM    975 1HB  MET A  67      27.891  22.495  38.669  1.00  0.00           H  
ATOM    976 2HB  MET A  67      27.668  22.107  36.959  1.00  0.00           H  
ATOM    977 1HG  MET A  67      28.706  19.948  37.296  1.00  0.00           H  
ATOM    978 2HG  MET A  67      29.112  20.366  38.961  1.00  0.00           H  
ATOM    979 1HE  MET A  67      24.735  19.702  37.465  1.00  0.00           H  
ATOM    980 2HE  MET A  67      25.702  21.062  36.863  1.00  0.00           H  
ATOM    981 3HE  MET A  67      26.169  19.397  36.457  1.00  0.00           H  
ATOM    982  N   CYS A  68      29.308  25.131  37.403  1.00  0.00           N  
ATOM    983  CA  CYS A  68      28.965  26.412  36.808  1.00  0.00           C  
ATOM    984  C   CYS A  68      30.177  27.290  36.643  1.00  0.00           C  
ATOM    985  O   CYS A  68      30.046  28.467  36.301  1.00  0.00           O  
ATOM    986  CB  CYS A  68      27.940  27.152  37.668  1.00  0.00           C  
ATOM    987  SG  CYS A  68      26.293  26.416  37.799  1.00  0.00           S  
ATOM    988  H   CYS A  68      29.546  25.137  38.384  1.00  0.00           H  
ATOM    989  HA  CYS A  68      28.527  26.228  35.827  1.00  0.00           H  
ATOM    990 1HB  CYS A  68      28.343  27.229  38.678  1.00  0.00           H  
ATOM    991 2HB  CYS A  68      27.805  28.159  37.273  1.00  0.00           H  
ATOM    992  N   GLY A  69      31.359  26.745  36.907  1.00  0.00           N  
ATOM    993  CA  GLY A  69      32.577  27.525  36.907  1.00  0.00           C  
ATOM    994  C   GLY A  69      33.437  27.223  38.111  1.00  0.00           C  
ATOM    995  O   GLY A  69      34.060  26.161  38.183  1.00  0.00           O  
ATOM    996  H   GLY A  69      31.426  25.757  37.114  1.00  0.00           H  
ATOM    997 1HA  GLY A  69      33.140  27.315  35.998  1.00  0.00           H  
ATOM    998 2HA  GLY A  69      32.342  28.588  36.897  1.00  0.00           H  
ATOM    999  N   ASP A  70      33.448  28.126  39.088  1.00  0.00           N  
ATOM   1000  CA  ASP A  70      34.181  27.879  40.314  1.00  0.00           C  
ATOM   1001  C   ASP A  70      33.613  28.619  41.517  1.00  0.00           C  
ATOM   1002  O   ASP A  70      34.316  29.399  42.152  1.00  0.00           O  
ATOM   1003  CB  ASP A  70      35.649  28.268  40.122  1.00  0.00           C  
ATOM   1004  CG  ASP A  70      36.561  27.830  41.260  1.00  0.00           C  
ATOM   1005  OD1 ASP A  70      36.158  26.978  42.016  1.00  0.00           O  
ATOM   1006  OD2 ASP A  70      37.649  28.343  41.374  1.00  0.00           O  
ATOM   1007  H   ASP A  70      32.944  28.996  38.982  1.00  0.00           H  
ATOM   1008  HA  ASP A  70      34.107  26.815  40.543  1.00  0.00           H  
ATOM   1009 1HB  ASP A  70      36.023  27.824  39.198  1.00  0.00           H  
ATOM   1010 2HB  ASP A  70      35.715  29.351  40.023  1.00  0.00           H  
ATOM   1011  N   GLY A  71      32.347  28.393  41.864  1.00  0.00           N  
ATOM   1012  CA  GLY A  71      31.815  29.042  43.055  1.00  0.00           C  
ATOM   1013  C   GLY A  71      31.919  30.550  43.037  1.00  0.00           C  
ATOM   1014  O   GLY A  71      31.465  31.218  42.110  1.00  0.00           O  
ATOM   1015  H   GLY A  71      31.772  27.779  41.303  1.00  0.00           H  
ATOM   1016 1HA  GLY A  71      30.765  28.770  43.167  1.00  0.00           H  
ATOM   1017 2HA  GLY A  71      32.352  28.667  43.925  1.00  0.00           H  
ATOM   1018  N   CYS A  72      32.524  31.091  44.094  1.00  0.00           N  
ATOM   1019  CA  CYS A  72      32.710  32.523  44.287  1.00  0.00           C  
ATOM   1020  C   CYS A  72      33.812  33.122  43.419  1.00  0.00           C  
ATOM   1021  O   CYS A  72      34.044  34.323  43.478  1.00  0.00           O  
ATOM   1022  CB  CYS A  72      33.036  32.914  45.728  1.00  0.00           C  
ATOM   1023  SG  CYS A  72      31.694  32.838  46.938  1.00  0.00           S  
ATOM   1024  H   CYS A  72      32.878  30.466  44.804  1.00  0.00           H  
ATOM   1025  HA  CYS A  72      31.773  33.011  44.018  1.00  0.00           H  
ATOM   1026 1HB  CYS A  72      33.827  32.262  46.099  1.00  0.00           H  
ATOM   1027 2HB  CYS A  72      33.410  33.937  45.753  1.00  0.00           H  
ATOM   1028  N   ASN A  73      34.499  32.298  42.626  1.00  0.00           N  
ATOM   1029  CA  ASN A  73      35.572  32.809  41.772  1.00  0.00           C  
ATOM   1030  C   ASN A  73      35.107  33.072  40.353  1.00  0.00           C  
ATOM   1031  O   ASN A  73      35.913  33.446  39.515  1.00  0.00           O  
ATOM   1032  CB  ASN A  73      36.749  31.853  41.765  1.00  0.00           C  
ATOM   1033  CG  ASN A  73      37.456  31.739  43.089  1.00  0.00           C  
ATOM   1034  OD1 ASN A  73      37.585  32.697  43.858  1.00  0.00           O  
ATOM   1035  ND2 ASN A  73      37.928  30.550  43.366  1.00  0.00           N  
ATOM   1036  H   ASN A  73      34.295  31.309  42.599  1.00  0.00           H  
ATOM   1037  HA  ASN A  73      35.904  33.769  42.172  1.00  0.00           H  
ATOM   1038 1HB  ASN A  73      36.404  30.859  41.479  1.00  0.00           H  
ATOM   1039 2HB  ASN A  73      37.477  32.178  41.022  1.00  0.00           H  
ATOM   1040 1HD2 ASN A  73      38.414  30.386  44.225  1.00  0.00           H  
ATOM   1041 2HD2 ASN A  73      37.809  29.797  42.720  1.00  0.00           H  
ATOM   1042  N   GLY A  74      33.823  32.890  40.080  1.00  0.00           N  
ATOM   1043  CA  GLY A  74      33.280  33.127  38.752  1.00  0.00           C  
ATOM   1044  C   GLY A  74      32.499  31.952  38.205  1.00  0.00           C  
ATOM   1045  O   GLY A  74      32.535  30.839  38.758  1.00  0.00           O  
ATOM   1046  H   GLY A  74      33.192  32.583  40.803  1.00  0.00           H  
ATOM   1047 1HA  GLY A  74      32.626  33.999  38.791  1.00  0.00           H  
ATOM   1048 2HA  GLY A  74      34.087  33.356  38.057  1.00  0.00           H  
ATOM   1049  N   GLY A  75      31.784  32.199  37.115  1.00  0.00           N  
ATOM   1050  CA  GLY A  75      30.937  31.196  36.504  1.00  0.00           C  
ATOM   1051  C   GLY A  75      30.141  31.683  35.309  1.00  0.00           C  
ATOM   1052  O   GLY A  75      30.358  32.805  34.829  1.00  0.00           O  
ATOM   1053  H   GLY A  75      31.861  33.131  36.731  1.00  0.00           H  
ATOM   1054 1HA  GLY A  75      31.562  30.361  36.185  1.00  0.00           H  
ATOM   1055 2HA  GLY A  75      30.235  30.819  37.247  1.00  0.00           H  
ATOM   1056  N   TYR A  76      29.201  30.880  34.806  1.00  0.00           N  
ATOM   1057  CA  TYR A  76      28.501  31.356  33.626  1.00  0.00           C  
ATOM   1058  C   TYR A  76      27.038  30.947  33.570  1.00  0.00           C  
ATOM   1059  O   TYR A  76      26.729  29.777  33.830  1.00  0.00           O  
ATOM   1060  CB  TYR A  76      29.249  30.844  32.393  1.00  0.00           C  
ATOM   1061  CG  TYR A  76      28.738  31.413  31.088  1.00  0.00           C  
ATOM   1062  CD1 TYR A  76      29.112  32.698  30.723  1.00  0.00           C  
ATOM   1063  CD2 TYR A  76      27.908  30.659  30.272  1.00  0.00           C  
ATOM   1064  CE1 TYR A  76      28.655  33.234  29.535  1.00  0.00           C  
ATOM   1065  CE2 TYR A  76      27.452  31.196  29.084  1.00  0.00           C  
ATOM   1066  CZ  TYR A  76      27.821  32.474  28.715  1.00  0.00           C  
ATOM   1067  OH  TYR A  76      27.355  32.990  27.528  1.00  0.00           O  
ATOM   1068  H   TYR A  76      29.025  29.998  35.264  1.00  0.00           H  
ATOM   1069  HA  TYR A  76      28.540  32.445  33.679  1.00  0.00           H  
ATOM   1070 1HB  TYR A  76      30.308  31.092  32.482  1.00  0.00           H  
ATOM   1071 2HB  TYR A  76      29.169  29.758  32.345  1.00  0.00           H  
ATOM   1072  HD1 TYR A  76      29.765  33.280  31.374  1.00  0.00           H  
ATOM   1073  HD2 TYR A  76      27.621  29.651  30.572  1.00  0.00           H  
ATOM   1074  HE1 TYR A  76      28.941  34.242  29.236  1.00  0.00           H  
ATOM   1075  HE2 TYR A  76      26.799  30.619  28.430  1.00  0.00           H  
ATOM   1076  HH  TYR A  76      27.550  33.929  27.482  1.00  0.00           H  
ATOM   1077  N   PRO A  77      26.101  31.856  33.267  1.00  0.00           N  
ATOM   1078  CA  PRO A  77      24.645  31.670  33.220  1.00  0.00           C  
ATOM   1079  C   PRO A  77      24.108  30.460  32.455  1.00  0.00           C  
ATOM   1080  O   PRO A  77      23.121  29.863  32.867  1.00  0.00           O  
ATOM   1081  CB  PRO A  77      24.155  32.946  32.527  1.00  0.00           C  
ATOM   1082  CG  PRO A  77      25.139  33.986  32.943  1.00  0.00           C  
ATOM   1083  CD  PRO A  77      26.461  33.265  32.923  1.00  0.00           C  
ATOM   1084  HA  PRO A  77      24.293  31.599  34.260  1.00  0.00           H  
ATOM   1085 1HB  PRO A  77      24.123  32.805  31.437  1.00  0.00           H  
ATOM   1086 2HB  PRO A  77      23.128  33.175  32.848  1.00  0.00           H  
ATOM   1087 1HG  PRO A  77      25.106  34.838  32.249  1.00  0.00           H  
ATOM   1088 2HG  PRO A  77      24.873  34.370  33.939  1.00  0.00           H  
ATOM   1089 1HD  PRO A  77      26.861  33.355  31.903  1.00  0.00           H  
ATOM   1090 2HD  PRO A  77      27.069  33.768  33.689  1.00  0.00           H  
ATOM   1091  N   ALA A  78      24.729  30.064  31.345  1.00  0.00           N  
ATOM   1092  CA  ALA A  78      24.142  28.897  30.677  1.00  0.00           C  
ATOM   1093  C   ALA A  78      24.177  27.690  31.623  1.00  0.00           C  
ATOM   1094  O   ALA A  78      23.257  26.872  31.618  1.00  0.00           O  
ATOM   1095  CB  ALA A  78      24.864  28.581  29.373  1.00  0.00           C  
ATOM   1096  H   ALA A  78      25.551  30.522  30.974  1.00  0.00           H  
ATOM   1097  HA  ALA A  78      23.100  29.119  30.444  1.00  0.00           H  
ATOM   1098 1HB  ALA A  78      24.400  27.716  28.903  1.00  0.00           H  
ATOM   1099 2HB  ALA A  78      24.796  29.441  28.707  1.00  0.00           H  
ATOM   1100 3HB  ALA A  78      25.911  28.362  29.580  1.00  0.00           H  
ATOM   1101  N   GLU A  79      25.225  27.576  32.423  1.00  0.00           N  
ATOM   1102  CA  GLU A  79      25.338  26.393  33.258  1.00  0.00           C  
ATOM   1103  C   GLU A  79      24.491  26.594  34.505  1.00  0.00           C  
ATOM   1104  O   GLU A  79      23.974  25.640  35.081  1.00  0.00           O  
ATOM   1105  CB  GLU A  79      26.796  26.113  33.632  1.00  0.00           C  
ATOM   1106  CG  GLU A  79      27.678  25.790  32.436  1.00  0.00           C  
ATOM   1107  CD  GLU A  79      27.194  24.652  31.581  1.00  0.00           C  
ATOM   1108  OE1 GLU A  79      26.450  23.817  32.034  1.00  0.00           O  
ATOM   1109  OE2 GLU A  79      27.585  24.620  30.438  1.00  0.00           O  
ATOM   1110  H   GLU A  79      25.943  28.288  32.465  1.00  0.00           H  
ATOM   1111  HA  GLU A  79      24.958  25.538  32.698  1.00  0.00           H  
ATOM   1112 1HB  GLU A  79      27.204  26.987  34.141  1.00  0.00           H  
ATOM   1113 2HB  GLU A  79      26.840  25.273  34.326  1.00  0.00           H  
ATOM   1114 1HG  GLU A  79      27.745  26.678  31.808  1.00  0.00           H  
ATOM   1115 2HG  GLU A  79      28.674  25.549  32.805  1.00  0.00           H  
ATOM   1116  N   ALA A  80      24.354  27.843  34.925  1.00  0.00           N  
ATOM   1117  CA  ALA A  80      23.523  28.133  36.079  1.00  0.00           C  
ATOM   1118  C   ALA A  80      22.086  27.661  35.811  1.00  0.00           C  
ATOM   1119  O   ALA A  80      21.432  27.075  36.669  1.00  0.00           O  
ATOM   1120  CB  ALA A  80      23.597  29.629  36.340  1.00  0.00           C  
ATOM   1121  H   ALA A  80      24.838  28.575  34.425  1.00  0.00           H  
ATOM   1122  HA  ALA A  80      23.897  27.597  36.952  1.00  0.00           H  
ATOM   1123 1HB  ALA A  80      22.970  29.909  37.187  1.00  0.00           H  
ATOM   1124 2HB  ALA A  80      24.631  29.893  36.560  1.00  0.00           H  
ATOM   1125 3HB  ALA A  80      23.253  30.155  35.450  1.00  0.00           H  
ATOM   1126  N   TRP A  81      21.614  27.916  34.593  1.00  0.00           N  
ATOM   1127  CA  TRP A  81      20.276  27.466  34.172  1.00  0.00           C  
ATOM   1128  C   TRP A  81      20.252  25.976  33.890  1.00  0.00           C  
ATOM   1129  O   TRP A  81      19.211  25.325  34.084  1.00  0.00           O  
ATOM   1130  CB  TRP A  81      19.851  28.232  32.918  1.00  0.00           C  
ATOM   1131  CG  TRP A  81      19.321  29.603  33.209  1.00  0.00           C  
ATOM   1132  CD1 TRP A  81      20.060  30.733  33.395  1.00  0.00           C  
ATOM   1133  CD2 TRP A  81      17.926  30.018  33.352  1.00  0.00           C  
ATOM   1134  NE1 TRP A  81      19.240  31.806  33.642  1.00  0.00           N  
ATOM   1135  CE2 TRP A  81      17.933  31.389  33.618  1.00  0.00           C  
ATOM   1136  CE3 TRP A  81      16.700  29.345  33.275  1.00  0.00           C  
ATOM   1137  CZ2 TRP A  81      16.775  32.102  33.809  1.00  0.00           C  
ATOM   1138  CZ3 TRP A  81      15.529  30.068  33.468  1.00  0.00           C  
ATOM   1139  CH2 TRP A  81      15.564  31.415  33.728  1.00  0.00           C  
ATOM   1140  H   TRP A  81      22.196  28.430  33.947  1.00  0.00           H  
ATOM   1141  HA  TRP A  81      19.574  27.679  34.978  1.00  0.00           H  
ATOM   1142 1HB  TRP A  81      20.707  28.326  32.248  1.00  0.00           H  
ATOM   1143 2HB  TRP A  81      19.080  27.671  32.390  1.00  0.00           H  
ATOM   1144  HD1 TRP A  81      21.145  30.810  33.360  1.00  0.00           H  
ATOM   1145  HE1 TRP A  81      19.617  32.728  33.807  1.00  0.00           H  
ATOM   1146  HE3 TRP A  81      16.665  28.276  33.066  1.00  0.00           H  
ATOM   1147  HZ2 TRP A  81      16.791  33.172  34.017  1.00  0.00           H  
ATOM   1148  HZ3 TRP A  81      14.579  29.537  33.408  1.00  0.00           H  
ATOM   1149  HH2 TRP A  81      14.631  31.959  33.875  1.00  0.00           H  
ATOM   1150  N   ASN A  82      21.366  25.407  33.428  1.00  0.00           N  
ATOM   1151  CA  ASN A  82      21.387  23.960  33.210  1.00  0.00           C  
ATOM   1152  C   ASN A  82      21.347  23.229  34.557  1.00  0.00           C  
ATOM   1153  O   ASN A  82      20.780  22.134  34.640  1.00  0.00           O  
ATOM   1154  CB  ASN A  82      22.607  23.540  32.406  1.00  0.00           C  
ATOM   1155  CG  ASN A  82      22.571  24.003  30.975  1.00  0.00           C  
ATOM   1156  OD1 ASN A  82      21.524  24.307  30.395  1.00  0.00           O  
ATOM   1157  ND2 ASN A  82      23.741  24.057  30.393  1.00  0.00           N  
ATOM   1158  H   ASN A  82      22.186  25.965  33.234  1.00  0.00           H  
ATOM   1159  HA  ASN A  82      20.496  23.679  32.647  1.00  0.00           H  
ATOM   1160 1HB  ASN A  82      23.503  23.943  32.877  1.00  0.00           H  
ATOM   1161 2HB  ASN A  82      22.689  22.455  32.412  1.00  0.00           H  
ATOM   1162 1HD2 ASN A  82      23.816  24.354  29.439  1.00  0.00           H  
ATOM   1163 2HD2 ASN A  82      24.568  23.803  30.896  1.00  0.00           H  
ATOM   1164  N   PHE A  83      21.952  23.800  35.593  1.00  0.00           N  
ATOM   1165  CA  PHE A  83      21.910  23.233  36.938  1.00  0.00           C  
ATOM   1166  C   PHE A  83      20.458  23.204  37.409  1.00  0.00           C  
ATOM   1167  O   PHE A  83      19.956  22.204  37.918  1.00  0.00           O  
ATOM   1168  CB  PHE A  83      22.761  24.034  37.926  1.00  0.00           C  
ATOM   1169  CG  PHE A  83      22.785  23.415  39.295  1.00  0.00           C  
ATOM   1170  CD1 PHE A  83      23.750  22.468  39.601  1.00  0.00           C  
ATOM   1171  CD2 PHE A  83      21.864  23.762  40.274  1.00  0.00           C  
ATOM   1172  CE1 PHE A  83      23.797  21.882  40.852  1.00  0.00           C  
ATOM   1173  CE2 PHE A  83      21.912  23.177  41.525  1.00  0.00           C  
ATOM   1174  CZ  PHE A  83      22.878  22.235  41.817  1.00  0.00           C  
ATOM   1175  H   PHE A  83      22.458  24.661  35.439  1.00  0.00           H  
ATOM   1176  HA  PHE A  83      22.306  22.217  36.906  1.00  0.00           H  
ATOM   1177 1HB  PHE A  83      23.782  24.104  37.553  1.00  0.00           H  
ATOM   1178 2HB  PHE A  83      22.375  25.049  38.008  1.00  0.00           H  
ATOM   1179  HD1 PHE A  83      24.480  22.186  38.842  1.00  0.00           H  
ATOM   1180  HD2 PHE A  83      21.096  24.504  40.055  1.00  0.00           H  
ATOM   1181  HE1 PHE A  83      24.562  21.139  41.078  1.00  0.00           H  
ATOM   1182  HE2 PHE A  83      21.191  23.448  42.296  1.00  0.00           H  
ATOM   1183  HZ  PHE A  83      22.912  21.775  42.804  1.00  0.00           H  
ATOM   1184  N   TRP A  84      19.774  24.325  37.246  1.00  0.00           N  
ATOM   1185  CA  TRP A  84      18.359  24.405  37.584  1.00  0.00           C  
ATOM   1186  C   TRP A  84      17.558  23.293  36.874  1.00  0.00           C  
ATOM   1187  O   TRP A  84      16.722  22.629  37.503  1.00  0.00           O  
ATOM   1188  CB  TRP A  84      17.872  25.796  37.175  1.00  0.00           C  
ATOM   1189  CG  TRP A  84      16.393  26.006  37.054  1.00  0.00           C  
ATOM   1190  CD1 TRP A  84      15.777  26.425  35.913  1.00  0.00           C  
ATOM   1191  CD2 TRP A  84      15.356  25.829  38.031  1.00  0.00           C  
ATOM   1192  NE1 TRP A  84      14.422  26.522  36.116  1.00  0.00           N  
ATOM   1193  CE2 TRP A  84      14.148  26.158  37.410  1.00  0.00           C  
ATOM   1194  CE3 TRP A  84      15.351  25.421  39.370  1.00  0.00           C  
ATOM   1195  CZ2 TRP A  84      12.950  26.098  38.071  1.00  0.00           C  
ATOM   1196  CZ3 TRP A  84      14.136  25.358  40.042  1.00  0.00           C  
ATOM   1197  CH2 TRP A  84      12.967  25.689  39.404  1.00  0.00           C  
ATOM   1198  H   TRP A  84      20.241  25.141  36.880  1.00  0.00           H  
ATOM   1199  HA  TRP A  84      18.250  24.269  38.660  1.00  0.00           H  
ATOM   1200 1HB  TRP A  84      18.234  26.516  37.908  1.00  0.00           H  
ATOM   1201 2HB  TRP A  84      18.297  26.057  36.206  1.00  0.00           H  
ATOM   1202  HD1 TRP A  84      16.288  26.649  34.978  1.00  0.00           H  
ATOM   1203  HE1 TRP A  84      13.755  26.815  35.417  1.00  0.00           H  
ATOM   1204  HE3 TRP A  84      16.279  25.156  39.876  1.00  0.00           H  
ATOM   1205  HZ2 TRP A  84      12.007  26.355  37.587  1.00  0.00           H  
ATOM   1206  HZ3 TRP A  84      14.139  25.041  41.085  1.00  0.00           H  
ATOM   1207  HH2 TRP A  84      12.025  25.632  39.949  1.00  0.00           H  
ATOM   1208  N   THR A  85      17.811  23.094  35.573  1.00  0.00           N  
ATOM   1209  CA  THR A  85      17.154  22.034  34.810  1.00  0.00           C  
ATOM   1210  C   THR A  85      17.535  20.619  35.229  1.00  0.00           C  
ATOM   1211  O   THR A  85      16.668  19.761  35.358  1.00  0.00           O  
ATOM   1212  CB  THR A  85      17.444  22.195  33.307  1.00  0.00           C  
ATOM   1213  OG1 THR A  85      16.978  23.469  32.844  1.00  0.00           O  
ATOM   1214  CG2 THR A  85      16.753  21.095  32.515  1.00  0.00           C  
ATOM   1215  H   THR A  85      18.475  23.697  35.111  1.00  0.00           H  
ATOM   1216  HA  THR A  85      16.079  22.113  34.970  1.00  0.00           H  
ATOM   1217  HB  THR A  85      18.520  22.139  33.141  1.00  0.00           H  
ATOM   1218  HG1 THR A  85      17.535  24.163  33.204  1.00  0.00           H  
ATOM   1219 1HG2 THR A  85      16.969  21.223  31.455  1.00  0.00           H  
ATOM   1220 2HG2 THR A  85      17.101  20.110  32.827  1.00  0.00           H  
ATOM   1221 3HG2 THR A  85      15.679  21.162  32.685  1.00  0.00           H  
ATOM   1222  N   ARG A  86      18.820  20.359  35.450  1.00  0.00           N  
ATOM   1223  CA  ARG A  86      19.300  19.023  35.776  1.00  0.00           C  
ATOM   1224  C   ARG A  86      19.383  18.579  37.240  1.00  0.00           C  
ATOM   1225  O   ARG A  86      19.151  17.413  37.529  1.00  0.00           O  
ATOM   1226  CB  ARG A  86      20.691  18.834  35.189  1.00  0.00           C  
ATOM   1227  CG  ARG A  86      20.785  18.836  33.672  1.00  0.00           C  
ATOM   1228  CD  ARG A  86      22.198  18.703  33.232  1.00  0.00           C  
ATOM   1229  NE  ARG A  86      22.986  19.875  33.579  1.00  0.00           N  
ATOM   1230  CZ  ARG A  86      24.326  19.969  33.472  1.00  0.00           C  
ATOM   1231  NH1 ARG A  86      25.032  18.954  33.026  1.00  0.00           N  
ATOM   1232  NH2 ARG A  86      24.939  21.088  33.818  1.00  0.00           N  
ATOM   1233  H   ARG A  86      19.486  21.114  35.387  1.00  0.00           H  
ATOM   1234  HA  ARG A  86      18.600  18.323  35.318  1.00  0.00           H  
ATOM   1235 1HB  ARG A  86      21.336  19.631  35.556  1.00  0.00           H  
ATOM   1236 2HB  ARG A  86      21.101  17.885  35.534  1.00  0.00           H  
ATOM   1237 1HG  ARG A  86      20.212  17.999  33.270  1.00  0.00           H  
ATOM   1238 2HG  ARG A  86      20.381  19.772  33.285  1.00  0.00           H  
ATOM   1239 1HD  ARG A  86      22.639  17.833  33.718  1.00  0.00           H  
ATOM   1240 2HD  ARG A  86      22.226  18.578  32.151  1.00  0.00           H  
ATOM   1241  HE  ARG A  86      22.486  20.682  33.927  1.00  0.00           H  
ATOM   1242 1HH1 ARG A  86      24.576  18.093  32.758  1.00  0.00           H  
ATOM   1243 2HH1 ARG A  86      26.035  19.032  32.949  1.00  0.00           H  
ATOM   1244 1HH2 ARG A  86      24.405  21.874  34.162  1.00  0.00           H  
ATOM   1245 2HH2 ARG A  86      25.942  21.170  33.743  1.00  0.00           H  
ATOM   1246  N   LYS A  87      19.699  19.479  38.163  1.00  0.00           N  
ATOM   1247  CA  LYS A  87      19.879  19.096  39.555  1.00  0.00           C  
ATOM   1248  C   LYS A  87      18.808  19.656  40.469  1.00  0.00           C  
ATOM   1249  O   LYS A  87      18.439  18.992  41.447  1.00  0.00           O  
ATOM   1250  CB  LYS A  87      21.258  19.562  40.025  1.00  0.00           C  
ATOM   1251  CG  LYS A  87      22.430  18.981  39.244  1.00  0.00           C  
ATOM   1252  CD  LYS A  87      22.542  17.469  39.368  1.00  0.00           C  
ATOM   1253  CE  LYS A  87      23.796  16.943  38.687  1.00  0.00           C  
ATOM   1254  NZ  LYS A  87      23.904  15.462  38.778  1.00  0.00           N  
ATOM   1255  H   LYS A  87      19.821  20.448  37.908  1.00  0.00           H  
ATOM   1256  HA  LYS A  87      19.816  18.010  39.630  1.00  0.00           H  
ATOM   1257 1HB  LYS A  87      21.297  20.649  39.944  1.00  0.00           H  
ATOM   1258 2HB  LYS A  87      21.399  19.296  41.073  1.00  0.00           H  
ATOM   1259 1HG  LYS A  87      22.308  19.232  38.190  1.00  0.00           H  
ATOM   1260 2HG  LYS A  87      23.365  19.415  39.599  1.00  0.00           H  
ATOM   1261 1HD  LYS A  87      22.570  17.197  40.424  1.00  0.00           H  
ATOM   1262 2HD  LYS A  87      21.677  16.986  38.915  1.00  0.00           H  
ATOM   1263 1HE  LYS A  87      23.777  17.234  37.638  1.00  0.00           H  
ATOM   1264 2HE  LYS A  87      24.671  17.392  39.158  1.00  0.00           H  
ATOM   1265 1HZ  LYS A  87      24.748  15.156  38.315  1.00  0.00           H  
ATOM   1266 2HZ  LYS A  87      23.934  15.183  39.749  1.00  0.00           H  
ATOM   1267 3HZ  LYS A  87      23.104  15.037  38.333  1.00  0.00           H  
ATOM   1268  N   GLY A  88      18.319  20.853  40.172  1.00  0.00           N  
ATOM   1269  CA  GLY A  88      17.248  21.486  40.925  1.00  0.00           C  
ATOM   1270  C   GLY A  88      17.717  22.438  42.004  1.00  0.00           C  
ATOM   1271  O   GLY A  88      18.872  22.406  42.422  1.00  0.00           O  
ATOM   1272  H   GLY A  88      18.718  21.337  39.381  1.00  0.00           H  
ATOM   1273 1HA  GLY A  88      16.612  22.038  40.232  1.00  0.00           H  
ATOM   1274 2HA  GLY A  88      16.634  20.721  41.396  1.00  0.00           H  
ATOM   1275  N   LEU A  89      16.799  23.295  42.444  1.00  0.00           N  
ATOM   1276  CA  LEU A  89      17.049  24.328  43.436  1.00  0.00           C  
ATOM   1277  C   LEU A  89      15.967  24.514  44.465  1.00  0.00           C  
ATOM   1278  O   LEU A  89      14.800  24.181  44.229  1.00  0.00           O  
ATOM   1279  CB  LEU A  89      17.280  25.671  42.733  1.00  0.00           C  
ATOM   1280  CG  LEU A  89      18.502  25.773  41.810  1.00  0.00           C  
ATOM   1281  CD1 LEU A  89      18.442  27.032  40.957  1.00  0.00           C  
ATOM   1282  CD2 LEU A  89      19.757  25.763  42.669  1.00  0.00           C  
ATOM   1283  H   LEU A  89      15.877  23.196  42.045  1.00  0.00           H  
ATOM   1284  HA  LEU A  89      17.948  24.045  43.983  1.00  0.00           H  
ATOM   1285 1HB  LEU A  89      16.403  25.899  42.130  1.00  0.00           H  
ATOM   1286 2HB  LEU A  89      17.385  26.431  43.507  1.00  0.00           H  
ATOM   1287  HG  LEU A  89      18.520  24.927  41.122  1.00  0.00           H  
ATOM   1288 1HD1 LEU A  89      19.319  27.081  40.311  1.00  0.00           H  
ATOM   1289 2HD1 LEU A  89      17.548  27.032  40.332  1.00  0.00           H  
ATOM   1290 3HD1 LEU A  89      18.421  27.901  41.614  1.00  0.00           H  
ATOM   1291 1HD2 LEU A  89      20.630  25.834  42.019  1.00  0.00           H  
ATOM   1292 2HD2 LEU A  89      19.734  26.612  43.352  1.00  0.00           H  
ATOM   1293 3HD2 LEU A  89      19.827  24.846  43.255  1.00  0.00           H  
ATOM   1294  N   VAL A  90      16.339  25.008  45.634  1.00  0.00           N  
ATOM   1295  CA  VAL A  90      15.381  25.329  46.684  1.00  0.00           C  
ATOM   1296  C   VAL A  90      15.346  26.829  46.968  1.00  0.00           C  
ATOM   1297  O   VAL A  90      16.191  27.587  46.474  1.00  0.00           O  
ATOM   1298  CB  VAL A  90      15.644  24.645  48.038  1.00  0.00           C  
ATOM   1299  CG1 VAL A  90      15.634  23.133  47.865  1.00  0.00           C  
ATOM   1300  CG2 VAL A  90      16.967  25.107  48.630  1.00  0.00           C  
ATOM   1301  H   VAL A  90      17.329  25.158  45.772  1.00  0.00           H  
ATOM   1302  HA  VAL A  90      14.390  25.013  46.357  1.00  0.00           H  
ATOM   1303  HB  VAL A  90      14.845  24.893  48.737  1.00  0.00           H  
ATOM   1304 1HG1 VAL A  90      15.821  22.653  48.826  1.00  0.00           H  
ATOM   1305 2HG1 VAL A  90      14.661  22.824  47.486  1.00  0.00           H  
ATOM   1306 3HG1 VAL A  90      16.412  22.841  47.160  1.00  0.00           H  
ATOM   1307 1HG2 VAL A  90      17.133  24.612  49.586  1.00  0.00           H  
ATOM   1308 2HG2 VAL A  90      17.770  24.850  47.937  1.00  0.00           H  
ATOM   1309 3HG2 VAL A  90      16.965  26.185  48.790  1.00  0.00           H  
ATOM   1310  N   SER A  91      14.346  27.243  47.744  1.00  0.00           N  
ATOM   1311  CA  SER A  91      14.121  28.631  48.139  1.00  0.00           C  
ATOM   1312  C   SER A  91      15.078  29.167  49.202  1.00  0.00           C  
ATOM   1313  O   SER A  91      15.749  28.402  49.887  1.00  0.00           O  
ATOM   1314  CB  SER A  91      12.705  28.782  48.659  1.00  0.00           C  
ATOM   1315  OG  SER A  91      12.542  28.098  49.871  1.00  0.00           O  
ATOM   1316  H   SER A  91      13.687  26.562  48.094  1.00  0.00           H  
ATOM   1317  HA  SER A  91      14.253  29.241  47.244  1.00  0.00           H  
ATOM   1318 1HB  SER A  91      12.481  29.839  48.800  1.00  0.00           H  
ATOM   1319 2HB  SER A  91      12.003  28.395  47.922  1.00  0.00           H  
ATOM   1320  HG  SER A  91      11.609  28.172  50.087  1.00  0.00           H  
ATOM   1321  N   GLY A  92      15.122  30.482  49.313  1.00  0.00           N  
ATOM   1322  CA  GLY A  92      15.881  31.216  50.303  1.00  0.00           C  
ATOM   1323  C   GLY A  92      16.233  32.599  49.823  1.00  0.00           C  
ATOM   1324  O   GLY A  92      16.501  32.820  48.625  1.00  0.00           O  
ATOM   1325  H   GLY A  92      14.573  31.002  48.644  1.00  0.00           H  
ATOM   1326 1HA  GLY A  92      15.310  31.292  51.228  1.00  0.00           H  
ATOM   1327 2HA  GLY A  92      16.798  30.678  50.545  1.00  0.00           H  
ATOM   1328  N   GLY A  93      16.210  33.563  50.743  1.00  0.00           N  
ATOM   1329  CA  GLY A  93      16.487  34.955  50.454  1.00  0.00           C  
ATOM   1330  C   GLY A  93      17.904  35.399  50.781  1.00  0.00           C  
ATOM   1331  O   GLY A  93      18.873  34.637  50.652  1.00  0.00           O  
ATOM   1332  H   GLY A  93      15.988  33.295  51.692  1.00  0.00           H  
ATOM   1333 1HA  GLY A  93      16.308  35.139  49.395  1.00  0.00           H  
ATOM   1334 2HA  GLY A  93      15.794  35.575  51.021  1.00  0.00           H  
ATOM   1335  N   LEU A  94      18.023  36.646  51.215  1.00  0.00           N  
ATOM   1336  CA  LEU A  94      19.312  37.261  51.515  1.00  0.00           C  
ATOM   1337  C   LEU A  94      19.717  37.063  52.978  1.00  0.00           C  
ATOM   1338  O   LEU A  94      18.902  36.699  53.819  1.00  0.00           O  
ATOM   1339  CB  LEU A  94      19.284  38.762  51.200  1.00  0.00           C  
ATOM   1340  CG  LEU A  94      18.254  39.688  51.860  1.00  0.00           C  
ATOM   1341  CD1 LEU A  94      18.757  40.223  53.195  1.00  0.00           C  
ATOM   1342  CD2 LEU A  94      17.957  40.831  50.901  1.00  0.00           C  
ATOM   1343  H   LEU A  94      17.178  37.185  51.338  1.00  0.00           H  
ATOM   1344  HA  LEU A  94      20.071  36.786  50.895  1.00  0.00           H  
ATOM   1345 1HB  LEU A  94      20.255  39.179  51.463  1.00  0.00           H  
ATOM   1346 2HB  LEU A  94      19.129  38.869  50.127  1.00  0.00           H  
ATOM   1347  HG  LEU A  94      17.340  39.133  52.071  1.00  0.00           H  
ATOM   1348 1HD1 LEU A  94      18.000  40.874  53.632  1.00  0.00           H  
ATOM   1349 2HD1 LEU A  94      18.963  39.415  53.897  1.00  0.00           H  
ATOM   1350 3HD1 LEU A  94      19.675  40.788  53.044  1.00  0.00           H  
ATOM   1351 1HD2 LEU A  94      17.225  41.502  51.352  1.00  0.00           H  
ATOM   1352 2HD2 LEU A  94      18.874  41.383  50.693  1.00  0.00           H  
ATOM   1353 3HD2 LEU A  94      17.556  40.452  49.961  1.00  0.00           H  
ATOM   1354  N   TYR A  95      20.990  37.338  53.237  1.00  0.00           N  
ATOM   1355  CA  TYR A  95      21.641  37.195  54.534  1.00  0.00           C  
ATOM   1356  C   TYR A  95      20.869  37.827  55.695  1.00  0.00           C  
ATOM   1357  O   TYR A  95      20.554  39.011  55.682  1.00  0.00           O  
ATOM   1358  CB  TYR A  95      23.037  37.809  54.408  1.00  0.00           C  
ATOM   1359  CG  TYR A  95      23.918  37.737  55.636  1.00  0.00           C  
ATOM   1360  CD1 TYR A  95      24.641  36.583  55.901  1.00  0.00           C  
ATOM   1361  CD2 TYR A  95      24.003  38.820  56.498  1.00  0.00           C  
ATOM   1362  CE1 TYR A  95      25.447  36.511  57.021  1.00  0.00           C  
ATOM   1363  CE2 TYR A  95      24.809  38.748  57.618  1.00  0.00           C  
ATOM   1364  CZ  TYR A  95      25.528  37.600  57.880  1.00  0.00           C  
ATOM   1365  OH  TYR A  95      26.329  37.536  58.997  1.00  0.00           O  
ATOM   1366  H   TYR A  95      21.561  37.677  52.478  1.00  0.00           H  
ATOM   1367  HA  TYR A  95      21.714  36.131  54.763  1.00  0.00           H  
ATOM   1368 1HB  TYR A  95      23.574  37.310  53.600  1.00  0.00           H  
ATOM   1369 2HB  TYR A  95      22.930  38.861  54.146  1.00  0.00           H  
ATOM   1370  HD1 TYR A  95      24.570  35.734  55.221  1.00  0.00           H  
ATOM   1371  HD2 TYR A  95      23.436  39.728  56.295  1.00  0.00           H  
ATOM   1372  HE1 TYR A  95      26.013  35.602  57.224  1.00  0.00           H  
ATOM   1373  HE2 TYR A  95      24.876  39.600  58.296  1.00  0.00           H  
ATOM   1374  HH  TYR A  95      26.162  38.301  59.553  1.00  0.00           H  
ATOM   1375  N   GLU A  96      20.564  36.983  56.677  1.00  0.00           N  
ATOM   1376  CA  GLU A  96      19.822  37.270  57.902  1.00  0.00           C  
ATOM   1377  C   GLU A  96      18.410  37.789  57.680  1.00  0.00           C  
ATOM   1378  O   GLU A  96      17.826  38.400  58.575  1.00  0.00           O  
ATOM   1379  CB  GLU A  96      20.557  38.285  58.781  1.00  0.00           C  
ATOM   1380  CG  GLU A  96      21.873  37.769  59.346  1.00  0.00           C  
ATOM   1381  CD  GLU A  96      22.579  38.755  60.235  1.00  0.00           C  
ATOM   1382  OE1 GLU A  96      22.158  39.885  60.310  1.00  0.00           O  
ATOM   1383  OE2 GLU A  96      23.550  38.376  60.845  1.00  0.00           O  
ATOM   1384  H   GLU A  96      20.888  36.036  56.552  1.00  0.00           H  
ATOM   1385  HA  GLU A  96      19.728  36.338  58.461  1.00  0.00           H  
ATOM   1386 1HB  GLU A  96      20.770  39.189  58.210  1.00  0.00           H  
ATOM   1387 2HB  GLU A  96      19.921  38.576  59.617  1.00  0.00           H  
ATOM   1388 1HG  GLU A  96      21.675  36.865  59.922  1.00  0.00           H  
ATOM   1389 2HG  GLU A  96      22.526  37.508  58.515  1.00  0.00           H  
ATOM   1390  N   SER A  97      17.814  37.511  56.529  1.00  0.00           N  
ATOM   1391  CA  SER A  97      16.414  37.860  56.348  1.00  0.00           C  
ATOM   1392  C   SER A  97      15.511  36.807  56.953  1.00  0.00           C  
ATOM   1393  O   SER A  97      14.339  37.069  57.235  1.00  0.00           O  
ATOM   1394  CB  SER A  97      16.080  38.024  54.878  1.00  0.00           C  
ATOM   1395  OG  SER A  97      16.207  36.806  54.193  1.00  0.00           O  
ATOM   1396  H   SER A  97      18.322  37.063  55.781  1.00  0.00           H  
ATOM   1397  HA  SER A  97      16.227  38.810  56.851  1.00  0.00           H  
ATOM   1398 1HB  SER A  97      15.061  38.398  54.780  1.00  0.00           H  
ATOM   1399 2HB  SER A  97      16.747  38.763  54.435  1.00  0.00           H  
ATOM   1400  HG  SER A  97      17.146  36.714  54.005  1.00  0.00           H  
ATOM   1401  N   HIS A  98      16.064  35.610  57.132  1.00  0.00           N  
ATOM   1402  CA  HIS A  98      15.393  34.413  57.640  1.00  0.00           C  
ATOM   1403  C   HIS A  98      14.191  34.024  56.791  1.00  0.00           C  
ATOM   1404  O   HIS A  98      13.145  33.639  57.308  1.00  0.00           O  
ATOM   1405  CB  HIS A  98      14.936  34.656  59.081  1.00  0.00           C  
ATOM   1406  CG  HIS A  98      16.064  35.034  59.989  1.00  0.00           C  
ATOM   1407  ND1 HIS A  98      16.995  34.130  60.456  1.00  0.00           N  
ATOM   1408  CD2 HIS A  98      16.406  36.235  60.519  1.00  0.00           C  
ATOM   1409  CE1 HIS A  98      17.862  34.759  61.231  1.00  0.00           C  
ATOM   1410  NE2 HIS A  98      17.528  36.036  61.286  1.00  0.00           N  
ATOM   1411  H   HIS A  98      17.042  35.537  56.889  1.00  0.00           H  
ATOM   1412  HA  HIS A  98      16.087  33.573  57.633  1.00  0.00           H  
ATOM   1413 1HB  HIS A  98      14.189  35.453  59.111  1.00  0.00           H  
ATOM   1414 2HB  HIS A  98      14.459  33.755  59.469  1.00  0.00           H  
ATOM   1415  HD1 HIS A  98      17.112  33.162  60.224  1.00  0.00           H  
ATOM   1416  HD2 HIS A  98      15.971  37.229  60.434  1.00  0.00           H  
ATOM   1417  HE1 HIS A  98      18.679  34.208  61.695  1.00  0.00           H  
ATOM   1418  N   VAL A  99      14.344  34.130  55.475  1.00  0.00           N  
ATOM   1419  CA  VAL A  99      13.301  33.786  54.538  1.00  0.00           C  
ATOM   1420  C   VAL A  99      13.674  32.616  53.643  1.00  0.00           C  
ATOM   1421  O   VAL A  99      14.706  32.650  52.957  1.00  0.00           O  
ATOM   1422  CB  VAL A  99      12.945  34.997  53.656  1.00  0.00           C  
ATOM   1423  CG1 VAL A  99      11.886  34.625  52.628  1.00  0.00           C  
ATOM   1424  CG2 VAL A  99      12.466  36.139  54.540  1.00  0.00           C  
ATOM   1425  H   VAL A  99      15.229  34.466  55.122  1.00  0.00           H  
ATOM   1426  HA  VAL A  99      12.417  33.498  55.106  1.00  0.00           H  
ATOM   1427  HB  VAL A  99      13.825  35.314  53.097  1.00  0.00           H  
ATOM   1428 1HG1 VAL A  99      11.651  35.496  52.016  1.00  0.00           H  
ATOM   1429 2HG1 VAL A  99      12.242  33.826  51.978  1.00  0.00           H  
ATOM   1430 3HG1 VAL A  99      10.985  34.287  53.140  1.00  0.00           H  
ATOM   1431 1HG2 VAL A  99      12.212  37.000  53.922  1.00  0.00           H  
ATOM   1432 2HG2 VAL A  99      11.584  35.823  55.098  1.00  0.00           H  
ATOM   1433 3HG2 VAL A  99      13.256  36.415  55.237  1.00  0.00           H  
ATOM   1434  N   GLY A 100      12.843  31.578  53.679  1.00  0.00           N  
ATOM   1435  CA  GLY A 100      12.987  30.387  52.865  1.00  0.00           C  
ATOM   1436  C   GLY A 100      13.923  29.352  53.455  1.00  0.00           C  
ATOM   1437  O   GLY A 100      14.456  29.511  54.559  1.00  0.00           O  
ATOM   1438  H   GLY A 100      12.063  31.636  54.322  1.00  0.00           H  
ATOM   1439 1HA  GLY A 100      12.008  29.929  52.726  1.00  0.00           H  
ATOM   1440 2HA  GLY A 100      13.359  30.663  51.880  1.00  0.00           H  
ATOM   1441  N   CYS A 101      14.124  28.280  52.713  1.00  0.00           N  
ATOM   1442  CA  CYS A 101      14.935  27.171  53.139  1.00  0.00           C  
ATOM   1443  C   CYS A 101      16.400  27.515  53.347  1.00  0.00           C  
ATOM   1444  O   CYS A 101      16.962  27.243  54.411  1.00  0.00           O  
ATOM   1445  CB  CYS A 101      14.844  26.035  52.120  1.00  0.00           C  
ATOM   1446  SG  CYS A 101      15.891  24.607  52.485  1.00  0.00           S  
ATOM   1447  H   CYS A 101      13.684  28.243  51.804  1.00  0.00           H  
ATOM   1448  HA  CYS A 101      14.544  26.820  54.094  1.00  0.00           H  
ATOM   1449 1HB  CYS A 101      13.813  25.686  52.058  1.00  0.00           H  
ATOM   1450 2HB  CYS A 101      15.123  26.406  51.133  1.00  0.00           H  
ATOM   1451  N   ARG A 102      17.052  28.116  52.349  1.00  0.00           N  
ATOM   1452  CA  ARG A 102      18.474  28.368  52.462  1.00  0.00           C  
ATOM   1453  C   ARG A 102      18.882  29.800  52.141  1.00  0.00           C  
ATOM   1454  O   ARG A 102      19.279  30.067  51.002  1.00  0.00           O  
ATOM   1455  CB  ARG A 102      19.217  27.418  51.535  1.00  0.00           C  
ATOM   1456  CG  ARG A 102      20.736  27.468  51.592  1.00  0.00           C  
ATOM   1457  CD  ARG A 102      21.285  26.825  52.814  1.00  0.00           C  
ATOM   1458  NE  ARG A 102      22.733  26.937  52.877  1.00  0.00           N  
ATOM   1459  CZ  ARG A 102      23.629  26.060  52.384  1.00  0.00           C  
ATOM   1460  NH1 ARG A 102      23.237  24.966  51.769  1.00  0.00           N  
ATOM   1461  NH2 ARG A 102      24.917  26.316  52.528  1.00  0.00           N  
ATOM   1462  H   ARG A 102      16.549  28.391  51.519  1.00  0.00           H  
ATOM   1463  HA  ARG A 102      18.768  28.180  53.494  1.00  0.00           H  
ATOM   1464 1HB  ARG A 102      18.921  26.396  51.766  1.00  0.00           H  
ATOM   1465 2HB  ARG A 102      18.930  27.626  50.504  1.00  0.00           H  
ATOM   1466 1HG  ARG A 102      21.142  26.947  50.725  1.00  0.00           H  
ATOM   1467 2HG  ARG A 102      21.080  28.503  51.585  1.00  0.00           H  
ATOM   1468 1HD  ARG A 102      20.872  27.298  53.705  1.00  0.00           H  
ATOM   1469 2HD  ARG A 102      21.022  25.768  52.817  1.00  0.00           H  
ATOM   1470  HE  ARG A 102      23.105  27.757  53.338  1.00  0.00           H  
ATOM   1471 1HH1 ARG A 102      22.253  24.764  51.656  1.00  0.00           H  
ATOM   1472 2HH1 ARG A 102      23.907  24.307  51.399  1.00  0.00           H  
ATOM   1473 1HH2 ARG A 102      25.210  27.160  53.002  1.00  0.00           H  
ATOM   1474 2HH2 ARG A 102      25.621  25.685  52.174  1.00  0.00           H  
ATOM   1475  N   PRO A 103      18.753  30.742  53.089  1.00  0.00           N  
ATOM   1476  CA  PRO A 103      19.164  32.149  52.988  1.00  0.00           C  
ATOM   1477  C   PRO A 103      20.682  32.231  52.741  1.00  0.00           C  
ATOM   1478  O   PRO A 103      21.437  31.394  53.254  1.00  0.00           O  
ATOM   1479  CB  PRO A 103      18.771  32.724  54.353  1.00  0.00           C  
ATOM   1480  CG  PRO A 103      17.697  31.820  54.854  1.00  0.00           C  
ATOM   1481  CD  PRO A 103      18.075  30.446  54.367  1.00  0.00           C  
ATOM   1482  HA  PRO A 103      18.601  32.640  52.181  1.00  0.00           H  
ATOM   1483 1HB  PRO A 103      19.650  32.745  55.015  1.00  0.00           H  
ATOM   1484 2HB  PRO A 103      18.429  33.762  54.230  1.00  0.00           H  
ATOM   1485 1HG  PRO A 103      17.635  31.866  55.952  1.00  0.00           H  
ATOM   1486 2HG  PRO A 103      16.713  32.133  54.477  1.00  0.00           H  
ATOM   1487 1HD  PRO A 103      18.752  29.954  55.080  1.00  0.00           H  
ATOM   1488 2HD  PRO A 103      17.124  29.905  54.255  1.00  0.00           H  
ATOM   1489  N   TYR A 104      21.093  33.227  51.957  1.00  0.00           N  
ATOM   1490  CA  TYR A 104      22.479  33.463  51.580  1.00  0.00           C  
ATOM   1491  C   TYR A 104      23.395  33.759  52.766  1.00  0.00           C  
ATOM   1492  O   TYR A 104      23.067  34.557  53.645  1.00  0.00           O  
ATOM   1493  CB  TYR A 104      22.418  34.631  50.591  1.00  0.00           C  
ATOM   1494  CG  TYR A 104      23.687  34.915  49.816  1.00  0.00           C  
ATOM   1495  CD1 TYR A 104      24.085  34.023  48.830  1.00  0.00           C  
ATOM   1496  CD2 TYR A 104      24.429  36.052  50.092  1.00  0.00           C  
ATOM   1497  CE1 TYR A 104      25.237  34.258  48.107  1.00  0.00           C  
ATOM   1498  CE2 TYR A 104      25.579  36.275  49.360  1.00  0.00           C  
ATOM   1499  CZ  TYR A 104      25.982  35.394  48.380  1.00  0.00           C  
ATOM   1500  OH  TYR A 104      27.133  35.637  47.663  1.00  0.00           O  
ATOM   1501  H   TYR A 104      20.391  33.860  51.603  1.00  0.00           H  
ATOM   1502  HA  TYR A 104      22.892  32.574  51.102  1.00  0.00           H  
ATOM   1503 1HB  TYR A 104      21.630  34.438  49.865  1.00  0.00           H  
ATOM   1504 2HB  TYR A 104      22.162  35.540  51.137  1.00  0.00           H  
ATOM   1505  HD1 TYR A 104      23.491  33.132  48.625  1.00  0.00           H  
ATOM   1506  HD2 TYR A 104      24.122  36.755  50.865  1.00  0.00           H  
ATOM   1507  HE1 TYR A 104      25.549  33.558  47.334  1.00  0.00           H  
ATOM   1508  HE2 TYR A 104      26.150  37.175  49.591  1.00  0.00           H  
ATOM   1509  HH  TYR A 104      27.424  36.533  47.856  1.00  0.00           H  
ATOM   1510  N   SER A 105      24.553  33.105  52.782  1.00  0.00           N  
ATOM   1511  CA  SER A 105      25.514  33.196  53.883  1.00  0.00           C  
ATOM   1512  C   SER A 105      26.593  34.261  53.852  1.00  0.00           C  
ATOM   1513  O   SER A 105      27.266  34.460  54.874  1.00  0.00           O  
ATOM   1514  CB  SER A 105      26.237  31.875  54.061  1.00  0.00           C  
ATOM   1515  OG  SER A 105      27.100  31.605  52.991  1.00  0.00           O  
ATOM   1516  H   SER A 105      24.784  32.515  51.995  1.00  0.00           H  
ATOM   1517  HA  SER A 105      24.934  33.421  54.780  1.00  0.00           H  
ATOM   1518 1HB  SER A 105      26.806  31.907  54.990  1.00  0.00           H  
ATOM   1519 2HB  SER A 105      25.509  31.069  54.146  1.00  0.00           H  
ATOM   1520  HG  SER A 105      26.606  31.073  52.363  1.00  0.00           H  
ATOM   1521  N   ILE A 106      26.801  34.962  52.744  1.00  0.00           N  
ATOM   1522  CA  ILE A 106      27.877  35.939  52.718  1.00  0.00           C  
ATOM   1523  C   ILE A 106      27.280  37.291  53.038  1.00  0.00           C  
ATOM   1524  O   ILE A 106      26.357  37.723  52.344  1.00  0.00           O  
ATOM   1525  CB  ILE A 106      28.593  35.978  51.356  1.00  0.00           C  
ATOM   1526  CG1 ILE A 106      29.302  34.645  51.101  1.00  0.00           C  
ATOM   1527  CG2 ILE A 106      29.588  37.127  51.276  1.00  0.00           C  
ATOM   1528  CD1 ILE A 106      28.530  33.634  50.284  1.00  0.00           C  
ATOM   1529  H   ILE A 106      26.226  34.825  51.926  1.00  0.00           H  
ATOM   1530  HA  ILE A 106      28.608  35.661  53.477  1.00  0.00           H  
ATOM   1531  HB  ILE A 106      27.865  36.106  50.556  1.00  0.00           H  
ATOM   1532 1HG1 ILE A 106      30.239  34.846  50.584  1.00  0.00           H  
ATOM   1533 2HG1 ILE A 106      29.531  34.190  52.065  1.00  0.00           H  
ATOM   1534 1HG2 ILE A 106      30.070  37.117  50.300  1.00  0.00           H  
ATOM   1535 2HG2 ILE A 106      29.070  38.075  51.414  1.00  0.00           H  
ATOM   1536 3HG2 ILE A 106      30.341  37.013  52.056  1.00  0.00           H  
ATOM   1537 1HD1 ILE A 106      29.132  32.732  50.171  1.00  0.00           H  
ATOM   1538 2HD1 ILE A 106      27.591  33.371  50.771  1.00  0.00           H  
ATOM   1539 3HD1 ILE A 106      28.310  34.052  49.303  1.00  0.00           H  
ATOM   1540  N   PRO A 107      27.762  38.007  54.045  1.00  0.00           N  
ATOM   1541  CA  PRO A 107      27.254  39.305  54.481  1.00  0.00           C  
ATOM   1542  C   PRO A 107      27.248  40.347  53.359  1.00  0.00           C  
ATOM   1543  O   PRO A 107      28.119  40.294  52.479  1.00  0.00           O  
ATOM   1544  CB  PRO A 107      28.228  39.696  55.597  1.00  0.00           C  
ATOM   1545  CG  PRO A 107      28.769  38.407  56.115  1.00  0.00           C  
ATOM   1546  CD  PRO A 107      28.869  37.507  54.912  1.00  0.00           C  
ATOM   1547  HA  PRO A 107      26.238  39.120  54.860  1.00  0.00           H  
ATOM   1548 1HB  PRO A 107      29.015  40.349  55.193  1.00  0.00           H  
ATOM   1549 2HB  PRO A 107      27.708  40.269  56.379  1.00  0.00           H  
ATOM   1550 1HG  PRO A 107      29.746  38.573  56.593  1.00  0.00           H  
ATOM   1551 2HG  PRO A 107      28.109  37.988  56.888  1.00  0.00           H  
ATOM   1552 1HD  PRO A 107      29.842  37.624  54.413  1.00  0.00           H  
ATOM   1553 2HD  PRO A 107      28.720  36.499  55.328  1.00  0.00           H  
ATOM   1554  N   PRO A 108      26.299  41.292  53.378  1.00  0.00           N  
ATOM   1555  CA  PRO A 108      26.085  42.398  52.433  1.00  0.00           C  
ATOM   1556  C   PRO A 108      27.170  43.461  52.609  1.00  0.00           C  
ATOM   1557  O   PRO A 108      27.874  43.447  53.624  1.00  0.00           O  
ATOM   1558  CB  PRO A 108      24.700  42.914  52.838  1.00  0.00           C  
ATOM   1559  CG  PRO A 108      24.598  42.610  54.294  1.00  0.00           C  
ATOM   1560  CD  PRO A 108      25.318  41.300  54.467  1.00  0.00           C  
ATOM   1561  HA  PRO A 108      26.074  42.008  51.405  1.00  0.00           H  
ATOM   1562 1HB  PRO A 108      24.634  43.990  52.619  1.00  0.00           H  
ATOM   1563 2HB  PRO A 108      23.925  42.409  52.243  1.00  0.00           H  
ATOM   1564 1HG  PRO A 108      25.054  43.422  54.879  1.00  0.00           H  
ATOM   1565 2HG  PRO A 108      23.542  42.551  54.596  1.00  0.00           H  
ATOM   1566 1HD  PRO A 108      25.786  41.288  55.462  1.00  0.00           H  
ATOM   1567 2HD  PRO A 108      24.582  40.491  54.349  1.00  0.00           H  
ATOM   1568  N   CYS A 109      27.295  44.361  51.651  1.00  0.00           N  
ATOM   1569  CA  CYS A 109      28.311  45.388  51.751  1.00  0.00           C  
ATOM   1570  C   CYS A 109      27.970  46.620  50.955  1.00  0.00           C  
ATOM   1571  O   CYS A 109      27.024  46.615  50.156  1.00  0.00           O  
ATOM   1572  CB  CYS A 109      29.650  44.836  51.260  1.00  0.00           C  
ATOM   1573  SG  CYS A 109      29.666  44.267  49.543  1.00  0.00           S  
ATOM   1574  H   CYS A 109      26.674  44.319  50.857  1.00  0.00           H  
ATOM   1575  HA  CYS A 109      28.404  45.681  52.796  1.00  0.00           H  
ATOM   1576 1HB  CYS A 109      30.406  45.614  51.363  1.00  0.00           H  
ATOM   1577 2HB  CYS A 109      29.944  43.994  51.887  1.00  0.00           H  
ATOM   1578  N   GLU A 110      28.710  47.700  51.182  1.00  0.00           N  
ATOM   1579  CA  GLU A 110      28.465  48.920  50.426  1.00  0.00           C  
ATOM   1580  C   GLU A 110      29.284  49.018  49.163  1.00  0.00           C  
ATOM   1581  O   GLU A 110      30.522  49.043  49.175  1.00  0.00           O  
ATOM   1582  CB  GLU A 110      28.734  50.182  51.248  1.00  0.00           C  
ATOM   1583  CG  GLU A 110      27.954  50.356  52.544  1.00  0.00           C  
ATOM   1584  CD  GLU A 110      26.458  50.397  52.402  1.00  0.00           C  
ATOM   1585  OE1 GLU A 110      26.003  50.377  51.284  1.00  0.00           O  
ATOM   1586  OE2 GLU A 110      25.757  50.449  53.385  1.00  0.00           O  
ATOM   1587  H   GLU A 110      29.438  47.648  51.880  1.00  0.00           H  
ATOM   1588  HA  GLU A 110      27.415  48.926  50.132  1.00  0.00           H  
ATOM   1589 1HB  GLU A 110      29.789  50.220  51.520  1.00  0.00           H  
ATOM   1590 2HB  GLU A 110      28.518  51.062  50.642  1.00  0.00           H  
ATOM   1591 1HG  GLU A 110      28.227  49.514  53.179  1.00  0.00           H  
ATOM   1592 2HG  GLU A 110      28.269  51.282  53.024  1.00  0.00           H  
ATOM   1593  N   HIS A 111      28.583  49.039  48.029  1.00  0.00           N  
ATOM   1594  CA  HIS A 111      29.221  49.076  46.709  1.00  0.00           C  
ATOM   1595  C   HIS A 111      29.614  50.507  46.308  1.00  0.00           C  
ATOM   1596  O   HIS A 111      29.031  51.085  45.388  1.00  0.00           O  
ATOM   1597  CB  HIS A 111      28.284  48.478  45.655  1.00  0.00           C  
ATOM   1598  CG  HIS A 111      28.053  47.007  45.809  1.00  0.00           C  
ATOM   1599  ND1 HIS A 111      27.271  46.472  46.812  1.00  0.00           N  
ATOM   1600  CD2 HIS A 111      28.503  45.955  45.086  1.00  0.00           C  
ATOM   1601  CE1 HIS A 111      27.251  45.156  46.696  1.00  0.00           C  
ATOM   1602  NE2 HIS A 111      27.991  44.816  45.657  1.00  0.00           N  
ATOM   1603  H   HIS A 111      27.576  49.031  48.087  1.00  0.00           H  
ATOM   1604  HA  HIS A 111      30.133  48.481  46.756  1.00  0.00           H  
ATOM   1605 1HB  HIS A 111      27.316  48.979  45.701  1.00  0.00           H  
ATOM   1606 2HB  HIS A 111      28.698  48.654  44.662  1.00  0.00           H  
ATOM   1607  HD1 HIS A 111      26.723  46.968  47.485  1.00  0.00           H  
ATOM   1608  HD2 HIS A 111      29.145  45.872  44.208  1.00  0.00           H  
ATOM   1609  HE1 HIS A 111      26.681  44.553  47.403  1.00  0.00           H  
ATOM   1610  N   HIS A 112      30.597  51.052  47.029  1.00  0.00           N  
ATOM   1611  CA  HIS A 112      31.091  52.420  46.906  1.00  0.00           C  
ATOM   1612  C   HIS A 112      29.984  53.471  47.104  1.00  0.00           C  
ATOM   1613  O   HIS A 112      29.909  54.466  46.383  1.00  0.00           O  
ATOM   1614  CB  HIS A 112      31.757  52.723  45.560  1.00  0.00           C  
ATOM   1615  CG  HIS A 112      33.019  51.970  45.274  1.00  0.00           C  
ATOM   1616  ND1 HIS A 112      34.170  52.133  46.016  1.00  0.00           N  
ATOM   1617  CD2 HIS A 112      33.302  51.059  44.333  1.00  0.00           C  
ATOM   1618  CE1 HIS A 112      35.113  51.342  45.533  1.00  0.00           C  
ATOM   1619  NE2 HIS A 112      34.610  50.678  44.509  1.00  0.00           N  
ATOM   1620  H   HIS A 112      31.006  50.428  47.707  1.00  0.00           H  
ATOM   1621  HA  HIS A 112      31.834  52.594  47.683  1.00  0.00           H  
ATOM   1622 1HB  HIS A 112      31.058  52.500  44.752  1.00  0.00           H  
ATOM   1623 2HB  HIS A 112      31.995  53.785  45.508  1.00  0.00           H  
ATOM   1624  HD2 HIS A 112      32.608  50.697  43.574  1.00  0.00           H  
ATOM   1625  HE1 HIS A 112      36.130  51.250  45.913  1.00  0.00           H  
ATOM   1626  HE2 HIS A 112      35.100  50.000  43.942  1.00  0.00           H  
ATOM   1627  N   VAL A 113      29.124  53.229  48.087  1.00  0.00           N  
ATOM   1628  CA  VAL A 113      28.027  54.128  48.424  1.00  0.00           C  
ATOM   1629  C   VAL A 113      28.078  54.425  49.920  1.00  0.00           C  
ATOM   1630  O   VAL A 113      28.756  53.721  50.667  1.00  0.00           O  
ATOM   1631  CB  VAL A 113      26.661  53.516  48.061  1.00  0.00           C  
ATOM   1632  CG1 VAL A 113      26.585  53.252  46.564  1.00  0.00           C  
ATOM   1633  CG2 VAL A 113      26.442  52.234  48.850  1.00  0.00           C  
ATOM   1634  H   VAL A 113      29.245  52.378  48.618  1.00  0.00           H  
ATOM   1635  HA  VAL A 113      28.139  55.055  47.858  1.00  0.00           H  
ATOM   1636  HB  VAL A 113      25.868  54.223  48.300  1.00  0.00           H  
ATOM   1637 1HG1 VAL A 113      25.615  52.819  46.320  1.00  0.00           H  
ATOM   1638 2HG1 VAL A 113      26.710  54.189  46.022  1.00  0.00           H  
ATOM   1639 3HG1 VAL A 113      27.370  52.558  46.266  1.00  0.00           H  
ATOM   1640 1HG2 VAL A 113      25.475  51.804  48.591  1.00  0.00           H  
ATOM   1641 2HG2 VAL A 113      27.229  51.517  48.613  1.00  0.00           H  
ATOM   1642 3HG2 VAL A 113      26.462  52.442  49.919  1.00  0.00           H  
ATOM   1643  N   ASN A 114      27.371  55.462  50.348  1.00  0.00           N  
ATOM   1644  CA  ASN A 114      27.307  55.765  51.767  1.00  0.00           C  
ATOM   1645  C   ASN A 114      26.265  54.883  52.428  1.00  0.00           C  
ATOM   1646  O   ASN A 114      25.198  54.641  51.852  1.00  0.00           O  
ATOM   1647  CB  ASN A 114      26.978  57.232  51.978  1.00  0.00           C  
ATOM   1648  CG  ASN A 114      28.085  58.133  51.504  1.00  0.00           C  
ATOM   1649  OD1 ASN A 114      29.273  57.850  51.698  1.00  0.00           O  
ATOM   1650  ND2 ASN A 114      27.715  59.224  50.881  1.00  0.00           N  
ATOM   1651  H   ASN A 114      26.881  56.040  49.681  1.00  0.00           H  
ATOM   1652  HA  ASN A 114      28.278  55.560  52.219  1.00  0.00           H  
ATOM   1653 1HB  ASN A 114      26.063  57.481  51.441  1.00  0.00           H  
ATOM   1654 2HB  ASN A 114      26.798  57.416  53.037  1.00  0.00           H  
ATOM   1655 1HD2 ASN A 114      28.406  59.863  50.543  1.00  0.00           H  
ATOM   1656 2HD2 ASN A 114      26.745  59.420  50.743  1.00  0.00           H  
ATOM   1657  N   GLY A 115      26.567  54.402  53.625  1.00  0.00           N  
ATOM   1658  CA  GLY A 115      25.639  53.566  54.366  1.00  0.00           C  
ATOM   1659  C   GLY A 115      26.291  53.027  55.618  1.00  0.00           C  
ATOM   1660  O   GLY A 115      27.458  53.312  55.887  1.00  0.00           O  
ATOM   1661  H   GLY A 115      27.463  54.620  54.033  1.00  0.00           H  
ATOM   1662 1HA  GLY A 115      24.753  54.144  54.628  1.00  0.00           H  
ATOM   1663 2HA  GLY A 115      25.308  52.743  53.733  1.00  0.00           H  
ATOM   1664  N   SER A 116      25.539  52.230  56.377  1.00  0.00           N  
ATOM   1665  CA  SER A 116      25.994  51.638  57.631  1.00  0.00           C  
ATOM   1666  C   SER A 116      26.648  50.265  57.495  1.00  0.00           C  
ATOM   1667  O   SER A 116      27.160  49.723  58.481  1.00  0.00           O  
ATOM   1668  CB  SER A 116      24.823  51.530  58.590  1.00  0.00           C  
ATOM   1669  OG  SER A 116      23.865  50.623  58.119  1.00  0.00           O  
ATOM   1670  H   SER A 116      24.598  52.017  56.075  1.00  0.00           H  
ATOM   1671  HA  SER A 116      26.753  52.297  58.054  1.00  0.00           H  
ATOM   1672 1HB  SER A 116      25.183  51.208  59.567  1.00  0.00           H  
ATOM   1673 2HB  SER A 116      24.367  52.512  58.715  1.00  0.00           H  
ATOM   1674  HG  SER A 116      23.127  50.679  58.729  1.00  0.00           H  
ATOM   1675  N   ARG A 117      26.632  49.680  56.297  1.00  0.00           N  
ATOM   1676  CA  ARG A 117      27.184  48.341  56.113  1.00  0.00           C  
ATOM   1677  C   ARG A 117      28.685  48.536  55.937  1.00  0.00           C  
ATOM   1678  O   ARG A 117      29.118  49.644  55.661  1.00  0.00           O  
ATOM   1679  CB  ARG A 117      26.526  47.691  54.905  1.00  0.00           C  
ATOM   1680  CG  ARG A 117      25.010  47.598  54.988  1.00  0.00           C  
ATOM   1681  CD  ARG A 117      24.471  47.107  53.695  1.00  0.00           C  
ATOM   1682  NE  ARG A 117      23.016  47.109  53.661  1.00  0.00           N  
ATOM   1683  CZ  ARG A 117      22.270  48.170  53.293  1.00  0.00           C  
ATOM   1684  NH1 ARG A 117      22.811  49.311  52.930  1.00  0.00           N  
ATOM   1685  NH2 ARG A 117      20.950  48.111  53.285  1.00  0.00           N  
ATOM   1686  H   ARG A 117      26.240  50.149  55.493  1.00  0.00           H  
ATOM   1687  HA  ARG A 117      26.971  47.741  56.997  1.00  0.00           H  
ATOM   1688 1HB  ARG A 117      26.760  48.232  53.991  1.00  0.00           H  
ATOM   1689 2HB  ARG A 117      26.883  46.675  54.735  1.00  0.00           H  
ATOM   1690 1HG  ARG A 117      24.728  46.906  55.783  1.00  0.00           H  
ATOM   1691 2HG  ARG A 117      24.590  48.580  55.205  1.00  0.00           H  
ATOM   1692 1HD  ARG A 117      24.822  47.745  52.883  1.00  0.00           H  
ATOM   1693 2HD  ARG A 117      24.812  46.087  53.534  1.00  0.00           H  
ATOM   1694  HE  ARG A 117      22.537  46.262  53.931  1.00  0.00           H  
ATOM   1695 1HH1 ARG A 117      23.811  49.459  52.903  1.00  0.00           H  
ATOM   1696 2HH1 ARG A 117      22.195  50.065  52.666  1.00  0.00           H  
ATOM   1697 1HH2 ARG A 117      20.461  47.270  53.552  1.00  0.00           H  
ATOM   1698 2HH2 ARG A 117      20.454  48.944  52.999  1.00  0.00           H  
ATOM   1699  N   PRO A 118      29.529  47.504  56.077  1.00  0.00           N  
ATOM   1700  CA  PRO A 118      30.957  47.597  55.784  1.00  0.00           C  
ATOM   1701  C   PRO A 118      31.100  47.749  54.279  1.00  0.00           C  
ATOM   1702  O   PRO A 118      30.165  47.390  53.562  1.00  0.00           O  
ATOM   1703  CB  PRO A 118      31.480  46.256  56.309  1.00  0.00           C  
ATOM   1704  CG  PRO A 118      30.304  45.339  56.263  1.00  0.00           C  
ATOM   1705  CD  PRO A 118      29.108  46.194  56.592  1.00  0.00           C  
ATOM   1706  HA  PRO A 118      31.373  48.445  56.348  1.00  0.00           H  
ATOM   1707 1HB  PRO A 118      32.312  45.903  55.682  1.00  0.00           H  
ATOM   1708 2HB  PRO A 118      31.876  46.380  57.329  1.00  0.00           H  
ATOM   1709 1HG  PRO A 118      30.220  44.877  55.270  1.00  0.00           H  
ATOM   1710 2HG  PRO A 118      30.434  44.518  56.984  1.00  0.00           H  
ATOM   1711 1HD  PRO A 118      28.251  45.758  56.059  1.00  0.00           H  
ATOM   1712 2HD  PRO A 118      28.930  46.224  57.675  1.00  0.00           H  
ATOM   1713  N   PRO A 119      32.217  48.293  53.783  1.00  0.00           N  
ATOM   1714  CA  PRO A 119      32.558  48.437  52.369  1.00  0.00           C  
ATOM   1715  C   PRO A 119      32.830  47.065  51.760  1.00  0.00           C  
ATOM   1716  O   PRO A 119      33.245  46.145  52.473  1.00  0.00           O  
ATOM   1717  CB  PRO A 119      33.818  49.306  52.426  1.00  0.00           C  
ATOM   1718  CG  PRO A 119      34.412  49.034  53.767  1.00  0.00           C  
ATOM   1719  CD  PRO A 119      33.243  48.809  54.690  1.00  0.00           C  
ATOM   1720  HA  PRO A 119      31.748  48.954  51.834  1.00  0.00           H  
ATOM   1721 1HB  PRO A 119      34.491  49.031  51.602  1.00  0.00           H  
ATOM   1722 2HB  PRO A 119      33.551  50.365  52.292  1.00  0.00           H  
ATOM   1723 1HG  PRO A 119      35.072  48.154  53.711  1.00  0.00           H  
ATOM   1724 2HG  PRO A 119      35.033  49.882  54.084  1.00  0.00           H  
ATOM   1725 1HD  PRO A 119      33.541  48.079  55.455  1.00  0.00           H  
ATOM   1726 2HD  PRO A 119      32.936  49.758  55.151  1.00  0.00           H  
ATOM   1727  N   CYS A 120      32.573  46.937  50.462  1.00  0.00           N  
ATOM   1728  CA  CYS A 120      32.838  45.695  49.765  1.00  0.00           C  
ATOM   1729  C   CYS A 120      34.313  45.443  49.565  1.00  0.00           C  
ATOM   1730  O   CYS A 120      35.108  46.376  49.403  1.00  0.00           O  
ATOM   1731  CB  CYS A 120      32.156  45.698  48.397  1.00  0.00           C  
ATOM   1732  SG  CYS A 120      30.352  45.822  48.437  1.00  0.00           S  
ATOM   1733  H   CYS A 120      32.187  47.719  49.954  1.00  0.00           H  
ATOM   1734  HA  CYS A 120      32.436  44.870  50.354  1.00  0.00           H  
ATOM   1735 1HB  CYS A 120      32.544  46.542  47.826  1.00  0.00           H  
ATOM   1736 2HB  CYS A 120      32.413  44.781  47.867  1.00  0.00           H  
ATOM   1737  N   THR A 121      34.682  44.169  49.553  1.00  0.00           N  
ATOM   1738  CA  THR A 121      36.060  43.786  49.292  1.00  0.00           C  
ATOM   1739  C   THR A 121      36.102  42.674  48.254  1.00  0.00           C  
ATOM   1740  O   THR A 121      35.074  42.324  47.670  1.00  0.00           O  
ATOM   1741  CB  THR A 121      36.795  43.325  50.564  1.00  0.00           C  
ATOM   1742  OG1 THR A 121      38.184  43.189  50.239  1.00  0.00           O  
ATOM   1743  CG2 THR A 121      36.268  41.998  51.089  1.00  0.00           C  
ATOM   1744  H   THR A 121      34.004  43.439  49.724  1.00  0.00           H  
ATOM   1745  HA  THR A 121      36.590  44.651  48.892  1.00  0.00           H  
ATOM   1746  HB  THR A 121      36.666  44.080  51.339  1.00  0.00           H  
ATOM   1747  HG1 THR A 121      38.685  43.027  51.043  1.00  0.00           H  
ATOM   1748 1HG2 THR A 121      36.821  41.722  51.986  1.00  0.00           H  
ATOM   1749 2HG2 THR A 121      35.209  42.105  51.326  1.00  0.00           H  
ATOM   1750 3HG2 THR A 121      36.379  41.200  50.356  1.00  0.00           H  
ATOM   1751  N   GLY A 122      37.283  42.117  48.031  1.00  0.00           N  
ATOM   1752  CA  GLY A 122      37.466  41.083  47.027  1.00  0.00           C  
ATOM   1753  C   GLY A 122      36.729  39.816  47.408  1.00  0.00           C  
ATOM   1754  O   GLY A 122      36.460  39.565  48.583  1.00  0.00           O  
ATOM   1755  H   GLY A 122      38.054  42.447  48.593  1.00  0.00           H  
ATOM   1756 1HA  GLY A 122      37.106  41.438  46.061  1.00  0.00           H  
ATOM   1757 2HA  GLY A 122      38.527  40.868  46.911  1.00  0.00           H  
ATOM   1758  N   GLU A 123      36.403  39.001  46.402  1.00  0.00           N  
ATOM   1759  CA  GLU A 123      35.665  37.759  46.636  1.00  0.00           C  
ATOM   1760  C   GLU A 123      36.340  36.809  47.615  1.00  0.00           C  
ATOM   1761  O   GLU A 123      37.555  36.600  47.575  1.00  0.00           O  
ATOM   1762  CB  GLU A 123      35.443  37.038  45.305  1.00  0.00           C  
ATOM   1763  CG  GLU A 123      36.679  36.704  44.483  1.00  0.00           C  
ATOM   1764  CD  GLU A 123      37.162  37.819  43.598  1.00  0.00           C  
ATOM   1765  OE1 GLU A 123      36.773  38.942  43.815  1.00  0.00           O  
ATOM   1766  OE2 GLU A 123      37.925  37.555  42.699  1.00  0.00           O  
ATOM   1767  H   GLU A 123      36.669  39.243  45.458  1.00  0.00           H  
ATOM   1768  HA  GLU A 123      34.699  38.027  47.064  1.00  0.00           H  
ATOM   1769 1HB  GLU A 123      34.927  36.096  45.491  1.00  0.00           H  
ATOM   1770 2HB  GLU A 123      34.802  37.651  44.670  1.00  0.00           H  
ATOM   1771 1HG  GLU A 123      37.502  36.433  45.144  1.00  0.00           H  
ATOM   1772 2HG  GLU A 123      36.450  35.838  43.863  1.00  0.00           H  
ATOM   1773  N   GLY A 124      35.534  36.231  48.496  1.00  0.00           N  
ATOM   1774  CA  GLY A 124      35.991  35.262  49.472  1.00  0.00           C  
ATOM   1775  C   GLY A 124      35.717  33.827  49.057  1.00  0.00           C  
ATOM   1776  O   GLY A 124      35.468  33.534  47.879  1.00  0.00           O  
ATOM   1777  H   GLY A 124      34.555  36.478  48.486  1.00  0.00           H  
ATOM   1778 1HA  GLY A 124      37.063  35.387  49.626  1.00  0.00           H  
ATOM   1779 2HA  GLY A 124      35.497  35.458  50.423  1.00  0.00           H  
ATOM   1780  N   ASP A 125      35.778  32.931  50.034  1.00  0.00           N  
ATOM   1781  CA  ASP A 125      35.589  31.506  49.837  1.00  0.00           C  
ATOM   1782  C   ASP A 125      34.170  31.097  49.477  1.00  0.00           C  
ATOM   1783  O   ASP A 125      33.199  31.681  49.966  1.00  0.00           O  
ATOM   1784  CB  ASP A 125      36.003  30.741  51.096  1.00  0.00           C  
ATOM   1785  CG  ASP A 125      37.506  30.728  51.341  1.00  0.00           C  
ATOM   1786  OD1 ASP A 125      38.263  31.045  50.454  1.00  0.00           O  
ATOM   1787  OD2 ASP A 125      37.883  30.393  52.439  1.00  0.00           O  
ATOM   1788  H   ASP A 125      35.970  33.261  50.969  1.00  0.00           H  
ATOM   1789  HA  ASP A 125      36.238  31.195  49.018  1.00  0.00           H  
ATOM   1790 1HB  ASP A 125      35.519  31.186  51.966  1.00  0.00           H  
ATOM   1791 2HB  ASP A 125      35.659  29.709  51.017  1.00  0.00           H  
ATOM   1792  N   THR A 126      34.071  30.066  48.655  1.00  0.00           N  
ATOM   1793  CA  THR A 126      32.820  29.461  48.251  1.00  0.00           C  
ATOM   1794  C   THR A 126      32.210  28.735  49.440  1.00  0.00           C  
ATOM   1795  O   THR A 126      32.933  28.002  50.110  1.00  0.00           O  
ATOM   1796  CB  THR A 126      33.050  28.493  47.076  1.00  0.00           C  
ATOM   1797  OG1 THR A 126      33.656  29.190  45.980  1.00  0.00           O  
ATOM   1798  CG2 THR A 126      31.747  27.872  46.594  1.00  0.00           C  
ATOM   1799  H   THR A 126      34.923  29.674  48.282  1.00  0.00           H  
ATOM   1800  HA  THR A 126      32.164  30.268  47.921  1.00  0.00           H  
ATOM   1801  HB  THR A 126      33.720  27.697  47.401  1.00  0.00           H  
ATOM   1802  HG1 THR A 126      34.097  28.551  45.415  1.00  0.00           H  
ATOM   1803 1HG2 THR A 126      31.949  27.195  45.765  1.00  0.00           H  
ATOM   1804 2HG2 THR A 126      31.274  27.315  47.402  1.00  0.00           H  
ATOM   1805 3HG2 THR A 126      31.067  28.655  46.259  1.00  0.00           H  
ATOM   1806  N   PRO A 127      30.915  28.908  49.749  1.00  0.00           N  
ATOM   1807  CA  PRO A 127      30.185  28.230  50.818  1.00  0.00           C  
ATOM   1808  C   PRO A 127      29.991  26.743  50.514  1.00  0.00           C  
ATOM   1809  O   PRO A 127      30.070  26.348  49.343  1.00  0.00           O  
ATOM   1810  CB  PRO A 127      28.852  28.986  50.835  1.00  0.00           C  
ATOM   1811  CG  PRO A 127      28.696  29.574  49.474  1.00  0.00           C  
ATOM   1812  CD  PRO A 127      30.093  29.908  49.022  1.00  0.00           C  
ATOM   1813  HA  PRO A 127      30.722  28.372  51.767  1.00  0.00           H  
ATOM   1814 1HB  PRO A 127      28.029  28.298  51.081  1.00  0.00           H  
ATOM   1815 2HB  PRO A 127      28.862  29.760  51.616  1.00  0.00           H  
ATOM   1816 1HG  PRO A 127      28.206  28.876  48.780  1.00  0.00           H  
ATOM   1817 2HG  PRO A 127      28.048  30.460  49.540  1.00  0.00           H  
ATOM   1818 1HD  PRO A 127      30.095  29.769  47.931  1.00  0.00           H  
ATOM   1819 2HD  PRO A 127      30.373  30.934  49.301  1.00  0.00           H  
ATOM   1820  N   LYS A 128      29.771  25.945  51.552  1.00  0.00           N  
ATOM   1821  CA  LYS A 128      29.553  24.503  51.476  1.00  0.00           C  
ATOM   1822  C   LYS A 128      28.131  24.065  51.165  1.00  0.00           C  
ATOM   1823  O   LYS A 128      27.154  24.666  51.648  1.00  0.00           O  
ATOM   1824  CB  LYS A 128      29.993  23.856  52.790  1.00  0.00           C  
ATOM   1825  CG  LYS A 128      29.911  22.335  52.826  1.00  0.00           C  
ATOM   1826  CD  LYS A 128      30.473  21.770  54.122  1.00  0.00           C  
ATOM   1827  CE  LYS A 128      30.364  20.253  54.150  1.00  0.00           C  
ATOM   1828  NZ  LYS A 128      30.908  19.678  55.410  1.00  0.00           N  
ATOM   1829  H   LYS A 128      29.754  26.367  52.468  1.00  0.00           H  
ATOM   1830  HA  LYS A 128      30.167  24.122  50.659  1.00  0.00           H  
ATOM   1831 1HB  LYS A 128      31.027  24.134  52.998  1.00  0.00           H  
ATOM   1832 2HB  LYS A 128      29.376  24.237  53.603  1.00  0.00           H  
ATOM   1833 1HG  LYS A 128      28.875  22.008  52.731  1.00  0.00           H  
ATOM   1834 2HG  LYS A 128      30.474  21.924  51.989  1.00  0.00           H  
ATOM   1835 1HD  LYS A 128      31.522  22.054  54.221  1.00  0.00           H  
ATOM   1836 2HD  LYS A 128      29.921  22.185  54.965  1.00  0.00           H  
ATOM   1837 1HE  LYS A 128      29.316  19.972  54.055  1.00  0.00           H  
ATOM   1838 2HE  LYS A 128      30.915  19.841  53.305  1.00  0.00           H  
ATOM   1839 1HZ  LYS A 128      30.817  18.672  55.389  1.00  0.00           H  
ATOM   1840 2HZ  LYS A 128      31.884  19.925  55.501  1.00  0.00           H  
ATOM   1841 3HZ  LYS A 128      30.395  20.044  56.199  1.00  0.00           H  
ATOM   1842  N   CYS A 129      28.020  23.020  50.353  1.00  0.00           N  
ATOM   1843  CA  CYS A 129      26.765  22.412  49.958  1.00  0.00           C  
ATOM   1844  C   CYS A 129      26.328  21.271  50.871  1.00  0.00           C  
ATOM   1845  O   CYS A 129      27.088  20.359  51.170  1.00  0.00           O  
ATOM   1846  CB  CYS A 129      26.840  21.831  48.538  1.00  0.00           C  
ATOM   1847  SG  CYS A 129      25.321  20.992  47.967  1.00  0.00           S  
ATOM   1848  H   CYS A 129      28.872  22.621  49.986  1.00  0.00           H  
ATOM   1849  HA  CYS A 129      25.990  23.179  49.969  1.00  0.00           H  
ATOM   1850 1HB  CYS A 129      27.064  22.635  47.836  1.00  0.00           H  
ATOM   1851 2HB  CYS A 129      27.655  21.110  48.486  1.00  0.00           H  
ATOM   1852  N   SER A 130      25.091  21.380  51.318  1.00  0.00           N  
ATOM   1853  CA  SER A 130      24.416  20.430  52.189  1.00  0.00           C  
ATOM   1854  C   SER A 130      22.919  20.585  51.935  1.00  0.00           C  
ATOM   1855  O   SER A 130      22.422  21.716  51.799  1.00  0.00           O  
ATOM   1856  CB  SER A 130      24.765  20.697  53.640  1.00  0.00           C  
ATOM   1857  OG  SER A 130      24.108  19.791  54.484  1.00  0.00           O  
ATOM   1858  H   SER A 130      24.581  22.200  51.024  1.00  0.00           H  
ATOM   1859  HA  SER A 130      24.744  19.419  51.942  1.00  0.00           H  
ATOM   1860 1HB  SER A 130      25.842  20.613  53.776  1.00  0.00           H  
ATOM   1861 2HB  SER A 130      24.481  21.715  53.902  1.00  0.00           H  
ATOM   1862  HG  SER A 130      24.415  19.990  55.372  1.00  0.00           H  
ATOM   1863  N   LYS A 131      22.188  19.465  51.858  1.00  0.00           N  
ATOM   1864  CA  LYS A 131      20.754  19.497  51.561  1.00  0.00           C  
ATOM   1865  C   LYS A 131      19.924  19.780  52.806  1.00  0.00           C  
ATOM   1866  O   LYS A 131      19.131  18.953  53.251  1.00  0.00           O  
ATOM   1867  CB  LYS A 131      20.355  18.167  50.919  1.00  0.00           C  
ATOM   1868  CG  LYS A 131      21.026  17.909  49.577  1.00  0.00           C  
ATOM   1869  CD  LYS A 131      20.636  16.549  49.020  1.00  0.00           C  
ATOM   1870  CE  LYS A 131      21.353  16.260  47.709  1.00  0.00           C  
ATOM   1871  NZ  LYS A 131      21.044  14.902  47.188  1.00  0.00           N  
ATOM   1872  H   LYS A 131      22.653  18.582  52.013  1.00  0.00           H  
ATOM   1873  HA  LYS A 131      20.567  20.311  50.861  1.00  0.00           H  
ATOM   1874 1HB  LYS A 131      20.613  17.349  51.592  1.00  0.00           H  
ATOM   1875 2HB  LYS A 131      19.277  18.140  50.769  1.00  0.00           H  
ATOM   1876 1HG  LYS A 131      20.733  18.685  48.868  1.00  0.00           H  
ATOM   1877 2HG  LYS A 131      22.109  17.945  49.696  1.00  0.00           H  
ATOM   1878 1HD  LYS A 131      20.889  15.773  49.742  1.00  0.00           H  
ATOM   1879 2HD  LYS A 131      19.558  16.527  48.847  1.00  0.00           H  
ATOM   1880 1HE  LYS A 131      21.051  17.000  46.970  1.00  0.00           H  
ATOM   1881 2HE  LYS A 131      22.428  16.343  47.867  1.00  0.00           H  
ATOM   1882 1HZ  LYS A 131      21.540  14.751  46.320  1.00  0.00           H  
ATOM   1883 2HZ  LYS A 131      21.332  14.207  47.863  1.00  0.00           H  
ATOM   1884 3HZ  LYS A 131      20.053  14.816  47.025  1.00  0.00           H  
ATOM   1885  N   ILE A 132      20.108  20.979  53.331  1.00  0.00           N  
ATOM   1886  CA  ILE A 132      19.470  21.419  54.557  1.00  0.00           C  
ATOM   1887  C   ILE A 132      18.777  22.772  54.484  1.00  0.00           C  
ATOM   1888  O   ILE A 132      19.024  23.576  53.583  1.00  0.00           O  
ATOM   1889  CB  ILE A 132      20.518  21.464  55.685  1.00  0.00           C  
ATOM   1890  CG1 ILE A 132      21.600  22.480  55.311  1.00  0.00           C  
ATOM   1891  CG2 ILE A 132      21.094  20.073  55.901  1.00  0.00           C  
ATOM   1892  CD1 ILE A 132      22.617  22.787  56.387  1.00  0.00           C  
ATOM   1893  H   ILE A 132      20.733  21.584  52.817  1.00  0.00           H  
ATOM   1894  HA  ILE A 132      18.702  20.690  54.813  1.00  0.00           H  
ATOM   1895  HB  ILE A 132      20.049  21.808  56.606  1.00  0.00           H  
ATOM   1896 1HG1 ILE A 132      22.137  22.103  54.441  1.00  0.00           H  
ATOM   1897 2HG1 ILE A 132      21.125  23.422  55.036  1.00  0.00           H  
ATOM   1898 1HG2 ILE A 132      21.839  20.083  56.697  1.00  0.00           H  
ATOM   1899 2HG2 ILE A 132      20.289  19.393  56.178  1.00  0.00           H  
ATOM   1900 3HG2 ILE A 132      21.569  19.716  54.988  1.00  0.00           H  
ATOM   1901 1HD1 ILE A 132      23.331  23.518  56.006  1.00  0.00           H  
ATOM   1902 2HD1 ILE A 132      22.104  23.192  57.260  1.00  0.00           H  
ATOM   1903 3HD1 ILE A 132      23.154  21.885  56.677  1.00  0.00           H  
ATOM   1904  N   CYS A 133      17.883  22.999  55.442  1.00  0.00           N  
ATOM   1905  CA  CYS A 133      17.217  24.287  55.613  1.00  0.00           C  
ATOM   1906  C   CYS A 133      17.597  24.894  56.953  1.00  0.00           C  
ATOM   1907  O   CYS A 133      17.989  24.172  57.885  1.00  0.00           O  
ATOM   1908  CB  CYS A 133      15.693  24.185  55.553  1.00  0.00           C  
ATOM   1909  SG  CYS A 133      15.002  23.574  53.997  1.00  0.00           S  
ATOM   1910  H   CYS A 133      17.653  22.248  56.078  1.00  0.00           H  
ATOM   1911  HA  CYS A 133      17.532  24.946  54.804  1.00  0.00           H  
ATOM   1912 1HB  CYS A 133      15.343  23.520  56.342  1.00  0.00           H  
ATOM   1913 2HB  CYS A 133      15.275  25.175  55.735  1.00  0.00           H  
ATOM   1914  N   GLU A 134      17.493  26.215  57.055  1.00  0.00           N  
ATOM   1915  CA  GLU A 134      17.775  26.888  58.303  1.00  0.00           C  
ATOM   1916  C   GLU A 134      16.907  26.234  59.384  1.00  0.00           C  
ATOM   1917  O   GLU A 134      15.702  26.073  59.165  1.00  0.00           O  
ATOM   1918  CB  GLU A 134      17.487  28.388  58.204  1.00  0.00           C  
ATOM   1919  CG  GLU A 134      17.795  29.172  59.472  1.00  0.00           C  
ATOM   1920  CD  GLU A 134      17.594  30.654  59.324  1.00  0.00           C  
ATOM   1921  OE1 GLU A 134      17.357  31.092  58.225  1.00  0.00           O  
ATOM   1922  OE2 GLU A 134      17.672  31.357  60.305  1.00  0.00           O  
ATOM   1923  H   GLU A 134      17.213  26.723  56.229  1.00  0.00           H  
ATOM   1924  HA  GLU A 134      18.834  26.753  58.525  1.00  0.00           H  
ATOM   1925 1HB  GLU A 134      18.075  28.817  57.393  1.00  0.00           H  
ATOM   1926 2HB  GLU A 134      16.434  28.540  57.962  1.00  0.00           H  
ATOM   1927 1HG  GLU A 134      17.150  28.814  60.273  1.00  0.00           H  
ATOM   1928 2HG  GLU A 134      18.826  28.981  59.761  1.00  0.00           H  
ATOM   1929  N   PRO A 135      17.446  25.849  60.547  1.00  0.00           N  
ATOM   1930  CA  PRO A 135      16.688  25.185  61.612  1.00  0.00           C  
ATOM   1931  C   PRO A 135      15.446  25.986  61.959  1.00  0.00           C  
ATOM   1932  O   PRO A 135      15.500  27.215  62.114  1.00  0.00           O  
ATOM   1933  CB  PRO A 135      17.705  25.163  62.758  1.00  0.00           C  
ATOM   1934  CG  PRO A 135      19.029  25.122  62.073  1.00  0.00           C  
ATOM   1935  CD  PRO A 135      18.879  26.012  60.868  1.00  0.00           C  
ATOM   1936  HA  PRO A 135      16.426  24.168  61.287  1.00  0.00           H  
ATOM   1937 1HB  PRO A 135      17.579  26.055  63.389  1.00  0.00           H  
ATOM   1938 2HB  PRO A 135      17.530  24.287  63.400  1.00  0.00           H  
ATOM   1939 1HG  PRO A 135      19.818  25.472  62.755  1.00  0.00           H  
ATOM   1940 2HG  PRO A 135      19.280  24.087  61.797  1.00  0.00           H  
ATOM   1941 1HD  PRO A 135      19.112  27.054  61.132  1.00  0.00           H  
ATOM   1942 2HD  PRO A 135      19.568  25.617  60.107  1.00  0.00           H  
ATOM   1943  N   GLY A 136      14.328  25.274  62.066  1.00  0.00           N  
ATOM   1944  CA  GLY A 136      13.033  25.850  62.360  1.00  0.00           C  
ATOM   1945  C   GLY A 136      12.216  26.044  61.109  1.00  0.00           C  
ATOM   1946  O   GLY A 136      10.999  26.260  61.183  1.00  0.00           O  
ATOM   1947  H   GLY A 136      14.381  24.275  61.936  1.00  0.00           H  
ATOM   1948 1HA  GLY A 136      12.495  25.200  63.050  1.00  0.00           H  
ATOM   1949 2HA  GLY A 136      13.168  26.810  62.858  1.00  0.00           H  
ATOM   1950  N   TYR A 137      12.857  26.002  59.947  1.00  0.00           N  
ATOM   1951  CA  TYR A 137      12.135  26.160  58.700  1.00  0.00           C  
ATOM   1952  C   TYR A 137      11.434  24.871  58.312  1.00  0.00           C  
ATOM   1953  O   TYR A 137      11.985  23.781  58.450  1.00  0.00           O  
ATOM   1954  CB  TYR A 137      13.046  26.608  57.555  1.00  0.00           C  
ATOM   1955  CG  TYR A 137      12.277  26.839  56.272  1.00  0.00           C  
ATOM   1956  CD1 TYR A 137      11.598  28.030  56.065  1.00  0.00           C  
ATOM   1957  CD2 TYR A 137      12.247  25.857  55.293  1.00  0.00           C  
ATOM   1958  CE1 TYR A 137      10.897  28.237  54.893  1.00  0.00           C  
ATOM   1959  CE2 TYR A 137      11.547  26.064  54.120  1.00  0.00           C  
ATOM   1960  CZ  TYR A 137      10.870  27.249  53.914  1.00  0.00           C  
ATOM   1961  OH  TYR A 137      10.174  27.447  52.743  1.00  0.00           O  
ATOM   1962  H   TYR A 137      13.857  25.862  59.903  1.00  0.00           H  
ATOM   1963  HA  TYR A 137      11.374  26.928  58.838  1.00  0.00           H  
ATOM   1964 1HB  TYR A 137      13.561  27.530  57.827  1.00  0.00           H  
ATOM   1965 2HB  TYR A 137      13.809  25.850  57.381  1.00  0.00           H  
ATOM   1966  HD1 TYR A 137      11.615  28.807  56.830  1.00  0.00           H  
ATOM   1967  HD2 TYR A 137      12.777  24.917  55.446  1.00  0.00           H  
ATOM   1968  HE1 TYR A 137      10.365  29.175  54.736  1.00  0.00           H  
ATOM   1969  HE2 TYR A 137      11.524  25.290  53.353  1.00  0.00           H  
ATOM   1970  HH  TYR A 137      10.195  26.647  52.214  1.00  0.00           H  
ATOM   1971  N   SER A 138      10.213  25.015  57.808  1.00  0.00           N  
ATOM   1972  CA  SER A 138       9.400  23.922  57.298  1.00  0.00           C  
ATOM   1973  C   SER A 138       8.599  24.514  56.142  1.00  0.00           C  
ATOM   1974  O   SER A 138       8.066  25.621  56.301  1.00  0.00           O  
ATOM   1975  CB  SER A 138       8.504  23.384  58.397  1.00  0.00           C  
ATOM   1976  OG  SER A 138       7.654  22.372  57.929  1.00  0.00           O  
ATOM   1977  H   SER A 138       9.819  25.944  57.776  1.00  0.00           H  
ATOM   1978  HA  SER A 138      10.056  23.119  56.960  1.00  0.00           H  
ATOM   1979 1HB  SER A 138       9.126  22.992  59.203  1.00  0.00           H  
ATOM   1980 2HB  SER A 138       7.905  24.198  58.805  1.00  0.00           H  
ATOM   1981  HG  SER A 138       7.140  22.088  58.689  1.00  0.00           H  
ATOM   1982  N   PRO A 139       8.458  23.832  54.989  1.00  0.00           N  
ATOM   1983  CA  PRO A 139       8.832  22.488  54.524  1.00  0.00           C  
ATOM   1984  C   PRO A 139      10.344  22.249  54.463  1.00  0.00           C  
ATOM   1985  O   PRO A 139      11.122  23.201  54.541  1.00  0.00           O  
ATOM   1986  CB  PRO A 139       8.214  22.430  53.124  1.00  0.00           C  
ATOM   1987  CG  PRO A 139       7.188  23.511  53.083  1.00  0.00           C  
ATOM   1988  CD  PRO A 139       7.758  24.592  53.962  1.00  0.00           C  
ATOM   1989  HA  PRO A 139       8.373  21.742  55.190  1.00  0.00           H  
ATOM   1990 1HB  PRO A 139       8.995  22.575  52.363  1.00  0.00           H  
ATOM   1991 2HB  PRO A 139       7.774  21.437  52.951  1.00  0.00           H  
ATOM   1992 1HG  PRO A 139       7.039  23.834  52.042  1.00  0.00           H  
ATOM   1993 2HG  PRO A 139       6.220  23.137  53.447  1.00  0.00           H  
ATOM   1994 1HD  PRO A 139       8.443  25.227  53.380  1.00  0.00           H  
ATOM   1995 2HD  PRO A 139       6.942  25.197  54.384  1.00  0.00           H  
ATOM   1996  N   THR A 140      10.772  20.989  54.360  1.00  0.00           N  
ATOM   1997  CA  THR A 140      12.221  20.735  54.294  1.00  0.00           C  
ATOM   1998  C   THR A 140      12.802  20.936  52.896  1.00  0.00           C  
ATOM   1999  O   THR A 140      12.097  21.248  51.937  1.00  0.00           O  
ATOM   2000  CB  THR A 140      12.599  19.319  54.764  1.00  0.00           C  
ATOM   2001  OG1 THR A 140      14.025  19.237  54.888  1.00  0.00           O  
ATOM   2002  CG2 THR A 140      12.123  18.254  53.788  1.00  0.00           C  
ATOM   2003  H   THR A 140      10.105  20.231  54.327  1.00  0.00           H  
ATOM   2004  HA  THR A 140      12.718  21.448  54.954  1.00  0.00           H  
ATOM   2005  HB  THR A 140      12.141  19.135  55.736  1.00  0.00           H  
ATOM   2006  HG1 THR A 140      14.247  18.515  55.481  1.00  0.00           H  
ATOM   2007 1HG2 THR A 140      12.409  17.269  54.156  1.00  0.00           H  
ATOM   2008 2HG2 THR A 140      11.038  18.318  53.704  1.00  0.00           H  
ATOM   2009 3HG2 THR A 140      12.565  18.399  52.803  1.00  0.00           H  
ATOM   2010  N   TYR A 141      14.104  20.726  52.803  1.00  0.00           N  
ATOM   2011  CA  TYR A 141      14.866  20.985  51.587  1.00  0.00           C  
ATOM   2012  C   TYR A 141      14.267  20.266  50.376  1.00  0.00           C  
ATOM   2013  O   TYR A 141      14.013  20.870  49.339  1.00  0.00           O  
ATOM   2014  CB  TYR A 141      16.324  20.571  51.798  1.00  0.00           C  
ATOM   2015  CG  TYR A 141      17.236  20.822  50.618  1.00  0.00           C  
ATOM   2016  CD1 TYR A 141      17.963  22.002  50.555  1.00  0.00           C  
ATOM   2017  CD2 TYR A 141      17.355  19.889  49.599  1.00  0.00           C  
ATOM   2018  CE1 TYR A 141      18.802  22.248  49.485  1.00  0.00           C  
ATOM   2019  CE2 TYR A 141      18.194  20.138  48.530  1.00  0.00           C  
ATOM   2020  CZ  TYR A 141      18.918  21.311  48.465  1.00  0.00           C  
ATOM   2021  OH  TYR A 141      19.748  21.538  47.391  1.00  0.00           O  
ATOM   2022  H   TYR A 141      14.566  20.370  53.627  1.00  0.00           H  
ATOM   2023  HA  TYR A 141      14.830  22.055  51.379  1.00  0.00           H  
ATOM   2024 1HB  TYR A 141      16.731  21.112  52.654  1.00  0.00           H  
ATOM   2025 2HB  TYR A 141      16.371  19.507  52.029  1.00  0.00           H  
ATOM   2026  HD1 TYR A 141      17.874  22.739  51.353  1.00  0.00           H  
ATOM   2027  HD2 TYR A 141      16.790  18.957  49.633  1.00  0.00           H  
ATOM   2028  HE1 TYR A 141      19.372  23.175  49.436  1.00  0.00           H  
ATOM   2029  HE2 TYR A 141      18.285  19.403  47.730  1.00  0.00           H  
ATOM   2030  HH  TYR A 141      20.123  22.422  47.419  1.00  0.00           H  
ATOM   2031  N   LYS A 142      14.015  18.971  50.510  1.00  0.00           N  
ATOM   2032  CA  LYS A 142      13.443  18.220  49.397  1.00  0.00           C  
ATOM   2033  C   LYS A 142      12.020  18.689  49.025  1.00  0.00           C  
ATOM   2034  O   LYS A 142      11.675  18.769  47.846  1.00  0.00           O  
ATOM   2035  CB  LYS A 142      13.417  16.729  49.742  1.00  0.00           C  
ATOM   2036  CG  LYS A 142      14.797  16.083  49.785  1.00  0.00           C  
ATOM   2037  CD  LYS A 142      14.703  14.611  50.158  1.00  0.00           C  
ATOM   2038  CE  LYS A 142      16.078  13.957  50.214  1.00  0.00           C  
ATOM   2039  NZ  LYS A 142      15.998  12.527  50.617  1.00  0.00           N  
ATOM   2040  H   LYS A 142      14.227  18.525  51.391  1.00  0.00           H  
ATOM   2041  HA  LYS A 142      14.074  18.376  48.522  1.00  0.00           H  
ATOM   2042 1HB  LYS A 142      12.948  16.590  50.714  1.00  0.00           H  
ATOM   2043 2HB  LYS A 142      12.817  16.196  49.004  1.00  0.00           H  
ATOM   2044 1HG  LYS A 142      15.267  16.177  48.807  1.00  0.00           H  
ATOM   2045 2HG  LYS A 142      15.416  16.599  50.519  1.00  0.00           H  
ATOM   2046 1HD  LYS A 142      14.226  14.511  51.131  1.00  0.00           H  
ATOM   2047 2HD  LYS A 142      14.098  14.087  49.419  1.00  0.00           H  
ATOM   2048 1HE  LYS A 142      16.543  14.024  49.233  1.00  0.00           H  
ATOM   2049 2HE  LYS A 142      16.697  14.493  50.932  1.00  0.00           H  
ATOM   2050 1HZ  LYS A 142      16.927  12.131  50.645  1.00  0.00           H  
ATOM   2051 2HZ  LYS A 142      15.579  12.457  51.533  1.00  0.00           H  
ATOM   2052 3HZ  LYS A 142      15.436  12.017  49.951  1.00  0.00           H  
ATOM   2053  N   GLN A 143      11.209  19.042  50.012  1.00  0.00           N  
ATOM   2054  CA  GLN A 143       9.828  19.436  49.756  1.00  0.00           C  
ATOM   2055  C   GLN A 143       9.705  20.730  48.934  1.00  0.00           C  
ATOM   2056  O   GLN A 143       8.801  20.851  48.105  1.00  0.00           O  
ATOM   2057  CB  GLN A 143       9.075  19.599  51.079  1.00  0.00           C  
ATOM   2058  CG  GLN A 143       8.802  18.279  51.779  1.00  0.00           C  
ATOM   2059  CD  GLN A 143       8.182  18.422  53.156  1.00  0.00           C  
ATOM   2060  OE1 GLN A 143       8.663  19.131  54.045  1.00  0.00           O  
ATOM   2061  NE2 GLN A 143       7.070  17.722  53.346  1.00  0.00           N  
ATOM   2062  H   GLN A 143      11.571  19.035  50.955  1.00  0.00           H  
ATOM   2063  HA  GLN A 143       9.357  18.646  49.172  1.00  0.00           H  
ATOM   2064 1HB  GLN A 143       9.661  20.235  51.743  1.00  0.00           H  
ATOM   2065 2HB  GLN A 143       8.124  20.098  50.893  1.00  0.00           H  
ATOM   2066 1HG  GLN A 143       8.112  17.700  51.165  1.00  0.00           H  
ATOM   2067 2HG  GLN A 143       9.744  17.745  51.898  1.00  0.00           H  
ATOM   2068 1HE2 GLN A 143       6.597  17.760  54.228  1.00  0.00           H  
ATOM   2069 2HE2 GLN A 143       6.698  17.154  52.612  1.00  0.00           H  
ATOM   2070  N   ASP A 144      10.601  21.692  49.154  1.00  0.00           N  
ATOM   2071  CA  ASP A 144      10.570  22.935  48.374  1.00  0.00           C  
ATOM   2072  C   ASP A 144      11.480  22.883  47.151  1.00  0.00           C  
ATOM   2073  O   ASP A 144      11.697  23.907  46.497  1.00  0.00           O  
ATOM   2074  CB  ASP A 144      10.957  24.170  49.192  1.00  0.00           C  
ATOM   2075  CG  ASP A 144       9.929  24.654  50.205  1.00  0.00           C  
ATOM   2076  OD1 ASP A 144       8.755  24.414  50.043  1.00  0.00           O  
ATOM   2077  OD2 ASP A 144      10.350  25.272  51.151  1.00  0.00           O  
ATOM   2078  H   ASP A 144      11.301  21.551  49.867  1.00  0.00           H  
ATOM   2079  HA  ASP A 144       9.550  23.081  48.017  1.00  0.00           H  
ATOM   2080 1HB  ASP A 144      11.876  23.952  49.736  1.00  0.00           H  
ATOM   2081 2HB  ASP A 144      11.157  25.001  48.514  1.00  0.00           H  
ATOM   2082  N   LYS A 145      12.024  21.714  46.840  1.00  0.00           N  
ATOM   2083  CA  LYS A 145      12.932  21.610  45.705  1.00  0.00           C  
ATOM   2084  C   LYS A 145      12.157  21.510  44.376  1.00  0.00           C  
ATOM   2085  O   LYS A 145      11.204  20.749  44.232  1.00  0.00           O  
ATOM   2086  CB  LYS A 145      13.854  20.400  45.869  1.00  0.00           C  
ATOM   2087  CG  LYS A 145      14.915  20.305  44.780  1.00  0.00           C  
ATOM   2088  CD  LYS A 145      15.898  19.172  45.038  1.00  0.00           C  
ATOM   2089  CE  LYS A 145      16.824  19.097  43.834  1.00  0.00           C  
ATOM   2090  NZ  LYS A 145      17.842  18.014  43.897  1.00  0.00           N  
ATOM   2091  H   LYS A 145      11.825  20.878  47.374  1.00  0.00           H  
ATOM   2092  HA  LYS A 145      13.548  22.507  45.657  1.00  0.00           H  
ATOM   2093 1HB  LYS A 145      14.356  20.448  46.835  1.00  0.00           H  
ATOM   2094 2HB  LYS A 145      13.259  19.486  45.854  1.00  0.00           H  
ATOM   2095 1HG  LYS A 145      14.444  20.136  43.811  1.00  0.00           H  
ATOM   2096 2HG  LYS A 145      15.466  21.244  44.736  1.00  0.00           H  
ATOM   2097 1HD  LYS A 145      16.459  19.369  45.951  1.00  0.00           H  
ATOM   2098 2HD  LYS A 145      15.358  18.234  45.169  1.00  0.00           H  
ATOM   2099 1HE  LYS A 145      16.216  18.938  42.945  1.00  0.00           H  
ATOM   2100 2HE  LYS A 145      17.351  20.049  43.748  1.00  0.00           H  
ATOM   2101 1HZ  LYS A 145      18.364  18.107  43.036  1.00  0.00           H  
ATOM   2102 2HZ  LYS A 145      18.437  18.135  44.705  1.00  0.00           H  
ATOM   2103 3HZ  LYS A 145      17.394  17.113  43.962  1.00  0.00           H  
ATOM   2104  N   HIS A 146      12.606  22.307  43.415  1.00  0.00           N  
ATOM   2105  CA  HIS A 146      12.000  22.353  42.093  1.00  0.00           C  
ATOM   2106  C   HIS A 146      13.046  22.212  40.999  1.00  0.00           C  
ATOM   2107  O   HIS A 146      14.240  22.477  41.198  1.00  0.00           O  
ATOM   2108  CB  HIS A 146      11.235  23.669  41.921  1.00  0.00           C  
ATOM   2109  CG  HIS A 146      10.018  23.777  42.786  1.00  0.00           C  
ATOM   2110  ND1 HIS A 146      10.067  23.983  44.149  1.00  0.00           N  
ATOM   2111  CD2 HIS A 146       8.702  23.704  42.467  1.00  0.00           C  
ATOM   2112  CE1 HIS A 146       8.837  24.032  44.629  1.00  0.00           C  
ATOM   2113  NE2 HIS A 146       7.990  23.865  43.630  1.00  0.00           N  
ATOM   2114  H   HIS A 146      13.395  22.900  43.620  1.00  0.00           H  
ATOM   2115  HA  HIS A 146      11.302  21.525  41.981  1.00  0.00           H  
ATOM   2116 1HB  HIS A 146      11.896  24.505  42.155  1.00  0.00           H  
ATOM   2117 2HB  HIS A 146      10.927  23.774  40.881  1.00  0.00           H  
ATOM   2118  HD1 HIS A 146      10.858  24.158  44.736  1.00  0.00           H  
ATOM   2119  HD2 HIS A 146       8.177  23.551  41.524  1.00  0.00           H  
ATOM   2120  HE1 HIS A 146       8.673  24.191  45.694  1.00  0.00           H  
ATOM   2121  N   TYR A 147      12.588  21.776  39.836  1.00  0.00           N  
ATOM   2122  CA  TYR A 147      13.416  21.595  38.652  1.00  0.00           C  
ATOM   2123  C   TYR A 147      12.985  22.414  37.463  1.00  0.00           C  
ATOM   2124  O   TYR A 147      11.798  22.713  37.297  1.00  0.00           O  
ATOM   2125  CB  TYR A 147      13.458  20.128  38.220  1.00  0.00           C  
ATOM   2126  CG  TYR A 147      14.210  19.159  39.106  1.00  0.00           C  
ATOM   2127  CD1 TYR A 147      13.652  18.667  40.277  1.00  0.00           C  
ATOM   2128  CD2 TYR A 147      15.483  18.774  38.713  1.00  0.00           C  
ATOM   2129  CE1 TYR A 147      14.373  17.784  41.058  1.00  0.00           C  
ATOM   2130  CE2 TYR A 147      16.203  17.891  39.495  1.00  0.00           C  
ATOM   2131  CZ  TYR A 147      15.652  17.399  40.660  1.00  0.00           C  
ATOM   2132  OH  TYR A 147      16.382  16.520  41.428  1.00  0.00           O  
ATOM   2133  H   TYR A 147      11.605  21.553  39.763  1.00  0.00           H  
ATOM   2134  HA  TYR A 147      14.430  21.920  38.889  1.00  0.00           H  
ATOM   2135 1HB  TYR A 147      12.434  19.758  38.149  1.00  0.00           H  
ATOM   2136 2HB  TYR A 147      13.914  20.070  37.233  1.00  0.00           H  
ATOM   2137  HD1 TYR A 147      12.651  18.972  40.582  1.00  0.00           H  
ATOM   2138  HD2 TYR A 147      15.918  19.164  37.793  1.00  0.00           H  
ATOM   2139  HE1 TYR A 147      13.942  17.393  41.978  1.00  0.00           H  
ATOM   2140  HE2 TYR A 147      17.204  17.585  39.191  1.00  0.00           H  
ATOM   2141  HH  TYR A 147      17.224  16.357  40.996  1.00  0.00           H  
ATOM   2142  N   GLY A 148      13.953  22.747  36.625  1.00  0.00           N  
ATOM   2143  CA  GLY A 148      13.658  23.389  35.367  1.00  0.00           C  
ATOM   2144  C   GLY A 148      13.221  22.329  34.367  1.00  0.00           C  
ATOM   2145  O   GLY A 148      13.417  21.119  34.607  1.00  0.00           O  
ATOM   2146  H   GLY A 148      14.911  22.547  36.877  1.00  0.00           H  
ATOM   2147 1HA  GLY A 148      12.875  24.134  35.509  1.00  0.00           H  
ATOM   2148 2HA  GLY A 148      14.536  23.920  35.003  1.00  0.00           H  
ATOM   2149  N   TYR A 149      12.599  22.742  33.281  1.00  0.00           N  
ATOM   2150  CA  TYR A 149      12.209  21.791  32.240  1.00  0.00           C  
ATOM   2151  C   TYR A 149      13.344  21.769  31.187  1.00  0.00           C  
ATOM   2152  O   TYR A 149      13.873  20.710  30.823  1.00  0.00           O  
ATOM   2153  CB  TYR A 149      10.876  22.131  31.570  1.00  0.00           C  
ATOM   2154  CG  TYR A 149      10.389  21.026  30.660  1.00  0.00           C  
ATOM   2155  CD1 TYR A 149       9.563  20.037  31.174  1.00  0.00           C  
ATOM   2156  CD2 TYR A 149      10.756  20.985  29.323  1.00  0.00           C  
ATOM   2157  CE1 TYR A 149       9.106  19.017  30.361  1.00  0.00           C  
ATOM   2158  CE2 TYR A 149      10.300  19.966  28.510  1.00  0.00           C  
ATOM   2159  CZ  TYR A 149       9.478  18.985  29.027  1.00  0.00           C  
ATOM   2160  OH  TYR A 149       9.024  17.970  28.216  1.00  0.00           O  
ATOM   2161  H   TYR A 149      12.387  23.724  33.165  1.00  0.00           H  
ATOM   2162  HA  TYR A 149      12.101  20.799  32.679  1.00  0.00           H  
ATOM   2163 1HB  TYR A 149      10.115  22.319  32.329  1.00  0.00           H  
ATOM   2164 2HB  TYR A 149      10.975  23.046  30.986  1.00  0.00           H  
ATOM   2165  HD1 TYR A 149       9.274  20.068  32.225  1.00  0.00           H  
ATOM   2166  HD2 TYR A 149      11.406  21.760  28.916  1.00  0.00           H  
ATOM   2167  HE1 TYR A 149       8.457  18.244  30.772  1.00  0.00           H  
ATOM   2168  HE2 TYR A 149      10.590  19.935  27.460  1.00  0.00           H  
ATOM   2169  HH  TYR A 149       8.441  17.395  28.717  1.00  0.00           H  
ATOM   2170  N   ASN A 150      13.659  22.977  30.740  1.00  0.00           N  
ATOM   2171  CA  ASN A 150      14.675  23.227  29.731  1.00  0.00           C  
ATOM   2172  C   ASN A 150      15.288  24.611  29.901  1.00  0.00           C  
ATOM   2173  O   ASN A 150      14.945  25.362  30.819  1.00  0.00           O  
ATOM   2174  CB  ASN A 150      14.097  23.073  28.336  1.00  0.00           C  
ATOM   2175  CG  ASN A 150      12.974  24.017  28.010  1.00  0.00           C  
ATOM   2176  OD1 ASN A 150      12.837  25.124  28.544  1.00  0.00           O  
ATOM   2177  ND2 ASN A 150      12.130  23.587  27.107  1.00  0.00           N  
ATOM   2178  H   ASN A 150      13.155  23.759  31.136  1.00  0.00           H  
ATOM   2179  HA  ASN A 150      15.475  22.495  29.852  1.00  0.00           H  
ATOM   2180 1HB  ASN A 150      14.882  23.227  27.594  1.00  0.00           H  
ATOM   2181 2HB  ASN A 150      13.726  22.055  28.218  1.00  0.00           H  
ATOM   2182 1HD2 ASN A 150      11.354  24.157  26.834  1.00  0.00           H  
ATOM   2183 2HD2 ASN A 150      12.259  22.689  26.687  1.00  0.00           H  
ATOM   2184  N   SER A 151      16.238  24.905  29.024  1.00  0.00           N  
ATOM   2185  CA  SER A 151      16.957  26.169  28.978  1.00  0.00           C  
ATOM   2186  C   SER A 151      17.269  26.504  27.520  1.00  0.00           C  
ATOM   2187  O   SER A 151      17.370  25.609  26.678  1.00  0.00           O  
ATOM   2188  CB  SER A 151      18.231  26.051  29.792  1.00  0.00           C  
ATOM   2189  OG  SER A 151      19.069  25.077  29.234  1.00  0.00           O  
ATOM   2190  H   SER A 151      16.491  24.212  28.332  1.00  0.00           H  
ATOM   2191  HA  SER A 151      16.338  26.956  29.410  1.00  0.00           H  
ATOM   2192 1HB  SER A 151      18.742  27.012  29.817  1.00  0.00           H  
ATOM   2193 2HB  SER A 151      17.987  25.788  30.821  1.00  0.00           H  
ATOM   2194  HG  SER A 151      19.861  25.014  29.773  1.00  0.00           H  
ATOM   2195  N   TYR A 152      17.374  27.789  27.225  1.00  0.00           N  
ATOM   2196  CA  TYR A 152      17.711  28.259  25.893  1.00  0.00           C  
ATOM   2197  C   TYR A 152      18.312  29.639  25.900  1.00  0.00           C  
ATOM   2198  O   TYR A 152      18.174  30.390  26.861  1.00  0.00           O  
ATOM   2199  CB  TYR A 152      16.448  28.228  25.029  1.00  0.00           C  
ATOM   2200  CG  TYR A 152      15.287  29.052  25.540  1.00  0.00           C  
ATOM   2201  CD1 TYR A 152      15.107  30.364  25.127  1.00  0.00           C  
ATOM   2202  CD2 TYR A 152      14.387  28.491  26.434  1.00  0.00           C  
ATOM   2203  CE1 TYR A 152      14.043  31.108  25.599  1.00  0.00           C  
ATOM   2204  CE2 TYR A 152      13.324  29.237  26.904  1.00  0.00           C  
ATOM   2205  CZ  TYR A 152      13.145  30.542  26.494  1.00  0.00           C  
ATOM   2206  OH  TYR A 152      12.082  31.273  26.971  1.00  0.00           O  
ATOM   2207  H   TYR A 152      17.214  28.476  27.948  1.00  0.00           H  
ATOM   2208  HA  TYR A 152      18.456  27.586  25.469  1.00  0.00           H  
ATOM   2209 1HB  TYR A 152      16.692  28.589  24.029  1.00  0.00           H  
ATOM   2210 2HB  TYR A 152      16.102  27.199  24.937  1.00  0.00           H  
ATOM   2211  HD1 TYR A 152      15.808  30.816  24.425  1.00  0.00           H  
ATOM   2212  HD2 TYR A 152      14.514  27.462  26.769  1.00  0.00           H  
ATOM   2213  HE1 TYR A 152      13.915  32.137  25.266  1.00  0.00           H  
ATOM   2214  HE2 TYR A 152      12.619  28.794  27.607  1.00  0.00           H  
ATOM   2215  HH  TYR A 152      12.074  32.151  26.582  1.00  0.00           H  
ATOM   2216  N   SER A 153      18.993  29.988  24.827  1.00  0.00           N  
ATOM   2217  CA  SER A 153      19.528  31.313  24.701  1.00  0.00           C  
ATOM   2218  C   SER A 153      18.550  32.229  23.926  1.00  0.00           C  
ATOM   2219  O   SER A 153      17.638  31.753  23.227  1.00  0.00           O  
ATOM   2220  CB  SER A 153      20.873  31.270  24.002  1.00  0.00           C  
ATOM   2221  OG  SER A 153      20.741  30.802  22.688  1.00  0.00           O  
ATOM   2222  H   SER A 153      19.151  29.328  24.078  1.00  0.00           H  
ATOM   2223  HA  SER A 153      19.675  31.734  25.696  1.00  0.00           H  
ATOM   2224 1HB  SER A 153      21.307  32.269  23.995  1.00  0.00           H  
ATOM   2225 2HB  SER A 153      21.549  30.621  24.556  1.00  0.00           H  
ATOM   2226  HG  SER A 153      21.620  30.841  22.303  1.00  0.00           H  
ATOM   2227  N   VAL A 154      18.714  33.534  24.121  1.00  0.00           N  
ATOM   2228  CA  VAL A 154      17.927  34.558  23.464  1.00  0.00           C  
ATOM   2229  C   VAL A 154      18.883  35.302  22.548  1.00  0.00           C  
ATOM   2230  O   VAL A 154      20.027  35.555  22.940  1.00  0.00           O  
ATOM   2231  CB  VAL A 154      17.317  35.486  24.530  1.00  0.00           C  
ATOM   2232  CG1 VAL A 154      16.494  36.592  23.887  1.00  0.00           C  
ATOM   2233  CG2 VAL A 154      16.466  34.648  25.474  1.00  0.00           C  
ATOM   2234  H   VAL A 154      19.426  33.835  24.768  1.00  0.00           H  
ATOM   2235  HA  VAL A 154      17.115  34.100  22.898  1.00  0.00           H  
ATOM   2236  HB  VAL A 154      18.124  35.972  25.081  1.00  0.00           H  
ATOM   2237 1HG1 VAL A 154      16.083  37.223  24.676  1.00  0.00           H  
ATOM   2238 2HG1 VAL A 154      17.119  37.197  23.228  1.00  0.00           H  
ATOM   2239 3HG1 VAL A 154      15.684  36.156  23.304  1.00  0.00           H  
ATOM   2240 1HG2 VAL A 154      16.024  35.285  26.238  1.00  0.00           H  
ATOM   2241 2HG2 VAL A 154      15.674  34.158  24.907  1.00  0.00           H  
ATOM   2242 3HG2 VAL A 154      17.081  33.890  25.958  1.00  0.00           H  
ATOM   2243  N   SER A 155      18.461  35.628  21.334  1.00  0.00           N  
ATOM   2244  CA  SER A 155      19.371  36.279  20.384  1.00  0.00           C  
ATOM   2245  C   SER A 155      19.658  37.746  20.745  1.00  0.00           C  
ATOM   2246  O   SER A 155      18.955  38.369  21.549  1.00  0.00           O  
ATOM   2247  CB  SER A 155      18.805  36.219  18.979  1.00  0.00           C  
ATOM   2248  OG  SER A 155      17.673  37.036  18.860  1.00  0.00           O  
ATOM   2249  H   SER A 155      17.512  35.436  21.049  1.00  0.00           H  
ATOM   2250  HA  SER A 155      20.321  35.743  20.404  1.00  0.00           H  
ATOM   2251 1HB  SER A 155      19.567  36.540  18.268  1.00  0.00           H  
ATOM   2252 2HB  SER A 155      18.543  35.192  18.735  1.00  0.00           H  
ATOM   2253  HG  SER A 155      16.981  36.596  19.361  1.00  0.00           H  
ATOM   2254  N   ASN A 156      20.685  38.305  20.119  1.00  0.00           N  
ATOM   2255  CA  ASN A 156      21.096  39.687  20.337  1.00  0.00           C  
ATOM   2256  C   ASN A 156      20.282  40.655  19.470  1.00  0.00           C  
ATOM   2257  O   ASN A 156      20.795  41.340  18.598  1.00  0.00           O  
ATOM   2258  CB  ASN A 156      22.582  39.819  20.060  1.00  0.00           C  
ATOM   2259  CG  ASN A 156      22.938  39.335  18.682  1.00  0.00           C  
ATOM   2260  OD1 ASN A 156      22.308  38.380  18.211  1.00  0.00           O  
ATOM   2261  ND2 ASN A 156      23.900  39.944  18.036  1.00  0.00           N  
ATOM   2262  H   ASN A 156      21.213  37.756  19.455  1.00  0.00           H  
ATOM   2263  HA  ASN A 156      20.908  39.944  21.381  1.00  0.00           H  
ATOM   2264 1HB  ASN A 156      22.882  40.863  20.162  1.00  0.00           H  
ATOM   2265 2HB  ASN A 156      23.147  39.246  20.796  1.00  0.00           H  
ATOM   2266 1HD2 ASN A 156      24.153  39.639  17.117  1.00  0.00           H  
ATOM   2267 2HD2 ASN A 156      24.385  40.712  18.452  1.00  0.00           H  
ATOM   2268  N   SER A 157      18.997  40.667  19.779  1.00  0.00           N  
ATOM   2269  CA  SER A 157      17.979  41.470  19.140  1.00  0.00           C  
ATOM   2270  C   SER A 157      17.025  41.980  20.201  1.00  0.00           C  
ATOM   2271  O   SER A 157      16.412  41.210  20.937  1.00  0.00           O  
ATOM   2272  CB  SER A 157      17.239  40.658  18.096  1.00  0.00           C  
ATOM   2273  OG  SER A 157      16.202  41.410  17.528  1.00  0.00           O  
ATOM   2274  H   SER A 157      18.745  40.045  20.534  1.00  0.00           H  
ATOM   2275  HA  SER A 157      18.457  42.316  18.645  1.00  0.00           H  
ATOM   2276 1HB  SER A 157      17.937  40.344  17.320  1.00  0.00           H  
ATOM   2277 2HB  SER A 157      16.833  39.757  18.555  1.00  0.00           H  
ATOM   2278  HG  SER A 157      15.850  40.869  16.817  1.00  0.00           H  
ATOM   2279  N   GLU A 158      16.901  43.294  20.315  1.00  0.00           N  
ATOM   2280  CA  GLU A 158      16.077  43.829  21.387  1.00  0.00           C  
ATOM   2281  C   GLU A 158      14.636  43.354  21.302  1.00  0.00           C  
ATOM   2282  O   GLU A 158      13.973  43.254  22.331  1.00  0.00           O  
ATOM   2283  CB  GLU A 158      16.103  45.359  21.379  1.00  0.00           C  
ATOM   2284  CG  GLU A 158      15.503  46.027  20.151  1.00  0.00           C  
ATOM   2285  CD  GLU A 158      15.565  47.527  20.230  1.00  0.00           C  
ATOM   2286  OE1 GLU A 158      15.956  48.037  21.253  1.00  0.00           O  
ATOM   2287  OE2 GLU A 158      15.221  48.166  19.264  1.00  0.00           O  
ATOM   2288  H   GLU A 158      17.372  43.908  19.664  1.00  0.00           H  
ATOM   2289  HA  GLU A 158      16.489  43.472  22.333  1.00  0.00           H  
ATOM   2290 1HB  GLU A 158      15.561  45.732  22.248  1.00  0.00           H  
ATOM   2291 2HB  GLU A 158      17.136  45.698  21.461  1.00  0.00           H  
ATOM   2292 1HG  GLU A 158      16.045  45.692  19.268  1.00  0.00           H  
ATOM   2293 2HG  GLU A 158      14.463  45.731  20.019  1.00  0.00           H  
ATOM   2294  N   LYS A 159      14.131  43.031  20.112  1.00  0.00           N  
ATOM   2295  CA  LYS A 159      12.765  42.533  20.018  1.00  0.00           C  
ATOM   2296  C   LYS A 159      12.639  41.091  20.495  1.00  0.00           C  
ATOM   2297  O   LYS A 159      11.553  40.670  20.875  1.00  0.00           O  
ATOM   2298  CB  LYS A 159      12.246  42.643  18.583  1.00  0.00           C  
ATOM   2299  CG  LYS A 159      12.018  44.080  18.134  1.00  0.00           C  
ATOM   2300  CD  LYS A 159      11.503  44.143  16.704  1.00  0.00           C  
ATOM   2301  CE  LYS A 159      11.266  45.579  16.261  1.00  0.00           C  
ATOM   2302  NZ  LYS A 159      10.798  45.657  14.850  1.00  0.00           N  
ATOM   2303  H   LYS A 159      14.686  43.128  19.271  1.00  0.00           H  
ATOM   2304  HA  LYS A 159      12.128  43.142  20.660  1.00  0.00           H  
ATOM   2305 1HB  LYS A 159      12.961  42.177  17.904  1.00  0.00           H  
ATOM   2306 2HB  LYS A 159      11.305  42.100  18.494  1.00  0.00           H  
ATOM   2307 1HG  LYS A 159      11.290  44.551  18.795  1.00  0.00           H  
ATOM   2308 2HG  LYS A 159      12.955  44.633  18.197  1.00  0.00           H  
ATOM   2309 1HD  LYS A 159      12.231  43.681  16.035  1.00  0.00           H  
ATOM   2310 2HD  LYS A 159      10.566  43.591  16.631  1.00  0.00           H  
ATOM   2311 1HE  LYS A 159      10.516  46.031  16.909  1.00  0.00           H  
ATOM   2312 2HE  LYS A 159      12.196  46.139  16.358  1.00  0.00           H  
ATOM   2313 1HZ  LYS A 159      10.653  46.624  14.596  1.00  0.00           H  
ATOM   2314 2HZ  LYS A 159      11.493  45.251  14.240  1.00  0.00           H  
ATOM   2315 3HZ  LYS A 159       9.930  45.151  14.752  1.00  0.00           H  
ATOM   2316  N   ASP A 160      13.718  40.329  20.493  1.00  0.00           N  
ATOM   2317  CA  ASP A 160      13.655  38.957  20.952  1.00  0.00           C  
ATOM   2318  C   ASP A 160      13.663  39.015  22.483  1.00  0.00           C  
ATOM   2319  O   ASP A 160      12.934  38.310  23.155  1.00  0.00           O  
ATOM   2320  CB  ASP A 160      14.834  38.150  20.403  1.00  0.00           C  
ATOM   2321  CG  ASP A 160      14.731  36.643  20.611  1.00  0.00           C  
ATOM   2322  OD1 ASP A 160      13.658  36.196  20.939  1.00  0.00           O  
ATOM   2323  OD2 ASP A 160      15.706  35.951  20.445  1.00  0.00           O  
ATOM   2324  H   ASP A 160      14.611  40.672  20.175  1.00  0.00           H  
ATOM   2325  HA  ASP A 160      12.734  38.496  20.594  1.00  0.00           H  
ATOM   2326 1HB  ASP A 160      14.925  38.332  19.332  1.00  0.00           H  
ATOM   2327 2HB  ASP A 160      15.753  38.490  20.880  1.00  0.00           H  
ATOM   2328  N   ILE A 161      14.507  39.883  23.022  1.00  0.00           N  
ATOM   2329  CA  ILE A 161      14.621  39.996  24.475  1.00  0.00           C  
ATOM   2330  C   ILE A 161      13.338  40.622  25.032  1.00  0.00           C  
ATOM   2331  O   ILE A 161      12.796  40.121  26.004  1.00  0.00           O  
ATOM   2332  CB  ILE A 161      15.848  40.849  24.845  1.00  0.00           C  
ATOM   2333  CG1 ILE A 161      17.123  40.128  24.399  1.00  0.00           C  
ATOM   2334  CG2 ILE A 161      15.848  41.115  26.341  1.00  0.00           C  
ATOM   2335  CD1 ILE A 161      18.353  41.006  24.379  1.00  0.00           C  
ATOM   2336  H   ILE A 161      15.066  40.457  22.407  1.00  0.00           H  
ATOM   2337  HA  ILE A 161      14.748  39.003  24.903  1.00  0.00           H  
ATOM   2338  HB  ILE A 161      15.804  41.794  24.305  1.00  0.00           H  
ATOM   2339 1HG1 ILE A 161      17.306  39.291  25.073  1.00  0.00           H  
ATOM   2340 2HG1 ILE A 161      16.975  39.723  23.397  1.00  0.00           H  
ATOM   2341 1HG2 ILE A 161      16.711  41.717  26.626  1.00  0.00           H  
ATOM   2342 2HG2 ILE A 161      14.947  41.651  26.632  1.00  0.00           H  
ATOM   2343 3HG2 ILE A 161      15.888  40.164  26.874  1.00  0.00           H  
ATOM   2344 1HD1 ILE A 161      19.200  40.401  24.051  1.00  0.00           H  
ATOM   2345 2HD1 ILE A 161      18.198  41.836  23.688  1.00  0.00           H  
ATOM   2346 3HD1 ILE A 161      18.561  41.410  25.368  1.00  0.00           H  
ATOM   2347  N   MET A 162      12.853  41.701  24.423  1.00  0.00           N  
ATOM   2348  CA  MET A 162      11.615  42.315  24.889  1.00  0.00           C  
ATOM   2349  C   MET A 162      10.433  41.342  24.773  1.00  0.00           C  
ATOM   2350  O   MET A 162       9.622  41.262  25.686  1.00  0.00           O  
ATOM   2351  CB  MET A 162      11.312  43.592  24.107  1.00  0.00           C  
ATOM   2352  CG  MET A 162      12.188  44.806  24.385  1.00  0.00           C  
ATOM   2353  SD  MET A 162      11.609  46.308  23.571  1.00  0.00           S  
ATOM   2354  CE  MET A 162      12.106  46.061  21.869  1.00  0.00           C  
ATOM   2355  H   MET A 162      13.336  42.106  23.632  1.00  0.00           H  
ATOM   2356  HA  MET A 162      11.732  42.567  25.943  1.00  0.00           H  
ATOM   2357 1HB  MET A 162      11.404  43.360  23.047  1.00  0.00           H  
ATOM   2358 2HB  MET A 162      10.285  43.901  24.305  1.00  0.00           H  
ATOM   2359 1HG  MET A 162      12.217  44.991  25.458  1.00  0.00           H  
ATOM   2360 2HG  MET A 162      13.210  44.628  24.051  1.00  0.00           H  
ATOM   2361 1HE  MET A 162      11.805  46.919  21.267  1.00  0.00           H  
ATOM   2362 2HE  MET A 162      13.191  45.950  21.840  1.00  0.00           H  
ATOM   2363 3HE  MET A 162      11.632  45.163  21.472  1.00  0.00           H  
ATOM   2364  N   ALA A 163      10.343  40.589  23.683  1.00  0.00           N  
ATOM   2365  CA  ALA A 163       9.252  39.623  23.553  1.00  0.00           C  
ATOM   2366  C   ALA A 163       9.365  38.531  24.606  1.00  0.00           C  
ATOM   2367  O   ALA A 163       8.343  38.103  25.146  1.00  0.00           O  
ATOM   2368  CB  ALA A 163       9.249  39.018  22.157  1.00  0.00           C  
ATOM   2369  H   ALA A 163      11.009  40.652  22.926  1.00  0.00           H  
ATOM   2370  HA  ALA A 163       8.303  40.135  23.710  1.00  0.00           H  
ATOM   2371 1HB  ALA A 163       8.440  38.294  22.076  1.00  0.00           H  
ATOM   2372 2HB  ALA A 163       9.107  39.810  21.421  1.00  0.00           H  
ATOM   2373 3HB  ALA A 163      10.202  38.523  21.981  1.00  0.00           H  
ATOM   2374  N   GLU A 164      10.575  38.055  24.907  1.00  0.00           N  
ATOM   2375  CA  GLU A 164      10.696  37.031  25.953  1.00  0.00           C  
ATOM   2376  C   GLU A 164      10.233  37.565  27.306  1.00  0.00           C  
ATOM   2377  O   GLU A 164       9.571  36.833  28.063  1.00  0.00           O  
ATOM   2378  CB  GLU A 164      12.144  36.546  26.056  1.00  0.00           C  
ATOM   2379  CG  GLU A 164      12.628  35.615  24.953  1.00  0.00           C  
ATOM   2380  CD  GLU A 164      12.099  34.219  25.125  1.00  0.00           C  
ATOM   2381  OE1 GLU A 164      12.004  33.828  26.264  1.00  0.00           O  
ATOM   2382  OE2 GLU A 164      11.791  33.543  24.171  1.00  0.00           O  
ATOM   2383  H   GLU A 164      11.402  38.384  24.432  1.00  0.00           H  
ATOM   2384  HA  GLU A 164      10.057  36.188  25.684  1.00  0.00           H  
ATOM   2385 1HB  GLU A 164      12.811  37.408  26.060  1.00  0.00           H  
ATOM   2386 2HB  GLU A 164      12.276  36.017  27.000  1.00  0.00           H  
ATOM   2387 1HG  GLU A 164      12.307  36.001  23.986  1.00  0.00           H  
ATOM   2388 2HG  GLU A 164      13.717  35.601  24.959  1.00  0.00           H  
ATOM   2389  N   ILE A 165      10.599  38.801  27.617  1.00  0.00           N  
ATOM   2390  CA  ILE A 165      10.200  39.414  28.886  1.00  0.00           C  
ATOM   2391  C   ILE A 165       8.681  39.561  28.919  1.00  0.00           C  
ATOM   2392  O   ILE A 165       8.025  39.253  29.906  1.00  0.00           O  
ATOM   2393  CB  ILE A 165      10.868  40.789  29.084  1.00  0.00           C  
ATOM   2394  CG1 ILE A 165      12.376  40.594  29.269  1.00  0.00           C  
ATOM   2395  CG2 ILE A 165      10.246  41.499  30.278  1.00  0.00           C  
ATOM   2396  CD1 ILE A 165      13.186  41.863  29.152  1.00  0.00           C  
ATOM   2397  H   ILE A 165      11.165  39.315  26.957  1.00  0.00           H  
ATOM   2398  HA  ILE A 165      10.517  38.764  29.701  1.00  0.00           H  
ATOM   2399  HB  ILE A 165      10.721  41.391  28.190  1.00  0.00           H  
ATOM   2400 1HG1 ILE A 165      12.554  40.159  30.253  1.00  0.00           H  
ATOM   2401 2HG1 ILE A 165      12.736  39.890  28.519  1.00  0.00           H  
ATOM   2402 1HG2 ILE A 165      10.713  42.473  30.425  1.00  0.00           H  
ATOM   2403 2HG2 ILE A 165       9.181  41.643  30.106  1.00  0.00           H  
ATOM   2404 3HG2 ILE A 165      10.389  40.898  31.175  1.00  0.00           H  
ATOM   2405 1HD1 ILE A 165      14.238  41.613  29.297  1.00  0.00           H  
ATOM   2406 2HD1 ILE A 165      13.038  42.296  28.161  1.00  0.00           H  
ATOM   2407 3HD1 ILE A 165      12.879  42.587  29.905  1.00  0.00           H  
ATOM   2408  N   TYR A 166       8.112  40.059  27.827  1.00  0.00           N  
ATOM   2409  CA  TYR A 166       6.668  40.250  27.737  1.00  0.00           C  
ATOM   2410  C   TYR A 166       5.876  38.953  27.912  1.00  0.00           C  
ATOM   2411  O   TYR A 166       4.906  38.891  28.682  1.00  0.00           O  
ATOM   2412  CB  TYR A 166       6.328  40.895  26.392  1.00  0.00           C  
ATOM   2413  CG  TYR A 166       4.865  41.249  26.239  1.00  0.00           C  
ATOM   2414  CD1 TYR A 166       4.386  42.381  26.882  1.00  0.00           C  
ATOM   2415  CD2 TYR A 166       4.016  40.463  25.474  1.00  0.00           C  
ATOM   2416  CE1 TYR A 166       3.055  42.729  26.761  1.00  0.00           C  
ATOM   2417  CE2 TYR A 166       2.686  40.815  25.356  1.00  0.00           C  
ATOM   2418  CZ  TYR A 166       2.207  41.941  25.995  1.00  0.00           C  
ATOM   2419  OH  TYR A 166       0.881  42.288  25.875  1.00  0.00           O  
ATOM   2420  H   TYR A 166       8.686  40.312  27.035  1.00  0.00           H  
ATOM   2421  HA  TYR A 166       6.367  40.917  28.546  1.00  0.00           H  
ATOM   2422 1HB  TYR A 166       6.918  41.806  26.274  1.00  0.00           H  
ATOM   2423 2HB  TYR A 166       6.600  40.218  25.584  1.00  0.00           H  
ATOM   2424  HD1 TYR A 166       5.066  42.989  27.480  1.00  0.00           H  
ATOM   2425  HD2 TYR A 166       4.396  39.573  24.971  1.00  0.00           H  
ATOM   2426  HE1 TYR A 166       2.674  43.617  27.264  1.00  0.00           H  
ATOM   2427  HE2 TYR A 166       2.013  40.202  24.757  1.00  0.00           H  
ATOM   2428  HH  TYR A 166       0.710  43.084  26.383  1.00  0.00           H  
ATOM   2429  N   LYS A 167       6.286  37.908  27.192  1.00  0.00           N  
ATOM   2430  CA  LYS A 167       5.574  36.638  27.224  1.00  0.00           C  
ATOM   2431  C   LYS A 167       5.718  35.798  28.471  1.00  0.00           C  
ATOM   2432  O   LYS A 167       4.709  35.283  28.958  1.00  0.00           O  
ATOM   2433  CB  LYS A 167       6.020  35.801  26.024  1.00  0.00           C  
ATOM   2434  CG  LYS A 167       5.541  36.344  24.684  1.00  0.00           C  
ATOM   2435  CD  LYS A 167       6.064  35.502  23.530  1.00  0.00           C  
ATOM   2436  CE  LYS A 167       5.609  36.056  22.187  1.00  0.00           C  
ATOM   2437  NZ  LYS A 167       6.137  35.257  21.048  1.00  0.00           N  
ATOM   2438  H   LYS A 167       7.109  37.996  26.614  1.00  0.00           H  
ATOM   2439  HA  LYS A 167       4.509  36.864  27.149  1.00  0.00           H  
ATOM   2440 1HB  LYS A 167       7.109  35.752  26.005  1.00  0.00           H  
ATOM   2441 2HB  LYS A 167       5.646  34.783  26.134  1.00  0.00           H  
ATOM   2442 1HG  LYS A 167       4.451  36.341  24.664  1.00  0.00           H  
ATOM   2443 2HG  LYS A 167       5.890  37.369  24.566  1.00  0.00           H  
ATOM   2444 1HD  LYS A 167       7.154  35.490  23.561  1.00  0.00           H  
ATOM   2445 2HD  LYS A 167       5.701  34.480  23.631  1.00  0.00           H  
ATOM   2446 1HE  LYS A 167       4.521  36.050  22.151  1.00  0.00           H  
ATOM   2447 2HE  LYS A 167       5.957  37.084  22.092  1.00  0.00           H  
ATOM   2448 1HZ  LYS A 167       5.814  35.656  20.178  1.00  0.00           H  
ATOM   2449 2HZ  LYS A 167       7.147  35.268  21.067  1.00  0.00           H  
ATOM   2450 3HZ  LYS A 167       5.810  34.305  21.121  1.00  0.00           H  
ATOM   2451  N   ASN A 168       6.922  35.632  29.011  1.00  0.00           N  
ATOM   2452  CA  ASN A 168       7.054  34.800  30.196  1.00  0.00           C  
ATOM   2453  C   ASN A 168       7.754  35.436  31.391  1.00  0.00           C  
ATOM   2454  O   ASN A 168       8.060  34.728  32.342  1.00  0.00           O  
ATOM   2455  CB  ASN A 168       7.761  33.504  29.843  1.00  0.00           C  
ATOM   2456  CG  ASN A 168       6.959  32.593  28.956  1.00  0.00           C  
ATOM   2457  OD1 ASN A 168       6.078  31.850  29.403  1.00  0.00           O  
ATOM   2458  ND2 ASN A 168       7.252  32.633  27.681  1.00  0.00           N  
ATOM   2459  H   ASN A 168       7.748  36.065  28.624  1.00  0.00           H  
ATOM   2460  HA  ASN A 168       6.052  34.576  30.565  1.00  0.00           H  
ATOM   2461 1HB  ASN A 168       8.699  33.736  29.339  1.00  0.00           H  
ATOM   2462 2HB  ASN A 168       8.000  32.963  30.759  1.00  0.00           H  
ATOM   2463 1HD2 ASN A 168       6.759  32.053  27.032  1.00  0.00           H  
ATOM   2464 2HD2 ASN A 168       7.974  33.251  27.368  1.00  0.00           H  
ATOM   2465  N   GLY A 169       8.016  36.731  31.394  1.00  0.00           N  
ATOM   2466  CA  GLY A 169       8.671  37.373  32.514  1.00  0.00           C  
ATOM   2467  C   GLY A 169      10.156  37.563  32.323  1.00  0.00           C  
ATOM   2468  O   GLY A 169      10.704  37.217  31.260  1.00  0.00           O  
ATOM   2469  H   GLY A 169       7.779  37.348  30.632  1.00  0.00           H  
ATOM   2470 1HA  GLY A 169       8.193  38.343  32.658  1.00  0.00           H  
ATOM   2471 2HA  GLY A 169       8.498  36.761  33.400  1.00  0.00           H  
ATOM   2472  N   PRO A 170      10.845  38.137  33.320  1.00  0.00           N  
ATOM   2473  CA  PRO A 170      12.233  38.585  33.311  1.00  0.00           C  
ATOM   2474  C   PRO A 170      13.235  37.507  32.897  1.00  0.00           C  
ATOM   2475  O   PRO A 170      13.040  36.325  33.140  1.00  0.00           O  
ATOM   2476  CB  PRO A 170      12.451  39.006  34.768  1.00  0.00           C  
ATOM   2477  CG  PRO A 170      11.093  39.370  35.265  1.00  0.00           C  
ATOM   2478  CD  PRO A 170      10.171  38.387  34.596  1.00  0.00           C  
ATOM   2479  HA  PRO A 170      12.317  39.443  32.628  1.00  0.00           H  
ATOM   2480 1HB  PRO A 170      12.900  38.180  35.338  1.00  0.00           H  
ATOM   2481 2HB  PRO A 170      13.157  39.849  34.811  1.00  0.00           H  
ATOM   2482 1HG  PRO A 170      11.061  39.301  36.363  1.00  0.00           H  
ATOM   2483 2HG  PRO A 170      10.850  40.412  35.010  1.00  0.00           H  
ATOM   2484 1HD  PRO A 170      10.099  37.462  35.188  1.00  0.00           H  
ATOM   2485 2HD  PRO A 170       9.194  38.884  34.501  1.00  0.00           H  
ATOM   2486  N   VAL A 171      14.317  37.971  32.272  1.00  0.00           N  
ATOM   2487  CA  VAL A 171      15.359  37.111  31.753  1.00  0.00           C  
ATOM   2488  C   VAL A 171      16.689  37.430  32.395  1.00  0.00           C  
ATOM   2489  O   VAL A 171      16.853  38.479  33.004  1.00  0.00           O  
ATOM   2490  CB  VAL A 171      15.480  37.275  30.226  1.00  0.00           C  
ATOM   2491  CG1 VAL A 171      14.180  36.877  29.544  1.00  0.00           C  
ATOM   2492  CG2 VAL A 171      15.851  38.713  29.894  1.00  0.00           C  
ATOM   2493  H   VAL A 171      14.383  38.973  32.173  1.00  0.00           H  
ATOM   2494  HA  VAL A 171      15.104  36.074  31.976  1.00  0.00           H  
ATOM   2495  HB  VAL A 171      16.255  36.606  29.851  1.00  0.00           H  
ATOM   2496 1HG1 VAL A 171      14.282  36.998  28.465  1.00  0.00           H  
ATOM   2497 2HG1 VAL A 171      13.965  35.835  29.778  1.00  0.00           H  
ATOM   2498 3HG1 VAL A 171      13.362  37.506  29.896  1.00  0.00           H  
ATOM   2499 1HG2 VAL A 171      15.937  38.828  28.814  1.00  0.00           H  
ATOM   2500 2HG2 VAL A 171      15.079  39.387  30.268  1.00  0.00           H  
ATOM   2501 3HG2 VAL A 171      16.803  38.970  30.358  1.00  0.00           H  
ATOM   2502  N   GLU A 172      17.636  36.514  32.278  1.00  0.00           N  
ATOM   2503  CA  GLU A 172      18.953  36.774  32.837  1.00  0.00           C  
ATOM   2504  C   GLU A 172      19.890  37.313  31.774  1.00  0.00           C  
ATOM   2505  O   GLU A 172      20.032  36.694  30.712  1.00  0.00           O  
ATOM   2506  CB  GLU A 172      19.586  35.537  33.478  1.00  0.00           C  
ATOM   2507  CG  GLU A 172      20.964  35.845  34.048  1.00  0.00           C  
ATOM   2508  CD  GLU A 172      21.657  34.628  34.595  1.00  0.00           C  
ATOM   2509  OE1 GLU A 172      21.134  33.554  34.420  1.00  0.00           O  
ATOM   2510  OE2 GLU A 172      22.702  34.769  35.186  1.00  0.00           O  
ATOM   2511  H   GLU A 172      17.470  35.636  31.806  1.00  0.00           H  
ATOM   2512  HA  GLU A 172      18.855  37.515  33.632  1.00  0.00           H  
ATOM   2513 1HB  GLU A 172      18.948  35.160  34.278  1.00  0.00           H  
ATOM   2514 2HB  GLU A 172      19.671  34.745  32.734  1.00  0.00           H  
ATOM   2515 1HG  GLU A 172      21.608  36.279  33.284  1.00  0.00           H  
ATOM   2516 2HG  GLU A 172      20.848  36.585  34.837  1.00  0.00           H  
ATOM   2517  N   GLY A 173      20.504  38.466  32.026  1.00  0.00           N  
ATOM   2518  CA  GLY A 173      21.434  39.007  31.056  1.00  0.00           C  
ATOM   2519  C   GLY A 173      22.767  39.256  31.759  1.00  0.00           C  
ATOM   2520  O   GLY A 173      22.886  39.015  32.955  1.00  0.00           O  
ATOM   2521  H   GLY A 173      20.306  38.935  32.898  1.00  0.00           H  
ATOM   2522 1HA  GLY A 173      21.565  38.322  30.219  1.00  0.00           H  
ATOM   2523 2HA  GLY A 173      21.039  39.931  30.634  1.00  0.00           H  
ATOM   2524  N   ALA A 174      23.760  39.728  31.019  1.00  0.00           N  
ATOM   2525  CA  ALA A 174      25.048  40.028  31.636  1.00  0.00           C  
ATOM   2526  C   ALA A 174      25.810  40.981  30.721  1.00  0.00           C  
ATOM   2527  O   ALA A 174      25.590  40.949  29.506  1.00  0.00           O  
ATOM   2528  CB  ALA A 174      25.860  38.766  31.894  1.00  0.00           C  
ATOM   2529  H   ALA A 174      23.617  39.880  30.030  1.00  0.00           H  
ATOM   2530  HA  ALA A 174      24.870  40.514  32.595  1.00  0.00           H  
ATOM   2531 1HB  ALA A 174      26.806  39.078  32.334  1.00  0.00           H  
ATOM   2532 2HB  ALA A 174      25.332  38.102  32.578  1.00  0.00           H  
ATOM   2533 3HB  ALA A 174      26.032  38.237  30.958  1.00  0.00           H  
ATOM   2534  N   PHE A 175      26.665  41.827  31.282  1.00  0.00           N  
ATOM   2535  CA  PHE A 175      27.430  42.687  30.410  1.00  0.00           C  
ATOM   2536  C   PHE A 175      28.753  43.056  31.055  1.00  0.00           C  
ATOM   2537  O   PHE A 175      28.963  42.806  32.261  1.00  0.00           O  
ATOM   2538  CB  PHE A 175      26.646  43.956  30.074  1.00  0.00           C  
ATOM   2539  CG  PHE A 175      26.365  44.958  31.158  1.00  0.00           C  
ATOM   2540  CD1 PHE A 175      27.160  46.084  31.315  1.00  0.00           C  
ATOM   2541  CD2 PHE A 175      25.321  44.778  32.009  1.00  0.00           C  
ATOM   2542  CE1 PHE A 175      26.911  47.012  32.309  1.00  0.00           C  
ATOM   2543  CE2 PHE A 175      25.053  45.694  33.008  1.00  0.00           C  
ATOM   2544  CZ  PHE A 175      25.847  46.813  33.163  1.00  0.00           C  
ATOM   2545  H   PHE A 175      26.745  41.840  32.287  1.00  0.00           H  
ATOM   2546  HA  PHE A 175      27.642  42.155  29.481  1.00  0.00           H  
ATOM   2547 1HB  PHE A 175      27.188  44.496  29.299  1.00  0.00           H  
ATOM   2548 2HB  PHE A 175      25.677  43.650  29.681  1.00  0.00           H  
ATOM   2549  HD1 PHE A 175      28.003  46.246  30.642  1.00  0.00           H  
ATOM   2550  HD2 PHE A 175      24.700  43.891  31.880  1.00  0.00           H  
ATOM   2551  HE1 PHE A 175      27.549  47.889  32.414  1.00  0.00           H  
ATOM   2552  HE2 PHE A 175      24.213  45.540  33.685  1.00  0.00           H  
ATOM   2553  HZ  PHE A 175      25.643  47.538  33.949  1.00  0.00           H  
ATOM   2554  N   SER A 176      29.666  43.616  30.265  1.00  0.00           N  
ATOM   2555  CA  SER A 176      30.957  44.017  30.841  1.00  0.00           C  
ATOM   2556  C   SER A 176      30.787  45.254  31.730  1.00  0.00           C  
ATOM   2557  O   SER A 176      30.275  46.285  31.302  1.00  0.00           O  
ATOM   2558  CB  SER A 176      31.969  44.301  29.749  1.00  0.00           C  
ATOM   2559  OG  SER A 176      32.282  43.152  29.011  1.00  0.00           O  
ATOM   2560  H   SER A 176      29.471  43.766  29.285  1.00  0.00           H  
ATOM   2561  HA  SER A 176      31.345  43.202  31.453  1.00  0.00           H  
ATOM   2562 1HB  SER A 176      31.579  45.062  29.073  1.00  0.00           H  
ATOM   2563 2HB  SER A 176      32.877  44.699  30.203  1.00  0.00           H  
ATOM   2564  HG  SER A 176      32.915  43.433  28.345  1.00  0.00           H  
ATOM   2565  N   VAL A 177      31.224  45.128  32.976  1.00  0.00           N  
ATOM   2566  CA  VAL A 177      31.101  46.245  33.907  1.00  0.00           C  
ATOM   2567  C   VAL A 177      32.506  46.705  34.280  1.00  0.00           C  
ATOM   2568  O   VAL A 177      33.468  45.941  34.353  1.00  0.00           O  
ATOM   2569  CB  VAL A 177      30.333  45.869  35.188  1.00  0.00           C  
ATOM   2570  CG1 VAL A 177      28.887  45.571  34.819  1.00  0.00           C  
ATOM   2571  CG2 VAL A 177      30.934  44.682  35.926  1.00  0.00           C  
ATOM   2572  H   VAL A 177      31.641  44.256  33.269  1.00  0.00           H  
ATOM   2573  HA  VAL A 177      30.548  47.053  33.426  1.00  0.00           H  
ATOM   2574  HB  VAL A 177      30.338  46.720  35.869  1.00  0.00           H  
ATOM   2575 1HG1 VAL A 177      28.322  45.303  35.712  1.00  0.00           H  
ATOM   2576 2HG1 VAL A 177      28.466  46.470  34.368  1.00  0.00           H  
ATOM   2577 3HG1 VAL A 177      28.846  44.743  34.113  1.00  0.00           H  
ATOM   2578 1HG2 VAL A 177      30.347  44.469  36.819  1.00  0.00           H  
ATOM   2579 2HG2 VAL A 177      30.930  43.809  35.273  1.00  0.00           H  
ATOM   2580 3HG2 VAL A 177      31.959  44.913  36.216  1.00  0.00           H  
ATOM   2581  N   TYR A 178      32.543  48.021  34.495  1.00  0.00           N  
ATOM   2582  CA  TYR A 178      33.703  48.865  34.809  1.00  0.00           C  
ATOM   2583  C   TYR A 178      33.400  49.615  36.091  1.00  0.00           C  
ATOM   2584  O   TYR A 178      32.245  49.713  36.465  1.00  0.00           O  
ATOM   2585  CB  TYR A 178      33.933  49.794  33.615  1.00  0.00           C  
ATOM   2586  CG  TYR A 178      34.113  49.061  32.304  1.00  0.00           C  
ATOM   2587  CD1 TYR A 178      32.995  48.637  31.601  1.00  0.00           C  
ATOM   2588  CD2 TYR A 178      35.375  48.803  31.791  1.00  0.00           C  
ATOM   2589  CE1 TYR A 178      33.130  47.965  30.401  1.00  0.00           C  
ATOM   2590  CE2 TYR A 178      35.503  48.131  30.591  1.00  0.00           C  
ATOM   2591  CZ  TYR A 178      34.384  47.714  29.900  1.00  0.00           C  
ATOM   2592  OH  TYR A 178      34.513  47.044  28.705  1.00  0.00           O  
ATOM   2593  H   TYR A 178      31.653  48.495  34.431  1.00  0.00           H  
ATOM   2594  HA  TYR A 178      34.586  48.241  34.952  1.00  0.00           H  
ATOM   2595 1HB  TYR A 178      33.085  50.473  33.515  1.00  0.00           H  
ATOM   2596 2HB  TYR A 178      34.820  50.402  33.791  1.00  0.00           H  
ATOM   2597  HD1 TYR A 178      31.994  48.830  31.987  1.00  0.00           H  
ATOM   2598  HD2 TYR A 178      36.261  49.130  32.336  1.00  0.00           H  
ATOM   2599  HE1 TYR A 178      32.244  47.638  29.859  1.00  0.00           H  
ATOM   2600  HE2 TYR A 178      36.494  47.926  30.186  1.00  0.00           H  
ATOM   2601  HH  TYR A 178      35.444  46.922  28.505  1.00  0.00           H  
ATOM   2602  N   SER A 179      34.398  50.184  36.736  1.00  0.00           N  
ATOM   2603  CA  SER A 179      34.094  50.921  37.938  1.00  0.00           C  
ATOM   2604  C   SER A 179      33.153  52.094  37.730  1.00  0.00           C  
ATOM   2605  O   SER A 179      32.528  52.498  38.699  1.00  0.00           O  
ATOM   2606  CB  SER A 179      35.352  51.447  38.601  1.00  0.00           C  
ATOM   2607  OG  SER A 179      35.941  52.481  37.861  1.00  0.00           O  
ATOM   2608  H   SER A 179      35.344  50.100  36.390  1.00  0.00           H  
ATOM   2609  HA  SER A 179      33.603  50.232  38.628  1.00  0.00           H  
ATOM   2610 1HB  SER A 179      35.110  51.812  39.598  1.00  0.00           H  
ATOM   2611 2HB  SER A 179      36.067  50.632  38.712  1.00  0.00           H  
ATOM   2612  HG  SER A 179      36.767  52.681  38.308  1.00  0.00           H  
ATOM   2613  N   ASP A 180      32.974  52.667  36.542  1.00  0.00           N  
ATOM   2614  CA  ASP A 180      31.979  53.742  36.528  1.00  0.00           C  
ATOM   2615  C   ASP A 180      30.549  53.188  36.542  1.00  0.00           C  
ATOM   2616  O   ASP A 180      29.592  53.954  36.609  1.00  0.00           O  
ATOM   2617  CB  ASP A 180      32.095  54.695  35.336  1.00  0.00           C  
ATOM   2618  CG  ASP A 180      31.819  54.134  33.948  1.00  0.00           C  
ATOM   2619  OD1 ASP A 180      31.589  52.961  33.775  1.00  0.00           O  
ATOM   2620  OD2 ASP A 180      31.838  54.923  33.033  1.00  0.00           O  
ATOM   2621  H   ASP A 180      33.455  52.428  35.688  1.00  0.00           H  
ATOM   2622  HA  ASP A 180      32.115  54.342  37.429  1.00  0.00           H  
ATOM   2623 1HB  ASP A 180      31.401  55.523  35.481  1.00  0.00           H  
ATOM   2624 2HB  ASP A 180      33.110  55.095  35.317  1.00  0.00           H  
ATOM   2625  N   PHE A 181      30.391  51.868  36.528  1.00  0.00           N  
ATOM   2626  CA  PHE A 181      29.061  51.278  36.664  1.00  0.00           C  
ATOM   2627  C   PHE A 181      28.851  51.105  38.174  1.00  0.00           C  
ATOM   2628  O   PHE A 181      27.767  51.387  38.692  1.00  0.00           O  
ATOM   2629  CB  PHE A 181      28.918  49.930  35.956  1.00  0.00           C  
ATOM   2630  CG  PHE A 181      27.531  49.375  36.116  1.00  0.00           C  
ATOM   2631  CD1 PHE A 181      26.401  50.140  35.865  1.00  0.00           C  
ATOM   2632  CD2 PHE A 181      27.382  48.106  36.512  1.00  0.00           C  
ATOM   2633  CE1 PHE A 181      25.138  49.602  36.022  1.00  0.00           C  
ATOM   2634  CE2 PHE A 181      26.139  47.528  36.680  1.00  0.00           C  
ATOM   2635  CZ  PHE A 181      25.016  48.291  36.430  1.00  0.00           C  
ATOM   2636  H   PHE A 181      31.199  51.268  36.425  1.00  0.00           H  
ATOM   2637  HA  PHE A 181      28.330  51.962  36.231  1.00  0.00           H  
ATOM   2638 1HB  PHE A 181      29.138  50.031  34.894  1.00  0.00           H  
ATOM   2639 2HB  PHE A 181      29.641  49.225  36.364  1.00  0.00           H  
ATOM   2640  HD1 PHE A 181      26.487  51.177  35.541  1.00  0.00           H  
ATOM   2641  HD2 PHE A 181      28.285  47.524  36.703  1.00  0.00           H  
ATOM   2642  HE1 PHE A 181      24.255  50.210  35.823  1.00  0.00           H  
ATOM   2643  HE2 PHE A 181      26.047  46.491  37.003  1.00  0.00           H  
ATOM   2644  HZ  PHE A 181      24.032  47.843  36.562  1.00  0.00           H  
ATOM   2645  N   LEU A 182      29.874  50.657  38.896  1.00  0.00           N  
ATOM   2646  CA  LEU A 182      29.710  50.543  40.355  1.00  0.00           C  
ATOM   2647  C   LEU A 182      29.311  51.886  40.943  1.00  0.00           C  
ATOM   2648  O   LEU A 182      28.499  51.956  41.874  1.00  0.00           O  
ATOM   2649  CB  LEU A 182      30.984  50.057  41.057  1.00  0.00           C  
ATOM   2650  CG  LEU A 182      31.381  48.576  40.997  1.00  0.00           C  
ATOM   2651  CD1 LEU A 182      32.833  48.406  41.424  1.00  0.00           C  
ATOM   2652  CD2 LEU A 182      30.457  47.765  41.894  1.00  0.00           C  
ATOM   2653  H   LEU A 182      30.731  50.410  38.416  1.00  0.00           H  
ATOM   2654  HA  LEU A 182      28.924  49.816  40.560  1.00  0.00           H  
ATOM   2655 1HB  LEU A 182      31.824  50.608  40.638  1.00  0.00           H  
ATOM   2656 2HB  LEU A 182      30.879  50.303  42.114  1.00  0.00           H  
ATOM   2657  HG  LEU A 182      31.297  48.218  39.971  1.00  0.00           H  
ATOM   2658 1HD1 LEU A 182      33.113  47.353  41.380  1.00  0.00           H  
ATOM   2659 2HD1 LEU A 182      33.482  48.974  40.758  1.00  0.00           H  
ATOM   2660 3HD1 LEU A 182      32.966  48.765  42.444  1.00  0.00           H  
ATOM   2661 1HD2 LEU A 182      30.739  46.713  41.851  1.00  0.00           H  
ATOM   2662 2HD2 LEU A 182      30.544  48.124  42.920  1.00  0.00           H  
ATOM   2663 3HD2 LEU A 182      29.418  47.858  41.580  1.00  0.00           H  
ATOM   2664  N   LEU A 183      29.864  52.964  40.398  1.00  0.00           N  
ATOM   2665  CA  LEU A 183      29.579  54.315  40.863  1.00  0.00           C  
ATOM   2666  C   LEU A 183      28.292  54.929  40.315  1.00  0.00           C  
ATOM   2667  O   LEU A 183      28.001  56.103  40.594  1.00  0.00           O  
ATOM   2668  CB  LEU A 183      30.760  55.223  40.496  1.00  0.00           C  
ATOM   2669  CG  LEU A 183      32.115  54.882  41.129  1.00  0.00           C  
ATOM   2670  CD1 LEU A 183      33.186  55.789  40.537  1.00  0.00           C  
ATOM   2671  CD2 LEU A 183      32.065  55.037  42.642  1.00  0.00           C  
ATOM   2672  H   LEU A 183      30.507  52.851  39.628  1.00  0.00           H  
ATOM   2673  HA  LEU A 183      29.477  54.278  41.947  1.00  0.00           H  
ATOM   2674 1HB  LEU A 183      30.884  55.188  39.415  1.00  0.00           H  
ATOM   2675 2HB  LEU A 183      30.514  56.244  40.788  1.00  0.00           H  
ATOM   2676  HG  LEU A 183      32.384  53.852  40.894  1.00  0.00           H  
ATOM   2677 1HD1 LEU A 183      34.151  55.551  40.985  1.00  0.00           H  
ATOM   2678 2HD1 LEU A 183      33.236  55.633  39.460  1.00  0.00           H  
ATOM   2679 3HD1 LEU A 183      32.938  56.830  40.744  1.00  0.00           H  
ATOM   2680 1HD2 LEU A 183      33.041  54.788  43.061  1.00  0.00           H  
ATOM   2681 2HD2 LEU A 183      31.811  56.067  42.893  1.00  0.00           H  
ATOM   2682 3HD2 LEU A 183      31.316  54.375  43.077  1.00  0.00           H  
ATOM   2683  N   TYR A 184      27.512  54.176  39.552  1.00  0.00           N  
ATOM   2684  CA  TYR A 184      26.264  54.644  38.974  1.00  0.00           C  
ATOM   2685  C   TYR A 184      25.201  55.082  39.993  1.00  0.00           C  
ATOM   2686  O   TYR A 184      24.919  54.369  40.980  1.00  0.00           O  
ATOM   2687  CB  TYR A 184      25.658  53.570  38.068  1.00  0.00           C  
ATOM   2688  CG  TYR A 184      24.255  53.882  37.598  1.00  0.00           C  
ATOM   2689  CD1 TYR A 184      23.994  54.647  36.471  1.00  0.00           C  
ATOM   2690  CD2 TYR A 184      23.207  53.367  38.346  1.00  0.00           C  
ATOM   2691  CE1 TYR A 184      22.685  54.891  36.101  1.00  0.00           C  
ATOM   2692  CE2 TYR A 184      21.895  53.605  37.984  1.00  0.00           C  
ATOM   2693  CZ  TYR A 184      21.625  54.366  36.864  1.00  0.00           C  
ATOM   2694  OH  TYR A 184      20.314  54.596  36.515  1.00  0.00           O  
ATOM   2695  H   TYR A 184      27.779  53.224  39.350  1.00  0.00           H  
ATOM   2696  HA  TYR A 184      26.491  55.527  38.376  1.00  0.00           H  
ATOM   2697 1HB  TYR A 184      26.291  53.440  37.189  1.00  0.00           H  
ATOM   2698 2HB  TYR A 184      25.636  52.621  38.604  1.00  0.00           H  
ATOM   2699  HD1 TYR A 184      24.816  55.053  35.881  1.00  0.00           H  
ATOM   2700  HD2 TYR A 184      23.417  52.767  39.231  1.00  0.00           H  
ATOM   2701  HE1 TYR A 184      22.474  55.491  35.217  1.00  0.00           H  
ATOM   2702  HE2 TYR A 184      21.081  53.195  38.581  1.00  0.00           H  
ATOM   2703  HH  TYR A 184      20.278  55.085  35.689  1.00  0.00           H  
ATOM   2704  N   LYS A 185      24.601  56.237  39.735  1.00  0.00           N  
ATOM   2705  CA  LYS A 185      23.527  56.743  40.577  1.00  0.00           C  
ATOM   2706  C   LYS A 185      22.214  56.978  39.835  1.00  0.00           C  
ATOM   2707  O   LYS A 185      21.152  56.659  40.360  1.00  0.00           O  
ATOM   2708  CB  LYS A 185      23.954  58.042  41.261  1.00  0.00           C  
ATOM   2709  CG  LYS A 185      25.086  57.865  42.264  1.00  0.00           C  
ATOM   2710  CD  LYS A 185      25.440  59.179  42.945  1.00  0.00           C  
ATOM   2711  CE  LYS A 185      26.572  58.993  43.944  1.00  0.00           C  
ATOM   2712  NZ  LYS A 185      26.959  60.275  44.594  1.00  0.00           N  
ATOM   2713  H   LYS A 185      24.905  56.765  38.932  1.00  0.00           H  
ATOM   2714  HA  LYS A 185      23.312  55.996  41.341  1.00  0.00           H  
ATOM   2715 1HB  LYS A 185      24.276  58.761  40.507  1.00  0.00           H  
ATOM   2716 2HB  LYS A 185      23.098  58.472  41.783  1.00  0.00           H  
ATOM   2717 1HG  LYS A 185      24.783  57.142  43.023  1.00  0.00           H  
ATOM   2718 2HG  LYS A 185      25.969  57.483  41.752  1.00  0.00           H  
ATOM   2719 1HD  LYS A 185      25.745  59.907  42.191  1.00  0.00           H  
ATOM   2720 2HD  LYS A 185      24.565  59.566  43.467  1.00  0.00           H  
ATOM   2721 1HE  LYS A 185      26.256  58.288  44.711  1.00  0.00           H  
ATOM   2722 2HE  LYS A 185      27.438  58.583  43.426  1.00  0.00           H  
ATOM   2723 1HZ  LYS A 185      27.711  60.109  45.247  1.00  0.00           H  
ATOM   2724 2HZ  LYS A 185      27.265  60.933  43.890  1.00  0.00           H  
ATOM   2725 3HZ  LYS A 185      26.165  60.658  45.086  1.00  0.00           H  
ATOM   2726  N   SER A 186      22.263  57.520  38.629  1.00  0.00           N  
ATOM   2727  CA  SER A 186      21.030  57.855  37.929  1.00  0.00           C  
ATOM   2728  C   SER A 186      21.188  57.995  36.422  1.00  0.00           C  
ATOM   2729  O   SER A 186      22.302  58.042  35.896  1.00  0.00           O  
ATOM   2730  CB  SER A 186      20.465  59.153  38.473  1.00  0.00           C  
ATOM   2731  OG  SER A 186      21.286  60.237  38.136  1.00  0.00           O  
ATOM   2732  H   SER A 186      23.145  57.711  38.177  1.00  0.00           H  
ATOM   2733  HA  SER A 186      20.317  57.048  38.100  1.00  0.00           H  
ATOM   2734 1HB  SER A 186      19.465  59.314  38.072  1.00  0.00           H  
ATOM   2735 2HB  SER A 186      20.373  59.087  39.556  1.00  0.00           H  
ATOM   2736  HG  SER A 186      20.876  61.011  38.529  1.00  0.00           H  
ATOM   2737  N   GLY A 187      20.057  58.074  35.731  1.00  0.00           N  
ATOM   2738  CA  GLY A 187      20.005  58.258  34.296  1.00  0.00           C  
ATOM   2739  C   GLY A 187      20.194  56.934  33.584  1.00  0.00           C  
ATOM   2740  O   GLY A 187      20.047  55.874  34.205  1.00  0.00           O  
ATOM   2741  H   GLY A 187      19.186  58.001  36.241  1.00  0.00           H  
ATOM   2742 1HA  GLY A 187      19.048  58.698  34.018  1.00  0.00           H  
ATOM   2743 2HA  GLY A 187      20.779  58.960  33.989  1.00  0.00           H  
ATOM   2744  N   VAL A 188      20.504  56.967  32.291  1.00  0.00           N  
ATOM   2745  CA  VAL A 188      20.676  55.714  31.573  1.00  0.00           C  
ATOM   2746  C   VAL A 188      22.167  55.468  31.401  1.00  0.00           C  
ATOM   2747  O   VAL A 188      22.870  56.252  30.767  1.00  0.00           O  
ATOM   2748  CB  VAL A 188      19.991  55.740  30.194  1.00  0.00           C  
ATOM   2749  CG1 VAL A 188      20.248  54.427  29.469  1.00  0.00           C  
ATOM   2750  CG2 VAL A 188      18.502  55.995  30.374  1.00  0.00           C  
ATOM   2751  H   VAL A 188      20.618  57.852  31.819  1.00  0.00           H  
ATOM   2752  HA  VAL A 188      20.230  54.904  32.151  1.00  0.00           H  
ATOM   2753  HB  VAL A 188      20.423  56.534  29.584  1.00  0.00           H  
ATOM   2754 1HG1 VAL A 188      19.767  54.435  28.490  1.00  0.00           H  
ATOM   2755 2HG1 VAL A 188      21.319  54.281  29.333  1.00  0.00           H  
ATOM   2756 3HG1 VAL A 188      19.838  53.614  30.068  1.00  0.00           H  
ATOM   2757 1HG2 VAL A 188      18.019  56.014  29.398  1.00  0.00           H  
ATOM   2758 2HG2 VAL A 188      18.062  55.203  30.980  1.00  0.00           H  
ATOM   2759 3HG2 VAL A 188      18.351  56.953  30.872  1.00  0.00           H  
ATOM   2760  N   TYR A 189      22.637  54.371  31.987  1.00  0.00           N  
ATOM   2761  CA  TYR A 189      24.052  54.035  31.987  1.00  0.00           C  
ATOM   2762  C   TYR A 189      24.627  53.700  30.630  1.00  0.00           C  
ATOM   2763  O   TYR A 189      24.072  52.937  29.831  1.00  0.00           O  
ATOM   2764  CB  TYR A 189      24.349  52.859  32.920  1.00  0.00           C  
ATOM   2765  CG  TYR A 189      25.808  52.458  32.882  1.00  0.00           C  
ATOM   2766  CD1 TYR A 189      26.772  53.211  33.536  1.00  0.00           C  
ATOM   2767  CD2 TYR A 189      26.187  51.322  32.182  1.00  0.00           C  
ATOM   2768  CE1 TYR A 189      28.099  52.829  33.489  1.00  0.00           C  
ATOM   2769  CE2 TYR A 189      27.512  50.938  32.134  1.00  0.00           C  
ATOM   2770  CZ  TYR A 189      28.467  51.693  32.787  1.00  0.00           C  
ATOM   2771  OH  TYR A 189      29.787  51.311  32.741  1.00  0.00           O  
ATOM   2772  H   TYR A 189      21.980  53.753  32.444  1.00  0.00           H  
ATOM   2773  HA  TYR A 189      24.596  54.911  32.343  1.00  0.00           H  
ATOM   2774 1HB  TYR A 189      24.082  53.118  33.944  1.00  0.00           H  
ATOM   2775 2HB  TYR A 189      23.741  52.001  32.637  1.00  0.00           H  
ATOM   2776  HD1 TYR A 189      26.487  54.107  34.090  1.00  0.00           H  
ATOM   2777  HD2 TYR A 189      25.431  50.730  31.667  1.00  0.00           H  
ATOM   2778  HE1 TYR A 189      28.856  53.420  34.004  1.00  0.00           H  
ATOM   2779  HE2 TYR A 189      27.803  50.045  31.582  1.00  0.00           H  
ATOM   2780  HH  TYR A 189      30.349  52.022  33.065  1.00  0.00           H  
ATOM   2781  N   GLN A 190      25.777  54.331  30.398  1.00  0.00           N  
ATOM   2782  CA  GLN A 190      26.635  54.107  29.244  1.00  0.00           C  
ATOM   2783  C   GLN A 190      28.029  54.082  29.842  1.00  0.00           C  
ATOM   2784  O   GLN A 190      28.296  54.833  30.786  1.00  0.00           O  
ATOM   2785  CB  GLN A 190      26.459  55.217  28.205  1.00  0.00           C  
ATOM   2786  CG  GLN A 190      25.047  55.301  27.651  1.00  0.00           C  
ATOM   2787  CD  GLN A 190      24.879  56.335  26.554  1.00  0.00           C  
ATOM   2788  OE1 GLN A 190      25.543  56.255  25.516  1.00  0.00           O  
ATOM   2789  NE2 GLN A 190      24.000  57.307  26.767  1.00  0.00           N  
ATOM   2790  H   GLN A 190      26.083  55.019  31.073  1.00  0.00           H  
ATOM   2791  HA  GLN A 190      26.378  53.158  28.773  1.00  0.00           H  
ATOM   2792 1HB  GLN A 190      26.712  56.179  28.651  1.00  0.00           H  
ATOM   2793 2HB  GLN A 190      27.148  55.049  27.377  1.00  0.00           H  
ATOM   2794 1HG  GLN A 190      24.795  54.323  27.240  1.00  0.00           H  
ATOM   2795 2HG  GLN A 190      24.359  55.565  28.454  1.00  0.00           H  
ATOM   2796 1HE2 GLN A 190      23.855  58.013  26.071  1.00  0.00           H  
ATOM   2797 2HE2 GLN A 190      23.476  57.347  27.618  1.00  0.00           H  
ATOM   2798  N   HIS A 191      28.905  53.224  29.339  1.00  0.00           N  
ATOM   2799  CA  HIS A 191      30.262  53.181  29.851  1.00  0.00           C  
ATOM   2800  C   HIS A 191      31.147  54.297  29.312  1.00  0.00           C  
ATOM   2801  O   HIS A 191      31.218  54.525  28.097  1.00  0.00           O  
ATOM   2802  CB  HIS A 191      30.926  51.839  29.527  1.00  0.00           C  
ATOM   2803  CG  HIS A 191      32.399  51.856  29.801  1.00  0.00           C  
ATOM   2804  ND1 HIS A 191      32.944  52.057  31.051  1.00  0.00           N  
ATOM   2805  CD2 HIS A 191      33.435  51.692  28.954  1.00  0.00           C  
ATOM   2806  CE1 HIS A 191      34.261  52.016  30.954  1.00  0.00           C  
ATOM   2807  NE2 HIS A 191      34.588  51.795  29.695  1.00  0.00           N  
ATOM   2808  H   HIS A 191      28.617  52.603  28.596  1.00  0.00           H  
ATOM   2809  HA  HIS A 191      30.241  53.293  30.934  1.00  0.00           H  
ATOM   2810 1HB  HIS A 191      30.465  51.047  30.118  1.00  0.00           H  
ATOM   2811 2HB  HIS A 191      30.766  51.594  28.477  1.00  0.00           H  
ATOM   2812  HD1 HIS A 191      32.459  52.141  31.923  1.00  0.00           H  
ATOM   2813  HD2 HIS A 191      33.490  51.509  27.881  1.00  0.00           H  
ATOM   2814  HE1 HIS A 191      34.893  52.150  31.832  1.00  0.00           H  
ATOM   2815  N   VAL A 192      31.826  54.973  30.233  1.00  0.00           N  
ATOM   2816  CA  VAL A 192      32.746  56.039  29.894  1.00  0.00           C  
ATOM   2817  C   VAL A 192      34.145  55.763  30.440  1.00  0.00           C  
ATOM   2818  O   VAL A 192      35.113  55.733  29.696  1.00  0.00           O  
ATOM   2819  CB  VAL A 192      32.236  57.382  30.447  1.00  0.00           C  
ATOM   2820  CG1 VAL A 192      33.231  58.492  30.142  1.00  0.00           C  
ATOM   2821  CG2 VAL A 192      30.873  57.680  29.842  1.00  0.00           C  
ATOM   2822  H   VAL A 192      31.703  54.741  31.209  1.00  0.00           H  
ATOM   2823  HA  VAL A 192      32.808  56.108  28.807  1.00  0.00           H  
ATOM   2824  HB  VAL A 192      32.151  57.321  31.532  1.00  0.00           H  
ATOM   2825 1HG1 VAL A 192      32.855  59.434  30.541  1.00  0.00           H  
ATOM   2826 2HG1 VAL A 192      34.198  58.277  30.598  1.00  0.00           H  
ATOM   2827 3HG1 VAL A 192      33.358  58.577  29.063  1.00  0.00           H  
ATOM   2828 1HG2 VAL A 192      30.502  58.630  30.227  1.00  0.00           H  
ATOM   2829 2HG2 VAL A 192      30.965  57.738  28.757  1.00  0.00           H  
ATOM   2830 3HG2 VAL A 192      30.168  56.888  30.102  1.00  0.00           H  
ATOM   2831  N   THR A 193      34.240  55.511  31.738  1.00  0.00           N  
ATOM   2832  CA  THR A 193      35.540  55.311  32.350  1.00  0.00           C  
ATOM   2833  C   THR A 193      35.614  54.291  33.459  1.00  0.00           C  
ATOM   2834  O   THR A 193      34.646  53.613  33.813  1.00  0.00           O  
ATOM   2835  CB  THR A 193      36.080  56.633  32.921  1.00  0.00           C  
ATOM   2836  OG1 THR A 193      37.452  56.445  33.286  1.00  0.00           O  
ATOM   2837  CG2 THR A 193      35.272  57.056  34.141  1.00  0.00           C  
ATOM   2838  H   THR A 193      33.399  55.460  32.291  1.00  0.00           H  
ATOM   2839  HA  THR A 193      36.218  54.957  31.573  1.00  0.00           H  
ATOM   2840  HB  THR A 193      36.011  57.408  32.159  1.00  0.00           H  
ATOM   2841  HG1 THR A 193      37.852  57.302  33.460  1.00  0.00           H  
ATOM   2842 1HG2 THR A 193      35.670  57.994  34.529  1.00  0.00           H  
ATOM   2843 2HG2 THR A 193      34.231  57.189  33.849  1.00  0.00           H  
ATOM   2844 3HG2 THR A 193      35.323  56.304  34.927  1.00  0.00           H  
ATOM   2845  N   GLY A 194      36.820  54.170  34.002  1.00  0.00           N  
ATOM   2846  CA  GLY A 194      37.066  53.254  35.097  1.00  0.00           C  
ATOM   2847  C   GLY A 194      37.735  51.973  34.672  1.00  0.00           C  
ATOM   2848  O   GLY A 194      37.672  51.562  33.520  1.00  0.00           O  
ATOM   2849  H   GLY A 194      37.564  54.740  33.628  1.00  0.00           H  
ATOM   2850 1HA  GLY A 194      37.694  53.741  35.843  1.00  0.00           H  
ATOM   2851 2HA  GLY A 194      36.113  53.017  35.570  1.00  0.00           H  
ATOM   2852  N   GLU A 195      38.397  51.345  35.635  1.00  0.00           N  
ATOM   2853  CA  GLU A 195      39.079  50.080  35.446  1.00  0.00           C  
ATOM   2854  C   GLU A 195      38.060  48.998  35.137  1.00  0.00           C  
ATOM   2855  O   GLU A 195      36.959  49.015  35.661  1.00  0.00           O  
ATOM   2856  CB  GLU A 195      39.879  49.741  36.706  1.00  0.00           C  
ATOM   2857  CG  GLU A 195      40.965  50.755  37.032  1.00  0.00           C  
ATOM   2858  CD  GLU A 195      40.455  51.932  37.814  1.00  0.00           C  
ATOM   2859  OE1 GLU A 195      39.271  52.001  38.038  1.00  0.00           O  
ATOM   2860  OE2 GLU A 195      41.247  52.764  38.191  1.00  0.00           O  
ATOM   2861  H   GLU A 195      38.439  51.755  36.557  1.00  0.00           H  
ATOM   2862  HA  GLU A 195      39.766  50.170  34.604  1.00  0.00           H  
ATOM   2863 1HB  GLU A 195      39.203  49.677  37.560  1.00  0.00           H  
ATOM   2864 2HB  GLU A 195      40.348  48.763  36.587  1.00  0.00           H  
ATOM   2865 1HG  GLU A 195      41.748  50.261  37.611  1.00  0.00           H  
ATOM   2866 2HG  GLU A 195      41.407  51.107  36.101  1.00  0.00           H  
ATOM   2867  N   MET A 196      38.432  48.056  34.267  1.00  0.00           N  
ATOM   2868  CA  MET A 196      37.523  46.959  33.930  1.00  0.00           C  
ATOM   2869  C   MET A 196      37.484  45.900  35.039  1.00  0.00           C  
ATOM   2870  O   MET A 196      38.508  45.580  35.657  1.00  0.00           O  
ATOM   2871  CB  MET A 196      37.924  46.299  32.612  1.00  0.00           C  
ATOM   2872  CG  MET A 196      36.941  45.241  32.133  1.00  0.00           C  
ATOM   2873  SD  MET A 196      37.311  44.602  30.487  1.00  0.00           S  
ATOM   2874  CE  MET A 196      35.957  43.438  30.363  1.00  0.00           C  
ATOM   2875  H   MET A 196      39.347  48.106  33.844  1.00  0.00           H  
ATOM   2876  HA  MET A 196      36.516  47.360  33.815  1.00  0.00           H  
ATOM   2877 1HB  MET A 196      38.012  47.058  31.836  1.00  0.00           H  
ATOM   2878 2HB  MET A 196      38.903  45.829  32.719  1.00  0.00           H  
ATOM   2879 1HG  MET A 196      36.929  44.392  32.816  1.00  0.00           H  
ATOM   2880 2HG  MET A 196      35.936  45.663  32.112  1.00  0.00           H  
ATOM   2881 1HE  MET A 196      36.004  42.928  29.401  1.00  0.00           H  
ATOM   2882 2HE  MET A 196      36.033  42.706  31.168  1.00  0.00           H  
ATOM   2883 3HE  MET A 196      35.011  43.974  30.446  1.00  0.00           H  
ATOM   2884  N   MET A 197      36.280  45.382  35.285  1.00  0.00           N  
ATOM   2885  CA  MET A 197      36.064  44.317  36.249  1.00  0.00           C  
ATOM   2886  C   MET A 197      35.969  42.970  35.525  1.00  0.00           C  
ATOM   2887  O   MET A 197      36.775  42.066  35.721  1.00  0.00           O  
ATOM   2888  CB  MET A 197      34.799  44.640  37.040  1.00  0.00           C  
ATOM   2889  CG  MET A 197      34.844  45.860  37.950  1.00  0.00           C  
ATOM   2890  SD  MET A 197      33.195  46.340  38.501  1.00  0.00           S  
ATOM   2891  CE  MET A 197      32.652  44.977  39.526  1.00  0.00           C  
ATOM   2892  H   MET A 197      35.467  45.726  34.795  1.00  0.00           H  
ATOM   2893  HA  MET A 197      36.918  44.280  36.926  1.00  0.00           H  
ATOM   2894 1HB  MET A 197      33.991  44.794  36.326  1.00  0.00           H  
ATOM   2895 2HB  MET A 197      34.547  43.787  37.671  1.00  0.00           H  
ATOM   2896 1HG  MET A 197      35.459  45.646  38.823  1.00  0.00           H  
ATOM   2897 2HG  MET A 197      35.296  46.697  37.417  1.00  0.00           H  
ATOM   2898 1HE  MET A 197      31.651  45.178  39.911  1.00  0.00           H  
ATOM   2899 2HE  MET A 197      32.627  44.052  38.948  1.00  0.00           H  
ATOM   2900 3HE  MET A 197      33.349  44.865  40.358  1.00  0.00           H  
ATOM   2901  N   GLY A 198      34.940  42.868  34.683  1.00  0.00           N  
ATOM   2902  CA  GLY A 198      34.628  41.645  33.962  1.00  0.00           C  
ATOM   2903  C   GLY A 198      33.121  41.572  33.733  1.00  0.00           C  
ATOM   2904  O   GLY A 198      32.418  42.557  33.989  1.00  0.00           O  
ATOM   2905  H   GLY A 198      34.362  43.686  34.549  1.00  0.00           H  
ATOM   2906 1HA  GLY A 198      35.164  41.634  33.012  1.00  0.00           H  
ATOM   2907 2HA  GLY A 198      34.972  40.780  34.529  1.00  0.00           H  
ATOM   2908  N   GLY A 199      32.610  40.449  33.228  1.00  0.00           N  
ATOM   2909  CA  GLY A 199      31.174  40.376  33.003  1.00  0.00           C  
ATOM   2910  C   GLY A 199      30.416  40.210  34.308  1.00  0.00           C  
ATOM   2911  O   GLY A 199      30.883  39.540  35.238  1.00  0.00           O  
ATOM   2912  H   GLY A 199      33.193  39.657  33.001  1.00  0.00           H  
ATOM   2913 1HA  GLY A 199      30.833  41.279  32.498  1.00  0.00           H  
ATOM   2914 2HA  GLY A 199      30.957  39.537  32.342  1.00  0.00           H  
ATOM   2915  N   HIS A 200      29.231  40.804  34.377  1.00  0.00           N  
ATOM   2916  CA  HIS A 200      28.351  40.709  35.529  1.00  0.00           C  
ATOM   2917  C   HIS A 200      26.895  40.400  35.175  1.00  0.00           C  
ATOM   2918  O   HIS A 200      26.334  41.057  34.302  1.00  0.00           O  
ATOM   2919  CB  HIS A 200      28.457  42.036  36.288  1.00  0.00           C  
ATOM   2920  CG  HIS A 200      27.547  42.219  37.463  1.00  0.00           C  
ATOM   2921  ND1 HIS A 200      27.622  41.441  38.600  1.00  0.00           N  
ATOM   2922  CD2 HIS A 200      26.546  43.095  37.661  1.00  0.00           C  
ATOM   2923  CE1 HIS A 200      26.695  41.839  39.454  1.00  0.00           C  
ATOM   2924  NE2 HIS A 200      26.029  42.840  38.908  1.00  0.00           N  
ATOM   2925  H   HIS A 200      28.938  41.349  33.579  1.00  0.00           H  
ATOM   2926  HA  HIS A 200      28.695  39.902  36.176  1.00  0.00           H  
ATOM   2927 1HB  HIS A 200      29.479  42.146  36.654  1.00  0.00           H  
ATOM   2928 2HB  HIS A 200      28.252  42.849  35.592  1.00  0.00           H  
ATOM   2929  HD2 HIS A 200      26.207  43.862  36.965  1.00  0.00           H  
ATOM   2930  HE1 HIS A 200      26.512  41.414  40.440  1.00  0.00           H  
ATOM   2931  HE2 HIS A 200      25.262  43.347  39.326  1.00  0.00           H  
ATOM   2932  N   ALA A 201      26.299  39.400  35.823  1.00  0.00           N  
ATOM   2933  CA  ALA A 201      24.906  39.020  35.548  1.00  0.00           C  
ATOM   2934  C   ALA A 201      23.912  39.872  36.327  1.00  0.00           C  
ATOM   2935  O   ALA A 201      24.089  40.203  37.519  1.00  0.00           O  
ATOM   2936  CB  ALA A 201      24.567  37.567  35.843  1.00  0.00           C  
ATOM   2937  H   ALA A 201      26.825  38.894  36.522  1.00  0.00           H  
ATOM   2938  HA  ALA A 201      24.709  39.173  34.487  1.00  0.00           H  
ATOM   2939 1HB  ALA A 201      23.508  37.409  35.633  1.00  0.00           H  
ATOM   2940 2HB  ALA A 201      25.148  36.877  35.234  1.00  0.00           H  
ATOM   2941 3HB  ALA A 201      24.775  37.361  36.891  1.00  0.00           H  
ATOM   2942  N   ILE A 202      22.843  40.188  35.591  1.00  0.00           N  
ATOM   2943  CA  ILE A 202      21.709  41.018  35.995  1.00  0.00           C  
ATOM   2944  C   ILE A 202      20.316  40.456  35.640  1.00  0.00           C  
ATOM   2945  O   ILE A 202      20.187  39.562  34.809  1.00  0.00           O  
ATOM   2946  CB  ILE A 202      21.936  42.388  35.331  1.00  0.00           C  
ATOM   2947  CG1 ILE A 202      21.988  42.115  33.825  1.00  0.00           C  
ATOM   2948  CG2 ILE A 202      23.200  43.061  35.843  1.00  0.00           C  
ATOM   2949  CD1 ILE A 202      21.947  43.273  32.855  1.00  0.00           C  
ATOM   2950  H   ILE A 202      22.829  39.808  34.655  1.00  0.00           H  
ATOM   2951  HA  ILE A 202      21.734  41.109  37.080  1.00  0.00           H  
ATOM   2952  HB  ILE A 202      21.068  43.000  35.573  1.00  0.00           H  
ATOM   2953 1HG1 ILE A 202      22.911  41.575  33.620  1.00  0.00           H  
ATOM   2954 2HG1 ILE A 202      21.144  41.478  33.559  1.00  0.00           H  
ATOM   2955 1HG2 ILE A 202      23.347  44.028  35.364  1.00  0.00           H  
ATOM   2956 2HG2 ILE A 202      23.114  43.208  36.919  1.00  0.00           H  
ATOM   2957 3HG2 ILE A 202      24.076  42.445  35.638  1.00  0.00           H  
ATOM   2958 1HD1 ILE A 202      21.994  42.854  31.849  1.00  0.00           H  
ATOM   2959 2HD1 ILE A 202      21.029  43.851  32.972  1.00  0.00           H  
ATOM   2960 3HD1 ILE A 202      22.796  43.931  33.033  1.00  0.00           H  
ATOM   2961  N   ARG A 203      19.266  40.940  36.302  1.00  0.00           N  
ATOM   2962  CA  ARG A 203      17.903  40.525  35.943  1.00  0.00           C  
ATOM   2963  C   ARG A 203      17.177  41.601  35.130  1.00  0.00           C  
ATOM   2964  O   ARG A 203      16.953  42.711  35.606  1.00  0.00           O  
ATOM   2965  CB  ARG A 203      17.094  40.225  37.196  1.00  0.00           C  
ATOM   2966  CG  ARG A 203      15.642  39.864  36.932  1.00  0.00           C  
ATOM   2967  CD  ARG A 203      15.020  39.217  38.118  1.00  0.00           C  
ATOM   2968  NE  ARG A 203      14.962  40.049  39.310  1.00  0.00           N  
ATOM   2969  CZ  ARG A 203      13.983  40.922  39.607  1.00  0.00           C  
ATOM   2970  NH1 ARG A 203      12.957  41.096  38.800  1.00  0.00           N  
ATOM   2971  NH2 ARG A 203      13.983  41.652  40.710  1.00  0.00           N  
ATOM   2972  H   ARG A 203      19.380  41.597  37.061  1.00  0.00           H  
ATOM   2973  HA  ARG A 203      17.956  39.618  35.340  1.00  0.00           H  
ATOM   2974 1HB  ARG A 203      17.551  39.396  37.735  1.00  0.00           H  
ATOM   2975 2HB  ARG A 203      17.114  41.095  37.852  1.00  0.00           H  
ATOM   2976 1HG  ARG A 203      15.078  40.767  36.695  1.00  0.00           H  
ATOM   2977 2HG  ARG A 203      15.583  39.172  36.093  1.00  0.00           H  
ATOM   2978 1HD  ARG A 203      13.995  38.941  37.878  1.00  0.00           H  
ATOM   2979 2HD  ARG A 203      15.610  38.335  38.357  1.00  0.00           H  
ATOM   2980  HE  ARG A 203      15.719  39.967  39.974  1.00  0.00           H  
ATOM   2981 1HH1 ARG A 203      12.875  40.583  37.937  1.00  0.00           H  
ATOM   2982 2HH1 ARG A 203      12.264  41.768  39.092  1.00  0.00           H  
ATOM   2983 1HH2 ARG A 203      14.703  41.625  41.419  1.00  0.00           H  
ATOM   2984 2HH2 ARG A 203      13.202  42.279  40.840  1.00  0.00           H  
ATOM   2985  N   ILE A 204      16.806  41.273  33.891  1.00  0.00           N  
ATOM   2986  CA  ILE A 204      16.195  42.279  33.029  1.00  0.00           C  
ATOM   2987  C   ILE A 204      14.683  42.047  33.066  1.00  0.00           C  
ATOM   2988  O   ILE A 204      14.194  40.993  32.641  1.00  0.00           O  
ATOM   2989  CB  ILE A 204      16.727  42.185  31.588  1.00  0.00           C  
ATOM   2990  CG1 ILE A 204      18.256  42.265  31.571  1.00  0.00           C  
ATOM   2991  CG2 ILE A 204      16.093  43.306  30.780  1.00  0.00           C  
ATOM   2992  CD1 ILE A 204      18.904  41.937  30.245  1.00  0.00           C  
ATOM   2993  H   ILE A 204      16.954  40.329  33.565  1.00  0.00           H  
ATOM   2994  HA  ILE A 204      16.425  43.274  33.404  1.00  0.00           H  
ATOM   2995  HB  ILE A 204      16.463  41.219  31.159  1.00  0.00           H  
ATOM   2996 1HG1 ILE A 204      18.565  43.272  31.849  1.00  0.00           H  
ATOM   2997 2HG1 ILE A 204      18.652  41.575  32.316  1.00  0.00           H  
ATOM   2998 1HG2 ILE A 204      16.440  43.283  29.748  1.00  0.00           H  
ATOM   2999 2HG2 ILE A 204      15.008  43.206  30.780  1.00  0.00           H  
ATOM   3000 3HG2 ILE A 204      16.363  44.265  31.224  1.00  0.00           H  
ATOM   3001 1HD1 ILE A 204      19.986  42.025  30.346  1.00  0.00           H  
ATOM   3002 2HD1 ILE A 204      18.643  40.918  29.957  1.00  0.00           H  
ATOM   3003 3HD1 ILE A 204      18.565  42.620  29.468  1.00  0.00           H  
ATOM   3004  N   LEU A 205      13.943  43.031  33.576  1.00  0.00           N  
ATOM   3005  CA  LEU A 205      12.510  42.904  33.807  1.00  0.00           C  
ATOM   3006  C   LEU A 205      11.633  43.891  33.059  1.00  0.00           C  
ATOM   3007  O   LEU A 205      10.466  44.090  33.415  1.00  0.00           O  
ATOM   3008  CB  LEU A 205      12.196  43.041  35.303  1.00  0.00           C  
ATOM   3009  CG  LEU A 205      12.379  44.429  35.928  1.00  0.00           C  
ATOM   3010  CD1 LEU A 205      11.369  44.619  37.051  1.00  0.00           C  
ATOM   3011  CD2 LEU A 205      13.800  44.585  36.451  1.00  0.00           C  
ATOM   3012  H   LEU A 205      14.411  43.895  33.806  1.00  0.00           H  
ATOM   3013  HA  LEU A 205      12.208  41.914  33.467  1.00  0.00           H  
ATOM   3014 1HB  LEU A 205      11.158  42.750  35.465  1.00  0.00           H  
ATOM   3015 2HB  LEU A 205      12.839  42.352  35.851  1.00  0.00           H  
ATOM   3016  HG  LEU A 205      12.191  45.197  35.180  1.00  0.00           H  
ATOM   3017 1HD1 LEU A 205      11.498  45.605  37.498  1.00  0.00           H  
ATOM   3018 2HD1 LEU A 205      10.359  44.530  36.649  1.00  0.00           H  
ATOM   3019 3HD1 LEU A 205      11.522  43.856  37.814  1.00  0.00           H  
ATOM   3020 1HD2 LEU A 205      13.921  45.576  36.890  1.00  0.00           H  
ATOM   3021 2HD2 LEU A 205      13.990  43.822  37.206  1.00  0.00           H  
ATOM   3022 3HD2 LEU A 205      14.536  44.473  35.653  1.00  0.00           H  
ATOM   3023  N   GLY A 206      12.172  44.514  32.028  1.00  0.00           N  
ATOM   3024  CA  GLY A 206      11.394  45.484  31.284  1.00  0.00           C  
ATOM   3025  C   GLY A 206      12.220  46.375  30.398  1.00  0.00           C  
ATOM   3026  O   GLY A 206      13.402  46.128  30.157  1.00  0.00           O  
ATOM   3027  H   GLY A 206      13.127  44.304  31.773  1.00  0.00           H  
ATOM   3028 1HA  GLY A 206      10.664  44.965  30.664  1.00  0.00           H  
ATOM   3029 2HA  GLY A 206      10.845  46.104  31.992  1.00  0.00           H  
ATOM   3030  N   TRP A 207      11.581  47.431  29.910  1.00  0.00           N  
ATOM   3031  CA  TRP A 207      12.215  48.395  29.022  1.00  0.00           C  
ATOM   3032  C   TRP A 207      11.457  49.699  28.971  1.00  0.00           C  
ATOM   3033  O   TRP A 207      10.282  49.771  29.345  1.00  0.00           O  
ATOM   3034  CB  TRP A 207      12.331  47.841  27.600  1.00  0.00           C  
ATOM   3035  CG  TRP A 207      11.037  47.564  26.897  1.00  0.00           C  
ATOM   3036  CD1 TRP A 207      10.363  48.428  26.087  1.00  0.00           C  
ATOM   3037  CD2 TRP A 207      10.245  46.342  26.928  1.00  0.00           C  
ATOM   3038  NE1 TRP A 207       9.215  47.841  25.615  1.00  0.00           N  
ATOM   3039  CE2 TRP A 207       9.130  46.567  26.117  1.00  0.00           C  
ATOM   3040  CE3 TRP A 207      10.392  45.103  27.565  1.00  0.00           C  
ATOM   3041  CZ2 TRP A 207       8.187  45.647  25.922  1.00  0.00           C  
ATOM   3042  CZ3 TRP A 207       9.413  44.138  27.364  1.00  0.00           C  
ATOM   3043  CH2 TRP A 207       8.338  44.414  26.558  1.00  0.00           C  
ATOM   3044  H   TRP A 207      10.618  47.544  30.184  1.00  0.00           H  
ATOM   3045  HA  TRP A 207      13.217  48.606  29.395  1.00  0.00           H  
ATOM   3046 1HB  TRP A 207      12.890  48.550  26.989  1.00  0.00           H  
ATOM   3047 2HB  TRP A 207      12.891  46.906  27.619  1.00  0.00           H  
ATOM   3048  HD1 TRP A 207      10.682  49.440  25.846  1.00  0.00           H  
ATOM   3049  HE1 TRP A 207       8.504  48.212  25.001  1.00  0.00           H  
ATOM   3050  HE3 TRP A 207      11.253  44.897  28.201  1.00  0.00           H  
ATOM   3051  HZ2 TRP A 207       7.326  45.849  25.285  1.00  0.00           H  
ATOM   3052  HZ3 TRP A 207       9.501  43.165  27.848  1.00  0.00           H  
ATOM   3053  HH2 TRP A 207       7.560  43.670  26.388  1.00  0.00           H  
ATOM   3054  N   GLY A 208      12.108  50.753  28.492  1.00  0.00           N  
ATOM   3055  CA  GLY A 208      11.421  52.013  28.279  1.00  0.00           C  
ATOM   3056  C   GLY A 208      12.353  53.049  27.680  1.00  0.00           C  
ATOM   3057  O   GLY A 208      13.473  52.712  27.296  1.00  0.00           O  
ATOM   3058  H   GLY A 208      13.091  50.653  28.281  1.00  0.00           H  
ATOM   3059 1HA  GLY A 208      10.570  51.856  27.615  1.00  0.00           H  
ATOM   3060 2HA  GLY A 208      11.026  52.376  29.226  1.00  0.00           H  
ATOM   3061  N   VAL A 209      11.902  54.292  27.578  1.00  0.00           N  
ATOM   3062  CA  VAL A 209      12.722  55.361  27.038  1.00  0.00           C  
ATOM   3063  C   VAL A 209      12.784  56.510  28.024  1.00  0.00           C  
ATOM   3064  O   VAL A 209      11.744  56.982  28.482  1.00  0.00           O  
ATOM   3065  CB  VAL A 209      12.143  55.851  25.698  1.00  0.00           C  
ATOM   3066  CG1 VAL A 209      12.996  56.981  25.141  1.00  0.00           C  
ATOM   3067  CG2 VAL A 209      12.066  54.690  24.718  1.00  0.00           C  
ATOM   3068  H   VAL A 209      10.962  54.498  27.883  1.00  0.00           H  
ATOM   3069  HA  VAL A 209      13.732  54.990  26.860  1.00  0.00           H  
ATOM   3070  HB  VAL A 209      11.143  56.254  25.857  1.00  0.00           H  
ATOM   3071 1HG1 VAL A 209      12.578  57.321  24.193  1.00  0.00           H  
ATOM   3072 2HG1 VAL A 209      13.013  57.814  25.843  1.00  0.00           H  
ATOM   3073 3HG1 VAL A 209      14.012  56.621  24.982  1.00  0.00           H  
ATOM   3074 1HG2 VAL A 209      11.655  55.041  23.772  1.00  0.00           H  
ATOM   3075 2HG2 VAL A 209      13.061  54.279  24.545  1.00  0.00           H  
ATOM   3076 3HG2 VAL A 209      11.424  53.905  25.118  1.00  0.00           H  
ATOM   3077  N   GLU A 210      13.985  56.927  28.398  1.00  0.00           N  
ATOM   3078  CA  GLU A 210      14.150  57.991  29.370  1.00  0.00           C  
ATOM   3079  C   GLU A 210      14.689  59.248  28.716  1.00  0.00           C  
ATOM   3080  O   GLU A 210      15.837  59.288  28.266  1.00  0.00           O  
ATOM   3081  CB  GLU A 210      15.085  57.544  30.496  1.00  0.00           C  
ATOM   3082  CG  GLU A 210      15.397  58.576  31.571  1.00  0.00           C  
ATOM   3083  CD  GLU A 210      14.212  58.975  32.404  1.00  0.00           C  
ATOM   3084  OE1 GLU A 210      13.220  58.285  32.395  1.00  0.00           O  
ATOM   3085  OE2 GLU A 210      14.299  59.986  33.061  1.00  0.00           O  
ATOM   3086  H   GLU A 210      14.802  56.490  27.998  1.00  0.00           H  
ATOM   3087  HA  GLU A 210      13.177  58.225  29.804  1.00  0.00           H  
ATOM   3088 1HB  GLU A 210      14.663  56.681  31.011  1.00  0.00           H  
ATOM   3089 2HB  GLU A 210      16.033  57.237  30.053  1.00  0.00           H  
ATOM   3090 1HG  GLU A 210      16.161  58.165  32.231  1.00  0.00           H  
ATOM   3091 2HG  GLU A 210      15.803  59.471  31.101  1.00  0.00           H  
ATOM   3092  N   ASN A 211      13.851  60.275  28.612  1.00  0.00           N  
ATOM   3093  CA  ASN A 211      14.233  61.532  27.993  1.00  0.00           C  
ATOM   3094  C   ASN A 211      14.839  61.337  26.616  1.00  0.00           C  
ATOM   3095  O   ASN A 211      15.824  61.980  26.262  1.00  0.00           O  
ATOM   3096  CB  ASN A 211      15.204  62.278  28.891  1.00  0.00           C  
ATOM   3097  CG  ASN A 211      14.577  62.640  30.208  1.00  0.00           C  
ATOM   3098  OD1 ASN A 211      13.408  63.042  30.265  1.00  0.00           O  
ATOM   3099  ND2 ASN A 211      15.331  62.503  31.268  1.00  0.00           N  
ATOM   3100  H   ASN A 211      12.916  60.164  28.980  1.00  0.00           H  
ATOM   3101  HA  ASN A 211      13.335  62.137  27.861  1.00  0.00           H  
ATOM   3102 1HB  ASN A 211      16.089  61.669  29.076  1.00  0.00           H  
ATOM   3103 2HB  ASN A 211      15.541  63.186  28.392  1.00  0.00           H  
ATOM   3104 1HD2 ASN A 211      14.969  62.727  32.174  1.00  0.00           H  
ATOM   3105 2HD2 ASN A 211      16.270  62.174  31.176  1.00  0.00           H  
ATOM   3106  N   GLY A 212      14.256  60.432  25.835  1.00  0.00           N  
ATOM   3107  CA  GLY A 212      14.726  60.147  24.499  1.00  0.00           C  
ATOM   3108  C   GLY A 212      15.747  59.036  24.390  1.00  0.00           C  
ATOM   3109  O   GLY A 212      16.063  58.634  23.268  1.00  0.00           O  
ATOM   3110  H   GLY A 212      13.458  59.931  26.196  1.00  0.00           H  
ATOM   3111 1HA  GLY A 212      13.870  59.880  23.879  1.00  0.00           H  
ATOM   3112 2HA  GLY A 212      15.170  61.052  24.085  1.00  0.00           H  
ATOM   3113  N   THR A 213      16.265  58.518  25.499  1.00  0.00           N  
ATOM   3114  CA  THR A 213      17.243  57.439  25.469  1.00  0.00           C  
ATOM   3115  C   THR A 213      16.667  56.079  25.853  1.00  0.00           C  
ATOM   3116  O   THR A 213      16.359  55.863  27.025  1.00  0.00           O  
ATOM   3117  CB  THR A 213      18.432  57.746  26.398  1.00  0.00           C  
ATOM   3118  OG1 THR A 213      19.084  58.948  25.966  1.00  0.00           O  
ATOM   3119  CG2 THR A 213      19.430  56.598  26.381  1.00  0.00           C  
ATOM   3120  H   THR A 213      15.974  58.883  26.396  1.00  0.00           H  
ATOM   3121  HA  THR A 213      17.606  57.346  24.444  1.00  0.00           H  
ATOM   3122  HB  THR A 213      18.065  57.891  27.414  1.00  0.00           H  
ATOM   3123  HG1 THR A 213      18.485  59.689  26.086  1.00  0.00           H  
ATOM   3124 1HG2 THR A 213      20.264  56.831  27.043  1.00  0.00           H  
ATOM   3125 2HG2 THR A 213      18.964  55.672  26.717  1.00  0.00           H  
ATOM   3126 3HG2 THR A 213      19.789  56.469  25.361  1.00  0.00           H  
ATOM   3127  N   PRO A 214      16.486  55.133  24.923  1.00  0.00           N  
ATOM   3128  CA  PRO A 214      15.974  53.777  25.173  1.00  0.00           C  
ATOM   3129  C   PRO A 214      16.868  53.015  26.149  1.00  0.00           C  
ATOM   3130  O   PRO A 214      18.092  53.042  26.009  1.00  0.00           O  
ATOM   3131  CB  PRO A 214      16.013  53.142  23.780  1.00  0.00           C  
ATOM   3132  CG  PRO A 214      15.934  54.290  22.831  1.00  0.00           C  
ATOM   3133  CD  PRO A 214      16.726  55.389  23.487  1.00  0.00           C  
ATOM   3134  HA  PRO A 214      14.945  53.813  25.561  1.00  0.00           H  
ATOM   3135 1HB  PRO A 214      16.936  52.557  23.653  1.00  0.00           H  
ATOM   3136 2HB  PRO A 214      15.172  52.442  23.664  1.00  0.00           H  
ATOM   3137 1HG  PRO A 214      16.347  53.999  21.854  1.00  0.00           H  
ATOM   3138 2HG  PRO A 214      14.885  54.574  22.662  1.00  0.00           H  
ATOM   3139 1HD  PRO A 214      17.794  55.307  23.234  1.00  0.00           H  
ATOM   3140 2HD  PRO A 214      16.281  56.324  23.116  1.00  0.00           H  
ATOM   3141  N   TYR A 215      16.242  52.360  27.128  1.00  0.00           N  
ATOM   3142  CA  TYR A 215      16.957  51.594  28.149  1.00  0.00           C  
ATOM   3143  C   TYR A 215      16.324  50.256  28.519  1.00  0.00           C  
ATOM   3144  O   TYR A 215      15.113  50.036  28.339  1.00  0.00           O  
ATOM   3145  CB  TYR A 215      17.111  52.441  29.414  1.00  0.00           C  
ATOM   3146  CG  TYR A 215      15.797  52.717  30.111  1.00  0.00           C  
ATOM   3147  CD1 TYR A 215      15.311  51.827  31.058  1.00  0.00           C  
ATOM   3148  CD2 TYR A 215      15.057  53.854  29.824  1.00  0.00           C  
ATOM   3149  CE1 TYR A 215      14.115  52.047  31.713  1.00  0.00           C  
ATOM   3150  CE2 TYR A 215      13.862  54.067  30.484  1.00  0.00           C  
ATOM   3151  CZ  TYR A 215      13.396  53.169  31.422  1.00  0.00           C  
ATOM   3152  OH  TYR A 215      12.202  53.410  32.062  1.00  0.00           O  
ATOM   3153  H   TYR A 215      15.233  52.396  27.166  1.00  0.00           H  
ATOM   3154  HA  TYR A 215      17.938  51.362  27.733  1.00  0.00           H  
ATOM   3155 1HB  TYR A 215      17.774  51.931  30.115  1.00  0.00           H  
ATOM   3156 2HB  TYR A 215      17.574  53.392  29.154  1.00  0.00           H  
ATOM   3157  HD1 TYR A 215      15.884  50.930  31.292  1.00  0.00           H  
ATOM   3158  HD2 TYR A 215      15.418  54.567  29.083  1.00  0.00           H  
ATOM   3159  HE1 TYR A 215      13.753  51.334  32.453  1.00  0.00           H  
ATOM   3160  HE2 TYR A 215      13.269  54.956  30.267  1.00  0.00           H  
ATOM   3161  HH  TYR A 215      11.862  54.258  31.766  1.00  0.00           H  
ATOM   3162  N   TRP A 216      17.157  49.337  29.028  1.00  0.00           N  
ATOM   3163  CA  TRP A 216      16.671  48.086  29.608  1.00  0.00           C  
ATOM   3164  C   TRP A 216      16.381  48.375  31.075  1.00  0.00           C  
ATOM   3165  O   TRP A 216      17.179  49.082  31.725  1.00  0.00           O  
ATOM   3166  CB  TRP A 216      17.655  46.920  29.502  1.00  0.00           C  
ATOM   3167  CG  TRP A 216      17.921  46.416  28.116  1.00  0.00           C  
ATOM   3168  CD1 TRP A 216      19.066  46.531  27.387  1.00  0.00           C  
ATOM   3169  CD2 TRP A 216      16.986  45.709  27.302  1.00  0.00           C  
ATOM   3170  NE1 TRP A 216      18.900  45.935  26.161  1.00  0.00           N  
ATOM   3171  CE2 TRP A 216      17.629  45.425  26.094  1.00  0.00           C  
ATOM   3172  CE3 TRP A 216      15.663  45.295  27.499  1.00  0.00           C  
ATOM   3173  CZ2 TRP A 216      17.013  44.756  25.090  1.00  0.00           C  
ATOM   3174  CZ3 TRP A 216      15.029  44.607  26.471  1.00  0.00           C  
ATOM   3175  CH2 TRP A 216      15.695  44.348  25.300  1.00  0.00           C  
ATOM   3176  H   TRP A 216      18.149  49.531  29.003  1.00  0.00           H  
ATOM   3177  HA  TRP A 216      15.767  47.777  29.083  1.00  0.00           H  
ATOM   3178 1HB  TRP A 216      18.615  47.214  29.927  1.00  0.00           H  
ATOM   3179 2HB  TRP A 216      17.278  46.081  30.087  1.00  0.00           H  
ATOM   3180  HD1 TRP A 216      19.979  47.020  27.721  1.00  0.00           H  
ATOM   3181  HE1 TRP A 216      19.574  45.866  25.412  1.00  0.00           H  
ATOM   3182  HE3 TRP A 216      15.139  45.500  28.432  1.00  0.00           H  
ATOM   3183  HZ2 TRP A 216      17.524  44.540  24.151  1.00  0.00           H  
ATOM   3184  HZ3 TRP A 216      13.998  44.286  26.625  1.00  0.00           H  
ATOM   3185  HH2 TRP A 216      15.177  43.807  24.508  1.00  0.00           H  
ATOM   3186  N   LEU A 217      15.278  47.845  31.610  1.00  0.00           N  
ATOM   3187  CA  LEU A 217      14.990  48.037  33.037  1.00  0.00           C  
ATOM   3188  C   LEU A 217      15.614  46.877  33.761  1.00  0.00           C  
ATOM   3189  O   LEU A 217      15.216  45.725  33.577  1.00  0.00           O  
ATOM   3190  CB  LEU A 217      13.484  48.093  33.320  1.00  0.00           C  
ATOM   3191  CG  LEU A 217      13.067  48.191  34.793  1.00  0.00           C  
ATOM   3192  CD1 LEU A 217      13.560  49.490  35.416  1.00  0.00           C  
ATOM   3193  CD2 LEU A 217      11.550  48.093  34.860  1.00  0.00           C  
ATOM   3194  H   LEU A 217      14.645  47.316  31.024  1.00  0.00           H  
ATOM   3195  HA  LEU A 217      15.424  48.985  33.352  1.00  0.00           H  
ATOM   3196 1HB  LEU A 217      13.069  48.958  32.806  1.00  0.00           H  
ATOM   3197 2HB  LEU A 217      13.024  47.193  32.910  1.00  0.00           H  
ATOM   3198  HG  LEU A 217      13.518  47.377  35.362  1.00  0.00           H  
ATOM   3199 1HD1 LEU A 217      13.247  49.526  36.459  1.00  0.00           H  
ATOM   3200 2HD1 LEU A 217      14.647  49.555  35.371  1.00  0.00           H  
ATOM   3201 3HD1 LEU A 217      13.134  50.334  34.875  1.00  0.00           H  
ATOM   3202 1HD2 LEU A 217      11.224  48.159  35.898  1.00  0.00           H  
ATOM   3203 2HD2 LEU A 217      11.099  48.907  34.291  1.00  0.00           H  
ATOM   3204 3HD2 LEU A 217      11.216  47.144  34.441  1.00  0.00           H  
ATOM   3205  N   VAL A 218      16.579  47.180  34.621  1.00  0.00           N  
ATOM   3206  CA  VAL A 218      17.293  46.074  35.250  1.00  0.00           C  
ATOM   3207  C   VAL A 218      17.416  46.112  36.751  1.00  0.00           C  
ATOM   3208  O   VAL A 218      17.660  47.151  37.365  1.00  0.00           O  
ATOM   3209  CB  VAL A 218      18.704  46.043  34.631  1.00  0.00           C  
ATOM   3210  CG1 VAL A 218      19.443  44.831  35.178  1.00  0.00           C  
ATOM   3211  CG2 VAL A 218      18.635  46.007  33.112  1.00  0.00           C  
ATOM   3212  H   VAL A 218      16.820  48.134  34.841  1.00  0.00           H  
ATOM   3213  HA  VAL A 218      16.764  45.150  35.018  1.00  0.00           H  
ATOM   3214  HB  VAL A 218      19.248  46.936  34.938  1.00  0.00           H  
ATOM   3215 1HG1 VAL A 218      20.437  44.828  34.729  1.00  0.00           H  
ATOM   3216 2HG1 VAL A 218      19.539  44.863  36.263  1.00  0.00           H  
ATOM   3217 3HG1 VAL A 218      18.900  43.924  34.911  1.00  0.00           H  
ATOM   3218 1HG2 VAL A 218      19.645  45.985  32.702  1.00  0.00           H  
ATOM   3219 2HG2 VAL A 218      18.093  45.110  32.812  1.00  0.00           H  
ATOM   3220 3HG2 VAL A 218      18.118  46.888  32.732  1.00  0.00           H  
ATOM   3221  N   ALA A 219      17.238  44.946  37.358  1.00  0.00           N  
ATOM   3222  CA  ALA A 219      17.386  44.748  38.795  1.00  0.00           C  
ATOM   3223  C   ALA A 219      18.788  44.191  39.062  1.00  0.00           C  
ATOM   3224  O   ALA A 219      19.179  43.152  38.513  1.00  0.00           O  
ATOM   3225  CB  ALA A 219      16.306  43.808  39.309  1.00  0.00           C  
ATOM   3226  H   ALA A 219      16.986  44.165  36.771  1.00  0.00           H  
ATOM   3227  HA  ALA A 219      17.281  45.700  39.316  1.00  0.00           H  
ATOM   3228 1HB  ALA A 219      16.449  43.636  40.376  1.00  0.00           H  
ATOM   3229 2HB  ALA A 219      15.320  44.243  39.147  1.00  0.00           H  
ATOM   3230 3HB  ALA A 219      16.368  42.858  38.779  1.00  0.00           H  
ATOM   3231  N   ASN A 220      19.576  44.878  39.894  1.00  0.00           N  
ATOM   3232  CA  ASN A 220      20.933  44.407  40.166  1.00  0.00           C  
ATOM   3233  C   ASN A 220      20.983  43.523  41.419  1.00  0.00           C  
ATOM   3234  O   ASN A 220      19.963  43.292  42.084  1.00  0.00           O  
ATOM   3235  CB  ASN A 220      21.842  45.615  40.302  1.00  0.00           C  
ATOM   3236  CG  ASN A 220      23.253  45.370  39.845  1.00  0.00           C  
ATOM   3237  OD1 ASN A 220      23.736  44.234  39.906  1.00  0.00           O  
ATOM   3238  ND2 ASN A 220      23.911  46.407  39.393  1.00  0.00           N  
ATOM   3239  H   ASN A 220      19.262  45.721  40.347  1.00  0.00           H  
ATOM   3240  HA  ASN A 220      21.269  43.794  39.328  1.00  0.00           H  
ATOM   3241 1HB  ASN A 220      21.430  46.440  39.719  1.00  0.00           H  
ATOM   3242 2HB  ASN A 220      21.873  45.931  41.345  1.00  0.00           H  
ATOM   3243 1HD2 ASN A 220      24.854  46.311  39.073  1.00  0.00           H  
ATOM   3244 2HD2 ASN A 220      23.471  47.305  39.365  1.00  0.00           H  
ATOM   3245  N   SER A 221      22.180  43.032  41.735  1.00  0.00           N  
ATOM   3246  CA  SER A 221      22.498  42.218  42.894  1.00  0.00           C  
ATOM   3247  C   SER A 221      23.418  42.990  43.846  1.00  0.00           C  
ATOM   3248  O   SER A 221      24.056  42.415  44.731  1.00  0.00           O  
ATOM   3249  CB  SER A 221      23.160  40.915  42.490  1.00  0.00           C  
ATOM   3250  OG  SER A 221      24.378  41.175  41.848  1.00  0.00           O  
ATOM   3251  H   SER A 221      22.947  43.245  41.112  1.00  0.00           H  
ATOM   3252  HA  SER A 221      21.571  41.977  43.416  1.00  0.00           H  
ATOM   3253 1HB  SER A 221      23.329  40.293  43.368  1.00  0.00           H  
ATOM   3254 2HB  SER A 221      22.495  40.363  41.826  1.00  0.00           H  
ATOM   3255  HG  SER A 221      25.032  41.229  42.550  1.00  0.00           H  
ATOM   3256  N   TRP A 222      23.457  44.310  43.671  1.00  0.00           N  
ATOM   3257  CA  TRP A 222      24.321  45.203  44.442  1.00  0.00           C  
ATOM   3258  C   TRP A 222      23.658  46.012  45.544  1.00  0.00           C  
ATOM   3259  O   TRP A 222      24.147  47.079  45.899  1.00  0.00           O  
ATOM   3260  CB  TRP A 222      24.983  46.189  43.478  1.00  0.00           C  
ATOM   3261  CG  TRP A 222      26.075  45.575  42.655  1.00  0.00           C  
ATOM   3262  CD1 TRP A 222      26.630  44.344  42.840  1.00  0.00           C  
ATOM   3263  CD2 TRP A 222      26.762  46.138  41.510  1.00  0.00           C  
ATOM   3264  NE1 TRP A 222      27.605  44.106  41.903  1.00  0.00           N  
ATOM   3265  CE2 TRP A 222      27.699  45.197  41.076  1.00  0.00           C  
ATOM   3266  CE3 TRP A 222      26.661  47.354  40.823  1.00  0.00           C  
ATOM   3267  CZ2 TRP A 222      28.529  45.417  39.999  1.00  0.00           C  
ATOM   3268  CZ3 TRP A 222      27.495  47.582  39.734  1.00  0.00           C  
ATOM   3269  CH2 TRP A 222      28.405  46.636  39.333  1.00  0.00           C  
ATOM   3270  H   TRP A 222      22.855  44.709  42.964  1.00  0.00           H  
ATOM   3271  HA  TRP A 222      25.072  44.593  44.944  1.00  0.00           H  
ATOM   3272 1HB  TRP A 222      24.232  46.599  42.802  1.00  0.00           H  
ATOM   3273 2HB  TRP A 222      25.408  47.027  44.031  1.00  0.00           H  
ATOM   3274  HD1 TRP A 222      26.354  43.635  43.618  1.00  0.00           H  
ATOM   3275  HE1 TRP A 222      28.169  43.272  41.822  1.00  0.00           H  
ATOM   3276  HE3 TRP A 222      25.930  48.089  41.157  1.00  0.00           H  
ATOM   3277  HZ2 TRP A 222      29.256  44.672  39.673  1.00  0.00           H  
ATOM   3278  HZ3 TRP A 222      27.397  48.536  39.216  1.00  0.00           H  
ATOM   3279  HH2 TRP A 222      29.054  46.826  38.478  1.00  0.00           H  
ATOM   3280  N   ASN A 223      22.567  45.494  46.090  1.00  0.00           N  
ATOM   3281  CA  ASN A 223      21.791  46.025  47.206  1.00  0.00           C  
ATOM   3282  C   ASN A 223      20.748  47.080  46.831  1.00  0.00           C  
ATOM   3283  O   ASN A 223      20.850  47.791  45.831  1.00  0.00           O  
ATOM   3284  CB  ASN A 223      22.726  46.597  48.256  1.00  0.00           C  
ATOM   3285  CG  ASN A 223      22.087  46.805  49.600  1.00  0.00           C  
ATOM   3286  OD1 ASN A 223      21.214  47.658  49.802  1.00  0.00           O  
ATOM   3287  ND2 ASN A 223      22.528  46.012  50.543  1.00  0.00           N  
ATOM   3288  H   ASN A 223      22.211  44.631  45.709  1.00  0.00           H  
ATOM   3289  HA  ASN A 223      21.225  45.196  47.632  1.00  0.00           H  
ATOM   3290 1HB  ASN A 223      23.575  45.923  48.382  1.00  0.00           H  
ATOM   3291 2HB  ASN A 223      23.126  47.558  47.934  1.00  0.00           H  
ATOM   3292 1HD2 ASN A 223      22.158  46.081  51.470  1.00  0.00           H  
ATOM   3293 2HD2 ASN A 223      23.235  45.339  50.328  1.00  0.00           H  
ATOM   3294  N   THR A 224      19.718  47.167  47.662  1.00  0.00           N  
ATOM   3295  CA  THR A 224      18.582  48.053  47.505  1.00  0.00           C  
ATOM   3296  C   THR A 224      18.962  49.515  47.580  1.00  0.00           C  
ATOM   3297  O   THR A 224      18.277  50.380  47.033  1.00  0.00           O  
ATOM   3298  CB  THR A 224      17.519  47.746  48.577  1.00  0.00           C  
ATOM   3299  OG1 THR A 224      17.135  46.367  48.500  1.00  0.00           O  
ATOM   3300  CG2 THR A 224      16.287  48.616  48.383  1.00  0.00           C  
ATOM   3301  H   THR A 224      19.698  46.579  48.482  1.00  0.00           H  
ATOM   3302  HA  THR A 224      18.144  47.883  46.522  1.00  0.00           H  
ATOM   3303  HB  THR A 224      17.946  47.940  49.561  1.00  0.00           H  
ATOM   3304  HG1 THR A 224      16.641  46.128  49.288  1.00  0.00           H  
ATOM   3305 1HG2 THR A 224      15.554  48.379  49.154  1.00  0.00           H  
ATOM   3306 2HG2 THR A 224      16.533  49.676  48.451  1.00  0.00           H  
ATOM   3307 3HG2 THR A 224      15.863  48.419  47.399  1.00  0.00           H  
ATOM   3308  N   ASP A 225      20.061  49.831  48.262  1.00  0.00           N  
ATOM   3309  CA  ASP A 225      20.459  51.218  48.388  1.00  0.00           C  
ATOM   3310  C   ASP A 225      21.385  51.681  47.284  1.00  0.00           C  
ATOM   3311  O   ASP A 225      21.846  52.820  47.310  1.00  0.00           O  
ATOM   3312  CB  ASP A 225      21.153  51.429  49.737  1.00  0.00           C  
ATOM   3313  CG  ASP A 225      20.197  51.308  50.916  1.00  0.00           C  
ATOM   3314  OD1 ASP A 225      19.033  51.591  50.761  1.00  0.00           O  
ATOM   3315  OD2 ASP A 225      20.633  50.929  51.978  1.00  0.00           O  
ATOM   3316  H   ASP A 225      20.604  49.092  48.683  1.00  0.00           H  
ATOM   3317  HA  ASP A 225      19.563  51.836  48.344  1.00  0.00           H  
ATOM   3318 1HB  ASP A 225      21.949  50.693  49.852  1.00  0.00           H  
ATOM   3319 2HB  ASP A 225      21.613  52.417  49.762  1.00  0.00           H  
ATOM   3320  N   TRP A 226      21.673  50.823  46.301  1.00  0.00           N  
ATOM   3321  CA  TRP A 226      22.559  51.175  45.190  1.00  0.00           C  
ATOM   3322  C   TRP A 226      21.827  51.700  43.963  1.00  0.00           C  
ATOM   3323  O   TRP A 226      20.759  51.215  43.594  1.00  0.00           O  
ATOM   3324  CB  TRP A 226      23.391  49.958  44.780  1.00  0.00           C  
ATOM   3325  CG  TRP A 226      24.218  50.224  43.558  1.00  0.00           C  
ATOM   3326  CD1 TRP A 226      25.487  50.717  43.508  1.00  0.00           C  
ATOM   3327  CD2 TRP A 226      23.812  50.003  42.193  1.00  0.00           C  
ATOM   3328  NE1 TRP A 226      25.896  50.818  42.201  1.00  0.00           N  
ATOM   3329  CE2 TRP A 226      24.884  50.383  41.382  1.00  0.00           C  
ATOM   3330  CE3 TRP A 226      22.639  49.517  41.603  1.00  0.00           C  
ATOM   3331  CZ2 TRP A 226      24.818  50.295  40.002  1.00  0.00           C  
ATOM   3332  CZ3 TRP A 226      22.574  49.428  40.217  1.00  0.00           C  
ATOM   3333  CH2 TRP A 226      23.639  49.807  39.440  1.00  0.00           C  
ATOM   3334  H   TRP A 226      21.277  49.894  46.303  1.00  0.00           H  
ATOM   3335  HA  TRP A 226      23.226  51.969  45.526  1.00  0.00           H  
ATOM   3336 1HB  TRP A 226      24.053  49.669  45.597  1.00  0.00           H  
ATOM   3337 2HB  TRP A 226      22.735  49.110  44.583  1.00  0.00           H  
ATOM   3338  HD1 TRP A 226      26.093  50.992  44.369  1.00  0.00           H  
ATOM   3339  HE1 TRP A 226      26.809  51.164  41.944  1.00  0.00           H  
ATOM   3340  HE3 TRP A 226      21.792  49.212  42.217  1.00  0.00           H  
ATOM   3341  HZ2 TRP A 226      25.650  50.590  39.361  1.00  0.00           H  
ATOM   3342  HZ3 TRP A 226      21.647  49.047  39.787  1.00  0.00           H  
ATOM   3343  HH2 TRP A 226      23.559  49.725  38.355  1.00  0.00           H  
ATOM   3344  N   GLY A 227      22.367  52.701  43.274  1.00  0.00           N  
ATOM   3345  CA  GLY A 227      21.737  53.137  42.034  1.00  0.00           C  
ATOM   3346  C   GLY A 227      20.308  53.622  42.232  1.00  0.00           C  
ATOM   3347  O   GLY A 227      20.007  54.376  43.168  1.00  0.00           O  
ATOM   3348  H   GLY A 227      23.207  53.160  43.597  1.00  0.00           H  
ATOM   3349 1HA  GLY A 227      22.326  53.944  41.597  1.00  0.00           H  
ATOM   3350 2HA  GLY A 227      21.733  52.314  41.321  1.00  0.00           H  
ATOM   3351  N   ASP A 228      19.397  53.190  41.365  1.00  0.00           N  
ATOM   3352  CA  ASP A 228      18.004  53.617  41.435  1.00  0.00           C  
ATOM   3353  C   ASP A 228      17.266  52.633  42.341  1.00  0.00           C  
ATOM   3354  O   ASP A 228      16.467  51.812  41.894  1.00  0.00           O  
ATOM   3355  CB  ASP A 228      17.395  53.660  40.032  1.00  0.00           C  
ATOM   3356  CG  ASP A 228      16.046  54.358  39.922  1.00  0.00           C  
ATOM   3357  OD1 ASP A 228      15.662  55.032  40.849  1.00  0.00           O  
ATOM   3358  OD2 ASP A 228      15.410  54.211  38.906  1.00  0.00           O  
ATOM   3359  H   ASP A 228      19.634  52.546  40.623  1.00  0.00           H  
ATOM   3360  HA  ASP A 228      17.956  54.622  41.856  1.00  0.00           H  
ATOM   3361 1HB  ASP A 228      18.089  54.171  39.365  1.00  0.00           H  
ATOM   3362 2HB  ASP A 228      17.265  52.641  39.664  1.00  0.00           H  
ATOM   3363  N   ASN A 229      17.564  52.702  43.638  1.00  0.00           N  
ATOM   3364  CA  ASN A 229      16.980  51.823  44.644  1.00  0.00           C  
ATOM   3365  C   ASN A 229      17.179  50.347  44.327  1.00  0.00           C  
ATOM   3366  O   ASN A 229      16.265  49.527  44.525  1.00  0.00           O  
ATOM   3367  CB  ASN A 229      15.502  52.121  44.813  1.00  0.00           C  
ATOM   3368  CG  ASN A 229      15.250  53.533  45.264  1.00  0.00           C  
ATOM   3369  OD1 ASN A 229      15.939  54.071  46.139  1.00  0.00           O  
ATOM   3370  ND2 ASN A 229      14.261  54.152  44.672  1.00  0.00           N  
ATOM   3371  H   ASN A 229      18.234  53.414  43.892  1.00  0.00           H  
ATOM   3372  HA  ASN A 229      17.497  52.017  45.585  1.00  0.00           H  
ATOM   3373 1HB  ASN A 229      14.974  51.959  43.872  1.00  0.00           H  
ATOM   3374 2HB  ASN A 229      15.077  51.434  45.544  1.00  0.00           H  
ATOM   3375 1HD2 ASN A 229      14.036  55.095  44.922  1.00  0.00           H  
ATOM   3376 2HD2 ASN A 229      13.728  53.683  43.969  1.00  0.00           H  
ATOM   3377  N   GLY A 230      18.365  49.999  43.846  1.00  0.00           N  
ATOM   3378  CA  GLY A 230      18.774  48.655  43.504  1.00  0.00           C  
ATOM   3379  C   GLY A 230      18.625  48.340  42.039  1.00  0.00           C  
ATOM   3380  O   GLY A 230      19.109  47.334  41.552  1.00  0.00           O  
ATOM   3381  H   GLY A 230      19.059  50.721  43.701  1.00  0.00           H  
ATOM   3382 1HA  GLY A 230      19.818  48.524  43.791  1.00  0.00           H  
ATOM   3383 2HA  GLY A 230      18.174  47.956  44.085  1.00  0.00           H  
ATOM   3384  N   PHE A 231      17.940  49.225  41.330  1.00  0.00           N  
ATOM   3385  CA  PHE A 231      17.690  49.108  39.901  1.00  0.00           C  
ATOM   3386  C   PHE A 231      18.575  50.061  39.111  1.00  0.00           C  
ATOM   3387  O   PHE A 231      19.159  51.005  39.634  1.00  0.00           O  
ATOM   3388  CB  PHE A 231      16.226  49.398  39.567  1.00  0.00           C  
ATOM   3389  CG  PHE A 231      15.235  48.398  40.090  1.00  0.00           C  
ATOM   3390  CD1 PHE A 231      14.793  48.466  41.403  1.00  0.00           C  
ATOM   3391  CD2 PHE A 231      14.746  47.390  39.267  1.00  0.00           C  
ATOM   3392  CE1 PHE A 231      13.881  47.546  41.885  1.00  0.00           C  
ATOM   3393  CE2 PHE A 231      13.834  46.472  39.750  1.00  0.00           C  
ATOM   3394  CZ  PHE A 231      13.403  46.552  41.059  1.00  0.00           C  
ATOM   3395  H   PHE A 231      17.556  50.045  41.781  1.00  0.00           H  
ATOM   3396  HA  PHE A 231      17.926  48.089  39.590  1.00  0.00           H  
ATOM   3397 1HB  PHE A 231      15.951  50.372  39.971  1.00  0.00           H  
ATOM   3398 2HB  PHE A 231      16.113  49.441  38.484  1.00  0.00           H  
ATOM   3399  HD1 PHE A 231      15.170  49.254  42.056  1.00  0.00           H  
ATOM   3400  HD2 PHE A 231      15.090  47.331  38.234  1.00  0.00           H  
ATOM   3401  HE1 PHE A 231      13.540  47.608  42.919  1.00  0.00           H  
ATOM   3402  HE2 PHE A 231      13.448  45.680  39.109  1.00  0.00           H  
ATOM   3403  HZ  PHE A 231      12.686  45.828  41.444  1.00  0.00           H  
ATOM   3404  N   PHE A 232      18.678  49.794  37.816  1.00  0.00           N  
ATOM   3405  CA  PHE A 232      19.357  50.732  36.957  1.00  0.00           C  
ATOM   3406  C   PHE A 232      18.751  50.668  35.558  1.00  0.00           C  
ATOM   3407  O   PHE A 232      17.970  49.773  35.211  1.00  0.00           O  
ATOM   3408  CB  PHE A 232      20.860  50.456  36.886  1.00  0.00           C  
ATOM   3409  CG  PHE A 232      21.293  49.160  36.263  1.00  0.00           C  
ATOM   3410  CD1 PHE A 232      21.697  49.119  34.937  1.00  0.00           C  
ATOM   3411  CD2 PHE A 232      21.290  47.997  37.011  1.00  0.00           C  
ATOM   3412  CE1 PHE A 232      22.095  47.924  34.367  1.00  0.00           C  
ATOM   3413  CE2 PHE A 232      21.687  46.800  36.449  1.00  0.00           C  
ATOM   3414  CZ  PHE A 232      22.087  46.775  35.128  1.00  0.00           C  
ATOM   3415  H   PHE A 232      18.278  48.941  37.452  1.00  0.00           H  
ATOM   3416  HA  PHE A 232      19.217  51.740  37.352  1.00  0.00           H  
ATOM   3417 1HB  PHE A 232      21.340  51.251  36.316  1.00  0.00           H  
ATOM   3418 2HB  PHE A 232      21.256  50.474  37.900  1.00  0.00           H  
ATOM   3419  HD1 PHE A 232      21.699  50.037  34.349  1.00  0.00           H  
ATOM   3420  HD2 PHE A 232      20.972  48.027  38.054  1.00  0.00           H  
ATOM   3421  HE1 PHE A 232      22.417  47.865  33.328  1.00  0.00           H  
ATOM   3422  HE2 PHE A 232      21.685  45.884  37.040  1.00  0.00           H  
ATOM   3423  HZ  PHE A 232      22.401  45.836  34.672  1.00  0.00           H  
ATOM   3424  N   LYS A 233      19.061  51.708  34.794  1.00  0.00           N  
ATOM   3425  CA  LYS A 233      18.602  51.845  33.420  1.00  0.00           C  
ATOM   3426  C   LYS A 233      19.852  51.826  32.569  1.00  0.00           C  
ATOM   3427  O   LYS A 233      20.765  52.601  32.842  1.00  0.00           O  
ATOM   3428  CB  LYS A 233      17.803  53.146  33.316  1.00  0.00           C  
ATOM   3429  CG  LYS A 233      16.572  53.161  34.213  1.00  0.00           C  
ATOM   3430  CD  LYS A 233      15.828  54.484  34.142  1.00  0.00           C  
ATOM   3431  CE  LYS A 233      14.598  54.488  35.035  1.00  0.00           C  
ATOM   3432  NZ  LYS A 233      14.922  54.429  36.486  1.00  0.00           N  
ATOM   3433  H   LYS A 233      19.643  52.434  35.190  1.00  0.00           H  
ATOM   3434  HA  LYS A 233      17.956  51.008  33.157  1.00  0.00           H  
ATOM   3435 1HB  LYS A 233      18.437  53.990  33.587  1.00  0.00           H  
ATOM   3436 2HB  LYS A 233      17.481  53.300  32.287  1.00  0.00           H  
ATOM   3437 1HG  LYS A 233      15.893  52.362  33.911  1.00  0.00           H  
ATOM   3438 2HG  LYS A 233      16.880  52.986  35.244  1.00  0.00           H  
ATOM   3439 1HD  LYS A 233      16.493  55.290  34.454  1.00  0.00           H  
ATOM   3440 2HD  LYS A 233      15.513  54.672  33.116  1.00  0.00           H  
ATOM   3441 1HE  LYS A 233      14.030  55.398  34.841  1.00  0.00           H  
ATOM   3442 2HE  LYS A 233      13.981  53.623  34.783  1.00  0.00           H  
ATOM   3443 1HZ  LYS A 233      14.082  54.432  37.048  1.00  0.00           H  
ATOM   3444 2HZ  LYS A 233      15.440  53.590  36.715  1.00  0.00           H  
ATOM   3445 3HZ  LYS A 233      15.484  55.219  36.768  1.00  0.00           H  
ATOM   3446  N   ILE A 234      19.914  50.943  31.576  1.00  0.00           N  
ATOM   3447  CA  ILE A 234      21.079  50.860  30.718  1.00  0.00           C  
ATOM   3448  C   ILE A 234      20.699  50.921  29.254  1.00  0.00           C  
ATOM   3449  O   ILE A 234      19.672  50.372  28.834  1.00  0.00           O  
ATOM   3450  CB  ILE A 234      21.852  49.558  30.993  1.00  0.00           C  
ATOM   3451  CG1 ILE A 234      23.112  49.507  30.125  1.00  0.00           C  
ATOM   3452  CG2 ILE A 234      20.968  48.347  30.736  1.00  0.00           C  
ATOM   3453  CD1 ILE A 234      24.144  48.478  30.527  1.00  0.00           C  
ATOM   3454  H   ILE A 234      19.114  50.338  31.453  1.00  0.00           H  
ATOM   3455  HA  ILE A 234      21.731  51.709  30.919  1.00  0.00           H  
ATOM   3456  HB  ILE A 234      22.172  49.558  32.035  1.00  0.00           H  
ATOM   3457 1HG1 ILE A 234      22.821  49.298  29.096  1.00  0.00           H  
ATOM   3458 2HG1 ILE A 234      23.590  50.486  30.151  1.00  0.00           H  
ATOM   3459 1HG2 ILE A 234      21.532  47.437  30.935  1.00  0.00           H  
ATOM   3460 2HG2 ILE A 234      20.100  48.390  31.393  1.00  0.00           H  
ATOM   3461 3HG2 ILE A 234      20.633  48.340  29.699  1.00  0.00           H  
ATOM   3462 1HD1 ILE A 234      24.994  48.529  29.845  1.00  0.00           H  
ATOM   3463 2HD1 ILE A 234      24.476  48.689  31.544  1.00  0.00           H  
ATOM   3464 3HD1 ILE A 234      23.730  47.472  30.491  1.00  0.00           H  
ATOM   3465  N   LEU A 235      21.509  51.617  28.459  1.00  0.00           N  
ATOM   3466  CA  LEU A 235      21.213  51.807  27.036  1.00  0.00           C  
ATOM   3467  C   LEU A 235      20.900  50.526  26.267  1.00  0.00           C  
ATOM   3468  O   LEU A 235      21.667  49.561  26.326  1.00  0.00           O  
ATOM   3469  CB  LEU A 235      22.414  52.504  26.385  1.00  0.00           C  
ATOM   3470  CG  LEU A 235      22.305  52.884  24.902  1.00  0.00           C  
ATOM   3471  CD1 LEU A 235      21.305  54.019  24.728  1.00  0.00           C  
ATOM   3472  CD2 LEU A 235      23.682  53.282  24.394  1.00  0.00           C  
ATOM   3473  H   LEU A 235      22.346  52.017  28.855  1.00  0.00           H  
ATOM   3474  HA  LEU A 235      20.330  52.442  26.975  1.00  0.00           H  
ATOM   3475 1HB  LEU A 235      22.602  53.422  26.939  1.00  0.00           H  
ATOM   3476 2HB  LEU A 235      23.279  51.847  26.480  1.00  0.00           H  
ATOM   3477  HG  LEU A 235      21.935  52.036  24.325  1.00  0.00           H  
ATOM   3478 1HD1 LEU A 235      21.232  54.283  23.673  1.00  0.00           H  
ATOM   3479 2HD1 LEU A 235      20.318  53.724  25.084  1.00  0.00           H  
ATOM   3480 3HD1 LEU A 235      21.650  54.879  25.301  1.00  0.00           H  
ATOM   3481 1HD2 LEU A 235      23.620  53.554  23.340  1.00  0.00           H  
ATOM   3482 2HD2 LEU A 235      24.055  54.134  24.962  1.00  0.00           H  
ATOM   3483 3HD2 LEU A 235      24.369  52.443  24.511  1.00  0.00           H  
ATOM   3484  N   ARG A 236      19.800  50.540  25.515  1.00  0.00           N  
ATOM   3485  CA  ARG A 236      19.404  49.388  24.705  1.00  0.00           C  
ATOM   3486  C   ARG A 236      19.350  49.670  23.204  1.00  0.00           C  
ATOM   3487  O   ARG A 236      19.276  50.812  22.775  1.00  0.00           O  
ATOM   3488  CB  ARG A 236      18.045  48.806  25.062  1.00  0.00           C  
ATOM   3489  CG  ARG A 236      16.803  49.631  24.765  1.00  0.00           C  
ATOM   3490  CD  ARG A 236      15.572  48.882  25.125  1.00  0.00           C  
ATOM   3491  NE  ARG A 236      14.400  49.743  25.108  1.00  0.00           N  
ATOM   3492  CZ  ARG A 236      13.596  50.037  24.068  1.00  0.00           C  
ATOM   3493  NH1 ARG A 236      13.778  49.553  22.859  1.00  0.00           N  
ATOM   3494  NH2 ARG A 236      12.583  50.853  24.303  1.00  0.00           N  
ATOM   3495  H   ARG A 236      19.240  51.381  25.517  1.00  0.00           H  
ATOM   3496  HA  ARG A 236      20.143  48.602  24.860  1.00  0.00           H  
ATOM   3497 1HB  ARG A 236      17.913  47.863  24.533  1.00  0.00           H  
ATOM   3498 2HB  ARG A 236      18.017  48.596  26.132  1.00  0.00           H  
ATOM   3499 1HG  ARG A 236      16.851  50.549  25.351  1.00  0.00           H  
ATOM   3500 2HG  ARG A 236      16.757  49.878  23.704  1.00  0.00           H  
ATOM   3501 1HD  ARG A 236      15.415  48.074  24.411  1.00  0.00           H  
ATOM   3502 2HD  ARG A 236      15.673  48.463  26.125  1.00  0.00           H  
ATOM   3503  HE  ARG A 236      14.170  50.170  25.995  1.00  0.00           H  
ATOM   3504 1HH1 ARG A 236      14.537  48.927  22.631  1.00  0.00           H  
ATOM   3505 2HH1 ARG A 236      13.144  49.806  22.115  1.00  0.00           H  
ATOM   3506 1HH2 ARG A 236      12.456  51.217  25.238  1.00  0.00           H  
ATOM   3507 2HH2 ARG A 236      11.941  51.117  23.571  1.00  0.00           H  
ATOM   3508  N   GLY A 237      19.427  48.598  22.416  1.00  0.00           N  
ATOM   3509  CA  GLY A 237      19.291  48.616  20.972  1.00  0.00           C  
ATOM   3510  C   GLY A 237      20.661  48.600  20.335  1.00  0.00           C  
ATOM   3511  O   GLY A 237      20.828  48.349  19.138  1.00  0.00           O  
ATOM   3512  H   GLY A 237      19.588  47.684  22.813  1.00  0.00           H  
ATOM   3513 1HA  GLY A 237      18.709  47.752  20.650  1.00  0.00           H  
ATOM   3514 2HA  GLY A 237      18.740  49.503  20.663  1.00  0.00           H  
ATOM   3515  N   GLN A 238      21.646  48.895  21.179  1.00  0.00           N  
ATOM   3516  CA  GLN A 238      23.066  48.938  20.838  1.00  0.00           C  
ATOM   3517  C   GLN A 238      23.862  47.777  21.409  1.00  0.00           C  
ATOM   3518  O   GLN A 238      25.063  47.696  21.140  1.00  0.00           O  
ATOM   3519  CB  GLN A 238      23.661  50.257  21.337  1.00  0.00           C  
ATOM   3520  CG  GLN A 238      23.003  51.488  20.738  1.00  0.00           C  
ATOM   3521  CD  GLN A 238      23.153  51.538  19.229  1.00  0.00           C  
ATOM   3522  OE1 GLN A 238      24.269  51.464  18.707  1.00  0.00           O  
ATOM   3523  NE2 GLN A 238      22.036  51.663  18.522  1.00  0.00           N  
ATOM   3524  H   GLN A 238      21.376  49.108  22.130  1.00  0.00           H  
ATOM   3525  HA  GLN A 238      23.159  48.887  19.753  1.00  0.00           H  
ATOM   3526 1HB  GLN A 238      23.567  50.313  22.421  1.00  0.00           H  
ATOM   3527 2HB  GLN A 238      24.725  50.289  21.099  1.00  0.00           H  
ATOM   3528 1HG  GLN A 238      21.939  51.474  20.977  1.00  0.00           H  
ATOM   3529 2HG  GLN A 238      23.466  52.381  21.159  1.00  0.00           H  
ATOM   3530 1HE2 GLN A 238      22.076  51.701  17.523  1.00  0.00           H  
ATOM   3531 2HE2 GLN A 238      21.152  51.719  18.986  1.00  0.00           H  
ATOM   3532  N   ASP A 239      23.246  46.865  22.161  1.00  0.00           N  
ATOM   3533  CA  ASP A 239      24.027  45.788  22.778  1.00  0.00           C  
ATOM   3534  C   ASP A 239      25.210  46.411  23.516  1.00  0.00           C  
ATOM   3535  O   ASP A 239      26.373  46.016  23.367  1.00  0.00           O  
ATOM   3536  CB  ASP A 239      24.529  44.778  21.744  1.00  0.00           C  
ATOM   3537  CG  ASP A 239      25.037  43.503  22.404  1.00  0.00           C  
ATOM   3538  OD1 ASP A 239      24.796  43.364  23.580  1.00  0.00           O  
ATOM   3539  OD2 ASP A 239      25.649  42.683  21.764  1.00  0.00           O  
ATOM   3540  H   ASP A 239      22.252  46.869  22.336  1.00  0.00           H  
ATOM   3541  HA  ASP A 239      23.391  45.255  23.485  1.00  0.00           H  
ATOM   3542 1HB  ASP A 239      23.718  44.533  21.057  1.00  0.00           H  
ATOM   3543 2HB  ASP A 239      25.333  45.216  21.152  1.00  0.00           H  
ATOM   3544  N   HIS A 240      24.900  47.388  24.362  1.00  0.00           N  
ATOM   3545  CA  HIS A 240      25.963  48.098  25.072  1.00  0.00           C  
ATOM   3546  C   HIS A 240      26.674  47.097  25.960  1.00  0.00           C  
ATOM   3547  O   HIS A 240      26.052  46.407  26.744  1.00  0.00           O  
ATOM   3548  CB  HIS A 240      25.379  49.251  25.895  1.00  0.00           C  
ATOM   3549  CG  HIS A 240      26.437  50.212  26.340  1.00  0.00           C  
ATOM   3550  ND1 HIS A 240      27.047  51.085  25.464  1.00  0.00           N  
ATOM   3551  CD2 HIS A 240      26.989  50.437  27.548  1.00  0.00           C  
ATOM   3552  CE1 HIS A 240      27.935  51.812  26.119  1.00  0.00           C  
ATOM   3553  NE2 HIS A 240      27.917  51.436  27.384  1.00  0.00           N  
ATOM   3554  H   HIS A 240      23.928  47.626  24.500  1.00  0.00           H  
ATOM   3555  HA  HIS A 240      26.674  48.519  24.363  1.00  0.00           H  
ATOM   3556 1HB  HIS A 240      24.638  49.788  25.302  1.00  0.00           H  
ATOM   3557 2HB  HIS A 240      24.866  48.858  26.772  1.00  0.00           H  
ATOM   3558  HD1 HIS A 240      26.813  51.225  24.501  1.00  0.00           H  
ATOM   3559  HD2 HIS A 240      26.829  49.994  28.531  1.00  0.00           H  
ATOM   3560  HE1 HIS A 240      28.528  52.567  25.603  1.00  0.00           H  
ATOM   3561  N   CYS A 241      27.999  47.057  25.851  1.00  0.00           N  
ATOM   3562  CA  CYS A 241      28.863  46.170  26.617  1.00  0.00           C  
ATOM   3563  C   CYS A 241      28.470  44.690  26.528  1.00  0.00           C  
ATOM   3564  O   CYS A 241      28.834  43.894  27.394  1.00  0.00           O  
ATOM   3565  CB  CYS A 241      28.861  46.569  28.093  1.00  0.00           C  
ATOM   3566  SG  CYS A 241      29.540  48.202  28.471  1.00  0.00           S  
ATOM   3567  H   CYS A 241      28.429  47.687  25.188  1.00  0.00           H  
ATOM   3568  HA  CYS A 241      29.875  46.264  26.226  1.00  0.00           H  
ATOM   3569 1HB  CYS A 241      27.835  46.548  28.462  1.00  0.00           H  
ATOM   3570 2HB  CYS A 241      29.435  45.844  28.670  1.00  0.00           H  
ATOM   3571  HG  CYS A 241      29.497  48.042  29.791  1.00  0.00           H  
ATOM   3572  N   GLY A 242      27.727  44.302  25.489  1.00  0.00           N  
ATOM   3573  CA  GLY A 242      27.334  42.910  25.297  1.00  0.00           C  
ATOM   3574  C   GLY A 242      26.073  42.495  26.055  1.00  0.00           C  
ATOM   3575  O   GLY A 242      25.727  41.284  26.094  1.00  0.00           O  
ATOM   3576  H   GLY A 242      27.421  44.980  24.807  1.00  0.00           H  
ATOM   3577 1HA  GLY A 242      27.169  42.740  24.233  1.00  0.00           H  
ATOM   3578 2HA  GLY A 242      28.151  42.263  25.616  1.00  0.00           H  
ATOM   3579  N   ILE A 243      25.340  43.435  26.643  1.00  0.00           N  
ATOM   3580  CA  ILE A 243      24.141  43.078  27.417  1.00  0.00           C  
ATOM   3581  C   ILE A 243      23.073  42.284  26.638  1.00  0.00           C  
ATOM   3582  O   ILE A 243      22.351  41.507  27.252  1.00  0.00           O  
ATOM   3583  CB  ILE A 243      23.474  44.340  27.994  1.00  0.00           C  
ATOM   3584  CG1 ILE A 243      22.436  43.896  29.028  1.00  0.00           C  
ATOM   3585  CG2 ILE A 243      22.822  45.225  26.942  1.00  0.00           C  
ATOM   3586  CD1 ILE A 243      21.892  44.997  29.910  1.00  0.00           C  
ATOM   3587  H   ILE A 243      25.608  44.407  26.558  1.00  0.00           H  
ATOM   3588  HA  ILE A 243      24.452  42.435  28.239  1.00  0.00           H  
ATOM   3589  HB  ILE A 243      24.227  44.939  28.505  1.00  0.00           H  
ATOM   3590 1HG1 ILE A 243      21.593  43.438  28.511  1.00  0.00           H  
ATOM   3591 2HG1 ILE A 243      22.896  43.143  29.667  1.00  0.00           H  
ATOM   3592 1HG2 ILE A 243      22.361  46.105  27.390  1.00  0.00           H  
ATOM   3593 2HG2 ILE A 243      23.578  45.553  26.231  1.00  0.00           H  
ATOM   3594 3HG2 ILE A 243      22.055  44.642  26.432  1.00  0.00           H  
ATOM   3595 1HD1 ILE A 243      21.163  44.594  30.613  1.00  0.00           H  
ATOM   3596 2HD1 ILE A 243      22.723  45.440  30.460  1.00  0.00           H  
ATOM   3597 3HD1 ILE A 243      21.404  45.762  29.308  1.00  0.00           H  
ATOM   3598  N   GLU A 244      22.977  42.426  25.328  1.00  0.00           N  
ATOM   3599  CA  GLU A 244      21.970  41.687  24.566  1.00  0.00           C  
ATOM   3600  C   GLU A 244      22.514  40.358  24.055  1.00  0.00           C  
ATOM   3601  O   GLU A 244      21.766  39.520  23.564  1.00  0.00           O  
ATOM   3602  CB  GLU A 244      21.481  42.541  23.394  1.00  0.00           C  
ATOM   3603  CG  GLU A 244      20.811  43.829  23.852  1.00  0.00           C  
ATOM   3604  CD  GLU A 244      20.348  44.796  22.799  1.00  0.00           C  
ATOM   3605  OE1 GLU A 244      19.912  44.374  21.755  1.00  0.00           O  
ATOM   3606  OE2 GLU A 244      20.443  45.971  23.067  1.00  0.00           O  
ATOM   3607  H   GLU A 244      23.591  43.046  24.818  1.00  0.00           H  
ATOM   3608  HA  GLU A 244      21.131  41.474  25.229  1.00  0.00           H  
ATOM   3609 1HB  GLU A 244      22.321  42.794  22.747  1.00  0.00           H  
ATOM   3610 2HB  GLU A 244      20.771  41.976  22.791  1.00  0.00           H  
ATOM   3611 1HG  GLU A 244      19.934  43.558  24.439  1.00  0.00           H  
ATOM   3612 2HG  GLU A 244      21.512  44.364  24.492  1.00  0.00           H  
ATOM   3613  N   SER A 245      23.818  40.117  24.191  1.00  0.00           N  
ATOM   3614  CA  SER A 245      24.424  38.906  23.660  1.00  0.00           C  
ATOM   3615  C   SER A 245      24.562  37.775  24.675  1.00  0.00           C  
ATOM   3616  O   SER A 245      24.880  36.641  24.310  1.00  0.00           O  
ATOM   3617  CB  SER A 245      25.803  39.199  23.098  1.00  0.00           C  
ATOM   3618  OG  SER A 245      25.743  40.000  21.951  1.00  0.00           O  
ATOM   3619  H   SER A 245      24.412  40.776  24.673  1.00  0.00           H  
ATOM   3620  HA  SER A 245      23.789  38.535  22.854  1.00  0.00           H  
ATOM   3621 1HB  SER A 245      26.401  39.702  23.856  1.00  0.00           H  
ATOM   3622 2HB  SER A 245      26.295  38.258  22.856  1.00  0.00           H  
ATOM   3623  HG  SER A 245      25.673  40.919  22.220  1.00  0.00           H  
ATOM   3624  N   GLU A 246      24.316  38.079  25.952  1.00  0.00           N  
ATOM   3625  CA  GLU A 246      24.467  37.111  27.046  1.00  0.00           C  
ATOM   3626  C   GLU A 246      23.133  36.780  27.715  1.00  0.00           C  
ATOM   3627  O   GLU A 246      23.117  36.352  28.862  1.00  0.00           O  
ATOM   3628  CB  GLU A 246      25.444  37.635  28.100  1.00  0.00           C  
ATOM   3629  CG  GLU A 246      26.868  37.886  27.623  1.00  0.00           C  
ATOM   3630  CD  GLU A 246      27.586  36.624  27.233  1.00  0.00           C  
ATOM   3631  OE1 GLU A 246      27.213  35.588  27.729  1.00  0.00           O  
ATOM   3632  OE2 GLU A 246      28.501  36.687  26.446  1.00  0.00           O  
ATOM   3633  H   GLU A 246      24.013  39.020  26.166  1.00  0.00           H  
ATOM   3634  HA  GLU A 246      24.861  36.182  26.633  1.00  0.00           H  
ATOM   3635 1HB  GLU A 246      25.065  38.576  28.500  1.00  0.00           H  
ATOM   3636 2HB  GLU A 246      25.503  36.923  28.924  1.00  0.00           H  
ATOM   3637 1HG  GLU A 246      26.837  38.554  26.763  1.00  0.00           H  
ATOM   3638 2HG  GLU A 246      27.418  38.383  28.421  1.00  0.00           H  
ATOM   3639  N   VAL A 247      22.030  36.951  27.011  1.00  0.00           N  
ATOM   3640  CA  VAL A 247      20.744  36.696  27.628  1.00  0.00           C  
ATOM   3641  C   VAL A 247      20.326  35.241  27.520  1.00  0.00           C  
ATOM   3642  O   VAL A 247      20.346  34.648  26.437  1.00  0.00           O  
ATOM   3643  CB  VAL A 247      19.660  37.582  26.983  1.00  0.00           C  
ATOM   3644  CG1 VAL A 247      18.294  37.279  27.580  1.00  0.00           C  
ATOM   3645  CG2 VAL A 247      20.043  39.040  27.184  1.00  0.00           C  
ATOM   3646  H   VAL A 247      22.094  37.257  26.050  1.00  0.00           H  
ATOM   3647  HA  VAL A 247      20.840  36.951  28.685  1.00  0.00           H  
ATOM   3648  HB  VAL A 247      19.593  37.361  25.917  1.00  0.00           H  
ATOM   3649 1HG1 VAL A 247      17.544  37.916  27.111  1.00  0.00           H  
ATOM   3650 2HG1 VAL A 247      18.014  36.238  27.422  1.00  0.00           H  
ATOM   3651 3HG1 VAL A 247      18.327  37.478  28.651  1.00  0.00           H  
ATOM   3652 1HG2 VAL A 247      19.286  39.682  26.733  1.00  0.00           H  
ATOM   3653 2HG2 VAL A 247      20.112  39.255  28.250  1.00  0.00           H  
ATOM   3654 3HG2 VAL A 247      21.006  39.240  26.715  1.00  0.00           H  
ATOM   3655  N   VAL A 248      19.946  34.693  28.671  1.00  0.00           N  
ATOM   3656  CA  VAL A 248      19.529  33.323  28.882  1.00  0.00           C  
ATOM   3657  C   VAL A 248      18.149  33.256  29.510  1.00  0.00           C  
ATOM   3658  O   VAL A 248      17.772  34.052  30.370  1.00  0.00           O  
ATOM   3659  CB  VAL A 248      20.543  32.601  29.790  1.00  0.00           C  
ATOM   3660  CG1 VAL A 248      20.133  31.160  30.058  1.00  0.00           C  
ATOM   3661  CG2 VAL A 248      21.920  32.650  29.147  1.00  0.00           C  
ATOM   3662  H   VAL A 248      19.959  35.314  29.465  1.00  0.00           H  
ATOM   3663  HA  VAL A 248      19.496  32.816  27.917  1.00  0.00           H  
ATOM   3664  HB  VAL A 248      20.576  33.095  30.761  1.00  0.00           H  
ATOM   3665 1HG1 VAL A 248      20.877  30.691  30.703  1.00  0.00           H  
ATOM   3666 2HG1 VAL A 248      19.163  31.110  30.550  1.00  0.00           H  
ATOM   3667 3HG1 VAL A 248      20.074  30.618  29.114  1.00  0.00           H  
ATOM   3668 1HG2 VAL A 248      22.638  32.140  29.788  1.00  0.00           H  
ATOM   3669 2HG2 VAL A 248      21.882  32.156  28.175  1.00  0.00           H  
ATOM   3670 3HG2 VAL A 248      22.233  33.686  29.011  1.00  0.00           H  
ATOM   3671  N   ALA A 249      17.373  32.279  29.072  1.00  0.00           N  
ATOM   3672  CA  ALA A 249      16.015  32.085  29.543  1.00  0.00           C  
ATOM   3673  C   ALA A 249      15.663  30.609  29.622  1.00  0.00           C  
ATOM   3674  O   ALA A 249      16.351  29.758  29.054  1.00  0.00           O  
ATOM   3675  CB  ALA A 249      15.093  32.832  28.591  1.00  0.00           C  
ATOM   3676  H   ALA A 249      17.735  31.639  28.380  1.00  0.00           H  
ATOM   3677  HA  ALA A 249      15.917  32.496  30.548  1.00  0.00           H  
ATOM   3678 1HB  ALA A 249      14.052  32.706  28.883  1.00  0.00           H  
ATOM   3679 2HB  ALA A 249      15.339  33.893  28.607  1.00  0.00           H  
ATOM   3680 3HB  ALA A 249      15.235  32.436  27.586  1.00  0.00           H  
ATOM   3681  N   GLY A 250      14.581  30.281  30.310  1.00  0.00           N  
ATOM   3682  CA  GLY A 250      14.152  28.898  30.400  1.00  0.00           C  
ATOM   3683  C   GLY A 250      12.722  28.742  30.847  1.00  0.00           C  
ATOM   3684  O   GLY A 250      11.990  29.719  31.002  1.00  0.00           O  
ATOM   3685  H   GLY A 250      14.050  31.000  30.777  1.00  0.00           H  
ATOM   3686 1HA  GLY A 250      14.264  28.417  29.428  1.00  0.00           H  
ATOM   3687 2HA  GLY A 250      14.793  28.362  31.099  1.00  0.00           H  
ATOM   3688  N   ILE A 251      12.319  27.489  31.059  1.00  0.00           N  
ATOM   3689  CA  ILE A 251      10.953  27.144  31.446  1.00  0.00           C  
ATOM   3690  C   ILE A 251      11.007  26.167  32.602  1.00  0.00           C  
ATOM   3691  O   ILE A 251      11.814  25.236  32.525  1.00  0.00           O  
ATOM   3692  CB  ILE A 251      10.169  26.533  30.270  1.00  0.00           C  
ATOM   3693  CG1 ILE A 251      10.175  27.484  29.070  1.00  0.00           C  
ATOM   3694  CG2 ILE A 251       8.743  26.211  30.689  1.00  0.00           C  
ATOM   3695  CD1 ILE A 251       9.636  26.902  27.784  1.00  0.00           C  
ATOM   3696  H   ILE A 251      13.011  26.760  30.939  1.00  0.00           H  
ATOM   3697  HA  ILE A 251      10.457  28.064  31.753  1.00  0.00           H  
ATOM   3698  HB  ILE A 251      10.661  25.615  29.948  1.00  0.00           H  
ATOM   3699 1HG1 ILE A 251       9.577  28.359  29.324  1.00  0.00           H  
ATOM   3700 2HG1 ILE A 251      11.198  27.812  28.884  1.00  0.00           H  
ATOM   3701 1HG2 ILE A 251       8.159  25.777  29.878  1.00  0.00           H  
ATOM   3702 2HG2 ILE A 251       8.744  25.498  31.512  1.00  0.00           H  
ATOM   3703 3HG2 ILE A 251       8.251  27.130  31.008  1.00  0.00           H  
ATOM   3704 1HD1 ILE A 251       9.687  27.659  27.001  1.00  0.00           H  
ATOM   3705 2HD1 ILE A 251      10.239  26.038  27.502  1.00  0.00           H  
ATOM   3706 3HD1 ILE A 251       8.600  26.585  27.899  1.00  0.00           H  
ATOM   3707  N   PRO A 252      10.207  26.315  33.680  1.00  0.00           N  
ATOM   3708  CA  PRO A 252      10.095  25.408  34.830  1.00  0.00           C  
ATOM   3709  C   PRO A 252       9.415  24.086  34.502  1.00  0.00           C  
ATOM   3710  O   PRO A 252       8.547  24.030  33.627  1.00  0.00           O  
ATOM   3711  CB  PRO A 252       9.258  26.218  35.825  1.00  0.00           C  
ATOM   3712  CG  PRO A 252       8.446  27.136  34.977  1.00  0.00           C  
ATOM   3713  CD  PRO A 252       9.354  27.524  33.840  1.00  0.00           C  
ATOM   3714  HA  PRO A 252      11.103  25.213  35.224  1.00  0.00           H  
ATOM   3715 1HB  PRO A 252       8.638  25.541  36.431  1.00  0.00           H  
ATOM   3716 2HB  PRO A 252       9.926  26.754  36.516  1.00  0.00           H  
ATOM   3717 1HG  PRO A 252       7.540  26.613  34.636  1.00  0.00           H  
ATOM   3718 2HG  PRO A 252       8.104  28.017  35.539  1.00  0.00           H  
ATOM   3719 1HD  PRO A 252       8.691  27.709  32.981  1.00  0.00           H  
ATOM   3720 2HD  PRO A 252       9.950  28.412  34.098  1.00  0.00           H  
ATOM   3721  N   ARG A 253       9.760  23.025  35.224  1.00  0.00           N  
ATOM   3722  CA  ARG A 253       9.125  21.734  35.028  1.00  0.00           C  
ATOM   3723  C   ARG A 253       7.874  21.560  35.885  1.00  0.00           C  
ATOM   3724  O   ARG A 253       7.843  20.771  36.829  1.00  0.00           O  
ATOM   3725  CB  ARG A 253      10.134  20.641  35.351  1.00  0.00           C  
ATOM   3726  CG  ARG A 253       9.756  19.184  35.144  1.00  0.00           C  
ATOM   3727  CD  ARG A 253      10.989  18.360  35.235  1.00  0.00           C  
ATOM   3728  NE  ARG A 253      11.829  18.580  34.068  1.00  0.00           N  
ATOM   3729  CZ  ARG A 253      11.766  17.880  32.918  1.00  0.00           C  
ATOM   3730  NH1 ARG A 253      10.892  16.908  32.784  1.00  0.00           N  
ATOM   3731  NH2 ARG A 253      12.572  18.146  31.905  1.00  0.00           N  
ATOM   3732  H   ARG A 253      10.480  23.086  35.934  1.00  0.00           H  
ATOM   3733  HA  ARG A 253       8.818  21.646  33.985  1.00  0.00           H  
ATOM   3734 1HB  ARG A 253      11.023  20.807  34.741  1.00  0.00           H  
ATOM   3735 2HB  ARG A 253      10.420  20.722  36.400  1.00  0.00           H  
ATOM   3736 1HG  ARG A 253       9.049  18.855  35.906  1.00  0.00           H  
ATOM   3737 2HG  ARG A 253       9.296  19.047  34.165  1.00  0.00           H  
ATOM   3738 1HD  ARG A 253      11.550  18.631  36.127  1.00  0.00           H  
ATOM   3739 2HD  ARG A 253      10.728  17.303  35.284  1.00  0.00           H  
ATOM   3740  HE  ARG A 253      12.513  19.321  34.141  1.00  0.00           H  
ATOM   3741 1HH1 ARG A 253      10.260  16.677  33.536  1.00  0.00           H  
ATOM   3742 2HH1 ARG A 253      10.850  16.386  31.921  1.00  0.00           H  
ATOM   3743 1HH2 ARG A 253      13.266  18.880  31.945  1.00  0.00           H  
ATOM   3744 2HH2 ARG A 253      12.503  17.607  31.055  1.00  0.00           H  
ATOM   3745  N   THR A 254       6.842  22.319  35.536  1.00  0.00           N  
ATOM   3746  CA  THR A 254       5.571  22.230  36.247  1.00  0.00           C  
ATOM   3747  C   THR A 254       4.563  21.478  35.388  1.00  0.00           C  
ATOM   3748  O   THR A 254       4.145  21.951  34.330  1.00  0.00           O  
ATOM   3749  CB  THR A 254       5.038  23.631  36.597  1.00  0.00           C  
ATOM   3750  OG1 THR A 254       5.974  24.294  37.457  1.00  0.00           O  
ATOM   3751  CG2 THR A 254       3.691  23.538  37.298  1.00  0.00           C  
ATOM   3752  H   THR A 254       6.996  22.948  34.761  1.00  0.00           H  
ATOM   3753  HA  THR A 254       5.722  21.680  37.176  1.00  0.00           H  
ATOM   3754  HB  THR A 254       4.925  24.211  35.681  1.00  0.00           H  
ATOM   3755  HG1 THR A 254       6.786  24.462  36.972  1.00  0.00           H  
ATOM   3756 1HG2 THR A 254       3.330  24.538  37.538  1.00  0.00           H  
ATOM   3757 2HG2 THR A 254       2.976  23.043  36.642  1.00  0.00           H  
ATOM   3758 3HG2 THR A 254       3.800  22.965  38.218  1.00  0.00           H  
ATOM   3759  N   ASP A 255       4.187  20.297  35.866  1.00  0.00           N  
ATOM   3760  CA  ASP A 255       3.327  19.345  35.171  1.00  0.00           C  
ATOM   3761  C   ASP A 255       1.965  19.933  34.823  1.00  0.00           C  
ATOM   3762  O   ASP A 255       1.373  19.625  33.787  1.00  0.00           O  
ATOM   3763  CB  ASP A 255       3.138  18.098  36.040  1.00  0.00           C  
ATOM   3764  CG  ASP A 255       4.401  17.256  36.162  1.00  0.00           C  
ATOM   3765  OD1 ASP A 255       5.311  17.434  35.390  1.00  0.00           O  
ATOM   3766  OD2 ASP A 255       4.441  16.429  37.041  1.00  0.00           O  
ATOM   3767  H   ASP A 255       4.524  20.042  36.783  1.00  0.00           H  
ATOM   3768  HA  ASP A 255       3.811  19.060  34.237  1.00  0.00           H  
ATOM   3769 1HB  ASP A 255       2.822  18.400  37.039  1.00  0.00           H  
ATOM   3770 2HB  ASP A 255       2.347  17.480  35.619  1.00  0.00           H  
ATOM   3771  N   GLN A 256       1.455  20.793  35.696  1.00  0.00           N  
ATOM   3772  CA  GLN A 256       0.155  21.428  35.511  1.00  0.00           C  
ATOM   3773  C   GLN A 256       0.061  22.124  34.161  1.00  0.00           C  
ATOM   3774  O   GLN A 256      -1.039  22.315  33.639  1.00  0.00           O  
ATOM   3775  CB  GLN A 256      -0.105  22.440  36.629  1.00  0.00           C  
ATOM   3776  CG  GLN A 256      -0.280  21.850  38.018  1.00  0.00           C  
ATOM   3777  CD  GLN A 256       1.014  21.551  38.752  1.00  0.00           C  
ATOM   3778  OE1 GLN A 256       1.943  20.948  38.207  1.00  0.00           O  
ATOM   3779  NE2 GLN A 256       1.090  21.971  40.010  1.00  0.00           N  
ATOM   3780  H   GLN A 256       1.987  21.022  36.524  1.00  0.00           H  
ATOM   3781  HA  GLN A 256      -0.611  20.653  35.547  1.00  0.00           H  
ATOM   3782 1HB  GLN A 256       0.719  23.152  36.686  1.00  0.00           H  
ATOM   3783 2HB  GLN A 256      -1.008  23.006  36.400  1.00  0.00           H  
ATOM   3784 1HG  GLN A 256      -0.840  22.562  38.625  1.00  0.00           H  
ATOM   3785 2HG  GLN A 256      -0.826  20.911  37.929  1.00  0.00           H  
ATOM   3786 1HE2 GLN A 256       1.916  21.806  40.550  1.00  0.00           H  
ATOM   3787 2HE2 GLN A 256       0.322  22.458  40.427  1.00  0.00           H  
ATOM   3788  N   TYR A 257       1.201  22.497  33.593  1.00  0.00           N  
ATOM   3789  CA  TYR A 257       1.253  23.165  32.298  1.00  0.00           C  
ATOM   3790  C   TYR A 257       1.877  22.242  31.257  1.00  0.00           C  
ATOM   3791  O   TYR A 257       1.391  22.168  30.128  1.00  0.00           O  
ATOM   3792  CB  TYR A 257       2.046  24.464  32.463  1.00  0.00           C  
ATOM   3793  CG  TYR A 257       1.272  25.404  33.363  1.00  0.00           C  
ATOM   3794  CD1 TYR A 257       1.467  25.418  34.738  1.00  0.00           C  
ATOM   3795  CD2 TYR A 257       0.355  26.265  32.783  1.00  0.00           C  
ATOM   3796  CE1 TYR A 257       0.742  26.291  35.528  1.00  0.00           C  
ATOM   3797  CE2 TYR A 257      -0.371  27.141  33.567  1.00  0.00           C  
ATOM   3798  CZ  TYR A 257      -0.184  27.161  34.934  1.00  0.00           C  
ATOM   3799  OH  TYR A 257      -0.925  28.046  35.686  1.00  0.00           O  
ATOM   3800  H   TYR A 257       2.074  22.322  34.069  1.00  0.00           H  
ATOM   3801  HA  TYR A 257       0.239  23.397  31.974  1.00  0.00           H  
ATOM   3802 1HB  TYR A 257       3.027  24.254  32.891  1.00  0.00           H  
ATOM   3803 2HB  TYR A 257       2.218  24.931  31.493  1.00  0.00           H  
ATOM   3804  HD1 TYR A 257       2.189  24.738  35.190  1.00  0.00           H  
ATOM   3805  HD2 TYR A 257       0.204  26.252  31.703  1.00  0.00           H  
ATOM   3806  HE1 TYR A 257       0.889  26.307  36.606  1.00  0.00           H  
ATOM   3807  HE2 TYR A 257      -1.094  27.816  33.105  1.00  0.00           H  
ATOM   3808  HH  TYR A 257      -0.492  28.209  36.526  1.00  0.00           H  
ATOM   3809  N   TRP A 258       2.946  21.532  31.602  1.00  0.00           N  
ATOM   3810  CA  TRP A 258       3.617  20.699  30.611  1.00  0.00           C  
ATOM   3811  C   TRP A 258       2.805  19.518  30.094  1.00  0.00           C  
ATOM   3812  O   TRP A 258       3.058  19.063  28.979  1.00  0.00           O  
ATOM   3813  CB  TRP A 258       4.934  20.147  31.159  1.00  0.00           C  
ATOM   3814  CG  TRP A 258       5.996  21.193  31.006  1.00  0.00           C  
ATOM   3815  CD1 TRP A 258       6.573  21.965  31.970  1.00  0.00           C  
ATOM   3816  CD2 TRP A 258       6.608  21.571  29.765  1.00  0.00           C  
ATOM   3817  NE1 TRP A 258       7.504  22.802  31.406  1.00  0.00           N  
ATOM   3818  CE2 TRP A 258       7.540  22.571  30.054  1.00  0.00           C  
ATOM   3819  CE3 TRP A 258       6.442  21.144  28.442  1.00  0.00           C  
ATOM   3820  CZ2 TRP A 258       8.308  23.156  29.055  1.00  0.00           C  
ATOM   3821  CZ3 TRP A 258       7.213  21.731  27.445  1.00  0.00           C  
ATOM   3822  CH2 TRP A 258       8.124  22.712  27.746  1.00  0.00           C  
ATOM   3823  H   TRP A 258       3.296  21.565  32.548  1.00  0.00           H  
ATOM   3824  HA  TRP A 258       3.835  21.325  29.746  1.00  0.00           H  
ATOM   3825 1HB  TRP A 258       4.815  19.873  32.208  1.00  0.00           H  
ATOM   3826 2HB  TRP A 258       5.217  19.239  30.626  1.00  0.00           H  
ATOM   3827  HD1 TRP A 258       6.324  21.919  33.028  1.00  0.00           H  
ATOM   3828  HE1 TRP A 258       8.054  23.464  31.934  1.00  0.00           H  
ATOM   3829  HE3 TRP A 258       5.722  20.363  28.198  1.00  0.00           H  
ATOM   3830  HZ2 TRP A 258       9.040  23.938  29.256  1.00  0.00           H  
ATOM   3831  HZ3 TRP A 258       7.072  21.388  26.420  1.00  0.00           H  
ATOM   3832  HH2 TRP A 258       8.716  23.155  26.945  1.00  0.00           H  
ATOM   3833  N   GLU A 259       1.845  19.010  30.858  1.00  0.00           N  
ATOM   3834  CA  GLU A 259       1.011  17.916  30.375  1.00  0.00           C  
ATOM   3835  C   GLU A 259       0.170  18.339  29.177  1.00  0.00           C  
ATOM   3836  O   GLU A 259      -0.342  17.490  28.445  1.00  0.00           O  
ATOM   3837  CB  GLU A 259       0.091  17.396  31.481  1.00  0.00           C  
ATOM   3838  CG  GLU A 259       0.789  16.636  32.600  1.00  0.00           C  
ATOM   3839  CD  GLU A 259      -0.158  16.238  33.698  1.00  0.00           C  
ATOM   3840  OE1 GLU A 259      -1.311  16.588  33.621  1.00  0.00           O  
ATOM   3841  OE2 GLU A 259       0.273  15.581  34.616  1.00  0.00           O  
ATOM   3842  H   GLU A 259       1.668  19.366  31.787  1.00  0.00           H  
ATOM   3843  HA  GLU A 259       1.665  17.102  30.058  1.00  0.00           H  
ATOM   3844 1HB  GLU A 259      -0.437  18.237  31.931  1.00  0.00           H  
ATOM   3845 2HB  GLU A 259      -0.655  16.729  31.048  1.00  0.00           H  
ATOM   3846 1HG  GLU A 259       1.250  15.742  32.183  1.00  0.00           H  
ATOM   3847 2HG  GLU A 259       1.582  17.254  33.019  1.00  0.00           H  
ATOM   3848  N   LYS A 260       0.022  19.642  28.969  1.00  0.00           N  
ATOM   3849  CA  LYS A 260      -0.773  20.199  27.881  1.00  0.00           C  
ATOM   3850  C   LYS A 260       0.066  20.804  26.763  1.00  0.00           C  
ATOM   3851  O   LYS A 260      -0.492  21.440  25.869  1.00  0.00           O  
ATOM   3852  CB  LYS A 260      -1.727  21.254  28.444  1.00  0.00           C  
ATOM   3853  CG  LYS A 260      -2.767  20.690  29.404  1.00  0.00           C  
ATOM   3854  CD  LYS A 260      -3.764  21.743  29.864  1.00  0.00           C  
ATOM   3855  CE  LYS A 260      -3.204  22.671  30.933  1.00  0.00           C  
ATOM   3856  NZ  LYS A 260      -3.033  21.989  32.245  1.00  0.00           N  
ATOM   3857  H   LYS A 260       0.474  20.302  29.584  1.00  0.00           H  
ATOM   3858  HA  LYS A 260      -1.356  19.391  27.438  1.00  0.00           H  
ATOM   3859 1HB  LYS A 260      -1.133  22.005  28.965  1.00  0.00           H  
ATOM   3860 2HB  LYS A 260      -2.253  21.747  27.626  1.00  0.00           H  
ATOM   3861 1HG  LYS A 260      -3.313  19.887  28.908  1.00  0.00           H  
ATOM   3862 2HG  LYS A 260      -2.258  20.285  30.278  1.00  0.00           H  
ATOM   3863 1HD  LYS A 260      -4.066  22.351  29.010  1.00  0.00           H  
ATOM   3864 2HD  LYS A 260      -4.645  21.248  30.271  1.00  0.00           H  
ATOM   3865 1HE  LYS A 260      -2.235  23.054  30.616  1.00  0.00           H  
ATOM   3866 2HE  LYS A 260      -3.884  23.513  31.060  1.00  0.00           H  
ATOM   3867 1HZ  LYS A 260      -2.661  22.630  32.932  1.00  0.00           H  
ATOM   3868 2HZ  LYS A 260      -3.929  21.649  32.565  1.00  0.00           H  
ATOM   3869 3HZ  LYS A 260      -2.398  21.208  32.167  1.00  0.00           H  
ATOM   3870  N   ILE A 261       1.381  20.633  26.801  1.00  0.00           N  
ATOM   3871  CA  ILE A 261       2.241  21.220  25.782  1.00  0.00           C  
ATOM   3872  C   ILE A 261       2.841  20.167  24.856  1.00  0.00           C  
ATOM   3873  O   ILE A 261       3.070  19.022  25.251  1.00  0.00           O  
ATOM   3874  OXT ILE A 261       3.093  20.464  23.721  1.00  0.00           O  
ATOM   3875  CB  ILE A 261       3.378  22.033  26.427  1.00  0.00           C  
ATOM   3876  CG1 ILE A 261       2.777  23.194  27.225  1.00  0.00           C  
ATOM   3877  CG2 ILE A 261       4.344  22.537  25.366  1.00  0.00           C  
ATOM   3878  CD1 ILE A 261       3.734  23.941  28.127  1.00  0.00           C  
ATOM   3879  H   ILE A 261       1.798  20.062  27.523  1.00  0.00           H  
ATOM   3880  HA  ILE A 261       1.642  21.894  25.170  1.00  0.00           H  
ATOM   3881  HB  ILE A 261       3.916  21.395  27.127  1.00  0.00           H  
ATOM   3882 1HG1 ILE A 261       2.355  23.908  26.519  1.00  0.00           H  
ATOM   3883 2HG1 ILE A 261       1.972  22.803  27.847  1.00  0.00           H  
ATOM   3884 1HG2 ILE A 261       5.149  23.114  25.822  1.00  0.00           H  
ATOM   3885 2HG2 ILE A 261       4.784  21.701  24.825  1.00  0.00           H  
ATOM   3886 3HG2 ILE A 261       3.804  23.173  24.665  1.00  0.00           H  
ATOM   3887 1HD1 ILE A 261       3.193  24.738  28.638  1.00  0.00           H  
ATOM   3888 2HD1 ILE A 261       4.166  23.271  28.871  1.00  0.00           H  
ATOM   3889 3HD1 ILE A 261       4.547  24.378  27.550  1.00  0.00           H  
TER                                                                             
ATOM   3891  N   MCM B 262      35.902  36.208  29.660  1.00  0.00           N  
ATOM   3892  CA  MCM B 262      35.676  37.396  30.481  1.00  0.00           C  
ATOM   3893  C   MCM B 262      34.373  37.256  31.258  1.00  0.00           C  
ATOM   3894  O   MCM B 262      34.046  38.181  32.002  1.00  0.00           O  
ATOM   3895  CB  MCM B 262      35.553  38.664  29.634  1.00  0.00           C  
ATOM   3896  CG  MCM B 262      36.810  39.465  29.369  1.00  0.00           C  
ATOM   3897  CD1 MCM B 262      37.549  40.177  30.409  1.00  0.00           C  
ATOM   3898  CD2 MCM B 262      37.267  39.517  28.111  1.00  0.00           C  
ATOM   3899  CE1 MCM B 262      37.238  40.222  31.770  1.00  0.00           C  
ATOM   3900  CE2 MCM B 262      38.695  40.874  30.013  1.00  0.00           C  
ATOM   3901  CZ3 MCM B 262      38.006  40.914  32.682  1.00  0.00           C  
ATOM   3902  CE3 MCM B 262      38.459  40.269  27.725  1.00  0.00           C  
ATOM   3903  OZ1 MCM B 262      39.103  40.908  28.726  1.00  0.00           O  
ATOM   3904  OZ2 MCM B 262      38.881  40.351  26.622  1.00  0.00           O  
ATOM   3905  CZ4 MCM B 262      39.482  41.575  30.900  1.00  0.00           C  
ATOM   3906  CT  MCM B 262      39.139  41.601  32.244  1.00  0.00           C  
ATOM   3907  OI  MCM B 262      39.968  42.312  33.018  1.00  0.00           O  
ATOM   3908  CK  MCM B 262      39.517  42.886  34.217  1.00  0.00           C  
ATOM   3909 1H   MCM B 262      36.760  36.316  29.157  1.00  0.00           H  
ATOM   3910 2H   MCM B 262      35.960  35.390  30.232  1.00  0.00           H  
ATOM   3911 3H   MCM B 262      35.142  36.106  29.018  1.00  0.00           H  
ATOM   3912  HA  MCM B 262      36.516  37.506  31.147  1.00  0.00           H  
ATOM   3913 1HB  MCM B 262      35.090  38.382  28.698  1.00  0.00           H  
ATOM   3914 2HB  MCM B 262      34.869  39.338  30.138  1.00  0.00           H  
ATOM   3915 1HD2 MCM B 262      36.793  38.999  27.299  1.00  0.00           H  
ATOM   3916 1HE1 MCM B 262      36.370  39.716  32.141  1.00  0.00           H  
ATOM   3917 1HZ3 MCM B 262      37.708  40.916  33.711  1.00  0.00           H  
ATOM   3918 1HZ4 MCM B 262      40.350  42.097  30.550  1.00  0.00           H  
ATOM   3919 1HK  MCM B 262      40.360  43.414  34.635  1.00  0.00           H  
ATOM   3920 2HK  MCM B 262      38.711  43.587  34.037  1.00  0.00           H  
ATOM   3921 3HK  MCM B 262      39.188  42.136  34.927  1.00  0.00           H  
ATOM   3922  N   HIS B 263      33.613  36.171  31.140  1.00  0.00           N  
ATOM   3923  CA  HIS B 263      32.314  36.085  31.791  1.00  0.00           C  
ATOM   3924  C   HIS B 263      32.139  34.873  32.694  1.00  0.00           C  
ATOM   3925  O   HIS B 263      32.443  33.773  32.231  1.00  0.00           O  
ATOM   3926  CB  HIS B 263      31.204  36.066  30.735  1.00  0.00           C  
ATOM   3927  CG  HIS B 263      31.149  37.295  29.882  1.00  0.00           C  
ATOM   3928  ND1 HIS B 263      32.032  37.513  28.845  1.00  0.00           N  
ATOM   3929  CD2 HIS B 263      30.324  38.379  29.903  1.00  0.00           C  
ATOM   3930  CE1 HIS B 263      31.755  38.669  28.267  1.00  0.00           C  
ATOM   3931  NE2 HIS B 263      30.725  39.213  28.889  1.00  0.00           N  
ATOM   3932  H   HIS B 263      33.910  35.373  30.596  1.00  0.00           H  
ATOM   3933  HA  HIS B 263      32.186  37.007  32.358  1.00  0.00           H  
ATOM   3934 1HB  HIS B 263      31.344  35.204  30.082  1.00  0.00           H  
ATOM   3935 2HB  HIS B 263      30.228  35.953  31.208  1.00  0.00           H  
ATOM   3936  HD2 HIS B 263      29.498  38.560  30.591  1.00  0.00           H  
ATOM   3937  HE1 HIS B 263      32.285  39.101  27.419  1.00  0.00           H  
ATOM   3938  HE2 HIS B 263      30.306  40.101  28.650  1.00  0.00           H  
ATOM   3939  N   LEU B 264      31.677  34.994  33.931  1.00  0.00           N  
ATOM   3940  CA  LEU B 264      31.381  36.150  34.776  1.00  0.00           C  
ATOM   3941  C   LEU B 264      32.324  36.089  35.981  1.00  0.00           C  
ATOM   3942  O   LEU B 264      32.641  35.009  36.480  1.00  0.00           O  
ATOM   3943  CB  LEU B 264      29.926  36.149  35.263  1.00  0.00           C  
ATOM   3944  CG  LEU B 264      28.859  36.141  34.161  1.00  0.00           C  
ATOM   3945  CD1 LEU B 264      27.503  36.032  34.847  1.00  0.00           C  
ATOM   3946  CD2 LEU B 264      28.918  37.380  33.281  1.00  0.00           C  
ATOM   3947  H   LEU B 264      31.491  34.110  34.384  1.00  0.00           H  
ATOM   3948  HA  LEU B 264      31.626  37.078  34.263  1.00  0.00           H  
ATOM   3949 1HB  LEU B 264      29.773  35.268  35.884  1.00  0.00           H  
ATOM   3950 2HB  LEU B 264      29.774  37.039  35.874  1.00  0.00           H  
ATOM   3951  HG  LEU B 264      29.003  35.268  33.523  1.00  0.00           H  
ATOM   3952 1HD1 LEU B 264      26.745  36.025  34.064  1.00  0.00           H  
ATOM   3953 2HD1 LEU B 264      27.438  35.115  35.433  1.00  0.00           H  
ATOM   3954 3HD1 LEU B 264      27.378  36.890  35.505  1.00  0.00           H  
ATOM   3955 1HD2 LEU B 264      28.136  37.305  32.525  1.00  0.00           H  
ATOM   3956 2HD2 LEU B 264      28.757  38.245  33.925  1.00  0.00           H  
ATOM   3957 3HD2 LEU B 264      29.887  37.463  32.788  1.00  0.00           H  
ATOM   3958  N   PHE B 265      32.759  37.262  36.431  1.00  0.00           N  
ATOM   3959  CA  PHE B 265      33.773  37.417  37.467  1.00  0.00           C  
ATOM   3960  C   PHE B 265      33.510  38.702  38.242  1.00  0.00           C  
ATOM   3961  O   PHE B 265      32.530  39.380  37.938  1.00  0.00           O  
ATOM   3962  CB  PHE B 265      35.175  37.446  36.856  1.00  0.00           C  
ATOM   3963  CG  PHE B 265      35.512  36.205  36.080  1.00  0.00           C  
ATOM   3964  CD1 PHE B 265      35.275  36.139  34.715  1.00  0.00           C  
ATOM   3965  CD2 PHE B 265      36.063  35.108  36.710  1.00  0.00           C  
ATOM   3966  CE1 PHE B 265      35.585  34.997  34.000  1.00  0.00           C  
ATOM   3967  CE2 PHE B 265      36.377  33.965  36.002  1.00  0.00           C  
ATOM   3968  CZ  PHE B 265      36.137  33.909  34.643  1.00  0.00           C  
ATOM   3969  H   PHE B 265      32.354  38.090  36.021  1.00  0.00           H  
ATOM   3970  HA  PHE B 265      33.673  36.573  38.152  1.00  0.00           H  
ATOM   3971 1HB  PHE B 265      35.260  38.304  36.191  1.00  0.00           H  
ATOM   3972 2HB  PHE B 265      35.922  37.568  37.639  1.00  0.00           H  
ATOM   3973  HD1 PHE B 265      34.840  37.002  34.211  1.00  0.00           H  
ATOM   3974  HD2 PHE B 265      36.256  35.144  37.783  1.00  0.00           H  
ATOM   3975  HE1 PHE B 265      35.398  34.948  32.928  1.00  0.00           H  
ATOM   3976  HE2 PHE B 265      36.812  33.112  36.522  1.00  0.00           H  
ATOM   3977  HZ  PHE B 265      36.381  33.009  34.081  1.00  0.00           H  
ATOM   3978  N   ARG B 266      34.348  39.047  39.219  1.00  0.00           N  
ATOM   3979  CA  ARG B 266      34.102  40.305  39.912  1.00  0.00           C  
ATOM   3980  C   ARG B 266      32.690  40.768  40.230  1.00  0.00           C  
ATOM   3981  O   ARG B 266      32.088  41.515  39.460  1.00  0.00           O  
ATOM   3982  CB  ARG B 266      34.736  41.420  39.094  1.00  0.00           C  
ATOM   3983  CG  ARG B 266      36.239  41.305  38.893  1.00  0.00           C  
ATOM   3984  CD  ARG B 266      37.039  41.507  40.128  1.00  0.00           C  
ATOM   3985  NE  ARG B 266      36.828  42.839  40.673  1.00  0.00           N  
ATOM   3986  CZ  ARG B 266      37.467  43.967  40.306  1.00  0.00           C  
ATOM   3987  NH1 ARG B 266      38.390  43.960  39.370  1.00  0.00           N  
ATOM   3988  NH2 ARG B 266      37.143  45.095  40.914  1.00  0.00           N  
ATOM   3989  H   ARG B 266      35.128  38.459  39.474  1.00  0.00           H  
ATOM   3990  HA  ARG B 266      34.592  40.224  40.882  1.00  0.00           H  
ATOM   3991 1HB  ARG B 266      34.279  41.454  38.106  1.00  0.00           H  
ATOM   3992 2HB  ARG B 266      34.538  42.373  39.585  1.00  0.00           H  
ATOM   3993 1HG  ARG B 266      36.477  40.309  38.517  1.00  0.00           H  
ATOM   3994 2HG  ARG B 266      36.564  42.057  38.173  1.00  0.00           H  
ATOM   3995 1HD  ARG B 266      36.762  40.783  40.894  1.00  0.00           H  
ATOM   3996 2HD  ARG B 266      38.098  41.388  39.903  1.00  0.00           H  
ATOM   3997  HE  ARG B 266      36.129  42.918  41.400  1.00  0.00           H  
ATOM   3998 1HH1 ARG B 266      38.640  43.099  38.904  1.00  0.00           H  
ATOM   3999 2HH1 ARG B 266      38.856  44.817  39.112  1.00  0.00           H  
ATOM   4000 1HH2 ARG B 266      36.430  45.072  41.630  1.00  0.00           H  
ATOM   4001 2HH2 ARG B 266      37.596  45.963  40.671  1.00  0.00           H  
ATOM   4002  N   ALA B 267      32.126  40.344  41.357  1.00  0.00           N  
ATOM   4003  CA  ALA B 267      30.820  40.893  41.714  1.00  0.00           C  
ATOM   4004  C   ALA B 267      30.979  42.311  42.240  1.00  0.00           C  
ATOM   4005  O   ALA B 267      30.015  43.072  42.320  1.00  0.00           O  
ATOM   4006  CB  ALA B 267      30.119  40.016  42.741  1.00  0.00           C  
ATOM   4007  H   ALA B 267      32.599  39.665  41.937  1.00  0.00           H  
ATOM   4008  HA  ALA B 267      30.185  40.937  40.829  1.00  0.00           H  
ATOM   4009 1HB  ALA B 267      29.158  40.487  42.951  1.00  0.00           H  
ATOM   4010 2HB  ALA B 267      29.967  39.010  42.352  1.00  0.00           H  
ATOM   4011 3HB  ALA B 267      30.718  39.950  43.648  1.00  0.00           H  
ATOM   4012  N   MCM B 268      32.213  42.653  42.595  1.00  0.00           N  
ATOM   4013  CA  MCM B 268      32.769  43.904  43.101  1.00  0.00           C  
ATOM   4014  C   MCM B 268      34.226  43.903  42.660  1.00  0.00           C  
ATOM   4015  O   MCM B 268      34.859  42.847  42.632  1.00  0.00           O  
ATOM   4016  OXT MCM B 268      34.760  44.929  42.342  1.00  0.00           O  
ATOM   4017  CB  MCM B 268      32.667  44.073  44.618  1.00  0.00           C  
ATOM   4018  CG  MCM B 268      33.127  45.456  45.025  1.00  0.00           C  
ATOM   4019  CD1 MCM B 268      34.477  45.761  45.494  1.00  0.00           C  
ATOM   4020  CD2 MCM B 268      32.244  46.445  44.942  1.00  0.00           C  
ATOM   4021  CE1 MCM B 268      35.536  44.859  45.627  1.00  0.00           C  
ATOM   4022  CE2 MCM B 268      34.752  47.090  45.831  1.00  0.00           C  
ATOM   4023  CZ3 MCM B 268      36.783  45.244  46.069  1.00  0.00           C  
ATOM   4024  CE3 MCM B 268      32.551  47.822  45.317  1.00  0.00           C  
ATOM   4025  OZ1 MCM B 268      33.811  48.056  45.745  1.00  0.00           O  
ATOM   4026  OZ2 MCM B 268      31.786  48.726  45.274  1.00  0.00           O  
ATOM   4027  CZ4 MCM B 268      35.987  47.506  46.276  1.00  0.00           C  
ATOM   4028  CT  MCM B 268      37.012  46.580  46.400  1.00  0.00           C  
ATOM   4029  OI  MCM B 268      38.181  47.060  46.840  1.00  0.00           O  
ATOM   4030  CK  MCM B 268      38.546  46.828  48.175  1.00  0.00           C  
ATOM   4031  H   MCM B 268      32.835  41.867  42.472  1.00  0.00           H  
ATOM   4032  HA  MCM B 268      32.215  44.730  42.685  1.00  0.00           H  
ATOM   4033 1HB  MCM B 268      31.654  43.853  44.931  1.00  0.00           H  
ATOM   4034 2HB  MCM B 268      33.293  43.331  45.103  1.00  0.00           H  
ATOM   4035 1HD2 MCM B 268      31.245  46.292  44.580  1.00  0.00           H  
ATOM   4036 1HE1 MCM B 268      35.398  43.822  45.394  1.00  0.00           H  
ATOM   4037 1HZ3 MCM B 268      37.554  44.505  46.158  1.00  0.00           H  
ATOM   4038 1HZ4 MCM B 268      36.149  48.536  46.526  1.00  0.00           H  
ATOM   4039 1HK  MCM B 268      39.499  47.313  48.312  1.00  0.00           H  
ATOM   4040 2HK  MCM B 268      37.821  47.258  48.857  1.00  0.00           H  
ATOM   4041 3HK  MCM B 268      38.654  45.769  48.381  1.00  0.00           H  
TER                                                                             
CONECT 3891 3892 3909 3910 3911                                                 
CONECT 3892 3891 3893 3895 3912                                                 
CONECT 3893 3892 3894 3922                                                      
CONECT 3894 3893                                                                
CONECT 3895 3892 3896 3913 3914                                                 
CONECT 3896 3895 3897 3898                                                      
CONECT 3897 3896 3899 3900                                                      
CONECT 3898 3896 3902 3915                                                      
CONECT 3899 3897 3901 3916                                                      
CONECT 3900 3897 3903 3905                                                      
CONECT 3901 3899 3906 3917                                                      
CONECT 3902 3898 3903 3904                                                      
CONECT 3903 3900 3902                                                           
CONECT 3904 3902                                                                
CONECT 3905 3900 3906 3918                                                      
CONECT 3906 3901 3905 3907                                                      
CONECT 3907 3906 3908                                                           
CONECT 3908 3907 3919 3920 3921                                                 
CONECT 3909 3891                                                                
CONECT 3910 3891                                                                
CONECT 3911 3891                                                                
CONECT 3912 3892                                                                
CONECT 3913 3895                                                                
CONECT 3914 3895                                                                
CONECT 3915 3898                                                                
CONECT 3916 3899                                                                
CONECT 3917 3901                                                                
CONECT 3918 3905                                                                
CONECT 3919 3908                                                                
CONECT 3920 3908                                                                
CONECT 3921 3908                                                                
CONECT 3922 3893                                                                
CONECT 4004 4012                                                                
CONECT 4012 4004 4013 4031                                                      
CONECT 4013 4012 4014 4017 4032                                                 
CONECT 4014 4013 4015 4016                                                      
CONECT 4015 4014                                                                
CONECT 4016 4014                                                                
CONECT 4017 4013 4018 4033 4034                                                 
CONECT 4018 4017 4019 4020                                                      
CONECT 4019 4018 4021 4022                                                      
CONECT 4020 4018 4024 4035                                                      
CONECT 4021 4019 4023 4036                                                      
CONECT 4022 4019 4025 4027                                                      
CONECT 4023 4021 4028 4037                                                      
CONECT 4024 4020 4025 4026                                                      
CONECT 4025 4022 4024                                                           
CONECT 4026 4024                                                                
CONECT 4027 4022 4028 4038                                                      
CONECT 4028 4023 4027 4029                                                      
CONECT 4029 4028 4030                                                           
CONECT 4030 4029 4039 4040 4041                                                 
CONECT 4031 4012                                                                
CONECT 4032 4013                                                                
CONECT 4033 4017                                                                
CONECT 4034 4017                                                                
CONECT 4035 4020                                                                
CONECT 4036 4021                                                                
CONECT 4037 4023                                                                
CONECT 4038 4027                                                                
CONECT 4039 4030                                                                
CONECT 4040 4030                                                                
CONECT 4041 4030                                                                
