# Supplementary material for: Rational design of thioamide peptides as selective inhibitors of cysteine protease cathepsin L
Source: Chem Sci. 2021 Jul 19;12(32):10825–35. doi: 10.1039/d1sc00785h (PMC8901119; doi:10.1039/d1sc00785h)
Supplement: SC-012-D1SC00785H-s024 [file SC-012-D1SC00785H-s024.pdb]

HEADER                                            04-OCT-20   XXXX              
EXPDTA    THEORETICAL MODEL                                                     
REMARK 220                                                                      
REMARK 220 EXPERIMENTAL DETAILS                                                 
REMARK 220  EXPERIMENT TYPE                : THEORETICAL MODELLING              
REMARK 220  DATE OF DATA COLLECTION        : 04-OCT-20                          
REMARK 220                                                                      
REMARK 220 REMARK: MODEL GENERATED BY ROSETTA                                   
REMARK 220  VERSION 2019.22+release.d8f9b4a                                     
SSBOND     CYS A   22    CYS A   65                                       2.03  
SSBOND     CYS A   56    CYS A   98                                       2.03  
SSBOND     CYS A  156    CYS A  209                                       2.01  
ATOM      1  N   ALA A   1       3.804  38.892  22.052  1.00  0.00           N  
ATOM      2  CA  ALA A   1       2.935  39.890  21.292  1.00  0.00           C  
ATOM      3  C   ALA A   1       2.610  41.209  21.993  1.00  0.00           C  
ATOM      4  O   ALA A   1       2.510  42.214  21.290  1.00  0.00           O  
ATOM      5  CB  ALA A   1       1.624  39.218  20.906  1.00  0.00           C  
ATOM      6 1H   ALA A   1       3.940  38.079  21.486  1.00  0.00           H  
ATOM      7 2H   ALA A   1       4.691  39.304  22.260  1.00  0.00           H  
ATOM      8 3H   ALA A   1       3.361  38.626  22.908  1.00  0.00           H  
ATOM      9  HA  ALA A   1       3.475  40.159  20.385  1.00  0.00           H  
ATOM     10 1HB  ALA A   1       1.016  39.917  20.335  1.00  0.00           H  
ATOM     11 2HB  ALA A   1       1.835  38.334  20.301  1.00  0.00           H  
ATOM     12 3HB  ALA A   1       1.071  38.912  21.792  1.00  0.00           H  
ATOM     13  N   PRO A   2       2.443  41.307  23.323  1.00  0.00           N  
ATOM     14  CA  PRO A   2       2.172  42.563  24.024  1.00  0.00           C  
ATOM     15  C   PRO A   2       3.306  43.560  23.817  1.00  0.00           C  
ATOM     16  O   PRO A   2       4.461  43.166  23.661  1.00  0.00           O  
ATOM     17  CB  PRO A   2       2.073  42.137  25.491  1.00  0.00           C  
ATOM     18  CG  PRO A   2       1.733  40.688  25.447  1.00  0.00           C  
ATOM     19  CD  PRO A   2       2.449  40.150  24.236  1.00  0.00           C  
ATOM     20  HA  PRO A   2       1.214  42.986  23.686  1.00  0.00           H  
ATOM     21 1HB  PRO A   2       3.029  42.332  26.001  1.00  0.00           H  
ATOM     22 2HB  PRO A   2       1.308  42.732  26.011  1.00  0.00           H  
ATOM     23 1HG  PRO A   2       2.058  40.200  26.378  1.00  0.00           H  
ATOM     24 2HG  PRO A   2       0.643  40.555  25.379  1.00  0.00           H  
ATOM     25 1HD  PRO A   2       3.471  39.875  24.538  1.00  0.00           H  
ATOM     26 2HD  PRO A   2       1.866  39.289  23.878  1.00  0.00           H  
ATOM     27  N   ARG A   3       2.986  44.855  23.813  1.00  0.00           N  
ATOM     28  CA  ARG A   3       4.023  45.871  23.662  1.00  0.00           C  
ATOM     29  C   ARG A   3       4.729  46.179  24.982  1.00  0.00           C  
ATOM     30  O   ARG A   3       5.793  46.797  24.998  1.00  0.00           O  
ATOM     31  CB  ARG A   3       3.456  47.169  23.110  1.00  0.00           C  
ATOM     32  CG  ARG A   3       2.940  47.136  21.679  1.00  0.00           C  
ATOM     33  CD  ARG A   3       2.399  48.471  21.325  1.00  0.00           C  
ATOM     34  NE  ARG A   3       3.465  49.462  21.310  1.00  0.00           N  
ATOM     35  CZ  ARG A   3       3.330  50.775  21.592  1.00  0.00           C  
ATOM     36  NH1 ARG A   3       2.177  51.313  21.922  1.00  0.00           N  
ATOM     37  NH2 ARG A   3       4.378  51.574  21.543  1.00  0.00           N  
ATOM     38  H   ARG A   3       2.021  45.131  23.914  1.00  0.00           H  
ATOM     39  HA  ARG A   3       4.764  45.500  22.952  1.00  0.00           H  
ATOM     40 1HB  ARG A   3       2.625  47.494  23.736  1.00  0.00           H  
ATOM     41 2HB  ARG A   3       4.230  47.934  23.154  1.00  0.00           H  
ATOM     42 1HG  ARG A   3       3.754  46.880  21.001  1.00  0.00           H  
ATOM     43 2HG  ARG A   3       2.150  46.387  21.587  1.00  0.00           H  
ATOM     44 1HD  ARG A   3       1.941  48.433  20.338  1.00  0.00           H  
ATOM     45 2HD  ARG A   3       1.652  48.761  22.064  1.00  0.00           H  
ATOM     46  HE  ARG A   3       4.391  49.138  21.066  1.00  0.00           H  
ATOM     47 1HH1 ARG A   3       1.335  50.758  21.979  1.00  0.00           H  
ATOM     48 2HH1 ARG A   3       2.173  52.304  22.116  1.00  0.00           H  
ATOM     49 1HH2 ARG A   3       5.294  51.225  21.296  1.00  0.00           H  
ATOM     50 2HH2 ARG A   3       4.222  52.545  21.763  1.00  0.00           H  
ATOM     51  N   SER A   4       4.107  45.769  26.087  1.00  0.00           N  
ATOM     52  CA  SER A   4       4.622  46.023  27.434  1.00  0.00           C  
ATOM     53  C   SER A   4       4.340  44.831  28.336  1.00  0.00           C  
ATOM     54  O   SER A   4       3.192  44.433  28.525  1.00  0.00           O  
ATOM     55  CB  SER A   4       3.999  47.284  28.002  1.00  0.00           C  
ATOM     56  OG  SER A   4       4.425  47.523  29.315  1.00  0.00           O  
ATOM     57  H   SER A   4       3.242  45.258  25.985  1.00  0.00           H  
ATOM     58  HA  SER A   4       5.704  46.154  27.374  1.00  0.00           H  
ATOM     59 1HB  SER A   4       4.267  48.131  27.372  1.00  0.00           H  
ATOM     60 2HB  SER A   4       2.914  47.189  27.985  1.00  0.00           H  
ATOM     61  HG  SER A   4       4.054  48.374  29.562  1.00  0.00           H  
ATOM     62  N   VAL A   5       5.406  44.319  28.945  1.00  0.00           N  
ATOM     63  CA  VAL A   5       5.360  43.183  29.863  1.00  0.00           C  
ATOM     64  C   VAL A   5       6.179  43.508  31.109  1.00  0.00           C  
ATOM     65  O   VAL A   5       7.301  43.987  31.006  1.00  0.00           O  
ATOM     66  CB  VAL A   5       5.918  41.912  29.196  1.00  0.00           C  
ATOM     67  CG1 VAL A   5       5.964  40.742  30.167  1.00  0.00           C  
ATOM     68  CG2 VAL A   5       5.057  41.578  27.988  1.00  0.00           C  
ATOM     69  H   VAL A   5       6.294  44.758  28.747  1.00  0.00           H  
ATOM     70  HA  VAL A   5       4.325  43.001  30.158  1.00  0.00           H  
ATOM     71  HB  VAL A   5       6.946  42.089  28.880  1.00  0.00           H  
ATOM     72 1HG1 VAL A   5       6.364  39.865  29.656  1.00  0.00           H  
ATOM     73 2HG1 VAL A   5       6.600  40.972  31.021  1.00  0.00           H  
ATOM     74 3HG1 VAL A   5       4.962  40.519  30.530  1.00  0.00           H  
ATOM     75 1HG2 VAL A   5       5.441  40.680  27.506  1.00  0.00           H  
ATOM     76 2HG2 VAL A   5       4.028  41.407  28.308  1.00  0.00           H  
ATOM     77 3HG2 VAL A   5       5.076  42.404  27.276  1.00  0.00           H  
ATOM     78  N   ASP A   6       5.610  43.279  32.291  1.00  0.00           N  
ATOM     79  CA  ASP A   6       6.368  43.484  33.521  1.00  0.00           C  
ATOM     80  C   ASP A   6       5.902  42.449  34.546  1.00  0.00           C  
ATOM     81  O   ASP A   6       4.851  42.574  35.174  1.00  0.00           O  
ATOM     82  CB  ASP A   6       6.180  44.907  34.054  1.00  0.00           C  
ATOM     83  CG  ASP A   6       7.084  45.133  35.258  1.00  0.00           C  
ATOM     84  OD1 ASP A   6       7.640  44.179  35.748  1.00  0.00           O  
ATOM     85  OD2 ASP A   6       7.212  46.258  35.679  1.00  0.00           O  
ATOM     86  H   ASP A   6       4.651  42.963  32.332  1.00  0.00           H  
ATOM     87  HA  ASP A   6       7.426  43.312  33.318  1.00  0.00           H  
ATOM     88 1HB  ASP A   6       6.415  45.625  33.268  1.00  0.00           H  
ATOM     89 2HB  ASP A   6       5.138  45.064  34.335  1.00  0.00           H  
ATOM     90  N   TRP A   7       6.725  41.422  34.699  1.00  0.00           N  
ATOM     91  CA  TRP A   7       6.416  40.266  35.523  1.00  0.00           C  
ATOM     92  C   TRP A   7       6.525  40.538  37.018  1.00  0.00           C  
ATOM     93  O   TRP A   7       6.027  39.755  37.829  1.00  0.00           O  
ATOM     94  CB  TRP A   7       7.332  39.112  35.108  1.00  0.00           C  
ATOM     95  CG  TRP A   7       7.054  38.567  33.740  1.00  0.00           C  
ATOM     96  CD1 TRP A   7       7.886  38.544  32.662  1.00  0.00           C  
ATOM     97  CD2 TRP A   7       5.820  37.952  33.304  1.00  0.00           C  
ATOM     98  NE1 TRP A   7       7.256  37.960  31.591  1.00  0.00           N  
ATOM     99  CE2 TRP A   7       5.989  37.589  31.966  1.00  0.00           C  
ATOM    100  CE3 TRP A   7       4.597  37.679  33.931  1.00  0.00           C  
ATOM    101  CZ2 TRP A   7       5.001  36.978  31.242  1.00  0.00           C  
ATOM    102  CZ3 TRP A   7       3.592  37.057  33.199  1.00  0.00           C  
ATOM    103  CH2 TRP A   7       3.792  36.714  31.885  1.00  0.00           C  
ATOM    104  H   TRP A   7       7.612  41.452  34.212  1.00  0.00           H  
ATOM    105  HA  TRP A   7       5.387  39.977  35.313  1.00  0.00           H  
ATOM    106 1HB  TRP A   7       8.369  39.448  35.135  1.00  0.00           H  
ATOM    107 2HB  TRP A   7       7.245  38.283  35.812  1.00  0.00           H  
ATOM    108  HD1 TRP A   7       8.903  38.931  32.643  1.00  0.00           H  
ATOM    109  HE1 TRP A   7       7.621  37.807  30.662  1.00  0.00           H  
ATOM    110  HE3 TRP A   7       4.438  37.948  34.975  1.00  0.00           H  
ATOM    111  HZ2 TRP A   7       5.143  36.699  30.198  1.00  0.00           H  
ATOM    112  HZ3 TRP A   7       2.643  36.849  33.693  1.00  0.00           H  
ATOM    113  HH2 TRP A   7       2.990  36.226  31.330  1.00  0.00           H  
ATOM    114  N   ARG A   8       7.104  41.669  37.410  1.00  0.00           N  
ATOM    115  CA  ARG A   8       7.254  41.868  38.849  1.00  0.00           C  
ATOM    116  C   ARG A   8       5.942  42.345  39.460  1.00  0.00           C  
ATOM    117  O   ARG A   8       5.785  42.370  40.680  1.00  0.00           O  
ATOM    118  CB  ARG A   8       8.329  42.901  39.151  1.00  0.00           C  
ATOM    119  CG  ARG A   8       7.884  44.350  39.032  1.00  0.00           C  
ATOM    120  CD  ARG A   8       8.977  45.339  39.206  1.00  0.00           C  
ATOM    121  NE  ARG A   8       8.431  46.686  39.242  1.00  0.00           N  
ATOM    122  CZ  ARG A   8       9.126  47.831  39.394  1.00  0.00           C  
ATOM    123  NH1 ARG A   8      10.434  47.829  39.531  1.00  0.00           N  
ATOM    124  NH2 ARG A   8       8.474  48.981  39.405  1.00  0.00           N  
ATOM    125  H   ARG A   8       7.424  42.357  36.744  1.00  0.00           H  
ATOM    126  HA  ARG A   8       7.505  40.910  39.306  1.00  0.00           H  
ATOM    127 1HB  ARG A   8       8.701  42.757  40.164  1.00  0.00           H  
ATOM    128 2HB  ARG A   8       9.168  42.760  38.471  1.00  0.00           H  
ATOM    129 1HG  ARG A   8       7.452  44.528  38.047  1.00  0.00           H  
ATOM    130 2HG  ARG A   8       7.133  44.579  39.791  1.00  0.00           H  
ATOM    131 1HD  ARG A   8       9.502  45.142  40.141  1.00  0.00           H  
ATOM    132 2HD  ARG A   8       9.675  45.258  38.374  1.00  0.00           H  
ATOM    133  HE  ARG A   8       7.428  46.765  39.142  1.00  0.00           H  
ATOM    134 1HH1 ARG A   8      10.949  46.961  39.525  1.00  0.00           H  
ATOM    135 2HH1 ARG A   8      10.932  48.700  39.643  1.00  0.00           H  
ATOM    136 1HH2 ARG A   8       7.469  48.987  39.299  1.00  0.00           H  
ATOM    137 2HH2 ARG A   8       8.976  49.849  39.517  1.00  0.00           H  
ATOM    138  N   GLU A   9       4.997  42.724  38.601  1.00  0.00           N  
ATOM    139  CA  GLU A   9       3.704  43.235  39.062  1.00  0.00           C  
ATOM    140  C   GLU A   9       2.683  42.101  39.095  1.00  0.00           C  
ATOM    141  O   GLU A   9       1.515  42.314  39.411  1.00  0.00           O  
ATOM    142  CB  GLU A   9       3.229  44.375  38.158  1.00  0.00           C  
ATOM    143  CG  GLU A   9       4.149  45.587  38.098  1.00  0.00           C  
ATOM    144  CD  GLU A   9       4.290  46.328  39.397  1.00  0.00           C  
ATOM    145  OE1 GLU A   9       3.325  46.391  40.121  1.00  0.00           O  
ATOM    146  OE2 GLU A   9       5.353  46.833  39.677  1.00  0.00           O  
ATOM    147  H   GLU A   9       5.153  42.671  37.606  1.00  0.00           H  
ATOM    148  HA  GLU A   9       3.819  43.622  40.075  1.00  0.00           H  
ATOM    149 1HB  GLU A   9       3.114  43.998  37.140  1.00  0.00           H  
ATOM    150 2HB  GLU A   9       2.253  44.722  38.496  1.00  0.00           H  
ATOM    151 1HG  GLU A   9       5.140  45.257  37.786  1.00  0.00           H  
ATOM    152 2HG  GLU A   9       3.768  46.276  37.347  1.00  0.00           H  
ATOM    153  N   LYS A  10       3.103  40.918  38.650  1.00  0.00           N  
ATOM    154  CA  LYS A  10       2.215  39.769  38.533  1.00  0.00           C  
ATOM    155  C   LYS A  10       2.593  38.630  39.473  1.00  0.00           C  
ATOM    156  O   LYS A  10       2.062  37.525  39.354  1.00  0.00           O  
ATOM    157  CB  LYS A  10       2.185  39.318  37.072  1.00  0.00           C  
ATOM    158  CG  LYS A  10       1.590  40.357  36.130  1.00  0.00           C  
ATOM    159  CD  LYS A  10       1.518  39.857  34.695  1.00  0.00           C  
ATOM    160  CE  LYS A  10       0.813  40.869  33.804  1.00  0.00           C  
ATOM    161  NZ  LYS A  10       0.729  40.416  32.390  1.00  0.00           N  
ATOM    162  H   LYS A  10       4.065  40.788  38.372  1.00  0.00           H  
ATOM    163  HA  LYS A  10       1.214  40.096  38.816  1.00  0.00           H  
ATOM    164 1HB  LYS A  10       3.200  39.094  36.742  1.00  0.00           H  
ATOM    165 2HB  LYS A  10       1.600  38.401  36.988  1.00  0.00           H  
ATOM    166 1HG  LYS A  10       0.583  40.609  36.465  1.00  0.00           H  
ATOM    167 2HG  LYS A  10       2.204  41.257  36.156  1.00  0.00           H  
ATOM    168 1HD  LYS A  10       2.529  39.687  34.323  1.00  0.00           H  
ATOM    169 2HD  LYS A  10       0.973  38.913  34.665  1.00  0.00           H  
ATOM    170 1HE  LYS A  10      -0.195  41.032  34.183  1.00  0.00           H  
ATOM    171 2HE  LYS A  10       1.360  41.811  33.842  1.00  0.00           H  
ATOM    172 1HZ  LYS A  10       0.255  41.117  31.837  1.00  0.00           H  
ATOM    173 2HZ  LYS A  10       1.661  40.274  32.027  1.00  0.00           H  
ATOM    174 3HZ  LYS A  10       0.214  39.548  32.342  1.00  0.00           H  
ATOM    175  N   GLY A  11       3.535  38.881  40.375  1.00  0.00           N  
ATOM    176  CA  GLY A  11       3.988  37.879  41.334  1.00  0.00           C  
ATOM    177  C   GLY A  11       5.086  36.927  40.915  1.00  0.00           C  
ATOM    178  O   GLY A  11       5.262  35.892  41.560  1.00  0.00           O  
ATOM    179  H   GLY A  11       3.946  39.805  40.388  1.00  0.00           H  
ATOM    180 1HA  GLY A  11       4.314  38.399  42.235  1.00  0.00           H  
ATOM    181 2HA  GLY A  11       3.124  37.287  41.636  1.00  0.00           H  
ATOM    182  N   TYR A  12       5.842  37.217  39.860  1.00  0.00           N  
ATOM    183  CA  TYR A  12       6.885  36.293  39.414  1.00  0.00           C  
ATOM    184  C   TYR A  12       8.295  36.678  39.855  1.00  0.00           C  
ATOM    185  O   TYR A  12       9.256  35.956  39.604  1.00  0.00           O  
ATOM    186  CB  TYR A  12       6.940  36.190  37.888  1.00  0.00           C  
ATOM    187  CG  TYR A  12       5.726  35.660  37.157  1.00  0.00           C  
ATOM    188  CD1 TYR A  12       4.524  36.351  37.199  1.00  0.00           C  
ATOM    189  CD2 TYR A  12       5.804  34.478  36.437  1.00  0.00           C  
ATOM    190  CE1 TYR A  12       3.413  35.872  36.534  1.00  0.00           C  
ATOM    191  CE2 TYR A  12       4.684  34.012  35.776  1.00  0.00           C  
ATOM    192  CZ  TYR A  12       3.493  34.709  35.826  1.00  0.00           C  
ATOM    193  OH  TYR A  12       2.388  34.229  35.162  1.00  0.00           O  
ATOM    194  H   TYR A  12       5.728  38.073  39.336  1.00  0.00           H  
ATOM    195  HA  TYR A  12       6.671  35.303  39.821  1.00  0.00           H  
ATOM    196 1HB  TYR A  12       7.132  37.202  37.528  1.00  0.00           H  
ATOM    197 2HB  TYR A  12       7.770  35.540  37.619  1.00  0.00           H  
ATOM    198  HD1 TYR A  12       4.436  37.283  37.759  1.00  0.00           H  
ATOM    199  HD2 TYR A  12       6.738  33.917  36.389  1.00  0.00           H  
ATOM    200  HE1 TYR A  12       2.472  36.420  36.572  1.00  0.00           H  
ATOM    201  HE2 TYR A  12       4.712  33.087  35.203  1.00  0.00           H  
ATOM    202  HH  TYR A  12       1.666  34.857  35.249  1.00  0.00           H  
ATOM    203  N   VAL A  13       8.417  37.805  40.555  1.00  0.00           N  
ATOM    204  CA  VAL A  13       9.736  38.317  40.914  1.00  0.00           C  
ATOM    205  C   VAL A  13       9.937  38.577  42.404  1.00  0.00           C  
ATOM    206  O   VAL A  13       9.164  39.301  43.033  1.00  0.00           O  
ATOM    207  CB  VAL A  13       9.978  39.594  40.087  1.00  0.00           C  
ATOM    208  CG1 VAL A  13      11.359  40.174  40.352  1.00  0.00           C  
ATOM    209  CG2 VAL A  13       9.809  39.290  38.606  1.00  0.00           C  
ATOM    210  H   VAL A  13       7.583  38.301  40.832  1.00  0.00           H  
ATOM    211  HA  VAL A  13      10.464  37.562  40.617  1.00  0.00           H  
ATOM    212  HB  VAL A  13       9.255  40.352  40.390  1.00  0.00           H  
ATOM    213 1HG1 VAL A  13      11.481  41.073  39.747  1.00  0.00           H  
ATOM    214 2HG1 VAL A  13      11.471  40.432  41.406  1.00  0.00           H  
ATOM    215 3HG1 VAL A  13      12.113  39.435  40.082  1.00  0.00           H  
ATOM    216 1HG2 VAL A  13       9.982  40.201  38.034  1.00  0.00           H  
ATOM    217 2HG2 VAL A  13      10.530  38.527  38.314  1.00  0.00           H  
ATOM    218 3HG2 VAL A  13       8.804  38.926  38.394  1.00  0.00           H  
ATOM    219  N   THR A  14      11.033  38.037  42.925  1.00  0.00           N  
ATOM    220  CA  THR A  14      11.466  38.152  44.311  1.00  0.00           C  
ATOM    221  C   THR A  14      12.137  39.494  44.608  1.00  0.00           C  
ATOM    222  O   THR A  14      12.501  40.210  43.680  1.00  0.00           O  
ATOM    223  CB  THR A  14      12.386  36.963  44.644  1.00  0.00           C  
ATOM    224  OG1 THR A  14      13.494  37.005  43.737  1.00  0.00           O  
ATOM    225  CG2 THR A  14      11.600  35.670  44.489  1.00  0.00           C  
ATOM    226  H   THR A  14      11.617  37.498  42.305  1.00  0.00           H  
ATOM    227  HA  THR A  14      10.573  38.045  44.925  1.00  0.00           H  
ATOM    228  HB  THR A  14      12.769  37.019  45.663  1.00  0.00           H  
ATOM    229  HG1 THR A  14      14.059  36.238  43.861  1.00  0.00           H  
ATOM    230 1HG2 THR A  14      12.234  34.813  44.721  1.00  0.00           H  
ATOM    231 2HG2 THR A  14      10.749  35.680  45.170  1.00  0.00           H  
ATOM    232 3HG2 THR A  14      11.251  35.593  43.460  1.00  0.00           H  
ATOM    233  N   PRO A  15      12.315  39.876  45.885  1.00  0.00           N  
ATOM    234  CA  PRO A  15      13.024  41.063  46.346  1.00  0.00           C  
ATOM    235  C   PRO A  15      14.477  41.078  45.894  1.00  0.00           C  
ATOM    236  O   PRO A  15      15.057  40.036  45.587  1.00  0.00           O  
ATOM    237  CB  PRO A  15      12.934  40.955  47.872  1.00  0.00           C  
ATOM    238  CG  PRO A  15      11.723  40.129  48.135  1.00  0.00           C  
ATOM    239  CD  PRO A  15      11.684  39.121  47.017  1.00  0.00           C  
ATOM    240  HA  PRO A  15      12.503  41.965  45.996  1.00  0.00           H  
ATOM    241 1HB  PRO A  15      13.853  40.492  48.263  1.00  0.00           H  
ATOM    242 2HB  PRO A  15      12.862  41.960  48.315  1.00  0.00           H  
ATOM    243 1HG  PRO A  15      11.796  39.653  49.124  1.00  0.00           H  
ATOM    244 2HG  PRO A  15      10.827  40.767  48.154  1.00  0.00           H  
ATOM    245 1HD  PRO A  15      12.291  38.258  47.330  1.00  0.00           H  
ATOM    246 2HD  PRO A  15      10.627  38.864  46.852  1.00  0.00           H  
ATOM    247  N   VAL A  16      15.008  42.282  45.722  1.00  0.00           N  
ATOM    248  CA  VAL A  16      16.372  42.462  45.254  1.00  0.00           C  
ATOM    249  C   VAL A  16      17.393  42.369  46.387  1.00  0.00           C  
ATOM    250  O   VAL A  16      17.265  43.005  47.427  1.00  0.00           O  
ATOM    251  CB  VAL A  16      16.480  43.822  44.538  1.00  0.00           C  
ATOM    252  CG1 VAL A  16      17.920  44.056  44.107  1.00  0.00           C  
ATOM    253  CG2 VAL A  16      15.523  43.820  43.356  1.00  0.00           C  
ATOM    254  H   VAL A  16      14.444  43.096  45.920  1.00  0.00           H  
ATOM    255  HA  VAL A  16      16.589  41.674  44.532  1.00  0.00           H  
ATOM    256  HB  VAL A  16      16.214  44.622  45.230  1.00  0.00           H  
ATOM    257 1HG1 VAL A  16      18.022  45.015  43.597  1.00  0.00           H  
ATOM    258 2HG1 VAL A  16      18.581  44.058  44.974  1.00  0.00           H  
ATOM    259 3HG1 VAL A  16      18.229  43.263  43.426  1.00  0.00           H  
ATOM    260 1HG2 VAL A  16      15.566  44.767  42.820  1.00  0.00           H  
ATOM    261 2HG2 VAL A  16      15.805  43.012  42.682  1.00  0.00           H  
ATOM    262 3HG2 VAL A  16      14.500  43.667  43.702  1.00  0.00           H  
ATOM    263  N   LYS A  17      18.405  41.538  46.160  1.00  0.00           N  
ATOM    264  CA  LYS A  17      19.478  41.267  47.104  1.00  0.00           C  
ATOM    265  C   LYS A  17      20.812  41.834  46.625  1.00  0.00           C  
ATOM    266  O   LYS A  17      20.962  42.161  45.448  1.00  0.00           O  
ATOM    267  CB  LYS A  17      19.601  39.761  47.344  1.00  0.00           C  
ATOM    268  CG  LYS A  17      18.356  39.052  47.859  1.00  0.00           C  
ATOM    269  CD  LYS A  17      17.965  39.456  49.273  1.00  0.00           C  
ATOM    270  CE  LYS A  17      16.791  38.612  49.746  1.00  0.00           C  
ATOM    271  NZ  LYS A  17      16.434  38.871  51.168  1.00  0.00           N  
ATOM    272  H   LYS A  17      18.422  41.063  45.267  1.00  0.00           H  
ATOM    273  HA  LYS A  17      19.245  41.756  48.050  1.00  0.00           H  
ATOM    274 1HB  LYS A  17      19.883  39.266  46.415  1.00  0.00           H  
ATOM    275 2HB  LYS A  17      20.393  39.575  48.070  1.00  0.00           H  
ATOM    276 1HG  LYS A  17      17.515  39.278  47.202  1.00  0.00           H  
ATOM    277 2HG  LYS A  17      18.528  37.977  47.852  1.00  0.00           H  
ATOM    278 1HD  LYS A  17      18.812  39.315  49.946  1.00  0.00           H  
ATOM    279 2HD  LYS A  17      17.686  40.509  49.295  1.00  0.00           H  
ATOM    280 1HE  LYS A  17      15.925  38.830  49.123  1.00  0.00           H  
ATOM    281 2HE  LYS A  17      17.047  37.558  49.636  1.00  0.00           H  
ATOM    282 1HZ  LYS A  17      15.653  38.287  51.430  1.00  0.00           H  
ATOM    283 2HZ  LYS A  17      17.229  38.658  51.756  1.00  0.00           H  
ATOM    284 3HZ  LYS A  17      16.181  39.841  51.283  1.00  0.00           H  
ATOM    285  N   ASN A  18      21.742  42.010  47.560  1.00  0.00           N  
ATOM    286  CA  ASN A  18      23.093  42.470  47.274  1.00  0.00           C  
ATOM    287  C   ASN A  18      24.031  41.295  47.006  1.00  0.00           C  
ATOM    288  O   ASN A  18      24.051  40.322  47.757  1.00  0.00           O  
ATOM    289  CB  ASN A  18      23.605  43.332  48.415  1.00  0.00           C  
ATOM    290  CG  ASN A  18      24.871  44.068  48.079  1.00  0.00           C  
ATOM    291  OD1 ASN A  18      25.857  43.567  47.524  1.00  0.00           O  
ATOM    292  ND2 ASN A  18      24.858  45.329  48.429  1.00  0.00           N  
ATOM    293  H   ASN A  18      21.499  41.815  48.520  1.00  0.00           H  
ATOM    294  HA  ASN A  18      23.065  43.072  46.364  1.00  0.00           H  
ATOM    295 1HB  ASN A  18      22.840  44.060  48.685  1.00  0.00           H  
ATOM    296 2HB  ASN A  18      23.787  42.704  49.286  1.00  0.00           H  
ATOM    297 1HD2 ASN A  18      25.651  45.912  48.253  1.00  0.00           H  
ATOM    298 2HD2 ASN A  18      24.052  45.718  48.877  1.00  0.00           H  
ATOM    299  N   GLN A  19      24.759  41.385  45.897  1.00  0.00           N  
ATOM    300  CA  GLN A  19      25.726  40.405  45.402  1.00  0.00           C  
ATOM    301  C   GLN A  19      26.824  40.036  46.397  1.00  0.00           C  
ATOM    302  O   GLN A  19      27.320  38.911  46.415  1.00  0.00           O  
ATOM    303  CB  GLN A  19      26.365  40.940  44.118  1.00  0.00           C  
ATOM    304  CG  GLN A  19      27.268  40.007  43.329  1.00  0.00           C  
ATOM    305  CD  GLN A  19      26.477  38.873  42.704  1.00  0.00           C  
ATOM    306  OE1 GLN A  19      25.530  39.094  41.944  1.00  0.00           O  
ATOM    307  NE2 GLN A  19      26.887  37.656  43.042  1.00  0.00           N  
ATOM    308  H   GLN A  19      24.634  42.214  45.337  1.00  0.00           H  
ATOM    309  HA  GLN A  19      25.174  39.496  45.161  1.00  0.00           H  
ATOM    310 1HB  GLN A  19      25.583  41.254  43.426  1.00  0.00           H  
ATOM    311 2HB  GLN A  19      26.967  41.816  44.358  1.00  0.00           H  
ATOM    312 1HG  GLN A  19      27.754  40.576  42.538  1.00  0.00           H  
ATOM    313 2HG  GLN A  19      28.023  39.575  43.986  1.00  0.00           H  
ATOM    314 1HE2 GLN A  19      26.426  36.844  42.679  1.00  0.00           H  
ATOM    315 2HE2 GLN A  19      27.662  37.546  43.664  1.00  0.00           H  
ATOM    316  N   GLY A  20      27.308  41.033  47.135  1.00  0.00           N  
ATOM    317  CA  GLY A  20      28.399  40.803  48.069  1.00  0.00           C  
ATOM    318  C   GLY A  20      29.698  40.669  47.300  1.00  0.00           C  
ATOM    319  O   GLY A  20      29.730  40.794  46.075  1.00  0.00           O  
ATOM    320  H   GLY A  20      26.918  41.961  47.050  1.00  0.00           H  
ATOM    321 1HA  GLY A  20      28.462  41.634  48.774  1.00  0.00           H  
ATOM    322 2HA  GLY A  20      28.204  39.902  48.647  1.00  0.00           H  
ATOM    323  N   GLN A  21      30.806  40.449  47.995  1.00  0.00           N  
ATOM    324  CA  GLN A  21      32.070  40.324  47.286  1.00  0.00           C  
ATOM    325  C   GLN A  21      32.300  38.863  46.893  1.00  0.00           C  
ATOM    326  O   GLN A  21      33.177  38.194  47.436  1.00  0.00           O  
ATOM    327  CB  GLN A  21      33.228  40.837  48.146  1.00  0.00           C  
ATOM    328  CG  GLN A  21      33.141  42.315  48.489  1.00  0.00           C  
ATOM    329  CD  GLN A  21      33.298  43.203  47.269  1.00  0.00           C  
ATOM    330  OE1 GLN A  21      34.335  43.185  46.600  1.00  0.00           O  
ATOM    331  NE2 GLN A  21      32.268  43.986  46.972  1.00  0.00           N  
ATOM    332  H   GLN A  21      30.770  40.371  49.001  1.00  0.00           H  
ATOM    333  HA  GLN A  21      32.021  40.913  46.370  1.00  0.00           H  
ATOM    334 1HB  GLN A  21      33.264  40.277  49.079  1.00  0.00           H  
ATOM    335 2HB  GLN A  21      34.170  40.668  47.625  1.00  0.00           H  
ATOM    336 1HG  GLN A  21      32.168  42.517  48.936  1.00  0.00           H  
ATOM    337 2HG  GLN A  21      33.935  42.560  49.195  1.00  0.00           H  
ATOM    338 1HE2 GLN A  21      32.313  44.594  46.178  1.00  0.00           H  
ATOM    339 2HE2 GLN A  21      31.446  43.969  47.542  1.00  0.00           H  
ATOM    340  N   CYS A  22      31.480  38.389  45.963  1.00  0.00           N  
ATOM    341  CA  CYS A  22      31.475  37.009  45.500  1.00  0.00           C  
ATOM    342  C   CYS A  22      31.040  36.927  44.042  1.00  0.00           C  
ATOM    343  O   CYS A  22      30.073  37.564  43.624  1.00  0.00           O  
ATOM    344  CB  CYS A  22      30.535  36.159  46.356  1.00  0.00           C  
ATOM    345  SG  CYS A  22      30.318  34.445  45.820  1.00  0.00           S  
ATOM    346  H   CYS A  22      30.829  39.057  45.569  1.00  0.00           H  
ATOM    347  HA  CYS A  22      32.490  36.624  45.586  1.00  0.00           H  
ATOM    348 1HB  CYS A  22      30.912  36.138  47.379  1.00  0.00           H  
ATOM    349 2HB  CYS A  22      29.549  36.625  46.370  1.00  0.00           H  
ATOM    350  N   GLY A  23      31.852  36.286  43.210  1.00  0.00           N  
ATOM    351  CA  GLY A  23      31.604  36.174  41.775  1.00  0.00           C  
ATOM    352  C   GLY A  23      30.573  35.114  41.444  1.00  0.00           C  
ATOM    353  O   GLY A  23      30.841  34.187  40.675  1.00  0.00           O  
ATOM    354  H   GLY A  23      32.693  35.837  43.543  1.00  0.00           H  
ATOM    355 1HA  GLY A  23      31.265  37.138  41.393  1.00  0.00           H  
ATOM    356 2HA  GLY A  23      32.536  35.935  41.266  1.00  0.00           H  
ATOM    357  N   SER A  24      29.393  35.302  42.032  1.00  0.00           N  
ATOM    358  CA  SER A  24      28.202  34.469  41.980  1.00  0.00           C  
ATOM    359  C   SER A  24      27.108  35.085  41.111  1.00  0.00           C  
ATOM    360  O   SER A  24      25.968  34.617  41.111  1.00  0.00           O  
ATOM    361  CB  SER A  24      27.648  34.260  43.376  1.00  0.00           C  
ATOM    362  OG  SER A  24      27.274  35.499  43.914  1.00  0.00           O  
ATOM    363  H   SER A  24      29.342  36.145  42.584  1.00  0.00           H  
ATOM    364  HA  SER A  24      28.486  33.499  41.571  1.00  0.00           H  
ATOM    365 1HB  SER A  24      26.789  33.589  43.347  1.00  0.00           H  
ATOM    366 2HB  SER A  24      28.407  33.785  43.995  1.00  0.00           H  
ATOM    367  HG  SER A  24      27.132  35.361  44.854  1.00  0.00           H  
ATOM    368  N   CYS A  25      27.465  36.128  40.356  1.00  0.00           N  
ATOM    369  CA  CYS A  25      26.605  36.881  39.446  1.00  0.00           C  
ATOM    370  C   CYS A  25      25.689  35.918  38.727  1.00  0.00           C  
ATOM    371  O   CYS A  25      24.479  36.127  38.645  1.00  0.00           O  
ATOM    372  CB  CYS A  25      27.426  37.668  38.425  1.00  0.00           C  
ATOM    373  SG  CYS A  25      28.698  36.691  37.588  1.00  0.00           S  
ATOM    374  H   CYS A  25      28.432  36.413  40.432  1.00  0.00           H  
ATOM    375  HA  CYS A  25      26.015  37.588  40.030  1.00  0.00           H  
ATOM    376 1HB  CYS A  25      26.763  38.080  37.664  1.00  0.00           H  
ATOM    377 2HB  CYS A  25      27.916  38.506  38.920  1.00  0.00           H  
ATOM    378  HG  CYS A  25      29.220  37.702  36.901  1.00  0.00           H  
ATOM    379  N   TRP A  26      26.283  34.854  38.193  1.00  0.00           N  
ATOM    380  CA  TRP A  26      25.623  33.787  37.455  1.00  0.00           C  
ATOM    381  C   TRP A  26      24.613  32.982  38.273  1.00  0.00           C  
ATOM    382  O   TRP A  26      23.642  32.467  37.716  1.00  0.00           O  
ATOM    383  CB  TRP A  26      26.726  32.862  36.934  1.00  0.00           C  
ATOM    384  CG  TRP A  26      27.556  32.331  38.062  1.00  0.00           C  
ATOM    385  CD1 TRP A  26      28.682  32.929  38.546  1.00  0.00           C  
ATOM    386  CD2 TRP A  26      27.365  31.131  38.854  1.00  0.00           C  
ATOM    387  NE1 TRP A  26      29.202  32.186  39.578  1.00  0.00           N  
ATOM    388  CE2 TRP A  26      28.410  31.085  39.780  1.00  0.00           C  
ATOM    389  CE3 TRP A  26      26.406  30.111  38.849  1.00  0.00           C  
ATOM    390  CZ2 TRP A  26      28.536  30.074  40.690  1.00  0.00           C  
ATOM    391  CZ3 TRP A  26      26.532  29.082  39.774  1.00  0.00           C  
ATOM    392  CH2 TRP A  26      27.571  29.067  40.671  1.00  0.00           C  
ATOM    393  H   TRP A  26      27.282  34.789  38.316  1.00  0.00           H  
ATOM    394  HA  TRP A  26      25.073  34.236  36.628  1.00  0.00           H  
ATOM    395 1HB  TRP A  26      26.273  32.035  36.387  1.00  0.00           H  
ATOM    396 2HB  TRP A  26      27.375  33.386  36.233  1.00  0.00           H  
ATOM    397  HD1 TRP A  26      29.118  33.857  38.181  1.00  0.00           H  
ATOM    398  HE1 TRP A  26      30.037  32.430  40.091  1.00  0.00           H  
ATOM    399  HE3 TRP A  26      25.583  30.132  38.136  1.00  0.00           H  
ATOM    400  HZ2 TRP A  26      29.356  30.047  41.408  1.00  0.00           H  
ATOM    401  HZ3 TRP A  26      25.788  28.285  39.774  1.00  0.00           H  
ATOM    402  HH2 TRP A  26      27.651  28.249  41.388  1.00  0.00           H  
ATOM    403  N   ALA A  27      24.808  32.912  39.587  1.00  0.00           N  
ATOM    404  CA  ALA A  27      23.914  32.176  40.474  1.00  0.00           C  
ATOM    405  C   ALA A  27      22.665  33.021  40.684  1.00  0.00           C  
ATOM    406  O   ALA A  27      21.561  32.486  40.791  1.00  0.00           O  
ATOM    407  CB  ALA A  27      24.586  31.858  41.800  1.00  0.00           C  
ATOM    408  H   ALA A  27      25.598  33.375  40.009  1.00  0.00           H  
ATOM    409  HA  ALA A  27      23.641  31.232  40.003  1.00  0.00           H  
ATOM    410 1HB  ALA A  27      23.889  31.339  42.459  1.00  0.00           H  
ATOM    411 2HB  ALA A  27      25.453  31.219  41.628  1.00  0.00           H  
ATOM    412 3HB  ALA A  27      24.907  32.782  42.277  1.00  0.00           H  
ATOM    413  N   PHE A  28      22.835  34.340  40.733  1.00  0.00           N  
ATOM    414  CA  PHE A  28      21.696  35.236  40.932  1.00  0.00           C  
ATOM    415  C   PHE A  28      20.771  35.171  39.726  1.00  0.00           C  
ATOM    416  O   PHE A  28      19.545  35.116  39.857  1.00  0.00           O  
ATOM    417  CB  PHE A  28      22.177  36.673  41.141  1.00  0.00           C  
ATOM    418  CG  PHE A  28      22.581  37.002  42.549  1.00  0.00           C  
ATOM    419  CD1 PHE A  28      23.748  36.500  43.105  1.00  0.00           C  
ATOM    420  CD2 PHE A  28      21.774  37.822  43.318  1.00  0.00           C  
ATOM    421  CE1 PHE A  28      24.090  36.822  44.405  1.00  0.00           C  
ATOM    422  CE2 PHE A  28      22.119  38.143  44.616  1.00  0.00           C  
ATOM    423  CZ  PHE A  28      23.282  37.641  45.165  1.00  0.00           C  
ATOM    424  H   PHE A  28      23.772  34.698  40.627  1.00  0.00           H  
ATOM    425  HA  PHE A  28      21.146  34.918  41.819  1.00  0.00           H  
ATOM    426 1HB  PHE A  28      23.034  36.870  40.497  1.00  0.00           H  
ATOM    427 2HB  PHE A  28      21.386  37.364  40.852  1.00  0.00           H  
ATOM    428  HD1 PHE A  28      24.396  35.852  42.515  1.00  0.00           H  
ATOM    429  HD2 PHE A  28      20.854  38.220  42.887  1.00  0.00           H  
ATOM    430  HE1 PHE A  28      25.011  36.417  44.823  1.00  0.00           H  
ATOM    431  HE2 PHE A  28      21.478  38.790  45.215  1.00  0.00           H  
ATOM    432  HZ  PHE A  28      23.545  37.898  46.190  1.00  0.00           H  
ATOM    433  N   SER A  29      21.386  35.143  38.551  1.00  0.00           N  
ATOM    434  CA  SER A  29      20.640  35.069  37.305  1.00  0.00           C  
ATOM    435  C   SER A  29      19.890  33.747  37.172  1.00  0.00           C  
ATOM    436  O   SER A  29      18.667  33.739  37.029  1.00  0.00           O  
ATOM    437  CB  SER A  29      21.622  35.251  36.164  1.00  0.00           C  
ATOM    438  OG  SER A  29      20.978  35.209  34.920  1.00  0.00           O  
ATOM    439  H   SER A  29      22.397  35.172  38.534  1.00  0.00           H  
ATOM    440  HA  SER A  29      19.903  35.876  37.293  1.00  0.00           H  
ATOM    441 1HB  SER A  29      22.125  36.209  36.292  1.00  0.00           H  
ATOM    442 2HB  SER A  29      22.377  34.466  36.207  1.00  0.00           H  
ATOM    443  HG  SER A  29      21.673  35.329  34.267  1.00  0.00           H  
ATOM    444  N   ALA A  30      20.570  32.630  37.408  1.00  0.00           N  
ATOM    445  CA  ALA A  30      19.906  31.333  37.346  1.00  0.00           C  
ATOM    446  C   ALA A  30      18.862  31.143  38.439  1.00  0.00           C  
ATOM    447  O   ALA A  30      17.810  30.549  38.208  1.00  0.00           O  
ATOM    448  CB  ALA A  30      20.942  30.220  37.423  1.00  0.00           C  
ATOM    449  H   ALA A  30      21.553  32.671  37.630  1.00  0.00           H  
ATOM    450  HA  ALA A  30      19.381  31.268  36.393  1.00  0.00           H  
ATOM    451 1HB  ALA A  30      20.444  29.251  37.365  1.00  0.00           H  
ATOM    452 2HB  ALA A  30      21.635  30.323  36.588  1.00  0.00           H  
ATOM    453 3HB  ALA A  30      21.479  30.300  38.365  1.00  0.00           H  
ATOM    454  N   THR A  31      19.152  31.646  39.634  1.00  0.00           N  
ATOM    455  CA  THR A  31      18.230  31.488  40.761  1.00  0.00           C  
ATOM    456  C   THR A  31      16.947  32.269  40.473  1.00  0.00           C  
ATOM    457  O   THR A  31      15.854  31.768  40.727  1.00  0.00           O  
ATOM    458  CB  THR A  31      18.893  31.982  42.060  1.00  0.00           C  
ATOM    459  OG1 THR A  31      20.071  31.205  42.309  1.00  0.00           O  
ATOM    460  CG2 THR A  31      17.967  31.864  43.261  1.00  0.00           C  
ATOM    461  H   THR A  31      20.011  32.150  39.793  1.00  0.00           H  
ATOM    462  HA  THR A  31      17.983  30.431  40.873  1.00  0.00           H  
ATOM    463  HB  THR A  31      19.173  33.029  41.941  1.00  0.00           H  
ATOM    464  HG1 THR A  31      20.713  31.402  41.621  1.00  0.00           H  
ATOM    465 1HG2 THR A  31      18.478  32.224  44.154  1.00  0.00           H  
ATOM    466 2HG2 THR A  31      17.063  32.453  43.113  1.00  0.00           H  
ATOM    467 3HG2 THR A  31      17.725  30.805  43.348  1.00  0.00           H  
ATOM    468  N   GLY A  32      17.085  33.512  40.019  1.00  0.00           N  
ATOM    469  CA  GLY A  32      15.920  34.345  39.745  1.00  0.00           C  
ATOM    470  C   GLY A  32      15.011  33.760  38.679  1.00  0.00           C  
ATOM    471  O   GLY A  32      13.787  33.824  38.811  1.00  0.00           O  
ATOM    472  H   GLY A  32      18.005  33.900  39.850  1.00  0.00           H  
ATOM    473 1HA  GLY A  32      15.350  34.476  40.666  1.00  0.00           H  
ATOM    474 2HA  GLY A  32      16.266  35.328  39.426  1.00  0.00           H  
ATOM    475  N   ALA A  33      15.572  33.158  37.634  1.00  0.00           N  
ATOM    476  CA  ALA A  33      14.692  32.559  36.640  1.00  0.00           C  
ATOM    477  C   ALA A  33      13.967  31.351  37.212  1.00  0.00           C  
ATOM    478  O   ALA A  33      12.797  31.156  36.881  1.00  0.00           O  
ATOM    479  CB  ALA A  33      15.451  32.149  35.388  1.00  0.00           C  
ATOM    480  H   ALA A  33      16.577  33.130  37.548  1.00  0.00           H  
ATOM    481  HA  ALA A  33      13.939  33.291  36.349  1.00  0.00           H  
ATOM    482 1HB  ALA A  33      14.765  31.694  34.673  1.00  0.00           H  
ATOM    483 2HB  ALA A  33      15.898  33.047  34.963  1.00  0.00           H  
ATOM    484 3HB  ALA A  33      16.220  31.431  35.670  1.00  0.00           H  
ATOM    485  N   LEU A  34      14.610  30.550  38.055  1.00  0.00           N  
ATOM    486  CA  LEU A  34      13.875  29.425  38.625  1.00  0.00           C  
ATOM    487  C   LEU A  34      12.831  29.951  39.608  1.00  0.00           C  
ATOM    488  O   LEU A  34      11.727  29.409  39.665  1.00  0.00           O  
ATOM    489  CB  LEU A  34      14.796  28.428  39.341  1.00  0.00           C  
ATOM    490  CG  LEU A  34      14.148  27.159  39.907  1.00  0.00           C  
ATOM    491  CD1 LEU A  34      13.385  26.381  38.843  1.00  0.00           C  
ATOM    492  CD2 LEU A  34      15.222  26.274  40.520  1.00  0.00           C  
ATOM    493  H   LEU A  34      15.578  30.711  38.292  1.00  0.00           H  
ATOM    494  HA  LEU A  34      13.384  28.905  37.802  1.00  0.00           H  
ATOM    495 1HB  LEU A  34      15.566  28.111  38.640  1.00  0.00           H  
ATOM    496 2HB  LEU A  34      15.272  28.949  40.172  1.00  0.00           H  
ATOM    497  HG  LEU A  34      13.421  27.432  40.672  1.00  0.00           H  
ATOM    498 1HD1 LEU A  34      12.945  25.491  39.293  1.00  0.00           H  
ATOM    499 2HD1 LEU A  34      12.588  26.989  38.413  1.00  0.00           H  
ATOM    500 3HD1 LEU A  34      14.069  26.086  38.048  1.00  0.00           H  
ATOM    501 1HD2 LEU A  34      14.770  25.369  40.926  1.00  0.00           H  
ATOM    502 2HD2 LEU A  34      15.949  26.001  39.754  1.00  0.00           H  
ATOM    503 3HD2 LEU A  34      15.730  26.809  41.323  1.00  0.00           H  
ATOM    504  N   GLU A  35      13.101  31.027  40.345  1.00  0.00           N  
ATOM    505  CA  GLU A  35      12.054  31.555  41.220  1.00  0.00           C  
ATOM    506  C   GLU A  35      10.817  31.910  40.405  1.00  0.00           C  
ATOM    507  O   GLU A  35       9.690  31.591  40.790  1.00  0.00           O  
ATOM    508  CB  GLU A  35      12.572  32.787  41.965  1.00  0.00           C  
ATOM    509  CG  GLU A  35      13.599  32.508  43.054  1.00  0.00           C  
ATOM    510  CD  GLU A  35      14.340  33.704  43.584  1.00  0.00           C  
ATOM    511  OE1 GLU A  35      14.268  34.748  42.985  1.00  0.00           O  
ATOM    512  OE2 GLU A  35      14.984  33.579  44.598  1.00  0.00           O  
ATOM    513  H   GLU A  35      14.008  31.469  40.297  1.00  0.00           H  
ATOM    514  HA  GLU A  35      11.787  30.789  41.949  1.00  0.00           H  
ATOM    515 1HB  GLU A  35      13.026  33.476  41.253  1.00  0.00           H  
ATOM    516 2HB  GLU A  35      11.732  33.304  42.433  1.00  0.00           H  
ATOM    517 1HG  GLU A  35      13.057  32.040  43.874  1.00  0.00           H  
ATOM    518 2HG  GLU A  35      14.338  31.809  42.670  1.00  0.00           H  
ATOM    519  N   GLY A  36      11.040  32.578  39.278  1.00  0.00           N  
ATOM    520  CA  GLY A  36       9.987  32.986  38.352  1.00  0.00           C  
ATOM    521  C   GLY A  36       9.242  31.824  37.730  1.00  0.00           C  
ATOM    522  O   GLY A  36       8.009  31.785  37.760  1.00  0.00           O  
ATOM    523  H   GLY A  36      11.996  32.816  39.046  1.00  0.00           H  
ATOM    524 1HA  GLY A  36       9.273  33.615  38.883  1.00  0.00           H  
ATOM    525 2HA  GLY A  36      10.439  33.584  37.562  1.00  0.00           H  
ATOM    526  N   GLN A  37       9.977  30.860  37.186  1.00  0.00           N  
ATOM    527  CA  GLN A  37       9.348  29.709  36.541  1.00  0.00           C  
ATOM    528  C   GLN A  37       8.697  28.765  37.547  1.00  0.00           C  
ATOM    529  O   GLN A  37       7.673  28.163  37.238  1.00  0.00           O  
ATOM    530  CB  GLN A  37      10.375  28.939  35.707  1.00  0.00           C  
ATOM    531  CG  GLN A  37      10.931  29.725  34.531  1.00  0.00           C  
ATOM    532  CD  GLN A  37       9.812  30.265  33.664  1.00  0.00           C  
ATOM    533  OE1 GLN A  37       8.896  29.506  33.330  1.00  0.00           O  
ATOM    534  NE2 GLN A  37       9.875  31.542  33.306  1.00  0.00           N  
ATOM    535  H   GLN A  37      10.984  30.923  37.220  1.00  0.00           H  
ATOM    536  HA  GLN A  37       8.562  30.077  35.882  1.00  0.00           H  
ATOM    537 1HB  GLN A  37      11.205  28.651  36.352  1.00  0.00           H  
ATOM    538 2HB  GLN A  37       9.925  28.026  35.319  1.00  0.00           H  
ATOM    539 1HG  GLN A  37      11.526  30.565  34.889  1.00  0.00           H  
ATOM    540 2HG  GLN A  37      11.559  29.069  33.930  1.00  0.00           H  
ATOM    541 1HE2 GLN A  37       9.135  31.901  32.733  1.00  0.00           H  
ATOM    542 2HE2 GLN A  37      10.627  32.135  33.592  1.00  0.00           H  
ATOM    543  N   MET A  38       9.220  28.678  38.767  1.00  0.00           N  
ATOM    544  CA  MET A  38       8.580  27.835  39.772  1.00  0.00           C  
ATOM    545  C   MET A  38       7.235  28.454  40.128  1.00  0.00           C  
ATOM    546  O   MET A  38       6.238  27.734  40.238  1.00  0.00           O  
ATOM    547  CB  MET A  38       9.463  27.683  41.010  1.00  0.00           C  
ATOM    548  CG  MET A  38       9.085  26.515  41.910  1.00  0.00           C  
ATOM    549  SD  MET A  38       9.445  24.938  41.110  1.00  0.00           S  
ATOM    550  CE  MET A  38       8.644  23.732  42.165  1.00  0.00           C  
ATOM    551  H   MET A  38      10.055  29.188  39.009  1.00  0.00           H  
ATOM    552  HA  MET A  38       8.413  26.841  39.358  1.00  0.00           H  
ATOM    553 1HB  MET A  38      10.499  27.546  40.704  1.00  0.00           H  
ATOM    554 2HB  MET A  38       9.412  28.595  41.604  1.00  0.00           H  
ATOM    555 1HG  MET A  38       9.639  26.573  42.846  1.00  0.00           H  
ATOM    556 2HG  MET A  38       8.023  26.557  42.149  1.00  0.00           H  
ATOM    557 1HE  MET A  38       8.806  22.733  41.761  1.00  0.00           H  
ATOM    558 2HE  MET A  38       9.057  23.782  43.173  1.00  0.00           H  
ATOM    559 3HE  MET A  38       7.574  23.938  42.208  1.00  0.00           H  
ATOM    560  N   PHE A  39       7.184  29.775  40.249  1.00  0.00           N  
ATOM    561  CA  PHE A  39       5.914  30.457  40.465  1.00  0.00           C  
ATOM    562  C   PHE A  39       4.946  30.209  39.310  1.00  0.00           C  
ATOM    563  O   PHE A  39       3.798  29.814  39.518  1.00  0.00           O  
ATOM    564  CB  PHE A  39       6.071  31.969  40.642  1.00  0.00           C  
ATOM    565  CG  PHE A  39       4.745  32.676  40.678  1.00  0.00           C  
ATOM    566  CD1 PHE A  39       3.971  32.701  41.830  1.00  0.00           C  
ATOM    567  CD2 PHE A  39       4.260  33.318  39.568  1.00  0.00           C  
ATOM    568  CE1 PHE A  39       2.750  33.348  41.875  1.00  0.00           C  
ATOM    569  CE2 PHE A  39       3.043  33.971  39.595  1.00  0.00           C  
ATOM    570  CZ  PHE A  39       2.283  33.988  40.747  1.00  0.00           C  
ATOM    571  H   PHE A  39       8.029  30.325  40.192  1.00  0.00           H  
ATOM    572  HA  PHE A  39       5.470  30.061  41.378  1.00  0.00           H  
ATOM    573 1HB  PHE A  39       6.609  32.168  41.568  1.00  0.00           H  
ATOM    574 2HB  PHE A  39       6.663  32.383  39.827  1.00  0.00           H  
ATOM    575  HD1 PHE A  39       4.342  32.195  42.721  1.00  0.00           H  
ATOM    576  HD2 PHE A  39       4.855  33.308  38.654  1.00  0.00           H  
ATOM    577  HE1 PHE A  39       2.165  33.350  42.794  1.00  0.00           H  
ATOM    578  HE2 PHE A  39       2.666  34.480  38.707  1.00  0.00           H  
ATOM    579  HZ  PHE A  39       1.324  34.504  40.759  1.00  0.00           H  
ATOM    580  N   ARG A  40       5.401  30.391  38.074  1.00  0.00           N  
ATOM    581  CA  ARG A  40       4.483  30.184  36.957  1.00  0.00           C  
ATOM    582  C   ARG A  40       3.849  28.796  36.965  1.00  0.00           C  
ATOM    583  O   ARG A  40       2.639  28.669  36.772  1.00  0.00           O  
ATOM    584  CB  ARG A  40       5.179  30.377  35.618  1.00  0.00           C  
ATOM    585  CG  ARG A  40       4.226  30.319  34.435  1.00  0.00           C  
ATOM    586  CD  ARG A  40       4.856  30.724  33.152  1.00  0.00           C  
ATOM    587  NE  ARG A  40       5.964  29.869  32.762  1.00  0.00           N  
ATOM    588  CZ  ARG A  40       5.874  28.659  32.177  1.00  0.00           C  
ATOM    589  NH1 ARG A  40       4.716  28.108  31.890  1.00  0.00           N  
ATOM    590  NH2 ARG A  40       7.004  28.031  31.898  1.00  0.00           N  
ATOM    591  H   ARG A  40       6.359  30.662  37.913  1.00  0.00           H  
ATOM    592  HA  ARG A  40       3.684  30.921  37.042  1.00  0.00           H  
ATOM    593 1HB  ARG A  40       5.691  31.337  35.595  1.00  0.00           H  
ATOM    594 2HB  ARG A  40       5.940  29.606  35.488  1.00  0.00           H  
ATOM    595 1HG  ARG A  40       3.863  29.298  34.318  1.00  0.00           H  
ATOM    596 2HG  ARG A  40       3.386  30.990  34.617  1.00  0.00           H  
ATOM    597 1HD  ARG A  40       4.118  30.687  32.351  1.00  0.00           H  
ATOM    598 2HD  ARG A  40       5.233  31.741  33.259  1.00  0.00           H  
ATOM    599  HE  ARG A  40       6.899  30.208  32.945  1.00  0.00           H  
ATOM    600 1HH1 ARG A  40       3.856  28.593  32.106  1.00  0.00           H  
ATOM    601 2HH1 ARG A  40       4.683  27.199  31.451  1.00  0.00           H  
ATOM    602 1HH2 ARG A  40       7.868  28.496  32.139  1.00  0.00           H  
ATOM    603 2HH2 ARG A  40       7.000  27.121  31.461  1.00  0.00           H  
ATOM    604  N   LYS A  41       4.641  27.771  37.262  1.00  0.00           N  
ATOM    605  CA  LYS A  41       4.120  26.410  37.320  1.00  0.00           C  
ATOM    606  C   LYS A  41       3.277  26.087  38.551  1.00  0.00           C  
ATOM    607  O   LYS A  41       2.310  25.336  38.442  1.00  0.00           O  
ATOM    608  CB  LYS A  41       5.276  25.413  37.232  1.00  0.00           C  
ATOM    609  CG  LYS A  41       4.882  23.951  37.070  1.00  0.00           C  
ATOM    610  CD  LYS A  41       4.223  23.739  35.715  1.00  0.00           C  
ATOM    611  CE  LYS A  41       4.088  22.281  35.303  1.00  0.00           C  
ATOM    612  NZ  LYS A  41       5.407  21.670  34.982  1.00  0.00           N  
ATOM    613  H   LYS A  41       5.618  27.943  37.451  1.00  0.00           H  
ATOM    614  HA  LYS A  41       3.459  26.289  36.460  1.00  0.00           H  
ATOM    615 1HB  LYS A  41       5.912  25.668  36.385  1.00  0.00           H  
ATOM    616 2HB  LYS A  41       5.880  25.489  38.136  1.00  0.00           H  
ATOM    617 1HG  LYS A  41       5.771  23.322  37.149  1.00  0.00           H  
ATOM    618 2HG  LYS A  41       4.190  23.657  37.858  1.00  0.00           H  
ATOM    619 1HD  LYS A  41       3.221  24.169  35.724  1.00  0.00           H  
ATOM    620 2HD  LYS A  41       4.816  24.247  34.955  1.00  0.00           H  
ATOM    621 1HE  LYS A  41       3.626  21.723  36.116  1.00  0.00           H  
ATOM    622 2HE  LYS A  41       3.444  22.218  34.426  1.00  0.00           H  
ATOM    623 1HZ  LYS A  41       5.266  20.705  34.714  1.00  0.00           H  
ATOM    624 2HZ  LYS A  41       5.864  22.153  34.221  1.00  0.00           H  
ATOM    625 3HZ  LYS A  41       6.062  21.676  35.750  1.00  0.00           H  
ATOM    626  N   THR A  42       3.613  26.638  39.716  1.00  0.00           N  
ATOM    627  CA  THR A  42       2.898  26.288  40.940  1.00  0.00           C  
ATOM    628  C   THR A  42       1.929  27.291  41.563  1.00  0.00           C  
ATOM    629  O   THR A  42       1.116  26.908  42.405  1.00  0.00           O  
ATOM    630  CB  THR A  42       3.899  25.910  42.047  1.00  0.00           C  
ATOM    631  OG1 THR A  42       4.703  27.062  42.332  1.00  0.00           O  
ATOM    632  CG2 THR A  42       4.797  24.756  41.625  1.00  0.00           C  
ATOM    633  H   THR A  42       4.369  27.307  39.757  1.00  0.00           H  
ATOM    634  HA  THR A  42       2.270  25.428  40.705  1.00  0.00           H  
ATOM    635  HB  THR A  42       3.350  25.616  42.941  1.00  0.00           H  
ATOM    636  HG1 THR A  42       5.304  27.209  41.597  1.00  0.00           H  
ATOM    637 1HG2 THR A  42       5.479  24.536  42.447  1.00  0.00           H  
ATOM    638 2HG2 THR A  42       4.186  23.880  41.402  1.00  0.00           H  
ATOM    639 3HG2 THR A  42       5.362  25.036  40.737  1.00  0.00           H  
ATOM    640  N   GLY A  43       2.062  28.578  41.268  1.00  0.00           N  
ATOM    641  CA  GLY A  43       1.239  29.607  41.900  1.00  0.00           C  
ATOM    642  C   GLY A  43       1.816  30.125  43.204  1.00  0.00           C  
ATOM    643  O   GLY A  43       1.198  30.953  43.871  1.00  0.00           O  
ATOM    644  H   GLY A  43       2.743  28.875  40.586  1.00  0.00           H  
ATOM    645 1HA  GLY A  43       1.128  30.440  41.205  1.00  0.00           H  
ATOM    646 2HA  GLY A  43       0.246  29.201  42.093  1.00  0.00           H  
ATOM    647  N   ARG A  44       3.012  29.673  43.569  1.00  0.00           N  
ATOM    648  CA  ARG A  44       3.654  30.133  44.798  1.00  0.00           C  
ATOM    649  C   ARG A  44       5.099  30.542  44.521  1.00  0.00           C  
ATOM    650  O   ARG A  44       5.886  29.773  43.965  1.00  0.00           O  
ATOM    651  CB  ARG A  44       3.623  29.042  45.859  1.00  0.00           C  
ATOM    652  CG  ARG A  44       2.232  28.624  46.309  1.00  0.00           C  
ATOM    653  CD  ARG A  44       1.547  29.676  47.102  1.00  0.00           C  
ATOM    654  NE  ARG A  44       0.235  29.242  47.557  1.00  0.00           N  
ATOM    655  CZ  ARG A  44      -0.912  29.364  46.863  1.00  0.00           C  
ATOM    656  NH1 ARG A  44      -0.945  29.907  45.666  1.00  0.00           N  
ATOM    657  NH2 ARG A  44      -2.034  28.923  47.403  1.00  0.00           N  
ATOM    658  H   ARG A  44       3.477  28.997  42.980  1.00  0.00           H  
ATOM    659  HA  ARG A  44       3.111  30.999  45.179  1.00  0.00           H  
ATOM    660 1HB  ARG A  44       4.127  28.156  45.480  1.00  0.00           H  
ATOM    661 2HB  ARG A  44       4.167  29.381  46.742  1.00  0.00           H  
ATOM    662 1HG  ARG A  44       1.612  28.409  45.439  1.00  0.00           H  
ATOM    663 2HG  ARG A  44       2.308  27.730  46.929  1.00  0.00           H  
ATOM    664 1HD  ARG A  44       2.151  29.918  47.977  1.00  0.00           H  
ATOM    665 2HD  ARG A  44       1.407  30.580  46.510  1.00  0.00           H  
ATOM    666  HE  ARG A  44       0.184  28.815  48.472  1.00  0.00           H  
ATOM    667 1HH1 ARG A  44      -0.114  30.258  45.210  1.00  0.00           H  
ATOM    668 2HH1 ARG A  44      -1.825  29.983  45.173  1.00  0.00           H  
ATOM    669 1HH2 ARG A  44      -2.023  28.504  48.324  1.00  0.00           H  
ATOM    670 2HH2 ARG A  44      -2.906  29.005  46.901  1.00  0.00           H  
ATOM    671  N   LEU A  45       5.454  31.745  44.964  1.00  0.00           N  
ATOM    672  CA  LEU A  45       6.806  32.252  44.746  1.00  0.00           C  
ATOM    673  C   LEU A  45       7.625  32.079  46.013  1.00  0.00           C  
ATOM    674  O   LEU A  45       7.306  32.662  47.054  1.00  0.00           O  
ATOM    675  CB  LEU A  45       6.739  33.729  44.338  1.00  0.00           C  
ATOM    676  CG  LEU A  45       8.057  34.457  44.035  1.00  0.00           C  
ATOM    677  CD1 LEU A  45       8.693  33.874  42.780  1.00  0.00           C  
ATOM    678  CD2 LEU A  45       7.789  35.943  43.867  1.00  0.00           C  
ATOM    679  H   LEU A  45       4.784  32.315  45.456  1.00  0.00           H  
ATOM    680  HA  LEU A  45       7.263  31.679  43.940  1.00  0.00           H  
ATOM    681 1HB  LEU A  45       6.129  33.820  43.441  1.00  0.00           H  
ATOM    682 2HB  LEU A  45       6.255  34.282  45.142  1.00  0.00           H  
ATOM    683  HG  LEU A  45       8.758  34.307  44.857  1.00  0.00           H  
ATOM    684 1HD1 LEU A  45       9.631  34.382  42.555  1.00  0.00           H  
ATOM    685 2HD1 LEU A  45       8.903  32.813  42.917  1.00  0.00           H  
ATOM    686 3HD1 LEU A  45       8.014  33.998  41.938  1.00  0.00           H  
ATOM    687 1HD2 LEU A  45       8.729  36.456  43.653  1.00  0.00           H  
ATOM    688 2HD2 LEU A  45       7.094  36.104  43.042  1.00  0.00           H  
ATOM    689 3HD2 LEU A  45       7.358  36.344  44.782  1.00  0.00           H  
ATOM    690  N   ILE A  46       8.664  31.256  45.934  1.00  0.00           N  
ATOM    691  CA  ILE A  46       9.519  30.968  47.071  1.00  0.00           C  
ATOM    692  C   ILE A  46      10.932  31.435  46.743  1.00  0.00           C  
ATOM    693  O   ILE A  46      11.482  31.018  45.723  1.00  0.00           O  
ATOM    694  CB  ILE A  46       9.503  29.465  47.401  1.00  0.00           C  
ATOM    695  CG1 ILE A  46       8.070  29.033  47.722  1.00  0.00           C  
ATOM    696  CG2 ILE A  46      10.444  29.171  48.559  1.00  0.00           C  
ATOM    697  CD1 ILE A  46       7.860  27.539  47.820  1.00  0.00           C  
ATOM    698  H   ILE A  46       8.860  30.815  45.047  1.00  0.00           H  
ATOM    699  HA  ILE A  46       9.151  31.509  47.943  1.00  0.00           H  
ATOM    700  HB  ILE A  46       9.826  28.898  46.528  1.00  0.00           H  
ATOM    701 1HG1 ILE A  46       7.778  29.481  48.671  1.00  0.00           H  
ATOM    702 2HG1 ILE A  46       7.401  29.413  46.950  1.00  0.00           H  
ATOM    703 1HG2 ILE A  46      10.436  28.107  48.798  1.00  0.00           H  
ATOM    704 2HG2 ILE A  46      11.460  29.461  48.300  1.00  0.00           H  
ATOM    705 3HG2 ILE A  46      10.124  29.732  49.438  1.00  0.00           H  
ATOM    706 1HD1 ILE A  46       6.814  27.339  48.050  1.00  0.00           H  
ATOM    707 2HD1 ILE A  46       8.123  27.074  46.870  1.00  0.00           H  
ATOM    708 3HD1 ILE A  46       8.481  27.109  48.605  1.00  0.00           H  
ATOM    709  N   SER A  47      11.536  32.257  47.594  1.00  0.00           N  
ATOM    710  CA  SER A  47      12.902  32.683  47.302  1.00  0.00           C  
ATOM    711  C   SER A  47      13.816  31.465  47.364  1.00  0.00           C  
ATOM    712  O   SER A  47      13.672  30.625  48.253  1.00  0.00           O  
ATOM    713  CB  SER A  47      13.351  33.743  48.290  1.00  0.00           C  
ATOM    714  OG  SER A  47      12.570  34.902  48.192  1.00  0.00           O  
ATOM    715  H   SER A  47      11.071  32.582  48.427  1.00  0.00           H  
ATOM    716  HA  SER A  47      12.940  33.114  46.301  1.00  0.00           H  
ATOM    717 1HB  SER A  47      13.286  33.349  49.303  1.00  0.00           H  
ATOM    718 2HB  SER A  47      14.394  33.988  48.098  1.00  0.00           H  
ATOM    719  HG  SER A  47      12.936  35.502  48.847  1.00  0.00           H  
ATOM    720  N   LEU A  48      14.759  31.379  46.431  1.00  0.00           N  
ATOM    721  CA  LEU A  48      15.673  30.253  46.343  1.00  0.00           C  
ATOM    722  C   LEU A  48      17.106  30.688  46.639  1.00  0.00           C  
ATOM    723  O   LEU A  48      17.435  31.865  46.494  1.00  0.00           O  
ATOM    724  CB  LEU A  48      15.540  29.668  44.931  1.00  0.00           C  
ATOM    725  CG  LEU A  48      14.115  29.268  44.526  1.00  0.00           C  
ATOM    726  CD1 LEU A  48      14.077  28.805  43.076  1.00  0.00           C  
ATOM    727  CD2 LEU A  48      13.604  28.167  45.443  1.00  0.00           C  
ATOM    728  H   LEU A  48      14.844  32.125  45.755  1.00  0.00           H  
ATOM    729  HA  LEU A  48      15.395  29.496  47.075  1.00  0.00           H  
ATOM    730 1HB  LEU A  48      15.899  30.398  44.208  1.00  0.00           H  
ATOM    731 2HB  LEU A  48      16.179  28.786  44.887  1.00  0.00           H  
ATOM    732  HG  LEU A  48      13.450  30.129  44.602  1.00  0.00           H  
ATOM    733 1HD1 LEU A  48      13.056  28.528  42.814  1.00  0.00           H  
ATOM    734 2HD1 LEU A  48      14.413  29.610  42.422  1.00  0.00           H  
ATOM    735 3HD1 LEU A  48      14.734  27.943  42.960  1.00  0.00           H  
ATOM    736 1HD2 LEU A  48      12.593  27.914  45.123  1.00  0.00           H  
ATOM    737 2HD2 LEU A  48      14.253  27.294  45.369  1.00  0.00           H  
ATOM    738 3HD2 LEU A  48      13.592  28.508  46.479  1.00  0.00           H  
ATOM    739  N   SER A  49      17.961  29.750  47.036  1.00  0.00           N  
ATOM    740  CA  SER A  49      19.341  30.090  47.381  1.00  0.00           C  
ATOM    741  C   SER A  49      20.442  30.090  46.317  1.00  0.00           C  
ATOM    742  O   SER A  49      20.837  29.057  45.770  1.00  0.00           O  
ATOM    743  CB  SER A  49      19.818  29.156  48.477  1.00  0.00           C  
ATOM    744  OG  SER A  49      21.192  29.328  48.692  1.00  0.00           O  
ATOM    745  H   SER A  49      17.672  28.785  47.100  1.00  0.00           H  
ATOM    746  HA  SER A  49      19.325  31.120  47.736  1.00  0.00           H  
ATOM    747 1HB  SER A  49      19.267  29.361  49.394  1.00  0.00           H  
ATOM    748 2HB  SER A  49      19.615  28.122  48.204  1.00  0.00           H  
ATOM    749  HG  SER A  49      21.322  29.074  49.609  1.00  0.00           H  
ATOM    750  N   GLU A  50      21.059  31.259  46.184  1.00  0.00           N  
ATOM    751  CA  GLU A  50      22.214  31.481  45.313  1.00  0.00           C  
ATOM    752  C   GLU A  50      23.421  30.725  45.863  1.00  0.00           C  
ATOM    753  O   GLU A  50      24.209  30.155  45.106  1.00  0.00           O  
ATOM    754  CB  GLU A  50      22.539  32.973  45.207  1.00  0.00           C  
ATOM    755  CG  GLU A  50      21.441  33.832  44.596  1.00  0.00           C  
ATOM    756  CD  GLU A  50      20.382  34.205  45.596  1.00  0.00           C  
ATOM    757  OE1 GLU A  50      20.461  33.763  46.716  1.00  0.00           O  
ATOM    758  OE2 GLU A  50      19.489  34.937  45.237  1.00  0.00           O  
ATOM    759  H   GLU A  50      20.710  32.046  46.717  1.00  0.00           H  
ATOM    760  HA  GLU A  50      21.980  31.098  44.321  1.00  0.00           H  
ATOM    761 1HB  GLU A  50      22.752  33.371  46.198  1.00  0.00           H  
ATOM    762 2HB  GLU A  50      23.434  33.111  44.601  1.00  0.00           H  
ATOM    763 1HG  GLU A  50      21.883  34.741  44.192  1.00  0.00           H  
ATOM    764 2HG  GLU A  50      20.988  33.283  43.772  1.00  0.00           H  
ATOM    765  N   GLN A  51      23.523  30.677  47.185  1.00  0.00           N  
ATOM    766  CA  GLN A  51      24.610  30.021  47.892  1.00  0.00           C  
ATOM    767  C   GLN A  51      24.602  28.523  47.608  1.00  0.00           C  
ATOM    768  O   GLN A  51      25.665  27.907  47.512  1.00  0.00           O  
ATOM    769  CB  GLN A  51      24.474  30.284  49.395  1.00  0.00           C  
ATOM    770  CG  GLN A  51      25.672  29.974  50.274  1.00  0.00           C  
ATOM    771  CD  GLN A  51      26.904  30.844  50.107  1.00  0.00           C  
ATOM    772  OE1 GLN A  51      26.964  32.069  50.252  1.00  0.00           O  
ATOM    773  NE2 GLN A  51      27.960  30.114  49.773  1.00  0.00           N  
ATOM    774  H   GLN A  51      22.803  31.122  47.740  1.00  0.00           H  
ATOM    775  HA  GLN A  51      25.553  30.439  47.540  1.00  0.00           H  
ATOM    776 1HB  GLN A  51      24.242  31.346  49.505  1.00  0.00           H  
ATOM    777 2HB  GLN A  51      23.645  29.701  49.795  1.00  0.00           H  
ATOM    778 1HG  GLN A  51      25.358  30.078  51.313  1.00  0.00           H  
ATOM    779 2HG  GLN A  51      25.990  28.954  50.061  1.00  0.00           H  
ATOM    780 1HE2 GLN A  51      28.862  30.521  49.622  1.00  0.00           H  
ATOM    781 2HE2 GLN A  51      27.877  29.121  49.665  1.00  0.00           H  
ATOM    782  N   ASN A  52      23.420  27.934  47.448  1.00  0.00           N  
ATOM    783  CA  ASN A  52      23.368  26.510  47.120  1.00  0.00           C  
ATOM    784  C   ASN A  52      24.006  26.324  45.749  1.00  0.00           C  
ATOM    785  O   ASN A  52      24.783  25.394  45.547  1.00  0.00           O  
ATOM    786  CB  ASN A  52      21.937  26.008  47.158  1.00  0.00           C  
ATOM    787  CG  ASN A  52      21.784  24.520  47.005  1.00  0.00           C  
ATOM    788  OD1 ASN A  52      20.901  23.978  46.330  1.00  0.00           O  
ATOM    789  ND2 ASN A  52      22.664  23.790  47.642  1.00  0.00           N  
ATOM    790  H   ASN A  52      22.563  28.461  47.552  1.00  0.00           H  
ATOM    791  HA  ASN A  52      23.949  25.963  47.864  1.00  0.00           H  
ATOM    792 1HB  ASN A  52      21.486  26.295  48.109  1.00  0.00           H  
ATOM    793 2HB  ASN A  52      21.375  26.489  46.357  1.00  0.00           H  
ATOM    794 1HD2 ASN A  52      22.617  22.793  47.580  1.00  0.00           H  
ATOM    795 2HD2 ASN A  52      23.382  24.219  48.189  1.00  0.00           H  
ATOM    796  N   LEU A  53      23.781  27.251  44.826  1.00  0.00           N  
ATOM    797  CA  LEU A  53      24.470  27.114  43.549  1.00  0.00           C  
ATOM    798  C   LEU A  53      25.971  27.353  43.674  1.00  0.00           C  
ATOM    799  O   LEU A  53      26.772  26.685  43.018  1.00  0.00           O  
ATOM    800  CB  LEU A  53      23.900  28.100  42.520  1.00  0.00           C  
ATOM    801  CG  LEU A  53      22.451  27.901  42.057  1.00  0.00           C  
ATOM    802  CD1 LEU A  53      22.040  29.087  41.195  1.00  0.00           C  
ATOM    803  CD2 LEU A  53      22.329  26.594  41.287  1.00  0.00           C  
ATOM    804  H   LEU A  53      23.149  28.013  45.027  1.00  0.00           H  
ATOM    805  HA  LEU A  53      24.316  26.097  43.191  1.00  0.00           H  
ATOM    806 1HB  LEU A  53      23.962  29.101  42.942  1.00  0.00           H  
ATOM    807 2HB  LEU A  53      24.526  28.053  41.629  1.00  0.00           H  
ATOM    808  HG  LEU A  53      21.794  27.871  42.926  1.00  0.00           H  
ATOM    809 1HD1 LEU A  53      21.011  28.959  40.860  1.00  0.00           H  
ATOM    810 2HD1 LEU A  53      22.123  29.995  41.793  1.00  0.00           H  
ATOM    811 3HD1 LEU A  53      22.692  29.159  40.325  1.00  0.00           H  
ATOM    812 1HD2 LEU A  53      21.298  26.454  40.960  1.00  0.00           H  
ATOM    813 2HD2 LEU A  53      22.977  26.602  40.411  1.00  0.00           H  
ATOM    814 3HD2 LEU A  53      22.621  25.775  41.944  1.00  0.00           H  
ATOM    815  N   VAL A  54      26.370  28.340  44.469  1.00  0.00           N  
ATOM    816  CA  VAL A  54      27.782  28.661  44.618  1.00  0.00           C  
ATOM    817  C   VAL A  54      28.591  27.488  45.182  1.00  0.00           C  
ATOM    818  O   VAL A  54      29.673  27.187  44.670  1.00  0.00           O  
ATOM    819  CB  VAL A  54      27.977  29.881  45.536  1.00  0.00           C  
ATOM    820  CG1 VAL A  54      29.437  30.096  45.907  1.00  0.00           C  
ATOM    821  CG2 VAL A  54      27.421  31.112  44.835  1.00  0.00           C  
ATOM    822  H   VAL A  54      25.663  28.859  44.967  1.00  0.00           H  
ATOM    823  HA  VAL A  54      28.180  28.904  43.632  1.00  0.00           H  
ATOM    824  HB  VAL A  54      27.448  29.715  46.474  1.00  0.00           H  
ATOM    825 1HG1 VAL A  54      29.527  30.967  46.556  1.00  0.00           H  
ATOM    826 2HG1 VAL A  54      29.840  29.231  46.434  1.00  0.00           H  
ATOM    827 3HG1 VAL A  54      30.020  30.258  45.002  1.00  0.00           H  
ATOM    828 1HG2 VAL A  54      27.556  31.977  45.483  1.00  0.00           H  
ATOM    829 2HG2 VAL A  54      27.955  31.260  43.897  1.00  0.00           H  
ATOM    830 3HG2 VAL A  54      26.358  30.986  44.624  1.00  0.00           H  
ATOM    831  N   ASP A  55      28.067  26.792  46.183  1.00  0.00           N  
ATOM    832  CA  ASP A  55      28.802  25.656  46.739  1.00  0.00           C  
ATOM    833  C   ASP A  55      28.582  24.309  46.050  1.00  0.00           C  
ATOM    834  O   ASP A  55      29.438  23.432  46.130  1.00  0.00           O  
ATOM    835  CB  ASP A  55      28.459  25.488  48.221  1.00  0.00           C  
ATOM    836  CG  ASP A  55      28.845  26.682  49.084  1.00  0.00           C  
ATOM    837  OD1 ASP A  55      29.901  27.241  48.902  1.00  0.00           O  
ATOM    838  OD2 ASP A  55      28.060  27.030  49.934  1.00  0.00           O  
ATOM    839  H   ASP A  55      27.164  27.051  46.552  1.00  0.00           H  
ATOM    840  HA  ASP A  55      29.867  25.870  46.636  1.00  0.00           H  
ATOM    841 1HB  ASP A  55      27.384  25.325  48.301  1.00  0.00           H  
ATOM    842 2HB  ASP A  55      28.967  24.607  48.614  1.00  0.00           H  
ATOM    843  N   CYS A  56      27.393  24.067  45.499  1.00  0.00           N  
ATOM    844  CA  CYS A  56      27.103  22.730  44.988  1.00  0.00           C  
ATOM    845  C   CYS A  56      27.110  22.608  43.465  1.00  0.00           C  
ATOM    846  O   CYS A  56      27.083  21.494  42.945  1.00  0.00           O  
ATOM    847  CB  CYS A  56      25.737  22.290  45.512  1.00  0.00           C  
ATOM    848  SG  CYS A  56      25.612  22.278  47.317  1.00  0.00           S  
ATOM    849  H   CYS A  56      26.681  24.779  45.420  1.00  0.00           H  
ATOM    850  HA  CYS A  56      27.875  22.053  45.357  1.00  0.00           H  
ATOM    851 1HB  CYS A  56      24.967  22.959  45.123  1.00  0.00           H  
ATOM    852 2HB  CYS A  56      25.512  21.287  45.150  1.00  0.00           H  
ATOM    853  N   SER A  57      27.065  23.700  42.707  1.00  0.00           N  
ATOM    854  CA  SER A  57      27.011  23.575  41.254  1.00  0.00           C  
ATOM    855  C   SER A  57      28.393  23.375  40.634  1.00  0.00           C  
ATOM    856  O   SER A  57      28.509  22.966  39.477  1.00  0.00           O  
ATOM    857  CB  SER A  57      26.376  24.778  40.585  1.00  0.00           C  
ATOM    858  OG  SER A  57      27.238  25.880  40.633  1.00  0.00           O  
ATOM    859  H   SER A  57      27.066  24.631  43.096  1.00  0.00           H  
ATOM    860  HA  SER A  57      26.407  22.702  41.004  1.00  0.00           H  
ATOM    861 1HB  SER A  57      26.144  24.535  39.548  1.00  0.00           H  
ATOM    862 2HB  SER A  57      25.437  25.023  41.080  1.00  0.00           H  
ATOM    863  HG  SER A  57      27.166  26.236  41.521  1.00  0.00           H  
ATOM    864  N   GLY A  58      29.436  23.483  41.452  1.00  0.00           N  
ATOM    865  CA  GLY A  58      30.832  23.335  41.050  1.00  0.00           C  
ATOM    866  C   GLY A  58      31.089  22.268  40.002  1.00  0.00           C  
ATOM    867  O   GLY A  58      31.695  22.572  38.976  1.00  0.00           O  
ATOM    868  H   GLY A  58      29.232  23.679  42.423  1.00  0.00           H  
ATOM    869 1HA  GLY A  58      31.186  24.289  40.658  1.00  0.00           H  
ATOM    870 2HA  GLY A  58      31.430  23.096  41.929  1.00  0.00           H  
ATOM    871  N   PRO A  59      30.697  21.000  40.208  1.00  0.00           N  
ATOM    872  CA  PRO A  59      30.915  19.865  39.316  1.00  0.00           C  
ATOM    873  C   PRO A  59      30.408  20.079  37.893  1.00  0.00           C  
ATOM    874  O   PRO A  59      30.907  19.448  36.963  1.00  0.00           O  
ATOM    875  CB  PRO A  59      30.137  18.741  40.008  1.00  0.00           C  
ATOM    876  CG  PRO A  59      30.140  19.112  41.452  1.00  0.00           C  
ATOM    877  CD  PRO A  59      30.026  20.612  41.473  1.00  0.00           C  
ATOM    878  HA  PRO A  59      31.993  19.648  39.285  1.00  0.00           H  
ATOM    879 1HB  PRO A  59      29.122  18.679  39.588  1.00  0.00           H  
ATOM    880 2HB  PRO A  59      30.627  17.775  39.819  1.00  0.00           H  
ATOM    881 1HG  PRO A  59      29.303  18.622  41.970  1.00  0.00           H  
ATOM    882 2HG  PRO A  59      31.063  18.758  41.934  1.00  0.00           H  
ATOM    883 1HD  PRO A  59      28.951  20.844  41.450  1.00  0.00           H  
ATOM    884 2HD  PRO A  59      30.513  21.020  42.371  1.00  0.00           H  
ATOM    885  N   GLN A  60      29.555  21.075  37.681  1.00  0.00           N  
ATOM    886  CA  GLN A  60      29.042  21.387  36.356  1.00  0.00           C  
ATOM    887  C   GLN A  60      29.999  22.277  35.558  1.00  0.00           C  
ATOM    888  O   GLN A  60      29.807  22.453  34.355  1.00  0.00           O  
ATOM    889  CB  GLN A  60      27.672  22.063  36.452  1.00  0.00           C  
ATOM    890  CG  GLN A  60      26.544  21.254  37.072  1.00  0.00           C  
ATOM    891  CD  GLN A  60      26.157  20.027  36.269  1.00  0.00           C  
ATOM    892  OE1 GLN A  60      26.248  20.046  35.038  1.00  0.00           O  
ATOM    893  NE2 GLN A  60      25.731  18.971  36.950  1.00  0.00           N  
ATOM    894  H   GLN A  60      29.233  21.656  38.441  1.00  0.00           H  
ATOM    895  HA  GLN A  60      28.933  20.455  35.803  1.00  0.00           H  
ATOM    896 1HB  GLN A  60      27.763  22.975  37.042  1.00  0.00           H  
ATOM    897 2HB  GLN A  60      27.339  22.345  35.454  1.00  0.00           H  
ATOM    898 1HG  GLN A  60      26.860  20.919  38.060  1.00  0.00           H  
ATOM    899 2HG  GLN A  60      25.674  21.906  37.143  1.00  0.00           H  
ATOM    900 1HE2 GLN A  60      25.464  18.137  36.463  1.00  0.00           H  
ATOM    901 2HE2 GLN A  60      25.672  18.995  37.948  1.00  0.00           H  
ATOM    902  N   GLY A  61      31.070  22.751  36.187  1.00  0.00           N  
ATOM    903  CA  GLY A  61      32.023  23.636  35.529  1.00  0.00           C  
ATOM    904  C   GLY A  61      32.101  25.029  36.125  1.00  0.00           C  
ATOM    905  O   GLY A  61      32.569  25.956  35.467  1.00  0.00           O  
ATOM    906  H   GLY A  61      31.233  22.495  37.150  1.00  0.00           H  
ATOM    907 1HA  GLY A  61      33.013  23.183  35.578  1.00  0.00           H  
ATOM    908 2HA  GLY A  61      31.753  23.728  34.477  1.00  0.00           H  
ATOM    909  N   ASN A  62      31.627  25.200  37.356  1.00  0.00           N  
ATOM    910  CA  ASN A  62      31.658  26.488  38.034  1.00  0.00           C  
ATOM    911  C   ASN A  62      32.768  26.517  39.079  1.00  0.00           C  
ATOM    912  O   ASN A  62      33.116  25.488  39.646  1.00  0.00           O  
ATOM    913  CB  ASN A  62      30.327  26.826  38.680  1.00  0.00           C  
ATOM    914  CG  ASN A  62      29.270  27.172  37.668  1.00  0.00           C  
ATOM    915  OD1 ASN A  62      29.581  27.740  36.615  1.00  0.00           O  
ATOM    916  ND2 ASN A  62      28.035  26.847  37.952  1.00  0.00           N  
ATOM    917  H   ASN A  62      31.236  24.394  37.826  1.00  0.00           H  
ATOM    918  HA  ASN A  62      31.877  27.266  37.301  1.00  0.00           H  
ATOM    919 1HB  ASN A  62      29.980  25.979  39.275  1.00  0.00           H  
ATOM    920 2HB  ASN A  62      30.452  27.668  39.361  1.00  0.00           H  
ATOM    921 1HD2 ASN A  62      27.307  27.062  37.300  1.00  0.00           H  
ATOM    922 2HD2 ASN A  62      27.811  26.387  38.811  1.00  0.00           H  
ATOM    923  N   GLU A  63      33.254  27.711  39.400  1.00  0.00           N  
ATOM    924  CA  GLU A  63      34.290  27.892  40.408  1.00  0.00           C  
ATOM    925  C   GLU A  63      33.782  28.616  41.654  1.00  0.00           C  
ATOM    926  O   GLU A  63      34.531  29.327  42.322  1.00  0.00           O  
ATOM    927  CB  GLU A  63      35.466  28.668  39.808  1.00  0.00           C  
ATOM    928  CG  GLU A  63      36.151  27.973  38.640  1.00  0.00           C  
ATOM    929  CD  GLU A  63      36.863  26.712  39.039  1.00  0.00           C  
ATOM    930  OE1 GLU A  63      37.338  26.649  40.148  1.00  0.00           O  
ATOM    931  OE2 GLU A  63      36.937  25.808  38.239  1.00  0.00           O  
ATOM    932  H   GLU A  63      32.912  28.543  38.940  1.00  0.00           H  
ATOM    933  HA  GLU A  63      34.636  26.908  40.725  1.00  0.00           H  
ATOM    934 1HB  GLU A  63      35.119  29.641  39.461  1.00  0.00           H  
ATOM    935 2HB  GLU A  63      36.212  28.838  40.584  1.00  0.00           H  
ATOM    936 1HG  GLU A  63      35.403  27.728  37.886  1.00  0.00           H  
ATOM    937 2HG  GLU A  63      36.868  28.657  38.188  1.00  0.00           H  
ATOM    938  N   GLY A  64      32.489  28.509  41.940  1.00  0.00           N  
ATOM    939  CA  GLY A  64      31.932  29.180  43.109  1.00  0.00           C  
ATOM    940  C   GLY A  64      32.034  30.689  42.993  1.00  0.00           C  
ATOM    941  O   GLY A  64      31.564  31.276  42.021  1.00  0.00           O  
ATOM    942  H   GLY A  64      31.893  27.957  41.338  1.00  0.00           H  
ATOM    943 1HA  GLY A  64      30.886  28.893  43.223  1.00  0.00           H  
ATOM    944 2HA  GLY A  64      32.457  28.851  44.005  1.00  0.00           H  
ATOM    945  N   CYS A  65      32.655  31.333  43.974  1.00  0.00           N  
ATOM    946  CA  CYS A  65      32.767  32.787  43.972  1.00  0.00           C  
ATOM    947  C   CYS A  65      33.822  33.315  43.008  1.00  0.00           C  
ATOM    948  O   CYS A  65      33.997  34.526  42.902  1.00  0.00           O  
ATOM    949  CB  CYS A  65      33.103  33.355  45.351  1.00  0.00           C  
ATOM    950  SG  CYS A  65      31.787  33.281  46.589  1.00  0.00           S  
ATOM    951  H   CYS A  65      33.062  30.814  44.742  1.00  0.00           H  
ATOM    952  HA  CYS A  65      31.801  33.187  43.664  1.00  0.00           H  
ATOM    953 1HB  CYS A  65      33.959  32.813  45.755  1.00  0.00           H  
ATOM    954 2HB  CYS A  65      33.387  34.403  45.257  1.00  0.00           H  
ATOM    955  N   ASN A  66      34.543  32.425  42.331  1.00  0.00           N  
ATOM    956  CA  ASN A  66      35.561  32.882  41.395  1.00  0.00           C  
ATOM    957  C   ASN A  66      35.013  32.988  39.976  1.00  0.00           C  
ATOM    958  O   ASN A  66      35.762  33.307  39.053  1.00  0.00           O  
ATOM    959  CB  ASN A  66      36.757  31.948  41.440  1.00  0.00           C  
ATOM    960  CG  ASN A  66      37.484  32.016  42.753  1.00  0.00           C  
ATOM    961  OD1 ASN A  66      37.739  33.094  43.300  1.00  0.00           O  
ATOM    962  ND2 ASN A  66      37.826  30.863  43.273  1.00  0.00           N  
ATOM    963  H   ASN A  66      34.386  31.434  42.465  1.00  0.00           H  
ATOM    964  HA  ASN A  66      35.884  33.881  41.691  1.00  0.00           H  
ATOM    965 1HB  ASN A  66      36.414  30.927  41.270  1.00  0.00           H  
ATOM    966 2HB  ASN A  66      37.448  32.206  40.637  1.00  0.00           H  
ATOM    967 1HD2 ASN A  66      38.313  30.819  44.146  1.00  0.00           H  
ATOM    968 2HD2 ASN A  66      37.602  30.011  42.801  1.00  0.00           H  
ATOM    969  N   GLY A  67      33.727  32.702  39.796  1.00  0.00           N  
ATOM    970  CA  GLY A  67      33.059  32.792  38.495  1.00  0.00           C  
ATOM    971  C   GLY A  67      32.396  31.512  38.012  1.00  0.00           C  
ATOM    972  O   GLY A  67      32.746  30.410  38.433  1.00  0.00           O  
ATOM    973  H   GLY A  67      33.153  32.406  40.572  1.00  0.00           H  
ATOM    974 1HA  GLY A  67      32.303  33.572  38.573  1.00  0.00           H  
ATOM    975 2HA  GLY A  67      33.781  33.094  37.735  1.00  0.00           H  
ATOM    976  N   GLY A  68      31.450  31.680  37.095  1.00  0.00           N  
ATOM    977  CA  GLY A  68      30.695  30.560  36.546  1.00  0.00           C  
ATOM    978  C   GLY A  68      29.560  30.952  35.617  1.00  0.00           C  
ATOM    979  O   GLY A  68      29.374  32.119  35.278  1.00  0.00           O  
ATOM    980  H   GLY A  68      31.280  32.633  36.800  1.00  0.00           H  
ATOM    981 1HA  GLY A  68      31.371  29.908  35.995  1.00  0.00           H  
ATOM    982 2HA  GLY A  68      30.281  29.990  37.377  1.00  0.00           H  
ATOM    983  N   LEU A  69      28.796  29.960  35.168  1.00  0.00           N  
ATOM    984  CA  LEU A  69      27.701  30.217  34.232  1.00  0.00           C  
ATOM    985  C   LEU A  69      26.324  29.807  34.753  1.00  0.00           C  
ATOM    986  O   LEU A  69      26.139  28.724  35.305  1.00  0.00           O  
ATOM    987  CB  LEU A  69      27.940  29.498  32.899  1.00  0.00           C  
ATOM    988  CG  LEU A  69      29.229  29.838  32.139  1.00  0.00           C  
ATOM    989  CD1 LEU A  69      29.302  28.939  30.912  1.00  0.00           C  
ATOM    990  CD2 LEU A  69      29.262  31.306  31.740  1.00  0.00           C  
ATOM    991  H   LEU A  69      29.000  29.027  35.497  1.00  0.00           H  
ATOM    992  HA  LEU A  69      27.661  31.289  34.041  1.00  0.00           H  
ATOM    993 1HB  LEU A  69      27.953  28.426  33.086  1.00  0.00           H  
ATOM    994 2HB  LEU A  69      27.109  29.722  32.231  1.00  0.00           H  
ATOM    995  HG  LEU A  69      30.093  29.631  32.770  1.00  0.00           H  
ATOM    996 1HD1 LEU A  69      30.211  29.161  30.353  1.00  0.00           H  
ATOM    997 2HD1 LEU A  69      29.315  27.894  31.224  1.00  0.00           H  
ATOM    998 3HD1 LEU A  69      28.435  29.113  30.274  1.00  0.00           H  
ATOM    999 1HD2 LEU A  69      30.193  31.499  31.206  1.00  0.00           H  
ATOM   1000 2HD2 LEU A  69      28.414  31.535  31.096  1.00  0.00           H  
ATOM   1001 3HD2 LEU A  69      29.214  31.949  32.619  1.00  0.00           H  
ATOM   1002  N   MET A  70      25.331  30.598  34.368  1.00  0.00           N  
ATOM   1003  CA  MET A  70      23.934  30.368  34.708  1.00  0.00           C  
ATOM   1004  C   MET A  70      23.393  29.099  34.056  1.00  0.00           C  
ATOM   1005  O   MET A  70      22.480  28.461  34.575  1.00  0.00           O  
ATOM   1006  CB  MET A  70      23.154  31.607  34.272  1.00  0.00           C  
ATOM   1007  CG  MET A  70      23.021  31.773  32.765  1.00  0.00           C  
ATOM   1008  SD  MET A  70      22.299  33.362  32.309  1.00  0.00           S  
ATOM   1009  CE  MET A  70      21.996  33.066  30.570  1.00  0.00           C  
ATOM   1010  H   MET A  70      25.561  31.400  33.803  1.00  0.00           H  
ATOM   1011  HA  MET A  70      23.862  30.232  35.787  1.00  0.00           H  
ATOM   1012 1HB  MET A  70      22.147  31.579  34.688  1.00  0.00           H  
ATOM   1013 2HB  MET A  70      23.645  32.496  34.668  1.00  0.00           H  
ATOM   1014 1HG  MET A  70      23.997  31.695  32.289  1.00  0.00           H  
ATOM   1015 2HG  MET A  70      22.392  30.982  32.356  1.00  0.00           H  
ATOM   1016 1HE  MET A  70      21.547  33.959  30.135  1.00  0.00           H  
ATOM   1017 2HE  MET A  70      22.934  32.842  30.062  1.00  0.00           H  
ATOM   1018 3HE  MET A  70      21.318  32.220  30.453  1.00  0.00           H  
ATOM   1019  N   ASP A  71      23.974  28.707  32.926  1.00  0.00           N  
ATOM   1020  CA  ASP A  71      23.559  27.484  32.251  1.00  0.00           C  
ATOM   1021  C   ASP A  71      24.077  26.253  32.992  1.00  0.00           C  
ATOM   1022  O   ASP A  71      23.471  25.178  32.922  1.00  0.00           O  
ATOM   1023  CB  ASP A  71      24.080  27.502  30.812  1.00  0.00           C  
ATOM   1024  CG  ASP A  71      23.326  28.518  29.965  1.00  0.00           C  
ATOM   1025  OD1 ASP A  71      22.206  28.838  30.284  1.00  0.00           O  
ATOM   1026  OD2 ASP A  71      23.895  28.963  28.996  1.00  0.00           O  
ATOM   1027  H   ASP A  71      24.714  29.260  32.519  1.00  0.00           H  
ATOM   1028  HA  ASP A  71      22.469  27.443  32.235  1.00  0.00           H  
ATOM   1029 1HB  ASP A  71      25.143  27.744  30.810  1.00  0.00           H  
ATOM   1030 2HB  ASP A  71      23.974  26.510  30.369  1.00  0.00           H  
ATOM   1031  N   TYR A  72      25.175  26.395  33.725  1.00  0.00           N  
ATOM   1032  CA  TYR A  72      25.697  25.262  34.472  1.00  0.00           C  
ATOM   1033  C   TYR A  72      24.839  25.153  35.734  1.00  0.00           C  
ATOM   1034  O   TYR A  72      24.563  24.055  36.220  1.00  0.00           O  
ATOM   1035  CB  TYR A  72      27.178  25.457  34.803  1.00  0.00           C  
ATOM   1036  CG  TYR A  72      28.146  25.374  33.643  1.00  0.00           C  
ATOM   1037  CD1 TYR A  72      27.797  24.868  32.399  1.00  0.00           C  
ATOM   1038  CD2 TYR A  72      29.440  25.830  33.846  1.00  0.00           C  
ATOM   1039  CE1 TYR A  72      28.730  24.821  31.382  1.00  0.00           C  
ATOM   1040  CE2 TYR A  72      30.373  25.783  32.829  1.00  0.00           C  
ATOM   1041  CZ  TYR A  72      30.018  25.277  31.595  1.00  0.00           C  
ATOM   1042  OH  TYR A  72      30.945  25.229  30.579  1.00  0.00           O  
ATOM   1043  H   TYR A  72      25.677  27.269  33.792  1.00  0.00           H  
ATOM   1044  HA  TYR A  72      25.605  24.347  33.886  1.00  0.00           H  
ATOM   1045 1HB  TYR A  72      27.309  26.438  35.262  1.00  0.00           H  
ATOM   1046 2HB  TYR A  72      27.493  24.706  35.527  1.00  0.00           H  
ATOM   1047  HD1 TYR A  72      26.795  24.497  32.185  1.00  0.00           H  
ATOM   1048  HD2 TYR A  72      29.733  26.230  34.817  1.00  0.00           H  
ATOM   1049  HE1 TYR A  72      28.449  24.422  30.407  1.00  0.00           H  
ATOM   1050  HE2 TYR A  72      31.386  26.145  33.007  1.00  0.00           H  
ATOM   1051  HH  TYR A  72      31.785  25.563  30.902  1.00  0.00           H  
ATOM   1052  N   ALA A  73      24.403  26.303  36.234  1.00  0.00           N  
ATOM   1053  CA  ALA A  73      23.512  26.346  37.396  1.00  0.00           C  
ATOM   1054  C   ALA A  73      22.204  25.631  37.097  1.00  0.00           C  
ATOM   1055  O   ALA A  73      21.680  24.898  37.937  1.00  0.00           O  
ATOM   1056  CB  ALA A  73      23.263  27.798  37.783  1.00  0.00           C  
ATOM   1057  H   ALA A  73      24.702  27.159  35.788  1.00  0.00           H  
ATOM   1058  HA  ALA A  73      23.992  25.834  38.229  1.00  0.00           H  
ATOM   1059 1HB  ALA A  73      22.590  27.827  38.641  1.00  0.00           H  
ATOM   1060 2HB  ALA A  73      24.210  28.271  38.043  1.00  0.00           H  
ATOM   1061 3HB  ALA A  73      22.813  28.310  36.935  1.00  0.00           H  
ATOM   1062  N   PHE A  74      21.686  25.812  35.887  1.00  0.00           N  
ATOM   1063  CA  PHE A  74      20.467  25.109  35.511  1.00  0.00           C  
ATOM   1064  C   PHE A  74      20.703  23.612  35.361  1.00  0.00           C  
ATOM   1065  O   PHE A  74      19.938  22.809  35.895  1.00  0.00           O  
ATOM   1066  CB  PHE A  74      19.906  25.677  34.205  1.00  0.00           C  
ATOM   1067  CG  PHE A  74      19.331  27.062  34.286  1.00  0.00           C  
ATOM   1068  CD1 PHE A  74      18.556  27.482  35.356  1.00  0.00           C  
ATOM   1069  CD2 PHE A  74      19.583  27.959  33.248  1.00  0.00           C  
ATOM   1070  CE1 PHE A  74      18.044  28.766  35.394  1.00  0.00           C  
ATOM   1071  CE2 PHE A  74      19.073  29.242  33.283  1.00  0.00           C  
ATOM   1072  CZ  PHE A  74      18.305  29.639  34.359  1.00  0.00           C  
ATOM   1073  H   PHE A  74      22.141  26.444  35.244  1.00  0.00           H  
ATOM   1074  HA  PHE A  74      19.729  25.258  36.299  1.00  0.00           H  
ATOM   1075 1HB  PHE A  74      20.706  25.692  33.466  1.00  0.00           H  
ATOM   1076 2HB  PHE A  74      19.119  25.014  33.848  1.00  0.00           H  
ATOM   1077  HD1 PHE A  74      18.336  26.814  36.189  1.00  0.00           H  
ATOM   1078  HD2 PHE A  74      20.189  27.649  32.396  1.00  0.00           H  
ATOM   1079  HE1 PHE A  74      17.436  29.088  36.239  1.00  0.00           H  
ATOM   1080  HE2 PHE A  74      19.267  29.948  32.476  1.00  0.00           H  
ATOM   1081  HZ  PHE A  74      17.905  30.651  34.380  1.00  0.00           H  
ATOM   1082  N   GLN A  75      21.821  23.213  34.770  1.00  0.00           N  
ATOM   1083  CA  GLN A  75      22.065  21.776  34.694  1.00  0.00           C  
ATOM   1084  C   GLN A  75      22.249  21.212  36.106  1.00  0.00           C  
ATOM   1085  O   GLN A  75      21.772  20.106  36.387  1.00  0.00           O  
ATOM   1086  CB  GLN A  75      23.302  21.460  33.848  1.00  0.00           C  
ATOM   1087  CG  GLN A  75      23.476  19.987  33.524  1.00  0.00           C  
ATOM   1088  CD  GLN A  75      22.378  19.447  32.629  1.00  0.00           C  
ATOM   1089  OE1 GLN A  75      22.007  20.131  31.671  1.00  0.00           O  
ATOM   1090  NE2 GLN A  75      21.850  18.260  32.905  1.00  0.00           N  
ATOM   1091  H   GLN A  75      22.480  23.874  34.386  1.00  0.00           H  
ATOM   1092  HA  GLN A  75      21.203  21.300  34.223  1.00  0.00           H  
ATOM   1093 1HB  GLN A  75      23.245  22.009  32.906  1.00  0.00           H  
ATOM   1094 2HB  GLN A  75      24.195  21.798  34.373  1.00  0.00           H  
ATOM   1095 1HG  GLN A  75      24.430  19.850  33.010  1.00  0.00           H  
ATOM   1096 2HG  GLN A  75      23.469  19.409  34.448  1.00  0.00           H  
ATOM   1097 1HE2 GLN A  75      21.124  17.889  32.325  1.00  0.00           H  
ATOM   1098 2HE2 GLN A  75      22.154  17.711  33.683  1.00  0.00           H  
ATOM   1099  N   TYR A  76      22.878  21.968  37.006  1.00  0.00           N  
ATOM   1100  CA  TYR A  76      23.019  21.524  38.393  1.00  0.00           C  
ATOM   1101  C   TYR A  76      21.685  21.171  39.039  1.00  0.00           C  
ATOM   1102  O   TYR A  76      21.579  20.142  39.703  1.00  0.00           O  
ATOM   1103  CB  TYR A  76      23.712  22.560  39.282  1.00  0.00           C  
ATOM   1104  CG  TYR A  76      23.449  22.356  40.757  1.00  0.00           C  
ATOM   1105  CD1 TYR A  76      24.097  21.410  41.537  1.00  0.00           C  
ATOM   1106  CD2 TYR A  76      22.500  23.175  41.353  1.00  0.00           C  
ATOM   1107  CE1 TYR A  76      23.786  21.300  42.878  1.00  0.00           C  
ATOM   1108  CE2 TYR A  76      22.177  23.077  42.693  1.00  0.00           C  
ATOM   1109  CZ  TYR A  76      22.819  22.137  43.471  1.00  0.00           C  
ATOM   1110  OH  TYR A  76      22.521  22.014  44.809  1.00  0.00           O  
ATOM   1111  H   TYR A  76      23.268  22.859  36.728  1.00  0.00           H  
ATOM   1112  HA  TYR A  76      23.630  20.621  38.393  1.00  0.00           H  
ATOM   1113 1HB  TYR A  76      24.791  22.524  39.120  1.00  0.00           H  
ATOM   1114 2HB  TYR A  76      23.383  23.564  39.014  1.00  0.00           H  
ATOM   1115  HD1 TYR A  76      24.847  20.752  41.099  1.00  0.00           H  
ATOM   1116  HD2 TYR A  76      21.994  23.915  40.731  1.00  0.00           H  
ATOM   1117  HE1 TYR A  76      24.305  20.551  43.477  1.00  0.00           H  
ATOM   1118  HE2 TYR A  76      21.426  23.732  43.133  1.00  0.00           H  
ATOM   1119  HH  TYR A  76      21.825  22.623  45.068  1.00  0.00           H  
ATOM   1120  N   VAL A  77      20.705  22.064  38.944  1.00  0.00           N  
ATOM   1121  CA  VAL A  77      19.448  21.786  39.641  1.00  0.00           C  
ATOM   1122  C   VAL A  77      18.845  20.509  39.057  1.00  0.00           C  
ATOM   1123  O   VAL A  77      18.396  19.639  39.807  1.00  0.00           O  
ATOM   1124  CB  VAL A  77      18.488  22.977  39.462  1.00  0.00           C  
ATOM   1125  CG1 VAL A  77      17.110  22.654  40.020  1.00  0.00           C  
ATOM   1126  CG2 VAL A  77      19.095  24.190  40.152  1.00  0.00           C  
ATOM   1127  H   VAL A  77      20.841  22.904  38.405  1.00  0.00           H  
ATOM   1128  HA  VAL A  77      19.653  21.655  40.704  1.00  0.00           H  
ATOM   1129  HB  VAL A  77      18.353  23.182  38.400  1.00  0.00           H  
ATOM   1130 1HG1 VAL A  77      16.455  23.514  39.879  1.00  0.00           H  
ATOM   1131 2HG1 VAL A  77      16.697  21.792  39.498  1.00  0.00           H  
ATOM   1132 3HG1 VAL A  77      17.195  22.430  41.083  1.00  0.00           H  
ATOM   1133 1HG2 VAL A  77      18.430  25.045  40.036  1.00  0.00           H  
ATOM   1134 2HG2 VAL A  77      19.225  23.966  41.210  1.00  0.00           H  
ATOM   1135 3HG2 VAL A  77      20.062  24.425  39.707  1.00  0.00           H  
ATOM   1136  N   GLN A  78      18.874  20.373  37.734  1.00  0.00           N  
ATOM   1137  CA  GLN A  78      18.348  19.168  37.091  1.00  0.00           C  
ATOM   1138  C   GLN A  78      19.074  17.880  37.477  1.00  0.00           C  
ATOM   1139  O   GLN A  78      18.431  16.896  37.835  1.00  0.00           O  
ATOM   1140  CB  GLN A  78      18.386  19.309  35.568  1.00  0.00           C  
ATOM   1141  CG  GLN A  78      17.826  18.108  34.825  1.00  0.00           C  
ATOM   1142  CD  GLN A  78      17.981  18.253  33.322  1.00  0.00           C  
ATOM   1143  OE1 GLN A  78      18.593  19.219  32.856  1.00  0.00           O  
ATOM   1144  NE2 GLN A  78      17.435  17.308  32.567  1.00  0.00           N  
ATOM   1145  H   GLN A  78      19.263  21.107  37.164  1.00  0.00           H  
ATOM   1146  HA  GLN A  78      17.314  19.051  37.414  1.00  0.00           H  
ATOM   1147 1HB  GLN A  78      17.814  20.190  35.277  1.00  0.00           H  
ATOM   1148 2HB  GLN A  78      19.416  19.459  35.245  1.00  0.00           H  
ATOM   1149 1HG  GLN A  78      18.350  17.203  35.132  1.00  0.00           H  
ATOM   1150 2HG  GLN A  78      16.767  18.020  35.063  1.00  0.00           H  
ATOM   1151 1HE2 GLN A  78      17.510  17.360  31.571  1.00  0.00           H  
ATOM   1152 2HE2 GLN A  78      16.947  16.543  32.989  1.00  0.00           H  
ATOM   1153  N   ASP A  79      20.401  17.902  37.512  1.00  0.00           N  
ATOM   1154  CA  ASP A  79      21.182  16.723  37.887  1.00  0.00           C  
ATOM   1155  C   ASP A  79      21.133  16.411  39.383  1.00  0.00           C  
ATOM   1156  O   ASP A  79      21.197  15.253  39.796  1.00  0.00           O  
ATOM   1157  CB  ASP A  79      22.652  16.854  37.488  1.00  0.00           C  
ATOM   1158  CG  ASP A  79      22.987  16.800  36.005  1.00  0.00           C  
ATOM   1159  OD1 ASP A  79      22.161  16.466  35.189  1.00  0.00           O  
ATOM   1160  OD2 ASP A  79      24.112  17.105  35.685  1.00  0.00           O  
ATOM   1161  H   ASP A  79      20.885  18.755  37.277  1.00  0.00           H  
ATOM   1162  HA  ASP A  79      20.763  15.866  37.361  1.00  0.00           H  
ATOM   1163 1HB  ASP A  79      23.024  17.807  37.865  1.00  0.00           H  
ATOM   1164 2HB  ASP A  79      23.215  16.052  37.968  1.00  0.00           H  
ATOM   1165  N   ASN A  80      21.091  17.466  40.195  1.00  0.00           N  
ATOM   1166  CA  ASN A  80      21.094  17.366  41.652  1.00  0.00           C  
ATOM   1167  C   ASN A  80      19.753  16.934  42.230  1.00  0.00           C  
ATOM   1168  O   ASN A  80      19.698  16.421  43.348  1.00  0.00           O  
ATOM   1169  CB  ASN A  80      21.525  18.698  42.238  1.00  0.00           C  
ATOM   1170  CG  ASN A  80      21.781  18.683  43.720  1.00  0.00           C  
ATOM   1171  OD1 ASN A  80      22.667  17.982  44.222  1.00  0.00           O  
ATOM   1172  ND2 ASN A  80      20.999  19.461  44.424  1.00  0.00           N  
ATOM   1173  H   ASN A  80      21.054  18.393  39.805  1.00  0.00           H  
ATOM   1174  HA  ASN A  80      21.810  16.593  41.938  1.00  0.00           H  
ATOM   1175 1HB  ASN A  80      22.439  19.016  41.737  1.00  0.00           H  
ATOM   1176 2HB  ASN A  80      20.756  19.445  42.042  1.00  0.00           H  
ATOM   1177 1HD2 ASN A  80      21.108  19.505  45.417  1.00  0.00           H  
ATOM   1178 2HD2 ASN A  80      20.286  20.023  44.004  1.00  0.00           H  
ATOM   1179  N   GLY A  81      18.651  17.272  41.563  1.00  0.00           N  
ATOM   1180  CA  GLY A  81      17.357  16.932  42.150  1.00  0.00           C  
ATOM   1181  C   GLY A  81      16.734  18.090  42.910  1.00  0.00           C  
ATOM   1182  O   GLY A  81      15.929  17.857  43.815  1.00  0.00           O  
ATOM   1183  H   GLY A  81      18.672  17.750  40.675  1.00  0.00           H  
ATOM   1184 1HA  GLY A  81      16.680  16.621  41.354  1.00  0.00           H  
ATOM   1185 2HA  GLY A  81      17.477  16.088  42.827  1.00  0.00           H  
ATOM   1186  N   GLY A  82      17.088  19.322  42.552  1.00  0.00           N  
ATOM   1187  CA  GLY A  82      16.509  20.477  43.232  1.00  0.00           C  
ATOM   1188  C   GLY A  82      17.482  21.513  43.764  1.00  0.00           C  
ATOM   1189  O   GLY A  82      18.688  21.307  43.885  1.00  0.00           O  
ATOM   1190  H   GLY A  82      17.758  19.462  41.811  1.00  0.00           H  
ATOM   1191 1HA  GLY A  82      15.839  20.982  42.535  1.00  0.00           H  
ATOM   1192 2HA  GLY A  82      15.914  20.132  44.078  1.00  0.00           H  
ATOM   1193  N   LEU A  83      16.906  22.671  44.065  1.00  0.00           N  
ATOM   1194  CA  LEU A  83      17.608  23.829  44.606  1.00  0.00           C  
ATOM   1195  C   LEU A  83      17.019  24.188  45.965  1.00  0.00           C  
ATOM   1196  O   LEU A  83      15.803  24.189  46.155  1.00  0.00           O  
ATOM   1197  CB  LEU A  83      17.491  25.018  43.644  1.00  0.00           C  
ATOM   1198  CG  LEU A  83      18.252  26.302  43.999  1.00  0.00           C  
ATOM   1199  CD1 LEU A  83      19.755  26.062  43.952  1.00  0.00           C  
ATOM   1200  CD2 LEU A  83      17.887  27.440  43.057  1.00  0.00           C  
ATOM   1201  H   LEU A  83      15.912  22.736  43.898  1.00  0.00           H  
ATOM   1202  HA  LEU A  83      18.658  23.565  44.725  1.00  0.00           H  
ATOM   1203 1HB  LEU A  83      17.847  24.705  42.664  1.00  0.00           H  
ATOM   1204 2HB  LEU A  83      16.438  25.285  43.563  1.00  0.00           H  
ATOM   1205  HG  LEU A  83      18.003  26.603  45.018  1.00  0.00           H  
ATOM   1206 1HD1 LEU A  83      20.260  26.994  44.210  1.00  0.00           H  
ATOM   1207 2HD1 LEU A  83      20.045  25.287  44.661  1.00  0.00           H  
ATOM   1208 3HD1 LEU A  83      20.040  25.748  42.948  1.00  0.00           H  
ATOM   1209 1HD2 LEU A  83      18.442  28.337  43.334  1.00  0.00           H  
ATOM   1210 2HD2 LEU A  83      18.137  27.168  42.031  1.00  0.00           H  
ATOM   1211 3HD2 LEU A  83      16.817  27.633  43.130  1.00  0.00           H  
ATOM   1212  N   ASP A  84      17.902  24.351  46.946  1.00  0.00           N  
ATOM   1213  CA  ASP A  84      17.484  24.711  48.293  1.00  0.00           C  
ATOM   1214  C   ASP A  84      16.958  26.138  48.359  1.00  0.00           C  
ATOM   1215  O   ASP A  84      17.358  26.980  47.553  1.00  0.00           O  
ATOM   1216  CB  ASP A  84      18.615  24.553  49.314  1.00  0.00           C  
ATOM   1217  CG  ASP A  84      18.791  23.099  49.730  1.00  0.00           C  
ATOM   1218  OD1 ASP A  84      17.873  22.354  49.486  1.00  0.00           O  
ATOM   1219  OD2 ASP A  84      19.798  22.716  50.280  1.00  0.00           O  
ATOM   1220  H   ASP A  84      18.884  24.224  46.752  1.00  0.00           H  
ATOM   1221  HA  ASP A  84      16.671  24.050  48.597  1.00  0.00           H  
ATOM   1222 1HB  ASP A  84      19.546  24.923  48.889  1.00  0.00           H  
ATOM   1223 2HB  ASP A  84      18.396  25.158  50.194  1.00  0.00           H  
ATOM   1224  N   SER A  85      16.016  26.354  49.270  1.00  0.00           N  
ATOM   1225  CA  SER A  85      15.365  27.635  49.507  1.00  0.00           C  
ATOM   1226  C   SER A  85      16.296  28.662  50.144  1.00  0.00           C  
ATOM   1227  O   SER A  85      17.368  28.315  50.646  1.00  0.00           O  
ATOM   1228  CB  SER A  85      14.147  27.474  50.394  1.00  0.00           C  
ATOM   1229  OG  SER A  85      14.517  27.151  51.707  1.00  0.00           O  
ATOM   1230  H   SER A  85      15.722  25.577  49.848  1.00  0.00           H  
ATOM   1231  HA  SER A  85      15.046  28.030  48.542  1.00  0.00           H  
ATOM   1232 1HB  SER A  85      13.572  28.401  50.394  1.00  0.00           H  
ATOM   1233 2HB  SER A  85      13.502  26.692  49.998  1.00  0.00           H  
ATOM   1234  HG  SER A  85      13.693  27.008  52.179  1.00  0.00           H  
ATOM   1235  N   GLU A  86      15.893  29.929  50.092  1.00  0.00           N  
ATOM   1236  CA  GLU A  86      16.681  30.998  50.701  1.00  0.00           C  
ATOM   1237  C   GLU A  86      16.863  30.794  52.198  1.00  0.00           C  
ATOM   1238  O   GLU A  86      17.942  31.053  52.736  1.00  0.00           O  
ATOM   1239  CB  GLU A  86      16.053  32.375  50.473  1.00  0.00           C  
ATOM   1240  CG  GLU A  86      16.849  33.515  51.094  1.00  0.00           C  
ATOM   1241  CD  GLU A  86      16.255  34.886  50.918  1.00  0.00           C  
ATOM   1242  OE1 GLU A  86      15.289  35.034  50.210  1.00  0.00           O  
ATOM   1243  OE2 GLU A  86      16.776  35.805  51.505  1.00  0.00           O  
ATOM   1244  H   GLU A  86      15.028  30.145  49.620  1.00  0.00           H  
ATOM   1245  HA  GLU A  86      17.669  30.995  50.239  1.00  0.00           H  
ATOM   1246 1HB  GLU A  86      15.968  32.556  49.402  1.00  0.00           H  
ATOM   1247 2HB  GLU A  86      15.048  32.389  50.893  1.00  0.00           H  
ATOM   1248 1HG  GLU A  86      16.955  33.346  52.165  1.00  0.00           H  
ATOM   1249 2HG  GLU A  86      17.844  33.514  50.653  1.00  0.00           H  
ATOM   1250  N   GLU A  87      15.808  30.356  52.874  1.00  0.00           N  
ATOM   1251  CA  GLU A  87      15.840  30.138  54.314  1.00  0.00           C  
ATOM   1252  C   GLU A  87      16.698  28.936  54.702  1.00  0.00           C  
ATOM   1253  O   GLU A  87      17.421  28.984  55.693  1.00  0.00           O  
ATOM   1254  CB  GLU A  87      14.416  29.944  54.840  1.00  0.00           C  
ATOM   1255  CG  GLU A  87      13.517  31.163  54.694  1.00  0.00           C  
ATOM   1256  CD  GLU A  87      12.960  31.301  53.305  1.00  0.00           C  
ATOM   1257  OE1 GLU A  87      13.193  30.417  52.517  1.00  0.00           O  
ATOM   1258  OE2 GLU A  87      12.307  32.280  53.029  1.00  0.00           O  
ATOM   1259  H   GLU A  87      14.947  30.170  52.376  1.00  0.00           H  
ATOM   1260  HA  GLU A  87      16.273  31.024  54.781  1.00  0.00           H  
ATOM   1261 1HB  GLU A  87      13.946  29.116  54.311  1.00  0.00           H  
ATOM   1262 2HB  GLU A  87      14.454  29.680  55.897  1.00  0.00           H  
ATOM   1263 1HG  GLU A  87      12.693  31.083  55.402  1.00  0.00           H  
ATOM   1264 2HG  GLU A  87      14.090  32.055  54.946  1.00  0.00           H  
ATOM   1265  N   SER A  88      16.608  27.873  53.913  1.00  0.00           N  
ATOM   1266  CA  SER A  88      17.361  26.649  54.152  1.00  0.00           C  
ATOM   1267  C   SER A  88      18.860  26.808  53.925  1.00  0.00           C  
ATOM   1268  O   SER A  88      19.666  26.211  54.639  1.00  0.00           O  
ATOM   1269  CB  SER A  88      16.839  25.541  53.258  1.00  0.00           C  
ATOM   1270  OG  SER A  88      15.525  25.183  53.587  1.00  0.00           O  
ATOM   1271  H   SER A  88      15.992  27.906  53.114  1.00  0.00           H  
ATOM   1272  HA  SER A  88      17.218  26.366  55.196  1.00  0.00           H  
ATOM   1273 1HB  SER A  88      16.877  25.873  52.221  1.00  0.00           H  
ATOM   1274 2HB  SER A  88      17.482  24.666  53.348  1.00  0.00           H  
ATOM   1275  HG  SER A  88      15.240  24.591  52.886  1.00  0.00           H  
ATOM   1276  N   TYR A  89      19.252  27.617  52.946  1.00  0.00           N  
ATOM   1277  CA  TYR A  89      20.671  27.800  52.658  1.00  0.00           C  
ATOM   1278  C   TYR A  89      20.974  29.263  52.362  1.00  0.00           C  
ATOM   1279  O   TYR A  89      21.122  29.638  51.198  1.00  0.00           O  
ATOM   1280  CB  TYR A  89      20.984  26.881  51.475  1.00  0.00           C  
ATOM   1281  CG  TYR A  89      22.420  26.468  51.236  1.00  0.00           C  
ATOM   1282  CD1 TYR A  89      22.610  25.202  50.700  1.00  0.00           C  
ATOM   1283  CD2 TYR A  89      23.524  27.259  51.515  1.00  0.00           C  
ATOM   1284  CE1 TYR A  89      23.883  24.730  50.445  1.00  0.00           C  
ATOM   1285  CE2 TYR A  89      24.787  26.767  51.250  1.00  0.00           C  
ATOM   1286  CZ  TYR A  89      24.956  25.506  50.717  1.00  0.00           C  
ATOM   1287  OH  TYR A  89      26.208  25.003  50.450  1.00  0.00           O  
ATOM   1288  H   TYR A  89      18.562  28.106  52.398  1.00  0.00           H  
ATOM   1289  HA  TYR A  89      21.259  27.513  53.530  1.00  0.00           H  
ATOM   1290 1HB  TYR A  89      20.416  25.957  51.599  1.00  0.00           H  
ATOM   1291 2HB  TYR A  89      20.655  27.366  50.557  1.00  0.00           H  
ATOM   1292  HD1 TYR A  89      21.748  24.571  50.478  1.00  0.00           H  
ATOM   1293  HD2 TYR A  89      23.418  28.259  51.936  1.00  0.00           H  
ATOM   1294  HE1 TYR A  89      24.024  23.735  50.023  1.00  0.00           H  
ATOM   1295  HE2 TYR A  89      25.671  27.371  51.462  1.00  0.00           H  
ATOM   1296  HH  TYR A  89      26.862  25.702  50.516  1.00  0.00           H  
ATOM   1297  N   PRO A  90      20.998  30.154  53.366  1.00  0.00           N  
ATOM   1298  CA  PRO A  90      21.115  31.604  53.240  1.00  0.00           C  
ATOM   1299  C   PRO A  90      22.381  32.053  52.513  1.00  0.00           C  
ATOM   1300  O   PRO A  90      23.448  31.471  52.712  1.00  0.00           O  
ATOM   1301  CB  PRO A  90      21.125  32.074  54.698  1.00  0.00           C  
ATOM   1302  CG  PRO A  90      20.454  30.983  55.459  1.00  0.00           C  
ATOM   1303  CD  PRO A  90      20.876  29.711  54.772  1.00  0.00           C  
ATOM   1304  HA  PRO A  90      20.231  31.983  52.707  1.00  0.00           H  
ATOM   1305 1HB  PRO A  90      22.162  32.242  55.027  1.00  0.00           H  
ATOM   1306 2HB  PRO A  90      20.596  33.035  54.783  1.00  0.00           H  
ATOM   1307 1HG  PRO A  90      20.761  31.007  56.515  1.00  0.00           H  
ATOM   1308 2HG  PRO A  90      19.363  31.120  55.447  1.00  0.00           H  
ATOM   1309 1HD  PRO A  90      21.833  29.338  55.164  1.00  0.00           H  
ATOM   1310 2HD  PRO A  90      20.058  28.997  54.948  1.00  0.00           H  
ATOM   1311  N   TYR A  91      22.284  33.153  51.774  1.00  0.00           N  
ATOM   1312  CA  TYR A  91      23.435  33.688  51.058  1.00  0.00           C  
ATOM   1313  C   TYR A  91      24.289  34.641  51.883  1.00  0.00           C  
ATOM   1314  O   TYR A  91      23.818  35.671  52.354  1.00  0.00           O  
ATOM   1315  CB  TYR A  91      22.952  34.404  49.794  1.00  0.00           C  
ATOM   1316  CG  TYR A  91      24.033  34.932  48.878  1.00  0.00           C  
ATOM   1317  CD1 TYR A  91      24.762  34.046  48.098  1.00  0.00           C  
ATOM   1318  CD2 TYR A  91      24.309  36.290  48.807  1.00  0.00           C  
ATOM   1319  CE1 TYR A  91      25.756  34.503  47.254  1.00  0.00           C  
ATOM   1320  CE2 TYR A  91      25.303  36.744  47.962  1.00  0.00           C  
ATOM   1321  CZ  TYR A  91      26.016  35.846  47.194  1.00  0.00           C  
ATOM   1322  OH  TYR A  91      27.010  36.281  46.347  1.00  0.00           O  
ATOM   1323  H   TYR A  91      21.395  33.628  51.708  1.00  0.00           H  
ATOM   1324  HA  TYR A  91      24.086  32.861  50.773  1.00  0.00           H  
ATOM   1325 1HB  TYR A  91      22.337  33.720  49.207  1.00  0.00           H  
ATOM   1326 2HB  TYR A  91      22.328  35.251  50.080  1.00  0.00           H  
ATOM   1327  HD1 TYR A  91      24.558  32.976  48.143  1.00  0.00           H  
ATOM   1328  HD2 TYR A  91      23.745  36.997  49.415  1.00  0.00           H  
ATOM   1329  HE1 TYR A  91      26.323  33.799  46.644  1.00  0.00           H  
ATOM   1330  HE2 TYR A  91      25.521  37.810  47.905  1.00  0.00           H  
ATOM   1331  HH  TYR A  91      27.114  37.232  46.425  1.00  0.00           H  
ATOM   1332  N   GLU A  92      25.567  34.300  51.985  1.00  0.00           N  
ATOM   1333  CA  GLU A  92      26.506  35.125  52.723  1.00  0.00           C  
ATOM   1334  C   GLU A  92      27.678  35.518  51.835  1.00  0.00           C  
ATOM   1335  O   GLU A  92      28.652  36.106  52.301  1.00  0.00           O  
ATOM   1336  CB  GLU A  92      27.022  34.399  53.968  1.00  0.00           C  
ATOM   1337  CG  GLU A  92      25.944  34.080  54.993  1.00  0.00           C  
ATOM   1338  CD  GLU A  92      26.482  33.519  56.280  1.00  0.00           C  
ATOM   1339  OE1 GLU A  92      27.672  33.336  56.376  1.00  0.00           O  
ATOM   1340  OE2 GLU A  92      25.704  33.272  57.170  1.00  0.00           O  
ATOM   1341  H   GLU A  92      25.899  33.454  51.545  1.00  0.00           H  
ATOM   1342  HA  GLU A  92      25.998  36.035  53.044  1.00  0.00           H  
ATOM   1343 1HB  GLU A  92      27.495  33.461  53.674  1.00  0.00           H  
ATOM   1344 2HB  GLU A  92      27.783  35.008  54.456  1.00  0.00           H  
ATOM   1345 1HG  GLU A  92      25.394  34.996  55.217  1.00  0.00           H  
ATOM   1346 2HG  GLU A  92      25.248  33.365  54.558  1.00  0.00           H  
ATOM   1347  N   ALA A  93      27.525  35.294  50.533  1.00  0.00           N  
ATOM   1348  CA  ALA A  93      28.558  35.619  49.552  1.00  0.00           C  
ATOM   1349  C   ALA A  93      29.859  34.945  49.974  1.00  0.00           C  
ATOM   1350  O   ALA A  93      30.941  35.529  49.902  1.00  0.00           O  
ATOM   1351  CB  ALA A  93      28.726  37.127  49.429  1.00  0.00           C  
ATOM   1352  H   ALA A  93      26.648  34.883  50.247  1.00  0.00           H  
ATOM   1353  HA  ALA A  93      28.267  35.231  48.576  1.00  0.00           H  
ATOM   1354 1HB  ALA A  93      29.501  37.367  48.703  1.00  0.00           H  
ATOM   1355 2HB  ALA A  93      27.784  37.568  49.104  1.00  0.00           H  
ATOM   1356 3HB  ALA A  93      29.007  37.556  50.391  1.00  0.00           H  
ATOM   1357  N   THR A  94      29.764  33.668  50.317  1.00  0.00           N  
ATOM   1358  CA  THR A  94      30.955  32.941  50.742  1.00  0.00           C  
ATOM   1359  C   THR A  94      31.085  31.562  50.102  1.00  0.00           C  
ATOM   1360  O   THR A  94      30.382  31.236  49.151  1.00  0.00           O  
ATOM   1361  CB  THR A  94      31.001  32.773  52.271  1.00  0.00           C  
ATOM   1362  OG1 THR A  94      32.302  32.282  52.622  1.00  0.00           O  
ATOM   1363  CG2 THR A  94      29.928  31.798  52.731  1.00  0.00           C  
ATOM   1364  H   THR A  94      28.868  33.201  50.287  1.00  0.00           H  
ATOM   1365  HA  THR A  94      31.830  33.512  50.434  1.00  0.00           H  
ATOM   1366  HB  THR A  94      30.836  33.742  52.744  1.00  0.00           H  
ATOM   1367  HG1 THR A  94      32.418  32.344  53.574  1.00  0.00           H  
ATOM   1368 1HG2 THR A  94      29.972  31.693  53.814  1.00  0.00           H  
ATOM   1369 2HG2 THR A  94      28.949  32.183  52.440  1.00  0.00           H  
ATOM   1370 3HG2 THR A  94      30.061  30.816  52.282  1.00  0.00           H  
ATOM   1371  N   GLU A  95      32.121  30.841  50.514  1.00  0.00           N  
ATOM   1372  CA  GLU A  95      32.382  29.507  49.974  1.00  0.00           C  
ATOM   1373  C   GLU A  95      32.530  28.487  51.090  1.00  0.00           C  
ATOM   1374  O   GLU A  95      33.262  28.695  52.054  1.00  0.00           O  
ATOM   1375  CB  GLU A  95      33.635  29.491  49.097  1.00  0.00           C  
ATOM   1376  CG  GLU A  95      33.530  30.356  47.850  1.00  0.00           C  
ATOM   1377  CD  GLU A  95      34.731  30.244  46.952  1.00  0.00           C  
ATOM   1378  OE1 GLU A  95      35.834  30.176  47.438  1.00  0.00           O  
ATOM   1379  OE2 GLU A  95      34.529  30.223  45.760  1.00  0.00           O  
ATOM   1380  H   GLU A  95      32.723  31.249  51.212  1.00  0.00           H  
ATOM   1381  HA  GLU A  95      31.535  29.205  49.358  1.00  0.00           H  
ATOM   1382 1HB  GLU A  95      34.490  29.837  49.678  1.00  0.00           H  
ATOM   1383 2HB  GLU A  95      33.845  28.468  48.784  1.00  0.00           H  
ATOM   1384 1HG  GLU A  95      32.643  30.060  47.288  1.00  0.00           H  
ATOM   1385 2HG  GLU A  95      33.407  31.392  48.163  1.00  0.00           H  
ATOM   1386  N   GLU A  96      31.797  27.386  50.943  1.00  0.00           N  
ATOM   1387  CA  GLU A  96      31.768  26.267  51.882  1.00  0.00           C  
ATOM   1388  C   GLU A  96      31.674  24.960  51.103  1.00  0.00           C  
ATOM   1389  O   GLU A  96      31.646  24.961  49.871  1.00  0.00           O  
ATOM   1390  CB  GLU A  96      30.592  26.387  52.855  1.00  0.00           C  
ATOM   1391  CG  GLU A  96      30.624  27.609  53.762  1.00  0.00           C  
ATOM   1392  CD  GLU A  96      29.528  27.636  54.789  1.00  0.00           C  
ATOM   1393  OE1 GLU A  96      29.352  26.667  55.489  1.00  0.00           O  
ATOM   1394  OE2 GLU A  96      28.850  28.631  54.885  1.00  0.00           O  
ATOM   1395  H   GLU A  96      31.219  27.324  50.118  1.00  0.00           H  
ATOM   1396  HA  GLU A  96      32.688  26.273  52.466  1.00  0.00           H  
ATOM   1397 1HB  GLU A  96      29.662  26.421  52.288  1.00  0.00           H  
ATOM   1398 2HB  GLU A  96      30.554  25.508  53.497  1.00  0.00           H  
ATOM   1399 1HG  GLU A  96      31.583  27.634  54.280  1.00  0.00           H  
ATOM   1400 2HG  GLU A  96      30.550  28.507  53.149  1.00  0.00           H  
ATOM   1401  N   SER A  97      31.654  23.834  51.807  1.00  0.00           N  
ATOM   1402  CA  SER A  97      31.468  22.562  51.122  1.00  0.00           C  
ATOM   1403  C   SER A  97      29.983  22.496  50.752  1.00  0.00           C  
ATOM   1404  O   SER A  97      29.202  23.353  51.168  1.00  0.00           O  
ATOM   1405  CB  SER A  97      31.872  21.407  52.016  1.00  0.00           C  
ATOM   1406  OG  SER A  97      31.006  21.280  53.110  1.00  0.00           O  
ATOM   1407  H   SER A  97      31.762  23.845  52.811  1.00  0.00           H  
ATOM   1408  HA  SER A  97      32.090  22.533  50.226  1.00  0.00           H  
ATOM   1409 1HB  SER A  97      31.867  20.482  51.440  1.00  0.00           H  
ATOM   1410 2HB  SER A  97      32.888  21.566  52.375  1.00  0.00           H  
ATOM   1411  HG  SER A  97      31.325  20.530  53.617  1.00  0.00           H  
ATOM   1412  N   CYS A  98      29.586  21.582  49.869  1.00  0.00           N  
ATOM   1413  CA  CYS A  98      28.169  21.542  49.532  1.00  0.00           C  
ATOM   1414  C   CYS A  98      27.324  21.085  50.720  1.00  0.00           C  
ATOM   1415  O   CYS A  98      27.500  19.974  51.220  1.00  0.00           O  
ATOM   1416  CB  CYS A  98      27.940  20.599  48.351  1.00  0.00           C  
ATOM   1417  SG  CYS A  98      26.207  20.420  47.864  1.00  0.00           S  
ATOM   1418  H   CYS A  98      30.244  20.937  49.451  1.00  0.00           H  
ATOM   1419  HA  CYS A  98      27.859  22.548  49.248  1.00  0.00           H  
ATOM   1420 1HB  CYS A  98      28.497  20.962  47.488  1.00  0.00           H  
ATOM   1421 2HB  CYS A  98      28.321  19.608  48.598  1.00  0.00           H  
ATOM   1422  N   LYS A  99      26.344  21.894  51.101  1.00  0.00           N  
ATOM   1423  CA  LYS A  99      25.444  21.558  52.198  1.00  0.00           C  
ATOM   1424  C   LYS A  99      24.023  21.238  51.735  1.00  0.00           C  
ATOM   1425  O   LYS A  99      23.081  21.317  52.521  1.00  0.00           O  
ATOM   1426  CB  LYS A  99      25.398  22.695  53.219  1.00  0.00           C  
ATOM   1427  CG  LYS A  99      26.738  22.963  53.891  1.00  0.00           C  
ATOM   1428  CD  LYS A  99      26.629  23.965  55.031  1.00  0.00           C  
ATOM   1429  CE  LYS A  99      26.339  25.374  54.533  1.00  0.00           C  
ATOM   1430  NZ  LYS A  99      26.589  26.389  55.591  1.00  0.00           N  
ATOM   1431  H   LYS A  99      26.208  22.772  50.621  1.00  0.00           H  
ATOM   1432  HA  LYS A  99      25.823  20.660  52.685  1.00  0.00           H  
ATOM   1433 1HB  LYS A  99      25.071  23.613  52.729  1.00  0.00           H  
ATOM   1434 2HB  LYS A  99      24.668  22.461  53.994  1.00  0.00           H  
ATOM   1435 1HG  LYS A  99      27.135  22.028  54.290  1.00  0.00           H  
ATOM   1436 2HG  LYS A  99      27.438  23.354  53.152  1.00  0.00           H  
ATOM   1437 1HD  LYS A  99      25.827  23.661  55.704  1.00  0.00           H  
ATOM   1438 2HD  LYS A  99      27.566  23.978  55.587  1.00  0.00           H  
ATOM   1439 1HE  LYS A  99      26.972  25.589  53.674  1.00  0.00           H  
ATOM   1440 2HE  LYS A  99      25.298  25.440  54.217  1.00  0.00           H  
ATOM   1441 1HZ  LYS A  99      26.389  27.313  55.234  1.00  0.00           H  
ATOM   1442 2HZ  LYS A  99      25.996  26.209  56.389  1.00  0.00           H  
ATOM   1443 3HZ  LYS A  99      27.558  26.342  55.875  1.00  0.00           H  
ATOM   1444  N   TYR A 100      23.850  20.902  50.463  1.00  0.00           N  
ATOM   1445  CA  TYR A 100      22.519  20.613  49.945  1.00  0.00           C  
ATOM   1446  C   TYR A 100      21.829  19.499  50.725  1.00  0.00           C  
ATOM   1447  O   TYR A 100      22.355  18.390  50.837  1.00  0.00           O  
ATOM   1448  CB  TYR A 100      22.558  20.241  48.461  1.00  0.00           C  
ATOM   1449  CG  TYR A 100      21.210  19.881  47.875  1.00  0.00           C  
ATOM   1450  CD1 TYR A 100      20.271  20.866  47.607  1.00  0.00           C  
ATOM   1451  CD2 TYR A 100      20.899  18.558  47.596  1.00  0.00           C  
ATOM   1452  CE1 TYR A 100      19.041  20.539  47.073  1.00  0.00           C  
ATOM   1453  CE2 TYR A 100      19.668  18.233  47.061  1.00  0.00           C  
ATOM   1454  CZ  TYR A 100      18.740  19.220  46.799  1.00  0.00           C  
ATOM   1455  OH  TYR A 100      17.511  18.905  46.266  1.00  0.00           O  
ATOM   1456  H   TYR A 100      24.657  20.848  49.858  1.00  0.00           H  
ATOM   1457  HA  TYR A 100      21.908  21.510  50.054  1.00  0.00           H  
ATOM   1458 1HB  TYR A 100      22.959  21.068  47.874  1.00  0.00           H  
ATOM   1459 2HB  TYR A 100      23.225  19.392  48.319  1.00  0.00           H  
ATOM   1460  HD1 TYR A 100      20.505  21.909  47.822  1.00  0.00           H  
ATOM   1461  HD2 TYR A 100      21.627  17.773  47.802  1.00  0.00           H  
ATOM   1462  HE1 TYR A 100      18.313  21.323  46.868  1.00  0.00           H  
ATOM   1463  HE2 TYR A 100      19.430  17.190  46.846  1.00  0.00           H  
ATOM   1464  HH  TYR A 100      17.501  17.987  45.983  1.00  0.00           H  
ATOM   1465  N   ASN A 101      20.571  19.735  51.077  1.00  0.00           N  
ATOM   1466  CA  ASN A 101      19.806  18.686  51.737  1.00  0.00           C  
ATOM   1467  C   ASN A 101      18.404  18.617  51.138  1.00  0.00           C  
ATOM   1468  O   ASN A 101      17.622  19.535  51.362  1.00  0.00           O  
ATOM   1469  CB  ASN A 101      19.729  18.874  53.241  1.00  0.00           C  
ATOM   1470  CG  ASN A 101      19.038  17.724  53.921  1.00  0.00           C  
ATOM   1471  OD1 ASN A 101      18.118  17.075  53.408  1.00  0.00           O  
ATOM   1472  ND2 ASN A 101      19.490  17.452  55.119  1.00  0.00           N  
ATOM   1473  H   ASN A 101      20.175  20.644  50.877  1.00  0.00           H  
ATOM   1474  HA  ASN A 101      20.320  17.746  51.533  1.00  0.00           H  
ATOM   1475 1HB  ASN A 101      20.737  18.974  53.644  1.00  0.00           H  
ATOM   1476 2HB  ASN A 101      19.192  19.796  53.462  1.00  0.00           H  
ATOM   1477 1HD2 ASN A 101      19.092  16.704  55.651  1.00  0.00           H  
ATOM   1478 2HD2 ASN A 101      20.233  17.995  55.505  1.00  0.00           H  
ATOM   1479  N   PRO A 102      18.093  17.623  50.293  1.00  0.00           N  
ATOM   1480  CA  PRO A 102      16.882  17.551  49.479  1.00  0.00           C  
ATOM   1481  C   PRO A 102      15.605  17.594  50.307  1.00  0.00           C  
ATOM   1482  O   PRO A 102      14.575  18.054  49.811  1.00  0.00           O  
ATOM   1483  CB  PRO A 102      17.026  16.200  48.769  1.00  0.00           C  
ATOM   1484  CG  PRO A 102      17.957  15.405  49.619  1.00  0.00           C  
ATOM   1485  CD  PRO A 102      18.925  16.401  50.201  1.00  0.00           C  
ATOM   1486  HA  PRO A 102      16.889  18.384  48.762  1.00  0.00           H  
ATOM   1487 1HB  PRO A 102      16.039  15.724  48.672  1.00  0.00           H  
ATOM   1488 2HB  PRO A 102      17.415  16.348  47.751  1.00  0.00           H  
ATOM   1489 1HG  PRO A 102      17.398  14.868  50.398  1.00  0.00           H  
ATOM   1490 2HG  PRO A 102      18.466  14.642  49.009  1.00  0.00           H  
ATOM   1491 1HD  PRO A 102      19.222  15.993  51.178  1.00  0.00           H  
ATOM   1492 2HD  PRO A 102      19.793  16.550  49.542  1.00  0.00           H  
ATOM   1493  N   LYS A 103      15.683  17.247  51.589  1.00  0.00           N  
ATOM   1494  CA  LYS A 103      14.495  17.247  52.436  1.00  0.00           C  
ATOM   1495  C   LYS A 103      13.967  18.661  52.659  1.00  0.00           C  
ATOM   1496  O   LYS A 103      12.827  18.845  53.094  1.00  0.00           O  
ATOM   1497  CB  LYS A 103      14.787  16.589  53.785  1.00  0.00           C  
ATOM   1498  CG  LYS A 103      15.036  15.088  53.711  1.00  0.00           C  
ATOM   1499  CD  LYS A 103      15.326  14.512  55.090  1.00  0.00           C  
ATOM   1500  CE  LYS A 103      15.556  13.009  55.029  1.00  0.00           C  
ATOM   1501  NZ  LYS A 103      15.863  12.435  56.367  1.00  0.00           N  
ATOM   1502  H   LYS A 103      16.558  16.976  52.010  1.00  0.00           H  
ATOM   1503  HA  LYS A 103      13.714  16.676  51.932  1.00  0.00           H  
ATOM   1504 1HB  LYS A 103      15.667  17.052  54.232  1.00  0.00           H  
ATOM   1505 2HB  LYS A 103      13.948  16.756  54.459  1.00  0.00           H  
ATOM   1506 1HG  LYS A 103      14.155  14.596  53.296  1.00  0.00           H  
ATOM   1507 2HG  LYS A 103      15.885  14.898  53.056  1.00  0.00           H  
ATOM   1508 1HD  LYS A 103      16.216  14.992  55.500  1.00  0.00           H  
ATOM   1509 2HD  LYS A 103      14.484  14.715  55.752  1.00  0.00           H  
ATOM   1510 1HE  LYS A 103      14.660  12.530  54.634  1.00  0.00           H  
ATOM   1511 2HE  LYS A 103      16.388  12.805  54.356  1.00  0.00           H  
ATOM   1512 1HZ  LYS A 103      16.008  11.438  56.281  1.00  0.00           H  
ATOM   1513 2HZ  LYS A 103      16.699  12.865  56.738  1.00  0.00           H  
ATOM   1514 3HZ  LYS A 103      15.091  12.609  56.995  1.00  0.00           H  
ATOM   1515  N   TYR A 104      14.823  19.650  52.418  1.00  0.00           N  
ATOM   1516  CA  TYR A 104      14.502  21.054  52.635  1.00  0.00           C  
ATOM   1517  C   TYR A 104      14.549  21.830  51.332  1.00  0.00           C  
ATOM   1518  O   TYR A 104      14.490  23.062  51.348  1.00  0.00           O  
ATOM   1519  CB  TYR A 104      15.490  21.608  53.663  1.00  0.00           C  
ATOM   1520  CG  TYR A 104      15.430  20.819  54.952  1.00  0.00           C  
ATOM   1521  CD1 TYR A 104      16.358  19.810  55.166  1.00  0.00           C  
ATOM   1522  CD2 TYR A 104      14.467  21.092  55.912  1.00  0.00           C  
ATOM   1523  CE1 TYR A 104      16.328  19.074  56.334  1.00  0.00           C  
ATOM   1524  CE2 TYR A 104      14.439  20.353  57.079  1.00  0.00           C  
ATOM   1525  CZ  TYR A 104      15.364  19.350  57.289  1.00  0.00           C  
ATOM   1526  OH  TYR A 104      15.331  18.617  58.454  1.00  0.00           O  
ATOM   1527  H   TYR A 104      15.744  19.438  52.068  1.00  0.00           H  
ATOM   1528  HA  TYR A 104      13.487  21.126  53.025  1.00  0.00           H  
ATOM   1529 1HB  TYR A 104      16.503  21.571  53.258  1.00  0.00           H  
ATOM   1530 2HB  TYR A 104      15.269  22.656  53.871  1.00  0.00           H  
ATOM   1531  HD1 TYR A 104      17.109  19.609  54.402  1.00  0.00           H  
ATOM   1532  HD2 TYR A 104      13.737  21.883  55.745  1.00  0.00           H  
ATOM   1533  HE1 TYR A 104      17.057  18.282  56.500  1.00  0.00           H  
ATOM   1534  HE2 TYR A 104      13.682  20.563  57.836  1.00  0.00           H  
ATOM   1535  HH  TYR A 104      14.614  18.931  59.011  1.00  0.00           H  
ATOM   1536  N   SER A 105      14.543  21.114  50.214  1.00  0.00           N  
ATOM   1537  CA  SER A 105      14.556  21.751  48.909  1.00  0.00           C  
ATOM   1538  C   SER A 105      13.162  22.231  48.532  1.00  0.00           C  
ATOM   1539  O   SER A 105      12.173  21.750  49.084  1.00  0.00           O  
ATOM   1540  CB  SER A 105      15.073  20.799  47.849  1.00  0.00           C  
ATOM   1541  OG  SER A 105      14.173  19.745  47.647  1.00  0.00           O  
ATOM   1542  H   SER A 105      14.528  20.104  50.252  1.00  0.00           H  
ATOM   1543  HA  SER A 105      15.226  22.610  48.957  1.00  0.00           H  
ATOM   1544 1HB  SER A 105      15.223  21.339  46.915  1.00  0.00           H  
ATOM   1545 2HB  SER A 105      16.041  20.408  48.162  1.00  0.00           H  
ATOM   1546  HG  SER A 105      14.301  19.132  48.374  1.00  0.00           H  
ATOM   1547  N   VAL A 106      13.078  23.224  47.654  1.00  0.00           N  
ATOM   1548  CA  VAL A 106      11.754  23.677  47.251  1.00  0.00           C  
ATOM   1549  C   VAL A 106      11.539  23.840  45.751  1.00  0.00           C  
ATOM   1550  O   VAL A 106      10.408  24.098  45.336  1.00  0.00           O  
ATOM   1551  CB  VAL A 106      11.415  25.031  47.905  1.00  0.00           C  
ATOM   1552  CG1 VAL A 106      11.353  24.904  49.419  1.00  0.00           C  
ATOM   1553  CG2 VAL A 106      12.473  26.031  47.465  1.00  0.00           C  
ATOM   1554  H   VAL A 106      13.928  23.633  47.289  1.00  0.00           H  
ATOM   1555  HA  VAL A 106      11.032  22.933  47.588  1.00  0.00           H  
ATOM   1556  HB  VAL A 106      10.426  25.358  47.580  1.00  0.00           H  
ATOM   1557 1HG1 VAL A 106      11.111  25.872  49.858  1.00  0.00           H  
ATOM   1558 2HG1 VAL A 106      10.582  24.180  49.688  1.00  0.00           H  
ATOM   1559 3HG1 VAL A 106      12.313  24.568  49.810  1.00  0.00           H  
ATOM   1560 1HG2 VAL A 106      12.272  27.008  47.905  1.00  0.00           H  
ATOM   1561 2HG2 VAL A 106      13.463  25.703  47.782  1.00  0.00           H  
ATOM   1562 3HG2 VAL A 106      12.423  26.085  46.378  1.00  0.00           H  
ATOM   1563  N   ALA A 107      12.582  23.822  44.925  1.00  0.00           N  
ATOM   1564  CA  ALA A 107      12.337  24.052  43.511  1.00  0.00           C  
ATOM   1565  C   ALA A 107      13.246  23.190  42.640  1.00  0.00           C  
ATOM   1566  O   ALA A 107      14.306  22.749  43.080  1.00  0.00           O  
ATOM   1567  CB  ALA A 107      12.527  25.524  43.174  1.00  0.00           C  
ATOM   1568  H   ALA A 107      13.521  23.654  45.264  1.00  0.00           H  
ATOM   1569  HA  ALA A 107      11.308  23.774  43.284  1.00  0.00           H  
ATOM   1570 1HB  ALA A 107      12.341  25.684  42.112  1.00  0.00           H  
ATOM   1571 2HB  ALA A 107      11.826  26.121  43.762  1.00  0.00           H  
ATOM   1572 3HB  ALA A 107      13.547  25.817  43.412  1.00  0.00           H  
ATOM   1573  N   ASN A 108      12.761  22.838  41.456  1.00  0.00           N  
ATOM   1574  CA  ASN A 108      13.504  21.976  40.548  1.00  0.00           C  
ATOM   1575  C   ASN A 108      13.195  22.316  39.096  1.00  0.00           C  
ATOM   1576  O   ASN A 108      12.331  23.155  38.831  1.00  0.00           O  
ATOM   1577  CB  ASN A 108      13.160  20.535  40.878  1.00  0.00           C  
ATOM   1578  CG  ASN A 108      14.189  19.507  40.500  1.00  0.00           C  
ATOM   1579  OD1 ASN A 108      15.118  19.795  39.734  1.00  0.00           O  
ATOM   1580  ND2 ASN A 108      14.036  18.320  41.027  1.00  0.00           N  
ATOM   1581  H   ASN A 108      11.849  23.174  41.172  1.00  0.00           H  
ATOM   1582  HA  ASN A 108      14.571  22.145  40.704  1.00  0.00           H  
ATOM   1583 1HB  ASN A 108      12.992  20.446  41.953  1.00  0.00           H  
ATOM   1584 2HB  ASN A 108      12.233  20.270  40.370  1.00  0.00           H  
ATOM   1585 1HD2 ASN A 108      14.689  17.591  40.815  1.00  0.00           H  
ATOM   1586 2HD2 ASN A 108      13.269  18.138  41.640  1.00  0.00           H  
ATOM   1587  N   ASP A 109      13.836  21.619  38.169  1.00  0.00           N  
ATOM   1588  CA  ASP A 109      13.557  21.819  36.755  1.00  0.00           C  
ATOM   1589  C   ASP A 109      14.039  20.625  35.943  1.00  0.00           C  
ATOM   1590  O   ASP A 109      14.519  19.632  36.486  1.00  0.00           O  
ATOM   1591  CB  ASP A 109      14.228  23.102  36.260  1.00  0.00           C  
ATOM   1592  CG  ASP A 109      15.749  23.131  36.293  1.00  0.00           C  
ATOM   1593  OD1 ASP A 109      16.328  22.397  35.528  1.00  0.00           O  
ATOM   1594  OD2 ASP A 109      16.301  23.873  37.071  1.00  0.00           O  
ATOM   1595  H   ASP A 109      14.529  20.947  38.463  1.00  0.00           H  
ATOM   1596  HA  ASP A 109      12.479  21.916  36.614  1.00  0.00           H  
ATOM   1597 1HB  ASP A 109      13.930  23.288  35.227  1.00  0.00           H  
ATOM   1598 2HB  ASP A 109      13.874  23.936  36.867  1.00  0.00           H  
ATOM   1599  N   THR A 110      13.768  20.655  34.643  1.00  0.00           N  
ATOM   1600  CA  THR A 110      14.120  19.591  33.721  1.00  0.00           C  
ATOM   1601  C   THR A 110      15.104  20.069  32.660  1.00  0.00           C  
ATOM   1602  O   THR A 110      15.244  19.441  31.610  1.00  0.00           O  
ATOM   1603  CB  THR A 110      12.871  19.010  33.033  1.00  0.00           C  
ATOM   1604  OG1 THR A 110      12.206  20.042  32.291  1.00  0.00           O  
ATOM   1605  CG2 THR A 110      11.932  18.444  34.087  1.00  0.00           C  
ATOM   1606  H   THR A 110      13.292  21.464  34.270  1.00  0.00           H  
ATOM   1607  HA  THR A 110      14.599  18.791  34.285  1.00  0.00           H  
ATOM   1608  HB  THR A 110      13.167  18.221  32.343  1.00  0.00           H  
ATOM   1609  HG1 THR A 110      12.674  20.175  31.463  1.00  0.00           H  
ATOM   1610 1HG2 THR A 110      11.048  18.032  33.601  1.00  0.00           H  
ATOM   1611 2HG2 THR A 110      12.443  17.658  34.642  1.00  0.00           H  
ATOM   1612 3HG2 THR A 110      11.631  19.235  34.773  1.00  0.00           H  
ATOM   1613  N   GLY A 111      15.899  21.081  32.987  1.00  0.00           N  
ATOM   1614  CA  GLY A 111      16.884  21.625  32.062  1.00  0.00           C  
ATOM   1615  C   GLY A 111      16.412  22.975  31.564  1.00  0.00           C  
ATOM   1616  O   GLY A 111      15.349  23.438  31.973  1.00  0.00           O  
ATOM   1617  H   GLY A 111      15.829  21.499  33.905  1.00  0.00           H  
ATOM   1618 1HA  GLY A 111      17.846  21.717  32.566  1.00  0.00           H  
ATOM   1619 2HA  GLY A 111      17.030  20.943  31.225  1.00  0.00           H  
ATOM   1620  N   PHE A 112      17.168  23.611  30.676  1.00  0.00           N  
ATOM   1621  CA  PHE A 112      16.805  24.952  30.237  1.00  0.00           C  
ATOM   1622  C   PHE A 112      16.617  25.113  28.732  1.00  0.00           C  
ATOM   1623  O   PHE A 112      17.140  24.354  27.914  1.00  0.00           O  
ATOM   1624  CB  PHE A 112      17.876  25.944  30.694  1.00  0.00           C  
ATOM   1625  CG  PHE A 112      19.244  25.684  30.129  1.00  0.00           C  
ATOM   1626  CD1 PHE A 112      19.655  26.270  28.942  1.00  0.00           C  
ATOM   1627  CD2 PHE A 112      20.128  24.843  30.795  1.00  0.00           C  
ATOM   1628  CE1 PHE A 112      20.917  26.020  28.436  1.00  0.00           C  
ATOM   1629  CE2 PHE A 112      21.390  24.592  30.293  1.00  0.00           C  
ATOM   1630  CZ  PHE A 112      21.782  25.185  29.109  1.00  0.00           C  
ATOM   1631  H   PHE A 112      17.996  23.168  30.307  1.00  0.00           H  
ATOM   1632  HA  PHE A 112      15.852  25.215  30.695  1.00  0.00           H  
ATOM   1633 1HB  PHE A 112      17.587  26.955  30.409  1.00  0.00           H  
ATOM   1634 2HB  PHE A 112      17.947  25.918  31.780  1.00  0.00           H  
ATOM   1635  HD1 PHE A 112      18.985  26.935  28.396  1.00  0.00           H  
ATOM   1636  HD2 PHE A 112      19.823  24.372  31.731  1.00  0.00           H  
ATOM   1637  HE1 PHE A 112      21.222  26.490  27.501  1.00  0.00           H  
ATOM   1638  HE2 PHE A 112      22.071  23.930  30.826  1.00  0.00           H  
ATOM   1639  HZ  PHE A 112      22.772  24.995  28.698  1.00  0.00           H  
ATOM   1640  N   VAL A 113      15.880  26.171  28.399  1.00  0.00           N  
ATOM   1641  CA  VAL A 113      15.578  26.607  27.042  1.00  0.00           C  
ATOM   1642  C   VAL A 113      16.514  27.713  26.566  1.00  0.00           C  
ATOM   1643  O   VAL A 113      16.778  28.665  27.301  1.00  0.00           O  
ATOM   1644  CB  VAL A 113      14.120  27.100  26.972  1.00  0.00           C  
ATOM   1645  CG1 VAL A 113      13.800  27.626  25.581  1.00  0.00           C  
ATOM   1646  CG2 VAL A 113      13.194  25.954  27.355  1.00  0.00           C  
ATOM   1647  H   VAL A 113      15.509  26.705  29.172  1.00  0.00           H  
ATOM   1648  HA  VAL A 113      15.701  25.755  26.373  1.00  0.00           H  
ATOM   1649  HB  VAL A 113      13.988  27.930  27.667  1.00  0.00           H  
ATOM   1650 1HG1 VAL A 113      12.766  27.970  25.545  1.00  0.00           H  
ATOM   1651 2HG1 VAL A 113      14.453  28.460  25.322  1.00  0.00           H  
ATOM   1652 3HG1 VAL A 113      13.940  26.829  24.851  1.00  0.00           H  
ATOM   1653 1HG2 VAL A 113      12.157  26.287  27.311  1.00  0.00           H  
ATOM   1654 2HG2 VAL A 113      13.335  25.123  26.662  1.00  0.00           H  
ATOM   1655 3HG2 VAL A 113      13.426  25.626  28.368  1.00  0.00           H  
ATOM   1656  N   ASP A 114      17.039  27.534  25.360  1.00  0.00           N  
ATOM   1657  CA  ASP A 114      17.930  28.466  24.675  1.00  0.00           C  
ATOM   1658  C   ASP A 114      17.197  29.481  23.804  1.00  0.00           C  
ATOM   1659  O   ASP A 114      16.404  29.088  22.947  1.00  0.00           O  
ATOM   1660  CB  ASP A 114      18.924  27.698  23.801  1.00  0.00           C  
ATOM   1661  CG  ASP A 114      19.958  26.881  24.565  1.00  0.00           C  
ATOM   1662  OD1 ASP A 114      20.646  27.427  25.393  1.00  0.00           O  
ATOM   1663  OD2 ASP A 114      20.046  25.704  24.306  1.00  0.00           O  
ATOM   1664  H   ASP A 114      16.795  26.682  24.879  1.00  0.00           H  
ATOM   1665  HA  ASP A 114      18.482  29.028  25.429  1.00  0.00           H  
ATOM   1666 1HB  ASP A 114      18.377  27.013  23.152  1.00  0.00           H  
ATOM   1667 2HB  ASP A 114      19.458  28.407  23.169  1.00  0.00           H  
ATOM   1668  N   ILE A 115      17.337  30.774  24.086  1.00  0.00           N  
ATOM   1669  CA  ILE A 115      16.665  31.801  23.301  1.00  0.00           C  
ATOM   1670  C   ILE A 115      17.557  32.182  22.123  1.00  0.00           C  
ATOM   1671  O   ILE A 115      18.752  32.394  22.326  1.00  0.00           O  
ATOM   1672  CB  ILE A 115      16.341  33.058  24.127  1.00  0.00           C  
ATOM   1673  CG1 ILE A 115      15.137  32.820  25.042  1.00  0.00           C  
ATOM   1674  CG2 ILE A 115      16.066  34.298  23.289  1.00  0.00           C  
ATOM   1675  CD1 ILE A 115      15.458  32.232  26.397  1.00  0.00           C  
ATOM   1676  H   ILE A 115      17.916  31.062  24.861  1.00  0.00           H  
ATOM   1677  HA  ILE A 115      15.731  31.376  22.933  1.00  0.00           H  
ATOM   1678  HB  ILE A 115      17.200  33.266  24.766  1.00  0.00           H  
ATOM   1679 1HG1 ILE A 115      14.629  33.771  25.199  1.00  0.00           H  
ATOM   1680 2HG1 ILE A 115      14.449  32.142  24.537  1.00  0.00           H  
ATOM   1681 1HG2 ILE A 115      15.846  35.139  23.946  1.00  0.00           H  
ATOM   1682 2HG2 ILE A 115      16.934  34.539  22.679  1.00  0.00           H  
ATOM   1683 3HG2 ILE A 115      15.213  34.124  22.632  1.00  0.00           H  
ATOM   1684 1HD1 ILE A 115      14.509  32.123  26.923  1.00  0.00           H  
ATOM   1685 2HD1 ILE A 115      15.945  31.262  26.284  1.00  0.00           H  
ATOM   1686 3HD1 ILE A 115      16.125  32.900  26.941  1.00  0.00           H  
ATOM   1687  N   PRO A 116      17.059  32.216  20.875  1.00  0.00           N  
ATOM   1688  CA  PRO A 116      17.784  32.630  19.675  1.00  0.00           C  
ATOM   1689  C   PRO A 116      18.359  34.034  19.862  1.00  0.00           C  
ATOM   1690  O   PRO A 116      17.711  34.895  20.471  1.00  0.00           O  
ATOM   1691  CB  PRO A 116      16.693  32.592  18.599  1.00  0.00           C  
ATOM   1692  CG  PRO A 116      15.722  31.571  19.085  1.00  0.00           C  
ATOM   1693  CD  PRO A 116      15.699  31.715  20.583  1.00  0.00           C  
ATOM   1694  HA  PRO A 116      18.580  31.903  19.459  1.00  0.00           H  
ATOM   1695 1HB  PRO A 116      16.244  33.590  18.490  1.00  0.00           H  
ATOM   1696 2HB  PRO A 116      17.130  32.329  17.625  1.00  0.00           H  
ATOM   1697 1HG  PRO A 116      14.735  31.752  18.633  1.00  0.00           H  
ATOM   1698 2HG  PRO A 116      16.040  30.567  18.771  1.00  0.00           H  
ATOM   1699 1HD  PRO A 116      14.944  32.447  20.908  1.00  0.00           H  
ATOM   1700 2HD  PRO A 116      15.482  30.711  20.977  1.00  0.00           H  
ATOM   1701  N   LYS A 117      19.510  34.318  19.255  1.00  0.00           N  
ATOM   1702  CA  LYS A 117      20.169  35.609  19.462  1.00  0.00           C  
ATOM   1703  C   LYS A 117      19.589  36.807  18.710  1.00  0.00           C  
ATOM   1704  O   LYS A 117      20.251  37.424  17.875  1.00  0.00           O  
ATOM   1705  CB  LYS A 117      21.650  35.485  19.101  1.00  0.00           C  
ATOM   1706  CG  LYS A 117      22.433  34.530  19.992  1.00  0.00           C  
ATOM   1707  CD  LYS A 117      23.899  34.472  19.588  1.00  0.00           C  
ATOM   1708  CE  LYS A 117      24.678  33.499  20.460  1.00  0.00           C  
ATOM   1709  NZ  LYS A 117      26.111  33.417  20.066  1.00  0.00           N  
ATOM   1710  H   LYS A 117      19.932  33.630  18.647  1.00  0.00           H  
ATOM   1711  HA  LYS A 117      20.061  35.855  20.518  1.00  0.00           H  
ATOM   1712 1HB  LYS A 117      21.743  35.140  18.072  1.00  0.00           H  
ATOM   1713 2HB  LYS A 117      22.119  36.467  19.165  1.00  0.00           H  
ATOM   1714 1HG  LYS A 117      22.362  34.862  21.028  1.00  0.00           H  
ATOM   1715 2HG  LYS A 117      22.008  33.529  19.919  1.00  0.00           H  
ATOM   1716 1HD  LYS A 117      23.979  34.158  18.546  1.00  0.00           H  
ATOM   1717 2HD  LYS A 117      24.336  35.467  19.685  1.00  0.00           H  
ATOM   1718 1HE  LYS A 117      24.613  33.824  21.498  1.00  0.00           H  
ATOM   1719 2HE  LYS A 117      24.231  32.509  20.374  1.00  0.00           H  
ATOM   1720 1HZ  LYS A 117      26.585  32.760  20.671  1.00  0.00           H  
ATOM   1721 2HZ  LYS A 117      26.183  33.105  19.108  1.00  0.00           H  
ATOM   1722 3HZ  LYS A 117      26.539  34.328  20.154  1.00  0.00           H  
ATOM   1723  N   GLN A 118      18.365  37.158  19.091  1.00  0.00           N  
ATOM   1724  CA  GLN A 118      17.604  38.294  18.571  1.00  0.00           C  
ATOM   1725  C   GLN A 118      16.819  38.962  19.701  1.00  0.00           C  
ATOM   1726  O   GLN A 118      16.295  38.279  20.584  1.00  0.00           O  
ATOM   1727  CB  GLN A 118      16.639  37.870  17.461  1.00  0.00           C  
ATOM   1728  CG  GLN A 118      17.286  37.388  16.175  1.00  0.00           C  
ATOM   1729  CD  GLN A 118      17.627  35.911  16.137  1.00  0.00           C  
ATOM   1730  OE1 GLN A 118      16.825  35.062  16.536  1.00  0.00           O  
ATOM   1731  NE2 GLN A 118      18.825  35.594  15.658  1.00  0.00           N  
ATOM   1732  H   GLN A 118      17.972  36.558  19.799  1.00  0.00           H  
ATOM   1733  HA  GLN A 118      18.304  39.020  18.159  1.00  0.00           H  
ATOM   1734 1HB  GLN A 118      16.002  37.064  17.826  1.00  0.00           H  
ATOM   1735 2HB  GLN A 118      15.993  38.709  17.202  1.00  0.00           H  
ATOM   1736 1HG  GLN A 118      16.600  37.577  15.348  1.00  0.00           H  
ATOM   1737 2HG  GLN A 118      18.216  37.936  16.031  1.00  0.00           H  
ATOM   1738 1HE2 GLN A 118      19.112  34.637  15.607  1.00  0.00           H  
ATOM   1739 2HE2 GLN A 118      19.443  36.316  15.346  1.00  0.00           H  
ATOM   1740  N   GLU A 119      16.665  40.280  19.646  1.00  0.00           N  
ATOM   1741  CA  GLU A 119      15.865  40.946  20.664  1.00  0.00           C  
ATOM   1742  C   GLU A 119      14.401  40.520  20.565  1.00  0.00           C  
ATOM   1743  O   GLU A 119      13.736  40.331  21.582  1.00  0.00           O  
ATOM   1744  CB  GLU A 119      15.964  42.468  20.552  1.00  0.00           C  
ATOM   1745  CG  GLU A 119      17.314  43.068  20.924  1.00  0.00           C  
ATOM   1746  CD  GLU A 119      17.266  44.569  20.959  1.00  0.00           C  
ATOM   1747  OE1 GLU A 119      16.359  45.066  21.582  1.00  0.00           O  
ATOM   1748  OE2 GLU A 119      18.105  45.223  20.382  1.00  0.00           O  
ATOM   1749  H   GLU A 119      17.098  40.815  18.907  1.00  0.00           H  
ATOM   1750  HA  GLU A 119      16.239  40.654  21.646  1.00  0.00           H  
ATOM   1751 1HB  GLU A 119      15.745  42.770  19.529  1.00  0.00           H  
ATOM   1752 2HB  GLU A 119      15.220  42.936  21.197  1.00  0.00           H  
ATOM   1753 1HG  GLU A 119      17.608  42.690  21.902  1.00  0.00           H  
ATOM   1754 2HG  GLU A 119      18.060  42.740  20.201  1.00  0.00           H  
ATOM   1755  N   LYS A 120      13.924  40.295  19.345  1.00  0.00           N  
ATOM   1756  CA  LYS A 120      12.548  39.855  19.125  1.00  0.00           C  
ATOM   1757  C   LYS A 120      12.309  38.455  19.688  1.00  0.00           C  
ATOM   1758  O   LYS A 120      11.240  38.163  20.220  1.00  0.00           O  
ATOM   1759  CB  LYS A 120      12.205  39.881  17.635  1.00  0.00           C  
ATOM   1760  CG  LYS A 120      12.078  41.281  17.050  1.00  0.00           C  
ATOM   1761  CD  LYS A 120      11.753  41.234  15.565  1.00  0.00           C  
ATOM   1762  CE  LYS A 120      11.625  42.630  14.974  1.00  0.00           C  
ATOM   1763  NZ  LYS A 120      11.344  42.595  13.513  1.00  0.00           N  
ATOM   1764  H   LYS A 120      14.540  40.438  18.558  1.00  0.00           H  
ATOM   1765  HA  LYS A 120      11.880  40.540  19.648  1.00  0.00           H  
ATOM   1766 1HB  LYS A 120      12.975  39.349  17.077  1.00  0.00           H  
ATOM   1767 2HB  LYS A 120      11.261  39.359  17.472  1.00  0.00           H  
ATOM   1768 1HG  LYS A 120      11.286  41.818  17.572  1.00  0.00           H  
ATOM   1769 2HG  LYS A 120      13.015  41.819  17.191  1.00  0.00           H  
ATOM   1770 1HD  LYS A 120      12.542  40.698  15.035  1.00  0.00           H  
ATOM   1771 2HD  LYS A 120      10.814  40.700  15.415  1.00  0.00           H  
ATOM   1772 1HE  LYS A 120      10.816  43.155  15.479  1.00  0.00           H  
ATOM   1773 2HE  LYS A 120      12.554  43.173  15.144  1.00  0.00           H  
ATOM   1774 1HZ  LYS A 120      11.266  43.538  13.161  1.00  0.00           H  
ATOM   1775 2HZ  LYS A 120      12.096  42.119  13.035  1.00  0.00           H  
ATOM   1776 3HZ  LYS A 120      10.477  42.103  13.346  1.00  0.00           H  
ATOM   1777  N   ALA A 121      13.313  37.592  19.584  1.00  0.00           N  
ATOM   1778  CA  ALA A 121      13.174  36.226  20.083  1.00  0.00           C  
ATOM   1779  C   ALA A 121      13.039  36.256  21.601  1.00  0.00           C  
ATOM   1780  O   ALA A 121      12.264  35.496  22.181  1.00  0.00           O  
ATOM   1781  CB  ALA A 121      14.365  35.382  19.653  1.00  0.00           C  
ATOM   1782  H   ALA A 121      14.177  37.886  19.155  1.00  0.00           H  
ATOM   1783  HA  ALA A 121      12.271  35.783  19.665  1.00  0.00           H  
ATOM   1784 1HB  ALA A 121      14.249  34.374  20.054  1.00  0.00           H  
ATOM   1785 2HB  ALA A 121      14.418  35.339  18.566  1.00  0.00           H  
ATOM   1786 3HB  ALA A 121      15.285  35.822  20.039  1.00  0.00           H  
ATOM   1787  N   LEU A 122      13.807  37.137  22.238  1.00  0.00           N  
ATOM   1788  CA  LEU A 122      13.695  37.266  23.682  1.00  0.00           C  
ATOM   1789  C   LEU A 122      12.347  37.889  24.040  1.00  0.00           C  
ATOM   1790  O   LEU A 122      11.721  37.470  25.009  1.00  0.00           O  
ATOM   1791  CB  LEU A 122      14.833  38.122  24.252  1.00  0.00           C  
ATOM   1792  CG  LEU A 122      14.868  38.311  25.773  1.00  0.00           C  
ATOM   1793  CD1 LEU A 122      14.984  36.971  26.488  1.00  0.00           C  
ATOM   1794  CD2 LEU A 122      16.042  39.212  26.128  1.00  0.00           C  
ATOM   1795  H   LEU A 122      14.455  37.703  21.711  1.00  0.00           H  
ATOM   1796  HA  LEU A 122      13.764  36.266  24.107  1.00  0.00           H  
ATOM   1797 1HB  LEU A 122      15.779  37.667  23.961  1.00  0.00           H  
ATOM   1798 2HB  LEU A 122      14.772  39.114  23.805  1.00  0.00           H  
ATOM   1799  HG  LEU A 122      13.938  38.771  26.108  1.00  0.00           H  
ATOM   1800 1HD1 LEU A 122      15.006  37.137  27.566  1.00  0.00           H  
ATOM   1801 2HD1 LEU A 122      14.137  36.326  26.252  1.00  0.00           H  
ATOM   1802 3HD1 LEU A 122      15.902  36.476  26.175  1.00  0.00           H  
ATOM   1803 1HD2 LEU A 122      16.083  39.358  27.208  1.00  0.00           H  
ATOM   1804 2HD2 LEU A 122      16.965  38.741  25.789  1.00  0.00           H  
ATOM   1805 3HD2 LEU A 122      15.925  40.179  25.639  1.00  0.00           H  
ATOM   1806  N   MET A 123      11.908  38.894  23.292  1.00  0.00           N  
ATOM   1807  CA  MET A 123      10.647  39.570  23.572  1.00  0.00           C  
ATOM   1808  C   MET A 123       9.506  38.559  23.664  1.00  0.00           C  
ATOM   1809  O   MET A 123       8.774  38.519  24.655  1.00  0.00           O  
ATOM   1810  CB  MET A 123      10.365  40.603  22.483  1.00  0.00           C  
ATOM   1811  CG  MET A 123       9.132  41.474  22.677  1.00  0.00           C  
ATOM   1812  SD  MET A 123       8.843  42.577  21.280  1.00  0.00           S  
ATOM   1813  CE  MET A 123       7.296  43.379  21.691  1.00  0.00           C  
ATOM   1814  H   MET A 123      12.466  39.205  22.506  1.00  0.00           H  
ATOM   1815  HA  MET A 123      10.718  40.073  24.535  1.00  0.00           H  
ATOM   1816 1HB  MET A 123      11.220  41.272  22.400  1.00  0.00           H  
ATOM   1817 2HB  MET A 123      10.246  40.094  21.525  1.00  0.00           H  
ATOM   1818 1HG  MET A 123       8.249  40.848  22.807  1.00  0.00           H  
ATOM   1819 2HG  MET A 123       9.264  42.070  23.581  1.00  0.00           H  
ATOM   1820 1HE  MET A 123       7.021  44.079  20.902  1.00  0.00           H  
ATOM   1821 2HE  MET A 123       6.507  42.631  21.796  1.00  0.00           H  
ATOM   1822 3HE  MET A 123       7.399  43.921  22.632  1.00  0.00           H  
ATOM   1823  N   LYS A 124       9.454  37.654  22.691  1.00  0.00           N  
ATOM   1824  CA  LYS A 124       8.441  36.606  22.702  1.00  0.00           C  
ATOM   1825  C   LYS A 124       8.608  35.663  23.887  1.00  0.00           C  
ATOM   1826  O   LYS A 124       7.616  35.272  24.504  1.00  0.00           O  
ATOM   1827  CB  LYS A 124       8.500  35.829  21.387  1.00  0.00           C  
ATOM   1828  CG  LYS A 124       8.017  36.618  20.177  1.00  0.00           C  
ATOM   1829  CD  LYS A 124       8.138  35.811  18.893  1.00  0.00           C  
ATOM   1830  CE  LYS A 124       7.673  36.613  17.687  1.00  0.00           C  
ATOM   1831  NZ  LYS A 124       7.821  35.850  16.418  1.00  0.00           N  
ATOM   1832  H   LYS A 124      10.131  37.698  21.940  1.00  0.00           H  
ATOM   1833  HA  LYS A 124       7.462  37.080  22.792  1.00  0.00           H  
ATOM   1834 1HB  LYS A 124       9.528  35.516  21.202  1.00  0.00           H  
ATOM   1835 2HB  LYS A 124       7.891  34.928  21.468  1.00  0.00           H  
ATOM   1836 1HG  LYS A 124       6.972  36.898  20.322  1.00  0.00           H  
ATOM   1837 2HG  LYS A 124       8.613  37.526  20.084  1.00  0.00           H  
ATOM   1838 1HD  LYS A 124       9.180  35.521  18.750  1.00  0.00           H  
ATOM   1839 2HD  LYS A 124       7.533  34.909  18.972  1.00  0.00           H  
ATOM   1840 1HE  LYS A 124       6.626  36.880  17.820  1.00  0.00           H  
ATOM   1841 2HE  LYS A 124       8.262  37.529  17.622  1.00  0.00           H  
ATOM   1842 1HZ  LYS A 124       7.503  36.416  15.644  1.00  0.00           H  
ATOM   1843 2HZ  LYS A 124       8.793  35.609  16.281  1.00  0.00           H  
ATOM   1844 3HZ  LYS A 124       7.270  35.005  16.464  1.00  0.00           H  
ATOM   1845  N   ALA A 125       9.842  35.282  24.212  1.00  0.00           N  
ATOM   1846  CA  ALA A 125      10.050  34.394  25.345  1.00  0.00           C  
ATOM   1847  C   ALA A 125       9.664  35.057  26.662  1.00  0.00           C  
ATOM   1848  O   ALA A 125       9.028  34.427  27.504  1.00  0.00           O  
ATOM   1849  CB  ALA A 125      11.505  33.949  25.380  1.00  0.00           C  
ATOM   1850  H   ALA A 125      10.634  35.606  23.677  1.00  0.00           H  
ATOM   1851  HA  ALA A 125       9.413  33.517  25.224  1.00  0.00           H  
ATOM   1852 1HB  ALA A 125      11.666  33.288  26.231  1.00  0.00           H  
ATOM   1853 2HB  ALA A 125      11.745  33.417  24.458  1.00  0.00           H  
ATOM   1854 3HB  ALA A 125      12.143  34.827  25.473  1.00  0.00           H  
ATOM   1855  N   VAL A 126      10.012  36.325  26.867  1.00  0.00           N  
ATOM   1856  CA  VAL A 126       9.686  36.977  28.133  1.00  0.00           C  
ATOM   1857  C   VAL A 126       8.171  37.084  28.293  1.00  0.00           C  
ATOM   1858  O   VAL A 126       7.599  36.655  29.293  1.00  0.00           O  
ATOM   1859  CB  VAL A 126      10.308  38.385  28.202  1.00  0.00           C  
ATOM   1860  CG1 VAL A 126       9.790  39.155  29.408  1.00  0.00           C  
ATOM   1861  CG2 VAL A 126      11.825  38.290  28.252  1.00  0.00           C  
ATOM   1862  H   VAL A 126      10.503  36.824  26.139  1.00  0.00           H  
ATOM   1863  HA  VAL A 126      10.094  36.380  28.949  1.00  0.00           H  
ATOM   1864  HB  VAL A 126      10.013  38.950  27.319  1.00  0.00           H  
ATOM   1865 1HG1 VAL A 126      10.254  40.142  29.417  1.00  0.00           H  
ATOM   1866 2HG1 VAL A 126       8.708  39.270  29.361  1.00  0.00           H  
ATOM   1867 3HG1 VAL A 126      10.049  38.614  30.318  1.00  0.00           H  
ATOM   1868 1HG2 VAL A 126      12.246  39.294  28.300  1.00  0.00           H  
ATOM   1869 2HG2 VAL A 126      12.126  37.725  29.133  1.00  0.00           H  
ATOM   1870 3HG2 VAL A 126      12.194  37.786  27.358  1.00  0.00           H  
ATOM   1871  N   ALA A 127       7.509  37.505  27.218  1.00  0.00           N  
ATOM   1872  CA  ALA A 127       6.049  37.607  27.182  1.00  0.00           C  
ATOM   1873  C   ALA A 127       5.353  36.263  27.378  1.00  0.00           C  
ATOM   1874  O   ALA A 127       4.272  36.226  27.963  1.00  0.00           O  
ATOM   1875  CB  ALA A 127       5.620  38.231  25.863  1.00  0.00           C  
ATOM   1876  H   ALA A 127       8.028  37.765  26.392  1.00  0.00           H  
ATOM   1877  HA  ALA A 127       5.731  38.249  28.004  1.00  0.00           H  
ATOM   1878 1HB  ALA A 127       4.532  38.311  25.854  1.00  0.00           H  
ATOM   1879 2HB  ALA A 127       6.064  39.222  25.768  1.00  0.00           H  
ATOM   1880 3HB  ALA A 127       5.955  37.600  25.043  1.00  0.00           H  
ATOM   1881  N   THR A 128       5.954  35.176  26.903  1.00  0.00           N  
ATOM   1882  CA  THR A 128       5.351  33.851  27.005  1.00  0.00           C  
ATOM   1883  C   THR A 128       5.579  33.093  28.310  1.00  0.00           C  
ATOM   1884  O   THR A 128       4.630  32.504  28.831  1.00  0.00           O  
ATOM   1885  CB  THR A 128       5.843  32.963  25.847  1.00  0.00           C  
ATOM   1886  OG1 THR A 128       5.526  33.587  24.595  1.00  0.00           O  
ATOM   1887  CG2 THR A 128       5.189  31.592  25.897  1.00  0.00           C  
ATOM   1888  H   THR A 128       6.854  35.236  26.447  1.00  0.00           H  
ATOM   1889  HA  THR A 128       4.270  33.981  26.932  1.00  0.00           H  
ATOM   1890  HB  THR A 128       6.923  32.848  25.921  1.00  0.00           H  
ATOM   1891  HG1 THR A 128       6.104  34.345  24.483  1.00  0.00           H  
ATOM   1892 1HG2 THR A 128       5.557  30.989  25.067  1.00  0.00           H  
ATOM   1893 2HG2 THR A 128       5.421  31.083  26.833  1.00  0.00           H  
ATOM   1894 3HG2 THR A 128       4.106  31.708  25.818  1.00  0.00           H  
ATOM   1895  N   VAL A 129       6.797  33.071  28.852  1.00  0.00           N  
ATOM   1896  CA  VAL A 129       7.017  32.246  30.035  1.00  0.00           C  
ATOM   1897  C   VAL A 129       7.374  32.930  31.353  1.00  0.00           C  
ATOM   1898  O   VAL A 129       7.418  32.239  32.372  1.00  0.00           O  
ATOM   1899  CB  VAL A 129       8.126  31.196  29.832  1.00  0.00           C  
ATOM   1900  CG1 VAL A 129       7.743  30.258  28.696  1.00  0.00           C  
ATOM   1901  CG2 VAL A 129       9.448  31.892  29.549  1.00  0.00           C  
ATOM   1902  H   VAL A 129       7.548  33.612  28.452  1.00  0.00           H  
ATOM   1903  HA  VAL A 129       6.085  31.719  30.237  1.00  0.00           H  
ATOM   1904  HB  VAL A 129       8.225  30.587  30.730  1.00  0.00           H  
ATOM   1905 1HG1 VAL A 129       8.530  29.516  28.555  1.00  0.00           H  
ATOM   1906 2HG1 VAL A 129       6.809  29.757  28.946  1.00  0.00           H  
ATOM   1907 3HG1 VAL A 129       7.619  30.831  27.777  1.00  0.00           H  
ATOM   1908 1HG2 VAL A 129      10.233  31.149  29.407  1.00  0.00           H  
ATOM   1909 2HG2 VAL A 129       9.356  32.497  28.648  1.00  0.00           H  
ATOM   1910 3HG2 VAL A 129       9.730  32.540  30.380  1.00  0.00           H  
ATOM   1911  N   GLY A 130       7.596  34.239  31.420  1.00  0.00           N  
ATOM   1912  CA  GLY A 130       7.964  34.755  32.737  1.00  0.00           C  
ATOM   1913  C   GLY A 130       9.446  35.071  32.711  1.00  0.00           C  
ATOM   1914  O   GLY A 130      10.066  35.037  31.647  1.00  0.00           O  
ATOM   1915  H   GLY A 130       7.519  34.859  30.627  1.00  0.00           H  
ATOM   1916 1HA  GLY A 130       7.378  35.645  32.973  1.00  0.00           H  
ATOM   1917 2HA  GLY A 130       7.733  34.022  33.509  1.00  0.00           H  
ATOM   1918  N   PRO A 131      10.061  35.393  33.860  1.00  0.00           N  
ATOM   1919  CA  PRO A 131      11.450  35.820  33.982  1.00  0.00           C  
ATOM   1920  C   PRO A 131      12.450  34.852  33.369  1.00  0.00           C  
ATOM   1921  O   PRO A 131      12.310  33.631  33.482  1.00  0.00           O  
ATOM   1922  CB  PRO A 131      11.596  35.902  35.504  1.00  0.00           C  
ATOM   1923  CG  PRO A 131      10.222  36.184  36.010  1.00  0.00           C  
ATOM   1924  CD  PRO A 131       9.321  35.375  35.115  1.00  0.00           C  
ATOM   1925  HA  PRO A 131      11.545  36.804  33.498  1.00  0.00           H  
ATOM   1926 1HB  PRO A 131      11.998  34.959  35.903  1.00  0.00           H  
ATOM   1927 2HB  PRO A 131      12.316  36.699  35.738  1.00  0.00           H  
ATOM   1928 1HG  PRO A 131      10.139  35.896  37.068  1.00  0.00           H  
ATOM   1929 2HG  PRO A 131      10.007  37.262  35.960  1.00  0.00           H  
ATOM   1930 1HD  PRO A 131       9.209  34.351  35.501  1.00  0.00           H  
ATOM   1931 2HD  PRO A 131       8.340  35.872  35.056  1.00  0.00           H  
ATOM   1932  N   ILE A 132      13.412  35.426  32.657  1.00  0.00           N  
ATOM   1933  CA  ILE A 132      14.472  34.739  31.931  1.00  0.00           C  
ATOM   1934  C   ILE A 132      15.875  35.183  32.338  1.00  0.00           C  
ATOM   1935  O   ILE A 132      16.116  36.367  32.575  1.00  0.00           O  
ATOM   1936  CB  ILE A 132      14.311  34.944  30.414  1.00  0.00           C  
ATOM   1937  CG1 ILE A 132      12.968  34.331  30.010  1.00  0.00           C  
ATOM   1938  CG2 ILE A 132      15.453  34.337  29.613  1.00  0.00           C  
ATOM   1939  CD1 ILE A 132      12.539  34.507  28.571  1.00  0.00           C  
ATOM   1940  H   ILE A 132      13.392  36.436  32.624  1.00  0.00           H  
ATOM   1941  HA  ILE A 132      14.399  33.674  32.154  1.00  0.00           H  
ATOM   1942  HB  ILE A 132      14.281  36.012  30.201  1.00  0.00           H  
ATOM   1943 1HG1 ILE A 132      13.000  33.259  30.205  1.00  0.00           H  
ATOM   1944 2HG1 ILE A 132      12.187  34.767  30.633  1.00  0.00           H  
ATOM   1945 1HG2 ILE A 132      15.304  34.501  28.547  1.00  0.00           H  
ATOM   1946 2HG2 ILE A 132      16.409  34.778  29.891  1.00  0.00           H  
ATOM   1947 3HG2 ILE A 132      15.488  33.265  29.811  1.00  0.00           H  
ATOM   1948 1HD1 ILE A 132      11.572  34.017  28.453  1.00  0.00           H  
ATOM   1949 2HD1 ILE A 132      12.455  35.568  28.337  1.00  0.00           H  
ATOM   1950 3HD1 ILE A 132      13.262  34.060  27.890  1.00  0.00           H  
ATOM   1951  N   SER A 133      16.798  34.239  32.496  1.00  0.00           N  
ATOM   1952  CA  SER A 133      18.155  34.565  32.921  1.00  0.00           C  
ATOM   1953  C   SER A 133      18.968  35.091  31.743  1.00  0.00           C  
ATOM   1954  O   SER A 133      19.026  34.449  30.690  1.00  0.00           O  
ATOM   1955  CB  SER A 133      18.836  33.337  33.495  1.00  0.00           C  
ATOM   1956  OG  SER A 133      18.206  32.911  34.672  1.00  0.00           O  
ATOM   1957  H   SER A 133      16.588  33.266  32.330  1.00  0.00           H  
ATOM   1958  HA  SER A 133      18.114  35.331  33.696  1.00  0.00           H  
ATOM   1959 1HB  SER A 133      18.815  32.535  32.758  1.00  0.00           H  
ATOM   1960 2HB  SER A 133      19.882  33.544  33.712  1.00  0.00           H  
ATOM   1961  HG  SER A 133      18.390  33.580  35.335  1.00  0.00           H  
ATOM   1962  N   VAL A 134      19.582  36.259  31.903  1.00  0.00           N  
ATOM   1963  CA  VAL A 134      20.372  36.836  30.826  1.00  0.00           C  
ATOM   1964  C   VAL A 134      21.730  37.366  31.248  1.00  0.00           C  
ATOM   1965  O   VAL A 134      21.877  37.980  32.303  1.00  0.00           O  
ATOM   1966  CB  VAL A 134      19.589  37.988  30.170  1.00  0.00           C  
ATOM   1967  CG1 VAL A 134      20.402  38.695  29.095  1.00  0.00           C  
ATOM   1968  CG2 VAL A 134      18.306  37.412  29.592  1.00  0.00           C  
ATOM   1969  H   VAL A 134      19.499  36.758  32.779  1.00  0.00           H  
ATOM   1970  HA  VAL A 134      20.547  36.050  30.091  1.00  0.00           H  
ATOM   1971  HB  VAL A 134      19.361  38.744  30.922  1.00  0.00           H  
ATOM   1972 1HG1 VAL A 134      19.785  39.493  28.680  1.00  0.00           H  
ATOM   1973 2HG1 VAL A 134      21.317  39.122  29.504  1.00  0.00           H  
ATOM   1974 3HG1 VAL A 134      20.675  37.989  28.311  1.00  0.00           H  
ATOM   1975 1HG2 VAL A 134      17.709  38.189  29.114  1.00  0.00           H  
ATOM   1976 2HG2 VAL A 134      18.577  36.656  28.855  1.00  0.00           H  
ATOM   1977 3HG2 VAL A 134      17.696  36.956  30.373  1.00  0.00           H  
ATOM   1978  N   ALA A 135      22.762  37.076  30.463  1.00  0.00           N  
ATOM   1979  CA  ALA A 135      24.056  37.644  30.808  1.00  0.00           C  
ATOM   1980  C   ALA A 135      24.173  38.932  30.002  1.00  0.00           C  
ATOM   1981  O   ALA A 135      23.769  38.965  28.841  1.00  0.00           O  
ATOM   1982  CB  ALA A 135      25.216  36.704  30.512  1.00  0.00           C  
ATOM   1983  H   ALA A 135      22.629  36.481  29.660  1.00  0.00           H  
ATOM   1984  HA  ALA A 135      24.096  37.862  31.875  1.00  0.00           H  
ATOM   1985 1HB  ALA A 135      26.143  37.218  30.762  1.00  0.00           H  
ATOM   1986 2HB  ALA A 135      25.108  35.802  31.119  1.00  0.00           H  
ATOM   1987 3HB  ALA A 135      25.228  36.420  29.460  1.00  0.00           H  
ATOM   1988  N   ILE A 136      24.711  39.981  30.617  1.00  0.00           N  
ATOM   1989  CA  ILE A 136      24.907  41.274  29.973  1.00  0.00           C  
ATOM   1990  C   ILE A 136      26.317  41.841  30.158  1.00  0.00           C  
ATOM   1991  O   ILE A 136      27.121  41.329  30.939  1.00  0.00           O  
ATOM   1992  CB  ILE A 136      23.915  42.349  30.453  1.00  0.00           C  
ATOM   1993  CG1 ILE A 136      24.121  42.594  31.950  1.00  0.00           C  
ATOM   1994  CG2 ILE A 136      22.496  41.896  30.142  1.00  0.00           C  
ATOM   1995  CD1 ILE A 136      23.421  43.808  32.517  1.00  0.00           C  
ATOM   1996  H   ILE A 136      24.991  39.855  31.580  1.00  0.00           H  
ATOM   1997  HA  ILE A 136      24.758  41.142  28.903  1.00  0.00           H  
ATOM   1998  HB  ILE A 136      24.115  43.288  29.941  1.00  0.00           H  
ATOM   1999 1HG1 ILE A 136      23.767  41.718  32.492  1.00  0.00           H  
ATOM   2000 2HG1 ILE A 136      25.187  42.706  32.144  1.00  0.00           H  
ATOM   2001 1HG2 ILE A 136      21.766  42.638  30.472  1.00  0.00           H  
ATOM   2002 2HG2 ILE A 136      22.399  41.755  29.066  1.00  0.00           H  
ATOM   2003 3HG2 ILE A 136      22.295  40.957  30.658  1.00  0.00           H  
ATOM   2004 1HD1 ILE A 136      23.639  43.880  33.582  1.00  0.00           H  
ATOM   2005 2HD1 ILE A 136      23.779  44.699  32.005  1.00  0.00           H  
ATOM   2006 3HD1 ILE A 136      22.343  43.726  32.380  1.00  0.00           H  
ATOM   2007  N   ASP A 137      26.601  42.884  29.385  1.00  0.00           N  
ATOM   2008  CA  ASP A 137      27.792  43.712  29.542  1.00  0.00           C  
ATOM   2009  C   ASP A 137      27.503  44.793  30.573  1.00  0.00           C  
ATOM   2010  O   ASP A 137      26.679  45.676  30.340  1.00  0.00           O  
ATOM   2011  CB  ASP A 137      28.234  44.363  28.229  1.00  0.00           C  
ATOM   2012  CG  ASP A 137      29.437  45.292  28.364  1.00  0.00           C  
ATOM   2013  OD1 ASP A 137      29.824  45.597  29.465  1.00  0.00           O  
ATOM   2014  OD2 ASP A 137      29.979  45.700  27.366  1.00  0.00           O  
ATOM   2015  H   ASP A 137      25.940  43.097  28.654  1.00  0.00           H  
ATOM   2016  HA  ASP A 137      28.615  43.087  29.887  1.00  0.00           H  
ATOM   2017 1HB  ASP A 137      28.487  43.589  27.506  1.00  0.00           H  
ATOM   2018 2HB  ASP A 137      27.407  44.944  27.818  1.00  0.00           H  
ATOM   2019  N   ALA A 138      28.077  44.689  31.767  1.00  0.00           N  
ATOM   2020  CA  ALA A 138      27.765  45.663  32.807  1.00  0.00           C  
ATOM   2021  C   ALA A 138      29.035  46.372  33.257  1.00  0.00           C  
ATOM   2022  O   ALA A 138      29.150  46.763  34.421  1.00  0.00           O  
ATOM   2023  CB  ALA A 138      27.085  45.008  34.002  1.00  0.00           C  
ATOM   2024  H   ALA A 138      28.726  43.938  31.956  1.00  0.00           H  
ATOM   2025  HA  ALA A 138      27.083  46.410  32.403  1.00  0.00           H  
ATOM   2026 1HB  ALA A 138      26.868  45.748  34.773  1.00  0.00           H  
ATOM   2027 2HB  ALA A 138      26.148  44.552  33.678  1.00  0.00           H  
ATOM   2028 3HB  ALA A 138      27.764  44.254  34.389  1.00  0.00           H  
ATOM   2029  N   GLY A 139      30.009  46.496  32.359  1.00  0.00           N  
ATOM   2030  CA  GLY A 139      31.285  47.092  32.730  1.00  0.00           C  
ATOM   2031  C   GLY A 139      31.404  48.595  32.558  1.00  0.00           C  
ATOM   2032  O   GLY A 139      32.470  49.151  32.814  1.00  0.00           O  
ATOM   2033  H   GLY A 139      29.862  46.172  31.412  1.00  0.00           H  
ATOM   2034 1HA  GLY A 139      31.478  46.864  33.779  1.00  0.00           H  
ATOM   2035 2HA  GLY A 139      32.065  46.625  32.129  1.00  0.00           H  
ATOM   2036  N   HIS A 140      30.341  49.271  32.143  1.00  0.00           N  
ATOM   2037  CA  HIS A 140      30.404  50.706  31.905  1.00  0.00           C  
ATOM   2038  C   HIS A 140      29.760  51.529  33.012  1.00  0.00           C  
ATOM   2039  O   HIS A 140      28.739  51.125  33.572  1.00  0.00           O  
ATOM   2040  CB  HIS A 140      29.722  51.058  30.579  1.00  0.00           C  
ATOM   2041  CG  HIS A 140      30.411  50.528  29.361  1.00  0.00           C  
ATOM   2042  ND1 HIS A 140      31.572  51.087  28.869  1.00  0.00           N  
ATOM   2043  CD2 HIS A 140      30.106  49.502  28.541  1.00  0.00           C  
ATOM   2044  CE1 HIS A 140      31.954  50.422  27.793  1.00  0.00           C  
ATOM   2045  NE2 HIS A 140      31.080  49.456  27.575  1.00  0.00           N  
ATOM   2046  H   HIS A 140      29.479  48.765  31.996  1.00  0.00           H  
ATOM   2047  HA  HIS A 140      31.446  51.022  31.855  1.00  0.00           H  
ATOM   2048 1HB  HIS A 140      28.703  50.669  30.580  1.00  0.00           H  
ATOM   2049 2HB  HIS A 140      29.658  52.141  30.480  1.00  0.00           H  
ATOM   2050  HD2 HIS A 140      29.247  48.838  28.633  1.00  0.00           H  
ATOM   2051  HE1 HIS A 140      32.837  50.629  27.188  1.00  0.00           H  
ATOM   2052  HE2 HIS A 140      31.136  48.796  26.811  1.00  0.00           H  
ATOM   2053  N   GLU A 141      30.344  52.683  33.316  1.00  0.00           N  
ATOM   2054  CA  GLU A 141      29.869  53.586  34.360  1.00  0.00           C  
ATOM   2055  C   GLU A 141      28.445  54.058  34.099  1.00  0.00           C  
ATOM   2056  O   GLU A 141      27.637  54.247  35.010  1.00  0.00           O  
ATOM   2057  CB  GLU A 141      30.794  54.800  34.481  1.00  0.00           C  
ATOM   2058  CG  GLU A 141      32.220  54.476  34.903  1.00  0.00           C  
ATOM   2059  CD  GLU A 141      33.109  54.104  33.750  1.00  0.00           C  
ATOM   2060  OE1 GLU A 141      32.591  53.921  32.674  1.00  0.00           O  
ATOM   2061  OE2 GLU A 141      34.298  54.003  33.936  1.00  0.00           O  
ATOM   2062  H   GLU A 141      31.165  52.957  32.800  1.00  0.00           H  
ATOM   2063  HA  GLU A 141      29.873  53.053  35.312  1.00  0.00           H  
ATOM   2064 1HB  GLU A 141      30.841  55.315  33.521  1.00  0.00           H  
ATOM   2065 2HB  GLU A 141      30.385  55.500  35.209  1.00  0.00           H  
ATOM   2066 1HG  GLU A 141      32.643  55.345  35.406  1.00  0.00           H  
ATOM   2067 2HG  GLU A 141      32.204  53.653  35.616  1.00  0.00           H  
ATOM   2068  N   SER A 142      28.083  54.048  32.822  1.00  0.00           N  
ATOM   2069  CA  SER A 142      26.757  54.399  32.327  1.00  0.00           C  
ATOM   2070  C   SER A 142      25.689  53.447  32.876  1.00  0.00           C  
ATOM   2071  O   SER A 142      24.526  53.831  33.016  1.00  0.00           O  
ATOM   2072  CB  SER A 142      26.795  54.353  30.812  1.00  0.00           C  
ATOM   2073  OG  SER A 142      27.663  55.314  30.277  1.00  0.00           O  
ATOM   2074  H   SER A 142      28.779  53.775  32.143  1.00  0.00           H  
ATOM   2075  HA  SER A 142      26.515  55.410  32.660  1.00  0.00           H  
ATOM   2076 1HB  SER A 142      27.116  53.362  30.490  1.00  0.00           H  
ATOM   2077 2HB  SER A 142      25.793  54.519  30.417  1.00  0.00           H  
ATOM   2078  HG  SER A 142      27.736  55.127  29.338  1.00  0.00           H  
ATOM   2079  N   PHE A 143      26.078  52.221  33.205  1.00  0.00           N  
ATOM   2080  CA  PHE A 143      25.183  51.207  33.755  1.00  0.00           C  
ATOM   2081  C   PHE A 143      25.365  51.088  35.269  1.00  0.00           C  
ATOM   2082  O   PHE A 143      24.407  51.021  36.033  1.00  0.00           O  
ATOM   2083  CB  PHE A 143      25.420  49.839  33.111  1.00  0.00           C  
ATOM   2084  CG  PHE A 143      24.489  48.755  33.572  1.00  0.00           C  
ATOM   2085  CD1 PHE A 143      23.166  48.715  33.158  1.00  0.00           C  
ATOM   2086  CD2 PHE A 143      24.936  47.771  34.421  1.00  0.00           C  
ATOM   2087  CE1 PHE A 143      22.314  47.714  33.586  1.00  0.00           C  
ATOM   2088  CE2 PHE A 143      24.094  46.765  34.854  1.00  0.00           C  
ATOM   2089  CZ  PHE A 143      22.779  46.734  34.437  1.00  0.00           C  
ATOM   2090  H   PHE A 143      27.042  51.955  33.077  1.00  0.00           H  
ATOM   2091  HA  PHE A 143      24.155  51.503  33.546  1.00  0.00           H  
ATOM   2092 1HB  PHE A 143      25.322  49.913  32.030  1.00  0.00           H  
ATOM   2093 2HB  PHE A 143      26.439  49.518  33.325  1.00  0.00           H  
ATOM   2094  HD1 PHE A 143      22.799  49.490  32.484  1.00  0.00           H  
ATOM   2095  HD2 PHE A 143      25.976  47.801  34.748  1.00  0.00           H  
ATOM   2096  HE1 PHE A 143      21.277  47.696  33.252  1.00  0.00           H  
ATOM   2097  HE2 PHE A 143      24.470  45.995  35.528  1.00  0.00           H  
ATOM   2098  HZ  PHE A 143      22.111  45.944  34.777  1.00  0.00           H  
ATOM   2099  N   LEU A 144      26.629  51.072  35.685  1.00  0.00           N  
ATOM   2100  CA  LEU A 144      27.046  50.825  37.060  1.00  0.00           C  
ATOM   2101  C   LEU A 144      26.466  51.807  38.078  1.00  0.00           C  
ATOM   2102  O   LEU A 144      26.172  51.440  39.216  1.00  0.00           O  
ATOM   2103  CB  LEU A 144      28.578  50.868  37.122  1.00  0.00           C  
ATOM   2104  CG  LEU A 144      29.394  49.782  36.409  1.00  0.00           C  
ATOM   2105  CD1 LEU A 144      30.850  50.226  36.382  1.00  0.00           C  
ATOM   2106  CD2 LEU A 144      29.229  48.452  37.129  1.00  0.00           C  
ATOM   2107  H   LEU A 144      27.352  51.245  35.003  1.00  0.00           H  
ATOM   2108  HA  LEU A 144      26.695  49.831  37.338  1.00  0.00           H  
ATOM   2109 1HB  LEU A 144      28.889  51.821  36.697  1.00  0.00           H  
ATOM   2110 2HB  LEU A 144      28.874  50.827  38.170  1.00  0.00           H  
ATOM   2111  HG  LEU A 144      29.057  49.668  35.379  1.00  0.00           H  
ATOM   2112 1HD1 LEU A 144      31.448  49.466  35.879  1.00  0.00           H  
ATOM   2113 2HD1 LEU A 144      30.958  51.170  35.848  1.00  0.00           H  
ATOM   2114 3HD1 LEU A 144      31.195  50.352  37.408  1.00  0.00           H  
ATOM   2115 1HD2 LEU A 144      29.810  47.680  36.622  1.00  0.00           H  
ATOM   2116 2HD2 LEU A 144      29.585  48.567  38.153  1.00  0.00           H  
ATOM   2117 3HD2 LEU A 144      28.174  48.181  37.123  1.00  0.00           H  
ATOM   2118  N   PHE A 145      26.336  53.067  37.675  1.00  0.00           N  
ATOM   2119  CA  PHE A 145      25.831  54.063  38.614  1.00  0.00           C  
ATOM   2120  C   PHE A 145      24.466  54.590  38.183  1.00  0.00           C  
ATOM   2121  O   PHE A 145      24.154  55.765  38.371  1.00  0.00           O  
ATOM   2122  CB  PHE A 145      26.871  55.185  38.665  1.00  0.00           C  
ATOM   2123  CG  PHE A 145      28.194  54.560  39.005  1.00  0.00           C  
ATOM   2124  CD1 PHE A 145      29.195  54.478  38.048  1.00  0.00           C  
ATOM   2125  CD2 PHE A 145      28.457  54.048  40.278  1.00  0.00           C  
ATOM   2126  CE1 PHE A 145      30.420  53.907  38.341  1.00  0.00           C  
ATOM   2127  CE2 PHE A 145      29.680  53.478  40.572  1.00  0.00           C  
ATOM   2128  CZ  PHE A 145      30.661  53.408  39.603  1.00  0.00           C  
ATOM   2129  H   PHE A 145      26.576  53.347  36.734  1.00  0.00           H  
ATOM   2130  HA  PHE A 145      25.720  53.606  39.598  1.00  0.00           H  
ATOM   2131 1HB  PHE A 145      26.917  55.700  37.707  1.00  0.00           H  
ATOM   2132 2HB  PHE A 145      26.595  55.934  39.405  1.00  0.00           H  
ATOM   2133  HD1 PHE A 145      28.997  54.876  37.053  1.00  0.00           H  
ATOM   2134  HD2 PHE A 145      27.684  54.101  41.045  1.00  0.00           H  
ATOM   2135  HE1 PHE A 145      31.197  53.849  37.580  1.00  0.00           H  
ATOM   2136  HE2 PHE A 145      29.876  53.082  41.568  1.00  0.00           H  
ATOM   2137  HZ  PHE A 145      31.624  52.956  39.840  1.00  0.00           H  
ATOM   2138  N   TYR A 146      23.704  53.747  37.494  1.00  0.00           N  
ATOM   2139  CA  TYR A 146      22.359  54.075  37.031  1.00  0.00           C  
ATOM   2140  C   TYR A 146      21.389  54.434  38.154  1.00  0.00           C  
ATOM   2141  O   TYR A 146      21.396  53.821  39.223  1.00  0.00           O  
ATOM   2142  CB  TYR A 146      21.775  52.914  36.224  1.00  0.00           C  
ATOM   2143  CG  TYR A 146      20.310  53.110  35.903  1.00  0.00           C  
ATOM   2144  CD1 TYR A 146      19.874  53.807  34.785  1.00  0.00           C  
ATOM   2145  CD2 TYR A 146      19.393  52.559  36.784  1.00  0.00           C  
ATOM   2146  CE1 TYR A 146      18.519  53.947  34.556  1.00  0.00           C  
ATOM   2147  CE2 TYR A 146      18.035  52.693  36.566  1.00  0.00           C  
ATOM   2148  CZ  TYR A 146      17.588  53.382  35.458  1.00  0.00           C  
ATOM   2149  OH  TYR A 146      16.230  53.501  35.263  1.00  0.00           O  
ATOM   2150  H   TYR A 146      24.050  52.824  37.271  1.00  0.00           H  
ATOM   2151  HA  TYR A 146      22.432  54.952  36.388  1.00  0.00           H  
ATOM   2152 1HB  TYR A 146      22.326  52.800  35.289  1.00  0.00           H  
ATOM   2153 2HB  TYR A 146      21.889  51.983  36.779  1.00  0.00           H  
ATOM   2154  HD1 TYR A 146      20.595  54.241  34.092  1.00  0.00           H  
ATOM   2155  HD2 TYR A 146      19.748  52.016  37.659  1.00  0.00           H  
ATOM   2156  HE1 TYR A 146      18.174  54.493  33.679  1.00  0.00           H  
ATOM   2157  HE2 TYR A 146      17.320  52.256  37.265  1.00  0.00           H  
ATOM   2158  HH  TYR A 146      16.068  53.952  34.432  1.00  0.00           H  
ATOM   2159  N   LYS A 147      20.614  55.496  37.945  1.00  0.00           N  
ATOM   2160  CA  LYS A 147      19.618  55.905  38.933  1.00  0.00           C  
ATOM   2161  C   LYS A 147      18.203  56.029  38.387  1.00  0.00           C  
ATOM   2162  O   LYS A 147      17.251  55.597  39.033  1.00  0.00           O  
ATOM   2163  CB  LYS A 147      20.032  57.235  39.567  1.00  0.00           C  
ATOM   2164  CG  LYS A 147      21.310  57.148  40.389  1.00  0.00           C  
ATOM   2165  CD  LYS A 147      21.669  58.484  41.021  1.00  0.00           C  
ATOM   2166  CE  LYS A 147      22.961  58.381  41.819  1.00  0.00           C  
ATOM   2167  NZ  LYS A 147      23.350  59.686  42.420  1.00  0.00           N  
ATOM   2168  H   LYS A 147      20.725  56.019  37.087  1.00  0.00           H  
ATOM   2169  HA  LYS A 147      19.574  55.139  39.709  1.00  0.00           H  
ATOM   2170 1HB  LYS A 147      20.177  57.981  38.786  1.00  0.00           H  
ATOM   2171 2HB  LYS A 147      19.231  57.589  40.216  1.00  0.00           H  
ATOM   2172 1HG  LYS A 147      21.179  56.408  41.179  1.00  0.00           H  
ATOM   2173 2HG  LYS A 147      22.134  56.832  39.750  1.00  0.00           H  
ATOM   2174 1HD  LYS A 147      21.789  59.236  40.239  1.00  0.00           H  
ATOM   2175 2HD  LYS A 147      20.864  58.801  41.684  1.00  0.00           H  
ATOM   2176 1HE  LYS A 147      22.828  57.649  42.614  1.00  0.00           H  
ATOM   2177 2HE  LYS A 147      23.757  58.042  41.158  1.00  0.00           H  
ATOM   2178 1HZ  LYS A 147      24.209  59.574  42.939  1.00  0.00           H  
ATOM   2179 2HZ  LYS A 147      23.487  60.369  41.688  1.00  0.00           H  
ATOM   2180 3HZ  LYS A 147      22.621  60.003  43.043  1.00  0.00           H  
ATOM   2181  N   GLU A 148      18.051  56.595  37.194  1.00  0.00           N  
ATOM   2182  CA  GLU A 148      16.738  56.890  36.634  1.00  0.00           C  
ATOM   2183  C   GLU A 148      16.768  56.977  35.109  1.00  0.00           C  
ATOM   2184  O   GLU A 148      17.818  57.235  34.517  1.00  0.00           O  
ATOM   2185  CB  GLU A 148      16.234  58.201  37.238  1.00  0.00           C  
ATOM   2186  CG  GLU A 148      14.850  58.694  36.838  1.00  0.00           C  
ATOM   2187  CD  GLU A 148      13.726  57.729  37.096  1.00  0.00           C  
ATOM   2188  OE1 GLU A 148      13.026  57.892  38.067  1.00  0.00           O  
ATOM   2189  OE2 GLU A 148      13.569  56.824  36.310  1.00  0.00           O  
ATOM   2190  H   GLU A 148      18.865  56.832  36.647  1.00  0.00           H  
ATOM   2191  HA  GLU A 148      16.060  56.079  36.900  1.00  0.00           H  
ATOM   2192 1HB  GLU A 148      16.219  58.111  38.322  1.00  0.00           H  
ATOM   2193 2HB  GLU A 148      16.928  59.002  36.975  1.00  0.00           H  
ATOM   2194 1HG  GLU A 148      14.642  59.609  37.392  1.00  0.00           H  
ATOM   2195 2HG  GLU A 148      14.837  58.934  35.776  1.00  0.00           H  
ATOM   2196  N   GLY A 149      15.607  56.810  34.488  1.00  0.00           N  
ATOM   2197  CA  GLY A 149      15.440  56.943  33.047  1.00  0.00           C  
ATOM   2198  C   GLY A 149      15.785  55.670  32.304  1.00  0.00           C  
ATOM   2199  O   GLY A 149      15.810  54.582  32.884  1.00  0.00           O  
ATOM   2200  H   GLY A 149      14.805  56.580  35.055  1.00  0.00           H  
ATOM   2201 1HA  GLY A 149      14.406  57.214  32.831  1.00  0.00           H  
ATOM   2202 2HA  GLY A 149      16.072  57.751  32.683  1.00  0.00           H  
ATOM   2203  N   ILE A 150      16.029  55.792  31.004  1.00  0.00           N  
ATOM   2204  CA  ILE A 150      16.325  54.616  30.204  1.00  0.00           C  
ATOM   2205  C   ILE A 150      17.794  54.686  29.803  1.00  0.00           C  
ATOM   2206  O   ILE A 150      18.270  55.694  29.273  1.00  0.00           O  
ATOM   2207  CB  ILE A 150      15.427  54.535  28.957  1.00  0.00           C  
ATOM   2208  CG1 ILE A 150      13.978  54.419  29.438  1.00  0.00           C  
ATOM   2209  CG2 ILE A 150      15.848  53.358  28.092  1.00  0.00           C  
ATOM   2210  CD1 ILE A 150      12.881  54.579  28.410  1.00  0.00           C  
ATOM   2211  H   ILE A 150      16.011  56.705  30.573  1.00  0.00           H  
ATOM   2212  HA  ILE A 150      16.146  53.719  30.796  1.00  0.00           H  
ATOM   2213  HB  ILE A 150      15.519  55.455  28.378  1.00  0.00           H  
ATOM   2214 1HG1 ILE A 150      13.854  53.436  29.891  1.00  0.00           H  
ATOM   2215 2HG1 ILE A 150      13.803  55.178  30.201  1.00  0.00           H  
ATOM   2216 1HG2 ILE A 150      15.224  53.279  27.201  1.00  0.00           H  
ATOM   2217 2HG2 ILE A 150      16.882  53.470  27.770  1.00  0.00           H  
ATOM   2218 3HG2 ILE A 150      15.751  52.437  28.667  1.00  0.00           H  
ATOM   2219 1HD1 ILE A 150      11.910  54.473  28.894  1.00  0.00           H  
ATOM   2220 2HD1 ILE A 150      12.950  55.566  27.951  1.00  0.00           H  
ATOM   2221 3HD1 ILE A 150      12.982  53.818  27.638  1.00  0.00           H  
ATOM   2222  N   TYR A 151      18.495  53.599  30.105  1.00  0.00           N  
ATOM   2223  CA  TYR A 151      19.920  53.418  29.908  1.00  0.00           C  
ATOM   2224  C   TYR A 151      20.376  52.983  28.523  1.00  0.00           C  
ATOM   2225  O   TYR A 151      19.845  52.055  27.910  1.00  0.00           O  
ATOM   2226  CB  TYR A 151      20.432  52.410  30.939  1.00  0.00           C  
ATOM   2227  CG  TYR A 151      21.765  51.812  30.546  1.00  0.00           C  
ATOM   2228  CD1 TYR A 151      22.956  52.523  30.569  1.00  0.00           C  
ATOM   2229  CD2 TYR A 151      21.761  50.485  30.144  1.00  0.00           C  
ATOM   2230  CE1 TYR A 151      24.121  51.885  30.189  1.00  0.00           C  
ATOM   2231  CE2 TYR A 151      22.939  49.870  29.769  1.00  0.00           C  
ATOM   2232  CZ  TYR A 151      24.118  50.586  29.796  1.00  0.00           C  
ATOM   2233  OH  TYR A 151      25.304  49.994  29.427  1.00  0.00           O  
ATOM   2234  H   TYR A 151      17.970  52.838  30.508  1.00  0.00           H  
ATOM   2235  HA  TYR A 151      20.395  54.385  30.069  1.00  0.00           H  
ATOM   2236 1HB  TYR A 151      20.540  52.894  31.912  1.00  0.00           H  
ATOM   2237 2HB  TYR A 151      19.708  51.605  31.059  1.00  0.00           H  
ATOM   2238  HD1 TYR A 151      22.978  53.567  30.881  1.00  0.00           H  
ATOM   2239  HD2 TYR A 151      20.823  49.930  30.126  1.00  0.00           H  
ATOM   2240  HE1 TYR A 151      25.070  52.420  30.198  1.00  0.00           H  
ATOM   2241  HE2 TYR A 151      22.936  48.826  29.453  1.00  0.00           H  
ATOM   2242  HH  TYR A 151      25.130  49.128  29.051  1.00  0.00           H  
ATOM   2243  N   PHE A 152      21.330  53.737  27.985  1.00  0.00           N  
ATOM   2244  CA  PHE A 152      21.898  53.448  26.673  1.00  0.00           C  
ATOM   2245  C   PHE A 152      23.384  53.798  26.651  1.00  0.00           C  
ATOM   2246  O   PHE A 152      23.767  54.911  27.017  1.00  0.00           O  
ATOM   2247  CB  PHE A 152      21.177  54.219  25.567  1.00  0.00           C  
ATOM   2248  CG  PHE A 152      21.799  54.010  24.215  1.00  0.00           C  
ATOM   2249  CD1 PHE A 152      21.722  52.789  23.561  1.00  0.00           C  
ATOM   2250  CD2 PHE A 152      22.465  55.045  23.595  1.00  0.00           C  
ATOM   2251  CE1 PHE A 152      22.299  52.611  22.318  1.00  0.00           C  
ATOM   2252  CE2 PHE A 152      23.043  54.876  22.352  1.00  0.00           C  
ATOM   2253  CZ  PHE A 152      22.961  53.656  21.710  1.00  0.00           C  
ATOM   2254  H   PHE A 152      21.669  54.538  28.500  1.00  0.00           H  
ATOM   2255  HA  PHE A 152      21.791  52.380  26.478  1.00  0.00           H  
ATOM   2256 1HB  PHE A 152      20.133  53.912  25.519  1.00  0.00           H  
ATOM   2257 2HB  PHE A 152      21.189  55.284  25.796  1.00  0.00           H  
ATOM   2258  HD1 PHE A 152      21.200  51.959  24.036  1.00  0.00           H  
ATOM   2259  HD2 PHE A 152      22.532  56.011  24.098  1.00  0.00           H  
ATOM   2260  HE1 PHE A 152      22.230  51.644  21.820  1.00  0.00           H  
ATOM   2261  HE2 PHE A 152      23.564  55.708  21.880  1.00  0.00           H  
ATOM   2262  HZ  PHE A 152      23.419  53.522  20.731  1.00  0.00           H  
ATOM   2263  N   GLU A 153      24.196  52.871  26.158  1.00  0.00           N  
ATOM   2264  CA  GLU A 153      25.632  53.096  26.030  1.00  0.00           C  
ATOM   2265  C   GLU A 153      26.178  52.425  24.772  1.00  0.00           C  
ATOM   2266  O   GLU A 153      26.252  51.197  24.708  1.00  0.00           O  
ATOM   2267  CB  GLU A 153      26.340  52.552  27.272  1.00  0.00           C  
ATOM   2268  CG  GLU A 153      27.859  52.497  27.186  1.00  0.00           C  
ATOM   2269  CD  GLU A 153      28.483  53.822  26.848  1.00  0.00           C  
ATOM   2270  OE1 GLU A 153      28.388  54.755  27.610  1.00  0.00           O  
ATOM   2271  OE2 GLU A 153      29.063  53.878  25.789  1.00  0.00           O  
ATOM   2272  H   GLU A 153      23.812  51.987  25.855  1.00  0.00           H  
ATOM   2273  HA  GLU A 153      25.805  54.171  25.956  1.00  0.00           H  
ATOM   2274 1HB  GLU A 153      26.083  53.173  28.129  1.00  0.00           H  
ATOM   2275 2HB  GLU A 153      25.984  51.542  27.471  1.00  0.00           H  
ATOM   2276 1HG  GLU A 153      28.246  52.157  28.146  1.00  0.00           H  
ATOM   2277 2HG  GLU A 153      28.163  51.770  26.434  1.00  0.00           H  
ATOM   2278  N   PRO A 154      26.578  53.178  23.738  1.00  0.00           N  
ATOM   2279  CA  PRO A 154      27.081  52.678  22.462  1.00  0.00           C  
ATOM   2280  C   PRO A 154      28.197  51.641  22.573  1.00  0.00           C  
ATOM   2281  O   PRO A 154      28.311  50.782  21.698  1.00  0.00           O  
ATOM   2282  CB  PRO A 154      27.600  53.954  21.793  1.00  0.00           C  
ATOM   2283  CG  PRO A 154      26.741  55.041  22.343  1.00  0.00           C  
ATOM   2284  CD  PRO A 154      26.506  54.664  23.781  1.00  0.00           C  
ATOM   2285  HA  PRO A 154      26.237  52.239  21.908  1.00  0.00           H  
ATOM   2286 1HB  PRO A 154      28.665  54.090  22.032  1.00  0.00           H  
ATOM   2287 2HB  PRO A 154      27.520  53.862  20.699  1.00  0.00           H  
ATOM   2288 1HG  PRO A 154      27.245  56.013  22.243  1.00  0.00           H  
ATOM   2289 2HG  PRO A 154      25.810  55.096  21.760  1.00  0.00           H  
ATOM   2290 1HD  PRO A 154      27.305  55.081  24.412  1.00  0.00           H  
ATOM   2291 2HD  PRO A 154      25.520  55.055  24.069  1.00  0.00           H  
ATOM   2292  N   ASP A 155      29.032  51.701  23.608  1.00  0.00           N  
ATOM   2293  CA  ASP A 155      30.112  50.725  23.731  1.00  0.00           C  
ATOM   2294  C   ASP A 155      29.754  49.513  24.589  1.00  0.00           C  
ATOM   2295  O   ASP A 155      30.638  48.770  25.013  1.00  0.00           O  
ATOM   2296  CB  ASP A 155      31.360  51.395  24.315  1.00  0.00           C  
ATOM   2297  CG  ASP A 155      32.007  52.407  23.380  1.00  0.00           C  
ATOM   2298  OD1 ASP A 155      31.978  52.223  22.183  1.00  0.00           O  
ATOM   2299  OD2 ASP A 155      32.534  53.369  23.880  1.00  0.00           O  
ATOM   2300  H   ASP A 155      28.965  52.400  24.335  1.00  0.00           H  
ATOM   2301  HA  ASP A 155      30.343  50.350  22.733  1.00  0.00           H  
ATOM   2302 1HB  ASP A 155      31.086  51.902  25.240  1.00  0.00           H  
ATOM   2303 2HB  ASP A 155      32.101  50.633  24.557  1.00  0.00           H  
ATOM   2304  N   CYS A 156      28.474  49.350  24.920  1.00  0.00           N  
ATOM   2305  CA  CYS A 156      28.030  48.224  25.740  1.00  0.00           C  
ATOM   2306  C   CYS A 156      27.812  47.011  24.838  1.00  0.00           C  
ATOM   2307  O   CYS A 156      26.883  46.970  24.035  1.00  0.00           O  
ATOM   2308  CB  CYS A 156      26.738  48.601  26.464  1.00  0.00           C  
ATOM   2309  SG  CYS A 156      26.215  47.423  27.733  1.00  0.00           S  
ATOM   2310  H   CYS A 156      27.786  50.013  24.599  1.00  0.00           H  
ATOM   2311  HA  CYS A 156      28.794  47.993  26.484  1.00  0.00           H  
ATOM   2312 1HB  CYS A 156      26.865  49.573  26.941  1.00  0.00           H  
ATOM   2313 2HB  CYS A 156      25.930  48.691  25.738  1.00  0.00           H  
ATOM   2314  N   SER A 157      28.791  46.114  24.883  1.00  0.00           N  
ATOM   2315  CA  SER A 157      28.990  45.016  23.942  1.00  0.00           C  
ATOM   2316  C   SER A 157      27.947  43.899  23.953  1.00  0.00           C  
ATOM   2317  O   SER A 157      27.423  43.515  24.997  1.00  0.00           O  
ATOM   2318  CB  SER A 157      30.350  44.388  24.184  1.00  0.00           C  
ATOM   2319  OG  SER A 157      30.550  43.261  23.379  1.00  0.00           O  
ATOM   2320  H   SER A 157      29.462  46.199  25.634  1.00  0.00           H  
ATOM   2321  HA  SER A 157      28.952  45.442  22.939  1.00  0.00           H  
ATOM   2322 1HB  SER A 157      31.123  45.126  23.978  1.00  0.00           H  
ATOM   2323 2HB  SER A 157      30.427  44.107  25.233  1.00  0.00           H  
ATOM   2324  HG  SER A 157      31.503  43.188  23.289  1.00  0.00           H  
ATOM   2325  N   SER A 158      27.680  43.373  22.762  1.00  0.00           N  
ATOM   2326  CA  SER A 158      26.774  42.247  22.570  1.00  0.00           C  
ATOM   2327  C   SER A 158      27.459  40.919  22.851  1.00  0.00           C  
ATOM   2328  O   SER A 158      26.828  39.865  22.871  1.00  0.00           O  
ATOM   2329  CB  SER A 158      26.241  42.255  21.149  1.00  0.00           C  
ATOM   2330  OG  SER A 158      27.268  42.023  20.224  1.00  0.00           O  
ATOM   2331  H   SER A 158      28.120  43.767  21.941  1.00  0.00           H  
ATOM   2332  HA  SER A 158      25.942  42.362  23.267  1.00  0.00           H  
ATOM   2333 1HB  SER A 158      25.474  41.486  21.046  1.00  0.00           H  
ATOM   2334 2HB  SER A 158      25.773  43.216  20.943  1.00  0.00           H  
ATOM   2335  HG  SER A 158      26.843  42.020  19.363  1.00  0.00           H  
ATOM   2336  N   GLU A 159      28.790  40.946  22.929  1.00  0.00           N  
ATOM   2337  CA  GLU A 159      29.576  39.733  23.130  1.00  0.00           C  
ATOM   2338  C   GLU A 159      30.333  39.659  24.453  1.00  0.00           C  
ATOM   2339  O   GLU A 159      30.538  38.580  25.000  1.00  0.00           O  
ATOM   2340  CB  GLU A 159      30.588  39.561  21.995  1.00  0.00           C  
ATOM   2341  CG  GLU A 159      29.981  39.349  20.614  1.00  0.00           C  
ATOM   2342  CD  GLU A 159      31.024  39.178  19.545  1.00  0.00           C  
ATOM   2343  OE1 GLU A 159      32.183  39.326  19.855  1.00  0.00           O  
ATOM   2344  OE2 GLU A 159      30.670  38.899  18.425  1.00  0.00           O  
ATOM   2345  H   GLU A 159      29.258  41.836  22.849  1.00  0.00           H  
ATOM   2346  HA  GLU A 159      28.890  38.885  23.124  1.00  0.00           H  
ATOM   2347 1HB  GLU A 159      31.222  40.446  21.944  1.00  0.00           H  
ATOM   2348 2HB  GLU A 159      31.228  38.705  22.208  1.00  0.00           H  
ATOM   2349 1HG  GLU A 159      29.350  38.459  20.641  1.00  0.00           H  
ATOM   2350 2HG  GLU A 159      29.352  40.202  20.370  1.00  0.00           H  
ATOM   2351  N   ASP A 160      30.767  40.795  24.992  1.00  0.00           N  
ATOM   2352  CA  ASP A 160      31.625  40.751  26.168  1.00  0.00           C  
ATOM   2353  C   ASP A 160      30.807  40.654  27.455  1.00  0.00           C  
ATOM   2354  O   ASP A 160      30.647  41.633  28.183  1.00  0.00           O  
ATOM   2355  CB  ASP A 160      32.513  41.995  26.232  1.00  0.00           C  
ATOM   2356  CG  ASP A 160      33.637  41.890  27.254  1.00  0.00           C  
ATOM   2357  OD1 ASP A 160      33.787  40.841  27.833  1.00  0.00           O  
ATOM   2358  OD2 ASP A 160      34.336  42.857  27.448  1.00  0.00           O  
ATOM   2359  H   ASP A 160      30.499  41.680  24.583  1.00  0.00           H  
ATOM   2360  HA  ASP A 160      32.261  39.867  26.103  1.00  0.00           H  
ATOM   2361 1HB  ASP A 160      32.956  42.173  25.251  1.00  0.00           H  
ATOM   2362 2HB  ASP A 160      31.903  42.864  26.481  1.00  0.00           H  
ATOM   2363  N   MET A 161      30.314  39.453  27.733  1.00  0.00           N  
ATOM   2364  CA  MET A 161      29.420  39.232  28.865  1.00  0.00           C  
ATOM   2365  C   MET A 161      30.151  39.034  30.184  1.00  0.00           C  
ATOM   2366  O   MET A 161      31.092  38.238  30.259  1.00  0.00           O  
ATOM   2367  CB  MET A 161      28.545  38.016  28.567  1.00  0.00           C  
ATOM   2368  CG  MET A 161      27.739  38.126  27.280  1.00  0.00           C  
ATOM   2369  SD  MET A 161      26.513  39.449  27.323  1.00  0.00           S  
ATOM   2370  CE  MET A 161      27.312  40.791  26.449  1.00  0.00           C  
ATOM   2371  H   MET A 161      30.589  38.697  27.119  1.00  0.00           H  
ATOM   2372  HA  MET A 161      28.788  40.111  28.990  1.00  0.00           H  
ATOM   2373 1HB  MET A 161      29.171  37.127  28.496  1.00  0.00           H  
ATOM   2374 2HB  MET A 161      27.849  37.866  29.393  1.00  0.00           H  
ATOM   2375 1HG  MET A 161      28.408  38.315  26.441  1.00  0.00           H  
ATOM   2376 2HG  MET A 161      27.219  37.187  27.093  1.00  0.00           H  
ATOM   2377 1HE  MET A 161      26.647  41.654  26.415  1.00  0.00           H  
ATOM   2378 2HE  MET A 161      28.241  41.087  26.939  1.00  0.00           H  
ATOM   2379 3HE  MET A 161      27.537  40.458  25.434  1.00  0.00           H  
ATOM   2380  N   ASP A 162      29.722  39.734  31.225  1.00  0.00           N  
ATOM   2381  CA  ASP A 162      30.338  39.531  32.533  1.00  0.00           C  
ATOM   2382  C   ASP A 162      29.375  39.564  33.717  1.00  0.00           C  
ATOM   2383  O   ASP A 162      29.798  39.311  34.848  1.00  0.00           O  
ATOM   2384  CB  ASP A 162      31.419  40.591  32.757  1.00  0.00           C  
ATOM   2385  CG  ASP A 162      30.922  42.030  32.756  1.00  0.00           C  
ATOM   2386  OD1 ASP A 162      29.790  42.294  32.428  1.00  0.00           O  
ATOM   2387  OD2 ASP A 162      31.718  42.871  33.098  1.00  0.00           O  
ATOM   2388  H   ASP A 162      28.974  40.404  31.117  1.00  0.00           H  
ATOM   2389  HA  ASP A 162      30.794  38.540  32.536  1.00  0.00           H  
ATOM   2390 1HB  ASP A 162      31.906  40.410  33.716  1.00  0.00           H  
ATOM   2391 2HB  ASP A 162      32.172  40.497  31.975  1.00  0.00           H  
ATOM   2392  N   HIS A 163      28.118  39.934  33.502  1.00  0.00           N  
ATOM   2393  CA  HIS A 163      27.201  40.131  34.622  1.00  0.00           C  
ATOM   2394  C   HIS A 163      25.870  39.414  34.419  1.00  0.00           C  
ATOM   2395  O   HIS A 163      25.326  39.390  33.321  1.00  0.00           O  
ATOM   2396  CB  HIS A 163      26.979  41.638  34.790  1.00  0.00           C  
ATOM   2397  CG  HIS A 163      26.437  42.098  36.108  1.00  0.00           C  
ATOM   2398  ND1 HIS A 163      27.110  41.908  37.297  1.00  0.00           N  
ATOM   2399  CD2 HIS A 163      25.295  42.734  36.415  1.00  0.00           C  
ATOM   2400  CE1 HIS A 163      26.393  42.415  38.284  1.00  0.00           C  
ATOM   2401  NE2 HIS A 163      25.286  42.923  37.775  1.00  0.00           N  
ATOM   2402  H   HIS A 163      27.772  40.085  32.568  1.00  0.00           H  
ATOM   2403  HA  HIS A 163      27.640  39.719  35.531  1.00  0.00           H  
ATOM   2404 1HB  HIS A 163      27.942  42.125  34.634  1.00  0.00           H  
ATOM   2405 2HB  HIS A 163      26.283  41.978  34.025  1.00  0.00           H  
ATOM   2406  HD2 HIS A 163      24.521  43.041  35.711  1.00  0.00           H  
ATOM   2407  HE1 HIS A 163      26.663  42.418  39.341  1.00  0.00           H  
ATOM   2408  HE2 HIS A 163      24.558  43.374  38.309  1.00  0.00           H  
ATOM   2409  N   GLY A 164      25.321  38.828  35.479  1.00  0.00           N  
ATOM   2410  CA  GLY A 164      24.023  38.178  35.338  1.00  0.00           C  
ATOM   2411  C   GLY A 164      22.871  39.044  35.810  1.00  0.00           C  
ATOM   2412  O   GLY A 164      22.930  39.612  36.899  1.00  0.00           O  
ATOM   2413  H   GLY A 164      25.802  38.837  36.366  1.00  0.00           H  
ATOM   2414 1HA  GLY A 164      23.850  37.912  34.295  1.00  0.00           H  
ATOM   2415 2HA  GLY A 164      24.039  37.251  35.913  1.00  0.00           H  
ATOM   2416  N   VAL A 165      21.821  39.134  35.000  1.00  0.00           N  
ATOM   2417  CA  VAL A 165      20.598  39.847  35.350  1.00  0.00           C  
ATOM   2418  C   VAL A 165      19.356  39.022  35.020  1.00  0.00           C  
ATOM   2419  O   VAL A 165      19.420  38.057  34.259  1.00  0.00           O  
ATOM   2420  CB  VAL A 165      20.454  41.204  34.635  1.00  0.00           C  
ATOM   2421  CG1 VAL A 165      21.590  42.138  35.026  1.00  0.00           C  
ATOM   2422  CG2 VAL A 165      20.424  40.981  33.131  1.00  0.00           C  
ATOM   2423  H   VAL A 165      21.873  38.682  34.099  1.00  0.00           H  
ATOM   2424  HA  VAL A 165      20.607  40.045  36.422  1.00  0.00           H  
ATOM   2425  HB  VAL A 165      19.526  41.676  34.958  1.00  0.00           H  
ATOM   2426 1HG1 VAL A 165      21.469  43.091  34.511  1.00  0.00           H  
ATOM   2427 2HG1 VAL A 165      21.571  42.304  36.103  1.00  0.00           H  
ATOM   2428 3HG1 VAL A 165      22.532  41.674  34.735  1.00  0.00           H  
ATOM   2429 1HG2 VAL A 165      20.321  41.936  32.614  1.00  0.00           H  
ATOM   2430 2HG2 VAL A 165      21.352  40.502  32.820  1.00  0.00           H  
ATOM   2431 3HG2 VAL A 165      19.583  40.344  32.857  1.00  0.00           H  
ATOM   2432  N   LEU A 166      18.234  39.359  35.645  1.00  0.00           N  
ATOM   2433  CA  LEU A 166      17.012  38.648  35.282  1.00  0.00           C  
ATOM   2434  C   LEU A 166      16.183  39.563  34.386  1.00  0.00           C  
ATOM   2435  O   LEU A 166      15.938  40.715  34.749  1.00  0.00           O  
ATOM   2436  CB  LEU A 166      16.240  38.266  36.552  1.00  0.00           C  
ATOM   2437  CG  LEU A 166      14.967  37.423  36.407  1.00  0.00           C  
ATOM   2438  CD1 LEU A 166      15.348  36.031  35.921  1.00  0.00           C  
ATOM   2439  CD2 LEU A 166      14.256  37.374  37.751  1.00  0.00           C  
ATOM   2440  H   LEU A 166      18.259  40.085  36.349  1.00  0.00           H  
ATOM   2441  HA  LEU A 166      17.277  37.738  34.745  1.00  0.00           H  
ATOM   2442 1HB  LEU A 166      16.913  37.706  37.198  1.00  0.00           H  
ATOM   2443 2HB  LEU A 166      15.946  39.183  37.061  1.00  0.00           H  
ATOM   2444  HG  LEU A 166      14.309  37.869  35.661  1.00  0.00           H  
ATOM   2445 1HD1 LEU A 166      14.448  35.424  35.815  1.00  0.00           H  
ATOM   2446 2HD1 LEU A 166      15.852  36.079  34.956  1.00  0.00           H  
ATOM   2447 3HD1 LEU A 166      16.016  35.571  36.647  1.00  0.00           H  
ATOM   2448 1HD2 LEU A 166      13.341  36.783  37.694  1.00  0.00           H  
ATOM   2449 2HD2 LEU A 166      14.914  36.924  38.494  1.00  0.00           H  
ATOM   2450 3HD2 LEU A 166      13.999  38.389  38.055  1.00  0.00           H  
ATOM   2451  N   VAL A 167      15.646  39.053  33.285  1.00  0.00           N  
ATOM   2452  CA  VAL A 167      14.788  39.904  32.471  1.00  0.00           C  
ATOM   2453  C   VAL A 167      13.334  39.591  32.777  1.00  0.00           C  
ATOM   2454  O   VAL A 167      12.850  38.468  32.642  1.00  0.00           O  
ATOM   2455  CB  VAL A 167      15.030  39.714  30.962  1.00  0.00           C  
ATOM   2456  CG1 VAL A 167      14.092  40.582  30.138  1.00  0.00           C  
ATOM   2457  CG2 VAL A 167      16.487  40.044  30.675  1.00  0.00           C  
ATOM   2458  H   VAL A 167      15.834  38.093  33.033  1.00  0.00           H  
ATOM   2459  HA  VAL A 167      14.998  40.948  32.707  1.00  0.00           H  
ATOM   2460  HB  VAL A 167      14.817  38.681  30.684  1.00  0.00           H  
ATOM   2461 1HG1 VAL A 167      14.292  40.421  29.079  1.00  0.00           H  
ATOM   2462 2HG1 VAL A 167      13.052  40.329  30.347  1.00  0.00           H  
ATOM   2463 3HG1 VAL A 167      14.255  41.631  30.385  1.00  0.00           H  
ATOM   2464 1HG2 VAL A 167      16.680  39.916  29.611  1.00  0.00           H  
ATOM   2465 2HG2 VAL A 167      16.665  41.079  30.970  1.00  0.00           H  
ATOM   2466 3HG2 VAL A 167      17.128  39.375  31.249  1.00  0.00           H  
ATOM   2467  N   VAL A 168      12.680  40.605  33.334  1.00  0.00           N  
ATOM   2468  CA  VAL A 168      11.327  40.475  33.872  1.00  0.00           C  
ATOM   2469  C   VAL A 168      10.354  41.303  33.043  1.00  0.00           C  
ATOM   2470  O   VAL A 168       9.189  41.449  33.397  1.00  0.00           O  
ATOM   2471  CB  VAL A 168      11.290  40.962  35.332  1.00  0.00           C  
ATOM   2472  CG1 VAL A 168      12.230  40.102  36.166  1.00  0.00           C  
ATOM   2473  CG2 VAL A 168      11.671  42.432  35.423  1.00  0.00           C  
ATOM   2474  H   VAL A 168      13.166  41.489  33.374  1.00  0.00           H  
ATOM   2475  HA  VAL A 168      11.026  39.427  33.829  1.00  0.00           H  
ATOM   2476  HB  VAL A 168      10.287  40.835  35.736  1.00  0.00           H  
ATOM   2477 1HG1 VAL A 168      12.215  40.434  37.203  1.00  0.00           H  
ATOM   2478 2HG1 VAL A 168      11.906  39.063  36.115  1.00  0.00           H  
ATOM   2479 3HG1 VAL A 168      13.246  40.186  35.779  1.00  0.00           H  
ATOM   2480 1HG2 VAL A 168      11.637  42.747  36.464  1.00  0.00           H  
ATOM   2481 2HG2 VAL A 168      12.679  42.580  35.033  1.00  0.00           H  
ATOM   2482 3HG2 VAL A 168      10.975  43.037  34.841  1.00  0.00           H  
ATOM   2483  N   GLY A 169      10.807  41.777  31.884  1.00  0.00           N  
ATOM   2484  CA  GLY A 169       9.901  42.574  31.070  1.00  0.00           C  
ATOM   2485  C   GLY A 169      10.580  43.444  30.028  1.00  0.00           C  
ATOM   2486  O   GLY A 169      11.779  43.347  29.771  1.00  0.00           O  
ATOM   2487  H   GLY A 169      11.757  41.585  31.594  1.00  0.00           H  
ATOM   2488 1HA  GLY A 169       9.205  41.916  30.551  1.00  0.00           H  
ATOM   2489 2HA  GLY A 169       9.326  43.211  31.740  1.00  0.00           H  
ATOM   2490  N   TYR A 170       9.749  44.279  29.411  1.00  0.00           N  
ATOM   2491  CA  TYR A 170      10.105  45.234  28.369  1.00  0.00           C  
ATOM   2492  C   TYR A 170       8.988  46.257  28.218  1.00  0.00           C  
ATOM   2493  O   TYR A 170       7.848  45.995  28.599  1.00  0.00           O  
ATOM   2494  CB  TYR A 170      10.371  44.529  27.035  1.00  0.00           C  
ATOM   2495  CG  TYR A 170       9.233  43.692  26.495  1.00  0.00           C  
ATOM   2496  CD1 TYR A 170       8.228  44.312  25.766  1.00  0.00           C  
ATOM   2497  CD2 TYR A 170       9.186  42.322  26.716  1.00  0.00           C  
ATOM   2498  CE1 TYR A 170       7.186  43.553  25.272  1.00  0.00           C  
ATOM   2499  CE2 TYR A 170       8.136  41.581  26.213  1.00  0.00           C  
ATOM   2500  CZ  TYR A 170       7.140  42.209  25.489  1.00  0.00           C  
ATOM   2501  OH  TYR A 170       6.075  41.511  24.969  1.00  0.00           O  
ATOM   2502  H   TYR A 170       8.787  44.224  29.714  1.00  0.00           H  
ATOM   2503  HA  TYR A 170      11.016  45.755  28.664  1.00  0.00           H  
ATOM   2504 1HB  TYR A 170      10.614  45.277  26.278  1.00  0.00           H  
ATOM   2505 2HB  TYR A 170      11.234  43.871  27.147  1.00  0.00           H  
ATOM   2506  HD1 TYR A 170       8.250  45.387  25.583  1.00  0.00           H  
ATOM   2507  HD2 TYR A 170       9.973  41.833  27.290  1.00  0.00           H  
ATOM   2508  HE1 TYR A 170       6.397  44.042  24.699  1.00  0.00           H  
ATOM   2509  HE2 TYR A 170       8.095  40.505  26.387  1.00  0.00           H  
ATOM   2510  HH  TYR A 170       5.498  42.121  24.501  1.00  0.00           H  
ATOM   2511  N   GLY A 171       9.268  47.391  27.581  1.00  0.00           N  
ATOM   2512  CA  GLY A 171       8.204  48.363  27.373  1.00  0.00           C  
ATOM   2513  C   GLY A 171       8.610  49.624  26.633  1.00  0.00           C  
ATOM   2514  O   GLY A 171       9.645  49.696  25.973  1.00  0.00           O  
ATOM   2515  H   GLY A 171      10.209  47.553  27.256  1.00  0.00           H  
ATOM   2516 1HA  GLY A 171       7.401  47.889  26.809  1.00  0.00           H  
ATOM   2517 2HA  GLY A 171       7.804  48.658  28.342  1.00  0.00           H  
ATOM   2518  N   PHE A 172       7.723  50.608  26.728  1.00  0.00           N  
ATOM   2519  CA  PHE A 172       7.772  51.910  26.077  1.00  0.00           C  
ATOM   2520  C   PHE A 172       7.101  52.898  27.023  1.00  0.00           C  
ATOM   2521  O   PHE A 172       6.380  52.465  27.920  1.00  0.00           O  
ATOM   2522  CB  PHE A 172       7.051  51.831  24.729  1.00  0.00           C  
ATOM   2523  CG  PHE A 172       5.587  51.562  24.928  1.00  0.00           C  
ATOM   2524  CD1 PHE A 172       4.686  52.614  24.985  1.00  0.00           C  
ATOM   2525  CD2 PHE A 172       5.109  50.260  25.059  1.00  0.00           C  
ATOM   2526  CE1 PHE A 172       3.337  52.378  25.168  1.00  0.00           C  
ATOM   2527  CE2 PHE A 172       3.760  50.027  25.240  1.00  0.00           C  
ATOM   2528  CZ  PHE A 172       2.875  51.085  25.295  1.00  0.00           C  
ATOM   2529  H   PHE A 172       6.922  50.442  27.318  1.00  0.00           H  
ATOM   2530  HA  PHE A 172       8.810  52.197  25.901  1.00  0.00           H  
ATOM   2531 1HB  PHE A 172       7.179  52.764  24.182  1.00  0.00           H  
ATOM   2532 2HB  PHE A 172       7.490  51.041  24.120  1.00  0.00           H  
ATOM   2533  HD1 PHE A 172       5.049  53.638  24.883  1.00  0.00           H  
ATOM   2534  HD2 PHE A 172       5.804  49.420  25.017  1.00  0.00           H  
ATOM   2535  HE1 PHE A 172       2.643  53.217  25.211  1.00  0.00           H  
ATOM   2536  HE2 PHE A 172       3.393  49.005  25.342  1.00  0.00           H  
ATOM   2537  HZ  PHE A 172       1.812  50.900  25.440  1.00  0.00           H  
ATOM   2538  N   GLU A 173       7.240  54.201  26.804  1.00  0.00           N  
ATOM   2539  CA  GLU A 173       6.551  55.139  27.680  1.00  0.00           C  
ATOM   2540  C   GLU A 173       5.626  56.132  26.968  1.00  0.00           C  
ATOM   2541  O   GLU A 173       4.409  56.110  27.150  1.00  0.00           O  
ATOM   2542  CB  GLU A 173       7.575  55.927  28.500  1.00  0.00           C  
ATOM   2543  CG  GLU A 173       8.418  55.086  29.448  1.00  0.00           C  
ATOM   2544  CD  GLU A 173       9.385  55.904  30.258  1.00  0.00           C  
ATOM   2545  OE1 GLU A 173       9.723  56.975  29.815  1.00  0.00           O  
ATOM   2546  OE2 GLU A 173       9.784  55.466  31.311  1.00  0.00           O  
ATOM   2547  H   GLU A 173       7.810  54.547  26.049  1.00  0.00           H  
ATOM   2548  HA  GLU A 173       5.914  54.570  28.359  1.00  0.00           H  
ATOM   2549 1HB  GLU A 173       8.255  56.449  27.829  1.00  0.00           H  
ATOM   2550 2HB  GLU A 173       7.058  56.679  29.094  1.00  0.00           H  
ATOM   2551 1HG  GLU A 173       7.753  54.551  30.126  1.00  0.00           H  
ATOM   2552 2HG  GLU A 173       8.967  54.352  28.859  1.00  0.00           H  
ATOM   2553  N   SER A 174       6.183  56.988  26.115  1.00  0.00           N  
ATOM   2554  CA  SER A 174       5.419  58.041  25.450  1.00  0.00           C  
ATOM   2555  C   SER A 174       4.629  57.564  24.231  1.00  0.00           C  
ATOM   2556  O   SER A 174       4.836  58.080  23.135  1.00  0.00           O  
ATOM   2557  CB  SER A 174       6.343  59.164  25.022  1.00  0.00           C  
ATOM   2558  OG  SER A 174       6.980  59.781  26.109  1.00  0.00           O  
ATOM   2559  H   SER A 174       7.169  56.911  25.914  1.00  0.00           H  
ATOM   2560  HA  SER A 174       4.692  58.428  26.165  1.00  0.00           H  
ATOM   2561 1HB  SER A 174       7.104  58.769  24.346  1.00  0.00           H  
ATOM   2562 2HB  SER A 174       5.776  59.915  24.474  1.00  0.00           H  
ATOM   2563  HG  SER A 174       7.518  60.478  25.725  1.00  0.00           H  
ATOM   2564  N   THR A 175       3.654  56.682  24.441  1.00  0.00           N  
ATOM   2565  CA  THR A 175       2.787  56.084  23.427  1.00  0.00           C  
ATOM   2566  C   THR A 175       3.611  55.141  22.544  1.00  0.00           C  
ATOM   2567  O   THR A 175       3.341  53.939  22.459  1.00  0.00           O  
ATOM   2568  CB  THR A 175       2.082  57.122  22.534  1.00  0.00           C  
ATOM   2569  OG1 THR A 175       1.281  57.981  23.355  1.00  0.00           O  
ATOM   2570  CG2 THR A 175       1.199  56.425  21.511  1.00  0.00           C  
ATOM   2571  H   THR A 175       3.532  56.428  25.412  1.00  0.00           H  
ATOM   2572  HA  THR A 175       2.009  55.512  23.932  1.00  0.00           H  
ATOM   2573  HB  THR A 175       2.813  57.733  22.006  1.00  0.00           H  
ATOM   2574  HG1 THR A 175       1.866  58.513  23.900  1.00  0.00           H  
ATOM   2575 1HG2 THR A 175       0.710  57.175  20.889  1.00  0.00           H  
ATOM   2576 2HG2 THR A 175       1.794  55.770  20.875  1.00  0.00           H  
ATOM   2577 3HG2 THR A 175       0.447  55.831  22.027  1.00  0.00           H  
ATOM   2578  N   GLU A 176       4.660  55.706  21.947  1.00  0.00           N  
ATOM   2579  CA  GLU A 176       5.727  55.052  21.193  1.00  0.00           C  
ATOM   2580  C   GLU A 176       6.973  55.446  21.982  1.00  0.00           C  
ATOM   2581  O   GLU A 176       7.155  54.993  23.115  1.00  0.00           O  
ATOM   2582  CB  GLU A 176       5.771  55.537  19.743  1.00  0.00           C  
ATOM   2583  CG  GLU A 176       4.568  55.114  18.910  1.00  0.00           C  
ATOM   2584  CD  GLU A 176       4.624  55.601  17.489  1.00  0.00           C  
ATOM   2585  OE1 GLU A 176       5.521  56.343  17.169  1.00  0.00           O  
ATOM   2586  OE2 GLU A 176       3.769  55.229  16.721  1.00  0.00           O  
ATOM   2587  H   GLU A 176       4.716  56.711  22.028  1.00  0.00           H  
ATOM   2588  HA  GLU A 176       5.571  53.974  21.165  1.00  0.00           H  
ATOM   2589 1HB  GLU A 176       5.828  56.625  19.723  1.00  0.00           H  
ATOM   2590 2HB  GLU A 176       6.669  55.154  19.257  1.00  0.00           H  
ATOM   2591 1HG  GLU A 176       4.511  54.027  18.903  1.00  0.00           H  
ATOM   2592 2HG  GLU A 176       3.665  55.497  19.381  1.00  0.00           H  
ATOM   2593  N   SER A 177       7.820  56.305  21.419  1.00  0.00           N  
ATOM   2594  CA  SER A 177       8.997  56.758  22.160  1.00  0.00           C  
ATOM   2595  C   SER A 177       9.438  58.163  21.752  1.00  0.00           C  
ATOM   2596  O   SER A 177       9.332  58.534  20.583  1.00  0.00           O  
ATOM   2597  CB  SER A 177      10.123  55.769  21.931  1.00  0.00           C  
ATOM   2598  OG  SER A 177      10.496  55.735  20.581  1.00  0.00           O  
ATOM   2599  H   SER A 177       7.670  56.656  20.483  1.00  0.00           H  
ATOM   2600  HA  SER A 177       8.749  56.789  23.222  1.00  0.00           H  
ATOM   2601 1HB  SER A 177      10.981  56.049  22.541  1.00  0.00           H  
ATOM   2602 2HB  SER A 177       9.806  54.776  22.248  1.00  0.00           H  
ATOM   2603  HG  SER A 177      11.245  55.137  20.521  1.00  0.00           H  
ATOM   2604  N   ASP A 178      10.036  58.901  22.685  1.00  0.00           N  
ATOM   2605  CA  ASP A 178      10.668  60.164  22.333  1.00  0.00           C  
ATOM   2606  C   ASP A 178      12.160  59.998  22.044  1.00  0.00           C  
ATOM   2607  O   ASP A 178      12.576  60.514  21.003  1.00  0.00           O  
ATOM   2608  CB  ASP A 178      10.498  61.203  23.445  1.00  0.00           C  
ATOM   2609  CG  ASP A 178       9.072  61.697  23.652  1.00  0.00           C  
ATOM   2610  OD1 ASP A 178       8.467  62.136  22.705  1.00  0.00           O  
ATOM   2611  OD2 ASP A 178       8.590  61.635  24.760  1.00  0.00           O  
ATOM   2612  H   ASP A 178      10.069  58.609  23.651  1.00  0.00           H  
ATOM   2613  HA  ASP A 178      10.191  60.548  21.432  1.00  0.00           H  
ATOM   2614 1HB  ASP A 178      10.838  60.795  24.400  1.00  0.00           H  
ATOM   2615 2HB  ASP A 178      11.124  62.065  23.219  1.00  0.00           H  
ATOM   2616  N   ASN A 179      13.026  59.330  22.800  1.00  0.00           N  
ATOM   2617  CA  ASN A 179      13.100  58.682  24.109  1.00  0.00           C  
ATOM   2618  C   ASN A 179      11.950  57.910  24.752  1.00  0.00           C  
ATOM   2619  O   ASN A 179      10.979  58.522  25.203  1.00  0.00           O  
ATOM   2620  CB  ASN A 179      13.516  59.687  25.168  1.00  0.00           C  
ATOM   2621  CG  ASN A 179      14.966  60.076  25.072  1.00  0.00           C  
ATOM   2622  OD1 ASN A 179      15.881  59.245  25.010  1.00  0.00           O  
ATOM   2623  ND2 ASN A 179      15.200  61.363  25.057  1.00  0.00           N  
ATOM   2624  H   ASN A 179      13.910  59.244  22.315  1.00  0.00           H  
ATOM   2625  HA  ASN A 179      13.860  57.911  23.970  1.00  0.00           H  
ATOM   2626 1HB  ASN A 179      12.919  60.596  25.092  1.00  0.00           H  
ATOM   2627 2HB  ASN A 179      13.331  59.262  26.155  1.00  0.00           H  
ATOM   2628 1HD2 ASN A 179      16.140  61.700  24.995  1.00  0.00           H  
ATOM   2629 2HD2 ASN A 179      14.441  62.010  25.109  1.00  0.00           H  
ATOM   2630  N   ASN A 180      12.000  56.590  24.903  1.00  0.00           N  
ATOM   2631  CA  ASN A 180      13.004  55.624  24.471  1.00  0.00           C  
ATOM   2632  C   ASN A 180      12.298  54.271  24.556  1.00  0.00           C  
ATOM   2633  O   ASN A 180      11.115  54.230  24.905  1.00  0.00           O  
ATOM   2634  CB  ASN A 180      14.259  55.691  25.321  1.00  0.00           C  
ATOM   2635  CG  ASN A 180      15.498  55.438  24.507  1.00  0.00           C  
ATOM   2636  OD1 ASN A 180      15.633  54.378  23.886  1.00  0.00           O  
ATOM   2637  ND2 ASN A 180      16.391  56.395  24.508  1.00  0.00           N  
ATOM   2638  H   ASN A 180      11.221  56.174  25.393  1.00  0.00           H  
ATOM   2639  HA  ASN A 180      13.306  55.824  23.441  1.00  0.00           H  
ATOM   2640 1HB  ASN A 180      14.358  56.664  25.803  1.00  0.00           H  
ATOM   2641 2HB  ASN A 180      14.198  54.951  26.120  1.00  0.00           H  
ATOM   2642 1HD2 ASN A 180      17.241  56.301  23.989  1.00  0.00           H  
ATOM   2643 2HD2 ASN A 180      16.238  57.237  25.026  1.00  0.00           H  
ATOM   2644  N   LYS A 181      12.983  53.179  24.233  1.00  0.00           N  
ATOM   2645  CA  LYS A 181      12.358  51.871  24.354  1.00  0.00           C  
ATOM   2646  C   LYS A 181      13.206  51.048  25.318  1.00  0.00           C  
ATOM   2647  O   LYS A 181      14.401  51.311  25.417  1.00  0.00           O  
ATOM   2648  CB  LYS A 181      12.251  51.174  22.997  1.00  0.00           C  
ATOM   2649  CG  LYS A 181      11.328  51.865  22.002  1.00  0.00           C  
ATOM   2650  CD  LYS A 181      11.242  51.046  20.723  1.00  0.00           C  
ATOM   2651  CE  LYS A 181      10.279  51.646  19.708  1.00  0.00           C  
ATOM   2652  NZ  LYS A 181      10.211  50.821  18.472  1.00  0.00           N  
ATOM   2653  H   LYS A 181      13.933  53.275  23.907  1.00  0.00           H  
ATOM   2654  HA  LYS A 181      11.349  51.978  24.754  1.00  0.00           H  
ATOM   2655 1HB  LYS A 181      13.240  51.108  22.540  1.00  0.00           H  
ATOM   2656 2HB  LYS A 181      11.887  50.156  23.137  1.00  0.00           H  
ATOM   2657 1HG  LYS A 181      10.335  51.969  22.441  1.00  0.00           H  
ATOM   2658 2HG  LYS A 181      11.712  52.859  21.778  1.00  0.00           H  
ATOM   2659 1HD  LYS A 181      12.229  50.984  20.264  1.00  0.00           H  
ATOM   2660 2HD  LYS A 181      10.906  50.037  20.956  1.00  0.00           H  
ATOM   2661 1HE  LYS A 181       9.287  51.711  20.152  1.00  0.00           H  
ATOM   2662 2HE  LYS A 181      10.611  52.651  19.451  1.00  0.00           H  
ATOM   2663 1HZ  LYS A 181       9.567  51.241  17.818  1.00  0.00           H  
ATOM   2664 2HZ  LYS A 181      11.124  50.761  18.044  1.00  0.00           H  
ATOM   2665 3HZ  LYS A 181       9.893  49.890  18.704  1.00  0.00           H  
ATOM   2666  N   TYR A 182      12.613  50.136  26.076  1.00  0.00           N  
ATOM   2667  CA  TYR A 182      13.413  49.421  27.058  1.00  0.00           C  
ATOM   2668  C   TYR A 182      13.080  47.993  27.452  1.00  0.00           C  
ATOM   2669  O   TYR A 182      12.047  47.426  27.103  1.00  0.00           O  
ATOM   2670  CB  TYR A 182      13.449  50.248  28.347  1.00  0.00           C  
ATOM   2671  CG  TYR A 182      12.069  50.328  28.960  1.00  0.00           C  
ATOM   2672  CD1 TYR A 182      11.656  49.381  29.886  1.00  0.00           C  
ATOM   2673  CD2 TYR A 182      11.210  51.353  28.595  1.00  0.00           C  
ATOM   2674  CE1 TYR A 182      10.393  49.465  30.438  1.00  0.00           C  
ATOM   2675  CE2 TYR A 182       9.950  51.425  29.157  1.00  0.00           C  
ATOM   2676  CZ  TYR A 182       9.545  50.481  30.077  1.00  0.00           C  
ATOM   2677  OH  TYR A 182       8.288  50.555  30.634  1.00  0.00           O  
ATOM   2678  H   TYR A 182      11.627  49.946  25.969  1.00  0.00           H  
ATOM   2679  HA  TYR A 182      14.410  49.343  26.624  1.00  0.00           H  
ATOM   2680 1HB  TYR A 182      14.143  49.798  29.058  1.00  0.00           H  
ATOM   2681 2HB  TYR A 182      13.816  51.252  28.137  1.00  0.00           H  
ATOM   2682  HD1 TYR A 182      12.323  48.569  30.180  1.00  0.00           H  
ATOM   2683  HD2 TYR A 182      11.522  52.103  27.869  1.00  0.00           H  
ATOM   2684  HE1 TYR A 182      10.059  48.727  31.166  1.00  0.00           H  
ATOM   2685  HE2 TYR A 182       9.269  52.230  28.874  1.00  0.00           H  
ATOM   2686  HH  TYR A 182       7.800  51.277  30.229  1.00  0.00           H  
ATOM   2687  N   TRP A 183      14.094  47.360  28.036  1.00  0.00           N  
ATOM   2688  CA  TRP A 183      14.111  46.045  28.658  1.00  0.00           C  
ATOM   2689  C   TRP A 183      14.122  46.220  30.170  1.00  0.00           C  
ATOM   2690  O   TRP A 183      14.798  47.116  30.675  1.00  0.00           O  
ATOM   2691  CB  TRP A 183      15.317  45.211  28.223  1.00  0.00           C  
ATOM   2692  CG  TRP A 183      15.289  44.723  26.806  1.00  0.00           C  
ATOM   2693  CD1 TRP A 183      15.922  45.245  25.717  1.00  0.00           C  
ATOM   2694  CD2 TRP A 183      14.563  43.587  26.358  1.00  0.00           C  
ATOM   2695  NE1 TRP A 183      15.628  44.492  24.606  1.00  0.00           N  
ATOM   2696  CE2 TRP A 183      14.795  43.469  24.985  1.00  0.00           C  
ATOM   2697  CE3 TRP A 183      13.737  42.662  27.008  1.00  0.00           C  
ATOM   2698  CZ2 TRP A 183      14.247  42.488  24.252  1.00  0.00           C  
ATOM   2699  CZ3 TRP A 183      13.166  41.641  26.258  1.00  0.00           C  
ATOM   2700  CH2 TRP A 183      13.428  41.573  24.913  1.00  0.00           C  
ATOM   2701  H   TRP A 183      14.970  47.859  28.050  1.00  0.00           H  
ATOM   2702  HA  TRP A 183      13.220  45.495  28.358  1.00  0.00           H  
ATOM   2703 1HB  TRP A 183      16.228  45.797  28.344  1.00  0.00           H  
ATOM   2704 2HB  TRP A 183      15.401  44.335  28.866  1.00  0.00           H  
ATOM   2705  HD1 TRP A 183      16.562  46.125  25.731  1.00  0.00           H  
ATOM   2706  HE1 TRP A 183      15.954  44.644  23.663  1.00  0.00           H  
ATOM   2707  HE3 TRP A 183      13.548  42.737  28.079  1.00  0.00           H  
ATOM   2708  HZ2 TRP A 183      14.422  42.389  23.181  1.00  0.00           H  
ATOM   2709  HZ3 TRP A 183      12.520  40.912  26.749  1.00  0.00           H  
ATOM   2710  HH2 TRP A 183      12.983  40.775  24.318  1.00  0.00           H  
ATOM   2711  N   LEU A 184      13.479  45.333  30.924  1.00  0.00           N  
ATOM   2712  CA  LEU A 184      13.601  45.433  32.375  1.00  0.00           C  
ATOM   2713  C   LEU A 184      14.512  44.362  32.971  1.00  0.00           C  
ATOM   2714  O   LEU A 184      14.168  43.180  32.999  1.00  0.00           O  
ATOM   2715  CB  LEU A 184      12.223  45.332  33.041  1.00  0.00           C  
ATOM   2716  CG  LEU A 184      11.210  46.444  32.738  1.00  0.00           C  
ATOM   2717  CD1 LEU A 184       9.854  46.061  33.316  1.00  0.00           C  
ATOM   2718  CD2 LEU A 184      11.717  47.751  33.330  1.00  0.00           C  
ATOM   2719  H   LEU A 184      12.920  44.608  30.498  1.00  0.00           H  
ATOM   2720  HA  LEU A 184      14.023  46.406  32.624  1.00  0.00           H  
ATOM   2721 1HB  LEU A 184      11.764  44.392  32.737  1.00  0.00           H  
ATOM   2722 2HB  LEU A 184      12.368  45.316  34.121  1.00  0.00           H  
ATOM   2723  HG  LEU A 184      11.094  46.550  31.659  1.00  0.00           H  
ATOM   2724 1HD1 LEU A 184       9.126  46.846  33.106  1.00  0.00           H  
ATOM   2725 2HD1 LEU A 184       9.504  45.130  32.872  1.00  0.00           H  
ATOM   2726 3HD1 LEU A 184       9.934  45.931  34.395  1.00  0.00           H  
ATOM   2727 1HD2 LEU A 184      11.011  48.556  33.125  1.00  0.00           H  
ATOM   2728 2HD2 LEU A 184      11.830  47.639  34.408  1.00  0.00           H  
ATOM   2729 3HD2 LEU A 184      12.682  48.024  32.902  1.00  0.00           H  
ATOM   2730  N   VAL A 185      15.664  44.804  33.462  1.00  0.00           N  
ATOM   2731  CA  VAL A 185      16.632  43.863  34.007  1.00  0.00           C  
ATOM   2732  C   VAL A 185      16.760  44.053  35.517  1.00  0.00           C  
ATOM   2733  O   VAL A 185      16.840  45.178  36.007  1.00  0.00           O  
ATOM   2734  CB  VAL A 185      18.011  44.027  33.340  1.00  0.00           C  
ATOM   2735  CG1 VAL A 185      17.897  43.823  31.836  1.00  0.00           C  
ATOM   2736  CG2 VAL A 185      18.631  45.388  33.623  1.00  0.00           C  
ATOM   2737  H   VAL A 185      15.840  45.800  33.444  1.00  0.00           H  
ATOM   2738  HA  VAL A 185      16.281  42.849  33.809  1.00  0.00           H  
ATOM   2739  HB  VAL A 185      18.684  43.259  33.721  1.00  0.00           H  
ATOM   2740 1HG1 VAL A 185      18.875  43.941  31.371  1.00  0.00           H  
ATOM   2741 2HG1 VAL A 185      17.520  42.815  31.664  1.00  0.00           H  
ATOM   2742 3HG1 VAL A 185      17.212  44.556  31.410  1.00  0.00           H  
ATOM   2743 1HG2 VAL A 185      19.602  45.452  33.131  1.00  0.00           H  
ATOM   2744 2HG2 VAL A 185      17.962  46.156  33.236  1.00  0.00           H  
ATOM   2745 3HG2 VAL A 185      18.770  45.536  34.694  1.00  0.00           H  
ATOM   2746  N   LYS A 186      16.639  42.958  36.263  1.00  0.00           N  
ATOM   2747  CA  LYS A 186      16.748  42.992  37.717  1.00  0.00           C  
ATOM   2748  C   LYS A 186      18.185  42.681  38.112  1.00  0.00           C  
ATOM   2749  O   LYS A 186      18.751  41.676  37.677  1.00  0.00           O  
ATOM   2750  CB  LYS A 186      15.795  42.002  38.389  1.00  0.00           C  
ATOM   2751  CG  LYS A 186      15.761  42.099  39.907  1.00  0.00           C  
ATOM   2752  CD  LYS A 186      14.753  41.132  40.510  1.00  0.00           C  
ATOM   2753  CE  LYS A 186      15.253  39.697  40.593  1.00  0.00           C  
ATOM   2754  NZ  LYS A 186      16.296  39.502  41.635  1.00  0.00           N  
ATOM   2755  H   LYS A 186      16.466  42.083  35.792  1.00  0.00           H  
ATOM   2756  HA  LYS A 186      16.500  43.993  38.072  1.00  0.00           H  
ATOM   2757 1HB  LYS A 186      14.782  42.164  38.019  1.00  0.00           H  
ATOM   2758 2HB  LYS A 186      16.100  40.994  38.109  1.00  0.00           H  
ATOM   2759 1HG  LYS A 186      16.750  41.873  40.309  1.00  0.00           H  
ATOM   2760 2HG  LYS A 186      15.494  43.115  40.198  1.00  0.00           H  
ATOM   2761 1HD  LYS A 186      14.485  41.438  41.522  1.00  0.00           H  
ATOM   2762 2HD  LYS A 186      13.861  41.158  39.884  1.00  0.00           H  
ATOM   2763 1HE  LYS A 186      14.408  39.047  40.818  1.00  0.00           H  
ATOM   2764 2HE  LYS A 186      15.673  39.405  39.630  1.00  0.00           H  
ATOM   2765 1HZ  LYS A 186      16.585  38.535  41.640  1.00  0.00           H  
ATOM   2766 2HZ  LYS A 186      17.096  40.089  41.440  1.00  0.00           H  
ATOM   2767 3HZ  LYS A 186      15.930  39.744  42.545  1.00  0.00           H  
ATOM   2768  N   ASN A 187      18.797  43.584  38.865  1.00  0.00           N  
ATOM   2769  CA  ASN A 187      20.198  43.455  39.238  1.00  0.00           C  
ATOM   2770  C   ASN A 187      20.369  42.813  40.611  1.00  0.00           C  
ATOM   2771  O   ASN A 187      19.390  42.510  41.299  1.00  0.00           O  
ATOM   2772  CB  ASN A 187      20.824  44.836  39.184  1.00  0.00           C  
ATOM   2773  CG  ASN A 187      22.227  44.770  38.649  1.00  0.00           C  
ATOM   2774  OD1 ASN A 187      23.029  43.944  39.102  1.00  0.00           O  
ATOM   2775  ND2 ASN A 187      22.511  45.629  37.702  1.00  0.00           N  
ATOM   2776  H   ASN A 187      18.291  44.393  39.198  1.00  0.00           H  
ATOM   2777  HA  ASN A 187      20.695  42.808  38.514  1.00  0.00           H  
ATOM   2778 1HB  ASN A 187      20.220  45.486  38.550  1.00  0.00           H  
ATOM   2779 2HB  ASN A 187      20.837  45.278  40.181  1.00  0.00           H  
ATOM   2780 1HD2 ASN A 187      23.424  45.647  37.294  1.00  0.00           H  
ATOM   2781 2HD2 ASN A 187      21.808  46.266  37.389  1.00  0.00           H  
ATOM   2782  N   SER A 188      21.625  42.659  41.027  1.00  0.00           N  
ATOM   2783  CA  SER A 188      22.053  42.091  42.301  1.00  0.00           C  
ATOM   2784  C   SER A 188      22.829  43.089  43.153  1.00  0.00           C  
ATOM   2785  O   SER A 188      23.733  42.728  43.913  1.00  0.00           O  
ATOM   2786  CB  SER A 188      22.922  40.872  42.058  1.00  0.00           C  
ATOM   2787  OG  SER A 188      24.036  41.201  41.276  1.00  0.00           O  
ATOM   2788  H   SER A 188      22.361  42.963  40.408  1.00  0.00           H  
ATOM   2789  HA  SER A 188      21.167  41.798  42.867  1.00  0.00           H  
ATOM   2790 1HB  SER A 188      23.250  40.465  43.015  1.00  0.00           H  
ATOM   2791 2HB  SER A 188      22.341  40.098  41.558  1.00  0.00           H  
ATOM   2792  HG  SER A 188      24.619  40.441  41.342  1.00  0.00           H  
ATOM   2793  N   TRP A 189      22.556  44.378  42.998  1.00  0.00           N  
ATOM   2794  CA  TRP A 189      23.293  45.375  43.765  1.00  0.00           C  
ATOM   2795  C   TRP A 189      22.479  46.034  44.868  1.00  0.00           C  
ATOM   2796  O   TRP A 189      22.774  47.160  45.263  1.00  0.00           O  
ATOM   2797  CB  TRP A 189      23.812  46.447  42.803  1.00  0.00           C  
ATOM   2798  CG  TRP A 189      24.934  45.949  41.943  1.00  0.00           C  
ATOM   2799  CD1 TRP A 189      25.908  45.069  42.309  1.00  0.00           C  
ATOM   2800  CD2 TRP A 189      25.217  46.290  40.561  1.00  0.00           C  
ATOM   2801  NE1 TRP A 189      26.769  44.843  41.264  1.00  0.00           N  
ATOM   2802  CE2 TRP A 189      26.360  45.582  40.182  1.00  0.00           C  
ATOM   2803  CE3 TRP A 189      24.603  47.128  39.621  1.00  0.00           C  
ATOM   2804  CZ2 TRP A 189      26.903  45.688  38.904  1.00  0.00           C  
ATOM   2805  CZ3 TRP A 189      25.140  47.236  38.344  1.00  0.00           C  
ATOM   2806  CH2 TRP A 189      26.264  46.532  37.995  1.00  0.00           C  
ATOM   2807  H   TRP A 189      21.833  44.661  42.350  1.00  0.00           H  
ATOM   2808  HA  TRP A 189      24.137  44.888  44.252  1.00  0.00           H  
ATOM   2809 1HB  TRP A 189      23.000  46.785  42.160  1.00  0.00           H  
ATOM   2810 2HB  TRP A 189      24.162  47.314  43.363  1.00  0.00           H  
ATOM   2811  HD1 TRP A 189      26.017  44.594  43.283  1.00  0.00           H  
ATOM   2812  HE1 TRP A 189      27.567  44.227  41.309  1.00  0.00           H  
ATOM   2813  HE3 TRP A 189      23.710  47.677  39.918  1.00  0.00           H  
ATOM   2814  HZ2 TRP A 189      27.795  45.138  38.605  1.00  0.00           H  
ATOM   2815  HZ3 TRP A 189      24.650  47.894  37.625  1.00  0.00           H  
ATOM   2816  HH2 TRP A 189      26.668  46.632  36.987  1.00  0.00           H  
ATOM   2817  N   GLY A 190      21.460  45.340  45.366  1.00  0.00           N  
ATOM   2818  CA  GLY A 190      20.604  45.870  46.425  1.00  0.00           C  
ATOM   2819  C   GLY A 190      19.380  46.596  45.898  1.00  0.00           C  
ATOM   2820  O   GLY A 190      19.396  47.187  44.818  1.00  0.00           O  
ATOM   2821  H   GLY A 190      21.265  44.417  45.007  1.00  0.00           H  
ATOM   2822 1HA  GLY A 190      20.282  45.048  47.065  1.00  0.00           H  
ATOM   2823 2HA  GLY A 190      21.179  46.559  47.044  1.00  0.00           H  
ATOM   2824  N   GLU A 191      18.285  46.546  46.650  1.00  0.00           N  
ATOM   2825  CA  GLU A 191      17.045  47.210  46.248  1.00  0.00           C  
ATOM   2826  C   GLU A 191      17.252  48.715  46.107  1.00  0.00           C  
ATOM   2827  O   GLU A 191      16.582  49.380  45.316  1.00  0.00           O  
ATOM   2828  CB  GLU A 191      15.915  46.944  47.246  1.00  0.00           C  
ATOM   2829  CG  GLU A 191      14.577  47.548  46.842  1.00  0.00           C  
ATOM   2830  CD  GLU A 191      13.453  47.188  47.773  1.00  0.00           C  
ATOM   2831  OE1 GLU A 191      13.684  46.433  48.687  1.00  0.00           O  
ATOM   2832  OE2 GLU A 191      12.362  47.667  47.574  1.00  0.00           O  
ATOM   2833  H   GLU A 191      18.315  46.034  47.522  1.00  0.00           H  
ATOM   2834  HA  GLU A 191      16.738  46.826  45.274  1.00  0.00           H  
ATOM   2835 1HB  GLU A 191      15.781  45.869  47.363  1.00  0.00           H  
ATOM   2836 2HB  GLU A 191      16.190  47.350  48.220  1.00  0.00           H  
ATOM   2837 1HG  GLU A 191      14.660  48.633  46.813  1.00  0.00           H  
ATOM   2838 2HG  GLU A 191      14.334  47.203  45.837  1.00  0.00           H  
ATOM   2839  N   GLU A 192      18.086  49.284  46.972  1.00  0.00           N  
ATOM   2840  CA  GLU A 192      18.341  50.718  46.992  1.00  0.00           C  
ATOM   2841  C   GLU A 192      19.094  51.227  45.765  1.00  0.00           C  
ATOM   2842  O   GLU A 192      19.170  52.438  45.557  1.00  0.00           O  
ATOM   2843  CB  GLU A 192      19.146  51.074  48.244  1.00  0.00           C  
ATOM   2844  CG  GLU A 192      20.544  50.477  48.342  1.00  0.00           C  
ATOM   2845  CD  GLU A 192      20.573  49.099  48.942  1.00  0.00           C  
ATOM   2846  OE1 GLU A 192      19.545  48.467  48.994  1.00  0.00           O  
ATOM   2847  OE2 GLU A 192      21.628  48.674  49.350  1.00  0.00           O  
ATOM   2848  H   GLU A 192      18.569  48.712  47.651  1.00  0.00           H  
ATOM   2849  HA  GLU A 192      17.378  51.230  47.022  1.00  0.00           H  
ATOM   2850 1HB  GLU A 192      19.258  52.157  48.303  1.00  0.00           H  
ATOM   2851 2HB  GLU A 192      18.598  50.748  49.128  1.00  0.00           H  
ATOM   2852 1HG  GLU A 192      20.996  50.417  47.352  1.00  0.00           H  
ATOM   2853 2HG  GLU A 192      21.159  51.142  48.946  1.00  0.00           H  
ATOM   2854  N   TRP A 193      19.680  50.335  44.964  1.00  0.00           N  
ATOM   2855  CA  TRP A 193      20.440  50.750  43.784  1.00  0.00           C  
ATOM   2856  C   TRP A 193      19.540  50.865  42.566  1.00  0.00           C  
ATOM   2857  O   TRP A 193      18.743  49.965  42.290  1.00  0.00           O  
ATOM   2858  CB  TRP A 193      21.560  49.744  43.505  1.00  0.00           C  
ATOM   2859  CG  TRP A 193      22.360  50.110  42.292  1.00  0.00           C  
ATOM   2860  CD1 TRP A 193      23.473  50.895  42.245  1.00  0.00           C  
ATOM   2861  CD2 TRP A 193      22.096  49.693  40.945  1.00  0.00           C  
ATOM   2862  NE1 TRP A 193      23.919  50.995  40.951  1.00  0.00           N  
ATOM   2863  CE2 TRP A 193      23.087  50.263  40.142  1.00  0.00           C  
ATOM   2864  CE3 TRP A 193      21.112  48.890  40.354  1.00  0.00           C  
ATOM   2865  CZ2 TRP A 193      23.132  50.071  38.811  1.00  0.00           C  
ATOM   2866  CZ3 TRP A 193      21.160  48.692  38.980  1.00  0.00           C  
ATOM   2867  CH2 TRP A 193      22.150  49.271  38.227  1.00  0.00           C  
ATOM   2868  H   TRP A 193      19.611  49.347  45.164  1.00  0.00           H  
ATOM   2869  HA  TRP A 193      20.882  51.727  43.979  1.00  0.00           H  
ATOM   2870 1HB  TRP A 193      22.228  49.687  44.365  1.00  0.00           H  
ATOM   2871 2HB  TRP A 193      21.133  48.751  43.363  1.00  0.00           H  
ATOM   2872  HD1 TRP A 193      23.939  51.372  43.106  1.00  0.00           H  
ATOM   2873  HE1 TRP A 193      24.713  51.503  40.588  1.00  0.00           H  
ATOM   2874  HE3 TRP A 193      20.330  48.431  40.958  1.00  0.00           H  
ATOM   2875  HZ2 TRP A 193      23.917  50.530  38.209  1.00  0.00           H  
ATOM   2876  HZ3 TRP A 193      20.384  48.064  38.539  1.00  0.00           H  
ATOM   2877  HH2 TRP A 193      22.197  49.120  37.149  1.00  0.00           H  
ATOM   2878  N   GLY A 194      19.727  51.883  41.734  1.00  0.00           N  
ATOM   2879  CA  GLY A 194      18.954  51.939  40.499  1.00  0.00           C  
ATOM   2880  C   GLY A 194      17.481  52.142  40.776  1.00  0.00           C  
ATOM   2881  O   GLY A 194      17.092  52.759  41.762  1.00  0.00           O  
ATOM   2882  H   GLY A 194      20.393  52.611  41.942  1.00  0.00           H  
ATOM   2883 1HA  GLY A 194      19.322  52.753  39.875  1.00  0.00           H  
ATOM   2884 2HA  GLY A 194      19.094  51.017  39.937  1.00  0.00           H  
ATOM   2885  N   MET A 195      16.626  51.616  39.906  1.00  0.00           N  
ATOM   2886  CA  MET A 195      15.191  51.812  40.035  1.00  0.00           C  
ATOM   2887  C   MET A 195      14.623  50.715  40.929  1.00  0.00           C  
ATOM   2888  O   MET A 195      13.962  49.790  40.453  1.00  0.00           O  
ATOM   2889  CB  MET A 195      14.540  51.804  38.653  1.00  0.00           C  
ATOM   2890  CG  MET A 195      13.033  52.013  38.615  1.00  0.00           C  
ATOM   2891  SD  MET A 195      12.361  51.868  36.947  1.00  0.00           S  
ATOM   2892  CE  MET A 195      12.532  50.131  36.549  1.00  0.00           C  
ATOM   2893  H   MET A 195      16.936  51.062  39.124  1.00  0.00           H  
ATOM   2894  HA  MET A 195      15.006  52.772  40.515  1.00  0.00           H  
ATOM   2895 1HB  MET A 195      14.986  52.587  38.042  1.00  0.00           H  
ATOM   2896 2HB  MET A 195      14.747  50.846  38.174  1.00  0.00           H  
ATOM   2897 1HG  MET A 195      12.521  51.285  39.243  1.00  0.00           H  
ATOM   2898 2HG  MET A 195      12.801  53.005  39.002  1.00  0.00           H  
ATOM   2899 1HE  MET A 195      12.148  49.944  35.545  1.00  0.00           H  
ATOM   2900 2HE  MET A 195      13.582  49.836  36.588  1.00  0.00           H  
ATOM   2901 3HE  MET A 195      11.969  49.535  37.268  1.00  0.00           H  
ATOM   2902  N   GLY A 196      14.971  50.744  42.211  1.00  0.00           N  
ATOM   2903  CA  GLY A 196      14.495  49.689  43.097  1.00  0.00           C  
ATOM   2904  C   GLY A 196      15.200  48.380  42.800  1.00  0.00           C  
ATOM   2905  O   GLY A 196      14.636  47.307  43.015  1.00  0.00           O  
ATOM   2906  H   GLY A 196      15.556  51.506  42.520  1.00  0.00           H  
ATOM   2907 1HA  GLY A 196      14.669  49.979  44.134  1.00  0.00           H  
ATOM   2908 2HA  GLY A 196      13.419  49.566  42.976  1.00  0.00           H  
ATOM   2909  N   GLY A 197      16.431  48.454  42.295  1.00  0.00           N  
ATOM   2910  CA  GLY A 197      17.203  47.285  41.889  1.00  0.00           C  
ATOM   2911  C   GLY A 197      17.072  46.967  40.410  1.00  0.00           C  
ATOM   2912  O   GLY A 197      17.739  46.064  39.905  1.00  0.00           O  
ATOM   2913  H   GLY A 197      16.889  49.343  42.165  1.00  0.00           H  
ATOM   2914 1HA  GLY A 197      18.254  47.458  42.126  1.00  0.00           H  
ATOM   2915 2HA  GLY A 197      16.867  46.428  42.472  1.00  0.00           H  
ATOM   2916  N   TYR A 198      16.171  47.657  39.714  1.00  0.00           N  
ATOM   2917  CA  TYR A 198      15.938  47.427  38.293  1.00  0.00           C  
ATOM   2918  C   TYR A 198      16.555  48.476  37.389  1.00  0.00           C  
ATOM   2919  O   TYR A 198      16.742  49.636  37.763  1.00  0.00           O  
ATOM   2920  CB  TYR A 198      14.428  47.343  38.053  1.00  0.00           C  
ATOM   2921  CG  TYR A 198      13.740  46.205  38.774  1.00  0.00           C  
ATOM   2922  CD1 TYR A 198      13.375  46.401  40.098  1.00  0.00           C  
ATOM   2923  CD2 TYR A 198      13.466  44.989  38.164  1.00  0.00           C  
ATOM   2924  CE1 TYR A 198      12.744  45.400  40.812  1.00  0.00           C  
ATOM   2925  CE2 TYR A 198      12.834  44.000  38.892  1.00  0.00           C  
ATOM   2926  CZ  TYR A 198      12.478  44.211  40.208  1.00  0.00           C  
ATOM   2927  OH  TYR A 198      11.849  43.225  40.933  1.00  0.00           O  
ATOM   2928  H   TYR A 198      15.620  48.370  40.176  1.00  0.00           H  
ATOM   2929  HA  TYR A 198      16.400  46.479  38.021  1.00  0.00           H  
ATOM   2930 1HB  TYR A 198      13.965  48.277  38.375  1.00  0.00           H  
ATOM   2931 2HB  TYR A 198      14.242  47.228  36.986  1.00  0.00           H  
ATOM   2932  HD1 TYR A 198      13.585  47.351  40.589  1.00  0.00           H  
ATOM   2933  HD2 TYR A 198      13.746  44.817  37.125  1.00  0.00           H  
ATOM   2934  HE1 TYR A 198      12.466  45.574  41.851  1.00  0.00           H  
ATOM   2935  HE2 TYR A 198      12.610  43.037  38.431  1.00  0.00           H  
ATOM   2936  HH  TYR A 198      11.765  43.502  41.848  1.00  0.00           H  
ATOM   2937  N   VAL A 199      16.819  48.095  36.145  1.00  0.00           N  
ATOM   2938  CA  VAL A 199      17.258  49.051  35.141  1.00  0.00           C  
ATOM   2939  C   VAL A 199      16.435  48.965  33.862  1.00  0.00           C  
ATOM   2940  O   VAL A 199      16.037  47.878  33.435  1.00  0.00           O  
ATOM   2941  CB  VAL A 199      18.736  48.857  34.758  1.00  0.00           C  
ATOM   2942  CG1 VAL A 199      19.190  49.888  33.736  1.00  0.00           C  
ATOM   2943  CG2 VAL A 199      19.601  48.935  36.007  1.00  0.00           C  
ATOM   2944  H   VAL A 199      16.708  47.116  35.916  1.00  0.00           H  
ATOM   2945  HA  VAL A 199      17.147  50.056  35.551  1.00  0.00           H  
ATOM   2946  HB  VAL A 199      18.873  47.884  34.287  1.00  0.00           H  
ATOM   2947 1HG1 VAL A 199      20.238  49.727  33.483  1.00  0.00           H  
ATOM   2948 2HG1 VAL A 199      18.604  49.821  32.819  1.00  0.00           H  
ATOM   2949 3HG1 VAL A 199      19.073  50.889  34.151  1.00  0.00           H  
ATOM   2950 1HG2 VAL A 199      20.640  48.793  35.709  1.00  0.00           H  
ATOM   2951 2HG2 VAL A 199      19.483  49.906  36.487  1.00  0.00           H  
ATOM   2952 3HG2 VAL A 199      19.288  48.146  36.691  1.00  0.00           H  
ATOM   2953  N   LYS A 200      16.036  50.118  33.341  1.00  0.00           N  
ATOM   2954  CA  LYS A 200      15.337  50.177  32.066  1.00  0.00           C  
ATOM   2955  C   LYS A 200      16.409  50.299  30.981  1.00  0.00           C  
ATOM   2956  O   LYS A 200      16.995  51.369  30.828  1.00  0.00           O  
ATOM   2957  CB  LYS A 200      14.352  51.344  31.981  1.00  0.00           C  
ATOM   2958  CG  LYS A 200      13.092  51.269  32.832  1.00  0.00           C  
ATOM   2959  CD  LYS A 200      12.259  52.528  32.646  1.00  0.00           C  
ATOM   2960  CE  LYS A 200      10.924  52.438  33.371  1.00  0.00           C  
ATOM   2961  NZ  LYS A 200      10.182  53.728  33.365  1.00  0.00           N  
ATOM   2962  H   LYS A 200      16.223  50.969  33.848  1.00  0.00           H  
ATOM   2963  HA  LYS A 200      14.751  49.267  31.932  1.00  0.00           H  
ATOM   2964 1HB  LYS A 200      14.862  52.263  32.269  1.00  0.00           H  
ATOM   2965 2HB  LYS A 200      14.026  51.448  30.946  1.00  0.00           H  
ATOM   2966 1HG  LYS A 200      12.506  50.396  32.539  1.00  0.00           H  
ATOM   2967 2HG  LYS A 200      13.377  51.164  33.878  1.00  0.00           H  
ATOM   2968 1HD  LYS A 200      12.814  53.384  33.033  1.00  0.00           H  
ATOM   2969 2HD  LYS A 200      12.068  52.689  31.586  1.00  0.00           H  
ATOM   2970 1HE  LYS A 200      10.312  51.678  32.888  1.00  0.00           H  
ATOM   2971 2HE  LYS A 200      11.096  52.142  34.406  1.00  0.00           H  
ATOM   2972 1HZ  LYS A 200       9.307  53.616  33.857  1.00  0.00           H  
ATOM   2973 2HZ  LYS A 200      10.730  54.444  33.821  1.00  0.00           H  
ATOM   2974 3HZ  LYS A 200       9.972  54.052  32.432  1.00  0.00           H  
ATOM   2975  N   MET A 201      16.754  49.181  30.350  1.00  0.00           N  
ATOM   2976  CA  MET A 201      17.854  49.120  29.393  1.00  0.00           C  
ATOM   2977  C   MET A 201      17.324  49.359  27.991  1.00  0.00           C  
ATOM   2978  O   MET A 201      16.399  48.672  27.558  1.00  0.00           O  
ATOM   2979  CB  MET A 201      18.532  47.757  29.514  1.00  0.00           C  
ATOM   2980  CG  MET A 201      19.689  47.500  28.559  1.00  0.00           C  
ATOM   2981  SD  MET A 201      20.452  45.883  28.796  1.00  0.00           S  
ATOM   2982  CE  MET A 201      21.430  46.061  30.286  1.00  0.00           C  
ATOM   2983  H   MET A 201      16.217  48.351  30.560  1.00  0.00           H  
ATOM   2984  HA  MET A 201      18.574  49.905  29.625  1.00  0.00           H  
ATOM   2985 1HB  MET A 201      18.912  47.647  30.528  1.00  0.00           H  
ATOM   2986 2HB  MET A 201      17.797  46.969  29.345  1.00  0.00           H  
ATOM   2987 1HG  MET A 201      19.333  47.561  27.530  1.00  0.00           H  
ATOM   2988 2HG  MET A 201      20.462  48.256  28.688  1.00  0.00           H  
ATOM   2989 1HE  MET A 201      21.927  45.114  30.497  1.00  0.00           H  
ATOM   2990 2HE  MET A 201      22.178  46.843  30.153  1.00  0.00           H  
ATOM   2991 3HE  MET A 201      20.785  46.328  31.124  1.00  0.00           H  
ATOM   2992  N   ALA A 202      17.995  50.186  27.192  1.00  0.00           N  
ATOM   2993  CA  ALA A 202      17.540  50.457  25.834  1.00  0.00           C  
ATOM   2994  C   ALA A 202      17.338  49.212  24.974  1.00  0.00           C  
ATOM   2995  O   ALA A 202      18.160  48.293  24.952  1.00  0.00           O  
ATOM   2996  CB  ALA A 202      18.520  51.391  25.141  1.00  0.00           C  
ATOM   2997  H   ALA A 202      18.835  50.640  27.520  1.00  0.00           H  
ATOM   2998  HA  ALA A 202      16.565  50.941  25.909  1.00  0.00           H  
ATOM   2999 1HB  ALA A 202      18.161  51.607  24.133  1.00  0.00           H  
ATOM   3000 2HB  ALA A 202      18.585  52.314  25.717  1.00  0.00           H  
ATOM   3001 3HB  ALA A 202      19.494  50.906  25.092  1.00  0.00           H  
ATOM   3002  N   LYS A 203      16.190  49.216  24.304  1.00  0.00           N  
ATOM   3003  CA  LYS A 203      15.671  48.197  23.399  1.00  0.00           C  
ATOM   3004  C   LYS A 203      15.691  48.662  21.947  1.00  0.00           C  
ATOM   3005  O   LYS A 203      15.655  49.867  21.677  1.00  0.00           O  
ATOM   3006  CB  LYS A 203      14.246  47.828  23.813  1.00  0.00           C  
ATOM   3007  CG  LYS A 203      13.542  46.772  22.971  1.00  0.00           C  
ATOM   3008  CD  LYS A 203      12.241  46.273  23.581  1.00  0.00           C  
ATOM   3009  CE  LYS A 203      11.647  45.157  22.734  1.00  0.00           C  
ATOM   3010  NZ  LYS A 203      11.193  45.619  21.394  1.00  0.00           N  
ATOM   3011  H   LYS A 203      15.630  50.042  24.458  1.00  0.00           H  
ATOM   3012  HA  LYS A 203      16.306  47.313  23.465  1.00  0.00           H  
ATOM   3013 1HB  LYS A 203      14.254  47.459  24.839  1.00  0.00           H  
ATOM   3014 2HB  LYS A 203      13.621  48.722  23.786  1.00  0.00           H  
ATOM   3015 1HG  LYS A 203      13.317  47.198  21.991  1.00  0.00           H  
ATOM   3016 2HG  LYS A 203      14.191  45.908  22.833  1.00  0.00           H  
ATOM   3017 1HD  LYS A 203      12.434  45.902  24.588  1.00  0.00           H  
ATOM   3018 2HD  LYS A 203      11.528  47.095  23.645  1.00  0.00           H  
ATOM   3019 1HE  LYS A 203      12.400  44.382  22.595  1.00  0.00           H  
ATOM   3020 2HE  LYS A 203      10.795  44.732  23.261  1.00  0.00           H  
ATOM   3021 1HZ  LYS A 203      10.809  44.840  20.877  1.00  0.00           H  
ATOM   3022 2HZ  LYS A 203      10.482  46.329  21.503  1.00  0.00           H  
ATOM   3023 3HZ  LYS A 203      11.938  46.014  20.840  1.00  0.00           H  
ATOM   3024  N   ASP A 204      15.719  47.702  21.028  1.00  0.00           N  
ATOM   3025  CA  ASP A 204      15.735  47.886  19.574  1.00  0.00           C  
ATOM   3026  C   ASP A 204      16.985  48.659  19.172  1.00  0.00           C  
ATOM   3027  O   ASP A 204      16.935  49.710  18.535  1.00  0.00           O  
ATOM   3028  CB  ASP A 204      14.500  48.635  19.068  1.00  0.00           C  
ATOM   3029  CG  ASP A 204      13.180  47.928  19.343  1.00  0.00           C  
ATOM   3030  OD1 ASP A 204      13.169  46.760  19.650  1.00  0.00           O  
ATOM   3031  OD2 ASP A 204      12.162  48.571  19.243  1.00  0.00           O  
ATOM   3032  H   ASP A 204      15.732  46.746  21.346  1.00  0.00           H  
ATOM   3033  HA  ASP A 204      15.748  46.902  19.104  1.00  0.00           H  
ATOM   3034 1HB  ASP A 204      14.454  49.620  19.534  1.00  0.00           H  
ATOM   3035 2HB  ASP A 204      14.587  48.783  17.991  1.00  0.00           H  
ATOM   3036  N   ARG A 205      18.107  48.148  19.666  1.00  0.00           N  
ATOM   3037  CA  ARG A 205      19.427  48.746  19.516  1.00  0.00           C  
ATOM   3038  C   ARG A 205      20.464  47.767  18.980  1.00  0.00           C  
ATOM   3039  O   ARG A 205      21.646  47.879  19.313  1.00  0.00           O  
ATOM   3040  CB  ARG A 205      19.908  49.291  20.853  1.00  0.00           C  
ATOM   3041  CG  ARG A 205      19.089  50.395  21.503  1.00  0.00           C  
ATOM   3042  CD  ARG A 205      19.140  51.673  20.749  1.00  0.00           C  
ATOM   3043  NE  ARG A 205      18.344  52.703  21.398  1.00  0.00           N  
ATOM   3044  CZ  ARG A 205      18.381  54.011  21.076  1.00  0.00           C  
ATOM   3045  NH1 ARG A 205      19.171  54.443  20.118  1.00  0.00           N  
ATOM   3046  NH2 ARG A 205      17.611  54.858  21.735  1.00  0.00           N  
ATOM   3047  H   ARG A 205      18.029  47.279  20.178  1.00  0.00           H  
ATOM   3048  HA  ARG A 205      19.348  49.569  18.805  1.00  0.00           H  
ATOM   3049 1HB  ARG A 205      19.943  48.458  21.554  1.00  0.00           H  
ATOM   3050 2HB  ARG A 205      20.916  49.689  20.740  1.00  0.00           H  
ATOM   3051 1HG  ARG A 205      18.044  50.093  21.566  1.00  0.00           H  
ATOM   3052 2HG  ARG A 205      19.486  50.570  22.504  1.00  0.00           H  
ATOM   3053 1HD  ARG A 205      20.172  52.021  20.690  1.00  0.00           H  
ATOM   3054 2HD  ARG A 205      18.754  51.527  19.742  1.00  0.00           H  
ATOM   3055  HE  ARG A 205      17.721  52.417  22.141  1.00  0.00           H  
ATOM   3056 1HH1 ARG A 205      19.761  53.796  19.614  1.00  0.00           H  
ATOM   3057 2HH1 ARG A 205      19.193  55.425  19.884  1.00  0.00           H  
ATOM   3058 1HH2 ARG A 205      17.006  54.519  22.470  1.00  0.00           H  
ATOM   3059 2HH2 ARG A 205      17.627  55.841  21.505  1.00  0.00           H  
ATOM   3060  N   ARG A 206      20.008  46.769  18.230  1.00  0.00           N  
ATOM   3061  CA  ARG A 206      20.851  45.715  17.682  1.00  0.00           C  
ATOM   3062  C   ARG A 206      21.553  44.888  18.756  1.00  0.00           C  
ATOM   3063  O   ARG A 206      22.770  44.709  18.716  1.00  0.00           O  
ATOM   3064  CB  ARG A 206      21.911  46.283  16.750  1.00  0.00           C  
ATOM   3065  CG  ARG A 206      21.369  47.027  15.539  1.00  0.00           C  
ATOM   3066  CD  ARG A 206      22.464  47.485  14.646  1.00  0.00           C  
ATOM   3067  NE  ARG A 206      21.951  48.202  13.490  1.00  0.00           N  
ATOM   3068  CZ  ARG A 206      22.705  48.788  12.539  1.00  0.00           C  
ATOM   3069  NH1 ARG A 206      24.017  48.743  12.602  1.00  0.00           N  
ATOM   3070  NH2 ARG A 206      22.115  49.411  11.533  1.00  0.00           N  
ATOM   3071  H   ARG A 206      19.018  46.757  18.034  1.00  0.00           H  
ATOM   3072  HA  ARG A 206      20.213  45.040  17.111  1.00  0.00           H  
ATOM   3073 1HB  ARG A 206      22.560  46.976  17.282  1.00  0.00           H  
ATOM   3074 2HB  ARG A 206      22.541  45.471  16.386  1.00  0.00           H  
ATOM   3075 1HG  ARG A 206      20.715  46.367  14.970  1.00  0.00           H  
ATOM   3076 2HG  ARG A 206      20.807  47.901  15.869  1.00  0.00           H  
ATOM   3077 1HD  ARG A 206      23.122  48.151  15.203  1.00  0.00           H  
ATOM   3078 2HD  ARG A 206      23.026  46.620  14.295  1.00  0.00           H  
ATOM   3079  HE  ARG A 206      20.947  48.265  13.394  1.00  0.00           H  
ATOM   3080 1HH1 ARG A 206      24.474  48.267  13.367  1.00  0.00           H  
ATOM   3081 2HH1 ARG A 206      24.574  49.183  11.885  1.00  0.00           H  
ATOM   3082 1HH2 ARG A 206      21.106  49.447  11.481  1.00  0.00           H  
ATOM   3083 2HH2 ARG A 206      22.669  49.854  10.815  1.00  0.00           H  
ATOM   3084  N   ASN A 207      20.777  44.410  19.723  1.00  0.00           N  
ATOM   3085  CA  ASN A 207      21.236  43.572  20.829  1.00  0.00           C  
ATOM   3086  C   ASN A 207      22.289  44.219  21.722  1.00  0.00           C  
ATOM   3087  O   ASN A 207      23.322  43.634  22.050  1.00  0.00           O  
ATOM   3088  CB  ASN A 207      21.792  42.265  20.294  1.00  0.00           C  
ATOM   3089  CG  ASN A 207      21.923  41.217  21.364  1.00  0.00           C  
ATOM   3090  OD1 ASN A 207      21.279  41.303  22.417  1.00  0.00           O  
ATOM   3091  ND2 ASN A 207      22.751  40.244  21.084  1.00  0.00           N  
ATOM   3092  H   ASN A 207      19.791  44.628  19.720  1.00  0.00           H  
ATOM   3093  HA  ASN A 207      20.378  43.370  21.472  1.00  0.00           H  
ATOM   3094 1HB  ASN A 207      21.139  41.887  19.507  1.00  0.00           H  
ATOM   3095 2HB  ASN A 207      22.773  42.430  19.848  1.00  0.00           H  
ATOM   3096 1HD2 ASN A 207      22.914  39.493  21.725  1.00  0.00           H  
ATOM   3097 2HD2 ASN A 207      23.237  40.243  20.210  1.00  0.00           H  
ATOM   3098  N   HIS A 208      21.974  45.449  22.121  1.00  0.00           N  
ATOM   3099  CA  HIS A 208      22.756  46.271  23.029  1.00  0.00           C  
ATOM   3100  C   HIS A 208      22.964  45.523  24.346  1.00  0.00           C  
ATOM   3101  O   HIS A 208      22.056  44.853  24.844  1.00  0.00           O  
ATOM   3102  CB  HIS A 208      21.962  47.572  23.185  1.00  0.00           C  
ATOM   3103  CG  HIS A 208      22.347  48.597  24.207  1.00  0.00           C  
ATOM   3104  ND1 HIS A 208      21.786  48.593  25.466  1.00  0.00           N  
ATOM   3105  CD2 HIS A 208      23.211  49.640  24.182  1.00  0.00           C  
ATOM   3106  CE1 HIS A 208      22.289  49.591  26.172  1.00  0.00           C  
ATOM   3107  NE2 HIS A 208      23.155  50.241  25.415  1.00  0.00           N  
ATOM   3108  H   HIS A 208      21.116  45.839  21.757  1.00  0.00           H  
ATOM   3109  HA  HIS A 208      23.737  46.482  22.604  1.00  0.00           H  
ATOM   3110 1HB  HIS A 208      22.000  48.079  22.220  1.00  0.00           H  
ATOM   3111 2HB  HIS A 208      20.927  47.322  23.418  1.00  0.00           H  
ATOM   3112  HD1 HIS A 208      21.160  47.902  25.830  1.00  0.00           H  
ATOM   3113  HD2 HIS A 208      23.875  50.038  23.414  1.00  0.00           H  
ATOM   3114  HE1 HIS A 208      21.968  49.754  27.200  1.00  0.00           H  
ATOM   3115  N   CYS A 209      24.203  45.564  24.828  1.00  0.00           N  
ATOM   3116  CA  CYS A 209      24.648  44.890  26.048  1.00  0.00           C  
ATOM   3117  C   CYS A 209      24.425  43.380  26.056  1.00  0.00           C  
ATOM   3118  O   CYS A 209      24.606  42.742  27.096  1.00  0.00           O  
ATOM   3119  CB  CYS A 209      23.956  45.459  27.288  1.00  0.00           C  
ATOM   3120  SG  CYS A 209      24.223  47.227  27.559  1.00  0.00           S  
ATOM   3121  H   CYS A 209      24.915  46.088  24.339  1.00  0.00           H  
ATOM   3122  HA  CYS A 209      25.722  45.061  26.136  1.00  0.00           H  
ATOM   3123 1HB  CYS A 209      22.882  45.291  27.206  1.00  0.00           H  
ATOM   3124 2HB  CYS A 209      24.304  44.934  28.177  1.00  0.00           H  
ATOM   3125  N   GLY A 210      24.110  42.794  24.906  1.00  0.00           N  
ATOM   3126  CA  GLY A 210      23.955  41.350  24.791  1.00  0.00           C  
ATOM   3127  C   GLY A 210      22.683  40.845  25.438  1.00  0.00           C  
ATOM   3128  O   GLY A 210      22.620  39.682  25.836  1.00  0.00           O  
ATOM   3129  H   GLY A 210      23.967  43.343  24.070  1.00  0.00           H  
ATOM   3130 1HA  GLY A 210      23.952  41.081  23.735  1.00  0.00           H  
ATOM   3131 2HA  GLY A 210      24.804  40.850  25.253  1.00  0.00           H  
ATOM   3132  N   ILE A 211      21.648  41.674  25.520  1.00  0.00           N  
ATOM   3133  CA  ILE A 211      20.430  41.244  26.196  1.00  0.00           C  
ATOM   3134  C   ILE A 211      19.927  39.910  25.649  1.00  0.00           C  
ATOM   3135  O   ILE A 211      19.276  39.151  26.365  1.00  0.00           O  
ATOM   3136  CB  ILE A 211      19.357  42.336  26.032  1.00  0.00           C  
ATOM   3137  CG1 ILE A 211      18.186  42.124  26.994  1.00  0.00           C  
ATOM   3138  CG2 ILE A 211      18.811  42.418  24.614  1.00  0.00           C  
ATOM   3139  CD1 ILE A 211      18.481  42.341  28.462  1.00  0.00           C  
ATOM   3140  H   ILE A 211      21.701  42.598  25.116  1.00  0.00           H  
ATOM   3141  HA  ILE A 211      20.674  41.115  27.249  1.00  0.00           H  
ATOM   3142  HB  ILE A 211      19.797  43.298  26.285  1.00  0.00           H  
ATOM   3143 1HG1 ILE A 211      17.384  42.807  26.712  1.00  0.00           H  
ATOM   3144 2HG1 ILE A 211      17.822  41.102  26.882  1.00  0.00           H  
ATOM   3145 1HG2 ILE A 211      18.060  43.203  24.560  1.00  0.00           H  
ATOM   3146 2HG2 ILE A 211      19.626  42.644  23.927  1.00  0.00           H  
ATOM   3147 3HG2 ILE A 211      18.355  41.477  24.306  1.00  0.00           H  
ATOM   3148 1HD1 ILE A 211      17.572  42.159  29.033  1.00  0.00           H  
ATOM   3149 2HD1 ILE A 211      19.260  41.666  28.819  1.00  0.00           H  
ATOM   3150 3HD1 ILE A 211      18.816  43.367  28.611  1.00  0.00           H  
ATOM   3151  N   ALA A 212      20.118  39.618  24.369  1.00  0.00           N  
ATOM   3152  CA  ALA A 212      19.644  38.345  23.835  1.00  0.00           C  
ATOM   3153  C   ALA A 212      20.809  37.481  23.371  1.00  0.00           C  
ATOM   3154  O   ALA A 212      20.590  36.495  22.662  1.00  0.00           O  
ATOM   3155  CB  ALA A 212      18.669  38.583  22.690  1.00  0.00           C  
ATOM   3156  H   ALA A 212      20.587  40.261  23.747  1.00  0.00           H  
ATOM   3157  HA  ALA A 212      19.124  37.801  24.623  1.00  0.00           H  
ATOM   3158 1HB  ALA A 212      18.324  37.627  22.298  1.00  0.00           H  
ATOM   3159 2HB  ALA A 212      17.813  39.155  23.050  1.00  0.00           H  
ATOM   3160 3HB  ALA A 212      19.170  39.138  21.899  1.00  0.00           H  
ATOM   3161  N   SER A 213      22.040  37.808  23.755  1.00  0.00           N  
ATOM   3162  CA  SER A 213      23.204  37.057  23.288  1.00  0.00           C  
ATOM   3163  C   SER A 213      23.484  35.824  24.139  1.00  0.00           C  
ATOM   3164  O   SER A 213      24.171  34.885  23.732  1.00  0.00           O  
ATOM   3165  CB  SER A 213      24.459  37.904  23.259  1.00  0.00           C  
ATOM   3166  OG  SER A 213      24.393  38.943  22.319  1.00  0.00           O  
ATOM   3167  H   SER A 213      22.184  38.590  24.377  1.00  0.00           H  
ATOM   3168  HA  SER A 213      23.001  36.718  22.271  1.00  0.00           H  
ATOM   3169 1HB  SER A 213      24.623  38.333  24.248  1.00  0.00           H  
ATOM   3170 2HB  SER A 213      25.315  37.273  23.025  1.00  0.00           H  
ATOM   3171  HG  SER A 213      25.240  39.388  22.404  1.00  0.00           H  
ATOM   3172  N   ALA A 214      22.907  35.843  25.335  1.00  0.00           N  
ATOM   3173  CA  ALA A 214      23.078  34.813  26.353  1.00  0.00           C  
ATOM   3174  C   ALA A 214      21.813  34.768  27.208  1.00  0.00           C  
ATOM   3175  O   ALA A 214      21.791  35.332  28.304  1.00  0.00           O  
ATOM   3176  CB  ALA A 214      24.321  35.114  27.178  1.00  0.00           C  
ATOM   3177  H   ALA A 214      22.311  36.632  25.543  1.00  0.00           H  
ATOM   3178  HA  ALA A 214      23.208  33.846  25.868  1.00  0.00           H  
ATOM   3179 1HB  ALA A 214      24.444  34.352  27.950  1.00  0.00           H  
ATOM   3180 2HB  ALA A 214      25.200  35.119  26.537  1.00  0.00           H  
ATOM   3181 3HB  ALA A 214      24.174  36.094  27.634  1.00  0.00           H  
ATOM   3182  N   ALA A 215      20.769  34.108  26.720  1.00  0.00           N  
ATOM   3183  CA  ALA A 215      19.507  34.107  27.450  1.00  0.00           C  
ATOM   3184  C   ALA A 215      18.927  32.698  27.538  1.00  0.00           C  
ATOM   3185  O   ALA A 215      18.857  31.995  26.525  1.00  0.00           O  
ATOM   3186  CB  ALA A 215      18.546  35.064  26.760  1.00  0.00           C  
ATOM   3187  H   ALA A 215      20.853  33.607  25.849  1.00  0.00           H  
ATOM   3188  HA  ALA A 215      19.690  34.449  28.468  1.00  0.00           H  
ATOM   3189 1HB  ALA A 215      17.601  35.070  27.303  1.00  0.00           H  
ATOM   3190 2HB  ALA A 215      18.965  36.070  26.748  1.00  0.00           H  
ATOM   3191 3HB  ALA A 215      18.370  34.742  25.733  1.00  0.00           H  
ATOM   3192  N   SER A 216      18.468  32.330  28.731  1.00  0.00           N  
ATOM   3193  CA  SER A 216      17.856  31.028  28.960  1.00  0.00           C  
ATOM   3194  C   SER A 216      16.943  30.965  30.179  1.00  0.00           C  
ATOM   3195  O   SER A 216      17.055  31.749  31.122  1.00  0.00           O  
ATOM   3196  CB  SER A 216      18.951  29.989  29.105  1.00  0.00           C  
ATOM   3197  OG  SER A 216      19.756  30.219  30.228  1.00  0.00           O  
ATOM   3198  H   SER A 216      18.556  32.978  29.500  1.00  0.00           H  
ATOM   3199  HA  SER A 216      17.236  30.794  28.094  1.00  0.00           H  
ATOM   3200 1HB  SER A 216      18.500  29.001  29.185  1.00  0.00           H  
ATOM   3201 2HB  SER A 216      19.577  29.994  28.213  1.00  0.00           H  
ATOM   3202  HG  SER A 216      20.527  29.653  30.140  1.00  0.00           H  
ATOM   3203  N   TYR A 217      16.096  29.944  30.226  1.00  0.00           N  
ATOM   3204  CA  TYR A 217      15.257  29.746  31.403  1.00  0.00           C  
ATOM   3205  C   TYR A 217      15.012  28.264  31.651  1.00  0.00           C  
ATOM   3206  O   TYR A 217      15.055  27.487  30.703  1.00  0.00           O  
ATOM   3207  CB  TYR A 217      13.929  30.490  31.239  1.00  0.00           C  
ATOM   3208  CG  TYR A 217      13.058  30.039  30.087  1.00  0.00           C  
ATOM   3209  CD1 TYR A 217      12.137  29.010  30.216  1.00  0.00           C  
ATOM   3210  CD2 TYR A 217      13.197  30.685  28.867  1.00  0.00           C  
ATOM   3211  CE1 TYR A 217      11.363  28.631  29.137  1.00  0.00           C  
ATOM   3212  CE2 TYR A 217      12.429  30.316  27.780  1.00  0.00           C  
ATOM   3213  CZ  TYR A 217      11.513  29.292  27.911  1.00  0.00           C  
ATOM   3214  OH  TYR A 217      10.746  28.922  26.830  1.00  0.00           O  
ATOM   3215  H   TYR A 217      16.071  29.335  29.421  1.00  0.00           H  
ATOM   3216  HA  TYR A 217      15.793  30.154  32.261  1.00  0.00           H  
ATOM   3217 1HB  TYR A 217      13.306  30.406  32.131  1.00  0.00           H  
ATOM   3218 2HB  TYR A 217      14.145  31.548  31.099  1.00  0.00           H  
ATOM   3219  HD1 TYR A 217      12.023  28.497  31.172  1.00  0.00           H  
ATOM   3220  HD2 TYR A 217      13.931  31.487  28.806  1.00  0.00           H  
ATOM   3221  HE1 TYR A 217      10.641  27.822  29.245  1.00  0.00           H  
ATOM   3222  HE2 TYR A 217      12.540  30.825  26.823  1.00  0.00           H  
ATOM   3223  HH  TYR A 217      10.135  28.228  27.092  1.00  0.00           H  
ATOM   3224  N   PRO A 218      14.769  27.828  32.895  1.00  0.00           N  
ATOM   3225  CA  PRO A 218      14.497  26.443  33.251  1.00  0.00           C  
ATOM   3226  C   PRO A 218      13.089  26.021  32.844  1.00  0.00           C  
ATOM   3227  O   PRO A 218      12.173  26.842  32.833  1.00  0.00           O  
ATOM   3228  CB  PRO A 218      14.669  26.464  34.773  1.00  0.00           C  
ATOM   3229  CG  PRO A 218      14.297  27.849  35.178  1.00  0.00           C  
ATOM   3230  CD  PRO A 218      14.708  28.747  34.042  1.00  0.00           C  
ATOM   3231  HA  PRO A 218      15.239  25.787  32.774  1.00  0.00           H  
ATOM   3232 1HB  PRO A 218      14.023  25.701  35.233  1.00  0.00           H  
ATOM   3233 2HB  PRO A 218      15.705  26.211  35.040  1.00  0.00           H  
ATOM   3234 1HG  PRO A 218      13.216  27.899  35.370  1.00  0.00           H  
ATOM   3235 2HG  PRO A 218      14.811  28.108  36.115  1.00  0.00           H  
ATOM   3236 1HD  PRO A 218      13.942  29.531  33.951  1.00  0.00           H  
ATOM   3237 2HD  PRO A 218      15.701  29.173  34.246  1.00  0.00           H  
ATOM   3238  N   THR A 219      12.942  24.762  32.444  1.00  0.00           N  
ATOM   3239  CA  THR A 219      11.629  24.198  32.153  1.00  0.00           C  
ATOM   3240  C   THR A 219      11.143  23.563  33.448  1.00  0.00           C  
ATOM   3241  O   THR A 219      11.817  22.711  34.025  1.00  0.00           O  
ATOM   3242  CB  THR A 219      11.687  23.168  31.011  1.00  0.00           C  
ATOM   3243  OG1 THR A 219      12.118  23.821  29.809  1.00  0.00           O  
ATOM   3244  CG2 THR A 219      10.322  22.538  30.785  1.00  0.00           C  
ATOM   3245  H   THR A 219      13.764  24.188  32.338  1.00  0.00           H  
ATOM   3246  HA  THR A 219      10.952  24.995  31.842  1.00  0.00           H  
ATOM   3247  HB  THR A 219      12.405  22.390  31.269  1.00  0.00           H  
ATOM   3248  HG1 THR A 219      13.030  24.092  29.925  1.00  0.00           H  
ATOM   3249 1HG2 THR A 219      10.388  21.814  29.973  1.00  0.00           H  
ATOM   3250 2HG2 THR A 219       9.990  22.035  31.691  1.00  0.00           H  
ATOM   3251 3HG2 THR A 219       9.604  23.314  30.522  1.00  0.00           H  
ATOM   3252  N   VAL A 220       9.990  24.015  33.931  1.00  0.00           N  
ATOM   3253  CA  VAL A 220       9.514  23.536  35.223  1.00  0.00           C  
ATOM   3254  C   VAL A 220       8.137  22.894  35.103  1.00  0.00           C  
ATOM   3255  O   VAL A 220       7.382  23.161  34.166  1.00  0.00           O  
ATOM   3256  OXT VAL A 220       7.764  22.110  35.930  1.00  0.00           O  
ATOM   3257  CB  VAL A 220       9.464  24.729  36.198  1.00  0.00           C  
ATOM   3258  CG1 VAL A 220       8.975  24.287  37.569  1.00  0.00           C  
ATOM   3259  CG2 VAL A 220      10.843  25.362  36.292  1.00  0.00           C  
ATOM   3260  H   VAL A 220       9.453  24.686  33.401  1.00  0.00           H  
ATOM   3261  HA  VAL A 220      10.212  22.789  35.606  1.00  0.00           H  
ATOM   3262  HB  VAL A 220       8.749  25.468  35.835  1.00  0.00           H  
ATOM   3263 1HG1 VAL A 220       8.955  25.158  38.224  1.00  0.00           H  
ATOM   3264 2HG1 VAL A 220       7.975  23.860  37.507  1.00  0.00           H  
ATOM   3265 3HG1 VAL A 220       9.656  23.535  37.970  1.00  0.00           H  
ATOM   3266 1HG2 VAL A 220      10.801  26.205  36.981  1.00  0.00           H  
ATOM   3267 2HG2 VAL A 220      11.551  24.618  36.657  1.00  0.00           H  
ATOM   3268 3HG2 VAL A 220      11.168  25.715  35.313  1.00  0.00           H  
TER                                                                             
ATOM   3270  N   MCM B 221      37.552  34.979  32.075  1.00  0.00           N  
ATOM   3271  CA  MCM B 221      36.960  34.592  33.352  1.00  0.00           C  
ATOM   3272  C   MCM B 221      35.544  35.156  33.359  1.00  0.00           C  
ATOM   3273  O   MCM B 221      35.352  36.312  33.736  1.00  0.00           O  
ATOM   3274  CB  MCM B 221      37.744  35.147  34.542  1.00  0.00           C  
ATOM   3275  CG  MCM B 221      38.980  34.365  34.933  1.00  0.00           C  
ATOM   3276  CD1 MCM B 221      38.949  33.178  35.784  1.00  0.00           C  
ATOM   3277  CD2 MCM B 221      40.166  34.787  34.465  1.00  0.00           C  
ATOM   3278  CE1 MCM B 221      37.811  32.578  36.349  1.00  0.00           C  
ATOM   3279  CE2 MCM B 221      40.174  32.562  36.056  1.00  0.00           C  
ATOM   3280  CZ3 MCM B 221      37.889  31.447  37.133  1.00  0.00           C  
ATOM   3281  CE3 MCM B 221      41.431  34.130  34.783  1.00  0.00           C  
ATOM   3282  OZ1 MCM B 221      41.343  33.039  35.574  1.00  0.00           O  
ATOM   3283  OZ2 MCM B 221      42.496  34.484  34.403  1.00  0.00           O  
ATOM   3284  CZ4 MCM B 221      40.279  31.431  36.836  1.00  0.00           C  
ATOM   3285  CT  MCM B 221      39.135  30.868  37.381  1.00  0.00           C  
ATOM   3286  OI  MCM B 221      39.342  29.777  38.124  1.00  0.00           O  
ATOM   3287  CK  MCM B 221      39.193  29.822  39.520  1.00  0.00           C  
ATOM   3288 1H   MCM B 221      38.487  34.631  32.022  1.00  0.00           H  
ATOM   3289 2H   MCM B 221      37.011  34.598  31.325  1.00  0.00           H  
ATOM   3290 3H   MCM B 221      37.563  35.976  32.004  1.00  0.00           H  
ATOM   3291  HA  MCM B 221      36.955  33.518  33.439  1.00  0.00           H  
ATOM   3292 1HB  MCM B 221      37.994  36.179  34.327  1.00  0.00           H  
ATOM   3293 2HB  MCM B 221      37.088  35.159  35.404  1.00  0.00           H  
ATOM   3294 1HD2 MCM B 221      40.262  35.635  33.815  1.00  0.00           H  
ATOM   3295 1HE1 MCM B 221      36.837  32.997  36.192  1.00  0.00           H  
ATOM   3296 1HZ3 MCM B 221      36.988  31.039  37.543  1.00  0.00           H  
ATOM   3297 1HZ4 MCM B 221      41.241  30.995  37.020  1.00  0.00           H  
ATOM   3298 1HK  MCM B 221      39.433  28.831  39.874  1.00  0.00           H  
ATOM   3299 2HK  MCM B 221      39.873  30.537  39.967  1.00  0.00           H  
ATOM   3300 3HK  MCM B 221      38.174  30.065  39.797  1.00  0.00           H  
ATOM   3301  N   HIS B 222      34.533  34.391  32.958  1.00  0.00           N  
ATOM   3302  CA  HIS B 222      33.167  34.897  32.997  1.00  0.00           C  
ATOM   3303  C   HIS B 222      32.198  33.794  33.407  1.00  0.00           C  
ATOM   3304  O   HIS B 222      32.482  32.630  33.128  1.00  0.00           O  
ATOM   3305  CB  HIS B 222      32.797  35.504  31.640  1.00  0.00           C  
ATOM   3306  CG  HIS B 222      32.593  34.496  30.553  1.00  0.00           C  
ATOM   3307  ND1 HIS B 222      33.629  33.928  29.840  1.00  0.00           N  
ATOM   3308  CD2 HIS B 222      31.455  33.954  30.059  1.00  0.00           C  
ATOM   3309  CE1 HIS B 222      33.136  33.081  28.955  1.00  0.00           C  
ATOM   3310  NE2 HIS B 222      31.820  33.078  29.066  1.00  0.00           N  
ATOM   3311  H   HIS B 222      34.688  33.452  32.620  1.00  0.00           H  
ATOM   3312  HA  HIS B 222      33.113  35.701  33.731  1.00  0.00           H  
ATOM   3313 1HB  HIS B 222      31.881  36.091  31.709  1.00  0.00           H  
ATOM   3314 2HB  HIS B 222      33.586  36.187  31.325  1.00  0.00           H  
ATOM   3315  HD2 HIS B 222      30.439  34.173  30.387  1.00  0.00           H  
ATOM   3316  HE1 HIS B 222      33.718  32.485  28.251  1.00  0.00           H  
ATOM   3317  HE2 HIS B 222      31.182  32.523  28.512  1.00  0.00           H  
ATOM   3318  N   LEU B 223      31.081  34.106  34.051  1.00  0.00           N  
ATOM   3319  CA  LEU B 223      30.623  35.431  34.464  1.00  0.00           C  
ATOM   3320  C   LEU B 223      31.249  35.643  35.843  1.00  0.00           C  
ATOM   3321  O   LEU B 223      31.581  34.657  36.502  1.00  0.00           O  
ATOM   3322  CB  LEU B 223      29.093  35.518  34.526  1.00  0.00           C  
ATOM   3323  CG  LEU B 223      28.354  35.165  33.229  1.00  0.00           C  
ATOM   3324  CD1 LEU B 223      26.859  35.073  33.505  1.00  0.00           C  
ATOM   3325  CD2 LEU B 223      28.651  36.218  32.172  1.00  0.00           C  
ATOM   3326  H   LEU B 223      30.467  33.340  34.288  1.00  0.00           H  
ATOM   3327  HA  LEU B 223      31.016  36.187  33.785  1.00  0.00           H  
ATOM   3328 1HB  LEU B 223      28.739  34.843  35.304  1.00  0.00           H  
ATOM   3329 2HB  LEU B 223      28.813  36.534  34.801  1.00  0.00           H  
ATOM   3330  HG  LEU B 223      28.688  34.189  32.874  1.00  0.00           H  
ATOM   3331 1HD1 LEU B 223      26.334  34.822  32.584  1.00  0.00           H  
ATOM   3332 2HD1 LEU B 223      26.673  34.299  34.250  1.00  0.00           H  
ATOM   3333 3HD1 LEU B 223      26.499  36.031  33.878  1.00  0.00           H  
ATOM   3334 1HD2 LEU B 223      28.126  35.966  31.250  1.00  0.00           H  
ATOM   3335 2HD2 LEU B 223      28.317  37.193  32.526  1.00  0.00           H  
ATOM   3336 3HD2 LEU B 223      29.724  36.249  31.982  1.00  0.00           H  
ATOM   3337  N   PHE B 224      31.417  36.882  36.286  1.00  0.00           N  
ATOM   3338  CA  PHE B 224      32.063  37.113  37.572  1.00  0.00           C  
ATOM   3339  C   PHE B 224      31.295  38.289  38.157  1.00  0.00           C  
ATOM   3340  O   PHE B 224      30.399  38.777  37.468  1.00  0.00           O  
ATOM   3341  CB  PHE B 224      33.553  37.432  37.431  1.00  0.00           C  
ATOM   3342  CG  PHE B 224      34.258  37.627  38.743  1.00  0.00           C  
ATOM   3343  CD1 PHE B 224      34.442  36.563  39.613  1.00  0.00           C  
ATOM   3344  CD2 PHE B 224      34.738  38.875  39.110  1.00  0.00           C  
ATOM   3345  CE1 PHE B 224      35.091  36.742  40.820  1.00  0.00           C  
ATOM   3346  CE2 PHE B 224      35.387  39.057  40.315  1.00  0.00           C  
ATOM   3347  CZ  PHE B 224      35.563  37.988  41.171  1.00  0.00           C  
ATOM   3348  H   PHE B 224      31.100  37.669  35.738  1.00  0.00           H  
ATOM   3349  HA  PHE B 224      31.919  36.245  38.216  1.00  0.00           H  
ATOM   3350 1HB  PHE B 224      34.048  36.622  36.896  1.00  0.00           H  
ATOM   3351 2HB  PHE B 224      33.676  38.338  36.840  1.00  0.00           H  
ATOM   3352  HD1 PHE B 224      34.069  35.577  39.335  1.00  0.00           H  
ATOM   3353  HD2 PHE B 224      34.598  39.719  38.434  1.00  0.00           H  
ATOM   3354  HE1 PHE B 224      35.229  35.897  41.495  1.00  0.00           H  
ATOM   3355  HE2 PHE B 224      35.760  40.043  40.592  1.00  0.00           H  
ATOM   3356  HZ  PHE B 224      36.074  38.130  42.123  1.00  0.00           H  
ATOM   3357  N   ARG B 225      31.557  38.791  39.360  1.00  0.00           N  
ATOM   3358  CA  ARG B 225      30.688  39.939  39.595  1.00  0.00           C  
ATOM   3359  C   ARG B 225      31.030  41.045  38.607  1.00  0.00           C  
ATOM   3360  CB  ARG B 225      30.837  40.457  41.018  1.00  0.00           C  
ATOM   3361  CG  ARG B 225      32.217  40.995  41.361  1.00  0.00           C  
ATOM   3362  CD  ARG B 225      32.402  41.136  42.828  1.00  0.00           C  
ATOM   3363  NE  ARG B 225      33.779  41.453  43.173  1.00  0.00           N  
ATOM   3364  CZ  ARG B 225      34.277  42.701  43.263  1.00  0.00           C  
ATOM   3365  NH1 ARG B 225      33.502  43.737  43.030  1.00  0.00           N  
ATOM   3366  NH2 ARG B 225      35.546  42.885  43.584  1.00  0.00           N  
ATOM   3367  ST1 ARG B 225      32.618  41.437  38.279  1.00  0.00           S  
ATOM   3368  H   ARG B 225      32.215  38.517  40.076  1.00  0.00           H  
ATOM   3369  HA  ARG B 225      29.654  39.627  39.445  1.00  0.00           H  
ATOM   3370 1HB  ARG B 225      30.119  41.258  41.190  1.00  0.00           H  
ATOM   3371 2HB  ARG B 225      30.610  39.657  41.722  1.00  0.00           H  
ATOM   3372 1HG  ARG B 225      32.978  40.312  40.984  1.00  0.00           H  
ATOM   3373 2HG  ARG B 225      32.350  41.976  40.903  1.00  0.00           H  
ATOM   3374 1HD  ARG B 225      31.765  41.937  43.200  1.00  0.00           H  
ATOM   3375 2HD  ARG B 225      32.134  40.202  43.320  1.00  0.00           H  
ATOM   3376  HE  ARG B 225      34.406  40.682  43.359  1.00  0.00           H  
ATOM   3377 1HH1 ARG B 225      32.532  43.596  42.784  1.00  0.00           H  
ATOM   3378 2HH1 ARG B 225      33.875  44.672  43.097  1.00  0.00           H  
ATOM   3379 1HH2 ARG B 225      36.142  42.088  43.763  1.00  0.00           H  
ATOM   3380 2HH2 ARG B 225      35.919  43.820  43.651  1.00  0.00           H  
ATOM   3381  N   ALA B 226      30.192  41.805  37.910  1.00  0.00           N  
ATOM   3382  CA  ALA B 226      30.863  42.890  37.196  1.00  0.00           C  
ATOM   3383  C   ALA B 226      31.395  43.938  38.162  1.00  0.00           C  
ATOM   3384  O   ALA B 226      32.423  44.566  37.907  1.00  0.00           O  
ATOM   3385  CB  ALA B 226      29.914  43.529  36.192  1.00  0.00           C  
ATOM   3386  H   ALA B 226      29.190  41.709  37.831  1.00  0.00           H  
ATOM   3387  HA  ALA B 226      31.713  42.468  36.659  1.00  0.00           H  
ATOM   3388 1HB  ALA B 226      30.428  44.335  35.668  1.00  0.00           H  
ATOM   3389 2HB  ALA B 226      29.587  42.779  35.472  1.00  0.00           H  
ATOM   3390 3HB  ALA B 226      29.048  43.931  36.715  1.00  0.00           H  
ATOM   3391  N   MCM B 227      30.692  44.125  39.271  1.00  0.00           N  
ATOM   3392  CA  MCM B 227      30.844  45.058  40.385  1.00  0.00           C  
ATOM   3393  C   MCM B 227      30.333  44.290  41.598  1.00  0.00           C  
ATOM   3394  O   MCM B 227      29.386  43.514  41.475  1.00  0.00           O  
ATOM   3395  OXT MCM B 227      30.849  44.437  42.673  1.00  0.00           O  
ATOM   3396  CB  MCM B 227      30.055  46.349  40.155  1.00  0.00           C  
ATOM   3397  CG  MCM B 227      30.783  47.602  40.595  1.00  0.00           C  
ATOM   3398  CD1 MCM B 227      31.824  48.226  39.781  1.00  0.00           C  
ATOM   3399  CD2 MCM B 227      30.464  48.166  41.766  1.00  0.00           C  
ATOM   3400  CE1 MCM B 227      32.257  47.776  38.535  1.00  0.00           C  
ATOM   3401  CE2 MCM B 227      32.430  49.382  40.281  1.00  0.00           C  
ATOM   3402  CZ3 MCM B 227      33.240  48.429  37.822  1.00  0.00           C  
ATOM   3403  CE3 MCM B 227      31.127  49.365  42.272  1.00  0.00           C  
ATOM   3404  OZ1 MCM B 227      32.081  49.900  41.480  1.00  0.00           O  
ATOM   3405  OZ2 MCM B 227      30.886  49.884  43.309  1.00  0.00           O  
ATOM   3406  CZ4 MCM B 227      33.414  50.054  39.591  1.00  0.00           C  
ATOM   3407  CT  MCM B 227      33.825  49.577  38.356  1.00  0.00           C  
ATOM   3408  OI  MCM B 227      34.787  50.284  37.750  1.00  0.00           O  
ATOM   3409  CK  MCM B 227      34.466  51.160  36.702  1.00  0.00           C  
ATOM   3410  H   MCM B 227      29.922  43.468  39.293  1.00  0.00           H  
ATOM   3411  HA  MCM B 227      31.877  45.345  40.485  1.00  0.00           H  
ATOM   3412 1HB  MCM B 227      29.778  46.397  39.111  1.00  0.00           H  
ATOM   3413 2HB  MCM B 227      29.130  46.289  40.718  1.00  0.00           H  
ATOM   3414 1HD2 MCM B 227      29.693  47.778  42.402  1.00  0.00           H  
ATOM   3415 1HE1 MCM B 227      31.829  46.890  38.111  1.00  0.00           H  
ATOM   3416 1HZ3 MCM B 227      33.544  48.038  36.872  1.00  0.00           H  
ATOM   3417 1HZ4 MCM B 227      33.859  50.937  40.007  1.00  0.00           H  
ATOM   3418 1HK  MCM B 227      35.401  51.588  36.375  1.00  0.00           H  
ATOM   3419 2HK  MCM B 227      34.005  50.632  35.875  1.00  0.00           H  
ATOM   3420 3HK  MCM B 227      33.809  51.954  37.040  1.00  0.00           H  
TER                                                                             
CONECT 3270 3271 3288 3289 3290                                                 
CONECT 3271 3270 3272 3274 3291                                                 
CONECT 3272 3271 3273 3301                                                      
CONECT 3273 3272                                                                
CONECT 3274 3271 3275 3292 3293                                                 
CONECT 3275 3274 3276 3277                                                      
CONECT 3276 3275 3278 3279                                                      
CONECT 3277 3275 3281 3294                                                      
CONECT 3278 3276 3280 3295                                                      
CONECT 3279 3276 3282 3284                                                      
CONECT 3280 3278 3285 3296                                                      
CONECT 3281 3277 3282 3283                                                      
CONECT 3282 3279 3281                                                           
CONECT 3283 3281                                                                
CONECT 3284 3279 3285 3297                                                      
CONECT 3285 3280 3284 3286                                                      
CONECT 3286 3285 3287                                                           
CONECT 3287 3286 3298 3299 3300                                                 
CONECT 3288 3270                                                                
CONECT 3289 3270                                                                
CONECT 3290 3270                                                                
CONECT 3291 3271                                                                
CONECT 3292 3274                                                                
CONECT 3293 3274                                                                
CONECT 3294 3277                                                                
CONECT 3295 3278                                                                
CONECT 3296 3280                                                                
CONECT 3297 3284                                                                
CONECT 3298 3287                                                                
CONECT 3299 3287                                                                
CONECT 3300 3287                                                                
CONECT 3301 3272                                                                
CONECT 3383 3391                                                                
CONECT 3391 3383 3392 3410                                                      
CONECT 3392 3391 3393 3396 3411                                                 
CONECT 3393 3392 3394 3395                                                      
CONECT 3394 3393                                                                
CONECT 3395 3393                                                                
CONECT 3396 3392 3397 3412 3413                                                 
CONECT 3397 3396 3398 3399                                                      
CONECT 3398 3397 3400 3401                                                      
CONECT 3399 3397 3403 3414                                                      
CONECT 3400 3398 3402 3415                                                      
CONECT 3401 3398 3404 3406                                                      
CONECT 3402 3400 3407 3416                                                      
CONECT 3403 3399 3404 3405                                                      
CONECT 3404 3401 3403                                                           
CONECT 3405 3403                                                                
CONECT 3406 3401 3407 3417                                                      
CONECT 3407 3402 3406 3408                                                      
CONECT 3408 3407 3409                                                           
CONECT 3409 3408 3418 3419 3420                                                 
CONECT 3410 3391                                                                
CONECT 3411 3392                                                                
CONECT 3412 3396                                                                
CONECT 3413 3396                                                                
CONECT 3414 3399                                                                
CONECT 3415 3400                                                                
CONECT 3416 3402                                                                
CONECT 3417 3406                                                                
CONECT 3418 3409                                                                
CONECT 3419 3409                                                                
CONECT 3420 3409                                                                
