# Supplementary material for: Rational design of thioamide peptides as selective inhibitors of cysteine protease cathepsin L
Source: Chem Sci. 2021 Jul 19;12(32):10825–35. doi: 10.1039/d1sc00785h (PMC8901119; doi:10.1039/d1sc00785h)
Supplement: SC-012-D1SC00785H-s025 [file SC-012-D1SC00785H-s025.pdb]

HEADER                                            04-OCT-20   XXXX              
EXPDTA    THEORETICAL MODEL                                                     
REMARK 220                                                                      
REMARK 220 EXPERIMENTAL DETAILS                                                 
REMARK 220  EXPERIMENT TYPE                : THEORETICAL MODELLING              
REMARK 220  DATE OF DATA COLLECTION        : 04-OCT-20                          
REMARK 220                                                                      
REMARK 220 REMARK: MODEL GENERATED BY ROSETTA                                   
REMARK 220  VERSION 2019.22+release.d8f9b4a                                     
SSBOND     CYS A   22    CYS A   65                                       2.05  
SSBOND     CYS A   56    CYS A   98                                       2.03  
SSBOND     CYS A  157    CYS A  210                                       2.18  
ATOM      1  N   LEU A   1       2.761  38.561  20.212  1.00  0.00           N  
ATOM      2  CA  LEU A   1       3.213  38.615  21.632  1.00  0.00           C  
ATOM      3  C   LEU A   1       2.800  39.936  22.264  1.00  0.00           C  
ATOM      4  O   LEU A   1       2.570  40.894  21.526  1.00  0.00           O  
ATOM      5  CB  LEU A   1       4.733  38.427  21.719  1.00  0.00           C  
ATOM      6  CG  LEU A   1       5.311  37.110  21.186  1.00  0.00           C  
ATOM      7  CD1 LEU A   1       6.831  37.168  21.269  1.00  0.00           C  
ATOM      8  CD2 LEU A   1       4.765  35.935  21.984  1.00  0.00           C  
ATOM      9 1H   LEU A   1       3.036  37.690  19.804  1.00  0.00           H  
ATOM     10 2H   LEU A   1       1.765  38.644  20.173  1.00  0.00           H  
ATOM     11 3H   LEU A   1       3.177  39.313  19.702  1.00  0.00           H  
ATOM     12  HA  LEU A   1       2.734  37.793  22.163  1.00  0.00           H  
ATOM     13 1HB  LEU A   1       5.207  39.234  21.162  1.00  0.00           H  
ATOM     14 2HB  LEU A   1       5.060  38.500  22.757  1.00  0.00           H  
ATOM     15  HG  LEU A   1       5.038  36.980  20.138  1.00  0.00           H  
ATOM     16 1HD1 LEU A   1       7.261  36.239  20.894  1.00  0.00           H  
ATOM     17 2HD1 LEU A   1       7.200  37.999  20.668  1.00  0.00           H  
ATOM     18 3HD1 LEU A   1       7.127  37.308  22.308  1.00  0.00           H  
ATOM     19 1HD2 LEU A   1       5.190  35.012  21.587  1.00  0.00           H  
ATOM     20 2HD2 LEU A   1       5.046  36.051  23.032  1.00  0.00           H  
ATOM     21 3HD2 LEU A   1       3.679  35.875  21.922  1.00  0.00           H  
ATOM     22  N   PRO A   2       2.686  40.036  23.595  1.00  0.00           N  
ATOM     23  CA  PRO A   2       2.344  41.248  24.342  1.00  0.00           C  
ATOM     24  C   PRO A   2       3.346  42.373  24.087  1.00  0.00           C  
ATOM     25  O   PRO A   2       4.525  42.100  23.861  1.00  0.00           O  
ATOM     26  CB  PRO A   2       2.400  40.788  25.802  1.00  0.00           C  
ATOM     27  CG  PRO A   2       2.166  39.316  25.751  1.00  0.00           C  
ATOM     28  CD  PRO A   2       2.838  38.850  24.488  1.00  0.00           C  
ATOM     29  HA  PRO A   2       1.325  41.571  24.085  1.00  0.00           H  
ATOM     30 1HB  PRO A   2       3.375  41.043  26.243  1.00  0.00           H  
ATOM     31 2HB  PRO A   2       1.637  41.312  26.396  1.00  0.00           H  
ATOM     32 1HG  PRO A   2       2.589  38.844  26.651  1.00  0.00           H  
ATOM     33 2HG  PRO A   2       1.088  39.103  25.751  1.00  0.00           H  
ATOM     34 1HD  PRO A   2       3.899  38.627  24.677  1.00  0.00           H  
ATOM     35 2HD  PRO A   2       2.276  37.960  24.168  1.00  0.00           H  
ATOM     36  N   LYS A   3       2.873  43.614  24.123  1.00  0.00           N  
ATOM     37  CA  LYS A   3       3.741  44.772  23.935  1.00  0.00           C  
ATOM     38  C   LYS A   3       4.602  45.011  25.166  1.00  0.00           C  
ATOM     39  O   LYS A   3       5.700  45.555  25.061  1.00  0.00           O  
ATOM     40  CB  LYS A   3       2.892  46.007  23.626  1.00  0.00           C  
ATOM     41  CG  LYS A   3       2.096  45.969  22.328  1.00  0.00           C  
ATOM     42  CD  LYS A   3       2.946  46.051  21.069  1.00  0.00           C  
ATOM     43  CE  LYS A   3       2.068  46.139  19.831  1.00  0.00           C  
ATOM     44  NZ  LYS A   3       2.830  46.230  18.556  1.00  0.00           N  
ATOM     45  H   LYS A   3       1.886  43.756  24.288  1.00  0.00           H  
ATOM     46  HA  LYS A   3       4.413  44.575  23.099  1.00  0.00           H  
ATOM     47 1HB  LYS A   3       2.178  46.164  24.433  1.00  0.00           H  
ATOM     48 2HB  LYS A   3       3.542  46.879  23.579  1.00  0.00           H  
ATOM     49 1HG  LYS A   3       1.527  45.039  22.285  1.00  0.00           H  
ATOM     50 2HG  LYS A   3       1.400  46.809  22.312  1.00  0.00           H  
ATOM     51 1HD  LYS A   3       3.596  46.928  21.104  1.00  0.00           H  
ATOM     52 2HD  LYS A   3       3.584  45.168  20.991  1.00  0.00           H  
ATOM     53 1HE  LYS A   3       1.435  45.250  19.791  1.00  0.00           H  
ATOM     54 2HE  LYS A   3       1.437  47.023  19.916  1.00  0.00           H  
ATOM     55 1HZ  LYS A   3       2.186  46.283  17.779  1.00  0.00           H  
ATOM     56 2HZ  LYS A   3       3.431  47.040  18.516  1.00  0.00           H  
ATOM     57 3HZ  LYS A   3       3.412  45.409  18.452  1.00  0.00           H  
ATOM     58  N   SER A   4       4.113  44.603  26.331  1.00  0.00           N  
ATOM     59  CA  SER A   4       4.870  44.706  27.567  1.00  0.00           C  
ATOM     60  C   SER A   4       4.430  43.625  28.548  1.00  0.00           C  
ATOM     61  O   SER A   4       3.301  43.138  28.494  1.00  0.00           O  
ATOM     62  CB  SER A   4       4.679  46.072  28.196  1.00  0.00           C  
ATOM     63  OG  SER A   4       3.352  46.273  28.598  1.00  0.00           O  
ATOM     64  H   SER A   4       3.186  44.207  26.382  1.00  0.00           H  
ATOM     65  HA  SER A   4       5.929  44.556  27.350  1.00  0.00           H  
ATOM     66 1HB  SER A   4       5.340  46.164  29.057  1.00  0.00           H  
ATOM     67 2HB  SER A   4       4.963  46.842  27.479  1.00  0.00           H  
ATOM     68  HG  SER A   4       3.323  47.152  28.982  1.00  0.00           H  
ATOM     69  N   VAL A   5       5.347  43.251  29.435  1.00  0.00           N  
ATOM     70  CA  VAL A   5       5.100  42.296  30.506  1.00  0.00           C  
ATOM     71  C   VAL A   5       5.980  42.698  31.681  1.00  0.00           C  
ATOM     72  O   VAL A   5       7.123  43.110  31.490  1.00  0.00           O  
ATOM     73  CB  VAL A   5       5.388  40.858  30.035  1.00  0.00           C  
ATOM     74  CG1 VAL A   5       6.844  40.741  29.609  1.00  0.00           C  
ATOM     75  CG2 VAL A   5       5.063  39.863  31.139  1.00  0.00           C  
ATOM     76  H   VAL A   5       6.266  43.661  29.346  1.00  0.00           H  
ATOM     77  HA  VAL A   5       4.053  42.359  30.810  1.00  0.00           H  
ATOM     78  HB  VAL A   5       4.776  40.629  29.162  1.00  0.00           H  
ATOM     79 1HG1 VAL A   5       7.069  39.729  29.272  1.00  0.00           H  
ATOM     80 2HG1 VAL A   5       7.018  41.441  28.793  1.00  0.00           H  
ATOM     81 3HG1 VAL A   5       7.476  40.983  30.463  1.00  0.00           H  
ATOM     82 1HG2 VAL A   5       5.268  38.847  30.803  1.00  0.00           H  
ATOM     83 2HG2 VAL A   5       5.664  40.058  32.028  1.00  0.00           H  
ATOM     84 3HG2 VAL A   5       4.010  39.945  31.404  1.00  0.00           H  
ATOM     85  N   ASP A   6       5.460  42.599  32.897  1.00  0.00           N  
ATOM     86  CA  ASP A   6       6.262  42.932  34.068  1.00  0.00           C  
ATOM     87  C   ASP A   6       5.930  41.982  35.213  1.00  0.00           C  
ATOM     88  O   ASP A   6       4.903  42.116  35.875  1.00  0.00           O  
ATOM     89  CB  ASP A   6       6.036  44.395  34.457  1.00  0.00           C  
ATOM     90  CG  ASP A   6       6.920  44.903  35.588  1.00  0.00           C  
ATOM     91  OD1 ASP A   6       7.542  44.138  36.284  1.00  0.00           O  
ATOM     92  OD2 ASP A   6       6.963  46.100  35.746  1.00  0.00           O  
ATOM     93  H   ASP A   6       4.503  42.292  33.008  1.00  0.00           H  
ATOM     94  HA  ASP A   6       7.312  42.790  33.812  1.00  0.00           H  
ATOM     95 1HB  ASP A   6       6.212  45.024  33.584  1.00  0.00           H  
ATOM     96 2HB  ASP A   6       4.997  44.525  34.761  1.00  0.00           H  
ATOM     97  N   TRP A   7       6.820  41.021  35.432  1.00  0.00           N  
ATOM     98  CA  TRP A   7       6.604  39.957  36.401  1.00  0.00           C  
ATOM     99  C   TRP A   7       6.684  40.443  37.842  1.00  0.00           C  
ATOM    100  O   TRP A   7       6.341  39.714  38.774  1.00  0.00           O  
ATOM    101  CB  TRP A   7       7.616  38.839  36.141  1.00  0.00           C  
ATOM    102  CG  TRP A   7       7.301  38.041  34.911  1.00  0.00           C  
ATOM    103  CD1 TRP A   7       8.062  37.946  33.785  1.00  0.00           C  
ATOM    104  CD2 TRP A   7       6.127  37.207  34.667  1.00  0.00           C  
ATOM    105  NE1 TRP A   7       7.449  37.124  32.872  1.00  0.00           N  
ATOM    106  CE2 TRP A   7       6.266  36.660  33.390  1.00  0.00           C  
ATOM    107  CE3 TRP A   7       4.987  36.883  35.412  1.00  0.00           C  
ATOM    108  CZ2 TRP A   7       5.330  35.816  32.830  1.00  0.00           C  
ATOM    109  CZ3 TRP A   7       4.041  36.031  34.854  1.00  0.00           C  
ATOM    110  CH2 TRP A   7       4.205  35.509  33.595  1.00  0.00           C  
ATOM    111  H   TRP A   7       7.682  41.024  34.908  1.00  0.00           H  
ATOM    112  HA  TRP A   7       5.601  39.568  36.230  1.00  0.00           H  
ATOM    113 1HB  TRP A   7       8.612  39.267  36.031  1.00  0.00           H  
ATOM    114 2HB  TRP A   7       7.653  38.156  36.989  1.00  0.00           H  
ATOM    115  HD1 TRP A   7       9.017  38.442  33.618  1.00  0.00           H  
ATOM    116  HE1 TRP A   7       7.767  36.863  31.949  1.00  0.00           H  
ATOM    117  HE3 TRP A   7       4.854  37.293  36.414  1.00  0.00           H  
ATOM    118  HZ2 TRP A   7       5.454  35.397  31.831  1.00  0.00           H  
ATOM    119  HZ3 TRP A   7       3.155  35.783  35.438  1.00  0.00           H  
ATOM    120  HH2 TRP A   7       3.445  34.844  33.185  1.00  0.00           H  
ATOM    121  N   ARG A   8       7.130  41.677  38.048  1.00  0.00           N  
ATOM    122  CA  ARG A   8       7.285  42.183  39.406  1.00  0.00           C  
ATOM    123  C   ARG A   8       5.938  42.509  40.047  1.00  0.00           C  
ATOM    124  O   ARG A   8       5.831  42.629  41.268  1.00  0.00           O  
ATOM    125  CB  ARG A   8       8.115  43.458  39.421  1.00  0.00           C  
ATOM    126  CG  ARG A   8       9.555  43.292  38.960  1.00  0.00           C  
ATOM    127  CD  ARG A   8      10.260  44.599  38.925  1.00  0.00           C  
ATOM    128  NE  ARG A   8       9.649  45.523  37.984  1.00  0.00           N  
ATOM    129  CZ  ARG A   8      10.014  46.806  37.790  1.00  0.00           C  
ATOM    130  NH1 ARG A   8      11.001  47.345  38.472  1.00  0.00           N  
ATOM    131  NH2 ARG A   8       9.354  47.515  36.892  1.00  0.00           N  
ATOM    132  H   ARG A   8       7.371  42.279  37.273  1.00  0.00           H  
ATOM    133  HA  ARG A   8       7.786  41.433  40.017  1.00  0.00           H  
ATOM    134 1HB  ARG A   8       7.640  44.196  38.777  1.00  0.00           H  
ATOM    135 2HB  ARG A   8       8.140  43.866  40.431  1.00  0.00           H  
ATOM    136 1HG  ARG A   8      10.076  42.629  39.651  1.00  0.00           H  
ATOM    137 2HG  ARG A   8       9.569  42.862  37.957  1.00  0.00           H  
ATOM    138 1HD  ARG A   8      10.228  45.052  39.917  1.00  0.00           H  
ATOM    139 2HD  ARG A   8      11.293  44.429  38.627  1.00  0.00           H  
ATOM    140  HE  ARG A   8       8.883  45.165  37.429  1.00  0.00           H  
ATOM    141 1HH1 ARG A   8      11.506  46.804  39.160  1.00  0.00           H  
ATOM    142 2HH1 ARG A   8      11.260  48.308  38.313  1.00  0.00           H  
ATOM    143 1HH2 ARG A   8       8.601  47.075  36.381  1.00  0.00           H  
ATOM    144 2HH2 ARG A   8       9.596  48.479  36.715  1.00  0.00           H  
ATOM    145  N   LYS A   9       4.910  42.641  39.216  1.00  0.00           N  
ATOM    146  CA  LYS A   9       3.580  42.982  39.706  1.00  0.00           C  
ATOM    147  C   LYS A   9       2.693  41.739  39.725  1.00  0.00           C  
ATOM    148  O   LYS A   9       1.504  41.817  40.043  1.00  0.00           O  
ATOM    149  CB  LYS A   9       2.950  44.078  38.846  1.00  0.00           C  
ATOM    150  CG  LYS A   9       3.666  45.421  38.908  1.00  0.00           C  
ATOM    151  CD  LYS A   9       2.954  46.456  38.049  1.00  0.00           C  
ATOM    152  CE  LYS A   9       3.565  47.844  38.184  1.00  0.00           C  
ATOM    153  NZ  LYS A   9       4.889  47.953  37.515  1.00  0.00           N  
ATOM    154  H   LYS A   9       5.044  42.506  38.224  1.00  0.00           H  
ATOM    155  HA  LYS A   9       3.667  43.345  40.731  1.00  0.00           H  
ATOM    156 1HB  LYS A   9       2.934  43.751  37.806  1.00  0.00           H  
ATOM    157 2HB  LYS A   9       1.917  44.235  39.160  1.00  0.00           H  
ATOM    158 1HG  LYS A   9       3.693  45.766  39.941  1.00  0.00           H  
ATOM    159 2HG  LYS A   9       4.686  45.293  38.551  1.00  0.00           H  
ATOM    160 1HD  LYS A   9       3.008  46.150  37.004  1.00  0.00           H  
ATOM    161 2HD  LYS A   9       1.906  46.513  38.344  1.00  0.00           H  
ATOM    162 1HE  LYS A   9       2.887  48.570  37.741  1.00  0.00           H  
ATOM    163 2HE  LYS A   9       3.686  48.074  39.242  1.00  0.00           H  
ATOM    164 1HZ  LYS A   9       5.253  48.888  37.632  1.00  0.00           H  
ATOM    165 2HZ  LYS A   9       5.535  47.291  37.924  1.00  0.00           H  
ATOM    166 3HZ  LYS A   9       4.785  47.753  36.531  1.00  0.00           H  
ATOM    167  N   LYS A  10       3.278  40.593  39.387  1.00  0.00           N  
ATOM    168  CA  LYS A  10       2.537  39.338  39.311  1.00  0.00           C  
ATOM    169  C   LYS A  10       2.949  38.351  40.399  1.00  0.00           C  
ATOM    170  O   LYS A  10       2.395  37.250  40.490  1.00  0.00           O  
ATOM    171  CB  LYS A  10       2.694  38.783  37.894  1.00  0.00           C  
ATOM    172  CG  LYS A  10       2.077  39.686  36.835  1.00  0.00           C  
ATOM    173  CD  LYS A  10       2.260  39.140  35.427  1.00  0.00           C  
ATOM    174  CE  LYS A  10       1.645  40.047  34.371  1.00  0.00           C  
ATOM    175  NZ  LYS A  10       0.162  40.116  34.475  1.00  0.00           N  
ATOM    176  H   LYS A  10       4.265  40.559  39.174  1.00  0.00           H  
ATOM    177  HA  LYS A  10       1.485  39.573  39.478  1.00  0.00           H  
ATOM    178 1HB  LYS A  10       3.758  38.660  37.687  1.00  0.00           H  
ATOM    179 2HB  LYS A  10       2.227  37.801  37.827  1.00  0.00           H  
ATOM    180 1HG  LYS A  10       1.010  39.780  37.043  1.00  0.00           H  
ATOM    181 2HG  LYS A  10       2.539  40.671  36.886  1.00  0.00           H  
ATOM    182 1HD  LYS A  10       3.326  39.033  35.216  1.00  0.00           H  
ATOM    183 2HD  LYS A  10       1.792  38.158  35.355  1.00  0.00           H  
ATOM    184 1HE  LYS A  10       2.054  41.049  34.489  1.00  0.00           H  
ATOM    185 2HE  LYS A  10       1.912  39.669  33.385  1.00  0.00           H  
ATOM    186 1HZ  LYS A  10      -0.203  40.727  33.758  1.00  0.00           H  
ATOM    187 2HZ  LYS A  10      -0.229  39.191  34.357  1.00  0.00           H  
ATOM    188 3HZ  LYS A  10      -0.097  40.476  35.382  1.00  0.00           H  
ATOM    189  N   GLY A  11       3.921  38.740  41.217  1.00  0.00           N  
ATOM    190  CA  GLY A  11       4.445  37.903  42.283  1.00  0.00           C  
ATOM    191  C   GLY A  11       5.536  36.913  41.915  1.00  0.00           C  
ATOM    192  O   GLY A  11       5.755  35.953  42.654  1.00  0.00           O  
ATOM    193  H   GLY A  11       4.309  39.663  41.082  1.00  0.00           H  
ATOM    194 1HA  GLY A  11       4.821  38.551  43.076  1.00  0.00           H  
ATOM    195 2HA  GLY A  11       3.617  37.350  42.726  1.00  0.00           H  
ATOM    196  N   TYR A  12       6.243  37.110  40.806  1.00  0.00           N  
ATOM    197  CA  TYR A  12       7.276  36.154  40.402  1.00  0.00           C  
ATOM    198  C   TYR A  12       8.696  36.645  40.662  1.00  0.00           C  
ATOM    199  O   TYR A  12       9.664  35.957  40.342  1.00  0.00           O  
ATOM    200  CB  TYR A  12       7.165  35.823  38.911  1.00  0.00           C  
ATOM    201  CG  TYR A  12       5.914  35.122  38.430  1.00  0.00           C  
ATOM    202  CD1 TYR A  12       4.676  35.732  38.570  1.00  0.00           C  
ATOM    203  CD2 TYR A  12       5.984  33.866  37.846  1.00  0.00           C  
ATOM    204  CE1 TYR A  12       3.521  35.109  38.138  1.00  0.00           C  
ATOM    205  CE2 TYR A  12       4.818  33.261  37.420  1.00  0.00           C  
ATOM    206  CZ  TYR A  12       3.594  33.882  37.567  1.00  0.00           C  
ATOM    207  OH  TYR A  12       2.436  33.273  37.140  1.00  0.00           O  
ATOM    208  H   TYR A  12       6.093  37.916  40.217  1.00  0.00           H  
ATOM    209  HA  TYR A  12       7.139  35.230  40.965  1.00  0.00           H  
ATOM    210 1HB  TYR A  12       7.241  36.763  38.363  1.00  0.00           H  
ATOM    211 2HB  TYR A  12       8.003  35.185  38.634  1.00  0.00           H  
ATOM    212  HD1 TYR A  12       4.586  36.718  39.025  1.00  0.00           H  
ATOM    213  HD2 TYR A  12       6.942  33.362  37.724  1.00  0.00           H  
ATOM    214  HE1 TYR A  12       2.558  35.602  38.254  1.00  0.00           H  
ATOM    215  HE2 TYR A  12       4.852  32.274  36.960  1.00  0.00           H  
ATOM    216  HH  TYR A  12       1.687  33.838  37.350  1.00  0.00           H  
ATOM    217  N   VAL A  13       8.837  37.831  41.241  1.00  0.00           N  
ATOM    218  CA  VAL A  13      10.165  38.411  41.424  1.00  0.00           C  
ATOM    219  C   VAL A  13      10.503  38.820  42.852  1.00  0.00           C  
ATOM    220  O   VAL A  13       9.750  39.544  43.503  1.00  0.00           O  
ATOM    221  CB  VAL A  13      10.290  39.625  40.483  1.00  0.00           C  
ATOM    222  CG1 VAL A  13      11.669  40.258  40.594  1.00  0.00           C  
ATOM    223  CG2 VAL A  13      10.014  39.202  39.048  1.00  0.00           C  
ATOM    224  H   VAL A  13       8.016  38.328  41.553  1.00  0.00           H  
ATOM    225  HA  VAL A  13      10.898  37.665  41.116  1.00  0.00           H  
ATOM    226  HB  VAL A  13       9.568  40.384  40.782  1.00  0.00           H  
ATOM    227 1HG1 VAL A  13      11.736  41.113  39.922  1.00  0.00           H  
ATOM    228 2HG1 VAL A  13      11.845  40.595  41.615  1.00  0.00           H  
ATOM    229 3HG1 VAL A  13      12.431  39.527  40.322  1.00  0.00           H  
ATOM    230 1HG2 VAL A  13      10.107  40.075  38.404  1.00  0.00           H  
ATOM    231 2HG2 VAL A  13      10.734  38.439  38.749  1.00  0.00           H  
ATOM    232 3HG2 VAL A  13       9.007  38.793  38.958  1.00  0.00           H  
ATOM    233  N   THR A  14      11.658  38.343  43.308  1.00  0.00           N  
ATOM    234  CA  THR A  14      12.251  38.586  44.616  1.00  0.00           C  
ATOM    235  C   THR A  14      12.952  39.940  44.685  1.00  0.00           C  
ATOM    236  O   THR A  14      13.179  40.544  43.635  1.00  0.00           O  
ATOM    237  CB  THR A  14      13.190  37.416  44.965  1.00  0.00           C  
ATOM    238  OG1 THR A  14      14.200  37.344  43.952  1.00  0.00           O  
ATOM    239  CG2 THR A  14      12.372  36.134  45.015  1.00  0.00           C  
ATOM    240  H   THR A  14      12.176  37.753  42.674  1.00  0.00           H  
ATOM    241  HA  THR A  14      11.437  38.551  45.342  1.00  0.00           H  
ATOM    242  HB  THR A  14      13.679  37.558  45.928  1.00  0.00           H  
ATOM    243  HG1 THR A  14      14.756  36.576  44.104  1.00  0.00           H  
ATOM    244 1HG2 THR A  14      13.013  35.287  45.260  1.00  0.00           H  
ATOM    245 2HG2 THR A  14      11.596  36.226  45.774  1.00  0.00           H  
ATOM    246 3HG2 THR A  14      11.916  35.970  44.039  1.00  0.00           H  
ATOM    247  N   PRO A  15      13.300  40.462  45.871  1.00  0.00           N  
ATOM    248  CA  PRO A  15      14.066  41.689  46.113  1.00  0.00           C  
ATOM    249  C   PRO A  15      15.481  41.640  45.545  1.00  0.00           C  
ATOM    250  O   PRO A  15      16.034  40.564  45.306  1.00  0.00           O  
ATOM    251  CB  PRO A  15      14.120  41.761  47.642  1.00  0.00           C  
ATOM    252  CG  PRO A  15      12.958  40.963  48.129  1.00  0.00           C  
ATOM    253  CD  PRO A  15      12.816  39.834  47.143  1.00  0.00           C  
ATOM    254  HA  PRO A  15      13.511  42.541  45.696  1.00  0.00           H  
ATOM    255 1HB  PRO A  15      15.080  41.358  47.997  1.00  0.00           H  
ATOM    256 2HB  PRO A  15      14.065  42.810  47.971  1.00  0.00           H  
ATOM    257 1HG  PRO A  15      13.148  40.603  49.151  1.00  0.00           H  
ATOM    258 2HG  PRO A  15      12.059  41.593  48.174  1.00  0.00           H  
ATOM    259 1HD  PRO A  15      13.471  39.016  47.476  1.00  0.00           H  
ATOM    260 2HD  PRO A  15      11.752  39.558  47.135  1.00  0.00           H  
ATOM    261  N   VAL A  16      16.039  42.824  45.332  1.00  0.00           N  
ATOM    262  CA  VAL A  16      17.386  43.021  44.821  1.00  0.00           C  
ATOM    263  C   VAL A  16      18.444  42.890  45.911  1.00  0.00           C  
ATOM    264  O   VAL A  16      18.310  43.453  47.001  1.00  0.00           O  
ATOM    265  CB  VAL A  16      17.503  44.413  44.172  1.00  0.00           C  
ATOM    266  CG1 VAL A  16      18.932  44.614  43.691  1.00  0.00           C  
ATOM    267  CG2 VAL A  16      16.509  44.550  43.029  1.00  0.00           C  
ATOM    268  H   VAL A  16      15.486  43.646  45.539  1.00  0.00           H  
ATOM    269  HA  VAL A  16      17.592  42.260  44.068  1.00  0.00           H  
ATOM    270  HB  VAL A  16      17.295  45.182  44.916  1.00  0.00           H  
ATOM    271 1HG1 VAL A  16      19.037  45.595  43.228  1.00  0.00           H  
ATOM    272 2HG1 VAL A  16      19.630  44.547  44.525  1.00  0.00           H  
ATOM    273 3HG1 VAL A  16      19.185  43.848  42.958  1.00  0.00           H  
ATOM    274 1HG2 VAL A  16      16.594  45.536  42.572  1.00  0.00           H  
ATOM    275 2HG2 VAL A  16      16.715  43.789  42.276  1.00  0.00           H  
ATOM    276 3HG2 VAL A  16      15.493  44.422  43.402  1.00  0.00           H  
ATOM    277  N   LYS A  17      19.491  42.134  45.602  1.00  0.00           N  
ATOM    278  CA  LYS A  17      20.600  41.852  46.506  1.00  0.00           C  
ATOM    279  C   LYS A  17      21.950  42.264  45.929  1.00  0.00           C  
ATOM    280  O   LYS A  17      22.122  42.280  44.710  1.00  0.00           O  
ATOM    281  CB  LYS A  17      20.613  40.364  46.863  1.00  0.00           C  
ATOM    282  CG  LYS A  17      19.367  39.803  47.535  1.00  0.00           C  
ATOM    283  CD  LYS A  17      19.182  40.281  48.967  1.00  0.00           C  
ATOM    284  CE  LYS A  17      18.004  39.550  49.596  1.00  0.00           C  
ATOM    285  NZ  LYS A  17      17.837  39.864  51.041  1.00  0.00           N  
ATOM    286  H   LYS A  17      19.523  41.726  44.678  1.00  0.00           H  
ATOM    287  HA  LYS A  17      20.454  42.429  47.419  1.00  0.00           H  
ATOM    288 1HB  LYS A  17      20.770  39.796  45.946  1.00  0.00           H  
ATOM    289 2HB  LYS A  17      21.449  40.168  47.535  1.00  0.00           H  
ATOM    290 1HG  LYS A  17      18.485  40.097  46.966  1.00  0.00           H  
ATOM    291 2HG  LYS A  17      19.431  38.714  47.547  1.00  0.00           H  
ATOM    292 1HD  LYS A  17      20.086  40.088  49.545  1.00  0.00           H  
ATOM    293 2HD  LYS A  17      18.996  41.356  48.976  1.00  0.00           H  
ATOM    294 1HE  LYS A  17      17.094  39.833  49.068  1.00  0.00           H  
ATOM    295 2HE  LYS A  17      18.158  38.478  49.486  1.00  0.00           H  
ATOM    296 1HZ  LYS A  17      17.044  39.353  51.402  1.00  0.00           H  
ATOM    297 2HZ  LYS A  17      18.673  39.595  51.541  1.00  0.00           H  
ATOM    298 3HZ  LYS A  17      17.680  40.856  51.158  1.00  0.00           H  
ATOM    299  N   ASN A  18      22.901  42.578  46.801  1.00  0.00           N  
ATOM    300  CA  ASN A  18      24.264  42.958  46.447  1.00  0.00           C  
ATOM    301  C   ASN A  18      25.268  41.816  46.538  1.00  0.00           C  
ATOM    302  O   ASN A  18      25.456  41.238  47.609  1.00  0.00           O  
ATOM    303  CB  ASN A  18      24.693  44.132  47.306  1.00  0.00           C  
ATOM    304  CG  ASN A  18      25.984  44.774  46.883  1.00  0.00           C  
ATOM    305  OD1 ASN A  18      26.916  44.175  46.332  1.00  0.00           O  
ATOM    306  ND2 ASN A  18      26.063  46.054  47.148  1.00  0.00           N  
ATOM    307  H   ASN A  18      22.664  42.556  47.783  1.00  0.00           H  
ATOM    308  HA  ASN A  18      24.249  43.273  45.403  1.00  0.00           H  
ATOM    309 1HB  ASN A  18      23.914  44.897  47.283  1.00  0.00           H  
ATOM    310 2HB  ASN A  18      24.802  43.800  48.339  1.00  0.00           H  
ATOM    311 1HD2 ASN A  18      26.886  46.569  46.904  1.00  0.00           H  
ATOM    312 2HD2 ASN A  18      25.303  46.523  47.595  1.00  0.00           H  
ATOM    313  N   GLN A  19      25.912  41.497  45.422  1.00  0.00           N  
ATOM    314  CA  GLN A  19      26.905  40.432  45.312  1.00  0.00           C  
ATOM    315  C   GLN A  19      28.228  40.642  46.041  1.00  0.00           C  
ATOM    316  O   GLN A  19      28.960  39.687  46.296  1.00  0.00           O  
ATOM    317  CB  GLN A  19      27.220  40.201  43.832  1.00  0.00           C  
ATOM    318  CG  GLN A  19      27.964  41.359  43.187  1.00  0.00           C  
ATOM    319  CD  GLN A  19      28.034  41.211  41.679  1.00  0.00           C  
ATOM    320  OE1 GLN A  19      27.325  40.363  41.130  1.00  0.00           O  
ATOM    321  NE2 GLN A  19      28.861  42.004  41.008  1.00  0.00           N  
ATOM    322  H   GLN A  19      25.685  42.045  44.603  1.00  0.00           H  
ATOM    323  HA  GLN A  19      26.466  39.525  45.726  1.00  0.00           H  
ATOM    324 1HB  GLN A  19      27.826  39.302  43.721  1.00  0.00           H  
ATOM    325 2HB  GLN A  19      26.290  40.040  43.288  1.00  0.00           H  
ATOM    326 1HG  GLN A  19      27.452  42.294  43.415  1.00  0.00           H  
ATOM    327 2HG  GLN A  19      28.980  41.394  43.578  1.00  0.00           H  
ATOM    328 1HE2 GLN A  19      28.918  41.918  40.012  1.00  0.00           H  
ATOM    329 2HE2 GLN A  19      29.416  42.677  41.496  1.00  0.00           H  
ATOM    330  N   LYS A  20      28.541  41.887  46.381  1.00  0.00           N  
ATOM    331  CA  LYS A  20      29.780  42.249  47.068  1.00  0.00           C  
ATOM    332  C   LYS A  20      31.059  41.701  46.432  1.00  0.00           C  
ATOM    333  O   LYS A  20      31.183  41.616  45.214  1.00  0.00           O  
ATOM    334  CB  LYS A  20      29.659  41.809  48.528  1.00  0.00           C  
ATOM    335  CG  LYS A  20      28.470  42.414  49.261  1.00  0.00           C  
ATOM    336  CD  LYS A  20      28.450  41.996  50.724  1.00  0.00           C  
ATOM    337  CE  LYS A  20      27.245  42.583  51.445  1.00  0.00           C  
ATOM    338  NZ  LYS A  20      27.189  42.165  52.872  1.00  0.00           N  
ATOM    339  H   LYS A  20      27.888  42.621  46.151  1.00  0.00           H  
ATOM    340  HA  LYS A  20      29.851  43.338  47.053  1.00  0.00           H  
ATOM    341 1HB  LYS A  20      29.569  40.723  48.573  1.00  0.00           H  
ATOM    342 2HB  LYS A  20      30.558  42.077  49.083  1.00  0.00           H  
ATOM    343 1HG  LYS A  20      28.524  43.501  49.203  1.00  0.00           H  
ATOM    344 2HG  LYS A  20      27.546  42.087  48.787  1.00  0.00           H  
ATOM    345 1HD  LYS A  20      28.412  40.907  50.787  1.00  0.00           H  
ATOM    346 2HD  LYS A  20      29.361  42.340  51.215  1.00  0.00           H  
ATOM    347 1HE  LYS A  20      27.297  43.670  51.394  1.00  0.00           H  
ATOM    348 2HE  LYS A  20      26.337  42.251  50.940  1.00  0.00           H  
ATOM    349 1HZ  LYS A  20      26.377  42.575  53.312  1.00  0.00           H  
ATOM    350 2HZ  LYS A  20      27.128  41.158  52.928  1.00  0.00           H  
ATOM    351 3HZ  LYS A  20      28.022  42.478  53.348  1.00  0.00           H  
ATOM    352  N   GLN A  21      32.039  41.318  47.244  1.00  0.00           N  
ATOM    353  CA  GLN A  21      33.321  40.876  46.697  1.00  0.00           C  
ATOM    354  C   GLN A  21      33.391  39.384  46.402  1.00  0.00           C  
ATOM    355  O   GLN A  21      34.111  38.640  47.070  1.00  0.00           O  
ATOM    356  CB  GLN A  21      34.441  41.247  47.673  1.00  0.00           C  
ATOM    357  CG  GLN A  21      34.582  42.742  47.904  1.00  0.00           C  
ATOM    358  CD  GLN A  21      34.995  43.465  46.637  1.00  0.00           C  
ATOM    359  OE1 GLN A  21      36.061  43.199  46.075  1.00  0.00           O  
ATOM    360  NE2 GLN A  21      34.153  44.384  46.178  1.00  0.00           N  
ATOM    361  H   GLN A  21      31.915  41.328  48.245  1.00  0.00           H  
ATOM    362  HA  GLN A  21      33.486  41.400  45.756  1.00  0.00           H  
ATOM    363 1HB  GLN A  21      34.257  40.768  48.635  1.00  0.00           H  
ATOM    364 2HB  GLN A  21      35.392  40.869  47.297  1.00  0.00           H  
ATOM    365 1HG  GLN A  21      33.626  43.147  48.238  1.00  0.00           H  
ATOM    366 2HG  GLN A  21      35.342  42.913  48.666  1.00  0.00           H  
ATOM    367 1HE2 GLN A  21      34.374  44.894  45.345  1.00  0.00           H  
ATOM    368 2HE2 GLN A  21      33.298  44.574  46.660  1.00  0.00           H  
ATOM    369  N   CYS A  22      32.648  38.971  45.382  1.00  0.00           N  
ATOM    370  CA  CYS A  22      32.578  37.584  44.945  1.00  0.00           C  
ATOM    371  C   CYS A  22      32.060  37.512  43.511  1.00  0.00           C  
ATOM    372  O   CYS A  22      31.046  38.126  43.169  1.00  0.00           O  
ATOM    373  CB  CYS A  22      31.677  36.775  45.878  1.00  0.00           C  
ATOM    374  SG  CYS A  22      31.446  35.029  45.461  1.00  0.00           S  
ATOM    375  H   CYS A  22      32.117  39.685  44.905  1.00  0.00           H  
ATOM    376  HA  CYS A  22      33.583  37.164  44.976  1.00  0.00           H  
ATOM    377 1HB  CYS A  22      32.092  36.814  46.885  1.00  0.00           H  
ATOM    378 2HB  CYS A  22      30.690  37.236  45.898  1.00  0.00           H  
ATOM    379  N   GLY A  23      32.757  36.788  42.640  1.00  0.00           N  
ATOM    380  CA  GLY A  23      32.381  36.650  41.240  1.00  0.00           C  
ATOM    381  C   GLY A  23      31.263  35.650  41.035  1.00  0.00           C  
ATOM    382  O   GLY A  23      31.413  34.657  40.323  1.00  0.00           O  
ATOM    383  H   GLY A  23      33.595  36.297  42.922  1.00  0.00           H  
ATOM    384 1HA  GLY A  23      32.071  37.620  40.850  1.00  0.00           H  
ATOM    385 2HA  GLY A  23      33.246  36.336  40.658  1.00  0.00           H  
ATOM    386  N   SER A  24      30.141  35.971  41.662  1.00  0.00           N  
ATOM    387  CA  SER A  24      28.886  35.237  41.776  1.00  0.00           C  
ATOM    388  C   SER A  24      27.737  35.863  40.991  1.00  0.00           C  
ATOM    389  O   SER A  24      26.586  35.476  41.185  1.00  0.00           O  
ATOM    390  CB  SER A  24      28.480  35.146  43.235  1.00  0.00           C  
ATOM    391  OG  SER A  24      28.289  36.444  43.729  1.00  0.00           O  
ATOM    392  H   SER A  24      30.163  36.865  42.131  1.00  0.00           H  
ATOM    393  HA  SER A  24      29.058  34.222  41.413  1.00  0.00           H  
ATOM    394 1HB  SER A  24      27.565  34.563  43.344  1.00  0.00           H  
ATOM    395 2HB  SER A  24      29.257  34.627  43.794  1.00  0.00           H  
ATOM    396  HG  SER A  24      28.222  36.369  44.684  1.00  0.00           H  
ATOM    397  N   CYS A  25      28.059  36.810  40.115  1.00  0.00           N  
ATOM    398  CA  CYS A  25      27.143  37.616  39.314  1.00  0.00           C  
ATOM    399  C   CYS A  25      25.995  36.691  38.926  1.00  0.00           C  
ATOM    400  O   CYS A  25      24.812  36.932  39.157  1.00  0.00           O  
ATOM    401  CB  CYS A  25      27.820  38.183  38.066  1.00  0.00           C  
ATOM    402  SG  CYS A  25      28.459  39.863  38.271  1.00  0.00           S  
ATOM    403  H   CYS A  25      29.048  36.978  40.001  1.00  0.00           H  
ATOM    404  HA  CYS A  25      26.772  38.447  39.913  1.00  0.00           H  
ATOM    405 1HB  CYS A  25      28.651  37.539  37.779  1.00  0.00           H  
ATOM    406 2HB  CYS A  25      27.111  38.191  37.239  1.00  0.00           H  
ATOM    407  HG  CYS A  25      29.325  39.806  37.265  1.00  0.00           H  
ATOM    408  N   TRP A  26      26.409  35.594  38.301  1.00  0.00           N  
ATOM    409  CA  TRP A  26      25.623  34.485  37.766  1.00  0.00           C  
ATOM    410  C   TRP A  26      24.787  33.716  38.790  1.00  0.00           C  
ATOM    411  O   TRP A  26      23.752  33.146  38.427  1.00  0.00           O  
ATOM    412  CB  TRP A  26      26.605  33.524  37.093  1.00  0.00           C  
ATOM    413  CG  TRP A  26      27.608  33.031  38.091  1.00  0.00           C  
ATOM    414  CD1 TRP A  26      28.797  33.651  38.336  1.00  0.00           C  
ATOM    415  CD2 TRP A  26      27.570  31.872  38.966  1.00  0.00           C  
ATOM    416  NE1 TRP A  26      29.496  32.963  39.296  1.00  0.00           N  
ATOM    417  CE2 TRP A  26      28.762  31.875  39.694  1.00  0.00           C  
ATOM    418  CE3 TRP A  26      26.632  30.854  39.184  1.00  0.00           C  
ATOM    419  CZ2 TRP A  26      29.054  30.905  40.624  1.00  0.00           C  
ATOM    420  CZ3 TRP A  26      26.926  29.875  40.124  1.00  0.00           C  
ATOM    421  CH2 TRP A  26      28.106  29.902  40.826  1.00  0.00           C  
ATOM    422  H   TRP A  26      27.411  35.526  38.183  1.00  0.00           H  
ATOM    423  HA  TRP A  26      24.921  34.889  37.035  1.00  0.00           H  
ATOM    424 1HB  TRP A  26      26.074  32.678  36.659  1.00  0.00           H  
ATOM    425 2HB  TRP A  26      27.116  34.030  36.273  1.00  0.00           H  
ATOM    426  HD1 TRP A  26      29.155  34.558  37.851  1.00  0.00           H  
ATOM    427  HE1 TRP A  26      30.406  33.260  39.619  1.00  0.00           H  
ATOM    428  HE3 TRP A  26      25.694  30.833  38.630  1.00  0.00           H  
ATOM    429  HZ2 TRP A  26      29.986  30.913  41.188  1.00  0.00           H  
ATOM    430  HZ3 TRP A  26      26.196  29.083  40.292  1.00  0.00           H  
ATOM    431  HH2 TRP A  26      28.304  29.117  41.557  1.00  0.00           H  
ATOM    432  N   ALA A  27      25.202  33.670  40.051  1.00  0.00           N  
ATOM    433  CA  ALA A  27      24.449  32.946  41.071  1.00  0.00           C  
ATOM    434  C   ALA A  27      23.162  33.710  41.332  1.00  0.00           C  
ATOM    435  O   ALA A  27      22.125  33.104  41.618  1.00  0.00           O  
ATOM    436  CB  ALA A  27      25.261  32.768  42.346  1.00  0.00           C  
ATOM    437  H   ALA A  27      26.050  34.136  40.338  1.00  0.00           H  
ATOM    438  HA  ALA A  27      24.203  31.956  40.690  1.00  0.00           H  
ATOM    439 1HB  ALA A  27      24.667  32.228  43.086  1.00  0.00           H  
ATOM    440 2HB  ALA A  27      26.165  32.206  42.129  1.00  0.00           H  
ATOM    441 3HB  ALA A  27      25.523  33.752  42.736  1.00  0.00           H  
ATOM    442  N   PHE A  28      23.235  35.036  41.245  1.00  0.00           N  
ATOM    443  CA  PHE A  28      22.060  35.863  41.469  1.00  0.00           C  
ATOM    444  C   PHE A  28      21.105  35.698  40.294  1.00  0.00           C  
ATOM    445  O   PHE A  28      19.892  35.623  40.460  1.00  0.00           O  
ATOM    446  CB  PHE A  28      22.462  37.329  41.633  1.00  0.00           C  
ATOM    447  CG  PHE A  28      23.119  37.546  42.966  1.00  0.00           C  
ATOM    448  CD1 PHE A  28      24.468  37.271  43.129  1.00  0.00           C  
ATOM    449  CD2 PHE A  28      22.391  38.021  44.052  1.00  0.00           C  
ATOM    450  CE1 PHE A  28      25.089  37.464  44.349  1.00  0.00           C  
ATOM    451  CE2 PHE A  28      23.016  38.214  45.269  1.00  0.00           C  
ATOM    452  CZ  PHE A  28      24.360  37.937  45.420  1.00  0.00           C  
ATOM    453  H   PHE A  28      24.130  35.447  41.018  1.00  0.00           H  
ATOM    454  HA  PHE A  28      21.562  35.541  42.385  1.00  0.00           H  
ATOM    455 1HB  PHE A  28      23.144  37.620  40.836  1.00  0.00           H  
ATOM    456 2HB  PHE A  28      21.584  37.970  41.549  1.00  0.00           H  
ATOM    457  HD1 PHE A  28      25.049  36.899  42.283  1.00  0.00           H  
ATOM    458  HD2 PHE A  28      21.330  38.241  43.940  1.00  0.00           H  
ATOM    459  HE1 PHE A  28      26.150  37.244  44.465  1.00  0.00           H  
ATOM    460  HE2 PHE A  28      22.482  38.585  46.143  1.00  0.00           H  
ATOM    461  HZ  PHE A  28      24.821  38.098  46.393  1.00  0.00           H  
ATOM    462  N   SER A  29      21.662  35.641  39.093  1.00  0.00           N  
ATOM    463  CA  SER A  29      20.817  35.419  37.928  1.00  0.00           C  
ATOM    464  C   SER A  29      20.139  34.056  38.025  1.00  0.00           C  
ATOM    465  O   SER A  29      18.938  33.933  37.781  1.00  0.00           O  
ATOM    466  CB  SER A  29      21.661  35.513  36.673  1.00  0.00           C  
ATOM    467  OG  SER A  29      20.893  35.311  35.520  1.00  0.00           O  
ATOM    468  H   SER A  29      22.663  35.751  39.005  1.00  0.00           H  
ATOM    469  HA  SER A  29      20.050  36.194  37.898  1.00  0.00           H  
ATOM    470 1HB  SER A  29      22.127  36.498  36.640  1.00  0.00           H  
ATOM    471 2HB  SER A  29      22.454  34.766  36.719  1.00  0.00           H  
ATOM    472  HG  SER A  29      20.508  36.161  35.290  1.00  0.00           H  
ATOM    473  N   ALA A  30      20.904  33.034  38.396  1.00  0.00           N  
ATOM    474  CA  ALA A  30      20.374  31.683  38.534  1.00  0.00           C  
ATOM    475  C   ALA A  30      19.354  31.533  39.657  1.00  0.00           C  
ATOM    476  O   ALA A  30      18.360  30.840  39.461  1.00  0.00           O  
ATOM    477  CB  ALA A  30      21.517  30.703  38.753  1.00  0.00           C  
ATOM    478  H   ALA A  30      21.884  33.192  38.586  1.00  0.00           H  
ATOM    479  HA  ALA A  30      19.857  31.437  37.606  1.00  0.00           H  
ATOM    480 1HB  ALA A  30      21.116  29.694  38.844  1.00  0.00           H  
ATOM    481 2HB  ALA A  30      22.209  30.740  37.912  1.00  0.00           H  
ATOM    482 3HB  ALA A  30      22.031  30.989  39.669  1.00  0.00           H  
ATOM    483  N   THR A  31      19.558  32.143  40.822  1.00  0.00           N  
ATOM    484  CA  THR A  31      18.526  31.996  41.845  1.00  0.00           C  
ATOM    485  C   THR A  31      17.292  32.756  41.379  1.00  0.00           C  
ATOM    486  O   THR A  31      16.169  32.304  41.594  1.00  0.00           O  
ATOM    487  CB  THR A  31      18.927  32.501  43.243  1.00  0.00           C  
ATOM    488  OG1 THR A  31      19.348  33.868  43.141  1.00  0.00           O  
ATOM    489  CG2 THR A  31      20.057  31.667  43.825  1.00  0.00           C  
ATOM    490  H   THR A  31      20.384  32.690  41.016  1.00  0.00           H  
ATOM    491  HA  THR A  31      18.288  30.937  41.954  1.00  0.00           H  
ATOM    492  HB  THR A  31      18.066  32.442  43.909  1.00  0.00           H  
ATOM    493  HG1 THR A  31      19.463  34.261  44.009  1.00  0.00           H  
ATOM    494 1HG2 THR A  31      20.306  32.059  44.811  1.00  0.00           H  
ATOM    495 2HG2 THR A  31      19.734  30.630  43.906  1.00  0.00           H  
ATOM    496 3HG2 THR A  31      20.930  31.725  43.175  1.00  0.00           H  
ATOM    497  N   GLY A  32      17.499  33.900  40.734  1.00  0.00           N  
ATOM    498  CA  GLY A  32      16.394  34.707  40.249  1.00  0.00           C  
ATOM    499  C   GLY A  32      15.452  33.903  39.371  1.00  0.00           C  
ATOM    500  O   GLY A  32      14.242  33.886  39.602  1.00  0.00           O  
ATOM    501  H   GLY A  32      18.440  34.228  40.575  1.00  0.00           H  
ATOM    502 1HA  GLY A  32      15.844  35.112  41.099  1.00  0.00           H  
ATOM    503 2HA  GLY A  32      16.825  35.538  39.691  1.00  0.00           H  
ATOM    504  N   ALA A  33      15.988  33.224  38.363  1.00  0.00           N  
ATOM    505  CA  ALA A  33      15.108  32.444  37.505  1.00  0.00           C  
ATOM    506  C   ALA A  33      14.479  31.278  38.257  1.00  0.00           C  
ATOM    507  O   ALA A  33      13.304  30.983  38.029  1.00  0.00           O  
ATOM    508  CB  ALA A  33      15.847  31.921  36.282  1.00  0.00           C  
ATOM    509  H   ALA A  33      16.986  33.266  38.216  1.00  0.00           H  
ATOM    510  HA  ALA A  33      14.299  33.089  37.164  1.00  0.00           H  
ATOM    511 1HB  ALA A  33      15.164  31.341  35.660  1.00  0.00           H  
ATOM    512 2HB  ALA A  33      16.225  32.775  35.721  1.00  0.00           H  
ATOM    513 3HB  ALA A  33      16.670  31.287  36.611  1.00  0.00           H  
ATOM    514  N   LEU A  34      15.198  30.605  39.151  1.00  0.00           N  
ATOM    515  CA  LEU A  34      14.550  29.504  39.851  1.00  0.00           C  
ATOM    516  C   LEU A  34      13.454  30.023  40.775  1.00  0.00           C  
ATOM    517  O   LEU A  34      12.400  29.398  40.880  1.00  0.00           O  
ATOM    518  CB  LEU A  34      15.554  28.684  40.671  1.00  0.00           C  
ATOM    519  CG  LEU A  34      15.023  27.452  41.414  1.00  0.00           C  
ATOM    520  CD1 LEU A  34      14.375  26.452  40.464  1.00  0.00           C  
ATOM    521  CD2 LEU A  34      16.171  26.790  42.163  1.00  0.00           C  
ATOM    522  H   LEU A  34      16.160  30.841  39.346  1.00  0.00           H  
ATOM    523  HA  LEU A  34      14.106  28.853  39.097  1.00  0.00           H  
ATOM    524 1HB  LEU A  34      16.341  28.338  40.003  1.00  0.00           H  
ATOM    525 2HB  LEU A  34      15.994  29.345  41.418  1.00  0.00           H  
ATOM    526  HG  LEU A  34      14.251  27.762  42.117  1.00  0.00           H  
ATOM    527 1HD1 LEU A  34      14.011  25.593  41.028  1.00  0.00           H  
ATOM    528 2HD1 LEU A  34      13.534  26.903  39.936  1.00  0.00           H  
ATOM    529 3HD1 LEU A  34      15.106  26.118  39.730  1.00  0.00           H  
ATOM    530 1HD2 LEU A  34      15.812  25.910  42.698  1.00  0.00           H  
ATOM    531 2HD2 LEU A  34      16.944  26.487  41.456  1.00  0.00           H  
ATOM    532 3HD2 LEU A  34      16.586  27.504  42.873  1.00  0.00           H  
ATOM    533  N   GLU A  35      13.660  31.153  41.451  1.00  0.00           N  
ATOM    534  CA  GLU A  35      12.638  31.696  42.336  1.00  0.00           C  
ATOM    535  C   GLU A  35      11.365  31.988  41.548  1.00  0.00           C  
ATOM    536  O   GLU A  35      10.260  31.652  41.983  1.00  0.00           O  
ATOM    537  CB  GLU A  35      13.194  32.970  42.981  1.00  0.00           C  
ATOM    538  CG  GLU A  35      14.289  32.748  44.013  1.00  0.00           C  
ATOM    539  CD  GLU A  35      15.121  33.961  44.325  1.00  0.00           C  
ATOM    540  OE1 GLU A  35      14.988  34.948  43.645  1.00  0.00           O  
ATOM    541  OE2 GLU A  35      15.897  33.905  45.251  1.00  0.00           O  
ATOM    542  H   GLU A  35      14.538  31.643  41.353  1.00  0.00           H  
ATOM    543  HA  GLU A  35      12.415  30.960  43.110  1.00  0.00           H  
ATOM    544 1HB  GLU A  35      13.599  33.617  42.203  1.00  0.00           H  
ATOM    545 2HB  GLU A  35      12.385  33.508  43.471  1.00  0.00           H  
ATOM    546 1HG  GLU A  35      13.809  32.410  44.932  1.00  0.00           H  
ATOM    547 2HG  GLU A  35      14.954  31.964  43.659  1.00  0.00           H  
ATOM    548  N   GLY A  36      11.536  32.594  40.380  1.00  0.00           N  
ATOM    549  CA  GLY A  36      10.456  32.924  39.470  1.00  0.00           C  
ATOM    550  C   GLY A  36       9.736  31.707  38.923  1.00  0.00           C  
ATOM    551  O   GLY A  36       8.511  31.618  39.002  1.00  0.00           O  
ATOM    552  H   GLY A  36      12.478  32.840  40.110  1.00  0.00           H  
ATOM    553 1HA  GLY A  36       9.735  33.556  39.989  1.00  0.00           H  
ATOM    554 2HA  GLY A  36      10.870  33.499  38.643  1.00  0.00           H  
ATOM    555  N   GLN A  37      10.497  30.768  38.370  1.00  0.00           N  
ATOM    556  CA  GLN A  37       9.922  29.562  37.784  1.00  0.00           C  
ATOM    557  C   GLN A  37       9.319  28.659  38.851  1.00  0.00           C  
ATOM    558  O   GLN A  37       8.321  27.982  38.603  1.00  0.00           O  
ATOM    559  CB  GLN A  37      10.990  28.806  36.989  1.00  0.00           C  
ATOM    560  CG  GLN A  37      11.511  29.539  35.764  1.00  0.00           C  
ATOM    561  CD  GLN A  37      10.441  29.859  34.738  1.00  0.00           C  
ATOM    562  OE1 GLN A  37       9.544  29.033  34.536  1.00  0.00           O  
ATOM    563  NE2 GLN A  37      10.521  31.021  34.101  1.00  0.00           N  
ATOM    564  H   GLN A  37      11.499  30.890  38.355  1.00  0.00           H  
ATOM    565  HA  GLN A  37       9.120  29.857  37.106  1.00  0.00           H  
ATOM    566 1HB  GLN A  37      11.840  28.596  37.635  1.00  0.00           H  
ATOM    567 2HB  GLN A  37      10.592  27.849  36.652  1.00  0.00           H  
ATOM    568 1HG  GLN A  37      11.957  30.487  36.064  1.00  0.00           H  
ATOM    569 2HG  GLN A  37      12.258  28.902  35.290  1.00  0.00           H  
ATOM    570 1HE2 GLN A  37       9.829  31.261  33.419  1.00  0.00           H  
ATOM    571 2HE2 GLN A  37      11.260  31.669  34.290  1.00  0.00           H  
ATOM    572  N   MET A  38       9.902  28.634  40.046  1.00  0.00           N  
ATOM    573  CA  MET A  38       9.311  27.812  41.094  1.00  0.00           C  
ATOM    574  C   MET A  38       7.970  28.453  41.440  1.00  0.00           C  
ATOM    575  O   MET A  38       6.979  27.736  41.552  1.00  0.00           O  
ATOM    576  CB  MET A  38      10.264  27.744  42.285  1.00  0.00           C  
ATOM    577  CG  MET A  38       9.805  26.902  43.468  1.00  0.00           C  
ATOM    578  SD  MET A  38       8.782  27.785  44.662  1.00  0.00           S  
ATOM    579  CE  MET A  38       9.983  28.806  45.512  1.00  0.00           C  
ATOM    580  H   MET A  38      10.737  29.167  40.241  1.00  0.00           H  
ATOM    581  HA  MET A  38       9.155  26.804  40.710  1.00  0.00           H  
ATOM    582 1HB  MET A  38      11.219  27.337  41.955  1.00  0.00           H  
ATOM    583 2HB  MET A  38      10.432  28.758  42.650  1.00  0.00           H  
ATOM    584 1HG  MET A  38       9.229  26.056  43.095  1.00  0.00           H  
ATOM    585 2HG  MET A  38      10.668  26.514  44.009  1.00  0.00           H  
ATOM    586 1HE  MET A  38       9.458  29.390  46.268  1.00  0.00           H  
ATOM    587 2HE  MET A  38      10.733  28.169  45.983  1.00  0.00           H  
ATOM    588 3HE  MET A  38      10.478  29.476  44.810  1.00  0.00           H  
ATOM    589  N   PHE A  39       7.901  29.771  41.602  1.00  0.00           N  
ATOM    590  CA  PHE A  39       6.613  30.393  41.885  1.00  0.00           C  
ATOM    591  C   PHE A  39       5.591  29.990  40.819  1.00  0.00           C  
ATOM    592  O   PHE A  39       4.461  29.611  41.131  1.00  0.00           O  
ATOM    593  CB  PHE A  39       6.691  31.920  41.946  1.00  0.00           C  
ATOM    594  CG  PHE A  39       5.347  32.562  42.145  1.00  0.00           C  
ATOM    595  CD1 PHE A  39       4.815  32.714  43.417  1.00  0.00           C  
ATOM    596  CD2 PHE A  39       4.608  33.014  41.102  1.00  0.00           C  
ATOM    597  CE1 PHE A  39       3.583  33.300  43.639  1.00  0.00           C  
ATOM    598  CE2 PHE A  39       3.373  33.605  41.291  1.00  0.00           C  
ATOM    599  CZ  PHE A  39       2.852  33.752  42.561  1.00  0.00           C  
ATOM    600  H   PHE A  39       8.725  30.354  41.534  1.00  0.00           H  
ATOM    601  HA  PHE A  39       6.272  30.040  42.860  1.00  0.00           H  
ATOM    602 1HB  PHE A  39       7.348  32.208  42.766  1.00  0.00           H  
ATOM    603 2HB  PHE A  39       7.126  32.309  41.027  1.00  0.00           H  
ATOM    604  HD1 PHE A  39       5.410  32.351  44.254  1.00  0.00           H  
ATOM    605  HD2 PHE A  39       5.012  32.902  40.096  1.00  0.00           H  
ATOM    606  HE1 PHE A  39       3.195  33.403  44.652  1.00  0.00           H  
ATOM    607  HE2 PHE A  39       2.793  33.963  40.440  1.00  0.00           H  
ATOM    608  HZ  PHE A  39       1.877  34.216  42.706  1.00  0.00           H  
ATOM    609  N   ARG A  40       5.984  30.074  39.549  1.00  0.00           N  
ATOM    610  CA  ARG A  40       5.092  29.696  38.454  1.00  0.00           C  
ATOM    611  C   ARG A  40       4.467  28.333  38.673  1.00  0.00           C  
ATOM    612  O   ARG A  40       3.295  28.138  38.351  1.00  0.00           O  
ATOM    613  CB  ARG A  40       5.833  29.679  37.126  1.00  0.00           C  
ATOM    614  CG  ARG A  40       5.048  29.189  35.919  1.00  0.00           C  
ATOM    615  CD  ARG A  40       3.906  30.065  35.559  1.00  0.00           C  
ATOM    616  NE  ARG A  40       3.126  29.514  34.462  1.00  0.00           N  
ATOM    617  CZ  ARG A  40       2.142  28.602  34.590  1.00  0.00           C  
ATOM    618  NH1 ARG A  40       1.806  28.130  35.770  1.00  0.00           N  
ATOM    619  NH2 ARG A  40       1.509  28.182  33.508  1.00  0.00           N  
ATOM    620  H   ARG A  40       6.917  30.401  39.343  1.00  0.00           H  
ATOM    621  HA  ARG A  40       4.294  30.438  38.412  1.00  0.00           H  
ATOM    622 1HB  ARG A  40       6.185  30.679  36.872  1.00  0.00           H  
ATOM    623 2HB  ARG A  40       6.717  29.045  37.199  1.00  0.00           H  
ATOM    624 1HG  ARG A  40       5.717  29.144  35.058  1.00  0.00           H  
ATOM    625 2HG  ARG A  40       4.642  28.196  36.116  1.00  0.00           H  
ATOM    626 1HD  ARG A  40       3.235  30.193  36.408  1.00  0.00           H  
ATOM    627 2HD  ARG A  40       4.276  31.043  35.254  1.00  0.00           H  
ATOM    628  HE  ARG A  40       3.344  29.844  33.532  1.00  0.00           H  
ATOM    629 1HH1 ARG A  40       2.279  28.440  36.608  1.00  0.00           H  
ATOM    630 2HH1 ARG A  40       1.067  27.447  35.851  1.00  0.00           H  
ATOM    631 1HH2 ARG A  40       1.766  28.545  32.600  1.00  0.00           H  
ATOM    632 2HH2 ARG A  40       0.770  27.500  33.586  1.00  0.00           H  
ATOM    633  N   LYS A  41       5.235  27.390  39.198  1.00  0.00           N  
ATOM    634  CA  LYS A  41       4.731  26.049  39.435  1.00  0.00           C  
ATOM    635  C   LYS A  41       4.058  25.827  40.785  1.00  0.00           C  
ATOM    636  O   LYS A  41       3.135  25.020  40.870  1.00  0.00           O  
ATOM    637  CB  LYS A  41       5.881  25.054  39.269  1.00  0.00           C  
ATOM    638  CG  LYS A  41       5.506  23.578  39.262  1.00  0.00           C  
ATOM    639  CD  LYS A  41       4.792  23.225  37.966  1.00  0.00           C  
ATOM    640  CE  LYS A  41       4.653  21.728  37.731  1.00  0.00           C  
ATOM    641  NZ  LYS A  41       5.965  21.064  37.505  1.00  0.00           N  
ATOM    642  H   LYS A  41       6.193  27.605  39.438  1.00  0.00           H  
ATOM    643  HA  LYS A  41       3.963  25.857  38.683  1.00  0.00           H  
ATOM    644 1HB  LYS A  41       6.397  25.253  38.329  1.00  0.00           H  
ATOM    645 2HB  LYS A  41       6.593  25.201  40.080  1.00  0.00           H  
ATOM    646 1HG  LYS A  41       6.409  22.974  39.360  1.00  0.00           H  
ATOM    647 2HG  LYS A  41       4.853  23.347  40.103  1.00  0.00           H  
ATOM    648 1HD  LYS A  41       3.790  23.655  37.972  1.00  0.00           H  
ATOM    649 2HD  LYS A  41       5.349  23.646  37.129  1.00  0.00           H  
ATOM    650 1HE  LYS A  41       4.174  21.277  38.600  1.00  0.00           H  
ATOM    651 2HE  LYS A  41       4.020  21.565  36.858  1.00  0.00           H  
ATOM    652 1HZ  LYS A  41       5.813  20.077  37.355  1.00  0.00           H  
ATOM    653 2HZ  LYS A  41       6.452  21.434  36.700  1.00  0.00           H  
ATOM    654 3HZ  LYS A  41       6.606  21.162  38.279  1.00  0.00           H  
ATOM    655  N   THR A  42       4.482  26.520  41.836  1.00  0.00           N  
ATOM    656  CA  THR A  42       3.940  26.262  43.168  1.00  0.00           C  
ATOM    657  C   THR A  42       2.967  27.277  43.761  1.00  0.00           C  
ATOM    658  O   THR A  42       2.191  26.936  44.654  1.00  0.00           O  
ATOM    659  CB  THR A  42       5.079  26.093  44.191  1.00  0.00           C  
ATOM    660  OG1 THR A  42       5.714  27.370  44.339  1.00  0.00           O  
ATOM    661  CG2 THR A  42       6.078  25.053  43.707  1.00  0.00           C  
ATOM    662  H   THR A  42       5.186  27.235  41.715  1.00  0.00           H  
ATOM    663  HA  THR A  42       3.371  25.334  43.110  1.00  0.00           H  
ATOM    664  HB  THR A  42       4.664  25.775  45.147  1.00  0.00           H  
ATOM    665  HG1 THR A  42       6.307  27.346  45.093  1.00  0.00           H  
ATOM    666 1HG2 THR A  42       6.875  24.947  44.441  1.00  0.00           H  
ATOM    667 2HG2 THR A  42       5.569  24.098  43.577  1.00  0.00           H  
ATOM    668 3HG2 THR A  42       6.504  25.367  42.755  1.00  0.00           H  
ATOM    669  N   GLY A  43       2.997  28.518  43.295  1.00  0.00           N  
ATOM    670  CA  GLY A  43       2.172  29.580  43.842  1.00  0.00           C  
ATOM    671  C   GLY A  43       2.790  30.266  45.046  1.00  0.00           C  
ATOM    672  O   GLY A  43       2.175  31.159  45.632  1.00  0.00           O  
ATOM    673  H   GLY A  43       3.610  28.753  42.529  1.00  0.00           H  
ATOM    674 1HA  GLY A  43       1.996  30.321  43.064  1.00  0.00           H  
ATOM    675 2HA  GLY A  43       1.208  29.168  44.133  1.00  0.00           H  
ATOM    676  N   LYS A  44       3.994  29.867  45.440  1.00  0.00           N  
ATOM    677  CA  LYS A  44       4.653  30.463  46.594  1.00  0.00           C  
ATOM    678  C   LYS A  44       6.062  30.891  46.224  1.00  0.00           C  
ATOM    679  O   LYS A  44       6.839  30.088  45.706  1.00  0.00           O  
ATOM    680  CB  LYS A  44       4.675  29.482  47.766  1.00  0.00           C  
ATOM    681  CG  LYS A  44       5.266  30.043  49.053  1.00  0.00           C  
ATOM    682  CD  LYS A  44       5.217  29.020  50.178  1.00  0.00           C  
ATOM    683  CE  LYS A  44       5.792  29.582  51.470  1.00  0.00           C  
ATOM    684  NZ  LYS A  44       5.746  28.592  52.579  1.00  0.00           N  
ATOM    685  H   LYS A  44       4.457  29.132  44.926  1.00  0.00           H  
ATOM    686  HA  LYS A  44       4.096  31.349  46.901  1.00  0.00           H  
ATOM    687 1HB  LYS A  44       3.658  29.155  47.980  1.00  0.00           H  
ATOM    688 2HB  LYS A  44       5.255  28.602  47.488  1.00  0.00           H  
ATOM    689 1HG  LYS A  44       6.304  30.333  48.888  1.00  0.00           H  
ATOM    690 2HG  LYS A  44       4.705  30.928  49.352  1.00  0.00           H  
ATOM    691 1HD  LYS A  44       4.184  28.719  50.352  1.00  0.00           H  
ATOM    692 2HD  LYS A  44       5.792  28.139  49.889  1.00  0.00           H  
ATOM    693 1HE  LYS A  44       6.828  29.877  51.300  1.00  0.00           H  
ATOM    694 2HE  LYS A  44       5.222  30.464  51.758  1.00  0.00           H  
ATOM    695 1HZ  LYS A  44       6.135  29.003  53.416  1.00  0.00           H  
ATOM    696 2HZ  LYS A  44       4.788  28.322  52.753  1.00  0.00           H  
ATOM    697 3HZ  LYS A  44       6.283  27.775  52.326  1.00  0.00           H  
ATOM    698  N   LEU A  45       6.397  32.148  46.486  1.00  0.00           N  
ATOM    699  CA  LEU A  45       7.716  32.656  46.130  1.00  0.00           C  
ATOM    700  C   LEU A  45       8.618  32.636  47.357  1.00  0.00           C  
ATOM    701  O   LEU A  45       8.311  33.268  48.367  1.00  0.00           O  
ATOM    702  CB  LEU A  45       7.587  34.080  45.572  1.00  0.00           C  
ATOM    703  CG  LEU A  45       8.855  34.791  45.087  1.00  0.00           C  
ATOM    704  CD1 LEU A  45       9.401  34.082  43.855  1.00  0.00           C  
ATOM    705  CD2 LEU A  45       8.531  36.246  44.785  1.00  0.00           C  
ATOM    706  H   LEU A  45       5.729  32.759  46.936  1.00  0.00           H  
ATOM    707  HA  LEU A  45       8.135  32.007  45.362  1.00  0.00           H  
ATOM    708 1HB  LEU A  45       6.907  34.070  44.723  1.00  0.00           H  
ATOM    709 2HB  LEU A  45       7.155  34.710  46.352  1.00  0.00           H  
ATOM    710  HG  LEU A  45       9.623  34.744  45.859  1.00  0.00           H  
ATOM    711 1HD1 LEU A  45      10.304  34.576  43.498  1.00  0.00           H  
ATOM    712 2HD1 LEU A  45       9.645  33.046  44.086  1.00  0.00           H  
ATOM    713 3HD1 LEU A  45       8.651  34.102  43.065  1.00  0.00           H  
ATOM    714 1HD2 LEU A  45       9.431  36.757  44.441  1.00  0.00           H  
ATOM    715 2HD2 LEU A  45       7.767  36.298  44.010  1.00  0.00           H  
ATOM    716 3HD2 LEU A  45       8.163  36.734  45.687  1.00  0.00           H  
ATOM    717  N   VAL A  46       9.728  31.908  47.268  1.00  0.00           N  
ATOM    718  CA  VAL A  46      10.672  31.774  48.369  1.00  0.00           C  
ATOM    719  C   VAL A  46      12.070  32.114  47.863  1.00  0.00           C  
ATOM    720  O   VAL A  46      12.478  31.562  46.840  1.00  0.00           O  
ATOM    721  CB  VAL A  46      10.647  30.341  48.936  1.00  0.00           C  
ATOM    722  CG1 VAL A  46      11.625  30.219  50.096  1.00  0.00           C  
ATOM    723  CG2 VAL A  46       9.233  29.990  49.375  1.00  0.00           C  
ATOM    724  H   VAL A  46       9.919  31.430  46.399  1.00  0.00           H  
ATOM    725  HA  VAL A  46      10.391  32.463  49.167  1.00  0.00           H  
ATOM    726  HB  VAL A  46      10.972  29.637  48.171  1.00  0.00           H  
ATOM    727 1HG1 VAL A  46      11.593  29.200  50.483  1.00  0.00           H  
ATOM    728 2HG1 VAL A  46      12.639  30.444  49.765  1.00  0.00           H  
ATOM    729 3HG1 VAL A  46      11.348  30.918  50.885  1.00  0.00           H  
ATOM    730 1HG2 VAL A  46       9.219  28.977  49.774  1.00  0.00           H  
ATOM    731 2HG2 VAL A  46       8.910  30.693  50.144  1.00  0.00           H  
ATOM    732 3HG2 VAL A  46       8.558  30.051  48.520  1.00  0.00           H  
ATOM    733  N   SER A  47      12.787  33.000  48.546  1.00  0.00           N  
ATOM    734  CA  SER A  47      14.135  33.347  48.113  1.00  0.00           C  
ATOM    735  C   SER A  47      15.078  32.153  48.277  1.00  0.00           C  
ATOM    736  O   SER A  47      14.989  31.419  49.263  1.00  0.00           O  
ATOM    737  CB  SER A  47      14.653  34.526  48.912  1.00  0.00           C  
ATOM    738  OG  SER A  47      13.875  35.673  48.710  1.00  0.00           O  
ATOM    739  H   SER A  47      12.404  33.441  49.369  1.00  0.00           H  
ATOM    740  HA  SER A  47      14.109  33.618  47.056  1.00  0.00           H  
ATOM    741 1HB  SER A  47      14.654  34.275  49.973  1.00  0.00           H  
ATOM    742 2HB  SER A  47      15.682  34.730  48.619  1.00  0.00           H  
ATOM    743  HG  SER A  47      14.287  36.350  49.254  1.00  0.00           H  
ATOM    744  N   LEU A  48      15.972  31.968  47.313  1.00  0.00           N  
ATOM    745  CA  LEU A  48      16.960  30.894  47.284  1.00  0.00           C  
ATOM    746  C   LEU A  48      18.374  31.412  47.528  1.00  0.00           C  
ATOM    747  O   LEU A  48      18.652  32.585  47.275  1.00  0.00           O  
ATOM    748  CB  LEU A  48      16.921  30.169  45.932  1.00  0.00           C  
ATOM    749  CG  LEU A  48      15.909  29.036  45.719  1.00  0.00           C  
ATOM    750  CD1 LEU A  48      16.210  27.892  46.679  1.00  0.00           C  
ATOM    751  CD2 LEU A  48      14.480  29.517  45.921  1.00  0.00           C  
ATOM    752  H   LEU A  48      15.968  32.623  46.543  1.00  0.00           H  
ATOM    753  HA  LEU A  48      16.721  30.191  48.080  1.00  0.00           H  
ATOM    754 1HB  LEU A  48      16.718  30.908  45.160  1.00  0.00           H  
ATOM    755 2HB  LEU A  48      17.911  29.742  45.773  1.00  0.00           H  
ATOM    756  HG  LEU A  48      16.002  28.651  44.704  1.00  0.00           H  
ATOM    757 1HD1 LEU A  48      15.494  27.082  46.534  1.00  0.00           H  
ATOM    758 2HD1 LEU A  48      17.216  27.513  46.496  1.00  0.00           H  
ATOM    759 3HD1 LEU A  48      16.149  28.213  47.717  1.00  0.00           H  
ATOM    760 1HD2 LEU A  48      13.767  28.707  45.767  1.00  0.00           H  
ATOM    761 2HD2 LEU A  48      14.352  29.899  46.935  1.00  0.00           H  
ATOM    762 3HD2 LEU A  48      14.263  30.315  45.210  1.00  0.00           H  
ATOM    763  N   SER A  49      19.269  30.554  48.005  1.00  0.00           N  
ATOM    764  CA  SER A  49      20.638  30.984  48.269  1.00  0.00           C  
ATOM    765  C   SER A  49      21.674  30.923  47.149  1.00  0.00           C  
ATOM    766  O   SER A  49      21.996  29.868  46.603  1.00  0.00           O  
ATOM    767  CB  SER A  49      21.204  30.185  49.427  1.00  0.00           C  
ATOM    768  OG  SER A  49      22.573  30.445  49.574  1.00  0.00           O  
ATOM    769  H   SER A  49      19.018  29.594  48.193  1.00  0.00           H  
ATOM    770  HA  SER A  49      20.587  32.039  48.536  1.00  0.00           H  
ATOM    771 1HB  SER A  49      20.674  30.445  50.341  1.00  0.00           H  
ATOM    772 2HB  SER A  49      21.050  29.120  49.256  1.00  0.00           H  
ATOM    773  HG  SER A  49      22.736  30.340  50.515  1.00  0.00           H  
ATOM    774  N   GLU A  50      22.208  32.102  46.840  1.00  0.00           N  
ATOM    775  CA  GLU A  50      23.254  32.295  45.845  1.00  0.00           C  
ATOM    776  C   GLU A  50      24.554  31.654  46.322  1.00  0.00           C  
ATOM    777  O   GLU A  50      25.312  31.100  45.529  1.00  0.00           O  
ATOM    778  CB  GLU A  50      23.466  33.789  45.588  1.00  0.00           C  
ATOM    779  CG  GLU A  50      22.266  34.459  44.935  1.00  0.00           C  
ATOM    780  CD  GLU A  50      21.162  34.765  45.908  1.00  0.00           C  
ATOM    781  OE1 GLU A  50      21.373  34.591  47.084  1.00  0.00           O  
ATOM    782  OE2 GLU A  50      20.109  35.172  45.477  1.00  0.00           O  
ATOM    783  H   GLU A  50      21.863  32.918  47.326  1.00  0.00           H  
ATOM    784  HA  GLU A  50      22.943  31.821  44.915  1.00  0.00           H  
ATOM    785 1HB  GLU A  50      23.676  34.300  46.528  1.00  0.00           H  
ATOM    786 2HB  GLU A  50      24.332  33.939  44.943  1.00  0.00           H  
ATOM    787 1HG  GLU A  50      22.611  35.385  44.475  1.00  0.00           H  
ATOM    788 2HG  GLU A  50      21.884  33.805  44.152  1.00  0.00           H  
ATOM    789  N   GLN A  51      24.786  31.745  47.630  1.00  0.00           N  
ATOM    790  CA  GLN A  51      25.977  31.194  48.271  1.00  0.00           C  
ATOM    791  C   GLN A  51      25.979  29.683  48.089  1.00  0.00           C  
ATOM    792  O   GLN A  51      27.040  29.085  47.922  1.00  0.00           O  
ATOM    793  CB  GLN A  51      25.956  31.580  49.753  1.00  0.00           C  
ATOM    794  CG  GLN A  51      27.192  31.290  50.587  1.00  0.00           C  
ATOM    795  CD  GLN A  51      28.452  32.083  50.294  1.00  0.00           C  
ATOM    796  OE1 GLN A  51      28.579  33.310  50.266  1.00  0.00           O  
ATOM    797  NE2 GLN A  51      29.473  31.268  50.058  1.00  0.00           N  
ATOM    798  H   GLN A  51      24.106  32.216  48.207  1.00  0.00           H  
ATOM    799  HA  GLN A  51      26.863  31.619  47.800  1.00  0.00           H  
ATOM    800 1HB  GLN A  51      25.773  32.655  49.779  1.00  0.00           H  
ATOM    801 2HB  GLN A  51      25.136  31.068  50.254  1.00  0.00           H  
ATOM    802 1HG  GLN A  51      26.941  31.490  51.627  1.00  0.00           H  
ATOM    803 2HG  GLN A  51      27.458  30.245  50.438  1.00  0.00           H  
ATOM    804 1HE2 GLN A  51      30.390  31.608  49.843  1.00  0.00           H  
ATOM    805 2HE2 GLN A  51      29.354  30.277  50.083  1.00  0.00           H  
ATOM    806  N   ASN A  52      24.802  29.066  48.121  1.00  0.00           N  
ATOM    807  CA  ASN A  52      24.737  27.631  47.877  1.00  0.00           C  
ATOM    808  C   ASN A  52      25.295  27.357  46.474  1.00  0.00           C  
ATOM    809  O   ASN A  52      26.149  26.491  46.289  1.00  0.00           O  
ATOM    810  CB  ASN A  52      23.324  27.097  48.020  1.00  0.00           C  
ATOM    811  CG  ASN A  52      23.255  25.600  47.890  1.00  0.00           C  
ATOM    812  OD1 ASN A  52      23.446  25.003  46.825  1.00  0.00           O  
ATOM    813  ND2 ASN A  52      22.973  24.960  48.997  1.00  0.00           N  
ATOM    814  H   ASN A  52      23.957  29.584  48.313  1.00  0.00           H  
ATOM    815  HA  ASN A  52      25.361  27.115  48.608  1.00  0.00           H  
ATOM    816 1HB  ASN A  52      22.923  27.383  48.993  1.00  0.00           H  
ATOM    817 2HB  ASN A  52      22.686  27.545  47.259  1.00  0.00           H  
ATOM    818 1HD2 ASN A  52      22.907  23.961  49.000  1.00  0.00           H  
ATOM    819 2HD2 ASN A  52      22.823  25.472  49.841  1.00  0.00           H  
ATOM    820  N   LEU A  53      24.832  28.110  45.482  1.00  0.00           N  
ATOM    821  CA  LEU A  53      25.370  27.868  44.145  1.00  0.00           C  
ATOM    822  C   LEU A  53      26.869  28.146  44.086  1.00  0.00           C  
ATOM    823  O   LEU A  53      27.611  27.425  43.427  1.00  0.00           O  
ATOM    824  CB  LEU A  53      24.633  28.753  43.131  1.00  0.00           C  
ATOM    825  CG  LEU A  53      23.139  28.481  42.913  1.00  0.00           C  
ATOM    826  CD1 LEU A  53      22.596  29.569  41.999  1.00  0.00           C  
ATOM    827  CD2 LEU A  53      22.927  27.097  42.315  1.00  0.00           C  
ATOM    828  H   LEU A  53      24.136  28.817  45.675  1.00  0.00           H  
ATOM    829  HA  LEU A  53      25.206  26.821  43.894  1.00  0.00           H  
ATOM    830 1HB  LEU A  53      24.726  29.788  43.453  1.00  0.00           H  
ATOM    831 2HB  LEU A  53      25.125  28.640  42.165  1.00  0.00           H  
ATOM    832  HG  LEU A  53      22.613  28.535  43.867  1.00  0.00           H  
ATOM    833 1HD1 LEU A  53      21.533  29.404  41.824  1.00  0.00           H  
ATOM    834 2HD1 LEU A  53      22.736  30.544  42.465  1.00  0.00           H  
ATOM    835 3HD1 LEU A  53      23.131  29.537  41.050  1.00  0.00           H  
ATOM    836 1HD2 LEU A  53      21.860  26.924  42.170  1.00  0.00           H  
ATOM    837 2HD2 LEU A  53      23.434  27.014  41.354  1.00  0.00           H  
ATOM    838 3HD2 LEU A  53      23.325  26.336  42.986  1.00  0.00           H  
ATOM    839  N   VAL A  54      27.337  29.183  44.766  1.00  0.00           N  
ATOM    840  CA  VAL A  54      28.761  29.477  44.756  1.00  0.00           C  
ATOM    841  C   VAL A  54      29.588  28.319  45.317  1.00  0.00           C  
ATOM    842  O   VAL A  54      30.621  27.966  44.744  1.00  0.00           O  
ATOM    843  CB  VAL A  54      29.061  30.748  45.573  1.00  0.00           C  
ATOM    844  CG1 VAL A  54      30.551  30.945  45.809  1.00  0.00           C  
ATOM    845  CG2 VAL A  54      28.475  31.949  44.848  1.00  0.00           C  
ATOM    846  H   VAL A  54      26.687  29.758  45.286  1.00  0.00           H  
ATOM    847  HA  VAL A  54      29.068  29.649  43.722  1.00  0.00           H  
ATOM    848  HB  VAL A  54      28.609  30.654  46.562  1.00  0.00           H  
ATOM    849 1HG1 VAL A  54      30.710  31.854  46.391  1.00  0.00           H  
ATOM    850 2HG1 VAL A  54      30.978  30.105  46.356  1.00  0.00           H  
ATOM    851 3HG1 VAL A  54      31.053  31.034  44.847  1.00  0.00           H  
ATOM    852 1HG2 VAL A  54      28.685  32.849  45.425  1.00  0.00           H  
ATOM    853 2HG2 VAL A  54      28.930  32.028  43.860  1.00  0.00           H  
ATOM    854 3HG2 VAL A  54      27.397  31.840  44.736  1.00  0.00           H  
ATOM    855  N   ASP A  55      29.153  27.720  46.420  1.00  0.00           N  
ATOM    856  CA  ASP A  55      29.922  26.628  47.010  1.00  0.00           C  
ATOM    857  C   ASP A  55      29.637  25.223  46.499  1.00  0.00           C  
ATOM    858  O   ASP A  55      30.517  24.363  46.506  1.00  0.00           O  
ATOM    859  CB  ASP A  55      29.715  26.614  48.528  1.00  0.00           C  
ATOM    860  CG  ASP A  55      30.157  27.899  49.215  1.00  0.00           C  
ATOM    861  OD1 ASP A  55      31.214  28.407  48.931  1.00  0.00           O  
ATOM    862  OD2 ASP A  55      29.393  28.353  50.034  1.00  0.00           O  
ATOM    863  H   ASP A  55      28.290  28.025  46.844  1.00  0.00           H  
ATOM    864  HA  ASP A  55      30.969  26.823  46.779  1.00  0.00           H  
ATOM    865 1HB  ASP A  55      28.654  26.451  48.722  1.00  0.00           H  
ATOM    866 2HB  ASP A  55      30.275  25.784  48.961  1.00  0.00           H  
ATOM    867  N   CYS A  56      28.416  24.977  46.041  1.00  0.00           N  
ATOM    868  CA  CYS A  56      28.016  23.624  45.678  1.00  0.00           C  
ATOM    869  C   CYS A  56      27.945  23.352  44.188  1.00  0.00           C  
ATOM    870  O   CYS A  56      27.848  22.191  43.788  1.00  0.00           O  
ATOM    871  CB  CYS A  56      26.649  23.343  46.302  1.00  0.00           C  
ATOM    872  SG  CYS A  56      26.589  23.534  48.099  1.00  0.00           S  
ATOM    873  H   CYS A  56      27.747  25.727  45.939  1.00  0.00           H  
ATOM    874  HA  CYS A  56      28.753  22.934  46.087  1.00  0.00           H  
ATOM    875 1HB  CYS A  56      25.912  24.018  45.866  1.00  0.00           H  
ATOM    876 2HB  CYS A  56      26.351  22.323  46.060  1.00  0.00           H  
ATOM    877  N   SER A  57      27.980  24.353  43.317  1.00  0.00           N  
ATOM    878  CA  SER A  57      27.891  24.103  41.886  1.00  0.00           C  
ATOM    879  C   SER A  57      29.256  23.898  41.244  1.00  0.00           C  
ATOM    880  O   SER A  57      29.380  23.695  40.039  1.00  0.00           O  
ATOM    881  CB  SER A  57      27.189  25.230  41.153  1.00  0.00           C  
ATOM    882  OG  SER A  57      27.973  26.391  41.138  1.00  0.00           O  
ATOM    883  H   SER A  57      28.068  25.313  43.612  1.00  0.00           H  
ATOM    884  HA  SER A  57      27.313  23.191  41.734  1.00  0.00           H  
ATOM    885 1HB  SER A  57      26.977  24.915  40.132  1.00  0.00           H  
ATOM    886 2HB  SER A  57      26.236  25.442  41.636  1.00  0.00           H  
ATOM    887  HG  SER A  57      27.860  26.801  41.997  1.00  0.00           H  
ATOM    888  N   ARG A  58      30.307  23.935  42.057  1.00  0.00           N  
ATOM    889  CA  ARG A  58      31.663  23.754  41.567  1.00  0.00           C  
ATOM    890  C   ARG A  58      31.846  22.440  40.807  1.00  0.00           C  
ATOM    891  O   ARG A  58      32.575  22.430  39.816  1.00  0.00           O  
ATOM    892  CB  ARG A  58      32.688  23.788  42.691  1.00  0.00           C  
ATOM    893  CG  ARG A  58      32.843  25.155  43.341  1.00  0.00           C  
ATOM    894  CD  ARG A  58      34.056  25.244  44.191  1.00  0.00           C  
ATOM    895  NE  ARG A  58      34.055  26.451  45.000  1.00  0.00           N  
ATOM    896  CZ  ARG A  58      33.679  26.515  46.294  1.00  0.00           C  
ATOM    897  NH1 ARG A  58      33.273  25.452  46.946  1.00  0.00           N  
ATOM    898  NH2 ARG A  58      33.701  27.651  46.972  1.00  0.00           N  
ATOM    899  H   ARG A  58      30.138  24.095  43.040  1.00  0.00           H  
ATOM    900  HA  ARG A  58      31.876  24.576  40.882  1.00  0.00           H  
ATOM    901 1HB  ARG A  58      32.445  23.090  43.490  1.00  0.00           H  
ATOM    902 2HB  ARG A  58      33.658  23.482  42.296  1.00  0.00           H  
ATOM    903 1HG  ARG A  58      32.916  25.916  42.563  1.00  0.00           H  
ATOM    904 2HG  ARG A  58      31.978  25.362  43.971  1.00  0.00           H  
ATOM    905 1HD  ARG A  58      34.099  24.383  44.855  1.00  0.00           H  
ATOM    906 2HD  ARG A  58      34.943  25.258  43.554  1.00  0.00           H  
ATOM    907  HE  ARG A  58      34.359  27.308  44.555  1.00  0.00           H  
ATOM    908 1HH1 ARG A  58      33.225  24.544  46.503  1.00  0.00           H  
ATOM    909 2HH1 ARG A  58      33.005  25.562  47.916  1.00  0.00           H  
ATOM    910 1HH2 ARG A  58      33.999  28.520  46.551  1.00  0.00           H  
ATOM    911 2HH2 ARG A  58      33.405  27.618  47.937  1.00  0.00           H  
ATOM    912  N   PRO A  59      31.239  21.296  41.172  1.00  0.00           N  
ATOM    913  CA  PRO A  59      31.350  20.030  40.439  1.00  0.00           C  
ATOM    914  C   PRO A  59      30.806  20.115  39.013  1.00  0.00           C  
ATOM    915  O   PRO A  59      31.090  19.237  38.199  1.00  0.00           O  
ATOM    916  CB  PRO A  59      30.510  19.061  41.277  1.00  0.00           C  
ATOM    917  CG  PRO A  59      30.492  19.648  42.647  1.00  0.00           C  
ATOM    918  CD  PRO A  59      30.467  21.136  42.427  1.00  0.00           C  
ATOM    919  HA  PRO A  59      32.405  19.722  40.421  1.00  0.00           H  
ATOM    920 1HB  PRO A  59      29.503  18.973  40.843  1.00  0.00           H  
ATOM    921 2HB  PRO A  59      30.962  18.059  41.254  1.00  0.00           H  
ATOM    922 1HG  PRO A  59      29.614  19.291  43.205  1.00  0.00           H  
ATOM    923 2HG  PRO A  59      31.379  19.322  43.212  1.00  0.00           H  
ATOM    924 1HD  PRO A  59      29.410  21.402  42.279  1.00  0.00           H  
ATOM    925 2HD  PRO A  59      30.913  21.627  43.304  1.00  0.00           H  
ATOM    926  N   GLN A  60      30.031  21.147  38.694  1.00  0.00           N  
ATOM    927  CA  GLN A  60      29.471  21.294  37.358  1.00  0.00           C  
ATOM    928  C   GLN A  60      30.358  22.151  36.458  1.00  0.00           C  
ATOM    929  O   GLN A  60      30.034  22.360  35.287  1.00  0.00           O  
ATOM    930  CB  GLN A  60      28.069  21.910  37.398  1.00  0.00           C  
ATOM    931  CG  GLN A  60      27.003  21.108  38.123  1.00  0.00           C  
ATOM    932  CD  GLN A  60      26.761  19.739  37.515  1.00  0.00           C  
ATOM    933  OE1 GLN A  60      26.737  19.606  36.288  1.00  0.00           O  
ATOM    934  NE2 GLN A  60      26.584  18.733  38.364  1.00  0.00           N  
ATOM    935  H   GLN A  60      29.795  21.874  39.354  1.00  0.00           H  
ATOM    936  HA  GLN A  60      29.395  20.306  36.906  1.00  0.00           H  
ATOM    937 1HB  GLN A  60      28.120  22.887  37.882  1.00  0.00           H  
ATOM    938 2HB  GLN A  60      27.710  22.067  36.381  1.00  0.00           H  
ATOM    939 1HG  GLN A  60      27.316  20.964  39.157  1.00  0.00           H  
ATOM    940 2HG  GLN A  60      26.079  21.683  38.069  1.00  0.00           H  
ATOM    941 1HE2 GLN A  60      26.421  17.805  38.032  1.00  0.00           H  
ATOM    942 2HE2 GLN A  60      26.612  18.889  39.353  1.00  0.00           H  
ATOM    943  N   GLY A  61      31.467  22.650  36.997  1.00  0.00           N  
ATOM    944  CA  GLY A  61      32.361  23.503  36.237  1.00  0.00           C  
ATOM    945  C   GLY A  61      32.456  24.926  36.748  1.00  0.00           C  
ATOM    946  O   GLY A  61      33.241  25.705  36.205  1.00  0.00           O  
ATOM    947  H   GLY A  61      31.714  22.445  37.954  1.00  0.00           H  
ATOM    948 1HA  GLY A  61      33.359  23.063  36.252  1.00  0.00           H  
ATOM    949 2HA  GLY A  61      32.028  23.535  35.201  1.00  0.00           H  
ATOM    950  N   ASN A  62      31.682  25.303  37.758  1.00  0.00           N  
ATOM    951  CA  ASN A  62      31.809  26.667  38.248  1.00  0.00           C  
ATOM    952  C   ASN A  62      33.026  26.751  39.158  1.00  0.00           C  
ATOM    953  O   ASN A  62      33.487  25.746  39.693  1.00  0.00           O  
ATOM    954  CB  ASN A  62      30.560  27.139  38.967  1.00  0.00           C  
ATOM    955  CG  ASN A  62      29.448  27.491  38.017  1.00  0.00           C  
ATOM    956  OD1 ASN A  62      29.630  27.811  36.837  1.00  0.00           O  
ATOM    957  ND2 ASN A  62      28.244  27.439  38.526  1.00  0.00           N  
ATOM    958  H   ASN A  62      31.015  24.687  38.201  1.00  0.00           H  
ATOM    959  HA  ASN A  62      31.969  27.338  37.403  1.00  0.00           H  
ATOM    960 1HB  ASN A  62      30.212  26.357  39.642  1.00  0.00           H  
ATOM    961 2HB  ASN A  62      30.790  28.014  39.573  1.00  0.00           H  
ATOM    962 1HD2 ASN A  62      27.450  27.659  37.959  1.00  0.00           H  
ATOM    963 2HD2 ASN A  62      28.115  27.179  39.483  1.00  0.00           H  
ATOM    964  N   GLN A  63      33.554  27.958  39.326  1.00  0.00           N  
ATOM    965  CA  GLN A  63      34.748  28.188  40.131  1.00  0.00           C  
ATOM    966  C   GLN A  63      34.426  28.954  41.407  1.00  0.00           C  
ATOM    967  O   GLN A  63      35.296  29.550  42.042  1.00  0.00           O  
ATOM    968  CB  GLN A  63      35.758  28.951  39.270  1.00  0.00           C  
ATOM    969  CG  GLN A  63      36.056  28.249  37.956  1.00  0.00           C  
ATOM    970  CD  GLN A  63      36.630  26.857  38.148  1.00  0.00           C  
ATOM    971  OE1 GLN A  63      37.642  26.692  38.834  1.00  0.00           O  
ATOM    972  NE2 GLN A  63      35.994  25.859  37.548  1.00  0.00           N  
ATOM    973  H   GLN A  63      33.130  28.764  38.889  1.00  0.00           H  
ATOM    974  HA  GLN A  63      35.166  27.223  40.419  1.00  0.00           H  
ATOM    975 1HB  GLN A  63      35.374  29.949  39.056  1.00  0.00           H  
ATOM    976 2HB  GLN A  63      36.690  29.071  39.824  1.00  0.00           H  
ATOM    977 1HG  GLN A  63      35.133  28.156  37.385  1.00  0.00           H  
ATOM    978 2HG  GLN A  63      36.781  28.843  37.399  1.00  0.00           H  
ATOM    979 1HE2 GLN A  63      36.334  24.922  37.644  1.00  0.00           H  
ATOM    980 2HE2 GLN A  63      35.175  26.014  36.995  1.00  0.00           H  
ATOM    981  N   GLY A  64      33.157  28.940  41.805  1.00  0.00           N  
ATOM    982  CA  GLY A  64      32.730  29.640  43.002  1.00  0.00           C  
ATOM    983  C   GLY A  64      32.893  31.139  42.840  1.00  0.00           C  
ATOM    984  O   GLY A  64      32.370  31.714  41.889  1.00  0.00           O  
ATOM    985  H   GLY A  64      32.485  28.426  41.254  1.00  0.00           H  
ATOM    986 1HA  GLY A  64      31.686  29.396  43.203  1.00  0.00           H  
ATOM    987 2HA  GLY A  64      33.309  29.302  43.861  1.00  0.00           H  
ATOM    988  N   CYS A  65      33.609  31.803  43.745  1.00  0.00           N  
ATOM    989  CA  CYS A  65      33.736  33.250  43.597  1.00  0.00           C  
ATOM    990  C   CYS A  65      34.692  33.656  42.497  1.00  0.00           C  
ATOM    991  O   CYS A  65      34.874  34.854  42.254  1.00  0.00           O  
ATOM    992  CB  CYS A  65      34.216  33.929  44.880  1.00  0.00           C  
ATOM    993  SG  CYS A  65      33.009  33.949  46.228  1.00  0.00           S  
ATOM    994  H   CYS A  65      34.056  31.328  44.517  1.00  0.00           H  
ATOM    995  HA  CYS A  65      32.749  33.641  43.352  1.00  0.00           H  
ATOM    996 1HB  CYS A  65      35.109  33.417  45.238  1.00  0.00           H  
ATOM    997 2HB  CYS A  65      34.490  34.963  44.671  1.00  0.00           H  
ATOM    998  N   ASN A  66      35.290  32.685  41.820  1.00  0.00           N  
ATOM    999  CA  ASN A  66      36.156  32.960  40.699  1.00  0.00           C  
ATOM   1000  C   ASN A  66      35.389  32.879  39.399  1.00  0.00           C  
ATOM   1001  O   ASN A  66      35.964  33.040  38.318  1.00  0.00           O  
ATOM   1002  CB  ASN A  66      37.341  32.012  40.685  1.00  0.00           C  
ATOM   1003  CG  ASN A  66      38.338  32.325  41.767  1.00  0.00           C  
ATOM   1004  OD1 ASN A  66      38.681  33.490  41.995  1.00  0.00           O  
ATOM   1005  ND2 ASN A  66      38.815  31.307  42.438  1.00  0.00           N  
ATOM   1006  H   ASN A  66      35.130  31.727  42.095  1.00  0.00           H  
ATOM   1007  HA  ASN A  66      36.534  33.980  40.786  1.00  0.00           H  
ATOM   1008 1HB  ASN A  66      36.990  30.987  40.815  1.00  0.00           H  
ATOM   1009 2HB  ASN A  66      37.839  32.068  39.718  1.00  0.00           H  
ATOM   1010 1HD2 ASN A  66      39.481  31.459  43.169  1.00  0.00           H  
ATOM   1011 2HD2 ASN A  66      38.517  30.376  42.229  1.00  0.00           H  
ATOM   1012  N   GLY A  67      34.074  32.716  39.457  1.00  0.00           N  
ATOM   1013  CA  GLY A  67      33.284  32.767  38.248  1.00  0.00           C  
ATOM   1014  C   GLY A  67      32.474  31.547  37.912  1.00  0.00           C  
ATOM   1015  O   GLY A  67      32.721  30.444  38.395  1.00  0.00           O  
ATOM   1016  H   GLY A  67      33.600  32.555  40.335  1.00  0.00           H  
ATOM   1017 1HA  GLY A  67      32.601  33.611  38.350  1.00  0.00           H  
ATOM   1018 2HA  GLY A  67      33.934  32.955  37.395  1.00  0.00           H  
ATOM   1019  N   GLY A  68      31.491  31.755  37.044  1.00  0.00           N  
ATOM   1020  CA  GLY A  68      30.605  30.685  36.637  1.00  0.00           C  
ATOM   1021  C   GLY A  68      29.471  31.106  35.729  1.00  0.00           C  
ATOM   1022  O   GLY A  68      29.389  32.252  35.281  1.00  0.00           O  
ATOM   1023  H   GLY A  68      31.397  32.694  36.688  1.00  0.00           H  
ATOM   1024 1HA  GLY A  68      31.188  29.922  36.119  1.00  0.00           H  
ATOM   1025 2HA  GLY A  68      30.181  30.233  37.532  1.00  0.00           H  
ATOM   1026  N   PHE A  69      28.580  30.158  35.456  1.00  0.00           N  
ATOM   1027  CA  PHE A  69      27.431  30.373  34.584  1.00  0.00           C  
ATOM   1028  C   PHE A  69      26.161  29.750  35.137  1.00  0.00           C  
ATOM   1029  O   PHE A  69      26.199  28.797  35.917  1.00  0.00           O  
ATOM   1030  CB  PHE A  69      27.644  29.818  33.174  1.00  0.00           C  
ATOM   1031  CG  PHE A  69      28.706  30.516  32.372  1.00  0.00           C  
ATOM   1032  CD1 PHE A  69      30.048  30.188  32.497  1.00  0.00           C  
ATOM   1033  CD2 PHE A  69      28.350  31.524  31.477  1.00  0.00           C  
ATOM   1034  CE1 PHE A  69      31.003  30.847  31.747  1.00  0.00           C  
ATOM   1035  CE2 PHE A  69      29.305  32.180  30.728  1.00  0.00           C  
ATOM   1036  CZ  PHE A  69      30.636  31.840  30.864  1.00  0.00           C  
ATOM   1037  H   PHE A  69      28.742  29.261  35.890  1.00  0.00           H  
ATOM   1038  HA  PHE A  69      27.268  31.448  34.494  1.00  0.00           H  
ATOM   1039 1HB  PHE A  69      27.919  28.765  33.226  1.00  0.00           H  
ATOM   1040 2HB  PHE A  69      26.712  29.883  32.616  1.00  0.00           H  
ATOM   1041  HD1 PHE A  69      30.347  29.403  33.192  1.00  0.00           H  
ATOM   1042  HD2 PHE A  69      27.299  31.796  31.366  1.00  0.00           H  
ATOM   1043  HE1 PHE A  69      32.055  30.581  31.853  1.00  0.00           H  
ATOM   1044  HE2 PHE A  69      29.012  32.965  30.030  1.00  0.00           H  
ATOM   1045  HZ  PHE A  69      31.395  32.356  30.277  1.00  0.00           H  
ATOM   1046  N   MET A  70      25.030  30.307  34.713  1.00  0.00           N  
ATOM   1047  CA  MET A  70      23.718  29.835  35.133  1.00  0.00           C  
ATOM   1048  C   MET A  70      23.423  28.427  34.618  1.00  0.00           C  
ATOM   1049  O   MET A  70      22.709  27.665  35.267  1.00  0.00           O  
ATOM   1050  CB  MET A  70      22.659  30.823  34.649  1.00  0.00           C  
ATOM   1051  CG  MET A  70      22.819  32.174  35.332  1.00  0.00           C  
ATOM   1052  SD  MET A  70      24.043  33.247  34.554  1.00  0.00           S  
ATOM   1053  CE  MET A  70      23.190  33.900  33.122  1.00  0.00           C  
ATOM   1054  H   MET A  70      25.082  31.089  34.076  1.00  0.00           H  
ATOM   1055  HA  MET A  70      23.707  29.794  36.221  1.00  0.00           H  
ATOM   1056 1HB  MET A  70      22.736  30.953  33.570  1.00  0.00           H  
ATOM   1057 2HB  MET A  70      21.663  30.429  34.853  1.00  0.00           H  
ATOM   1058 1HG  MET A  70      21.871  32.712  35.334  1.00  0.00           H  
ATOM   1059 2HG  MET A  70      23.120  32.021  36.368  1.00  0.00           H  
ATOM   1060 1HE  MET A  70      23.863  34.568  32.585  1.00  0.00           H  
ATOM   1061 2HE  MET A  70      22.880  33.090  32.461  1.00  0.00           H  
ATOM   1062 3HE  MET A  70      22.305  34.451  33.444  1.00  0.00           H  
ATOM   1063  N   ALA A  71      23.963  28.050  33.462  1.00  0.00           N  
ATOM   1064  CA  ALA A  71      23.721  26.702  32.967  1.00  0.00           C  
ATOM   1065  C   ALA A  71      24.282  25.669  33.937  1.00  0.00           C  
ATOM   1066  O   ALA A  71      23.705  24.597  34.109  1.00  0.00           O  
ATOM   1067  CB  ALA A  71      24.331  26.524  31.583  1.00  0.00           C  
ATOM   1068  H   ALA A  71      24.537  28.687  32.925  1.00  0.00           H  
ATOM   1069  HA  ALA A  71      22.645  26.544  32.893  1.00  0.00           H  
ATOM   1070 1HB  ALA A  71      24.143  25.508  31.232  1.00  0.00           H  
ATOM   1071 2HB  ALA A  71      23.882  27.235  30.894  1.00  0.00           H  
ATOM   1072 3HB  ALA A  71      25.406  26.693  31.635  1.00  0.00           H  
ATOM   1073  N   ARG A  72      25.403  25.986  34.576  1.00  0.00           N  
ATOM   1074  CA  ARG A  72      26.015  25.066  35.523  1.00  0.00           C  
ATOM   1075  C   ARG A  72      25.164  25.068  36.785  1.00  0.00           C  
ATOM   1076  O   ARG A  72      24.913  24.022  37.379  1.00  0.00           O  
ATOM   1077  CB  ARG A  72      27.444  25.438  35.886  1.00  0.00           C  
ATOM   1078  CG  ARG A  72      28.574  25.100  34.927  1.00  0.00           C  
ATOM   1079  CD  ARG A  72      28.746  26.162  33.903  1.00  0.00           C  
ATOM   1080  NE  ARG A  72      29.920  25.964  33.067  1.00  0.00           N  
ATOM   1081  CZ  ARG A  72      31.155  26.429  33.335  1.00  0.00           C  
ATOM   1082  NH1 ARG A  72      31.413  27.128  34.419  1.00  0.00           N  
ATOM   1083  NH2 ARG A  72      32.134  26.175  32.486  1.00  0.00           N  
ATOM   1084  H   ARG A  72      25.843  26.879  34.406  1.00  0.00           H  
ATOM   1085  HA  ARG A  72      26.030  24.065  35.088  1.00  0.00           H  
ATOM   1086 1HB  ARG A  72      27.482  26.517  36.030  1.00  0.00           H  
ATOM   1087 2HB  ARG A  72      27.714  24.956  36.827  1.00  0.00           H  
ATOM   1088 1HG  ARG A  72      29.503  25.000  35.487  1.00  0.00           H  
ATOM   1089 2HG  ARG A  72      28.353  24.161  34.418  1.00  0.00           H  
ATOM   1090 1HD  ARG A  72      27.874  26.182  33.248  1.00  0.00           H  
ATOM   1091 2HD  ARG A  72      28.849  27.121  34.409  1.00  0.00           H  
ATOM   1092  HE  ARG A  72      29.794  25.434  32.214  1.00  0.00           H  
ATOM   1093 1HH1 ARG A  72      30.686  27.340  35.088  1.00  0.00           H  
ATOM   1094 2HH1 ARG A  72      32.351  27.461  34.589  1.00  0.00           H  
ATOM   1095 1HH2 ARG A  72      31.952  25.640  31.649  1.00  0.00           H  
ATOM   1096 2HH2 ARG A  72      33.067  26.516  32.670  1.00  0.00           H  
ATOM   1097  N   ALA A  73      24.723  26.258  37.190  1.00  0.00           N  
ATOM   1098  CA  ALA A  73      23.889  26.394  38.378  1.00  0.00           C  
ATOM   1099  C   ALA A  73      22.599  25.586  38.231  1.00  0.00           C  
ATOM   1100  O   ALA A  73      22.147  24.950  39.182  1.00  0.00           O  
ATOM   1101  CB  ALA A  73      23.576  27.865  38.612  1.00  0.00           C  
ATOM   1102  H   ALA A  73      24.975  27.079  36.659  1.00  0.00           H  
ATOM   1103  HA  ALA A  73      24.430  26.010  39.245  1.00  0.00           H  
ATOM   1104 1HB  ALA A  73      22.924  27.967  39.478  1.00  0.00           H  
ATOM   1105 2HB  ALA A  73      24.500  28.411  38.787  1.00  0.00           H  
ATOM   1106 3HB  ALA A  73      23.075  28.261  37.729  1.00  0.00           H  
ATOM   1107  N   PHE A  74      22.014  25.611  37.036  1.00  0.00           N  
ATOM   1108  CA  PHE A  74      20.786  24.863  36.779  1.00  0.00           C  
ATOM   1109  C   PHE A  74      21.062  23.366  36.694  1.00  0.00           C  
ATOM   1110  O   PHE A  74      20.286  22.567  37.226  1.00  0.00           O  
ATOM   1111  CB  PHE A  74      20.152  25.367  35.481  1.00  0.00           C  
ATOM   1112  CG  PHE A  74      19.697  26.799  35.495  1.00  0.00           C  
ATOM   1113  CD1 PHE A  74      19.448  27.495  36.668  1.00  0.00           C  
ATOM   1114  CD2 PHE A  74      19.515  27.466  34.280  1.00  0.00           C  
ATOM   1115  CE1 PHE A  74      19.031  28.812  36.636  1.00  0.00           C  
ATOM   1116  CE2 PHE A  74      19.099  28.783  34.249  1.00  0.00           C  
ATOM   1117  CZ  PHE A  74      18.857  29.456  35.430  1.00  0.00           C  
ATOM   1118  H   PHE A  74      22.430  26.159  36.296  1.00  0.00           H  
ATOM   1119  HA  PHE A  74      20.079  25.032  37.592  1.00  0.00           H  
ATOM   1120 1HB  PHE A  74      20.874  25.255  34.673  1.00  0.00           H  
ATOM   1121 2HB  PHE A  74      19.286  24.744  35.256  1.00  0.00           H  
ATOM   1122  HD1 PHE A  74      19.573  27.031  37.647  1.00  0.00           H  
ATOM   1123  HD2 PHE A  74      19.704  26.938  33.344  1.00  0.00           H  
ATOM   1124  HE1 PHE A  74      18.842  29.336  37.573  1.00  0.00           H  
ATOM   1125  HE2 PHE A  74      18.958  29.303  33.303  1.00  0.00           H  
ATOM   1126  HZ  PHE A  74      18.528  30.493  35.404  1.00  0.00           H  
ATOM   1127  N   GLN A  75      22.154  22.962  36.050  1.00  0.00           N  
ATOM   1128  CA  GLN A  75      22.443  21.533  35.997  1.00  0.00           C  
ATOM   1129  C   GLN A  75      22.718  21.038  37.412  1.00  0.00           C  
ATOM   1130  O   GLN A  75      22.352  19.917  37.755  1.00  0.00           O  
ATOM   1131  CB  GLN A  75      23.648  21.263  35.092  1.00  0.00           C  
ATOM   1132  CG  GLN A  75      23.910  19.798  34.790  1.00  0.00           C  
ATOM   1133  CD  GLN A  75      22.786  19.156  34.001  1.00  0.00           C  
ATOM   1134  OE1 GLN A  75      22.069  19.837  33.261  1.00  0.00           O  
ATOM   1135  NE2 GLN A  75      22.620  17.847  34.148  1.00  0.00           N  
ATOM   1136  H   GLN A  75      22.779  23.619  35.601  1.00  0.00           H  
ATOM   1137  HA  GLN A  75      21.573  21.014  35.597  1.00  0.00           H  
ATOM   1138 1HB  GLN A  75      23.506  21.775  34.140  1.00  0.00           H  
ATOM   1139 2HB  GLN A  75      24.545  21.672  35.556  1.00  0.00           H  
ATOM   1140 1HG  GLN A  75      24.827  19.716  34.206  1.00  0.00           H  
ATOM   1141 2HG  GLN A  75      24.020  19.250  35.727  1.00  0.00           H  
ATOM   1142 1HE2 GLN A  75      21.892  17.372  33.650  1.00  0.00           H  
ATOM   1143 2HE2 GLN A  75      23.221  17.331  34.757  1.00  0.00           H  
ATOM   1144  N   TYR A  76      23.361  21.864  38.232  1.00  0.00           N  
ATOM   1145  CA  TYR A  76      23.611  21.517  39.625  1.00  0.00           C  
ATOM   1146  C   TYR A  76      22.322  21.251  40.396  1.00  0.00           C  
ATOM   1147  O   TYR A  76      22.219  20.231  41.070  1.00  0.00           O  
ATOM   1148  CB  TYR A  76      24.408  22.602  40.352  1.00  0.00           C  
ATOM   1149  CG  TYR A  76      24.283  22.507  41.856  1.00  0.00           C  
ATOM   1150  CD1 TYR A  76      24.879  21.504  42.606  1.00  0.00           C  
ATOM   1151  CD2 TYR A  76      23.529  23.485  42.488  1.00  0.00           C  
ATOM   1152  CE1 TYR A  76      24.717  21.485  43.978  1.00  0.00           C  
ATOM   1153  CE2 TYR A  76      23.365  23.470  43.859  1.00  0.00           C  
ATOM   1154  CZ  TYR A  76      23.956  22.474  44.611  1.00  0.00           C  
ATOM   1155  OH  TYR A  76      23.786  22.468  45.977  1.00  0.00           O  
ATOM   1156  H   TYR A  76      23.684  22.758  37.886  1.00  0.00           H  
ATOM   1157  HA  TYR A  76      24.194  20.596  39.642  1.00  0.00           H  
ATOM   1158 1HB  TYR A  76      25.467  22.540  40.096  1.00  0.00           H  
ATOM   1159 2HB  TYR A  76      24.067  23.587  40.037  1.00  0.00           H  
ATOM   1160  HD1 TYR A  76      25.474  20.730  42.121  1.00  0.00           H  
ATOM   1161  HD2 TYR A  76      23.064  24.268  41.890  1.00  0.00           H  
ATOM   1162  HE1 TYR A  76      25.186  20.697  44.568  1.00  0.00           H  
ATOM   1163  HE2 TYR A  76      22.772  24.237  44.357  1.00  0.00           H  
ATOM   1164  HH  TYR A  76      23.468  23.325  46.269  1.00  0.00           H  
ATOM   1165  N   VAL A  77      21.351  22.155  40.322  1.00  0.00           N  
ATOM   1166  CA  VAL A  77      20.129  21.927  41.080  1.00  0.00           C  
ATOM   1167  C   VAL A  77      19.462  20.643  40.585  1.00  0.00           C  
ATOM   1168  O   VAL A  77      18.992  19.849  41.399  1.00  0.00           O  
ATOM   1169  CB  VAL A  77      19.183  23.133  40.907  1.00  0.00           C  
ATOM   1170  CG1 VAL A  77      17.817  22.866  41.516  1.00  0.00           C  
ATOM   1171  CG2 VAL A  77      19.858  24.334  41.552  1.00  0.00           C  
ATOM   1172  H   VAL A  77      21.471  22.977  39.748  1.00  0.00           H  
ATOM   1173  HA  VAL A  77      20.385  21.826  42.134  1.00  0.00           H  
ATOM   1174  HB  VAL A  77      19.015  23.316  39.847  1.00  0.00           H  
ATOM   1175 1HG1 VAL A  77      17.181  23.742  41.371  1.00  0.00           H  
ATOM   1176 2HG1 VAL A  77      17.353  22.005  41.034  1.00  0.00           H  
ATOM   1177 3HG1 VAL A  77      17.936  22.670  42.580  1.00  0.00           H  
ATOM   1178 1HG2 VAL A  77      19.216  25.210  41.446  1.00  0.00           H  
ATOM   1179 2HG2 VAL A  77      20.019  24.117  42.606  1.00  0.00           H  
ATOM   1180 3HG2 VAL A  77      20.815  24.541  41.072  1.00  0.00           H  
ATOM   1181  N   LYS A  78      19.428  20.429  39.272  1.00  0.00           N  
ATOM   1182  CA  LYS A  78      18.847  19.216  38.706  1.00  0.00           C  
ATOM   1183  C   LYS A  78      19.470  17.932  39.241  1.00  0.00           C  
ATOM   1184  O   LYS A  78      18.750  17.033  39.682  1.00  0.00           O  
ATOM   1185  CB  LYS A  78      18.954  19.218  37.180  1.00  0.00           C  
ATOM   1186  CG  LYS A  78      18.206  18.102  36.465  1.00  0.00           C  
ATOM   1187  CD  LYS A  78      19.014  16.844  36.186  1.00  0.00           C  
ATOM   1188  CE  LYS A  78      18.226  15.905  35.285  1.00  0.00           C  
ATOM   1189  NZ  LYS A  78      18.894  14.588  35.108  1.00  0.00           N  
ATOM   1190  H   LYS A  78      19.810  21.121  38.644  1.00  0.00           H  
ATOM   1191  HA  LYS A  78      17.793  19.194  38.984  1.00  0.00           H  
ATOM   1192 1HB  LYS A  78      18.573  20.165  36.798  1.00  0.00           H  
ATOM   1193 2HB  LYS A  78      20.003  19.139  36.891  1.00  0.00           H  
ATOM   1194 1HG  LYS A  78      17.352  17.813  37.079  1.00  0.00           H  
ATOM   1195 2HG  LYS A  78      17.849  18.474  35.504  1.00  0.00           H  
ATOM   1196 1HD  LYS A  78      19.952  17.121  35.702  1.00  0.00           H  
ATOM   1197 2HD  LYS A  78      19.263  16.313  37.105  1.00  0.00           H  
ATOM   1198 1HE  LYS A  78      17.241  15.745  35.722  1.00  0.00           H  
ATOM   1199 2HE  LYS A  78      18.106  16.374  34.308  1.00  0.00           H  
ATOM   1200 1HZ  LYS A  78      18.329  14.008  34.502  1.00  0.00           H  
ATOM   1201 2HZ  LYS A  78      19.806  14.715  34.691  1.00  0.00           H  
ATOM   1202 3HZ  LYS A  78      18.998  14.141  36.007  1.00  0.00           H  
ATOM   1203  N   GLU A  79      20.798  17.840  39.212  1.00  0.00           N  
ATOM   1204  CA  GLU A  79      21.499  16.641  39.668  1.00  0.00           C  
ATOM   1205  C   GLU A  79      21.557  16.515  41.182  1.00  0.00           C  
ATOM   1206  O   GLU A  79      21.556  15.404  41.718  1.00  0.00           O  
ATOM   1207  CB  GLU A  79      22.927  16.620  39.117  1.00  0.00           C  
ATOM   1208  CG  GLU A  79      22.996  16.455  37.608  1.00  0.00           C  
ATOM   1209  CD  GLU A  79      24.394  16.367  37.063  1.00  0.00           C  
ATOM   1210  OE1 GLU A  79      25.325  16.271  37.829  1.00  0.00           O  
ATOM   1211  OE2 GLU A  79      24.526  16.395  35.862  1.00  0.00           O  
ATOM   1212  H   GLU A  79      21.336  18.618  38.866  1.00  0.00           H  
ATOM   1213  HA  GLU A  79      20.961  15.771  39.290  1.00  0.00           H  
ATOM   1214 1HB  GLU A  79      23.431  17.548  39.385  1.00  0.00           H  
ATOM   1215 2HB  GLU A  79      23.482  15.801  39.574  1.00  0.00           H  
ATOM   1216 1HG  GLU A  79      22.462  15.547  37.332  1.00  0.00           H  
ATOM   1217 2HG  GLU A  79      22.491  17.303  37.144  1.00  0.00           H  
ATOM   1218  N   ASN A  80      21.601  17.651  41.875  1.00  0.00           N  
ATOM   1219  CA  ASN A  80      21.635  17.707  43.334  1.00  0.00           C  
ATOM   1220  C   ASN A  80      20.290  17.386  43.973  1.00  0.00           C  
ATOM   1221  O   ASN A  80      20.244  16.895  45.101  1.00  0.00           O  
ATOM   1222  CB  ASN A  80      22.113  19.077  43.779  1.00  0.00           C  
ATOM   1223  CG  ASN A  80      22.473  19.192  45.233  1.00  0.00           C  
ATOM   1224  OD1 ASN A  80      23.341  18.482  45.755  1.00  0.00           O  
ATOM   1225  ND2 ASN A  80      21.796  20.100  45.891  1.00  0.00           N  
ATOM   1226  H   ASN A  80      21.612  18.535  41.387  1.00  0.00           H  
ATOM   1227  HA  ASN A  80      22.331  16.946  43.688  1.00  0.00           H  
ATOM   1228 1HB  ASN A  80      22.992  19.345  43.192  1.00  0.00           H  
ATOM   1229 2HB  ASN A  80      21.331  19.811  43.573  1.00  0.00           H  
ATOM   1230 1HD2 ASN A  80      21.974  20.242  46.865  1.00  0.00           H  
ATOM   1231 2HD2 ASN A  80      21.099  20.665  45.452  1.00  0.00           H  
ATOM   1232  N   GLY A  81      19.195  17.665  43.273  1.00  0.00           N  
ATOM   1233  CA  GLY A  81      17.892  17.392  43.854  1.00  0.00           C  
ATOM   1234  C   GLY A  81      17.327  18.591  44.588  1.00  0.00           C  
ATOM   1235  O   GLY A  81      16.509  18.423  45.493  1.00  0.00           O  
ATOM   1236  H   GLY A  81      19.245  18.062  42.345  1.00  0.00           H  
ATOM   1237 1HA  GLY A  81      17.205  17.095  43.062  1.00  0.00           H  
ATOM   1238 2HA  GLY A  81      17.973  16.554  44.546  1.00  0.00           H  
ATOM   1239  N   GLY A  82      17.745  19.795  44.217  1.00  0.00           N  
ATOM   1240  CA  GLY A  82      17.244  20.980  44.887  1.00  0.00           C  
ATOM   1241  C   GLY A  82      18.271  21.995  45.338  1.00  0.00           C  
ATOM   1242  O   GLY A  82      19.478  21.767  45.387  1.00  0.00           O  
ATOM   1243  H   GLY A  82      18.412  19.884  43.465  1.00  0.00           H  
ATOM   1244 1HA  GLY A  82      16.553  21.497  44.219  1.00  0.00           H  
ATOM   1245 2HA  GLY A  82      16.684  20.680  45.771  1.00  0.00           H  
ATOM   1246  N   LEU A  83      17.751  23.173  45.673  1.00  0.00           N  
ATOM   1247  CA  LEU A  83      18.546  24.294  46.158  1.00  0.00           C  
ATOM   1248  C   LEU A  83      17.962  24.818  47.464  1.00  0.00           C  
ATOM   1249  O   LEU A  83      16.752  25.008  47.589  1.00  0.00           O  
ATOM   1250  CB  LEU A  83      18.558  25.385  45.079  1.00  0.00           C  
ATOM   1251  CG  LEU A  83      19.495  26.585  45.274  1.00  0.00           C  
ATOM   1252  CD1 LEU A  83      20.946  26.129  45.206  1.00  0.00           C  
ATOM   1253  CD2 LEU A  83      19.227  27.649  44.219  1.00  0.00           C  
ATOM   1254  H   LEU A  83      16.751  23.274  45.580  1.00  0.00           H  
ATOM   1255  HA  LEU A  83      19.560  23.937  46.331  1.00  0.00           H  
ATOM   1256 1HB  LEU A  83      18.834  24.922  44.134  1.00  0.00           H  
ATOM   1257 2HB  LEU A  83      17.548  25.786  44.993  1.00  0.00           H  
ATOM   1258  HG  LEU A  83      19.339  27.025  46.258  1.00  0.00           H  
ATOM   1259 1HD1 LEU A  83      21.603  26.988  45.345  1.00  0.00           H  
ATOM   1260 2HD1 LEU A  83      21.149  25.396  45.987  1.00  0.00           H  
ATOM   1261 3HD1 LEU A  83      21.125  25.680  44.230  1.00  0.00           H  
ATOM   1262 1HD2 LEU A  83      19.910  28.482  44.391  1.00  0.00           H  
ATOM   1263 2HD2 LEU A  83      19.393  27.234  43.225  1.00  0.00           H  
ATOM   1264 3HD2 LEU A  83      18.196  27.993  44.296  1.00  0.00           H  
ATOM   1265  N   ASP A  84      18.848  25.051  48.427  1.00  0.00           N  
ATOM   1266  CA  ASP A  84      18.542  25.610  49.734  1.00  0.00           C  
ATOM   1267  C   ASP A  84      18.103  27.065  49.698  1.00  0.00           C  
ATOM   1268  O   ASP A  84      18.527  27.822  48.823  1.00  0.00           O  
ATOM   1269  CB  ASP A  84      19.748  25.508  50.671  1.00  0.00           C  
ATOM   1270  CG  ASP A  84      19.993  24.090  51.171  1.00  0.00           C  
ATOM   1271  OD1 ASP A  84      19.122  23.263  51.038  1.00  0.00           O  
ATOM   1272  OD2 ASP A  84      21.052  23.829  51.689  1.00  0.00           O  
ATOM   1273  H   ASP A  84      19.814  24.821  48.246  1.00  0.00           H  
ATOM   1274  HA  ASP A  84      17.711  25.049  50.164  1.00  0.00           H  
ATOM   1275 1HB  ASP A  84      20.639  25.853  50.147  1.00  0.00           H  
ATOM   1276 2HB  ASP A  84      19.590  26.161  51.529  1.00  0.00           H  
ATOM   1277  N   SER A  85      17.261  27.409  50.664  1.00  0.00           N  
ATOM   1278  CA  SER A  85      16.714  28.741  50.864  1.00  0.00           C  
ATOM   1279  C   SER A  85      17.725  29.794  51.300  1.00  0.00           C  
ATOM   1280  O   SER A  85      18.802  29.477  51.805  1.00  0.00           O  
ATOM   1281  CB  SER A  85      15.602  28.722  51.894  1.00  0.00           C  
ATOM   1282  OG  SER A  85      16.113  28.464  53.173  1.00  0.00           O  
ATOM   1283  H   SER A  85      16.985  26.678  51.303  1.00  0.00           H  
ATOM   1284  HA  SER A  85      16.306  29.085  49.911  1.00  0.00           H  
ATOM   1285 1HB  SER A  85      15.085  29.682  51.891  1.00  0.00           H  
ATOM   1286 2HB  SER A  85      14.876  27.956  51.623  1.00  0.00           H  
ATOM   1287  HG  SER A  85      15.357  28.523  53.763  1.00  0.00           H  
ATOM   1288  N   GLU A  86      17.348  31.049  51.087  1.00  0.00           N  
ATOM   1289  CA  GLU A  86      18.165  32.184  51.497  1.00  0.00           C  
ATOM   1290  C   GLU A  86      18.409  32.217  53.003  1.00  0.00           C  
ATOM   1291  O   GLU A  86      19.525  32.484  53.451  1.00  0.00           O  
ATOM   1292  CB  GLU A  86      17.537  33.515  51.077  1.00  0.00           C  
ATOM   1293  CG  GLU A  86      18.356  34.732  51.485  1.00  0.00           C  
ATOM   1294  CD  GLU A  86      17.721  36.056  51.167  1.00  0.00           C  
ATOM   1295  OE1 GLU A  86      16.696  36.086  50.530  1.00  0.00           O  
ATOM   1296  OE2 GLU A  86      18.270  37.057  51.567  1.00  0.00           O  
ATOM   1297  H   GLU A  86      16.462  31.202  50.624  1.00  0.00           H  
ATOM   1298  HA  GLU A  86      19.137  32.094  51.012  1.00  0.00           H  
ATOM   1299 1HB  GLU A  86      17.417  33.528  49.993  1.00  0.00           H  
ATOM   1300 2HB  GLU A  86      16.546  33.603  51.522  1.00  0.00           H  
ATOM   1301 1HG  GLU A  86      18.539  34.709  52.560  1.00  0.00           H  
ATOM   1302 2HG  GLU A  86      19.320  34.677  50.980  1.00  0.00           H  
ATOM   1303  N   GLU A  87      17.374  31.942  53.789  1.00  0.00           N  
ATOM   1304  CA  GLU A  87      17.479  32.006  55.239  1.00  0.00           C  
ATOM   1305  C   GLU A  87      18.385  30.935  55.841  1.00  0.00           C  
ATOM   1306  O   GLU A  87      19.144  31.220  56.766  1.00  0.00           O  
ATOM   1307  CB  GLU A  87      16.087  31.895  55.866  1.00  0.00           C  
ATOM   1308  CG  GLU A  87      15.151  33.050  55.546  1.00  0.00           C  
ATOM   1309  CD  GLU A  87      14.516  32.918  54.190  1.00  0.00           C  
ATOM   1310  OE1 GLU A  87      14.741  31.914  53.557  1.00  0.00           O  
ATOM   1311  OE2 GLU A  87      13.811  33.812  53.785  1.00  0.00           O  
ATOM   1312  H   GLU A  87      16.489  31.682  53.372  1.00  0.00           H  
ATOM   1313  HA  GLU A  87      17.912  32.973  55.498  1.00  0.00           H  
ATOM   1314 1HB  GLU A  87      15.611  30.975  55.526  1.00  0.00           H  
ATOM   1315 2HB  GLU A  87      16.183  31.834  56.950  1.00  0.00           H  
ATOM   1316 1HG  GLU A  87      14.367  33.091  56.301  1.00  0.00           H  
ATOM   1317 2HG  GLU A  87      15.713  33.983  55.593  1.00  0.00           H  
ATOM   1318  N   SER A  88      18.317  29.714  55.320  1.00  0.00           N  
ATOM   1319  CA  SER A  88      19.155  28.648  55.868  1.00  0.00           C  
ATOM   1320  C   SER A  88      20.601  28.705  55.381  1.00  0.00           C  
ATOM   1321  O   SER A  88      21.493  28.172  56.040  1.00  0.00           O  
ATOM   1322  CB  SER A  88      18.585  27.283  55.528  1.00  0.00           C  
ATOM   1323  OG  SER A  88      17.357  27.074  56.169  1.00  0.00           O  
ATOM   1324  H   SER A  88      17.693  29.512  54.552  1.00  0.00           H  
ATOM   1325  HA  SER A  88      19.173  28.757  56.953  1.00  0.00           H  
ATOM   1326 1HB  SER A  88      18.454  27.206  54.450  1.00  0.00           H  
ATOM   1327 2HB  SER A  88      19.297  26.517  55.835  1.00  0.00           H  
ATOM   1328  HG  SER A  88      17.206  26.127  56.148  1.00  0.00           H  
ATOM   1329  N   TYR A  89      20.860  29.339  54.243  1.00  0.00           N  
ATOM   1330  CA  TYR A  89      22.230  29.446  53.749  1.00  0.00           C  
ATOM   1331  C   TYR A  89      22.492  30.874  53.257  1.00  0.00           C  
ATOM   1332  O   TYR A  89      22.568  31.105  52.049  1.00  0.00           O  
ATOM   1333  CB  TYR A  89      22.378  28.405  52.639  1.00  0.00           C  
ATOM   1334  CG  TYR A  89      23.762  27.987  52.194  1.00  0.00           C  
ATOM   1335  CD1 TYR A  89      23.860  26.722  51.629  1.00  0.00           C  
ATOM   1336  CD2 TYR A  89      24.904  28.761  52.314  1.00  0.00           C  
ATOM   1337  CE1 TYR A  89      25.072  26.231  51.187  1.00  0.00           C  
ATOM   1338  CE2 TYR A  89      26.110  28.257  51.867  1.00  0.00           C  
ATOM   1339  CZ  TYR A  89      26.193  26.998  51.306  1.00  0.00           C  
ATOM   1340  OH  TYR A  89      27.392  26.490  50.859  1.00  0.00           O  
ATOM   1341  H   TYR A  89      20.116  29.756  53.700  1.00  0.00           H  
ATOM   1342  HA  TYR A  89      22.927  29.230  54.558  1.00  0.00           H  
ATOM   1343 1HB  TYR A  89      21.872  27.493  52.958  1.00  0.00           H  
ATOM   1344 2HB  TYR A  89      21.880  28.781  51.744  1.00  0.00           H  
ATOM   1345  HD1 TYR A  89      22.960  26.115  51.534  1.00  0.00           H  
ATOM   1346  HD2 TYR A  89      24.875  29.759  52.754  1.00  0.00           H  
ATOM   1347  HE1 TYR A  89      25.136  25.237  50.745  1.00  0.00           H  
ATOM   1348  HE2 TYR A  89      27.017  28.852  51.956  1.00  0.00           H  
ATOM   1349  HH  TYR A  89      28.046  27.190  50.789  1.00  0.00           H  
ATOM   1350  N   PRO A  90      22.635  31.860  54.159  1.00  0.00           N  
ATOM   1351  CA  PRO A  90      22.741  33.300  53.886  1.00  0.00           C  
ATOM   1352  C   PRO A  90      23.934  33.646  53.000  1.00  0.00           C  
ATOM   1353  O   PRO A  90      24.976  32.997  53.092  1.00  0.00           O  
ATOM   1354  CB  PRO A  90      22.909  33.909  55.282  1.00  0.00           C  
ATOM   1355  CG  PRO A  90      22.346  32.895  56.217  1.00  0.00           C  
ATOM   1356  CD  PRO A  90      22.699  31.563  55.610  1.00  0.00           C  
ATOM   1357  HA  PRO A  90      21.806  33.641  53.415  1.00  0.00           H  
ATOM   1358 1HB  PRO A  90      23.975  34.112  55.470  1.00  0.00           H  
ATOM   1359 2HB  PRO A  90      22.380  34.871  55.335  1.00  0.00           H  
ATOM   1360 1HG  PRO A  90      22.776  33.022  57.222  1.00  0.00           H  
ATOM   1361 2HG  PRO A  90      21.260  33.030  56.323  1.00  0.00           H  
ATOM   1362 1HD  PRO A  90      23.702  31.228  55.909  1.00  0.00           H  
ATOM   1363 2HD  PRO A  90      21.912  30.882  55.966  1.00  0.00           H  
ATOM   1364  N   TYR A  91      23.786  34.675  52.173  1.00  0.00           N  
ATOM   1365  CA  TYR A  91      24.885  35.084  51.309  1.00  0.00           C  
ATOM   1366  C   TYR A  91      25.932  35.932  52.029  1.00  0.00           C  
ATOM   1367  O   TYR A  91      25.598  36.936  52.661  1.00  0.00           O  
ATOM   1368  CB  TYR A  91      24.343  35.852  50.102  1.00  0.00           C  
ATOM   1369  CG  TYR A  91      25.408  36.221  49.093  1.00  0.00           C  
ATOM   1370  CD1 TYR A  91      25.867  35.249  48.217  1.00  0.00           C  
ATOM   1371  CD2 TYR A  91      25.926  37.506  49.035  1.00  0.00           C  
ATOM   1372  CE1 TYR A  91      26.839  35.551  47.282  1.00  0.00           C  
ATOM   1373  CE2 TYR A  91      26.897  37.800  48.098  1.00  0.00           C  
ATOM   1374  CZ  TYR A  91      27.346  36.824  47.231  1.00  0.00           C  
ATOM   1375  OH  TYR A  91      28.312  37.097  46.291  1.00  0.00           O  
ATOM   1376  H   TYR A  91      22.910  35.176  52.147  1.00  0.00           H  
ATOM   1377  HA  TYR A  91      25.394  34.185  50.961  1.00  0.00           H  
ATOM   1378 1HB  TYR A  91      23.586  35.253  49.596  1.00  0.00           H  
ATOM   1379 2HB  TYR A  91      23.861  36.769  50.440  1.00  0.00           H  
ATOM   1380  HD1 TYR A  91      25.460  34.239  48.263  1.00  0.00           H  
ATOM   1381  HD2 TYR A  91      25.573  38.278  49.719  1.00  0.00           H  
ATOM   1382  HE1 TYR A  91      27.197  34.785  46.595  1.00  0.00           H  
ATOM   1383  HE2 TYR A  91      27.307  38.810  48.051  1.00  0.00           H  
ATOM   1384  HH  TYR A  91      28.584  38.017  46.355  1.00  0.00           H  
ATOM   1385  N   VAL A  92      27.192  35.514  51.930  1.00  0.00           N  
ATOM   1386  CA  VAL A  92      28.273  36.254  52.582  1.00  0.00           C  
ATOM   1387  C   VAL A  92      29.406  36.618  51.618  1.00  0.00           C  
ATOM   1388  O   VAL A  92      30.368  37.260  52.030  1.00  0.00           O  
ATOM   1389  CB  VAL A  92      28.865  35.431  53.742  1.00  0.00           C  
ATOM   1390  CG1 VAL A  92      27.803  35.235  54.813  1.00  0.00           C  
ATOM   1391  CG2 VAL A  92      29.386  34.094  53.238  1.00  0.00           C  
ATOM   1392  H   VAL A  92      27.428  34.683  51.406  1.00  0.00           H  
ATOM   1393  HA  VAL A  92      27.861  37.183  52.979  1.00  0.00           H  
ATOM   1394  HB  VAL A  92      29.689  35.983  54.196  1.00  0.00           H  
ATOM   1395 1HG1 VAL A  92      28.219  34.653  55.637  1.00  0.00           H  
ATOM   1396 2HG1 VAL A  92      27.479  36.207  55.183  1.00  0.00           H  
ATOM   1397 3HG1 VAL A  92      26.948  34.704  54.396  1.00  0.00           H  
ATOM   1398 1HG2 VAL A  92      29.803  33.521  54.065  1.00  0.00           H  
ATOM   1399 2HG2 VAL A  92      28.567  33.533  52.787  1.00  0.00           H  
ATOM   1400 3HG2 VAL A  92      30.162  34.267  52.492  1.00  0.00           H  
ATOM   1401  N   ALA A  93      29.294  36.210  50.356  1.00  0.00           N  
ATOM   1402  CA  ALA A  93      30.316  36.429  49.334  1.00  0.00           C  
ATOM   1403  C   ALA A  93      31.657  35.792  49.697  1.00  0.00           C  
ATOM   1404  O   ALA A  93      32.705  36.438  49.596  1.00  0.00           O  
ATOM   1405  CB  ALA A  93      30.473  37.922  49.084  1.00  0.00           C  
ATOM   1406  H   ALA A  93      28.446  35.721  50.106  1.00  0.00           H  
ATOM   1407  HA  ALA A  93      29.976  35.937  48.422  1.00  0.00           H  
ATOM   1408 1HB  ALA A  93      31.189  38.121  48.288  1.00  0.00           H  
ATOM   1409 2HB  ALA A  93      29.513  38.347  48.798  1.00  0.00           H  
ATOM   1410 3HB  ALA A  93      30.825  38.421  49.987  1.00  0.00           H  
ATOM   1411  N   VAL A  94      31.629  34.535  50.114  1.00  0.00           N  
ATOM   1412  CA  VAL A  94      32.849  33.845  50.512  1.00  0.00           C  
ATOM   1413  C   VAL A  94      33.013  32.457  49.911  1.00  0.00           C  
ATOM   1414  O   VAL A  94      32.041  31.721  49.743  1.00  0.00           O  
ATOM   1415  CB  VAL A  94      32.917  33.705  52.045  1.00  0.00           C  
ATOM   1416  CG1 VAL A  94      34.136  32.925  52.514  1.00  0.00           C  
ATOM   1417  CG2 VAL A  94      32.915  35.088  52.677  1.00  0.00           C  
ATOM   1418  H   VAL A  94      30.727  34.084  50.141  1.00  0.00           H  
ATOM   1419  HA  VAL A  94      33.695  34.443  50.171  1.00  0.00           H  
ATOM   1420  HB  VAL A  94      32.052  33.142  52.395  1.00  0.00           H  
ATOM   1421 1HG1 VAL A  94      34.124  32.863  53.602  1.00  0.00           H  
ATOM   1422 2HG1 VAL A  94      34.150  31.913  52.112  1.00  0.00           H  
ATOM   1423 3HG1 VAL A  94      35.042  33.436  52.187  1.00  0.00           H  
ATOM   1424 1HG2 VAL A  94      32.962  34.992  53.761  1.00  0.00           H  
ATOM   1425 2HG2 VAL A  94      33.780  35.649  52.322  1.00  0.00           H  
ATOM   1426 3HG2 VAL A  94      32.009  35.633  52.412  1.00  0.00           H  
ATOM   1427  N   ASP A  95      34.233  32.067  49.559  1.00  0.00           N  
ATOM   1428  CA  ASP A  95      34.412  30.687  49.115  1.00  0.00           C  
ATOM   1429  C   ASP A  95      34.470  29.737  50.301  1.00  0.00           C  
ATOM   1430  O   ASP A  95      35.422  29.765  51.079  1.00  0.00           O  
ATOM   1431  CB  ASP A  95      35.673  30.509  48.269  1.00  0.00           C  
ATOM   1432  CG  ASP A  95      35.610  31.039  46.845  1.00  0.00           C  
ATOM   1433  OD1 ASP A  95      34.813  30.553  46.079  1.00  0.00           O  
ATOM   1434  OD2 ASP A  95      36.373  31.930  46.553  1.00  0.00           O  
ATOM   1435  H   ASP A  95      35.014  32.707  49.597  1.00  0.00           H  
ATOM   1436  HA  ASP A  95      33.556  30.409  48.500  1.00  0.00           H  
ATOM   1437 1HB  ASP A  95      36.505  31.011  48.764  1.00  0.00           H  
ATOM   1438 2HB  ASP A  95      35.907  29.444  48.210  1.00  0.00           H  
ATOM   1439  N   GLU A  96      33.448  28.896  50.435  1.00  0.00           N  
ATOM   1440  CA  GLU A  96      33.337  27.926  51.517  1.00  0.00           C  
ATOM   1441  C   GLU A  96      33.133  26.522  50.955  1.00  0.00           C  
ATOM   1442  O   GLU A  96      33.090  26.317  49.739  1.00  0.00           O  
ATOM   1443  CB  GLU A  96      32.186  28.277  52.462  1.00  0.00           C  
ATOM   1444  CG  GLU A  96      32.331  29.618  53.168  1.00  0.00           C  
ATOM   1445  CD  GLU A  96      31.300  29.886  54.226  1.00  0.00           C  
ATOM   1446  OE1 GLU A  96      30.159  29.523  54.073  1.00  0.00           O  
ATOM   1447  OE2 GLU A  96      31.658  30.473  55.220  1.00  0.00           O  
ATOM   1448  H   GLU A  96      32.697  28.913  49.763  1.00  0.00           H  
ATOM   1449  HA  GLU A  96      34.263  27.938  52.092  1.00  0.00           H  
ATOM   1450 1HB  GLU A  96      31.249  28.294  51.903  1.00  0.00           H  
ATOM   1451 2HB  GLU A  96      32.087  27.511  53.231  1.00  0.00           H  
ATOM   1452 1HG  GLU A  96      33.316  29.660  53.634  1.00  0.00           H  
ATOM   1453 2HG  GLU A  96      32.275  30.403  52.415  1.00  0.00           H  
ATOM   1454  N   ILE A  97      33.029  25.556  51.861  1.00  0.00           N  
ATOM   1455  CA  ILE A  97      32.765  24.158  51.541  1.00  0.00           C  
ATOM   1456  C   ILE A  97      31.254  23.969  51.491  1.00  0.00           C  
ATOM   1457  O   ILE A  97      30.560  24.405  52.407  1.00  0.00           O  
ATOM   1458  CB  ILE A  97      33.408  23.225  52.581  1.00  0.00           C  
ATOM   1459  CG1 ILE A  97      34.927  23.412  52.532  1.00  0.00           C  
ATOM   1460  CG2 ILE A  97      33.006  21.783  52.307  1.00  0.00           C  
ATOM   1461  CD1 ILE A  97      35.690  22.781  53.672  1.00  0.00           C  
ATOM   1462  H   ILE A  97      33.141  25.810  52.832  1.00  0.00           H  
ATOM   1463  HA  ILE A  97      33.194  23.927  50.568  1.00  0.00           H  
ATOM   1464  HB  ILE A  97      33.073  23.506  53.578  1.00  0.00           H  
ATOM   1465 1HG1 ILE A  97      35.296  22.987  51.596  1.00  0.00           H  
ATOM   1466 2HG1 ILE A  97      35.149  24.481  52.531  1.00  0.00           H  
ATOM   1467 1HG2 ILE A  97      33.458  21.114  53.038  1.00  0.00           H  
ATOM   1468 2HG2 ILE A  97      31.923  21.676  52.361  1.00  0.00           H  
ATOM   1469 3HG2 ILE A  97      33.343  21.498  51.310  1.00  0.00           H  
ATOM   1470 1HD1 ILE A  97      36.755  22.972  53.541  1.00  0.00           H  
ATOM   1471 2HD1 ILE A  97      35.354  23.211  54.616  1.00  0.00           H  
ATOM   1472 3HD1 ILE A  97      35.526  21.705  53.696  1.00  0.00           H  
ATOM   1473  N   CYS A  98      30.744  23.331  50.445  1.00  0.00           N  
ATOM   1474  CA  CYS A  98      29.313  23.149  50.274  1.00  0.00           C  
ATOM   1475  C   CYS A  98      28.544  22.702  51.516  1.00  0.00           C  
ATOM   1476  O   CYS A  98      28.782  21.630  52.078  1.00  0.00           O  
ATOM   1477  CB  CYS A  98      29.069  22.125  49.165  1.00  0.00           C  
ATOM   1478  SG  CYS A  98      27.322  21.786  48.836  1.00  0.00           S  
ATOM   1479  H   CYS A  98      31.371  22.958  49.747  1.00  0.00           H  
ATOM   1480  HA  CYS A  98      28.893  24.112  49.980  1.00  0.00           H  
ATOM   1481 1HB  CYS A  98      29.525  22.481  48.242  1.00  0.00           H  
ATOM   1482 2HB  CYS A  98      29.550  21.183  49.430  1.00  0.00           H  
ATOM   1483  N   LYS A  99      27.612  23.558  51.930  1.00  0.00           N  
ATOM   1484  CA  LYS A  99      26.761  23.356  53.101  1.00  0.00           C  
ATOM   1485  C   LYS A  99      25.347  22.946  52.710  1.00  0.00           C  
ATOM   1486  O   LYS A  99      24.427  23.065  53.517  1.00  0.00           O  
ATOM   1487  CB  LYS A  99      26.703  24.613  53.970  1.00  0.00           C  
ATOM   1488  CG  LYS A  99      28.032  25.012  54.595  1.00  0.00           C  
ATOM   1489  CD  LYS A  99      27.980  26.380  55.261  1.00  0.00           C  
ATOM   1490  CE  LYS A  99      29.307  26.706  55.926  1.00  0.00           C  
ATOM   1491  NZ  LYS A  99      29.394  28.127  56.367  1.00  0.00           N  
ATOM   1492  H   LYS A  99      27.485  24.407  51.397  1.00  0.00           H  
ATOM   1493  HA  LYS A  99      27.186  22.546  53.696  1.00  0.00           H  
ATOM   1494 1HB  LYS A  99      26.354  25.473  53.396  1.00  0.00           H  
ATOM   1495 2HB  LYS A  99      25.984  24.461  54.777  1.00  0.00           H  
ATOM   1496 1HG  LYS A  99      28.309  24.273  55.348  1.00  0.00           H  
ATOM   1497 2HG  LYS A  99      28.799  25.032  53.823  1.00  0.00           H  
ATOM   1498 1HD  LYS A  99      27.755  27.139  54.509  1.00  0.00           H  
ATOM   1499 2HD  LYS A  99      27.190  26.390  56.011  1.00  0.00           H  
ATOM   1500 1HE  LYS A  99      29.435  26.061  56.794  1.00  0.00           H  
ATOM   1501 2HE  LYS A  99      30.113  26.510  55.218  1.00  0.00           H  
ATOM   1502 1HZ  LYS A  99      30.290  28.300  56.802  1.00  0.00           H  
ATOM   1503 2HZ  LYS A  99      29.291  28.733  55.566  1.00  0.00           H  
ATOM   1504 3HZ  LYS A  99      28.662  28.325  57.034  1.00  0.00           H  
ATOM   1505  N   TYR A 100      25.151  22.478  51.485  1.00  0.00           N  
ATOM   1506  CA  TYR A 100      23.821  22.030  51.092  1.00  0.00           C  
ATOM   1507  C   TYR A 100      23.309  20.878  51.958  1.00  0.00           C  
ATOM   1508  O   TYR A 100      24.021  19.891  52.169  1.00  0.00           O  
ATOM   1509  CB  TYR A 100      23.739  21.594  49.627  1.00  0.00           C  
ATOM   1510  CG  TYR A 100      22.393  21.011  49.256  1.00  0.00           C  
ATOM   1511  CD1 TYR A 100      21.288  21.809  49.003  1.00  0.00           C  
ATOM   1512  CD2 TYR A 100      22.255  19.634  49.164  1.00  0.00           C  
ATOM   1513  CE1 TYR A 100      20.071  21.249  48.667  1.00  0.00           C  
ATOM   1514  CE2 TYR A 100      21.039  19.072  48.827  1.00  0.00           C  
ATOM   1515  CZ  TYR A 100      19.946  19.875  48.578  1.00  0.00           C  
ATOM   1516  OH  TYR A 100      18.725  19.339  48.241  1.00  0.00           O  
ATOM   1517  H   TYR A 100      25.921  22.437  50.834  1.00  0.00           H  
ATOM   1518  HA  TYR A 100      23.132  22.864  51.229  1.00  0.00           H  
ATOM   1519 1HB  TYR A 100      23.934  22.440  48.964  1.00  0.00           H  
ATOM   1520 2HB  TYR A 100      24.507  20.849  49.423  1.00  0.00           H  
ATOM   1521  HD1 TYR A 100      21.365  22.895  49.068  1.00  0.00           H  
ATOM   1522  HD2 TYR A 100      23.112  18.991  49.359  1.00  0.00           H  
ATOM   1523  HE1 TYR A 100      19.212  21.891  48.471  1.00  0.00           H  
ATOM   1524  HE2 TYR A 100      20.945  17.987  48.759  1.00  0.00           H  
ATOM   1525  HH  TYR A 100      18.809  18.398  48.065  1.00  0.00           H  
ATOM   1526  N   ARG A 101      22.089  21.019  52.469  1.00  0.00           N  
ATOM   1527  CA  ARG A 101      21.527  19.939  53.279  1.00  0.00           C  
ATOM   1528  C   ARG A 101      20.054  19.862  52.887  1.00  0.00           C  
ATOM   1529  O   ARG A 101      19.349  20.850  53.090  1.00  0.00           O  
ATOM   1530  CB  ARG A 101      21.705  20.220  54.763  1.00  0.00           C  
ATOM   1531  CG  ARG A 101      23.140  20.339  55.255  1.00  0.00           C  
ATOM   1532  CD  ARG A 101      23.914  19.073  55.255  1.00  0.00           C  
ATOM   1533  NE  ARG A 101      25.252  19.270  55.790  1.00  0.00           N  
ATOM   1534  CZ  ARG A 101      26.349  19.669  55.113  1.00  0.00           C  
ATOM   1535  NH1 ARG A 101      26.333  19.940  53.827  1.00  0.00           N  
ATOM   1536  NH2 ARG A 101      27.484  19.791  55.775  1.00  0.00           N  
ATOM   1537  H   ARG A 101      21.587  21.872  52.278  1.00  0.00           H  
ATOM   1538  HA  ARG A 101      22.052  19.012  53.043  1.00  0.00           H  
ATOM   1539 1HB  ARG A 101      21.201  21.149  55.016  1.00  0.00           H  
ATOM   1540 2HB  ARG A 101      21.237  19.422  55.338  1.00  0.00           H  
ATOM   1541 1HG  ARG A 101      23.697  21.037  54.629  1.00  0.00           H  
ATOM   1542 2HG  ARG A 101      23.125  20.707  56.282  1.00  0.00           H  
ATOM   1543 1HD  ARG A 101      23.397  18.338  55.872  1.00  0.00           H  
ATOM   1544 2HD  ARG A 101      24.018  18.675  54.247  1.00  0.00           H  
ATOM   1545  HE  ARG A 101      25.370  19.086  56.777  1.00  0.00           H  
ATOM   1546 1HH1 ARG A 101      25.480  19.857  53.292  1.00  0.00           H  
ATOM   1547 2HH1 ARG A 101      27.174  20.237  53.353  1.00  0.00           H  
ATOM   1548 1HH2 ARG A 101      27.517  19.585  56.765  1.00  0.00           H  
ATOM   1549 2HH2 ARG A 101      28.324  20.087  55.299  1.00  0.00           H  
ATOM   1550  N   PRO A 102      19.553  18.745  52.342  1.00  0.00           N  
ATOM   1551  CA  PRO A 102      18.212  18.574  51.771  1.00  0.00           C  
ATOM   1552  C   PRO A 102      17.037  19.076  52.611  1.00  0.00           C  
ATOM   1553  O   PRO A 102      16.034  19.513  52.043  1.00  0.00           O  
ATOM   1554  CB  PRO A 102      18.126  17.054  51.605  1.00  0.00           C  
ATOM   1555  CG  PRO A 102      19.534  16.622  51.371  1.00  0.00           C  
ATOM   1556  CD  PRO A 102      20.371  17.503  52.258  1.00  0.00           C  
ATOM   1557  HA  PRO A 102      18.187  19.099  50.804  1.00  0.00           H  
ATOM   1558 1HB  PRO A 102      17.689  16.603  52.507  1.00  0.00           H  
ATOM   1559 2HB  PRO A 102      17.461  16.805  50.765  1.00  0.00           H  
ATOM   1560 1HG  PRO A 102      19.647  15.554  51.616  1.00  0.00           H  
ATOM   1561 2HG  PRO A 102      19.788  16.735  50.306  1.00  0.00           H  
ATOM   1562 1HD  PRO A 102      20.494  17.056  53.255  1.00  0.00           H  
ATOM   1563 2HD  PRO A 102      21.330  17.612  51.730  1.00  0.00           H  
ATOM   1564  N   GLU A 103      17.131  19.043  53.937  1.00  0.00           N  
ATOM   1565  CA  GLU A 103      16.021  19.516  54.763  1.00  0.00           C  
ATOM   1566  C   GLU A 103      15.801  21.016  54.639  1.00  0.00           C  
ATOM   1567  O   GLU A 103      14.776  21.525  55.093  1.00  0.00           O  
ATOM   1568  CB  GLU A 103      16.256  19.163  56.234  1.00  0.00           C  
ATOM   1569  CG  GLU A 103      17.444  19.832  56.912  1.00  0.00           C  
ATOM   1570  CD  GLU A 103      18.736  19.085  56.743  1.00  0.00           C  
ATOM   1571  OE1 GLU A 103      18.845  18.308  55.826  1.00  0.00           O  
ATOM   1572  OE2 GLU A 103      19.622  19.293  57.540  1.00  0.00           O  
ATOM   1573  H   GLU A 103      17.947  18.696  54.421  1.00  0.00           H  
ATOM   1574  HA  GLU A 103      15.111  19.019  54.424  1.00  0.00           H  
ATOM   1575 1HB  GLU A 103      15.372  19.426  56.811  1.00  0.00           H  
ATOM   1576 2HB  GLU A 103      16.406  18.087  56.324  1.00  0.00           H  
ATOM   1577 1HG  GLU A 103      17.577  20.835  56.504  1.00  0.00           H  
ATOM   1578 2HG  GLU A 103      17.228  19.930  57.974  1.00  0.00           H  
ATOM   1579  N   ASN A 104      16.742  21.734  54.033  1.00  0.00           N  
ATOM   1580  CA  ASN A 104      16.628  23.177  53.844  1.00  0.00           C  
ATOM   1581  C   ASN A 104      16.273  23.557  52.407  1.00  0.00           C  
ATOM   1582  O   ASN A 104      16.312  24.739  52.059  1.00  0.00           O  
ATOM   1583  CB  ASN A 104      17.920  23.852  54.265  1.00  0.00           C  
ATOM   1584  CG  ASN A 104      18.155  23.794  55.749  1.00  0.00           C  
ATOM   1585  OD1 ASN A 104      17.451  24.454  56.522  1.00  0.00           O  
ATOM   1586  ND2 ASN A 104      19.125  23.021  56.166  1.00  0.00           N  
ATOM   1587  H   ASN A 104      17.574  21.278  53.685  1.00  0.00           H  
ATOM   1588  HA  ASN A 104      15.813  23.541  54.471  1.00  0.00           H  
ATOM   1589 1HB  ASN A 104      18.758  23.372  53.758  1.00  0.00           H  
ATOM   1590 2HB  ASN A 104      17.897  24.897  53.955  1.00  0.00           H  
ATOM   1591 1HD2 ASN A 104      19.325  22.944  57.144  1.00  0.00           H  
ATOM   1592 2HD2 ASN A 104      19.666  22.506  55.502  1.00  0.00           H  
ATOM   1593  N   SER A 105      15.932  22.564  51.594  1.00  0.00           N  
ATOM   1594  CA  SER A 105      15.583  22.777  50.194  1.00  0.00           C  
ATOM   1595  C   SER A 105      14.205  23.401  50.017  1.00  0.00           C  
ATOM   1596  O   SER A 105      13.239  22.976  50.653  1.00  0.00           O  
ATOM   1597  CB  SER A 105      15.627  21.461  49.441  1.00  0.00           C  
ATOM   1598  OG  SER A 105      15.142  21.618  48.136  1.00  0.00           O  
ATOM   1599  H   SER A 105      15.908  21.616  51.940  1.00  0.00           H  
ATOM   1600  HA  SER A 105      16.312  23.457  49.753  1.00  0.00           H  
ATOM   1601 1HB  SER A 105      16.652  21.094  49.414  1.00  0.00           H  
ATOM   1602 2HB  SER A 105      15.026  20.720  49.970  1.00  0.00           H  
ATOM   1603  HG  SER A 105      15.233  20.757  47.720  1.00  0.00           H  
ATOM   1604  N   VAL A 106      14.110  24.416  49.159  1.00  0.00           N  
ATOM   1605  CA  VAL A 106      12.803  25.008  48.898  1.00  0.00           C  
ATOM   1606  C   VAL A 106      12.481  25.083  47.414  1.00  0.00           C  
ATOM   1607  O   VAL A 106      11.339  25.364  47.049  1.00  0.00           O  
ATOM   1608  CB  VAL A 106      12.674  26.434  49.464  1.00  0.00           C  
ATOM   1609  CG1 VAL A 106      12.794  26.364  50.979  1.00  0.00           C  
ATOM   1610  CG2 VAL A 106      13.737  27.339  48.859  1.00  0.00           C  
ATOM   1611  H   VAL A 106      14.963  24.735  48.722  1.00  0.00           H  
ATOM   1612  HA  VAL A 106      12.045  24.386  49.375  1.00  0.00           H  
ATOM   1613  HB  VAL A 106      11.690  26.837  49.227  1.00  0.00           H  
ATOM   1614 1HG1 VAL A 106      12.707  27.363  51.406  1.00  0.00           H  
ATOM   1615 2HG1 VAL A 106      11.999  25.732  51.374  1.00  0.00           H  
ATOM   1616 3HG1 VAL A 106      13.762  25.944  51.255  1.00  0.00           H  
ATOM   1617 1HG2 VAL A 106      13.655  28.352  49.252  1.00  0.00           H  
ATOM   1618 2HG2 VAL A 106      14.721  26.939  49.105  1.00  0.00           H  
ATOM   1619 3HG2 VAL A 106      13.605  27.367  47.777  1.00  0.00           H  
ATOM   1620  N   ALA A 107      13.450  24.835  46.544  1.00  0.00           N  
ATOM   1621  CA  ALA A 107      13.150  24.865  45.120  1.00  0.00           C  
ATOM   1622  C   ALA A 107      14.016  23.834  44.400  1.00  0.00           C  
ATOM   1623  O   ALA A 107      15.075  23.455  44.894  1.00  0.00           O  
ATOM   1624  CB  ALA A 107      13.361  26.252  44.529  1.00  0.00           C  
ATOM   1625  H   ALA A 107      14.388  24.631  46.858  1.00  0.00           H  
ATOM   1626  HA  ALA A 107      12.104  24.597  44.976  1.00  0.00           H  
ATOM   1627 1HB  ALA A 107      13.130  26.228  43.465  1.00  0.00           H  
ATOM   1628 2HB  ALA A 107      12.703  26.955  45.041  1.00  0.00           H  
ATOM   1629 3HB  ALA A 107      14.399  26.553  44.670  1.00  0.00           H  
ATOM   1630  N   GLN A 108      13.515  23.345  43.267  1.00  0.00           N  
ATOM   1631  CA  GLN A 108      14.210  22.330  42.461  1.00  0.00           C  
ATOM   1632  C   GLN A 108      13.762  22.407  41.010  1.00  0.00           C  
ATOM   1633  O   GLN A 108      12.912  23.237  40.674  1.00  0.00           O  
ATOM   1634  CB  GLN A 108      13.938  20.934  43.028  1.00  0.00           C  
ATOM   1635  CG  GLN A 108      12.469  20.550  43.069  1.00  0.00           C  
ATOM   1636  CD  GLN A 108      11.946  19.949  41.778  1.00  0.00           C  
ATOM   1637  OE1 GLN A 108      12.614  19.129  41.142  1.00  0.00           O  
ATOM   1638  NE2 GLN A 108      10.744  20.351  41.377  1.00  0.00           N  
ATOM   1639  H   GLN A 108      12.620  23.683  42.943  1.00  0.00           H  
ATOM   1640  HA  GLN A 108      15.282  22.523  42.505  1.00  0.00           H  
ATOM   1641 1HB  GLN A 108      14.462  20.187  42.432  1.00  0.00           H  
ATOM   1642 2HB  GLN A 108      14.326  20.863  44.045  1.00  0.00           H  
ATOM   1643 1HG  GLN A 108      12.330  19.811  43.858  1.00  0.00           H  
ATOM   1644 2HG  GLN A 108      11.874  21.440  43.276  1.00  0.00           H  
ATOM   1645 1HE2 GLN A 108      10.352  19.986  40.532  1.00  0.00           H  
ATOM   1646 2HE2 GLN A 108      10.231  21.017  41.918  1.00  0.00           H  
ATOM   1647  N   ASP A 109      14.339  21.565  40.164  1.00  0.00           N  
ATOM   1648  CA  ASP A 109      13.925  21.482  38.775  1.00  0.00           C  
ATOM   1649  C   ASP A 109      14.356  20.115  38.254  1.00  0.00           C  
ATOM   1650  O   ASP A 109      15.012  19.351  38.969  1.00  0.00           O  
ATOM   1651  CB  ASP A 109      14.533  22.611  37.939  1.00  0.00           C  
ATOM   1652  CG  ASP A 109      16.047  22.590  37.777  1.00  0.00           C  
ATOM   1653  OD1 ASP A 109      16.525  21.684  37.136  1.00  0.00           O  
ATOM   1654  OD2 ASP A 109      16.706  23.464  38.287  1.00  0.00           O  
ATOM   1655  H   ASP A 109      15.084  20.959  40.475  1.00  0.00           H  
ATOM   1656  HA  ASP A 109      12.839  21.574  38.713  1.00  0.00           H  
ATOM   1657 1HB  ASP A 109      14.107  22.591  36.935  1.00  0.00           H  
ATOM   1658 2HB  ASP A 109      14.265  23.562  38.401  1.00  0.00           H  
ATOM   1659  N   THR A 110      13.942  19.800  37.034  1.00  0.00           N  
ATOM   1660  CA  THR A 110      14.281  18.545  36.366  1.00  0.00           C  
ATOM   1661  C   THR A 110      15.034  18.818  35.078  1.00  0.00           C  
ATOM   1662  O   THR A 110      15.016  18.004  34.151  1.00  0.00           O  
ATOM   1663  CB  THR A 110      13.021  17.711  36.063  1.00  0.00           C  
ATOM   1664  OG1 THR A 110      12.131  18.471  35.235  1.00  0.00           O  
ATOM   1665  CG2 THR A 110      12.333  17.347  37.369  1.00  0.00           C  
ATOM   1666  H   THR A 110      13.362  20.465  36.542  1.00  0.00           H  
ATOM   1667  HA  THR A 110      14.930  17.965  37.021  1.00  0.00           H  
ATOM   1668  HB  THR A 110      13.302  16.803  35.530  1.00  0.00           H  
ATOM   1669  HG1 THR A 110      12.465  18.459  34.335  1.00  0.00           H  
ATOM   1670 1HG2 THR A 110      11.442  16.757  37.157  1.00  0.00           H  
ATOM   1671 2HG2 THR A 110      13.016  16.767  37.989  1.00  0.00           H  
ATOM   1672 3HG2 THR A 110      12.046  18.254  37.900  1.00  0.00           H  
ATOM   1673  N   GLY A 111      15.705  19.958  35.019  1.00  0.00           N  
ATOM   1674  CA  GLY A 111      16.413  20.396  33.837  1.00  0.00           C  
ATOM   1675  C   GLY A 111      16.009  21.819  33.535  1.00  0.00           C  
ATOM   1676  O   GLY A 111      15.165  22.376  34.239  1.00  0.00           O  
ATOM   1677  H   GLY A 111      15.731  20.556  35.832  1.00  0.00           H  
ATOM   1678 1HA  GLY A 111      17.490  20.326  33.998  1.00  0.00           H  
ATOM   1679 2HA  GLY A 111      16.182  19.743  32.997  1.00  0.00           H  
ATOM   1680  N   PHE A 112      16.579  22.408  32.497  1.00  0.00           N  
ATOM   1681  CA  PHE A 112      16.255  23.780  32.154  1.00  0.00           C  
ATOM   1682  C   PHE A 112      16.078  23.979  30.662  1.00  0.00           C  
ATOM   1683  O   PHE A 112      16.584  23.208  29.844  1.00  0.00           O  
ATOM   1684  CB  PHE A 112      17.357  24.707  32.674  1.00  0.00           C  
ATOM   1685  CG  PHE A 112      18.730  24.491  32.107  1.00  0.00           C  
ATOM   1686  CD1 PHE A 112      19.164  25.188  30.990  1.00  0.00           C  
ATOM   1687  CD2 PHE A 112      19.601  23.577  32.700  1.00  0.00           C  
ATOM   1688  CE1 PHE A 112      20.432  24.982  30.478  1.00  0.00           C  
ATOM   1689  CE2 PHE A 112      20.868  23.370  32.189  1.00  0.00           C  
ATOM   1690  CZ  PHE A 112      21.280  24.074  31.077  1.00  0.00           C  
ATOM   1691  H   PHE A 112      17.246  21.903  31.930  1.00  0.00           H  
ATOM   1692  HA  PHE A 112      15.313  24.053  32.632  1.00  0.00           H  
ATOM   1693 1HB  PHE A 112      17.084  25.741  32.465  1.00  0.00           H  
ATOM   1694 2HB  PHE A 112      17.432  24.592  33.754  1.00  0.00           H  
ATOM   1695  HD1 PHE A 112      18.492  25.906  30.518  1.00  0.00           H  
ATOM   1696  HD2 PHE A 112      19.278  23.018  33.579  1.00  0.00           H  
ATOM   1697  HE1 PHE A 112      20.762  25.535  29.599  1.00  0.00           H  
ATOM   1698  HE2 PHE A 112      21.538  22.653  32.664  1.00  0.00           H  
ATOM   1699  HZ  PHE A 112      22.278  23.909  30.674  1.00  0.00           H  
ATOM   1700  N   THR A 113      15.337  25.029  30.330  1.00  0.00           N  
ATOM   1701  CA  THR A 113      15.019  25.441  28.971  1.00  0.00           C  
ATOM   1702  C   THR A 113      15.911  26.566  28.467  1.00  0.00           C  
ATOM   1703  O   THR A 113      16.208  27.518  29.189  1.00  0.00           O  
ATOM   1704  CB  THR A 113      13.552  25.890  28.843  1.00  0.00           C  
ATOM   1705  OG1 THR A 113      12.682  24.780  29.098  1.00  0.00           O  
ATOM   1706  CG2 THR A 113      13.242  26.437  27.458  1.00  0.00           C  
ATOM   1707  H   THR A 113      14.968  25.587  31.084  1.00  0.00           H  
ATOM   1708  HA  THR A 113      15.174  24.585  28.314  1.00  0.00           H  
ATOM   1709  HB  THR A 113      13.361  26.669  29.581  1.00  0.00           H  
ATOM   1710  HG1 THR A 113      12.702  24.569  30.035  1.00  0.00           H  
ATOM   1711 1HG2 THR A 113      12.196  26.739  27.416  1.00  0.00           H  
ATOM   1712 2HG2 THR A 113      13.866  27.299  27.226  1.00  0.00           H  
ATOM   1713 3HG2 THR A 113      13.426  25.664  26.715  1.00  0.00           H  
ATOM   1714  N   VAL A 114      16.342  26.436  27.218  1.00  0.00           N  
ATOM   1715  CA  VAL A 114      17.139  27.461  26.557  1.00  0.00           C  
ATOM   1716  C   VAL A 114      16.291  28.006  25.414  1.00  0.00           C  
ATOM   1717  O   VAL A 114      15.791  27.235  24.593  1.00  0.00           O  
ATOM   1718  CB  VAL A 114      18.459  26.866  26.029  1.00  0.00           C  
ATOM   1719  CG1 VAL A 114      19.271  27.945  25.330  1.00  0.00           C  
ATOM   1720  CG2 VAL A 114      19.226  26.253  27.190  1.00  0.00           C  
ATOM   1721  H   VAL A 114      16.106  25.595  26.713  1.00  0.00           H  
ATOM   1722  HA  VAL A 114      17.391  28.252  27.265  1.00  0.00           H  
ATOM   1723  HB  VAL A 114      18.243  26.097  25.288  1.00  0.00           H  
ATOM   1724 1HG1 VAL A 114      20.204  27.519  24.958  1.00  0.00           H  
ATOM   1725 2HG1 VAL A 114      18.711  28.356  24.491  1.00  0.00           H  
ATOM   1726 3HG1 VAL A 114      19.496  28.744  26.037  1.00  0.00           H  
ATOM   1727 1HG2 VAL A 114      20.162  25.829  26.826  1.00  0.00           H  
ATOM   1728 2HG2 VAL A 114      19.441  27.026  27.930  1.00  0.00           H  
ATOM   1729 3HG2 VAL A 114      18.633  25.466  27.655  1.00  0.00           H  
ATOM   1730  N   VAL A 115      16.121  29.322  25.372  1.00  0.00           N  
ATOM   1731  CA  VAL A 115      15.302  29.929  24.332  1.00  0.00           C  
ATOM   1732  C   VAL A 115      16.228  29.976  23.122  1.00  0.00           C  
ATOM   1733  O   VAL A 115      17.422  30.192  23.313  1.00  0.00           O  
ATOM   1734  CB  VAL A 115      14.824  31.338  24.731  1.00  0.00           C  
ATOM   1735  CG1 VAL A 115      14.164  31.299  26.102  1.00  0.00           C  
ATOM   1736  CG2 VAL A 115      15.996  32.307  24.720  1.00  0.00           C  
ATOM   1737  H   VAL A 115      16.577  29.873  26.086  1.00  0.00           H  
ATOM   1738  HA  VAL A 115      14.412  29.323  24.159  1.00  0.00           H  
ATOM   1739  HB  VAL A 115      14.070  31.683  24.025  1.00  0.00           H  
ATOM   1740 1HG1 VAL A 115      13.829  32.299  26.377  1.00  0.00           H  
ATOM   1741 2HG1 VAL A 115      13.310  30.625  26.065  1.00  0.00           H  
ATOM   1742 3HG1 VAL A 115      14.874  30.946  26.849  1.00  0.00           H  
ATOM   1743 1HG2 VAL A 115      15.650  33.301  25.003  1.00  0.00           H  
ATOM   1744 2HG2 VAL A 115      16.727  31.936  25.440  1.00  0.00           H  
ATOM   1745 3HG2 VAL A 115      16.455  32.370  23.733  1.00  0.00           H  
ATOM   1746  N   ALA A 116      15.729  29.775  21.904  1.00  0.00           N  
ATOM   1747  CA  ALA A 116      16.638  29.805  20.761  1.00  0.00           C  
ATOM   1748  C   ALA A 116      17.630  30.955  20.943  1.00  0.00           C  
ATOM   1749  O   ALA A 116      17.222  32.114  20.943  1.00  0.00           O  
ATOM   1750  CB  ALA A 116      15.879  29.951  19.449  1.00  0.00           C  
ATOM   1751  H   ALA A 116      14.741  29.605  21.780  1.00  0.00           H  
ATOM   1752  HA  ALA A 116      17.179  28.859  20.748  1.00  0.00           H  
ATOM   1753 1HB  ALA A 116      16.587  29.980  18.621  1.00  0.00           H  
ATOM   1754 2HB  ALA A 116      15.206  29.103  19.321  1.00  0.00           H  
ATOM   1755 3HB  ALA A 116      15.299  30.871  19.464  1.00  0.00           H  
ATOM   1756  N   PRO A 117      18.931  30.666  21.093  1.00  0.00           N  
ATOM   1757  CA  PRO A 117      19.960  31.664  21.404  1.00  0.00           C  
ATOM   1758  C   PRO A 117      20.126  32.648  20.248  1.00  0.00           C  
ATOM   1759  O   PRO A 117      20.136  32.263  19.076  1.00  0.00           O  
ATOM   1760  CB  PRO A 117      21.206  30.798  21.610  1.00  0.00           C  
ATOM   1761  CG  PRO A 117      20.950  29.553  20.831  1.00  0.00           C  
ATOM   1762  CD  PRO A 117      19.465  29.316  20.899  1.00  0.00           C  
ATOM   1763  HA  PRO A 117      19.685  32.194  22.328  1.00  0.00           H  
ATOM   1764 1HB  PRO A 117      22.096  31.340  21.257  1.00  0.00           H  
ATOM   1765 2HB  PRO A 117      21.346  30.601  22.683  1.00  0.00           H  
ATOM   1766 1HG  PRO A 117      21.301  29.685  19.797  1.00  0.00           H  
ATOM   1767 2HG  PRO A 117      21.522  28.719  21.265  1.00  0.00           H  
ATOM   1768 1HD  PRO A 117      19.165  28.864  19.942  1.00  0.00           H  
ATOM   1769 2HD  PRO A 117      19.225  28.660  21.749  1.00  0.00           H  
ATOM   1770  N   GLY A 118      20.251  33.920  20.618  1.00  0.00           N  
ATOM   1771  CA  GLY A 118      20.467  35.023  19.699  1.00  0.00           C  
ATOM   1772  C   GLY A 118      19.142  35.581  19.210  1.00  0.00           C  
ATOM   1773  O   GLY A 118      19.118  36.591  18.509  1.00  0.00           O  
ATOM   1774  H   GLY A 118      20.190  34.136  21.603  1.00  0.00           H  
ATOM   1775 1HA  GLY A 118      21.038  35.804  20.201  1.00  0.00           H  
ATOM   1776 2HA  GLY A 118      21.061  34.680  18.853  1.00  0.00           H  
ATOM   1777  N   LYS A 119      18.041  34.938  19.584  1.00  0.00           N  
ATOM   1778  CA  LYS A 119      16.740  35.403  19.131  1.00  0.00           C  
ATOM   1779  C   LYS A 119      15.976  36.153  20.214  1.00  0.00           C  
ATOM   1780  O   LYS A 119      15.513  35.568  21.194  1.00  0.00           O  
ATOM   1781  CB  LYS A 119      15.911  34.212  18.648  1.00  0.00           C  
ATOM   1782  CG  LYS A 119      16.566  33.351  17.576  1.00  0.00           C  
ATOM   1783  CD  LYS A 119      16.782  34.097  16.267  1.00  0.00           C  
ATOM   1784  CE  LYS A 119      17.339  33.174  15.194  1.00  0.00           C  
ATOM   1785  NZ  LYS A 119      17.600  33.895  13.919  1.00  0.00           N  
ATOM   1786  H   LYS A 119      18.089  34.126  20.181  1.00  0.00           H  
ATOM   1787  HA  LYS A 119      16.886  36.103  18.307  1.00  0.00           H  
ATOM   1788 1HB  LYS A 119      15.685  33.566  19.496  1.00  0.00           H  
ATOM   1789 2HB  LYS A 119      14.964  34.570  18.242  1.00  0.00           H  
ATOM   1790 1HG  LYS A 119      17.536  33.006  17.939  1.00  0.00           H  
ATOM   1791 2HG  LYS A 119      15.935  32.486  17.379  1.00  0.00           H  
ATOM   1792 1HD  LYS A 119      15.834  34.513  15.923  1.00  0.00           H  
ATOM   1793 2HD  LYS A 119      17.480  34.920  16.421  1.00  0.00           H  
ATOM   1794 1HE  LYS A 119      18.269  32.737  15.552  1.00  0.00           H  
ATOM   1795 2HE  LYS A 119      16.622  32.374  15.007  1.00  0.00           H  
ATOM   1796 1HZ  LYS A 119      17.967  33.249  13.234  1.00  0.00           H  
ATOM   1797 2HZ  LYS A 119      16.739  34.296  13.572  1.00  0.00           H  
ATOM   1798 3HZ  LYS A 119      18.273  34.631  14.079  1.00  0.00           H  
ATOM   1799  N   GLU A 120      15.832  37.463  20.027  1.00  0.00           N  
ATOM   1800  CA  GLU A 120      15.127  38.278  21.003  1.00  0.00           C  
ATOM   1801  C   GLU A 120      13.680  37.814  21.079  1.00  0.00           C  
ATOM   1802  O   GLU A 120      13.082  37.834  22.154  1.00  0.00           O  
ATOM   1803  CB  GLU A 120      15.196  39.764  20.643  1.00  0.00           C  
ATOM   1804  CG  GLU A 120      16.565  40.386  20.879  1.00  0.00           C  
ATOM   1805  CD  GLU A 120      16.634  41.860  20.591  1.00  0.00           C  
ATOM   1806  OE1 GLU A 120      16.212  42.631  21.419  1.00  0.00           O  
ATOM   1807  OE2 GLU A 120      17.108  42.224  19.540  1.00  0.00           O  
ATOM   1808  H   GLU A 120      16.219  37.885  19.195  1.00  0.00           H  
ATOM   1809  HA  GLU A 120      15.595  38.157  21.981  1.00  0.00           H  
ATOM   1810 1HB  GLU A 120      14.936  39.895  19.593  1.00  0.00           H  
ATOM   1811 2HB  GLU A 120      14.468  40.330  21.226  1.00  0.00           H  
ATOM   1812 1HG  GLU A 120      16.845  40.227  21.920  1.00  0.00           H  
ATOM   1813 2HG  GLU A 120      17.293  39.874  20.249  1.00  0.00           H  
ATOM   1814  N   LYS A 121      13.119  37.401  19.947  1.00  0.00           N  
ATOM   1815  CA  LYS A 121      11.746  36.911  19.906  1.00  0.00           C  
ATOM   1816  C   LYS A 121      11.567  35.631  20.721  1.00  0.00           C  
ATOM   1817  O   LYS A 121      10.512  35.426  21.330  1.00  0.00           O  
ATOM   1818  CB  LYS A 121      11.301  36.663  18.463  1.00  0.00           C  
ATOM   1819  CG  LYS A 121      11.095  37.932  17.649  1.00  0.00           C  
ATOM   1820  CD  LYS A 121      10.667  37.613  16.224  1.00  0.00           C  
ATOM   1821  CE  LYS A 121      10.456  38.878  15.406  1.00  0.00           C  
ATOM   1822  NZ  LYS A 121      10.074  38.577  14.000  1.00  0.00           N  
ATOM   1823  H   LYS A 121      13.663  37.432  19.094  1.00  0.00           H  
ATOM   1824  HA  LYS A 121      11.100  37.672  20.346  1.00  0.00           H  
ATOM   1825 1HB  LYS A 121      12.047  36.051  17.955  1.00  0.00           H  
ATOM   1826 2HB  LYS A 121      10.364  36.106  18.465  1.00  0.00           H  
ATOM   1827 1HG  LYS A 121      10.326  38.542  18.125  1.00  0.00           H  
ATOM   1828 2HG  LYS A 121      12.024  38.502  17.620  1.00  0.00           H  
ATOM   1829 1HD  LYS A 121      11.433  37.004  15.741  1.00  0.00           H  
ATOM   1830 2HD  LYS A 121       9.736  37.046  16.242  1.00  0.00           H  
ATOM   1831 1HE  LYS A 121       9.669  39.473  15.868  1.00  0.00           H  
ATOM   1832 2HE  LYS A 121      11.378  39.459  15.405  1.00  0.00           H  
ATOM   1833 1HZ  LYS A 121       9.943  39.441  13.493  1.00  0.00           H  
ATOM   1834 2HZ  LYS A 121      10.804  38.036  13.559  1.00  0.00           H  
ATOM   1835 3HZ  LYS A 121       9.212  38.049  13.989  1.00  0.00           H  
ATOM   1836  N   ALA A 122      12.577  34.768  20.754  1.00  0.00           N  
ATOM   1837  CA  ALA A 122      12.447  33.525  21.508  1.00  0.00           C  
ATOM   1838  C   ALA A 122      12.368  33.854  22.998  1.00  0.00           C  
ATOM   1839  O   ALA A 122      11.595  33.257  23.743  1.00  0.00           O  
ATOM   1840  CB  ALA A 122      13.608  32.589  21.214  1.00  0.00           C  
ATOM   1841  H   ALA A 122      13.435  34.966  20.261  1.00  0.00           H  
ATOM   1842  HA  ALA A 122      11.523  33.026  21.214  1.00  0.00           H  
ATOM   1843 1HB  ALA A 122      13.497  31.674  21.798  1.00  0.00           H  
ATOM   1844 2HB  ALA A 122      13.609  32.348  20.151  1.00  0.00           H  
ATOM   1845 3HB  ALA A 122      14.547  33.073  21.481  1.00  0.00           H  
ATOM   1846  N   LEU A 123      13.196  34.812  23.401  1.00  0.00           N  
ATOM   1847  CA  LEU A 123      13.201  35.264  24.786  1.00  0.00           C  
ATOM   1848  C   LEU A 123      11.921  36.027  25.114  1.00  0.00           C  
ATOM   1849  O   LEU A 123      11.360  35.858  26.194  1.00  0.00           O  
ATOM   1850  CB  LEU A 123      14.412  36.160  25.073  1.00  0.00           C  
ATOM   1851  CG  LEU A 123      14.525  36.702  26.504  1.00  0.00           C  
ATOM   1852  CD1 LEU A 123      14.548  35.559  27.511  1.00  0.00           C  
ATOM   1853  CD2 LEU A 123      15.784  37.547  26.627  1.00  0.00           C  
ATOM   1854  H   LEU A 123      13.825  35.221  22.722  1.00  0.00           H  
ATOM   1855  HA  LEU A 123      13.266  34.372  25.407  1.00  0.00           H  
ATOM   1856 1HB  LEU A 123      15.322  35.599  24.866  1.00  0.00           H  
ATOM   1857 2HB  LEU A 123      14.374  37.014  24.398  1.00  0.00           H  
ATOM   1858  HG  LEU A 123      13.655  37.316  26.737  1.00  0.00           H  
ATOM   1859 1HD1 LEU A 123      14.629  35.972  28.516  1.00  0.00           H  
ATOM   1860 2HD1 LEU A 123      13.633  34.972  27.436  1.00  0.00           H  
ATOM   1861 3HD1 LEU A 123      15.408  34.925  27.297  1.00  0.00           H  
ATOM   1862 1HD2 LEU A 123      15.866  37.933  27.645  1.00  0.00           H  
ATOM   1863 2HD2 LEU A 123      16.660  36.938  26.403  1.00  0.00           H  
ATOM   1864 3HD2 LEU A 123      15.728  38.377  25.923  1.00  0.00           H  
ATOM   1865  N   MET A 124      11.464  36.851  24.175  1.00  0.00           N  
ATOM   1866  CA  MET A 124      10.263  37.655  24.359  1.00  0.00           C  
ATOM   1867  C   MET A 124       9.087  36.728  24.661  1.00  0.00           C  
ATOM   1868  O   MET A 124       8.344  36.968  25.612  1.00  0.00           O  
ATOM   1869  CB  MET A 124      10.000  38.488  23.106  1.00  0.00           C  
ATOM   1870  CG  MET A 124       8.906  39.539  23.224  1.00  0.00           C  
ATOM   1871  SD  MET A 124       8.617  40.402  21.666  1.00  0.00           S  
ATOM   1872  CE  MET A 124       7.277  41.504  22.105  1.00  0.00           C  
ATOM   1873  H   MET A 124      11.969  36.925  23.304  1.00  0.00           H  
ATOM   1874  HA  MET A 124      10.402  38.322  25.210  1.00  0.00           H  
ATOM   1875 1HB  MET A 124      10.916  39.004  22.820  1.00  0.00           H  
ATOM   1876 2HB  MET A 124       9.724  37.821  22.288  1.00  0.00           H  
ATOM   1877 1HG  MET A 124       7.970  39.078  23.537  1.00  0.00           H  
ATOM   1878 2HG  MET A 124       9.200  40.265  23.983  1.00  0.00           H  
ATOM   1879 1HE  MET A 124       6.990  42.101  21.240  1.00  0.00           H  
ATOM   1880 2HE  MET A 124       6.415  40.925  22.441  1.00  0.00           H  
ATOM   1881 3HE  MET A 124       7.598  42.167  22.910  1.00  0.00           H  
ATOM   1882  N   LYS A 125       8.906  35.677  23.865  1.00  0.00           N  
ATOM   1883  CA  LYS A 125       7.793  34.770  24.133  1.00  0.00           C  
ATOM   1884  C   LYS A 125       7.929  34.040  25.461  1.00  0.00           C  
ATOM   1885  O   LYS A 125       6.956  33.930  26.204  1.00  0.00           O  
ATOM   1886  CB  LYS A 125       7.634  33.739  23.014  1.00  0.00           C  
ATOM   1887  CG  LYS A 125       6.454  32.798  23.218  1.00  0.00           C  
ATOM   1888  CD  LYS A 125       6.252  31.890  22.014  1.00  0.00           C  
ATOM   1889  CE  LYS A 125       5.072  30.953  22.230  1.00  0.00           C  
ATOM   1890  NZ  LYS A 125       4.855  30.051  21.066  1.00  0.00           N  
ATOM   1891  H   LYS A 125       9.529  35.508  23.088  1.00  0.00           H  
ATOM   1892  HA  LYS A 125       6.881  35.366  24.182  1.00  0.00           H  
ATOM   1893 1HB  LYS A 125       7.501  34.248  22.058  1.00  0.00           H  
ATOM   1894 2HB  LYS A 125       8.545  33.143  22.944  1.00  0.00           H  
ATOM   1895 1HG  LYS A 125       6.622  32.178  24.099  1.00  0.00           H  
ATOM   1896 2HG  LYS A 125       5.546  33.378  23.377  1.00  0.00           H  
ATOM   1897 1HD  LYS A 125       6.069  32.496  21.126  1.00  0.00           H  
ATOM   1898 2HD  LYS A 125       7.153  31.299  21.851  1.00  0.00           H  
ATOM   1899 1HE  LYS A 125       5.255  30.350  23.117  1.00  0.00           H  
ATOM   1900 2HE  LYS A 125       4.172  31.548  22.389  1.00  0.00           H  
ATOM   1901 1HZ  LYS A 125       4.064  29.449  21.248  1.00  0.00           H  
ATOM   1902 2HZ  LYS A 125       4.672  30.602  20.238  1.00  0.00           H  
ATOM   1903 3HZ  LYS A 125       5.679  29.487  20.916  1.00  0.00           H  
ATOM   1904  N   ALA A 126       9.116  33.533  25.774  1.00  0.00           N  
ATOM   1905  CA  ALA A 126       9.265  32.800  27.027  1.00  0.00           C  
ATOM   1906  C   ALA A 126       9.086  33.694  28.248  1.00  0.00           C  
ATOM   1907  O   ALA A 126       8.492  33.268  29.235  1.00  0.00           O  
ATOM   1908  CB  ALA A 126      10.637  32.138  27.044  1.00  0.00           C  
ATOM   1909  H   ALA A 126       9.911  33.644  25.164  1.00  0.00           H  
ATOM   1910  HA  ALA A 126       8.491  32.035  27.076  1.00  0.00           H  
ATOM   1911 1HB  ALA A 126      10.756  31.584  27.976  1.00  0.00           H  
ATOM   1912 2HB  ALA A 126      10.721  31.453  26.200  1.00  0.00           H  
ATOM   1913 3HB  ALA A 126      11.404  32.908  26.969  1.00  0.00           H  
ATOM   1914  N   VAL A 127       9.593  34.922  28.210  1.00  0.00           N  
ATOM   1915  CA  VAL A 127       9.411  35.768  29.383  1.00  0.00           C  
ATOM   1916  C   VAL A 127       7.978  36.295  29.362  1.00  0.00           C  
ATOM   1917  O   VAL A 127       7.359  36.462  30.414  1.00  0.00           O  
ATOM   1918  CB  VAL A 127      10.393  36.954  29.422  1.00  0.00           C  
ATOM   1919  CG1 VAL A 127      10.031  38.072  28.456  1.00  0.00           C  
ATOM   1920  CG2 VAL A 127      10.445  37.492  30.844  1.00  0.00           C  
ATOM   1921  H   VAL A 127      10.089  35.259  27.399  1.00  0.00           H  
ATOM   1922  HA  VAL A 127       9.587  35.169  30.277  1.00  0.00           H  
ATOM   1923  HB  VAL A 127      11.383  36.615  29.116  1.00  0.00           H  
ATOM   1924 1HG1 VAL A 127      10.775  38.862  28.552  1.00  0.00           H  
ATOM   1925 2HG1 VAL A 127      10.027  37.680  27.439  1.00  0.00           H  
ATOM   1926 3HG1 VAL A 127       9.045  38.480  28.679  1.00  0.00           H  
ATOM   1927 1HG2 VAL A 127      11.136  38.333  30.890  1.00  0.00           H  
ATOM   1928 2HG2 VAL A 127       9.452  37.825  31.148  1.00  0.00           H  
ATOM   1929 3HG2 VAL A 127      10.784  36.707  31.520  1.00  0.00           H  
ATOM   1930  N   ALA A 128       7.393  36.551  28.198  1.00  0.00           N  
ATOM   1931  CA  ALA A 128       6.011  37.015  28.173  1.00  0.00           C  
ATOM   1932  C   ALA A 128       5.013  35.978  28.686  1.00  0.00           C  
ATOM   1933  O   ALA A 128       4.038  36.327  29.351  1.00  0.00           O  
ATOM   1934  CB  ALA A 128       5.620  37.448  26.767  1.00  0.00           C  
ATOM   1935  H   ALA A 128       7.870  36.437  27.316  1.00  0.00           H  
ATOM   1936  HA  ALA A 128       5.937  37.873  28.843  1.00  0.00           H  
ATOM   1937 1HB  ALA A 128       4.596  37.824  26.792  1.00  0.00           H  
ATOM   1938 2HB  ALA A 128       6.287  38.235  26.415  1.00  0.00           H  
ATOM   1939 3HB  ALA A 128       5.687  36.597  26.095  1.00  0.00           H  
ATOM   1940  N   THR A 129       5.262  34.703  28.395  1.00  0.00           N  
ATOM   1941  CA  THR A 129       4.308  33.664  28.781  1.00  0.00           C  
ATOM   1942  C   THR A 129       4.671  32.722  29.924  1.00  0.00           C  
ATOM   1943  O   THR A 129       3.761  32.114  30.489  1.00  0.00           O  
ATOM   1944  CB  THR A 129       3.993  32.800  27.545  1.00  0.00           C  
ATOM   1945  OG1 THR A 129       5.187  32.145  27.096  1.00  0.00           O  
ATOM   1946  CG2 THR A 129       3.442  33.647  26.408  1.00  0.00           C  
ATOM   1947  H   THR A 129       6.110  34.450  27.910  1.00  0.00           H  
ATOM   1948  HA  THR A 129       3.404  34.167  29.126  1.00  0.00           H  
ATOM   1949  HB  THR A 129       3.258  32.046  27.817  1.00  0.00           H  
ATOM   1950  HG1 THR A 129       5.811  32.808  26.789  1.00  0.00           H  
ATOM   1951 1HG2 THR A 129       3.232  33.008  25.549  1.00  0.00           H  
ATOM   1952 2HG2 THR A 129       2.525  34.135  26.733  1.00  0.00           H  
ATOM   1953 3HG2 THR A 129       4.175  34.403  26.125  1.00  0.00           H  
ATOM   1954  N   VAL A 130       5.936  32.566  30.297  1.00  0.00           N  
ATOM   1955  CA  VAL A 130       6.240  31.618  31.363  1.00  0.00           C  
ATOM   1956  C   VAL A 130       6.693  32.278  32.664  1.00  0.00           C  
ATOM   1957  O   VAL A 130       6.125  32.014  33.726  1.00  0.00           O  
ATOM   1958  CB  VAL A 130       7.344  30.640  30.917  1.00  0.00           C  
ATOM   1959  CG1 VAL A 130       7.675  29.684  32.053  1.00  0.00           C  
ATOM   1960  CG2 VAL A 130       6.884  29.889  29.677  1.00  0.00           C  
ATOM   1961  H   VAL A 130       6.695  33.080  29.875  1.00  0.00           H  
ATOM   1962  HA  VAL A 130       5.337  31.050  31.587  1.00  0.00           H  
ATOM   1963  HB  VAL A 130       8.255  31.193  30.687  1.00  0.00           H  
ATOM   1964 1HG1 VAL A 130       8.457  28.993  31.735  1.00  0.00           H  
ATOM   1965 2HG1 VAL A 130       8.026  30.234  32.926  1.00  0.00           H  
ATOM   1966 3HG1 VAL A 130       6.785  29.119  32.327  1.00  0.00           H  
ATOM   1967 1HG2 VAL A 130       7.664  29.198  29.359  1.00  0.00           H  
ATOM   1968 2HG2 VAL A 130       5.976  29.332  29.906  1.00  0.00           H  
ATOM   1969 3HG2 VAL A 130       6.682  30.600  28.875  1.00  0.00           H  
ATOM   1970  N   GLY A 131       7.707  33.133  32.595  1.00  0.00           N  
ATOM   1971  CA  GLY A 131       8.226  33.722  33.820  1.00  0.00           C  
ATOM   1972  C   GLY A 131       9.631  34.256  33.610  1.00  0.00           C  
ATOM   1973  O   GLY A 131      10.122  34.222  32.483  1.00  0.00           O  
ATOM   1974  H   GLY A 131       8.092  33.350  31.686  1.00  0.00           H  
ATOM   1975 1HA  GLY A 131       7.565  34.528  34.138  1.00  0.00           H  
ATOM   1976 2HA  GLY A 131       8.226  32.970  34.607  1.00  0.00           H  
ATOM   1977  N   PRO A 132      10.296  34.756  34.667  1.00  0.00           N  
ATOM   1978  CA  PRO A 132      11.649  35.332  34.669  1.00  0.00           C  
ATOM   1979  C   PRO A 132      12.687  34.365  34.091  1.00  0.00           C  
ATOM   1980  O   PRO A 132      12.640  33.161  34.341  1.00  0.00           O  
ATOM   1981  CB  PRO A 132      11.873  35.591  36.159  1.00  0.00           C  
ATOM   1982  CG  PRO A 132      10.506  35.789  36.720  1.00  0.00           C  
ATOM   1983  CD  PRO A 132       9.638  34.807  35.978  1.00  0.00           C  
ATOM   1984  HA  PRO A 132      11.639  36.269  34.090  1.00  0.00           H  
ATOM   1985 1HB  PRO A 132      12.395  34.739  36.619  1.00  0.00           H  
ATOM   1986 2HB  PRO A 132      12.518  36.474  36.279  1.00  0.00           H  
ATOM   1987 1HG  PRO A 132      10.502  35.611  37.805  1.00  0.00           H  
ATOM   1988 2HG  PRO A 132      10.181  36.830  36.572  1.00  0.00           H  
ATOM   1989 1HD  PRO A 132       9.663  33.822  36.468  1.00  0.00           H  
ATOM   1990 2HD  PRO A 132       8.614  35.203  35.950  1.00  0.00           H  
ATOM   1991  N   ILE A 133      13.625  34.921  33.331  1.00  0.00           N  
ATOM   1992  CA  ILE A 133      14.669  34.162  32.646  1.00  0.00           C  
ATOM   1993  C   ILE A 133      16.084  34.676  32.905  1.00  0.00           C  
ATOM   1994  O   ILE A 133      16.332  35.877  32.895  1.00  0.00           O  
ATOM   1995  CB  ILE A 133      14.398  34.171  31.130  1.00  0.00           C  
ATOM   1996  CG1 ILE A 133      13.018  33.538  30.930  1.00  0.00           C  
ATOM   1997  CG2 ILE A 133      15.478  33.434  30.352  1.00  0.00           C  
ATOM   1998  CD1 ILE A 133      12.437  33.511  29.535  1.00  0.00           C  
ATOM   1999  H   ILE A 133      13.601  35.927  33.236  1.00  0.00           H  
ATOM   2000  HA  ILE A 133      14.638  33.138  33.013  1.00  0.00           H  
ATOM   2001  HB  ILE A 133      14.366  35.203  30.780  1.00  0.00           H  
ATOM   2002 1HG1 ILE A 133      13.071  32.504  31.270  1.00  0.00           H  
ATOM   2003 2HG1 ILE A 133      12.293  34.066  31.549  1.00  0.00           H  
ATOM   2004 1HG2 ILE A 133      15.266  33.453  29.284  1.00  0.00           H  
ATOM   2005 2HG2 ILE A 133      16.454  33.891  30.510  1.00  0.00           H  
ATOM   2006 3HG2 ILE A 133      15.510  32.399  30.694  1.00  0.00           H  
ATOM   2007 1HD1 ILE A 133      11.464  33.026  29.608  1.00  0.00           H  
ATOM   2008 2HD1 ILE A 133      12.336  34.533  29.167  1.00  0.00           H  
ATOM   2009 3HD1 ILE A 133      13.085  32.955  28.859  1.00  0.00           H  
ATOM   2010  N   SER A 134      17.025  33.765  33.149  1.00  0.00           N  
ATOM   2011  CA  SER A 134      18.402  34.159  33.442  1.00  0.00           C  
ATOM   2012  C   SER A 134      19.170  34.443  32.162  1.00  0.00           C  
ATOM   2013  O   SER A 134      19.143  33.626  31.244  1.00  0.00           O  
ATOM   2014  CB  SER A 134      19.121  33.072  34.218  1.00  0.00           C  
ATOM   2015  OG  SER A 134      18.574  32.881  35.494  1.00  0.00           O  
ATOM   2016  H   SER A 134      16.812  32.778  33.138  1.00  0.00           H  
ATOM   2017  HA  SER A 134      18.390  35.064  34.051  1.00  0.00           H  
ATOM   2018 1HB  SER A 134      19.066  32.139  33.660  1.00  0.00           H  
ATOM   2019 2HB  SER A 134      20.169  33.357  34.305  1.00  0.00           H  
ATOM   2020  HG  SER A 134      18.801  33.658  36.010  1.00  0.00           H  
ATOM   2021  N   VAL A 135      19.853  35.582  32.079  1.00  0.00           N  
ATOM   2022  CA  VAL A 135      20.600  35.823  30.852  1.00  0.00           C  
ATOM   2023  C   VAL A 135      22.001  36.344  31.127  1.00  0.00           C  
ATOM   2024  O   VAL A 135      22.222  37.088  32.085  1.00  0.00           O  
ATOM   2025  CB  VAL A 135      19.876  36.834  29.944  1.00  0.00           C  
ATOM   2026  CG1 VAL A 135      18.422  36.426  29.762  1.00  0.00           C  
ATOM   2027  CG2 VAL A 135      19.966  38.240  30.518  1.00  0.00           C  
ATOM   2028  H   VAL A 135      19.845  36.247  32.838  1.00  0.00           H  
ATOM   2029  HA  VAL A 135      20.695  34.882  30.307  1.00  0.00           H  
ATOM   2030  HB  VAL A 135      20.343  36.823  28.959  1.00  0.00           H  
ATOM   2031 1HG1 VAL A 135      17.924  37.151  29.118  1.00  0.00           H  
ATOM   2032 2HG1 VAL A 135      18.382  35.438  29.304  1.00  0.00           H  
ATOM   2033 3HG1 VAL A 135      17.906  36.394  30.721  1.00  0.00           H  
ATOM   2034 1HG2 VAL A 135      19.450  38.939  29.861  1.00  0.00           H  
ATOM   2035 2HG2 VAL A 135      19.492  38.210  31.499  1.00  0.00           H  
ATOM   2036 3HG2 VAL A 135      21.004  38.558  30.614  1.00  0.00           H  
ATOM   2037  N   ALA A 136      22.961  35.951  30.299  1.00  0.00           N  
ATOM   2038  CA  ALA A 136      24.274  36.566  30.425  1.00  0.00           C  
ATOM   2039  C   ALA A 136      24.199  37.873  29.648  1.00  0.00           C  
ATOM   2040  O   ALA A 136      23.442  37.951  28.680  1.00  0.00           O  
ATOM   2041  CB  ALA A 136      25.384  35.672  29.895  1.00  0.00           C  
ATOM   2042  H   ALA A 136      22.751  35.239  29.615  1.00  0.00           H  
ATOM   2043  HA  ALA A 136      24.498  36.761  31.474  1.00  0.00           H  
ATOM   2044 1HB  ALA A 136      26.335  36.203  29.965  1.00  0.00           H  
ATOM   2045 2HB  ALA A 136      25.433  34.758  30.487  1.00  0.00           H  
ATOM   2046 3HB  ALA A 136      25.178  35.422  28.856  1.00  0.00           H  
ATOM   2047  N   MET A 137      24.956  38.887  30.043  1.00  0.00           N  
ATOM   2048  CA  MET A 137      25.014  40.116  29.267  1.00  0.00           C  
ATOM   2049  C   MET A 137      26.393  40.744  29.304  1.00  0.00           C  
ATOM   2050  O   MET A 137      27.244  40.342  30.090  1.00  0.00           O  
ATOM   2051  CB  MET A 137      23.997  41.164  29.716  1.00  0.00           C  
ATOM   2052  CG  MET A 137      24.217  41.795  31.084  1.00  0.00           C  
ATOM   2053  SD  MET A 137      23.071  43.154  31.389  1.00  0.00           S  
ATOM   2054  CE  MET A 137      23.773  44.453  30.376  1.00  0.00           C  
ATOM   2055  H   MET A 137      25.491  38.792  30.894  1.00  0.00           H  
ATOM   2056  HA  MET A 137      24.799  39.858  28.230  1.00  0.00           H  
ATOM   2057 1HB  MET A 137      23.994  41.971  28.986  1.00  0.00           H  
ATOM   2058 2HB  MET A 137      23.011  40.698  29.728  1.00  0.00           H  
ATOM   2059 1HG  MET A 137      24.081  41.037  31.856  1.00  0.00           H  
ATOM   2060 2HG  MET A 137      25.235  42.177  31.162  1.00  0.00           H  
ATOM   2061 1HE  MET A 137      23.169  45.355  30.465  1.00  0.00           H  
ATOM   2062 2HE  MET A 137      24.791  44.667  30.706  1.00  0.00           H  
ATOM   2063 3HE  MET A 137      23.803  44.156  29.327  1.00  0.00           H  
ATOM   2064  N   ASP A 138      26.596  41.733  28.440  1.00  0.00           N  
ATOM   2065  CA  ASP A 138      27.805  42.543  28.404  1.00  0.00           C  
ATOM   2066  C   ASP A 138      27.675  43.760  29.315  1.00  0.00           C  
ATOM   2067  O   ASP A 138      26.949  44.705  29.013  1.00  0.00           O  
ATOM   2068  CB  ASP A 138      28.143  43.020  26.990  1.00  0.00           C  
ATOM   2069  CG  ASP A 138      29.444  43.811  26.950  1.00  0.00           C  
ATOM   2070  OD1 ASP A 138      29.942  44.111  28.009  1.00  0.00           O  
ATOM   2071  OD2 ASP A 138      29.942  44.116  25.894  1.00  0.00           O  
ATOM   2072  H   ASP A 138      25.859  41.921  27.776  1.00  0.00           H  
ATOM   2073  HA  ASP A 138      28.640  41.932  28.747  1.00  0.00           H  
ATOM   2074 1HB  ASP A 138      28.227  42.162  26.324  1.00  0.00           H  
ATOM   2075 2HB  ASP A 138      27.336  43.648  26.610  1.00  0.00           H  
ATOM   2076  N   ALA A 139      28.355  43.728  30.456  1.00  0.00           N  
ATOM   2077  CA  ALA A 139      28.284  44.805  31.435  1.00  0.00           C  
ATOM   2078  C   ALA A 139      29.698  45.292  31.726  1.00  0.00           C  
ATOM   2079  O   ALA A 139      29.994  45.799  32.808  1.00  0.00           O  
ATOM   2080  CB  ALA A 139      27.587  44.349  32.709  1.00  0.00           C  
ATOM   2081  H   ALA A 139      28.944  42.928  30.649  1.00  0.00           H  
ATOM   2082  HA  ALA A 139      27.709  45.629  31.014  1.00  0.00           H  
ATOM   2083 1HB  ALA A 139      27.543  45.158  33.437  1.00  0.00           H  
ATOM   2084 2HB  ALA A 139      26.571  44.034  32.467  1.00  0.00           H  
ATOM   2085 3HB  ALA A 139      28.166  43.519  33.108  1.00  0.00           H  
ATOM   2086  N   GLY A 140      30.573  45.146  30.739  1.00  0.00           N  
ATOM   2087  CA  GLY A 140      31.976  45.498  30.859  1.00  0.00           C  
ATOM   2088  C   GLY A 140      32.283  46.933  30.477  1.00  0.00           C  
ATOM   2089  O   GLY A 140      33.431  47.278  30.194  1.00  0.00           O  
ATOM   2090  H   GLY A 140      30.253  44.773  29.856  1.00  0.00           H  
ATOM   2091 1HA  GLY A 140      32.295  45.334  31.888  1.00  0.00           H  
ATOM   2092 2HA  GLY A 140      32.557  44.833  30.220  1.00  0.00           H  
ATOM   2093  N   HIS A 141      31.257  47.777  30.477  1.00  0.00           N  
ATOM   2094  CA  HIS A 141      31.382  49.172  30.074  1.00  0.00           C  
ATOM   2095  C   HIS A 141      30.927  50.067  31.219  1.00  0.00           C  
ATOM   2096  O   HIS A 141      29.904  49.797  31.847  1.00  0.00           O  
ATOM   2097  CB  HIS A 141      30.551  49.400  28.809  1.00  0.00           C  
ATOM   2098  CG  HIS A 141      30.920  48.448  27.714  1.00  0.00           C  
ATOM   2099  ND1 HIS A 141      31.915  48.684  26.789  1.00  0.00           N  
ATOM   2100  CD2 HIS A 141      30.404  47.246  27.418  1.00  0.00           C  
ATOM   2101  CE1 HIS A 141      31.989  47.652  25.966  1.00  0.00           C  
ATOM   2102  NE2 HIS A 141      31.081  46.765  26.327  1.00  0.00           N  
ATOM   2103  H   HIS A 141      30.361  47.415  30.771  1.00  0.00           H  
ATOM   2104  HA  HIS A 141      32.423  49.407  29.854  1.00  0.00           H  
ATOM   2105 1HB  HIS A 141      29.491  49.282  29.034  1.00  0.00           H  
ATOM   2106 2HB  HIS A 141      30.690  50.421  28.449  1.00  0.00           H  
ATOM   2107  HD2 HIS A 141      29.595  46.741  27.944  1.00  0.00           H  
ATOM   2108  HE1 HIS A 141      32.677  47.545  25.130  1.00  0.00           H  
ATOM   2109  HE2 HIS A 141      30.870  45.868  25.912  1.00  0.00           H  
ATOM   2110  N   SER A 142      31.683  51.127  31.490  1.00  0.00           N  
ATOM   2111  CA  SER A 142      31.392  52.061  32.566  1.00  0.00           C  
ATOM   2112  C   SER A 142      30.060  52.771  32.343  1.00  0.00           C  
ATOM   2113  O   SER A 142      29.440  53.285  33.271  1.00  0.00           O  
ATOM   2114  CB  SER A 142      32.511  53.078  32.675  1.00  0.00           C  
ATOM   2115  OG  SER A 142      32.549  53.894  31.536  1.00  0.00           O  
ATOM   2116  H   SER A 142      32.506  51.298  30.928  1.00  0.00           H  
ATOM   2117  HA  SER A 142      31.326  51.498  33.497  1.00  0.00           H  
ATOM   2118 1HB  SER A 142      32.366  53.694  33.562  1.00  0.00           H  
ATOM   2119 2HB  SER A 142      33.460  52.557  32.791  1.00  0.00           H  
ATOM   2120  HG  SER A 142      33.273  54.509  31.674  1.00  0.00           H  
ATOM   2121  N   SER A 143      29.614  52.787  31.089  1.00  0.00           N  
ATOM   2122  CA  SER A 143      28.341  53.383  30.702  1.00  0.00           C  
ATOM   2123  C   SER A 143      27.192  52.588  31.317  1.00  0.00           C  
ATOM   2124  O   SER A 143      26.086  53.101  31.481  1.00  0.00           O  
ATOM   2125  CB  SER A 143      28.250  53.401  29.188  1.00  0.00           C  
ATOM   2126  OG  SER A 143      28.211  52.109  28.648  1.00  0.00           O  
ATOM   2127  H   SER A 143      30.188  52.367  30.373  1.00  0.00           H  
ATOM   2128  HA  SER A 143      28.301  54.406  31.078  1.00  0.00           H  
ATOM   2129 1HB  SER A 143      27.354  53.942  28.884  1.00  0.00           H  
ATOM   2130 2HB  SER A 143      29.108  53.935  28.783  1.00  0.00           H  
ATOM   2131  HG  SER A 143      28.360  52.227  27.708  1.00  0.00           H  
ATOM   2132  N   PHE A 144      27.457  51.332  31.663  1.00  0.00           N  
ATOM   2133  CA  PHE A 144      26.472  50.460  32.291  1.00  0.00           C  
ATOM   2134  C   PHE A 144      26.606  50.548  33.808  1.00  0.00           C  
ATOM   2135  O   PHE A 144      25.639  50.768  34.536  1.00  0.00           O  
ATOM   2136  CB  PHE A 144      26.643  49.005  31.851  1.00  0.00           C  
ATOM   2137  CG  PHE A 144      25.627  48.085  32.463  1.00  0.00           C  
ATOM   2138  CD1 PHE A 144      24.329  48.065  31.976  1.00  0.00           C  
ATOM   2139  CD2 PHE A 144      25.959  47.261  33.501  1.00  0.00           C  
ATOM   2140  CE1 PHE A 144      23.397  47.217  32.544  1.00  0.00           C  
ATOM   2141  CE2 PHE A 144      25.031  46.412  34.072  1.00  0.00           C  
ATOM   2142  CZ  PHE A 144      23.737  46.387  33.590  1.00  0.00           C  
ATOM   2143  H   PHE A 144      28.376  50.950  31.490  1.00  0.00           H  
ATOM   2144  HA  PHE A 144      25.473  50.790  32.003  1.00  0.00           H  
ATOM   2145 1HB  PHE A 144      26.566  48.918  30.767  1.00  0.00           H  
ATOM   2146 2HB  PHE A 144      27.638  48.652  32.122  1.00  0.00           H  
ATOM   2147  HD1 PHE A 144      24.049  48.716  31.147  1.00  0.00           H  
ATOM   2148  HD2 PHE A 144      26.982  47.284  33.880  1.00  0.00           H  
ATOM   2149  HE1 PHE A 144      22.383  47.218  32.142  1.00  0.00           H  
ATOM   2150  HE2 PHE A 144      25.318  45.763  34.899  1.00  0.00           H  
ATOM   2151  HZ  PHE A 144      22.999  45.722  34.034  1.00  0.00           H  
ATOM   2152  N   GLN A 145      27.837  50.380  34.269  1.00  0.00           N  
ATOM   2153  CA  GLN A 145      28.120  50.329  35.698  1.00  0.00           C  
ATOM   2154  C   GLN A 145      27.645  51.556  36.475  1.00  0.00           C  
ATOM   2155  O   GLN A 145      27.205  51.430  37.618  1.00  0.00           O  
ATOM   2156  CB  GLN A 145      29.621  50.146  35.935  1.00  0.00           C  
ATOM   2157  CG  GLN A 145      30.020  50.068  37.400  1.00  0.00           C  
ATOM   2158  CD  GLN A 145      29.430  48.855  38.096  1.00  0.00           C  
ATOM   2159  OE1 GLN A 145      29.267  47.816  37.449  1.00  0.00           O  
ATOM   2160  NE2 GLN A 145      29.118  48.978  39.381  1.00  0.00           N  
ATOM   2161  H   GLN A 145      28.589  50.285  33.604  1.00  0.00           H  
ATOM   2162  HA  GLN A 145      27.588  49.469  36.106  1.00  0.00           H  
ATOM   2163 1HB  GLN A 145      29.957  49.230  35.448  1.00  0.00           H  
ATOM   2164 2HB  GLN A 145      30.163  50.976  35.484  1.00  0.00           H  
ATOM   2165 1HG  GLN A 145      31.106  50.007  37.466  1.00  0.00           H  
ATOM   2166 2HG  GLN A 145      29.672  50.955  37.928  1.00  0.00           H  
ATOM   2167 1HE2 GLN A 145      28.727  48.205  39.881  1.00  0.00           H  
ATOM   2168 2HE2 GLN A 145      29.274  49.846  39.853  1.00  0.00           H  
ATOM   2169  N   PHE A 146      27.715  52.730  35.859  1.00  0.00           N  
ATOM   2170  CA  PHE A 146      27.298  53.933  36.575  1.00  0.00           C  
ATOM   2171  C   PHE A 146      26.002  54.511  36.017  1.00  0.00           C  
ATOM   2172  O   PHE A 146      25.769  55.719  36.071  1.00  0.00           O  
ATOM   2173  CB  PHE A 146      28.457  54.925  36.458  1.00  0.00           C  
ATOM   2174  CG  PHE A 146      29.671  54.257  37.038  1.00  0.00           C  
ATOM   2175  CD1 PHE A 146      30.696  53.799  36.224  1.00  0.00           C  
ATOM   2176  CD2 PHE A 146      29.800  54.077  38.413  1.00  0.00           C  
ATOM   2177  CE1 PHE A 146      31.817  53.183  36.748  1.00  0.00           C  
ATOM   2178  CE2 PHE A 146      30.917  53.464  38.947  1.00  0.00           C  
ATOM   2179  CZ  PHE A 146      31.923  53.018  38.112  1.00  0.00           C  
ATOM   2180  H   PHE A 146      28.051  52.810  34.909  1.00  0.00           H  
ATOM   2181  HA  PHE A 146      27.126  53.680  37.622  1.00  0.00           H  
ATOM   2182 1HB  PHE A 146      28.618  55.198  35.416  1.00  0.00           H  
ATOM   2183 2HB  PHE A 146      28.229  55.848  36.988  1.00  0.00           H  
ATOM   2184  HD1 PHE A 146      30.608  53.933  35.145  1.00  0.00           H  
ATOM   2185  HD2 PHE A 146      29.007  54.428  39.075  1.00  0.00           H  
ATOM   2186  HE1 PHE A 146      32.614  52.828  36.094  1.00  0.00           H  
ATOM   2187  HE2 PHE A 146      31.007  53.330  40.024  1.00  0.00           H  
ATOM   2188  HZ  PHE A 146      32.802  52.533  38.534  1.00  0.00           H  
ATOM   2189  N   TYR A 147      25.165  53.627  35.487  1.00  0.00           N  
ATOM   2190  CA  TYR A 147      23.827  53.912  34.988  1.00  0.00           C  
ATOM   2191  C   TYR A 147      22.874  54.486  36.039  1.00  0.00           C  
ATOM   2192  O   TYR A 147      22.813  53.996  37.164  1.00  0.00           O  
ATOM   2193  CB  TYR A 147      23.214  52.649  34.377  1.00  0.00           C  
ATOM   2194  CG  TYR A 147      21.738  52.779  34.071  1.00  0.00           C  
ATOM   2195  CD1 TYR A 147      21.254  53.305  32.883  1.00  0.00           C  
ATOM   2196  CD2 TYR A 147      20.860  52.339  35.050  1.00  0.00           C  
ATOM   2197  CE1 TYR A 147      19.891  53.389  32.682  1.00  0.00           C  
ATOM   2198  CE2 TYR A 147      19.494  52.416  34.861  1.00  0.00           C  
ATOM   2199  CZ  TYR A 147      18.997  52.938  33.685  1.00  0.00           C  
ATOM   2200  OH  TYR A 147      17.634  53.008  33.512  1.00  0.00           O  
ATOM   2201  H   TYR A 147      25.464  52.662  35.413  1.00  0.00           H  
ATOM   2202  HA  TYR A 147      23.919  54.666  34.206  1.00  0.00           H  
ATOM   2203 1HB  TYR A 147      23.736  52.403  33.450  1.00  0.00           H  
ATOM   2204 2HB  TYR A 147      23.349  51.811  35.060  1.00  0.00           H  
ATOM   2205  HD1 TYR A 147      21.944  53.651  32.113  1.00  0.00           H  
ATOM   2206  HD2 TYR A 147      21.256  51.929  35.978  1.00  0.00           H  
ATOM   2207  HE1 TYR A 147      19.502  53.801  31.752  1.00  0.00           H  
ATOM   2208  HE2 TYR A 147      18.813  52.068  35.640  1.00  0.00           H  
ATOM   2209  HH  TYR A 147      17.430  53.324  32.629  1.00  0.00           H  
ATOM   2210  N   LYS A 148      22.124  55.518  35.656  1.00  0.00           N  
ATOM   2211  CA  LYS A 148      21.142  56.114  36.556  1.00  0.00           C  
ATOM   2212  C   LYS A 148      19.709  56.074  36.035  1.00  0.00           C  
ATOM   2213  O   LYS A 148      18.782  55.785  36.788  1.00  0.00           O  
ATOM   2214  CB  LYS A 148      21.532  57.559  36.860  1.00  0.00           C  
ATOM   2215  CG  LYS A 148      22.893  57.764  37.512  1.00  0.00           C  
ATOM   2216  CD  LYS A 148      22.968  57.201  38.924  1.00  0.00           C  
ATOM   2217  CE  LYS A 148      24.308  57.508  39.573  1.00  0.00           C  
ATOM   2218  NZ  LYS A 148      24.393  56.972  40.959  1.00  0.00           N  
ATOM   2219  H   LYS A 148      22.247  55.887  34.725  1.00  0.00           H  
ATOM   2220  HA  LYS A 148      21.140  55.542  37.484  1.00  0.00           H  
ATOM   2221 1HB  LYS A 148      21.530  58.135  35.932  1.00  0.00           H  
ATOM   2222 2HB  LYS A 148      20.787  57.997  37.525  1.00  0.00           H  
ATOM   2223 1HG  LYS A 148      23.660  57.272  36.912  1.00  0.00           H  
ATOM   2224 2HG  LYS A 148      23.114  58.829  37.555  1.00  0.00           H  
ATOM   2225 1HD  LYS A 148      22.169  57.637  39.528  1.00  0.00           H  
ATOM   2226 2HD  LYS A 148      22.827  56.121  38.905  1.00  0.00           H  
ATOM   2227 1HE  LYS A 148      25.099  57.067  38.970  1.00  0.00           H  
ATOM   2228 2HE  LYS A 148      24.450  58.589  39.600  1.00  0.00           H  
ATOM   2229 1HZ  LYS A 148      25.294  57.196  41.355  1.00  0.00           H  
ATOM   2230 2HZ  LYS A 148      23.666  57.384  41.527  1.00  0.00           H  
ATOM   2231 3HZ  LYS A 148      24.274  55.970  40.939  1.00  0.00           H  
ATOM   2232  N   SER A 149      19.503  56.362  34.754  1.00  0.00           N  
ATOM   2233  CA  SER A 149      18.144  56.439  34.229  1.00  0.00           C  
ATOM   2234  C   SER A 149      18.059  56.305  32.713  1.00  0.00           C  
ATOM   2235  O   SER A 149      19.068  56.365  32.010  1.00  0.00           O  
ATOM   2236  CB  SER A 149      17.504  57.751  34.640  1.00  0.00           C  
ATOM   2237  OG  SER A 149      18.119  58.834  33.998  1.00  0.00           O  
ATOM   2238  H   SER A 149      20.277  56.532  34.127  1.00  0.00           H  
ATOM   2239  HA  SER A 149      17.575  55.613  34.654  1.00  0.00           H  
ATOM   2240 1HB  SER A 149      16.444  57.733  34.392  1.00  0.00           H  
ATOM   2241 2HB  SER A 149      17.583  57.874  35.720  1.00  0.00           H  
ATOM   2242  HG  SER A 149      17.674  59.621  34.324  1.00  0.00           H  
ATOM   2243  N   GLY A 150      16.839  56.125  32.219  1.00  0.00           N  
ATOM   2244  CA  GLY A 150      16.568  56.042  30.796  1.00  0.00           C  
ATOM   2245  C   GLY A 150      16.813  54.645  30.262  1.00  0.00           C  
ATOM   2246  O   GLY A 150      16.915  53.691  31.034  1.00  0.00           O  
ATOM   2247  H   GLY A 150      16.068  56.040  32.867  1.00  0.00           H  
ATOM   2248 1HA  GLY A 150      15.534  56.328  30.605  1.00  0.00           H  
ATOM   2249 2HA  GLY A 150      17.201  56.751  30.263  1.00  0.00           H  
ATOM   2250  N   ILE A 151      16.913  54.515  28.944  1.00  0.00           N  
ATOM   2251  CA  ILE A 151      17.112  53.196  28.356  1.00  0.00           C  
ATOM   2252  C   ILE A 151      18.567  53.075  27.927  1.00  0.00           C  
ATOM   2253  O   ILE A 151      19.062  53.871  27.129  1.00  0.00           O  
ATOM   2254  CB  ILE A 151      16.192  52.942  27.148  1.00  0.00           C  
ATOM   2255  CG1 ILE A 151      14.725  53.035  27.576  1.00  0.00           C  
ATOM   2256  CG2 ILE A 151      16.522  51.578  26.560  1.00  0.00           C  
ATOM   2257  CD1 ILE A 151      13.728  53.035  26.439  1.00  0.00           C  
ATOM   2258  H   ILE A 151      16.849  55.330  28.351  1.00  0.00           H  
ATOM   2259  HA  ILE A 151      16.886  52.428  29.095  1.00  0.00           H  
ATOM   2260  HB  ILE A 151      16.351  53.713  26.395  1.00  0.00           H  
ATOM   2261 1HG1 ILE A 151      14.499  52.191  28.227  1.00  0.00           H  
ATOM   2262 2HG1 ILE A 151      14.581  53.953  28.147  1.00  0.00           H  
ATOM   2263 1HG2 ILE A 151      15.881  51.374  25.702  1.00  0.00           H  
ATOM   2264 2HG2 ILE A 151      17.561  51.546  26.237  1.00  0.00           H  
ATOM   2265 3HG2 ILE A 151      16.361  50.811  27.317  1.00  0.00           H  
ATOM   2266 1HD1 ILE A 151      12.718  53.104  26.843  1.00  0.00           H  
ATOM   2267 2HD1 ILE A 151      13.918  53.888  25.787  1.00  0.00           H  
ATOM   2268 3HD1 ILE A 151      13.805  52.122  25.847  1.00  0.00           H  
ATOM   2269  N   TYR A 152      19.240  52.068  28.469  1.00  0.00           N  
ATOM   2270  CA  TYR A 152      20.657  51.845  28.221  1.00  0.00           C  
ATOM   2271  C   TYR A 152      20.970  51.388  26.800  1.00  0.00           C  
ATOM   2272  O   TYR A 152      20.364  50.465  26.258  1.00  0.00           O  
ATOM   2273  CB  TYR A 152      21.202  50.817  29.216  1.00  0.00           C  
ATOM   2274  CG  TYR A 152      22.662  50.485  28.990  1.00  0.00           C  
ATOM   2275  CD1 TYR A 152      23.620  51.446  29.264  1.00  0.00           C  
ATOM   2276  CD2 TYR A 152      23.043  49.237  28.517  1.00  0.00           C  
ATOM   2277  CE1 TYR A 152      24.956  51.148  29.059  1.00  0.00           C  
ATOM   2278  CE2 TYR A 152      24.382  48.961  28.321  1.00  0.00           C  
ATOM   2279  CZ  TYR A 152      25.330  49.925  28.596  1.00  0.00           C  
ATOM   2280  OH  TYR A 152      26.670  49.672  28.410  1.00  0.00           O  
ATOM   2281  H   TYR A 152      18.757  51.425  29.081  1.00  0.00           H  
ATOM   2282  HA  TYR A 152      21.173  52.795  28.364  1.00  0.00           H  
ATOM   2283 1HB  TYR A 152      21.089  51.194  30.232  1.00  0.00           H  
ATOM   2284 2HB  TYR A 152      20.624  49.897  29.145  1.00  0.00           H  
ATOM   2285  HD1 TYR A 152      23.334  52.431  29.636  1.00  0.00           H  
ATOM   2286  HD2 TYR A 152      22.290  48.480  28.301  1.00  0.00           H  
ATOM   2287  HE1 TYR A 152      25.711  51.902  29.275  1.00  0.00           H  
ATOM   2288  HE2 TYR A 152      24.699  47.987  27.951  1.00  0.00           H  
ATOM   2289  HH  TYR A 152      27.158  50.496  28.481  1.00  0.00           H  
ATOM   2290  N   PHE A 153      21.944  52.066  26.206  1.00  0.00           N  
ATOM   2291  CA  PHE A 153      22.436  51.739  24.878  1.00  0.00           C  
ATOM   2292  C   PHE A 153      23.936  51.978  24.837  1.00  0.00           C  
ATOM   2293  O   PHE A 153      24.412  53.021  25.292  1.00  0.00           O  
ATOM   2294  CB  PHE A 153      21.724  52.583  23.819  1.00  0.00           C  
ATOM   2295  CG  PHE A 153      22.236  52.346  22.426  1.00  0.00           C  
ATOM   2296  CD1 PHE A 153      21.829  51.243  21.691  1.00  0.00           C  
ATOM   2297  CD2 PHE A 153      23.129  53.235  21.857  1.00  0.00           C  
ATOM   2298  CE1 PHE A 153      22.309  51.038  20.410  1.00  0.00           C  
ATOM   2299  CE2 PHE A 153      23.610  53.033  20.578  1.00  0.00           C  
ATOM   2300  CZ  PHE A 153      23.198  51.932  19.853  1.00  0.00           C  
ATOM   2301  H   PHE A 153      22.369  52.845  26.689  1.00  0.00           H  
ATOM   2302  HA  PHE A 153      22.228  50.686  24.675  1.00  0.00           H  
ATOM   2303 1HB  PHE A 153      20.658  52.361  23.838  1.00  0.00           H  
ATOM   2304 2HB  PHE A 153      21.843  53.639  24.054  1.00  0.00           H  
ATOM   2305  HD1 PHE A 153      21.125  50.539  22.134  1.00  0.00           H  
ATOM   2306  HD2 PHE A 153      23.453  54.104  22.431  1.00  0.00           H  
ATOM   2307  HE1 PHE A 153      21.983  50.168  19.839  1.00  0.00           H  
ATOM   2308  HE2 PHE A 153      24.312  53.743  20.142  1.00  0.00           H  
ATOM   2309  HZ  PHE A 153      23.578  51.772  18.845  1.00  0.00           H  
ATOM   2310  N   GLU A 154      24.670  51.009  24.305  1.00  0.00           N  
ATOM   2311  CA  GLU A 154      26.119  51.120  24.216  1.00  0.00           C  
ATOM   2312  C   GLU A 154      26.649  50.474  22.939  1.00  0.00           C  
ATOM   2313  O   GLU A 154      26.631  49.252  22.817  1.00  0.00           O  
ATOM   2314  CB  GLU A 154      26.755  50.461  25.442  1.00  0.00           C  
ATOM   2315  CG  GLU A 154      28.263  50.266  25.396  1.00  0.00           C  
ATOM   2316  CD  GLU A 154      29.015  51.548  25.171  1.00  0.00           C  
ATOM   2317  OE1 GLU A 154      29.000  52.413  26.016  1.00  0.00           O  
ATOM   2318  OE2 GLU A 154      29.609  51.643  24.124  1.00  0.00           O  
ATOM   2319  H   GLU A 154      24.207  50.180  23.959  1.00  0.00           H  
ATOM   2320  HA  GLU A 154      26.380  52.179  24.198  1.00  0.00           H  
ATOM   2321 1HB  GLU A 154      26.528  51.074  26.313  1.00  0.00           H  
ATOM   2322 2HB  GLU A 154      26.308  49.477  25.589  1.00  0.00           H  
ATOM   2323 1HG  GLU A 154      28.586  49.828  26.340  1.00  0.00           H  
ATOM   2324 2HG  GLU A 154      28.519  49.566  24.600  1.00  0.00           H  
ATOM   2325  N   PRO A 155      27.140  51.252  21.961  1.00  0.00           N  
ATOM   2326  CA  PRO A 155      27.667  50.783  20.678  1.00  0.00           C  
ATOM   2327  C   PRO A 155      28.740  49.701  20.787  1.00  0.00           C  
ATOM   2328  O   PRO A 155      28.854  48.876  19.882  1.00  0.00           O  
ATOM   2329  CB  PRO A 155      28.259  52.065  20.082  1.00  0.00           C  
ATOM   2330  CG  PRO A 155      27.437  53.164  20.664  1.00  0.00           C  
ATOM   2331  CD  PRO A 155      27.139  52.731  22.075  1.00  0.00           C  
ATOM   2332  HA  PRO A 155      26.829  50.402  20.076  1.00  0.00           H  
ATOM   2333 1HB  PRO A 155      29.323  52.140  20.352  1.00  0.00           H  
ATOM   2334 2HB  PRO A 155      28.202  52.028  18.985  1.00  0.00           H  
ATOM   2335 1HG  PRO A 155      27.993  54.113  20.629  1.00  0.00           H  
ATOM   2336 2HG  PRO A 155      26.527  53.298  20.061  1.00  0.00           H  
ATOM   2337 1HD  PRO A 155      27.937  53.078  22.748  1.00  0.00           H  
ATOM   2338 2HD  PRO A 155      26.162  53.157  22.349  1.00  0.00           H  
ATOM   2339  N   ASP A 156      29.518  49.672  21.866  1.00  0.00           N  
ATOM   2340  CA  ASP A 156      30.551  48.645  21.971  1.00  0.00           C  
ATOM   2341  C   ASP A 156      30.094  47.355  22.646  1.00  0.00           C  
ATOM   2342  O   ASP A 156      30.915  46.468  22.880  1.00  0.00           O  
ATOM   2343  CB  ASP A 156      31.761  49.184  22.737  1.00  0.00           C  
ATOM   2344  CG  ASP A 156      32.544  50.263  22.002  1.00  0.00           C  
ATOM   2345  OD1 ASP A 156      32.554  50.291  20.793  1.00  0.00           O  
ATOM   2346  OD2 ASP A 156      33.141  51.065  22.679  1.00  0.00           O  
ATOM   2347  H   ASP A 156      29.445  50.325  22.634  1.00  0.00           H  
ATOM   2348  HA  ASP A 156      30.860  48.376  20.961  1.00  0.00           H  
ATOM   2349 1HB  ASP A 156      31.421  49.598  23.686  1.00  0.00           H  
ATOM   2350 2HB  ASP A 156      32.444  48.362  22.956  1.00  0.00           H  
ATOM   2351  N   CYS A 157      28.812  47.218  22.966  1.00  0.00           N  
ATOM   2352  CA  CYS A 157      28.342  45.972  23.557  1.00  0.00           C  
ATOM   2353  C   CYS A 157      28.524  44.771  22.654  1.00  0.00           C  
ATOM   2354  O   CYS A 157      28.149  44.804  21.482  1.00  0.00           O  
ATOM   2355  CB  CYS A 157      26.869  46.035  23.958  1.00  0.00           C  
ATOM   2356  SG  CYS A 157      26.527  46.613  25.650  1.00  0.00           S  
ATOM   2357  H   CYS A 157      28.154  47.968  22.807  1.00  0.00           H  
ATOM   2358  HA  CYS A 157      28.931  45.791  24.457  1.00  0.00           H  
ATOM   2359 1HB  CYS A 157      26.341  46.702  23.276  1.00  0.00           H  
ATOM   2360 2HB  CYS A 157      26.448  45.035  23.851  1.00  0.00           H  
ATOM   2361  N   SER A 158      29.113  43.715  23.202  1.00  0.00           N  
ATOM   2362  CA  SER A 158      29.271  42.480  22.453  1.00  0.00           C  
ATOM   2363  C   SER A 158      28.055  41.602  22.700  1.00  0.00           C  
ATOM   2364  O   SER A 158      27.556  41.521  23.823  1.00  0.00           O  
ATOM   2365  CB  SER A 158      30.527  41.719  22.828  1.00  0.00           C  
ATOM   2366  OG  SER A 158      30.570  40.494  22.149  1.00  0.00           O  
ATOM   2367  H   SER A 158      29.450  43.785  24.151  1.00  0.00           H  
ATOM   2368  HA  SER A 158      29.342  42.721  21.392  1.00  0.00           H  
ATOM   2369 1HB  SER A 158      31.409  42.311  22.582  1.00  0.00           H  
ATOM   2370 2HB  SER A 158      30.538  41.552  23.905  1.00  0.00           H  
ATOM   2371  HG  SER A 158      30.917  40.698  21.277  1.00  0.00           H  
ATOM   2372  N   SER A 159      27.556  40.949  21.656  1.00  0.00           N  
ATOM   2373  CA  SER A 159      26.431  40.043  21.837  1.00  0.00           C  
ATOM   2374  C   SER A 159      26.890  38.658  22.269  1.00  0.00           C  
ATOM   2375  O   SER A 159      26.070  37.842  22.684  1.00  0.00           O  
ATOM   2376  CB  SER A 159      25.632  39.940  20.552  1.00  0.00           C  
ATOM   2377  OG  SER A 159      26.385  39.332  19.539  1.00  0.00           O  
ATOM   2378  H   SER A 159      27.951  41.071  20.733  1.00  0.00           H  
ATOM   2379  HA  SER A 159      25.788  40.448  22.620  1.00  0.00           H  
ATOM   2380 1HB  SER A 159      24.726  39.363  20.734  1.00  0.00           H  
ATOM   2381 2HB  SER A 159      25.327  40.937  20.233  1.00  0.00           H  
ATOM   2382  HG  SER A 159      25.800  39.288  18.779  1.00  0.00           H  
ATOM   2383  N   LYS A 160      28.190  38.388  22.187  1.00  0.00           N  
ATOM   2384  CA  LYS A 160      28.704  37.061  22.523  1.00  0.00           C  
ATOM   2385  C   LYS A 160      29.715  37.045  23.662  1.00  0.00           C  
ATOM   2386  O   LYS A 160      29.736  36.114  24.469  1.00  0.00           O  
ATOM   2387  CB  LYS A 160      29.345  36.417  21.292  1.00  0.00           C  
ATOM   2388  CG  LYS A 160      28.356  36.109  20.176  1.00  0.00           C  
ATOM   2389  CD  LYS A 160      29.043  35.438  18.995  1.00  0.00           C  
ATOM   2390  CE  LYS A 160      28.054  35.126  17.881  1.00  0.00           C  
ATOM   2391  NZ  LYS A 160      28.718  34.503  16.704  1.00  0.00           N  
ATOM   2392  H   LYS A 160      28.821  39.117  21.885  1.00  0.00           H  
ATOM   2393  HA  LYS A 160      27.866  36.445  22.850  1.00  0.00           H  
ATOM   2394 1HB  LYS A 160      30.113  37.081  20.894  1.00  0.00           H  
ATOM   2395 2HB  LYS A 160      29.832  35.486  21.583  1.00  0.00           H  
ATOM   2396 1HG  LYS A 160      27.578  35.447  20.558  1.00  0.00           H  
ATOM   2397 2HG  LYS A 160      27.892  37.035  19.837  1.00  0.00           H  
ATOM   2398 1HD  LYS A 160      29.821  36.096  18.605  1.00  0.00           H  
ATOM   2399 2HD  LYS A 160      29.508  34.509  19.326  1.00  0.00           H  
ATOM   2400 1HE  LYS A 160      27.294  34.446  18.262  1.00  0.00           H  
ATOM   2401 2HE  LYS A 160      27.571  36.051  17.568  1.00  0.00           H  
ATOM   2402 1HZ  LYS A 160      28.028  34.313  15.990  1.00  0.00           H  
ATOM   2403 2HZ  LYS A 160      29.417  35.133  16.337  1.00  0.00           H  
ATOM   2404 3HZ  LYS A 160      29.159  33.639  16.983  1.00  0.00           H  
ATOM   2405  N   ASN A 161      30.583  38.049  23.754  1.00  0.00           N  
ATOM   2406  CA  ASN A 161      31.602  38.021  24.794  1.00  0.00           C  
ATOM   2407  C   ASN A 161      31.032  38.649  26.058  1.00  0.00           C  
ATOM   2408  O   ASN A 161      31.355  39.788  26.399  1.00  0.00           O  
ATOM   2409  CB  ASN A 161      32.860  38.736  24.336  1.00  0.00           C  
ATOM   2410  CG  ASN A 161      34.023  38.483  25.256  1.00  0.00           C  
ATOM   2411  OD1 ASN A 161      34.001  37.523  26.035  1.00  0.00           O  
ATOM   2412  ND2 ASN A 161      35.030  39.316  25.183  1.00  0.00           N  
ATOM   2413  H   ASN A 161      30.550  38.834  23.120  1.00  0.00           H  
ATOM   2414  HA  ASN A 161      31.859  36.983  25.013  1.00  0.00           H  
ATOM   2415 1HB  ASN A 161      33.121  38.403  23.331  1.00  0.00           H  
ATOM   2416 2HB  ASN A 161      32.673  39.808  24.286  1.00  0.00           H  
ATOM   2417 1HD2 ASN A 161      35.828  39.191  25.774  1.00  0.00           H  
ATOM   2418 2HD2 ASN A 161      35.001  40.077  24.536  1.00  0.00           H  
ATOM   2419  N   LEU A 162      30.185  37.887  26.741  1.00  0.00           N  
ATOM   2420  CA  LEU A 162      29.420  38.379  27.881  1.00  0.00           C  
ATOM   2421  C   LEU A 162      30.148  38.093  29.192  1.00  0.00           C  
ATOM   2422  O   LEU A 162      30.855  37.091  29.295  1.00  0.00           O  
ATOM   2423  CB  LEU A 162      28.057  37.680  27.814  1.00  0.00           C  
ATOM   2424  CG  LEU A 162      27.390  37.771  26.435  1.00  0.00           C  
ATOM   2425  CD1 LEU A 162      26.037  37.073  26.457  1.00  0.00           C  
ATOM   2426  CD2 LEU A 162      27.211  39.216  25.994  1.00  0.00           C  
ATOM   2427  H   LEU A 162      30.095  36.930  26.430  1.00  0.00           H  
ATOM   2428  HA  LEU A 162      29.290  39.458  27.797  1.00  0.00           H  
ATOM   2429 1HB  LEU A 162      28.190  36.630  28.071  1.00  0.00           H  
ATOM   2430 2HB  LEU A 162      27.395  38.130  28.554  1.00  0.00           H  
ATOM   2431  HG  LEU A 162      28.008  37.261  25.696  1.00  0.00           H  
ATOM   2432 1HD1 LEU A 162      25.591  37.155  25.467  1.00  0.00           H  
ATOM   2433 2HD1 LEU A 162      26.169  36.023  26.717  1.00  0.00           H  
ATOM   2434 3HD1 LEU A 162      25.387  37.544  27.194  1.00  0.00           H  
ATOM   2435 1HD2 LEU A 162      26.737  39.243  25.012  1.00  0.00           H  
ATOM   2436 2HD2 LEU A 162      26.583  39.740  26.714  1.00  0.00           H  
ATOM   2437 3HD2 LEU A 162      28.168  39.735  25.927  1.00  0.00           H  
ATOM   2438  N   ASP A 163      29.961  38.956  30.186  1.00  0.00           N  
ATOM   2439  CA  ASP A 163      30.622  38.835  31.483  1.00  0.00           C  
ATOM   2440  C   ASP A 163      29.770  39.043  32.725  1.00  0.00           C  
ATOM   2441  O   ASP A 163      30.295  38.993  33.838  1.00  0.00           O  
ATOM   2442  CB  ASP A 163      31.767  39.849  31.494  1.00  0.00           C  
ATOM   2443  CG  ASP A 163      31.217  41.242  31.211  1.00  0.00           C  
ATOM   2444  OD1 ASP A 163      30.030  41.346  31.022  1.00  0.00           O  
ATOM   2445  OD2 ASP A 163      31.968  42.185  31.181  1.00  0.00           O  
ATOM   2446  H   ASP A 163      29.338  39.742  30.064  1.00  0.00           H  
ATOM   2447  HA  ASP A 163      31.007  37.818  31.564  1.00  0.00           H  
ATOM   2448 1HB  ASP A 163      32.270  39.833  32.462  1.00  0.00           H  
ATOM   2449 2HB  ASP A 163      32.508  39.575  30.742  1.00  0.00           H  
ATOM   2450  N   HIS A 164      28.470  39.252  32.566  1.00  0.00           N  
ATOM   2451  CA  HIS A 164      27.594  39.515  33.694  1.00  0.00           C  
ATOM   2452  C   HIS A 164      26.306  38.700  33.681  1.00  0.00           C  
ATOM   2453  O   HIS A 164      25.660  38.528  32.650  1.00  0.00           O  
ATOM   2454  CB  HIS A 164      27.302  41.018  33.652  1.00  0.00           C  
ATOM   2455  CG  HIS A 164      26.526  41.652  34.764  1.00  0.00           C  
ATOM   2456  ND1 HIS A 164      26.851  41.498  36.096  1.00  0.00           N  
ATOM   2457  CD2 HIS A 164      25.446  42.432  34.731  1.00  0.00           C  
ATOM   2458  CE1 HIS A 164      25.988  42.171  36.837  1.00  0.00           C  
ATOM   2459  NE2 HIS A 164      25.121  42.749  36.027  1.00  0.00           N  
ATOM   2460  H   HIS A 164      28.050  39.229  31.649  1.00  0.00           H  
ATOM   2461  HA  HIS A 164      28.099  39.242  34.620  1.00  0.00           H  
ATOM   2462 1HB  HIS A 164      28.270  41.520  33.613  1.00  0.00           H  
ATOM   2463 2HB  HIS A 164      26.745  41.235  32.741  1.00  0.00           H  
ATOM   2464  HD2 HIS A 164      24.913  42.762  33.838  1.00  0.00           H  
ATOM   2465  HE1 HIS A 164      25.992  42.236  37.925  1.00  0.00           H  
ATOM   2466  HE2 HIS A 164      24.336  43.334  36.275  1.00  0.00           H  
ATOM   2467  N   GLY A 165      25.920  38.184  34.840  1.00  0.00           N  
ATOM   2468  CA  GLY A 165      24.665  37.463  34.941  1.00  0.00           C  
ATOM   2469  C   GLY A 165      23.579  38.369  35.482  1.00  0.00           C  
ATOM   2470  O   GLY A 165      23.753  38.987  36.537  1.00  0.00           O  
ATOM   2471  H   GLY A 165      26.517  38.304  35.646  1.00  0.00           H  
ATOM   2472 1HA  GLY A 165      24.370  37.079  33.964  1.00  0.00           H  
ATOM   2473 2HA  GLY A 165      24.788  36.600  35.591  1.00  0.00           H  
ATOM   2474  N   VAL A 166      22.464  38.465  34.766  1.00  0.00           N  
ATOM   2475  CA  VAL A 166      21.319  39.253  35.203  1.00  0.00           C  
ATOM   2476  C   VAL A 166      19.996  38.512  35.035  1.00  0.00           C  
ATOM   2477  O   VAL A 166      19.929  37.509  34.324  1.00  0.00           O  
ATOM   2478  CB  VAL A 166      21.223  40.583  34.432  1.00  0.00           C  
ATOM   2479  CG1 VAL A 166      22.470  41.422  34.676  1.00  0.00           C  
ATOM   2480  CG2 VAL A 166      21.033  40.300  32.950  1.00  0.00           C  
ATOM   2481  H   VAL A 166      22.422  37.965  33.889  1.00  0.00           H  
ATOM   2482  HA  VAL A 166      21.444  39.484  36.262  1.00  0.00           H  
ATOM   2483  HB  VAL A 166      20.370  41.145  34.815  1.00  0.00           H  
ATOM   2484 1HG1 VAL A 166      22.398  42.362  34.130  1.00  0.00           H  
ATOM   2485 2HG1 VAL A 166      22.555  41.626  35.743  1.00  0.00           H  
ATOM   2486 3HG1 VAL A 166      23.334  40.856  34.327  1.00  0.00           H  
ATOM   2487 1HG2 VAL A 166      20.961  41.225  32.378  1.00  0.00           H  
ATOM   2488 2HG2 VAL A 166      21.882  39.726  32.577  1.00  0.00           H  
ATOM   2489 3HG2 VAL A 166      20.112  39.729  32.835  1.00  0.00           H  
ATOM   2490  N   LEU A 167      18.933  38.993  35.668  1.00  0.00           N  
ATOM   2491  CA  LEU A 167      17.637  38.369  35.445  1.00  0.00           C  
ATOM   2492  C   LEU A 167      16.712  39.234  34.598  1.00  0.00           C  
ATOM   2493  O   LEU A 167      16.562  40.428  34.836  1.00  0.00           O  
ATOM   2494  CB  LEU A 167      16.948  38.060  36.780  1.00  0.00           C  
ATOM   2495  CG  LEU A 167      15.569  37.389  36.733  1.00  0.00           C  
ATOM   2496  CD1 LEU A 167      15.752  35.943  36.290  1.00  0.00           C  
ATOM   2497  CD2 LEU A 167      14.907  37.473  38.100  1.00  0.00           C  
ATOM   2498  H   LEU A 167      19.036  39.780  36.296  1.00  0.00           H  
ATOM   2499  HA  LEU A 167      17.798  37.435  34.910  1.00  0.00           H  
ATOM   2500 1HB  LEU A 167      17.602  37.403  37.352  1.00  0.00           H  
ATOM   2501 2HB  LEU A 167      16.819  38.987  37.340  1.00  0.00           H  
ATOM   2502  HG  LEU A 167      14.931  37.884  36.001  1.00  0.00           H  
ATOM   2503 1HD1 LEU A 167      14.788  35.437  36.246  1.00  0.00           H  
ATOM   2504 2HD1 LEU A 167      16.211  35.910  35.302  1.00  0.00           H  
ATOM   2505 3HD1 LEU A 167      16.395  35.431  37.006  1.00  0.00           H  
ATOM   2506 1HD2 LEU A 167      13.925  36.998  38.071  1.00  0.00           H  
ATOM   2507 2HD2 LEU A 167      15.517  36.968  38.848  1.00  0.00           H  
ATOM   2508 3HD2 LEU A 167      14.793  38.521  38.377  1.00  0.00           H  
ATOM   2509  N   VAL A 168      16.075  38.638  33.598  1.00  0.00           N  
ATOM   2510  CA  VAL A 168      15.108  39.375  32.792  1.00  0.00           C  
ATOM   2511  C   VAL A 168      13.731  39.068  33.374  1.00  0.00           C  
ATOM   2512  O   VAL A 168      13.327  37.911  33.462  1.00  0.00           O  
ATOM   2513  CB  VAL A 168      15.183  38.954  31.313  1.00  0.00           C  
ATOM   2514  CG1 VAL A 168      14.144  39.691  30.479  1.00  0.00           C  
ATOM   2515  CG2 VAL A 168      16.587  39.224  30.795  1.00  0.00           C  
ATOM   2516  H   VAL A 168      16.258  37.665  33.388  1.00  0.00           H  
ATOM   2517  HA  VAL A 168      15.323  40.443  32.845  1.00  0.00           H  
ATOM   2518  HB  VAL A 168      14.956  37.892  31.225  1.00  0.00           H  
ATOM   2519 1HG1 VAL A 168      14.225  39.369  29.441  1.00  0.00           H  
ATOM   2520 2HG1 VAL A 168      13.142  39.471  30.845  1.00  0.00           H  
ATOM   2521 3HG1 VAL A 168      14.319  40.764  30.543  1.00  0.00           H  
ATOM   2522 1HG2 VAL A 168      16.644  38.927  29.748  1.00  0.00           H  
ATOM   2523 2HG2 VAL A 168      16.821  40.286  30.883  1.00  0.00           H  
ATOM   2524 3HG2 VAL A 168      17.291  38.643  31.389  1.00  0.00           H  
ATOM   2525  N   VAL A 169      13.018  40.110  33.790  1.00  0.00           N  
ATOM   2526  CA  VAL A 169      11.725  39.913  34.436  1.00  0.00           C  
ATOM   2527  C   VAL A 169      10.628  40.531  33.580  1.00  0.00           C  
ATOM   2528  O   VAL A 169       9.512  40.783  34.037  1.00  0.00           O  
ATOM   2529  CB  VAL A 169      11.697  40.547  35.840  1.00  0.00           C  
ATOM   2530  CG1 VAL A 169      12.727  39.856  36.720  1.00  0.00           C  
ATOM   2531  CG2 VAL A 169      11.959  42.044  35.768  1.00  0.00           C  
ATOM   2532  H   VAL A 169      13.397  41.035  33.645  1.00  0.00           H  
ATOM   2533  HA  VAL A 169      11.539  38.845  34.543  1.00  0.00           H  
ATOM   2534  HB  VAL A 169      10.717  40.384  36.290  1.00  0.00           H  
ATOM   2535 1HG1 VAL A 169      12.716  40.296  37.718  1.00  0.00           H  
ATOM   2536 2HG1 VAL A 169      12.483  38.795  36.787  1.00  0.00           H  
ATOM   2537 3HG1 VAL A 169      13.719  39.977  36.285  1.00  0.00           H  
ATOM   2538 1HG2 VAL A 169      11.931  42.456  36.776  1.00  0.00           H  
ATOM   2539 2HG2 VAL A 169      12.940  42.226  35.326  1.00  0.00           H  
ATOM   2540 3HG2 VAL A 169      11.189  42.508  35.153  1.00  0.00           H  
ATOM   2541  N   GLY A 170      10.971  40.766  32.319  1.00  0.00           N  
ATOM   2542  CA  GLY A 170      10.020  41.312  31.372  1.00  0.00           C  
ATOM   2543  C   GLY A 170      10.662  42.247  30.373  1.00  0.00           C  
ATOM   2544  O   GLY A 170      11.876  42.248  30.168  1.00  0.00           O  
ATOM   2545  H   GLY A 170      11.917  40.556  32.033  1.00  0.00           H  
ATOM   2546 1HA  GLY A 170       9.546  40.485  30.843  1.00  0.00           H  
ATOM   2547 2HA  GLY A 170       9.242  41.850  31.911  1.00  0.00           H  
ATOM   2548  N   TYR A 171       9.807  43.044  29.742  1.00  0.00           N  
ATOM   2549  CA  TYR A 171      10.166  44.002  28.708  1.00  0.00           C  
ATOM   2550  C   TYR A 171       9.053  45.031  28.603  1.00  0.00           C  
ATOM   2551  O   TYR A 171       7.947  44.825  29.101  1.00  0.00           O  
ATOM   2552  CB  TYR A 171      10.400  43.345  27.347  1.00  0.00           C  
ATOM   2553  CG  TYR A 171       9.233  42.559  26.790  1.00  0.00           C  
ATOM   2554  CD1 TYR A 171       8.217  43.193  26.091  1.00  0.00           C  
ATOM   2555  CD2 TYR A 171       9.184  41.186  26.982  1.00  0.00           C  
ATOM   2556  CE1 TYR A 171       7.164  42.451  25.594  1.00  0.00           C  
ATOM   2557  CE2 TYR A 171       8.123  40.458  26.478  1.00  0.00           C  
ATOM   2558  CZ  TYR A 171       7.115  41.096  25.784  1.00  0.00           C  
ATOM   2559  OH  TYR A 171       6.049  40.389  25.274  1.00  0.00           O  
ATOM   2560  H   TYR A 171       8.835  42.965  30.012  1.00  0.00           H  
ATOM   2561  HA  TYR A 171      11.090  44.508  28.991  1.00  0.00           H  
ATOM   2562 1HB  TYR A 171      10.653  44.112  26.614  1.00  0.00           H  
ATOM   2563 2HB  TYR A 171      11.247  42.664  27.420  1.00  0.00           H  
ATOM   2564  HD1 TYR A 171       8.239  44.271  25.930  1.00  0.00           H  
ATOM   2565  HD2 TYR A 171       9.986  40.695  27.533  1.00  0.00           H  
ATOM   2566  HE1 TYR A 171       6.369  42.957  25.047  1.00  0.00           H  
ATOM   2567  HE2 TYR A 171       8.096  39.381  26.638  1.00  0.00           H  
ATOM   2568  HH  TYR A 171       5.485  40.985  24.777  1.00  0.00           H  
ATOM   2569  N   GLY A 172       9.335  46.157  27.958  1.00  0.00           N  
ATOM   2570  CA  GLY A 172       8.302  47.161  27.820  1.00  0.00           C  
ATOM   2571  C   GLY A 172       8.734  48.367  27.019  1.00  0.00           C  
ATOM   2572  O   GLY A 172       9.746  48.353  26.321  1.00  0.00           O  
ATOM   2573  H   GLY A 172      10.262  46.283  27.576  1.00  0.00           H  
ATOM   2574 1HA  GLY A 172       7.434  46.711  27.337  1.00  0.00           H  
ATOM   2575 2HA  GLY A 172       7.993  47.491  28.811  1.00  0.00           H  
ATOM   2576  N   PHE A 173       7.944  49.428  27.140  1.00  0.00           N  
ATOM   2577  CA  PHE A 173       8.160  50.666  26.407  1.00  0.00           C  
ATOM   2578  C   PHE A 173       7.782  51.887  27.229  1.00  0.00           C  
ATOM   2579  O   PHE A 173       6.997  51.785  28.173  1.00  0.00           O  
ATOM   2580  CB  PHE A 173       7.339  50.614  25.118  1.00  0.00           C  
ATOM   2581  CG  PHE A 173       5.876  50.436  25.413  1.00  0.00           C  
ATOM   2582  CD1 PHE A 173       5.038  51.523  25.612  1.00  0.00           C  
ATOM   2583  CD2 PHE A 173       5.332  49.148  25.490  1.00  0.00           C  
ATOM   2584  CE1 PHE A 173       3.696  51.333  25.882  1.00  0.00           C  
ATOM   2585  CE2 PHE A 173       3.989  48.965  25.759  1.00  0.00           C  
ATOM   2586  CZ  PHE A 173       3.172  50.060  25.954  1.00  0.00           C  
ATOM   2587  H   PHE A 173       7.157  49.379  27.768  1.00  0.00           H  
ATOM   2588  HA  PHE A 173       9.221  50.744  26.166  1.00  0.00           H  
ATOM   2589 1HB  PHE A 173       7.479  51.531  24.546  1.00  0.00           H  
ATOM   2590 2HB  PHE A 173       7.677  49.795  24.486  1.00  0.00           H  
ATOM   2591  HD1 PHE A 173       5.445  52.533  25.556  1.00  0.00           H  
ATOM   2592  HD2 PHE A 173       5.976  48.281  25.336  1.00  0.00           H  
ATOM   2593  HE1 PHE A 173       3.054  52.200  26.037  1.00  0.00           H  
ATOM   2594  HE2 PHE A 173       3.576  47.958  25.816  1.00  0.00           H  
ATOM   2595  HZ  PHE A 173       2.113  49.921  26.169  1.00  0.00           H  
ATOM   2596  N   GLU A 174       8.358  53.029  26.862  1.00  0.00           N  
ATOM   2597  CA  GLU A 174       8.050  54.291  27.520  1.00  0.00           C  
ATOM   2598  C   GLU A 174       6.759  54.951  27.045  1.00  0.00           C  
ATOM   2599  O   GLU A 174       6.381  54.874  25.877  1.00  0.00           O  
ATOM   2600  CB  GLU A 174       9.204  55.278  27.330  1.00  0.00           C  
ATOM   2601  CG  GLU A 174      10.507  54.796  27.955  1.00  0.00           C  
ATOM   2602  CD  GLU A 174      10.451  54.798  29.457  1.00  0.00           C  
ATOM   2603  OE1 GLU A 174      10.183  55.825  30.032  1.00  0.00           O  
ATOM   2604  OE2 GLU A 174      10.677  53.762  30.037  1.00  0.00           O  
ATOM   2605  H   GLU A 174       9.023  52.982  26.103  1.00  0.00           H  
ATOM   2606  HA  GLU A 174       7.922  54.089  28.584  1.00  0.00           H  
ATOM   2607 1HB  GLU A 174       9.370  55.443  26.264  1.00  0.00           H  
ATOM   2608 2HB  GLU A 174       8.942  56.238  27.772  1.00  0.00           H  
ATOM   2609 1HG  GLU A 174      10.708  53.785  27.601  1.00  0.00           H  
ATOM   2610 2HG  GLU A 174      11.322  55.437  27.622  1.00  0.00           H  
ATOM   2611  N   GLY A 175       6.094  55.610  27.984  1.00  0.00           N  
ATOM   2612  CA  GLY A 175       4.875  56.344  27.712  1.00  0.00           C  
ATOM   2613  C   GLY A 175       3.819  55.401  27.171  1.00  0.00           C  
ATOM   2614  O   GLY A 175       3.612  54.314  27.714  1.00  0.00           O  
ATOM   2615  H   GLY A 175       6.461  55.595  28.927  1.00  0.00           H  
ATOM   2616 1HA  GLY A 175       4.522  56.825  28.624  1.00  0.00           H  
ATOM   2617 2HA  GLY A 175       5.077  57.138  26.994  1.00  0.00           H  
ATOM   2618  N   ALA A 176       3.164  55.823  26.092  1.00  0.00           N  
ATOM   2619  CA  ALA A 176       2.134  55.020  25.445  1.00  0.00           C  
ATOM   2620  C   ALA A 176       2.615  54.524  24.082  1.00  0.00           C  
ATOM   2621  O   ALA A 176       1.832  53.997  23.291  1.00  0.00           O  
ATOM   2622  CB  ALA A 176       0.847  55.819  25.308  1.00  0.00           C  
ATOM   2623  H   ALA A 176       3.391  56.730  25.711  1.00  0.00           H  
ATOM   2624  HA  ALA A 176       1.938  54.145  26.065  1.00  0.00           H  
ATOM   2625 1HB  ALA A 176       0.083  55.199  24.840  1.00  0.00           H  
ATOM   2626 2HB  ALA A 176       0.507  56.131  26.295  1.00  0.00           H  
ATOM   2627 3HB  ALA A 176       1.029  56.696  24.693  1.00  0.00           H  
ATOM   2628  N   ASN A 177       3.900  54.680  23.777  1.00  0.00           N  
ATOM   2629  CA  ASN A 177       4.286  54.286  22.427  1.00  0.00           C  
ATOM   2630  C   ASN A 177       4.709  52.820  22.424  1.00  0.00           C  
ATOM   2631  O   ASN A 177       5.876  52.486  22.634  1.00  0.00           O  
ATOM   2632  CB  ASN A 177       5.390  55.144  21.833  1.00  0.00           C  
ATOM   2633  CG  ASN A 177       5.592  54.829  20.379  1.00  0.00           C  
ATOM   2634  OD1 ASN A 177       5.285  53.752  19.856  1.00  0.00           O  
ATOM   2635  ND2 ASN A 177       6.124  55.801  19.683  1.00  0.00           N  
ATOM   2636  H   ASN A 177       4.569  55.050  24.438  1.00  0.00           H  
ATOM   2637  HA  ASN A 177       3.422  54.385  21.770  1.00  0.00           H  
ATOM   2638 1HB  ASN A 177       5.140  56.198  21.949  1.00  0.00           H  
ATOM   2639 2HB  ASN A 177       6.320  54.970  22.377  1.00  0.00           H  
ATOM   2640 1HD2 ASN A 177       6.295  55.685  18.705  1.00  0.00           H  
ATOM   2641 2HD2 ASN A 177       6.362  56.665  20.129  1.00  0.00           H  
ATOM   2642  N   SER A 178       3.724  51.962  22.178  1.00  0.00           N  
ATOM   2643  CA  SER A 178       3.919  50.518  22.227  1.00  0.00           C  
ATOM   2644  C   SER A 178       4.906  50.008  21.182  1.00  0.00           C  
ATOM   2645  O   SER A 178       5.403  48.888  21.291  1.00  0.00           O  
ATOM   2646  CB  SER A 178       2.578  49.836  22.045  1.00  0.00           C  
ATOM   2647  OG  SER A 178       2.071  50.052  20.757  1.00  0.00           O  
ATOM   2648  H   SER A 178       2.820  52.352  21.950  1.00  0.00           H  
ATOM   2649  HA  SER A 178       4.329  50.253  23.203  1.00  0.00           H  
ATOM   2650 1HB  SER A 178       2.697  48.767  22.221  1.00  0.00           H  
ATOM   2651 2HB  SER A 178       1.874  50.219  22.784  1.00  0.00           H  
ATOM   2652  HG  SER A 178       1.235  49.580  20.713  1.00  0.00           H  
ATOM   2653  N   ASP A 179       5.199  50.815  20.166  1.00  0.00           N  
ATOM   2654  CA  ASP A 179       6.114  50.384  19.116  1.00  0.00           C  
ATOM   2655  C   ASP A 179       7.447  51.122  19.118  1.00  0.00           C  
ATOM   2656  O   ASP A 179       8.190  51.027  18.138  1.00  0.00           O  
ATOM   2657  CB  ASP A 179       5.462  50.551  17.741  1.00  0.00           C  
ATOM   2658  CG  ASP A 179       4.310  49.577  17.526  1.00  0.00           C  
ATOM   2659  OD1 ASP A 179       4.423  48.445  17.931  1.00  0.00           O  
ATOM   2660  OD2 ASP A 179       3.319  49.966  16.956  1.00  0.00           O  
ATOM   2661  H   ASP A 179       4.789  51.737  20.109  1.00  0.00           H  
ATOM   2662  HA  ASP A 179       6.339  49.329  19.276  1.00  0.00           H  
ATOM   2663 1HB  ASP A 179       5.091  51.571  17.644  1.00  0.00           H  
ATOM   2664 2HB  ASP A 179       6.205  50.395  16.958  1.00  0.00           H  
ATOM   2665  N   ASN A 180       7.778  51.847  20.179  1.00  0.00           N  
ATOM   2666  CA  ASN A 180       9.063  52.535  20.186  1.00  0.00           C  
ATOM   2667  C   ASN A 180       9.594  52.669  21.603  1.00  0.00           C  
ATOM   2668  O   ASN A 180       8.944  52.246  22.559  1.00  0.00           O  
ATOM   2669  CB  ASN A 180       8.930  53.890  19.515  1.00  0.00           C  
ATOM   2670  CG  ASN A 180      10.183  54.377  18.842  1.00  0.00           C  
ATOM   2671  OD1 ASN A 180      11.298  54.077  19.277  1.00  0.00           O  
ATOM   2672  ND2 ASN A 180      10.019  55.127  17.782  1.00  0.00           N  
ATOM   2673  H   ASN A 180       7.150  51.920  20.966  1.00  0.00           H  
ATOM   2674  HA  ASN A 180       9.789  51.940  19.627  1.00  0.00           H  
ATOM   2675 1HB  ASN A 180       8.139  53.842  18.766  1.00  0.00           H  
ATOM   2676 2HB  ASN A 180       8.637  54.626  20.266  1.00  0.00           H  
ATOM   2677 1HD2 ASN A 180      10.816  55.480  17.291  1.00  0.00           H  
ATOM   2678 2HD2 ASN A 180       9.100  55.351  17.460  1.00  0.00           H  
ATOM   2679  N   SER A 181      10.777  53.256  21.773  1.00  0.00           N  
ATOM   2680  CA  SER A 181      11.349  53.435  23.098  1.00  0.00           C  
ATOM   2681  C   SER A 181      11.229  52.136  23.886  1.00  0.00           C  
ATOM   2682  O   SER A 181      10.791  52.135  25.036  1.00  0.00           O  
ATOM   2683  CB  SER A 181      10.657  54.560  23.844  1.00  0.00           C  
ATOM   2684  OG  SER A 181      10.803  55.782  23.174  1.00  0.00           O  
ATOM   2685  H   SER A 181      11.278  53.583  20.959  1.00  0.00           H  
ATOM   2686  HA  SER A 181      12.404  53.693  22.994  1.00  0.00           H  
ATOM   2687 1HB  SER A 181       9.598  54.333  23.951  1.00  0.00           H  
ATOM   2688 2HB  SER A 181      11.082  54.635  24.843  1.00  0.00           H  
ATOM   2689  HG  SER A 181      10.365  56.435  23.726  1.00  0.00           H  
ATOM   2690  N   LYS A 182      11.612  51.042  23.240  1.00  0.00           N  
ATOM   2691  CA  LYS A 182      11.508  49.688  23.778  1.00  0.00           C  
ATOM   2692  C   LYS A 182      12.743  49.238  24.552  1.00  0.00           C  
ATOM   2693  O   LYS A 182      13.871  49.580  24.195  1.00  0.00           O  
ATOM   2694  CB  LYS A 182      11.240  48.711  22.633  1.00  0.00           C  
ATOM   2695  CG  LYS A 182       9.908  48.921  21.923  1.00  0.00           C  
ATOM   2696  CD  LYS A 182       9.771  48.058  20.677  1.00  0.00           C  
ATOM   2697  CE  LYS A 182      10.485  48.686  19.489  1.00  0.00           C  
ATOM   2698  NZ  LYS A 182      10.382  47.863  18.254  1.00  0.00           N  
ATOM   2699  H   LYS A 182      11.999  51.182  22.317  1.00  0.00           H  
ATOM   2700  HA  LYS A 182      10.671  49.667  24.479  1.00  0.00           H  
ATOM   2701 1HB  LYS A 182      12.037  48.812  21.898  1.00  0.00           H  
ATOM   2702 2HB  LYS A 182      11.256  47.691  23.012  1.00  0.00           H  
ATOM   2703 1HG  LYS A 182       9.094  48.677  22.605  1.00  0.00           H  
ATOM   2704 2HG  LYS A 182       9.805  49.965  21.628  1.00  0.00           H  
ATOM   2705 1HD  LYS A 182      10.194  47.071  20.860  1.00  0.00           H  
ATOM   2706 2HD  LYS A 182       8.715  47.941  20.438  1.00  0.00           H  
ATOM   2707 1HE  LYS A 182      10.052  49.665  19.295  1.00  0.00           H  
ATOM   2708 2HE  LYS A 182      11.541  48.813  19.726  1.00  0.00           H  
ATOM   2709 1HZ  LYS A 182      10.872  48.317  17.494  1.00  0.00           H  
ATOM   2710 2HZ  LYS A 182      10.795  46.957  18.427  1.00  0.00           H  
ATOM   2711 3HZ  LYS A 182       9.409  47.753  18.003  1.00  0.00           H  
ATOM   2712  N   TYR A 183      12.497  48.463  25.601  1.00  0.00           N  
ATOM   2713  CA  TYR A 183      13.551  47.917  26.444  1.00  0.00           C  
ATOM   2714  C   TYR A 183      13.279  46.577  27.105  1.00  0.00           C  
ATOM   2715  O   TYR A 183      12.135  46.156  27.276  1.00  0.00           O  
ATOM   2716  CB  TYR A 183      13.890  48.947  27.524  1.00  0.00           C  
ATOM   2717  CG  TYR A 183      12.713  49.207  28.436  1.00  0.00           C  
ATOM   2718  CD1 TYR A 183      12.504  48.424  29.561  1.00  0.00           C  
ATOM   2719  CD2 TYR A 183      11.829  50.238  28.151  1.00  0.00           C  
ATOM   2720  CE1 TYR A 183      11.428  48.658  30.396  1.00  0.00           C  
ATOM   2721  CE2 TYR A 183      10.754  50.473  28.986  1.00  0.00           C  
ATOM   2722  CZ  TYR A 183      10.552  49.688  30.104  1.00  0.00           C  
ATOM   2723  OH  TYR A 183       9.480  49.927  30.932  1.00  0.00           O  
ATOM   2724  H   TYR A 183      11.534  48.252  25.819  1.00  0.00           H  
ATOM   2725  HA  TYR A 183      14.412  47.749  25.795  1.00  0.00           H  
ATOM   2726 1HB  TYR A 183      14.733  48.588  28.117  1.00  0.00           H  
ATOM   2727 2HB  TYR A 183      14.196  49.882  27.055  1.00  0.00           H  
ATOM   2728  HD1 TYR A 183      13.190  47.610  29.796  1.00  0.00           H  
ATOM   2729  HD2 TYR A 183      11.978  50.863  27.271  1.00  0.00           H  
ATOM   2730  HE1 TYR A 183      11.274  48.036  31.277  1.00  0.00           H  
ATOM   2731  HE2 TYR A 183      10.060  51.283  28.760  1.00  0.00           H  
ATOM   2732  HH  TYR A 183       8.957  50.648  30.574  1.00  0.00           H  
ATOM   2733  N   TRP A 184      14.353  45.889  27.470  1.00  0.00           N  
ATOM   2734  CA  TRP A 184      14.279  44.688  28.288  1.00  0.00           C  
ATOM   2735  C   TRP A 184      14.326  45.148  29.738  1.00  0.00           C  
ATOM   2736  O   TRP A 184      15.062  46.085  30.048  1.00  0.00           O  
ATOM   2737  CB  TRP A 184      15.425  43.716  27.996  1.00  0.00           C  
ATOM   2738  CG  TRP A 184      15.351  43.041  26.661  1.00  0.00           C  
ATOM   2739  CD1 TRP A 184      16.030  43.350  25.520  1.00  0.00           C  
ATOM   2740  CD2 TRP A 184      14.522  41.912  26.350  1.00  0.00           C  
ATOM   2741  NE1 TRP A 184      15.674  42.484  24.516  1.00  0.00           N  
ATOM   2742  CE2 TRP A 184      14.752  41.595  25.009  1.00  0.00           C  
ATOM   2743  CE3 TRP A 184      13.613  41.151  27.095  1.00  0.00           C  
ATOM   2744  CZ2 TRP A 184      14.118  40.568  24.396  1.00  0.00           C  
ATOM   2745  CZ3 TRP A 184      12.961  40.095  26.468  1.00  0.00           C  
ATOM   2746  CH2 TRP A 184      13.214  39.816  25.149  1.00  0.00           C  
ATOM   2747  H   TRP A 184      15.251  46.230  27.155  1.00  0.00           H  
ATOM   2748  HA  TRP A 184      13.346  44.162  28.080  1.00  0.00           H  
ATOM   2749 1HB  TRP A 184      16.376  44.245  28.045  1.00  0.00           H  
ATOM   2750 2HB  TRP A 184      15.442  42.940  28.762  1.00  0.00           H  
ATOM   2751  HD1 TRP A 184      16.746  44.162  25.420  1.00  0.00           H  
ATOM   2752  HE1 TRP A 184      16.022  42.488  23.568  1.00  0.00           H  
ATOM   2753  HE3 TRP A 184      13.422  41.380  28.143  1.00  0.00           H  
ATOM   2754  HZ2 TRP A 184      14.295  40.319  23.350  1.00  0.00           H  
ATOM   2755  HZ3 TRP A 184      12.251  39.498  27.041  1.00  0.00           H  
ATOM   2756  HH2 TRP A 184      12.701  38.987  24.663  1.00  0.00           H  
ATOM   2757  N   LEU A 185      13.546  44.529  30.622  1.00  0.00           N  
ATOM   2758  CA  LEU A 185      13.555  44.931  32.025  1.00  0.00           C  
ATOM   2759  C   LEU A 185      14.457  43.986  32.811  1.00  0.00           C  
ATOM   2760  O   LEU A 185      14.124  42.826  33.039  1.00  0.00           O  
ATOM   2761  CB  LEU A 185      12.111  44.889  32.542  1.00  0.00           C  
ATOM   2762  CG  LEU A 185      11.840  45.227  34.014  1.00  0.00           C  
ATOM   2763  CD1 LEU A 185      12.285  46.646  34.339  1.00  0.00           C  
ATOM   2764  CD2 LEU A 185      10.347  45.040  34.244  1.00  0.00           C  
ATOM   2765  H   LEU A 185      12.942  43.774  30.329  1.00  0.00           H  
ATOM   2766  HA  LEU A 185      13.941  45.947  32.096  1.00  0.00           H  
ATOM   2767 1HB  LEU A 185      11.524  45.592  31.953  1.00  0.00           H  
ATOM   2768 2HB  LEU A 185      11.723  43.884  32.382  1.00  0.00           H  
ATOM   2769  HG  LEU A 185      12.410  44.561  34.662  1.00  0.00           H  
ATOM   2770 1HD1 LEU A 185      12.078  46.854  35.390  1.00  0.00           H  
ATOM   2771 2HD1 LEU A 185      13.352  46.762  34.157  1.00  0.00           H  
ATOM   2772 3HD1 LEU A 185      11.739  47.352  33.714  1.00  0.00           H  
ATOM   2773 1HD2 LEU A 185      10.101  45.268  35.282  1.00  0.00           H  
ATOM   2774 2HD2 LEU A 185       9.784  45.707  33.591  1.00  0.00           H  
ATOM   2775 3HD2 LEU A 185      10.051  44.012  34.033  1.00  0.00           H  
ATOM   2776  N   VAL A 186      15.607  44.506  33.226  1.00  0.00           N  
ATOM   2777  CA  VAL A 186      16.641  43.687  33.845  1.00  0.00           C  
ATOM   2778  C   VAL A 186      17.046  43.993  35.284  1.00  0.00           C  
ATOM   2779  O   VAL A 186      17.373  45.121  35.654  1.00  0.00           O  
ATOM   2780  CB  VAL A 186      17.878  43.815  32.937  1.00  0.00           C  
ATOM   2781  CG1 VAL A 186      19.058  43.049  33.517  1.00  0.00           C  
ATOM   2782  CG2 VAL A 186      17.536  43.308  31.543  1.00  0.00           C  
ATOM   2783  H   VAL A 186      15.787  45.493  33.119  1.00  0.00           H  
ATOM   2784  HA  VAL A 186      16.273  42.660  33.866  1.00  0.00           H  
ATOM   2785  HB  VAL A 186      18.177  44.861  32.882  1.00  0.00           H  
ATOM   2786 1HG1 VAL A 186      19.912  43.163  32.848  1.00  0.00           H  
ATOM   2787 2HG1 VAL A 186      19.328  43.427  34.503  1.00  0.00           H  
ATOM   2788 3HG1 VAL A 186      18.759  42.004  33.590  1.00  0.00           H  
ATOM   2789 1HG2 VAL A 186      18.407  43.398  30.897  1.00  0.00           H  
ATOM   2790 2HG2 VAL A 186      17.236  42.263  31.622  1.00  0.00           H  
ATOM   2791 3HG2 VAL A 186      16.718  43.891  31.116  1.00  0.00           H  
ATOM   2792  N   LYS A 187      17.024  42.936  36.091  1.00  0.00           N  
ATOM   2793  CA  LYS A 187      17.374  42.923  37.506  1.00  0.00           C  
ATOM   2794  C   LYS A 187      18.839  42.587  37.757  1.00  0.00           C  
ATOM   2795  O   LYS A 187      19.321  41.524  37.363  1.00  0.00           O  
ATOM   2796  CB  LYS A 187      16.497  41.929  38.266  1.00  0.00           C  
ATOM   2797  CG  LYS A 187      16.760  41.867  39.765  1.00  0.00           C  
ATOM   2798  CD  LYS A 187      15.909  40.824  40.473  1.00  0.00           C  
ATOM   2799  CE  LYS A 187      16.338  40.726  41.930  1.00  0.00           C  
ATOM   2800  NZ  LYS A 187      15.593  39.724  42.739  1.00  0.00           N  
ATOM   2801  H   LYS A 187      16.737  42.063  35.673  1.00  0.00           H  
ATOM   2802  HA  LYS A 187      17.206  43.923  37.909  1.00  0.00           H  
ATOM   2803 1HB  LYS A 187      15.438  42.160  38.143  1.00  0.00           H  
ATOM   2804 2HB  LYS A 187      16.661  40.936  37.846  1.00  0.00           H  
ATOM   2805 1HG  LYS A 187      17.808  41.625  39.952  1.00  0.00           H  
ATOM   2806 2HG  LYS A 187      16.545  42.846  40.191  1.00  0.00           H  
ATOM   2807 1HD  LYS A 187      14.854  41.098  40.418  1.00  0.00           H  
ATOM   2808 2HD  LYS A 187      16.033  39.858  39.984  1.00  0.00           H  
ATOM   2809 1HE  LYS A 187      17.394  40.462  41.963  1.00  0.00           H  
ATOM   2810 2HE  LYS A 187      16.195  41.703  42.393  1.00  0.00           H  
ATOM   2811 1HZ  LYS A 187      15.945  39.732  43.685  1.00  0.00           H  
ATOM   2812 2HZ  LYS A 187      14.607  39.941  42.751  1.00  0.00           H  
ATOM   2813 3HZ  LYS A 187      15.718  38.803  42.341  1.00  0.00           H  
ATOM   2814  N   ASN A 188      19.571  43.493  38.396  1.00  0.00           N  
ATOM   2815  CA  ASN A 188      20.985  43.260  38.646  1.00  0.00           C  
ATOM   2816  C   ASN A 188      21.322  42.757  40.048  1.00  0.00           C  
ATOM   2817  O   ASN A 188      20.446  42.579  40.892  1.00  0.00           O  
ATOM   2818  CB  ASN A 188      21.749  44.541  38.363  1.00  0.00           C  
ATOM   2819  CG  ASN A 188      21.853  44.775  36.882  1.00  0.00           C  
ATOM   2820  OD1 ASN A 188      22.803  44.321  36.232  1.00  0.00           O  
ATOM   2821  ND2 ASN A 188      20.889  45.476  36.341  1.00  0.00           N  
ATOM   2822  H   ASN A 188      19.155  44.356  38.719  1.00  0.00           H  
ATOM   2823  HA  ASN A 188      21.327  42.485  37.958  1.00  0.00           H  
ATOM   2824 1HB  ASN A 188      21.246  45.387  38.833  1.00  0.00           H  
ATOM   2825 2HB  ASN A 188      22.744  44.473  38.801  1.00  0.00           H  
ATOM   2826 1HD2 ASN A 188      20.902  45.667  35.359  1.00  0.00           H  
ATOM   2827 2HD2 ASN A 188      20.144  45.821  36.910  1.00  0.00           H  
ATOM   2828  N   SER A 189      22.614  42.530  40.258  1.00  0.00           N  
ATOM   2829  CA  SER A 189      23.242  42.080  41.496  1.00  0.00           C  
ATOM   2830  C   SER A 189      24.093  43.163  42.142  1.00  0.00           C  
ATOM   2831  O   SER A 189      24.922  42.904  43.018  1.00  0.00           O  
ATOM   2832  CB  SER A 189      24.089  40.857  41.205  1.00  0.00           C  
ATOM   2833  OG  SER A 189      25.084  41.203  40.282  1.00  0.00           O  
ATOM   2834  H   SER A 189      23.256  42.678  39.492  1.00  0.00           H  
ATOM   2835  HA  SER A 189      22.457  41.805  42.202  1.00  0.00           H  
ATOM   2836 1HB  SER A 189      24.530  40.496  42.134  1.00  0.00           H  
ATOM   2837 2HB  SER A 189      23.468  40.054  40.811  1.00  0.00           H  
ATOM   2838  HG  SER A 189      25.785  40.556  40.388  1.00  0.00           H  
ATOM   2839  N   TRP A 190      23.897  44.405  41.717  1.00  0.00           N  
ATOM   2840  CA  TRP A 190      24.695  45.514  42.225  1.00  0.00           C  
ATOM   2841  C   TRP A 190      24.113  46.107  43.505  1.00  0.00           C  
ATOM   2842  O   TRP A 190      24.711  46.984  44.136  1.00  0.00           O  
ATOM   2843  CB  TRP A 190      24.816  46.632  41.187  1.00  0.00           C  
ATOM   2844  CG  TRP A 190      25.376  46.255  39.849  1.00  0.00           C  
ATOM   2845  CD1 TRP A 190      24.691  46.323  38.672  1.00  0.00           C  
ATOM   2846  CD2 TRP A 190      26.698  45.759  39.508  1.00  0.00           C  
ATOM   2847  NE1 TRP A 190      25.484  45.908  37.632  1.00  0.00           N  
ATOM   2848  CE2 TRP A 190      26.717  45.560  38.125  1.00  0.00           C  
ATOM   2849  CE3 TRP A 190      27.847  45.475  40.255  1.00  0.00           C  
ATOM   2850  CZ2 TRP A 190      27.829  45.089  37.461  1.00  0.00           C  
ATOM   2851  CZ3 TRP A 190      28.970  45.001  39.586  1.00  0.00           C  
ATOM   2852  CH2 TRP A 190      28.962  44.814  38.226  1.00  0.00           C  
ATOM   2853  H   TRP A 190      23.176  44.575  41.027  1.00  0.00           H  
ATOM   2854  HA  TRP A 190      25.691  45.138  42.461  1.00  0.00           H  
ATOM   2855 1HB  TRP A 190      23.822  47.047  41.020  1.00  0.00           H  
ATOM   2856 2HB  TRP A 190      25.454  47.423  41.582  1.00  0.00           H  
ATOM   2857  HD1 TRP A 190      23.661  46.658  38.566  1.00  0.00           H  
ATOM   2858  HE1 TRP A 190      25.211  45.862  36.660  1.00  0.00           H  
ATOM   2859  HE3 TRP A 190      27.866  45.622  41.334  1.00  0.00           H  
ATOM   2860  HZ2 TRP A 190      27.837  44.935  36.382  1.00  0.00           H  
ATOM   2861  HZ3 TRP A 190      29.863  44.779  40.171  1.00  0.00           H  
ATOM   2862  HH2 TRP A 190      29.862  44.440  37.739  1.00  0.00           H  
ATOM   2863  N   GLY A 191      22.939  45.617  43.885  1.00  0.00           N  
ATOM   2864  CA  GLY A 191      22.215  46.063  45.061  1.00  0.00           C  
ATOM   2865  C   GLY A 191      21.064  46.979  44.688  1.00  0.00           C  
ATOM   2866  O   GLY A 191      21.029  47.545  43.596  1.00  0.00           O  
ATOM   2867  H   GLY A 191      22.547  44.893  43.302  1.00  0.00           H  
ATOM   2868 1HA  GLY A 191      21.843  45.181  45.585  1.00  0.00           H  
ATOM   2869 2HA  GLY A 191      22.903  46.583  45.726  1.00  0.00           H  
ATOM   2870  N   PRO A 192      20.091  47.157  45.594  1.00  0.00           N  
ATOM   2871  CA  PRO A 192      18.848  47.918  45.437  1.00  0.00           C  
ATOM   2872  C   PRO A 192      19.028  49.419  45.230  1.00  0.00           C  
ATOM   2873  O   PRO A 192      18.102  50.100  44.796  1.00  0.00           O  
ATOM   2874  CB  PRO A 192      18.126  47.633  46.758  1.00  0.00           C  
ATOM   2875  CG  PRO A 192      19.200  47.288  47.731  1.00  0.00           C  
ATOM   2876  CD  PRO A 192      20.237  46.550  46.928  1.00  0.00           C  
ATOM   2877  HA  PRO A 192      18.293  47.513  44.577  1.00  0.00           H  
ATOM   2878 1HB  PRO A 192      17.552  48.520  47.066  1.00  0.00           H  
ATOM   2879 2HB  PRO A 192      17.406  46.812  46.628  1.00  0.00           H  
ATOM   2880 1HG  PRO A 192      19.603  48.202  48.193  1.00  0.00           H  
ATOM   2881 2HG  PRO A 192      18.785  46.675  48.546  1.00  0.00           H  
ATOM   2882 1HD  PRO A 192      21.227  46.723  47.378  1.00  0.00           H  
ATOM   2883 2HD  PRO A 192      19.985  45.480  46.917  1.00  0.00           H  
ATOM   2884  N   GLU A 193      20.204  49.955  45.539  1.00  0.00           N  
ATOM   2885  CA  GLU A 193      20.422  51.389  45.373  1.00  0.00           C  
ATOM   2886  C   GLU A 193      20.948  51.748  43.986  1.00  0.00           C  
ATOM   2887  O   GLU A 193      20.998  52.924  43.623  1.00  0.00           O  
ATOM   2888  CB  GLU A 193      21.405  51.887  46.435  1.00  0.00           C  
ATOM   2889  CG  GLU A 193      20.890  51.774  47.863  1.00  0.00           C  
ATOM   2890  CD  GLU A 193      21.884  52.237  48.890  1.00  0.00           C  
ATOM   2891  OE1 GLU A 193      22.975  52.595  48.516  1.00  0.00           O  
ATOM   2892  OE2 GLU A 193      21.551  52.234  50.052  1.00  0.00           O  
ATOM   2893  H   GLU A 193      20.957  49.381  45.889  1.00  0.00           H  
ATOM   2894  HA  GLU A 193      19.468  51.899  45.503  1.00  0.00           H  
ATOM   2895 1HB  GLU A 193      22.332  51.319  46.364  1.00  0.00           H  
ATOM   2896 2HB  GLU A 193      21.646  52.934  46.245  1.00  0.00           H  
ATOM   2897 1HG  GLU A 193      19.984  52.374  47.955  1.00  0.00           H  
ATOM   2898 2HG  GLU A 193      20.629  50.736  48.063  1.00  0.00           H  
ATOM   2899  N   TRP A 194      21.331  50.734  43.214  1.00  0.00           N  
ATOM   2900  CA  TRP A 194      21.927  50.908  41.893  1.00  0.00           C  
ATOM   2901  C   TRP A 194      20.918  51.212  40.793  1.00  0.00           C  
ATOM   2902  O   TRP A 194      19.815  50.662  40.782  1.00  0.00           O  
ATOM   2903  CB  TRP A 194      22.700  49.632  41.554  1.00  0.00           C  
ATOM   2904  CG  TRP A 194      23.407  49.703  40.234  1.00  0.00           C  
ATOM   2905  CD1 TRP A 194      24.670  50.163  40.008  1.00  0.00           C  
ATOM   2906  CD2 TRP A 194      22.883  49.298  38.964  1.00  0.00           C  
ATOM   2907  NE1 TRP A 194      24.964  50.070  38.670  1.00  0.00           N  
ATOM   2908  CE2 TRP A 194      23.881  49.541  38.015  1.00  0.00           C  
ATOM   2909  CE3 TRP A 194      21.660  48.753  38.556  1.00  0.00           C  
ATOM   2910  CZ2 TRP A 194      23.700  49.264  36.691  1.00  0.00           C  
ATOM   2911  CZ3 TRP A 194      21.478  48.470  37.207  1.00  0.00           C  
ATOM   2912  CH2 TRP A 194      22.477  48.721  36.300  1.00  0.00           C  
ATOM   2913  H   TRP A 194      21.209  49.789  43.547  1.00  0.00           H  
ATOM   2914  HA  TRP A 194      22.615  51.751  41.943  1.00  0.00           H  
ATOM   2915 1HB  TRP A 194      23.439  49.433  42.329  1.00  0.00           H  
ATOM   2916 2HB  TRP A 194      22.014  48.786  41.533  1.00  0.00           H  
ATOM   2917  HD1 TRP A 194      25.345  50.547  40.771  1.00  0.00           H  
ATOM   2918  HE1 TRP A 194      25.838  50.350  38.250  1.00  0.00           H  
ATOM   2919  HE3 TRP A 194      20.867  48.552  39.276  1.00  0.00           H  
ATOM   2920  HZ2 TRP A 194      24.478  49.453  35.951  1.00  0.00           H  
ATOM   2921  HZ3 TRP A 194      20.518  48.048  36.910  1.00  0.00           H  
ATOM   2922  HH2 TRP A 194      22.329  48.496  35.243  1.00  0.00           H  
ATOM   2923  N   GLY A 195      21.256  52.079  39.842  1.00  0.00           N  
ATOM   2924  CA  GLY A 195      20.335  52.308  38.743  1.00  0.00           C  
ATOM   2925  C   GLY A 195      19.013  52.783  39.306  1.00  0.00           C  
ATOM   2926  O   GLY A 195      18.984  53.711  40.115  1.00  0.00           O  
ATOM   2927  H   GLY A 195      22.136  52.575  39.873  1.00  0.00           H  
ATOM   2928 1HA  GLY A 195      20.749  53.048  38.057  1.00  0.00           H  
ATOM   2929 2HA  GLY A 195      20.203  51.391  38.170  1.00  0.00           H  
ATOM   2930  N   SER A 196      17.920  52.163  38.878  1.00  0.00           N  
ATOM   2931  CA  SER A 196      16.620  52.538  39.417  1.00  0.00           C  
ATOM   2932  C   SER A 196      16.111  51.352  40.230  1.00  0.00           C  
ATOM   2933  O   SER A 196      15.566  50.386  39.699  1.00  0.00           O  
ATOM   2934  CB  SER A 196      15.659  52.885  38.296  1.00  0.00           C  
ATOM   2935  OG  SER A 196      14.391  53.207  38.798  1.00  0.00           O  
ATOM   2936  H   SER A 196      17.977  51.433  38.185  1.00  0.00           H  
ATOM   2937  HA  SER A 196      16.726  53.414  40.058  1.00  0.00           H  
ATOM   2938 1HB  SER A 196      16.055  53.730  37.732  1.00  0.00           H  
ATOM   2939 2HB  SER A 196      15.581  52.039  37.615  1.00  0.00           H  
ATOM   2940  HG  SER A 196      13.862  53.459  38.038  1.00  0.00           H  
ATOM   2941  N   ASN A 197      16.295  51.431  41.546  1.00  0.00           N  
ATOM   2942  CA  ASN A 197      15.928  50.374  42.482  1.00  0.00           C  
ATOM   2943  C   ASN A 197      16.546  49.026  42.130  1.00  0.00           C  
ATOM   2944  O   ASN A 197      15.916  47.989  42.336  1.00  0.00           O  
ATOM   2945  CB  ASN A 197      14.417  50.253  42.559  1.00  0.00           C  
ATOM   2946  CG  ASN A 197      13.768  51.516  43.051  1.00  0.00           C  
ATOM   2947  OD1 ASN A 197      14.168  52.121  44.053  1.00  0.00           O  
ATOM   2948  ND2 ASN A 197      12.748  51.936  42.347  1.00  0.00           N  
ATOM   2949  H   ASN A 197      16.715  52.272  41.914  1.00  0.00           H  
ATOM   2950  HA  ASN A 197      16.313  50.650  43.466  1.00  0.00           H  
ATOM   2951 1HB  ASN A 197      14.009  50.012  41.576  1.00  0.00           H  
ATOM   2952 2HB  ASN A 197      14.152  49.434  43.226  1.00  0.00           H  
ATOM   2953 1HD2 ASN A 197      12.263  52.770  42.611  1.00  0.00           H  
ATOM   2954 2HD2 ASN A 197      12.456  51.418  41.544  1.00  0.00           H  
ATOM   2955  N   GLY A 198      17.768  49.012  41.605  1.00  0.00           N  
ATOM   2956  CA  GLY A 198      18.448  47.796  41.203  1.00  0.00           C  
ATOM   2957  C   GLY A 198      18.194  47.399  39.766  1.00  0.00           C  
ATOM   2958  O   GLY A 198      18.771  46.431  39.267  1.00  0.00           O  
ATOM   2959  H   GLY A 198      18.288  49.866  41.461  1.00  0.00           H  
ATOM   2960 1HA  GLY A 198      19.521  47.936  41.345  1.00  0.00           H  
ATOM   2961 2HA  GLY A 198      18.126  46.984  41.854  1.00  0.00           H  
ATOM   2962  N   TYR A 199      17.335  48.141  39.071  1.00  0.00           N  
ATOM   2963  CA  TYR A 199      16.995  47.850  37.684  1.00  0.00           C  
ATOM   2964  C   TYR A 199      17.558  48.773  36.618  1.00  0.00           C  
ATOM   2965  O   TYR A 199      17.820  49.959  36.815  1.00  0.00           O  
ATOM   2966  CB  TYR A 199      15.475  47.821  37.512  1.00  0.00           C  
ATOM   2967  CG  TYR A 199      14.888  46.581  38.148  1.00  0.00           C  
ATOM   2968  CD1 TYR A 199      14.677  46.522  39.518  1.00  0.00           C  
ATOM   2969  CD2 TYR A 199      14.566  45.504  37.335  1.00  0.00           C  
ATOM   2970  CE1 TYR A 199      14.139  45.381  40.081  1.00  0.00           C  
ATOM   2971  CE2 TYR A 199      14.029  44.369  37.909  1.00  0.00           C  
ATOM   2972  CZ  TYR A 199      13.819  44.312  39.273  1.00  0.00           C  
ATOM   2973  OH  TYR A 199      13.284  43.175  39.832  1.00  0.00           O  
ATOM   2974  H   TYR A 199      16.889  48.937  39.506  1.00  0.00           H  
ATOM   2975  HA  TYR A 199      17.402  46.866  37.447  1.00  0.00           H  
ATOM   2976 1HB  TYR A 199      15.025  48.707  37.962  1.00  0.00           H  
ATOM   2977 2HB  TYR A 199      15.221  47.843  36.452  1.00  0.00           H  
ATOM   2978  HD1 TYR A 199      14.932  47.373  40.151  1.00  0.00           H  
ATOM   2979  HD2 TYR A 199      14.733  45.551  36.259  1.00  0.00           H  
ATOM   2980  HE1 TYR A 199      13.971  45.330  41.156  1.00  0.00           H  
ATOM   2981  HE2 TYR A 199      13.774  43.520  37.276  1.00  0.00           H  
ATOM   2982  HH  TYR A 199      13.305  43.251  40.789  1.00  0.00           H  
ATOM   2983  N   VAL A 200      17.730  48.166  35.447  1.00  0.00           N  
ATOM   2984  CA  VAL A 200      18.145  48.859  34.239  1.00  0.00           C  
ATOM   2985  C   VAL A 200      17.243  48.455  33.082  1.00  0.00           C  
ATOM   2986  O   VAL A 200      16.740  47.333  33.005  1.00  0.00           O  
ATOM   2987  CB  VAL A 200      19.613  48.513  33.927  1.00  0.00           C  
ATOM   2988  CG1 VAL A 200      19.708  47.025  33.628  1.00  0.00           C  
ATOM   2989  CG2 VAL A 200      20.150  49.335  32.764  1.00  0.00           C  
ATOM   2990  H   VAL A 200      17.561  47.171  35.411  1.00  0.00           H  
ATOM   2991  HA  VAL A 200      18.060  49.935  34.400  1.00  0.00           H  
ATOM   2992  HB  VAL A 200      20.219  48.722  34.811  1.00  0.00           H  
ATOM   2993 1HG1 VAL A 200      20.737  46.743  33.403  1.00  0.00           H  
ATOM   2994 2HG1 VAL A 200      19.368  46.462  34.498  1.00  0.00           H  
ATOM   2995 3HG1 VAL A 200      19.079  46.794  32.769  1.00  0.00           H  
ATOM   2996 1HG2 VAL A 200      21.188  49.066  32.572  1.00  0.00           H  
ATOM   2997 2HG2 VAL A 200      19.572  49.156  31.858  1.00  0.00           H  
ATOM   2998 3HG2 VAL A 200      20.096  50.397  33.002  1.00  0.00           H  
ATOM   2999  N   LYS A 201      17.022  49.412  32.191  1.00  0.00           N  
ATOM   3000  CA  LYS A 201      16.272  49.192  30.968  1.00  0.00           C  
ATOM   3001  C   LYS A 201      17.303  48.989  29.865  1.00  0.00           C  
ATOM   3002  O   LYS A 201      18.168  49.846  29.693  1.00  0.00           O  
ATOM   3003  CB  LYS A 201      15.383  50.418  30.753  1.00  0.00           C  
ATOM   3004  CG  LYS A 201      14.322  50.607  31.831  1.00  0.00           C  
ATOM   3005  CD  LYS A 201      13.532  51.891  31.613  1.00  0.00           C  
ATOM   3006  CE  LYS A 201      12.470  52.063  32.687  1.00  0.00           C  
ATOM   3007  NZ  LYS A 201      11.776  53.375  32.601  1.00  0.00           N  
ATOM   3008  H   LYS A 201      17.399  50.330  32.385  1.00  0.00           H  
ATOM   3009  HA  LYS A 201      15.648  48.304  31.068  1.00  0.00           H  
ATOM   3010 1HB  LYS A 201      16.005  51.314  30.725  1.00  0.00           H  
ATOM   3011 2HB  LYS A 201      14.874  50.347  29.793  1.00  0.00           H  
ATOM   3012 1HG  LYS A 201      13.629  49.765  31.819  1.00  0.00           H  
ATOM   3013 2HG  LYS A 201      14.802  50.646  32.807  1.00  0.00           H  
ATOM   3014 1HD  LYS A 201      14.213  52.743  31.639  1.00  0.00           H  
ATOM   3015 2HD  LYS A 201      13.050  51.870  30.638  1.00  0.00           H  
ATOM   3016 1HE  LYS A 201      11.734  51.267  32.582  1.00  0.00           H  
ATOM   3017 2HE  LYS A 201      12.943  51.978  33.666  1.00  0.00           H  
ATOM   3018 1HZ  LYS A 201      11.083  53.442  33.333  1.00  0.00           H  
ATOM   3019 2HZ  LYS A 201      12.446  54.125  32.709  1.00  0.00           H  
ATOM   3020 3HZ  LYS A 201      11.316  53.478  31.708  1.00  0.00           H  
ATOM   3021  N   ILE A 202      17.250  47.876  29.137  1.00  0.00           N  
ATOM   3022  CA  ILE A 202      18.233  47.633  28.085  1.00  0.00           C  
ATOM   3023  C   ILE A 202      17.586  47.828  26.716  1.00  0.00           C  
ATOM   3024  O   ILE A 202      16.551  47.222  26.445  1.00  0.00           O  
ATOM   3025  CB  ILE A 202      18.837  46.218  28.149  1.00  0.00           C  
ATOM   3026  CG1 ILE A 202      19.398  45.908  29.540  1.00  0.00           C  
ATOM   3027  CG2 ILE A 202      19.928  46.049  27.104  1.00  0.00           C  
ATOM   3028  CD1 ILE A 202      20.522  46.781  30.048  1.00  0.00           C  
ATOM   3029  H   ILE A 202      16.518  47.213  29.338  1.00  0.00           H  
ATOM   3030  HA  ILE A 202      19.053  48.343  28.183  1.00  0.00           H  
ATOM   3031  HB  ILE A 202      18.056  45.481  27.964  1.00  0.00           H  
ATOM   3032 1HG1 ILE A 202      18.580  45.985  30.255  1.00  0.00           H  
ATOM   3033 2HG1 ILE A 202      19.766  44.882  29.535  1.00  0.00           H  
ATOM   3034 1HG2 ILE A 202      20.344  45.044  27.164  1.00  0.00           H  
ATOM   3035 2HG2 ILE A 202      19.521  46.204  26.106  1.00  0.00           H  
ATOM   3036 3HG2 ILE A 202      20.733  46.768  27.262  1.00  0.00           H  
ATOM   3037 1HD1 ILE A 202      20.789  46.416  31.040  1.00  0.00           H  
ATOM   3038 2HD1 ILE A 202      21.387  46.725  29.385  1.00  0.00           H  
ATOM   3039 3HD1 ILE A 202      20.194  47.818  30.101  1.00  0.00           H  
ATOM   3040  N   ALA A 203      18.163  48.657  25.845  1.00  0.00           N  
ATOM   3041  CA  ALA A 203      17.503  48.881  24.560  1.00  0.00           C  
ATOM   3042  C   ALA A 203      17.164  47.562  23.868  1.00  0.00           C  
ATOM   3043  O   ALA A 203      18.004  46.671  23.726  1.00  0.00           O  
ATOM   3044  CB  ALA A 203      18.399  49.738  23.678  1.00  0.00           C  
ATOM   3045  H   ALA A 203      19.033  49.124  26.062  1.00  0.00           H  
ATOM   3046  HA  ALA A 203      16.564  49.406  24.727  1.00  0.00           H  
ATOM   3047 1HB  ALA A 203      17.904  49.899  22.720  1.00  0.00           H  
ATOM   3048 2HB  ALA A 203      18.581  50.698  24.162  1.00  0.00           H  
ATOM   3049 3HB  ALA A 203      19.347  49.228  23.522  1.00  0.00           H  
ATOM   3050  N   LYS A 204      15.912  47.460  23.433  1.00  0.00           N  
ATOM   3051  CA  LYS A 204      15.391  46.267  22.771  1.00  0.00           C  
ATOM   3052  C   LYS A 204      15.278  46.477  21.264  1.00  0.00           C  
ATOM   3053  O   LYS A 204      15.046  47.597  20.805  1.00  0.00           O  
ATOM   3054  CB  LYS A 204      14.027  45.889  23.353  1.00  0.00           C  
ATOM   3055  CG  LYS A 204      13.375  44.656  22.742  1.00  0.00           C  
ATOM   3056  CD  LYS A 204      12.137  44.172  23.483  1.00  0.00           C  
ATOM   3057  CE  LYS A 204      11.594  42.909  22.832  1.00  0.00           C  
ATOM   3058  NZ  LYS A 204      11.067  43.140  21.460  1.00  0.00           N  
ATOM   3059  H   LYS A 204      15.301  48.253  23.574  1.00  0.00           H  
ATOM   3060  HA  LYS A 204      16.083  45.442  22.941  1.00  0.00           H  
ATOM   3061 1HB  LYS A 204      14.131  45.709  24.424  1.00  0.00           H  
ATOM   3062 2HB  LYS A 204      13.341  46.725  23.220  1.00  0.00           H  
ATOM   3063 1HG  LYS A 204      13.087  44.892  21.717  1.00  0.00           H  
ATOM   3064 2HG  LYS A 204      14.090  43.833  22.730  1.00  0.00           H  
ATOM   3065 1HD  LYS A 204      12.395  43.967  24.523  1.00  0.00           H  
ATOM   3066 2HD  LYS A 204      11.372  44.948  23.464  1.00  0.00           H  
ATOM   3067 1HE  LYS A 204      12.391  42.170  22.776  1.00  0.00           H  
ATOM   3068 2HE  LYS A 204      10.789  42.515  23.451  1.00  0.00           H  
ATOM   3069 1HZ  LYS A 204      10.716  42.278  21.067  1.00  0.00           H  
ATOM   3070 2HZ  LYS A 204      10.314  43.814  21.502  1.00  0.00           H  
ATOM   3071 3HZ  LYS A 204      11.772  43.496  20.831  1.00  0.00           H  
ATOM   3072  N   ASP A 205      15.447  45.392  20.514  1.00  0.00           N  
ATOM   3073  CA  ASP A 205      15.421  45.378  19.058  1.00  0.00           C  
ATOM   3074  C   ASP A 205      16.538  46.261  18.521  1.00  0.00           C  
ATOM   3075  O   ASP A 205      16.379  47.015  17.556  1.00  0.00           O  
ATOM   3076  CB  ASP A 205      14.080  45.860  18.498  1.00  0.00           C  
ATOM   3077  CG  ASP A 205      12.874  45.056  18.964  1.00  0.00           C  
ATOM   3078  OD1 ASP A 205      13.024  43.993  19.518  1.00  0.00           O  
ATOM   3079  OD2 ASP A 205      11.773  45.509  18.765  1.00  0.00           O  
ATOM   3080  H   ASP A 205      15.606  44.499  20.959  1.00  0.00           H  
ATOM   3081  HA  ASP A 205      15.567  44.351  18.722  1.00  0.00           H  
ATOM   3082 1HB  ASP A 205      13.913  46.900  18.782  1.00  0.00           H  
ATOM   3083 2HB  ASP A 205      14.116  45.817  17.409  1.00  0.00           H  
ATOM   3084  N   LYS A 206      17.687  46.146  19.183  1.00  0.00           N  
ATOM   3085  CA  LYS A 206      18.945  46.827  18.929  1.00  0.00           C  
ATOM   3086  C   LYS A 206      20.022  45.775  18.687  1.00  0.00           C  
ATOM   3087  O   LYS A 206      21.157  45.883  19.146  1.00  0.00           O  
ATOM   3088  CB  LYS A 206      19.329  47.739  20.095  1.00  0.00           C  
ATOM   3089  CG  LYS A 206      19.028  49.220  19.907  1.00  0.00           C  
ATOM   3090  CD  LYS A 206      17.543  49.531  19.793  1.00  0.00           C  
ATOM   3091  CE  LYS A 206      17.301  51.028  19.670  1.00  0.00           C  
ATOM   3092  NZ  LYS A 206      15.872  51.334  19.391  1.00  0.00           N  
ATOM   3093  H   LYS A 206      17.690  45.505  19.966  1.00  0.00           H  
ATOM   3094  HA  LYS A 206      18.841  47.448  18.038  1.00  0.00           H  
ATOM   3095 1HB  LYS A 206      18.805  47.416  20.995  1.00  0.00           H  
ATOM   3096 2HB  LYS A 206      20.398  47.659  20.298  1.00  0.00           H  
ATOM   3097 1HG  LYS A 206      19.425  49.774  20.758  1.00  0.00           H  
ATOM   3098 2HG  LYS A 206      19.517  49.569  18.998  1.00  0.00           H  
ATOM   3099 1HD  LYS A 206      17.115  49.037  18.919  1.00  0.00           H  
ATOM   3100 2HD  LYS A 206      17.023  49.160  20.676  1.00  0.00           H  
ATOM   3101 1HE  LYS A 206      17.597  51.513  20.598  1.00  0.00           H  
ATOM   3102 2HE  LYS A 206      17.915  51.422  18.860  1.00  0.00           H  
ATOM   3103 1HZ  LYS A 206      15.750  52.334  19.317  1.00  0.00           H  
ATOM   3104 2HZ  LYS A 206      15.597  50.894  18.525  1.00  0.00           H  
ATOM   3105 3HZ  LYS A 206      15.301  50.981  20.146  1.00  0.00           H  
ATOM   3106  N   ASN A 207      19.594  44.741  17.971  1.00  0.00           N  
ATOM   3107  CA  ASN A 207      20.350  43.560  17.578  1.00  0.00           C  
ATOM   3108  C   ASN A 207      20.841  42.721  18.761  1.00  0.00           C  
ATOM   3109  O   ASN A 207      22.044  42.513  18.914  1.00  0.00           O  
ATOM   3110  CB  ASN A 207      21.524  43.958  16.702  1.00  0.00           C  
ATOM   3111  CG  ASN A 207      21.079  44.643  15.443  1.00  0.00           C  
ATOM   3112  OD1 ASN A 207      20.117  44.225  14.791  1.00  0.00           O  
ATOM   3113  ND2 ASN A 207      21.766  45.699  15.085  1.00  0.00           N  
ATOM   3114  H   ASN A 207      18.632  44.792  17.667  1.00  0.00           H  
ATOM   3115  HA  ASN A 207      19.684  42.909  17.009  1.00  0.00           H  
ATOM   3116 1HB  ASN A 207      22.192  44.626  17.251  1.00  0.00           H  
ATOM   3117 2HB  ASN A 207      22.104  43.070  16.445  1.00  0.00           H  
ATOM   3118 1HD2 ASN A 207      21.520  46.200  14.256  1.00  0.00           H  
ATOM   3119 2HD2 ASN A 207      22.539  46.003  15.643  1.00  0.00           H  
ATOM   3120  N   ASN A 208      19.915  42.239  19.585  1.00  0.00           N  
ATOM   3121  CA  ASN A 208      20.299  41.454  20.757  1.00  0.00           C  
ATOM   3122  C   ASN A 208      21.341  42.233  21.554  1.00  0.00           C  
ATOM   3123  O   ASN A 208      22.436  41.746  21.852  1.00  0.00           O  
ATOM   3124  CB  ASN A 208      20.819  40.079  20.378  1.00  0.00           C  
ATOM   3125  CG  ASN A 208      20.944  39.225  21.609  1.00  0.00           C  
ATOM   3126  OD1 ASN A 208      20.322  39.565  22.622  1.00  0.00           O  
ATOM   3127  ND2 ASN A 208      21.713  38.173  21.514  1.00  0.00           N  
ATOM   3128  H   ASN A 208      18.936  42.415  19.409  1.00  0.00           H  
ATOM   3129  HA  ASN A 208      19.419  41.317  21.388  1.00  0.00           H  
ATOM   3130 1HB  ASN A 208      20.140  39.612  19.665  1.00  0.00           H  
ATOM   3131 2HB  ASN A 208      21.788  40.162  19.884  1.00  0.00           H  
ATOM   3132 1HD2 ASN A 208      21.854  37.551  22.286  1.00  0.00           H  
ATOM   3133 2HD2 ASN A 208      22.181  37.975  20.654  1.00  0.00           H  
ATOM   3134  N   HIS A 209      20.949  43.453  21.910  1.00  0.00           N  
ATOM   3135  CA  HIS A 209      21.873  44.390  22.538  1.00  0.00           C  
ATOM   3136  C   HIS A 209      22.424  43.771  23.817  1.00  0.00           C  
ATOM   3137  O   HIS A 209      21.685  43.282  24.672  1.00  0.00           O  
ATOM   3138  CB  HIS A 209      21.127  45.699  22.814  1.00  0.00           C  
ATOM   3139  CG  HIS A 209      22.066  46.863  22.881  1.00  0.00           C  
ATOM   3140  ND1 HIS A 209      22.724  47.296  21.749  1.00  0.00           N  
ATOM   3141  CD2 HIS A 209      22.459  47.671  23.884  1.00  0.00           C  
ATOM   3142  CE1 HIS A 209      23.489  48.330  22.059  1.00  0.00           C  
ATOM   3143  NE2 HIS A 209      23.344  48.575  23.347  1.00  0.00           N  
ATOM   3144  H   HIS A 209      19.994  43.739  21.742  1.00  0.00           H  
ATOM   3145  HA  HIS A 209      22.706  44.594  21.866  1.00  0.00           H  
ATOM   3146 1HB  HIS A 209      20.390  45.871  22.031  1.00  0.00           H  
ATOM   3147 2HB  HIS A 209      20.583  45.627  23.757  1.00  0.00           H  
ATOM   3148  HD1 HIS A 209      22.556  46.918  20.838  1.00  0.00           H  
ATOM   3149  HD2 HIS A 209      22.210  47.713  24.945  1.00  0.00           H  
ATOM   3150  HE1 HIS A 209      24.097  48.824  21.300  1.00  0.00           H  
ATOM   3151  N   CYS A 210      23.750  43.823  23.917  1.00  0.00           N  
ATOM   3152  CA  CYS A 210      24.571  43.354  25.026  1.00  0.00           C  
ATOM   3153  C   CYS A 210      24.328  41.883  25.369  1.00  0.00           C  
ATOM   3154  O   CYS A 210      24.631  41.451  26.480  1.00  0.00           O  
ATOM   3155  CB  CYS A 210      24.296  44.210  26.263  1.00  0.00           C  
ATOM   3156  SG  CYS A 210      24.468  45.992  26.005  1.00  0.00           S  
ATOM   3157  H   CYS A 210      24.220  44.239  23.126  1.00  0.00           H  
ATOM   3158  HA  CYS A 210      25.627  43.448  24.779  1.00  0.00           H  
ATOM   3159 1HB  CYS A 210      23.283  44.023  26.617  1.00  0.00           H  
ATOM   3160 2HB  CYS A 210      24.978  43.929  27.065  1.00  0.00           H  
ATOM   3161  N   GLY A 211      23.784  41.114  24.428  1.00  0.00           N  
ATOM   3162  CA  GLY A 211      23.626  39.674  24.592  1.00  0.00           C  
ATOM   3163  C   GLY A 211      22.457  39.194  25.425  1.00  0.00           C  
ATOM   3164  O   GLY A 211      22.447  38.032  25.835  1.00  0.00           O  
ATOM   3165  H   GLY A 211      23.467  41.530  23.566  1.00  0.00           H  
ATOM   3166 1HA  GLY A 211      23.524  39.238  23.598  1.00  0.00           H  
ATOM   3167 2HA  GLY A 211      24.529  39.275  25.051  1.00  0.00           H  
ATOM   3168  N   ILE A 212      21.454  40.023  25.680  1.00  0.00           N  
ATOM   3169  CA  ILE A 212      20.346  39.615  26.534  1.00  0.00           C  
ATOM   3170  C   ILE A 212      19.683  38.309  26.070  1.00  0.00           C  
ATOM   3171  O   ILE A 212      19.291  37.491  26.901  1.00  0.00           O  
ATOM   3172  CB  ILE A 212      19.295  40.738  26.589  1.00  0.00           C  
ATOM   3173  CG1 ILE A 212      19.854  41.979  27.287  1.00  0.00           C  
ATOM   3174  CG2 ILE A 212      18.024  40.284  27.293  1.00  0.00           C  
ATOM   3175  CD1 ILE A 212      20.234  41.860  28.746  1.00  0.00           C  
ATOM   3176  H   ILE A 212      21.452  40.951  25.279  1.00  0.00           H  
ATOM   3177  HA  ILE A 212      20.741  39.437  27.534  1.00  0.00           H  
ATOM   3178  HB  ILE A 212      19.040  41.036  25.574  1.00  0.00           H  
ATOM   3179 1HG1 ILE A 212      20.749  42.295  26.751  1.00  0.00           H  
ATOM   3180 2HG1 ILE A 212      19.105  42.768  27.217  1.00  0.00           H  
ATOM   3181 1HG2 ILE A 212      17.304  41.102  27.314  1.00  0.00           H  
ATOM   3182 2HG2 ILE A 212      17.601  39.439  26.752  1.00  0.00           H  
ATOM   3183 3HG2 ILE A 212      18.235  39.980  28.319  1.00  0.00           H  
ATOM   3184 1HD1 ILE A 212      20.614  42.820  29.098  1.00  0.00           H  
ATOM   3185 2HD1 ILE A 212      19.372  41.579  29.350  1.00  0.00           H  
ATOM   3186 3HD1 ILE A 212      21.007  41.103  28.876  1.00  0.00           H  
ATOM   3187  N   ALA A 213      19.552  38.076  24.767  1.00  0.00           N  
ATOM   3188  CA  ALA A 213      18.949  36.835  24.286  1.00  0.00           C  
ATOM   3189  C   ALA A 213      19.977  35.848  23.747  1.00  0.00           C  
ATOM   3190  O   ALA A 213      19.583  34.860  23.130  1.00  0.00           O  
ATOM   3191  CB  ALA A 213      17.911  37.135  23.214  1.00  0.00           C  
ATOM   3192  H   ALA A 213      19.873  38.767  24.100  1.00  0.00           H  
ATOM   3193  HA  ALA A 213      18.456  36.345  25.126  1.00  0.00           H  
ATOM   3194 1HB  ALA A 213      17.455  36.208  22.877  1.00  0.00           H  
ATOM   3195 2HB  ALA A 213      17.149  37.789  23.644  1.00  0.00           H  
ATOM   3196 3HB  ALA A 213      18.385  37.631  22.371  1.00  0.00           H  
ATOM   3197  N   THR A 214      21.269  36.061  23.963  1.00  0.00           N  
ATOM   3198  CA  THR A 214      22.295  35.181  23.417  1.00  0.00           C  
ATOM   3199  C   THR A 214      22.494  33.910  24.236  1.00  0.00           C  
ATOM   3200  O   THR A 214      22.778  32.838  23.700  1.00  0.00           O  
ATOM   3201  CB  THR A 214      23.667  35.866  23.284  1.00  0.00           C  
ATOM   3202  OG1 THR A 214      23.583  36.987  22.394  1.00  0.00           O  
ATOM   3203  CG2 THR A 214      24.713  34.902  22.748  1.00  0.00           C  
ATOM   3204  H   THR A 214      21.565  36.850  24.517  1.00  0.00           H  
ATOM   3205  HA  THR A 214      21.983  34.863  22.422  1.00  0.00           H  
ATOM   3206  HB  THR A 214      23.976  36.223  24.267  1.00  0.00           H  
ATOM   3207  HG1 THR A 214      24.415  37.463  22.452  1.00  0.00           H  
ATOM   3208 1HG2 THR A 214      25.674  35.411  22.664  1.00  0.00           H  
ATOM   3209 2HG2 THR A 214      24.835  34.043  23.408  1.00  0.00           H  
ATOM   3210 3HG2 THR A 214      24.402  34.548  21.766  1.00  0.00           H  
ATOM   3211  N   ALA A 215      22.332  34.037  25.551  1.00  0.00           N  
ATOM   3212  CA  ALA A 215      22.545  32.946  26.494  1.00  0.00           C  
ATOM   3213  C   ALA A 215      21.466  33.055  27.565  1.00  0.00           C  
ATOM   3214  O   ALA A 215      21.754  33.353  28.725  1.00  0.00           O  
ATOM   3215  CB  ALA A 215      23.950  33.016  27.081  1.00  0.00           C  
ATOM   3216  H   ALA A 215      22.046  34.934  25.917  1.00  0.00           H  
ATOM   3217  HA  ALA A 215      22.439  31.996  25.972  1.00  0.00           H  
ATOM   3218 1HB  ALA A 215      24.094  32.194  27.782  1.00  0.00           H  
ATOM   3219 2HB  ALA A 215      24.681  32.939  26.277  1.00  0.00           H  
ATOM   3220 3HB  ALA A 215      24.068  33.966  27.598  1.00  0.00           H  
ATOM   3221  N   ALA A 216      20.234  32.802  27.138  1.00  0.00           N  
ATOM   3222  CA  ALA A 216      19.059  32.969  27.982  1.00  0.00           C  
ATOM   3223  C   ALA A 216      18.365  31.651  28.299  1.00  0.00           C  
ATOM   3224  O   ALA A 216      17.969  30.916  27.393  1.00  0.00           O  
ATOM   3225  CB  ALA A 216      18.112  33.921  27.265  1.00  0.00           C  
ATOM   3226  H   ALA A 216      20.112  32.475  26.189  1.00  0.00           H  
ATOM   3227  HA  ALA A 216      19.371  33.401  28.933  1.00  0.00           H  
ATOM   3228 1HB  ALA A 216      17.235  34.038  27.901  1.00  0.00           H  
ATOM   3229 2HB  ALA A 216      18.599  34.885  27.110  1.00  0.00           H  
ATOM   3230 3HB  ALA A 216      17.823  33.516  26.297  1.00  0.00           H  
ATOM   3231  N   SER A 217      18.226  31.358  29.588  1.00  0.00           N  
ATOM   3232  CA  SER A 217      17.631  30.102  30.025  1.00  0.00           C  
ATOM   3233  C   SER A 217      16.908  30.142  31.358  1.00  0.00           C  
ATOM   3234  O   SER A 217      17.086  31.052  32.167  1.00  0.00           O  
ATOM   3235  CB  SER A 217      18.726  29.054  30.087  1.00  0.00           C  
ATOM   3236  OG  SER A 217      19.682  29.359  31.065  1.00  0.00           O  
ATOM   3237  H   SER A 217      18.545  32.035  30.267  1.00  0.00           H  
ATOM   3238  HA  SER A 217      16.882  29.822  29.283  1.00  0.00           H  
ATOM   3239 1HB  SER A 217      18.286  28.081  30.305  1.00  0.00           H  
ATOM   3240 2HB  SER A 217      19.209  28.989  29.113  1.00  0.00           H  
ATOM   3241  HG  SER A 217      20.353  28.675  31.003  1.00  0.00           H  
ATOM   3242  N   TYR A 218      16.069  29.140  31.598  1.00  0.00           N  
ATOM   3243  CA  TYR A 218      15.349  29.077  32.856  1.00  0.00           C  
ATOM   3244  C   TYR A 218      14.985  27.662  33.258  1.00  0.00           C  
ATOM   3245  O   TYR A 218      14.772  26.835  32.374  1.00  0.00           O  
ATOM   3246  CB  TYR A 218      14.097  29.948  32.728  1.00  0.00           C  
ATOM   3247  CG  TYR A 218      13.143  29.530  31.632  1.00  0.00           C  
ATOM   3248  CD1 TYR A 218      12.078  28.682  31.898  1.00  0.00           C  
ATOM   3249  CD2 TYR A 218      13.328  29.995  30.339  1.00  0.00           C  
ATOM   3250  CE1 TYR A 218      11.214  28.306  30.888  1.00  0.00           C  
ATOM   3251  CE2 TYR A 218      12.466  29.621  29.326  1.00  0.00           C  
ATOM   3252  CZ  TYR A 218      11.409  28.777  29.599  1.00  0.00           C  
ATOM   3253  OH  TYR A 218      10.551  28.407  28.589  1.00  0.00           O  
ATOM   3254  H   TYR A 218      15.956  28.439  30.880  1.00  0.00           H  
ATOM   3255  HA  TYR A 218      16.036  29.477  33.602  1.00  0.00           H  
ATOM   3256 1HB  TYR A 218      13.542  29.937  33.668  1.00  0.00           H  
ATOM   3257 2HB  TYR A 218      14.398  30.978  32.537  1.00  0.00           H  
ATOM   3258  HD1 TYR A 218      11.918  28.306  32.909  1.00  0.00           H  
ATOM   3259  HD2 TYR A 218      14.160  30.661  30.108  1.00  0.00           H  
ATOM   3260  HE1 TYR A 218      10.380  27.639  31.110  1.00  0.00           H  
ATOM   3261  HE2 TYR A 218      12.622  29.993  28.313  1.00  0.00           H  
ATOM   3262  HH  TYR A 218       9.887  27.807  28.938  1.00  0.00           H  
ATOM   3263  N   PRO A 219      14.938  27.316  34.551  1.00  0.00           N  
ATOM   3264  CA  PRO A 219      14.581  26.000  35.082  1.00  0.00           C  
ATOM   3265  C   PRO A 219      13.176  25.507  34.769  1.00  0.00           C  
ATOM   3266  O   PRO A 219      12.225  26.288  34.735  1.00  0.00           O  
ATOM   3267  CB  PRO A 219      14.739  26.182  36.595  1.00  0.00           C  
ATOM   3268  CG  PRO A 219      15.672  27.332  36.759  1.00  0.00           C  
ATOM   3269  CD  PRO A 219      15.332  28.270  35.630  1.00  0.00           C  
ATOM   3270  HA  PRO A 219      15.290  25.256  34.691  1.00  0.00           H  
ATOM   3271 1HB  PRO A 219      13.759  26.372  37.057  1.00  0.00           H  
ATOM   3272 2HB  PRO A 219      15.132  25.258  37.045  1.00  0.00           H  
ATOM   3273 1HG  PRO A 219      15.546  27.809  37.742  1.00  0.00           H  
ATOM   3274 2HG  PRO A 219      16.708  26.963  36.712  1.00  0.00           H  
ATOM   3275 1HD  PRO A 219      14.508  28.947  35.899  1.00  0.00           H  
ATOM   3276 2HD  PRO A 219      16.284  28.793  35.459  1.00  0.00           H  
ATOM   3277  N   ASN A 220      13.070  24.203  34.530  1.00  0.00           N  
ATOM   3278  CA  ASN A 220      11.803  23.521  34.304  1.00  0.00           C  
ATOM   3279  C   ASN A 220      11.337  22.956  35.641  1.00  0.00           C  
ATOM   3280  O   ASN A 220      11.845  21.933  36.095  1.00  0.00           O  
ATOM   3281  CB  ASN A 220      11.934  22.433  33.254  1.00  0.00           C  
ATOM   3282  CG  ASN A 220      12.349  22.933  31.898  1.00  0.00           C  
ATOM   3283  OD1 ASN A 220      12.070  24.068  31.494  1.00  0.00           O  
ATOM   3284  ND2 ASN A 220      13.027  22.073  31.181  1.00  0.00           N  
ATOM   3285  H   ASN A 220      13.912  23.646  34.501  1.00  0.00           H  
ATOM   3286  HA  ASN A 220      11.066  24.241  33.948  1.00  0.00           H  
ATOM   3287 1HB  ASN A 220      12.671  21.702  33.588  1.00  0.00           H  
ATOM   3288 2HB  ASN A 220      10.978  21.920  33.150  1.00  0.00           H  
ATOM   3289 1HD2 ASN A 220      13.353  22.303  30.263  1.00  0.00           H  
ATOM   3290 2HD2 ASN A 220      13.226  21.168  31.553  1.00  0.00           H  
ATOM   3291  N   VAL A 221      10.378  23.608  36.288  1.00  0.00           N  
ATOM   3292  CA  VAL A 221      10.015  23.136  37.620  1.00  0.00           C  
ATOM   3293  C   VAL A 221       8.728  22.327  37.531  1.00  0.00           C  
ATOM   3294  O   VAL A 221       8.289  21.690  38.509  1.00  0.00           O  
ATOM   3295  OXT VAL A 221       8.102  22.286  36.508  1.00  0.00           O  
ATOM   3296  CB  VAL A 221       9.839  24.345  38.557  1.00  0.00           C  
ATOM   3297  CG1 VAL A 221       9.509  23.883  39.969  1.00  0.00           C  
ATOM   3298  CG2 VAL A 221      11.112  25.177  38.531  1.00  0.00           C  
ATOM   3299  H   VAL A 221       9.922  24.402  35.862  1.00  0.00           H  
ATOM   3300  HA  VAL A 221      10.809  22.499  38.011  1.00  0.00           H  
ATOM   3301  HB  VAL A 221       8.997  24.952  38.222  1.00  0.00           H  
ATOM   3302 1HG1 VAL A 221       9.382  24.731  40.642  1.00  0.00           H  
ATOM   3303 2HG1 VAL A 221       8.587  23.302  40.001  1.00  0.00           H  
ATOM   3304 3HG1 VAL A 221      10.329  23.262  40.328  1.00  0.00           H  
ATOM   3305 1HG2 VAL A 221      11.002  26.038  39.191  1.00  0.00           H  
ATOM   3306 2HG2 VAL A 221      11.951  24.569  38.869  1.00  0.00           H  
ATOM   3307 3HG2 VAL A 221      11.308  25.527  37.518  1.00  0.00           H  
TER                                                                             
ATOM   3309  N   MCM B 222      38.116  34.926  33.585  1.00  0.00           N  
ATOM   3310  CA  MCM B 222      37.132  34.373  34.512  1.00  0.00           C  
ATOM   3311  C   MCM B 222      35.749  34.726  33.990  1.00  0.00           C  
ATOM   3312  O   MCM B 222      35.413  35.909  34.031  1.00  0.00           O  
ATOM   3313  CB  MCM B 222      37.342  34.924  35.923  1.00  0.00           C  
ATOM   3314  CG  MCM B 222      38.578  35.786  36.071  1.00  0.00           C  
ATOM   3315  CD1 MCM B 222      38.562  37.225  35.815  1.00  0.00           C  
ATOM   3316  CD2 MCM B 222      39.728  35.219  36.453  1.00  0.00           C  
ATOM   3317  CE1 MCM B 222      37.447  37.967  35.430  1.00  0.00           C  
ATOM   3318  CE2 MCM B 222      39.760  37.925  35.984  1.00  0.00           C  
ATOM   3319  CZ3 MCM B 222      37.510  39.327  35.218  1.00  0.00           C  
ATOM   3320  CE3 MCM B 222      40.969  35.973  36.605  1.00  0.00           C  
ATOM   3321  OZ1 MCM B 222      40.898  37.299  36.356  1.00  0.00           O  
ATOM   3322  OZ2 MCM B 222      42.010  35.505  36.924  1.00  0.00           O  
ATOM   3323  CZ4 MCM B 222      39.852  39.284  35.779  1.00  0.00           C  
ATOM   3324  CT  MCM B 222      38.724  39.992  35.392  1.00  0.00           C  
ATOM   3325  OI  MCM B 222      38.896  41.306  35.210  1.00  0.00           O  
ATOM   3326  CK  MCM B 222      39.299  41.800  33.959  1.00  0.00           C  
ATOM   3327 1H   MCM B 222      39.037  34.706  33.907  1.00  0.00           H  
ATOM   3328 2H   MCM B 222      37.976  34.530  32.677  1.00  0.00           H  
ATOM   3329 3H   MCM B 222      38.006  35.919  33.537  1.00  0.00           H  
ATOM   3330  HA  MCM B 222      37.261  33.306  34.603  1.00  0.00           H  
ATOM   3331 1HB  MCM B 222      36.448  35.459  36.215  1.00  0.00           H  
ATOM   3332 2HB  MCM B 222      37.438  34.087  36.607  1.00  0.00           H  
ATOM   3333 1HD2 MCM B 222      39.808  34.174  36.684  1.00  0.00           H  
ATOM   3334 1HE1 MCM B 222      36.507  37.475  35.280  1.00  0.00           H  
ATOM   3335 1HZ3 MCM B 222      36.626  39.851  34.915  1.00  0.00           H  
ATOM   3336 1HZ4 MCM B 222      40.789  39.788  35.915  1.00  0.00           H  
ATOM   3337 1HK  MCM B 222      39.384  42.869  34.076  1.00  0.00           H  
ATOM   3338 2HK  MCM B 222      40.260  41.393  33.667  1.00  0.00           H  
ATOM   3339 3HK  MCM B 222      38.563  41.581  33.194  1.00  0.00           H  
ATOM   3340  N   HIS B 223      34.885  33.843  33.494  1.00  0.00           N  
ATOM   3341  CA  HIS B 223      33.556  34.298  33.105  1.00  0.00           C  
ATOM   3342  C   HIS B 223      32.514  33.296  33.589  1.00  0.00           C  
ATOM   3343  O   HIS B 223      32.792  32.097  33.544  1.00  0.00           O  
ATOM   3344  CB  HIS B 223      33.454  34.474  31.586  1.00  0.00           C  
ATOM   3345  CG  HIS B 223      34.354  35.539  31.042  1.00  0.00           C  
ATOM   3346  ND1 HIS B 223      35.701  35.335  30.827  1.00  0.00           N  
ATOM   3347  CD2 HIS B 223      34.102  36.816  30.671  1.00  0.00           C  
ATOM   3348  CE1 HIS B 223      36.239  36.443  30.345  1.00  0.00           C  
ATOM   3349  NE2 HIS B 223      35.290  37.355  30.242  1.00  0.00           N  
ATOM   3350  H   HIS B 223      35.134  32.870  33.386  1.00  0.00           H  
ATOM   3351  HA  HIS B 223      33.378  35.291  33.515  1.00  0.00           H  
ATOM   3352 1HB  HIS B 223      33.701  33.533  31.094  1.00  0.00           H  
ATOM   3353 2HB  HIS B 223      32.428  34.724  31.317  1.00  0.00           H  
ATOM   3354  HD2 HIS B 223      33.137  37.322  30.707  1.00  0.00           H  
ATOM   3355  HE1 HIS B 223      37.286  36.579  30.078  1.00  0.00           H  
ATOM   3356  HE2 HIS B 223      35.412  38.299  29.902  1.00  0.00           H  
ATOM   3357  N   LEU B 224      31.347  33.733  34.040  1.00  0.00           N  
ATOM   3358  CA  LEU B 224      30.946  35.120  34.248  1.00  0.00           C  
ATOM   3359  C   LEU B 224      31.580  35.528  35.579  1.00  0.00           C  
ATOM   3360  O   LEU B 224      31.771  34.654  36.425  1.00  0.00           O  
ATOM   3361  CB  LEU B 224      29.420  35.271  34.290  1.00  0.00           C  
ATOM   3362  CG  LEU B 224      28.667  34.766  33.052  1.00  0.00           C  
ATOM   3363  CD1 LEU B 224      27.167  34.878  33.289  1.00  0.00           C  
ATOM   3364  CD2 LEU B 224      29.090  35.576  31.836  1.00  0.00           C  
ATOM   3365  H   LEU B 224      30.630  33.062  34.275  1.00  0.00           H  
ATOM   3366  HA  LEU B 224      31.344  35.745  33.448  1.00  0.00           H  
ATOM   3367 1HB  LEU B 224      29.041  34.726  35.153  1.00  0.00           H  
ATOM   3368 2HB  LEU B 224      29.178  36.326  34.418  1.00  0.00           H  
ATOM   3369  HG  LEU B 224      28.901  33.714  32.888  1.00  0.00           H  
ATOM   3370 1HD1 LEU B 224      26.632  34.519  32.410  1.00  0.00           H  
ATOM   3371 2HD1 LEU B 224      26.889  34.274  34.153  1.00  0.00           H  
ATOM   3372 3HD1 LEU B 224      26.904  35.919  33.474  1.00  0.00           H  
ATOM   3373 1HD2 LEU B 224      28.555  35.217  30.956  1.00  0.00           H  
ATOM   3374 2HD2 LEU B 224      28.854  36.628  31.999  1.00  0.00           H  
ATOM   3375 3HD2 LEU B 224      30.163  35.464  31.679  1.00  0.00           H  
ATOM   3376  N   PHE B 225      31.910  36.795  35.805  1.00  0.00           N  
ATOM   3377  CA  PHE B 225      32.662  37.171  36.996  1.00  0.00           C  
ATOM   3378  C   PHE B 225      32.053  38.488  37.457  1.00  0.00           C  
ATOM   3379  O   PHE B 225      31.180  38.927  36.706  1.00  0.00           O  
ATOM   3380  CB  PHE B 225      34.156  37.325  36.708  1.00  0.00           C  
ATOM   3381  CG  PHE B 225      34.991  37.546  37.938  1.00  0.00           C  
ATOM   3382  CD1 PHE B 225      35.120  36.550  38.894  1.00  0.00           C  
ATOM   3383  CD2 PHE B 225      35.647  38.750  38.141  1.00  0.00           C  
ATOM   3384  CE1 PHE B 225      35.887  36.752  40.025  1.00  0.00           C  
ATOM   3385  CE2 PHE B 225      36.416  38.955  39.270  1.00  0.00           C  
ATOM   3386  CZ  PHE B 225      36.535  37.955  40.214  1.00  0.00           C  
ATOM   3387  H   PHE B 225      31.632  37.499  35.135  1.00  0.00           H  
ATOM   3388  HA  PHE B 225      32.517  36.428  37.782  1.00  0.00           H  
ATOM   3389 1HB  PHE B 225      34.523  36.432  36.204  1.00  0.00           H  
ATOM   3390 2HB  PHE B 225      34.312  38.167  36.035  1.00  0.00           H  
ATOM   3391  HD1 PHE B 225      34.608  35.599  38.744  1.00  0.00           H  
ATOM   3392  HD2 PHE B 225      35.552  39.541  37.396  1.00  0.00           H  
ATOM   3393  HE1 PHE B 225      35.980  35.961  40.769  1.00  0.00           H  
ATOM   3394  HE2 PHE B 225      36.927  39.906  39.418  1.00  0.00           H  
ATOM   3395  HZ  PHE B 225      37.139  38.115  41.106  1.00  0.00           H  
ATOM   3396  N   ARG B 226      32.396  39.144  38.561  1.00  0.00           N  
ATOM   3397  CA  ARG B 226      31.845  40.491  38.544  1.00  0.00           C  
ATOM   3398  C   ARG B 226      32.234  41.174  37.239  1.00  0.00           C  
ATOM   3399  CB  ARG B 226      32.351  41.306  39.725  1.00  0.00           C  
ATOM   3400  CG  ARG B 226      32.043  40.711  41.091  1.00  0.00           C  
ATOM   3401  CD  ARG B 226      32.816  41.381  42.168  1.00  0.00           C  
ATOM   3402  NE  ARG B 226      34.200  40.937  42.198  1.00  0.00           N  
ATOM   3403  CZ  ARG B 226      35.179  41.531  42.909  1.00  0.00           C  
ATOM   3404  NH1 ARG B 226      34.909  42.589  43.642  1.00  0.00           N  
ATOM   3405  NH2 ARG B 226      36.409  41.050  42.869  1.00  0.00           N  
ATOM   3406  ST1 ARG B 226      33.825  41.208  36.734  1.00  0.00           S  
ATOM   3407  H   ARG B 226      32.950  38.849  39.352  1.00  0.00           H  
ATOM   3408  HA  ARG B 226      30.759  40.421  38.609  1.00  0.00           H  
ATOM   3409 1HB  ARG B 226      33.431  41.420  39.652  1.00  0.00           H  
ATOM   3410 2HB  ARG B 226      31.913  42.303  39.694  1.00  0.00           H  
ATOM   3411 1HG  ARG B 226      30.981  40.828  41.307  1.00  0.00           H  
ATOM   3412 2HG  ARG B 226      32.299  39.651  41.092  1.00  0.00           H  
ATOM   3413 1HD  ARG B 226      32.806  42.458  42.007  1.00  0.00           H  
ATOM   3414 2HD  ARG B 226      32.365  41.154  43.133  1.00  0.00           H  
ATOM   3415  HE  ARG B 226      34.446  40.126  41.646  1.00  0.00           H  
ATOM   3416 1HH1 ARG B 226      33.969  42.956  43.672  1.00  0.00           H  
ATOM   3417 2HH1 ARG B 226      35.642  43.034  44.175  1.00  0.00           H  
ATOM   3418 1HH2 ARG B 226      36.616  40.237  42.306  1.00  0.00           H  
ATOM   3419 2HH2 ARG B 226      37.142  41.495  43.402  1.00  0.00           H  
ATOM   3420  N   ALA B 227      31.343  41.766  36.452  1.00  0.00           N  
ATOM   3421  CA  ALA B 227      31.841  42.383  35.223  1.00  0.00           C  
ATOM   3422  C   ALA B 227      32.633  43.653  35.483  1.00  0.00           C  
ATOM   3423  O   ALA B 227      33.411  44.096  34.638  1.00  0.00           O  
ATOM   3424  CB  ALA B 227      30.688  42.688  34.278  1.00  0.00           C  
ATOM   3425  H   ALA B 227      30.355  41.808  36.658  1.00  0.00           H  
ATOM   3426  HA  ALA B 227      32.517  41.677  34.739  1.00  0.00           H  
ATOM   3427 1HB  ALA B 227      31.075  43.147  33.368  1.00  0.00           H  
ATOM   3428 2HB  ALA B 227      30.170  41.763  34.026  1.00  0.00           H  
ATOM   3429 3HB  ALA B 227      29.993  43.372  34.762  1.00  0.00           H  
ATOM   3430  N   MCM B 228      32.428  44.234  36.659  1.00  0.00           N  
ATOM   3431  CA  MCM B 228      32.927  45.483  37.227  1.00  0.00           C  
ATOM   3432  C   MCM B 228      32.924  45.246  38.732  1.00  0.00           C  
ATOM   3433  O   MCM B 228      32.027  44.564  39.229  1.00  0.00           O  
ATOM   3434  OXT MCM B 228      33.779  45.712  39.433  1.00  0.00           O  
ATOM   3435  CB  MCM B 228      32.051  46.675  36.837  1.00  0.00           C  
ATOM   3436  CG  MCM B 228      32.812  47.818  36.200  1.00  0.00           C  
ATOM   3437  CD1 MCM B 228      33.484  48.846  36.992  1.00  0.00           C  
ATOM   3438  CD2 MCM B 228      32.880  47.894  34.866  1.00  0.00           C  
ATOM   3439  CE1 MCM B 228      33.523  48.899  38.384  1.00  0.00           C  
ATOM   3440  CE2 MCM B 228      34.160  49.856  36.301  1.00  0.00           C  
ATOM   3441  CZ3 MCM B 228      34.190  49.898  39.060  1.00  0.00           C  
ATOM   3442  CE3 MCM B 228      33.580  48.971  34.170  1.00  0.00           C  
ATOM   3443  OZ1 MCM B 228      34.183  49.895  34.951  1.00  0.00           O  
ATOM   3444  OZ2 MCM B 228      33.649  49.084  32.993  1.00  0.00           O  
ATOM   3445  CZ4 MCM B 228      34.834  50.866  36.950  1.00  0.00           C  
ATOM   3446  CT  MCM B 228      34.850  50.893  38.337  1.00  0.00           C  
ATOM   3447  OI  MCM B 228      35.523  51.907  38.892  1.00  0.00           O  
ATOM   3448  CK  MCM B 228      36.884  51.766  39.203  1.00  0.00           C  
ATOM   3449  H   MCM B 228      31.810  43.660  37.214  1.00  0.00           H  
ATOM   3450  HA  MCM B 228      33.913  45.693  36.846  1.00  0.00           H  
ATOM   3451 1HB  MCM B 228      31.259  46.317  36.192  1.00  0.00           H  
ATOM   3452 2HB  MCM B 228      31.571  47.054  37.733  1.00  0.00           H  
ATOM   3453 1HD2 MCM B 228      32.434  47.161  34.222  1.00  0.00           H  
ATOM   3454 1HE1 MCM B 228      33.014  48.152  38.960  1.00  0.00           H  
ATOM   3455 1HZ3 MCM B 228      34.184  49.900  40.132  1.00  0.00           H  
ATOM   3456 1HZ4 MCM B 228      35.339  51.627  36.388  1.00  0.00           H  
ATOM   3457 1HK  MCM B 228      37.185  52.700  39.650  1.00  0.00           H  
ATOM   3458 2HK  MCM B 228      37.045  50.961  39.910  1.00  0.00           H  
ATOM   3459 3HK  MCM B 228      37.475  51.590  38.311  1.00  0.00           H  
TER                                                                             
CONECT 3309 3310 3327 3328 3329                                                 
CONECT 3310 3309 3311 3313 3330                                                 
CONECT 3311 3310 3312 3340                                                      
CONECT 3312 3311                                                                
CONECT 3313 3310 3314 3331 3332                                                 
CONECT 3314 3313 3315 3316                                                      
CONECT 3315 3314 3317 3318                                                      
CONECT 3316 3314 3320 3333                                                      
CONECT 3317 3315 3319 3334                                                      
CONECT 3318 3315 3321 3323                                                      
CONECT 3319 3317 3324 3335                                                      
CONECT 3320 3316 3321 3322                                                      
CONECT 3321 3318 3320                                                           
CONECT 3322 3320                                                                
CONECT 3323 3318 3324 3336                                                      
CONECT 3324 3319 3323 3325                                                      
CONECT 3325 3324 3326                                                           
CONECT 3326 3325 3337 3338 3339                                                 
CONECT 3327 3309                                                                
CONECT 3328 3309                                                                
CONECT 3329 3309                                                                
CONECT 3330 3310                                                                
CONECT 3331 3313                                                                
CONECT 3332 3313                                                                
CONECT 3333 3316                                                                
CONECT 3334 3317                                                                
CONECT 3335 3319                                                                
CONECT 3336 3323                                                                
CONECT 3337 3326                                                                
CONECT 3338 3326                                                                
CONECT 3339 3326                                                                
CONECT 3340 3311                                                                
CONECT 3422 3430                                                                
CONECT 3430 3422 3431 3449                                                      
CONECT 3431 3430 3432 3435 3450                                                 
CONECT 3432 3431 3433 3434                                                      
CONECT 3433 3432                                                                
CONECT 3434 3432                                                                
CONECT 3435 3431 3436 3451 3452                                                 
CONECT 3436 3435 3437 3438                                                      
CONECT 3437 3436 3439 3440                                                      
CONECT 3438 3436 3442 3453                                                      
CONECT 3439 3437 3441 3454                                                      
CONECT 3440 3437 3443 3445                                                      
CONECT 3441 3439 3446 3455                                                      
CONECT 3442 3438 3443 3444                                                      
CONECT 3443 3440 3442                                                           
CONECT 3444 3442                                                                
CONECT 3445 3440 3446 3456                                                      
CONECT 3446 3441 3445 3447                                                      
CONECT 3447 3446 3448                                                           
CONECT 3448 3447 3457 3458 3459                                                 
CONECT 3449 3430                                                                
CONECT 3450 3431                                                                
CONECT 3451 3435                                                                
CONECT 3452 3435                                                                
CONECT 3453 3438                                                                
CONECT 3454 3439                                                                
CONECT 3455 3441                                                                
CONECT 3456 3445                                                                
CONECT 3457 3448                                                                
CONECT 3458 3448                                                                
CONECT 3459 3448                                                                
