# Supplementary material for: Rational design of thioamide peptides as selective inhibitors of cysteine protease cathepsin L
Source: Chem Sci. 2021 Jul 19;12(32):10825–35. doi: 10.1039/d1sc00785h (PMC8901119; doi:10.1039/d1sc00785h)
Supplement: SC-012-D1SC00785H-s026 [file SC-012-D1SC00785H-s026.pdb]

HEADER                                            04-OCT-20   XXXX              
EXPDTA    THEORETICAL MODEL                                                     
REMARK 220                                                                      
REMARK 220 EXPERIMENTAL DETAILS                                                 
REMARK 220  EXPERIMENT TYPE                : THEORETICAL MODELLING              
REMARK 220  DATE OF DATA COLLECTION        : 04-OCT-20                          
REMARK 220                                                                      
REMARK 220 REMARK: MODEL GENERATED BY ROSETTA                                   
REMARK 220  VERSION 2019.22+release.d8f9b4a                                     
SSBOND     CYS A   22    CYS A   63                                       2.03  
SSBOND     CYS A   56    CYS A   96                                       2.03  
SSBOND     CYS A  155    CYS A  204                                       2.05  
ATOM      1  N   ALA A   1       4.672  36.496  18.891  1.00  0.00           N  
ATOM      2  CA  ALA A   1       4.943  37.072  20.236  1.00  0.00           C  
ATOM      3  C   ALA A   1       4.309  38.464  20.339  1.00  0.00           C  
ATOM      4  O   ALA A   1       4.220  39.157  19.318  1.00  0.00           O  
ATOM      5  CB  ALA A   1       6.445  37.119  20.482  1.00  0.00           C  
ATOM      6 1H   ALA A   1       5.086  35.588  18.824  1.00  0.00           H  
ATOM      7 2H   ALA A   1       3.685  36.421  18.752  1.00  0.00           H  
ATOM      8 3H   ALA A   1       5.061  37.088  18.185  1.00  0.00           H  
ATOM      9  HA  ALA A   1       4.491  36.409  20.972  1.00  0.00           H  
ATOM     10 1HB  ALA A   1       6.666  37.533  21.465  1.00  0.00           H  
ATOM     11 2HB  ALA A   1       6.853  36.110  20.427  1.00  0.00           H  
ATOM     12 3HB  ALA A   1       6.914  37.744  19.725  1.00  0.00           H  
ATOM     13  N   PRO A   2       3.771  38.847  21.503  1.00  0.00           N  
ATOM     14  CA  PRO A   2       3.082  40.102  21.823  1.00  0.00           C  
ATOM     15  C   PRO A   2       4.055  41.324  21.868  1.00  0.00           C  
ATOM     16  O   PRO A   2       5.277  41.144  21.922  1.00  0.00           O  
ATOM     17  CB  PRO A   2       2.505  39.825  23.215  1.00  0.00           C  
ATOM     18  CG  PRO A   2       3.429  38.818  23.809  1.00  0.00           C  
ATOM     19  CD  PRO A   2       3.846  37.949  22.653  1.00  0.00           C  
ATOM     20  HA  PRO A   2       2.281  40.273  21.088  1.00  0.00           H  
ATOM     21 1HB  PRO A   2       2.460  40.754  23.801  1.00  0.00           H  
ATOM     22 2HB  PRO A   2       1.473  39.452  23.129  1.00  0.00           H  
ATOM     23 1HG  PRO A   2       4.281  39.327  24.284  1.00  0.00           H  
ATOM     24 2HG  PRO A   2       2.919  38.247  24.599  1.00  0.00           H  
ATOM     25 1HD  PRO A   2       4.880  37.621  22.832  1.00  0.00           H  
ATOM     26 2HD  PRO A   2       3.154  37.098  22.580  1.00  0.00           H  
ATOM     27  N   ASP A   3       3.487  42.528  21.782  1.00  0.00           N  
ATOM     28  CA  ASP A   3       4.251  43.793  21.833  1.00  0.00           C  
ATOM     29  C   ASP A   3       4.987  44.038  23.147  1.00  0.00           C  
ATOM     30  O   ASP A   3       5.998  44.748  23.161  1.00  0.00           O  
ATOM     31  CB  ASP A   3       3.312  44.977  21.592  1.00  0.00           C  
ATOM     32  CG  ASP A   3       2.802  45.086  20.160  1.00  0.00           C  
ATOM     33  OD1 ASP A   3       3.333  44.445  19.285  1.00  0.00           O  
ATOM     34  OD2 ASP A   3       1.865  45.823  19.962  1.00  0.00           O  
ATOM     35  H   ASP A   3       2.485  42.587  21.675  1.00  0.00           H  
ATOM     36  HA  ASP A   3       4.991  43.768  21.034  1.00  0.00           H  
ATOM     37 1HB  ASP A   3       2.451  44.897  22.253  1.00  0.00           H  
ATOM     38 2HB  ASP A   3       3.834  45.904  21.836  1.00  0.00           H  
ATOM     39  N   SER A   4       4.440  43.561  24.255  1.00  0.00           N  
ATOM     40  CA  SER A   4       5.085  43.751  25.532  1.00  0.00           C  
ATOM     41  C   SER A   4       4.803  42.609  26.474  1.00  0.00           C  
ATOM     42  O   SER A   4       3.710  42.012  26.463  1.00  0.00           O  
ATOM     43  CB  SER A   4       4.622  45.049  26.162  1.00  0.00           C  
ATOM     44  OG  SER A   4       3.262  44.999  26.495  1.00  0.00           O  
ATOM     45  H   SER A   4       3.563  43.057  24.230  1.00  0.00           H  
ATOM     46  HA  SER A   4       6.163  43.799  25.371  1.00  0.00           H  
ATOM     47 1HB  SER A   4       5.211  45.242  27.058  1.00  0.00           H  
ATOM     48 2HB  SER A   4       4.797  45.869  25.468  1.00  0.00           H  
ATOM     49  HG  SER A   4       3.055  45.850  26.889  1.00  0.00           H  
ATOM     50  N   VAL A   5       5.767  42.372  27.364  1.00  0.00           N  
ATOM     51  CA  VAL A   5       5.722  41.370  28.416  1.00  0.00           C  
ATOM     52  C   VAL A   5       6.335  41.936  29.686  1.00  0.00           C  
ATOM     53  O   VAL A   5       7.333  42.643  29.603  1.00  0.00           O  
ATOM     54  CB  VAL A   5       6.475  40.098  27.984  1.00  0.00           C  
ATOM     55  CG1 VAL A   5       6.499  39.060  29.096  1.00  0.00           C  
ATOM     56  CG2 VAL A   5       5.825  39.524  26.734  1.00  0.00           C  
ATOM     57  H   VAL A   5       6.588  42.953  27.277  1.00  0.00           H  
ATOM     58  HA  VAL A   5       4.680  41.116  28.614  1.00  0.00           H  
ATOM     59  HB  VAL A   5       7.514  40.347  27.771  1.00  0.00           H  
ATOM     60 1HG1 VAL A   5       7.040  38.181  28.744  1.00  0.00           H  
ATOM     61 2HG1 VAL A   5       6.994  39.451  29.984  1.00  0.00           H  
ATOM     62 3HG1 VAL A   5       5.481  38.778  29.363  1.00  0.00           H  
ATOM     63 1HG2 VAL A   5       6.363  38.625  26.432  1.00  0.00           H  
ATOM     64 2HG2 VAL A   5       4.786  39.275  26.946  1.00  0.00           H  
ATOM     65 3HG2 VAL A   5       5.856  40.247  25.919  1.00  0.00           H  
ATOM     66  N   ASP A   6       5.754  41.667  30.845  1.00  0.00           N  
ATOM     67  CA  ASP A   6       6.366  42.097  32.103  1.00  0.00           C  
ATOM     68  C   ASP A   6       6.059  41.097  33.241  1.00  0.00           C  
ATOM     69  O   ASP A   6       4.922  41.001  33.739  1.00  0.00           O  
ATOM     70  CB  ASP A   6       5.887  43.500  32.485  1.00  0.00           C  
ATOM     71  CG  ASP A   6       6.562  44.057  33.731  1.00  0.00           C  
ATOM     72  OD1 ASP A   6       7.006  43.310  34.568  1.00  0.00           O  
ATOM     73  OD2 ASP A   6       6.631  45.260  33.835  1.00  0.00           O  
ATOM     74  H   ASP A   6       4.880  41.160  30.859  1.00  0.00           H  
ATOM     75  HA  ASP A   6       7.448  42.125  31.972  1.00  0.00           H  
ATOM     76 1HB  ASP A   6       6.075  44.179  31.653  1.00  0.00           H  
ATOM     77 2HB  ASP A   6       4.811  43.480  32.657  1.00  0.00           H  
ATOM     78  N   TYR A   7       7.055  40.293  33.574  1.00  0.00           N  
ATOM     79  CA  TYR A   7       6.894  39.234  34.556  1.00  0.00           C  
ATOM     80  C   TYR A   7       6.981  39.738  35.981  1.00  0.00           C  
ATOM     81  O   TYR A   7       6.633  39.019  36.914  1.00  0.00           O  
ATOM     82  CB  TYR A   7       7.916  38.131  34.268  1.00  0.00           C  
ATOM     83  CG  TYR A   7       7.485  37.320  33.068  1.00  0.00           C  
ATOM     84  CD1 TYR A   7       8.286  37.276  31.936  1.00  0.00           C  
ATOM     85  CD2 TYR A   7       6.285  36.625  33.119  1.00  0.00           C  
ATOM     86  CE1 TYR A   7       7.865  36.525  30.856  1.00  0.00           C  
ATOM     87  CE2 TYR A   7       5.865  35.875  32.038  1.00  0.00           C  
ATOM     88  CZ  TYR A   7       6.653  35.825  30.907  1.00  0.00           C  
ATOM     89  OH  TYR A   7       6.228  35.076  29.832  1.00  0.00           O  
ATOM     90  H   TYR A   7       7.957  40.418  33.136  1.00  0.00           H  
ATOM     91  HA  TYR A   7       5.899  38.809  34.432  1.00  0.00           H  
ATOM     92 1HB  TYR A   7       8.901  38.570  34.081  1.00  0.00           H  
ATOM     93 2HB  TYR A   7       8.045  37.463  35.119  1.00  0.00           H  
ATOM     94  HD1 TYR A   7       9.230  37.820  31.891  1.00  0.00           H  
ATOM     95  HD2 TYR A   7       5.663  36.667  34.012  1.00  0.00           H  
ATOM     96  HE1 TYR A   7       8.507  36.503  29.976  1.00  0.00           H  
ATOM     97  HE2 TYR A   7       4.922  35.331  32.079  1.00  0.00           H  
ATOM     98  HH  TYR A   7       6.907  35.080  29.152  1.00  0.00           H  
ATOM     99  N   ARG A   8       7.408  40.976  36.190  1.00  0.00           N  
ATOM    100  CA  ARG A   8       7.447  41.416  37.586  1.00  0.00           C  
ATOM    101  C   ARG A   8       6.008  41.740  37.912  1.00  0.00           C  
ATOM    102  O   ARG A   8       5.488  41.348  38.950  1.00  0.00           O  
ATOM    103  CB  ARG A   8       8.384  42.601  37.769  1.00  0.00           C  
ATOM    104  CG  ARG A   8       8.480  43.179  39.172  1.00  0.00           C  
ATOM    105  CD  ARG A   8       9.001  42.238  40.196  1.00  0.00           C  
ATOM    106  NE  ARG A   8       9.151  42.924  41.468  1.00  0.00           N  
ATOM    107  CZ  ARG A   8       9.225  42.371  42.695  1.00  0.00           C  
ATOM    108  NH1 ARG A   8       9.169  41.075  42.906  1.00  0.00           N  
ATOM    109  NH2 ARG A   8       9.362  43.178  43.733  1.00  0.00           N  
ATOM    110  H   ARG A   8       7.688  41.591  35.441  1.00  0.00           H  
ATOM    111  HA  ARG A   8       7.767  40.589  38.221  1.00  0.00           H  
ATOM    112 1HB  ARG A   8       9.392  42.309  37.475  1.00  0.00           H  
ATOM    113 2HB  ARG A   8       8.067  43.411  37.111  1.00  0.00           H  
ATOM    114 1HG  ARG A   8       9.151  44.038  39.153  1.00  0.00           H  
ATOM    115 2HG  ARG A   8       7.488  43.490  39.500  1.00  0.00           H  
ATOM    116 1HD  ARG A   8       8.315  41.402  40.328  1.00  0.00           H  
ATOM    117 2HD  ARG A   8       9.970  41.850  39.885  1.00  0.00           H  
ATOM    118  HE  ARG A   8       9.205  43.933  41.423  1.00  0.00           H  
ATOM    119 1HH1 ARG A   8       9.065  40.397  42.165  1.00  0.00           H  
ATOM    120 2HH1 ARG A   8       9.230  40.722  43.851  1.00  0.00           H  
ATOM    121 1HH2 ARG A   8       9.408  44.179  43.591  1.00  0.00           H  
ATOM    122 2HH2 ARG A   8       9.421  42.800  44.667  1.00  0.00           H  
ATOM    123  N   LYS A   9       5.348  42.421  36.986  1.00  0.00           N  
ATOM    124  CA  LYS A   9       3.948  42.807  37.168  1.00  0.00           C  
ATOM    125  C   LYS A   9       3.018  41.588  37.243  1.00  0.00           C  
ATOM    126  O   LYS A   9       2.014  41.615  37.956  1.00  0.00           O  
ATOM    127  CB  LYS A   9       3.514  43.741  36.036  1.00  0.00           C  
ATOM    128  CG  LYS A   9       4.142  45.125  36.140  1.00  0.00           C  
ATOM    129  CD  LYS A   9       3.642  46.066  35.054  1.00  0.00           C  
ATOM    130  CE  LYS A   9       4.287  47.438  35.190  1.00  0.00           C  
ATOM    131  NZ  LYS A   9       5.709  47.431  34.753  1.00  0.00           N  
ATOM    132  H   LYS A   9       5.838  42.673  36.139  1.00  0.00           H  
ATOM    133  HA  LYS A   9       3.861  43.345  38.111  1.00  0.00           H  
ATOM    134 1HB  LYS A   9       3.792  43.300  35.078  1.00  0.00           H  
ATOM    135 2HB  LYS A   9       2.430  43.849  36.046  1.00  0.00           H  
ATOM    136 1HG  LYS A   9       3.902  45.555  37.113  1.00  0.00           H  
ATOM    137 2HG  LYS A   9       5.223  45.030  36.052  1.00  0.00           H  
ATOM    138 1HD  LYS A   9       3.883  45.649  34.074  1.00  0.00           H  
ATOM    139 2HD  LYS A   9       2.560  46.171  35.127  1.00  0.00           H  
ATOM    140 1HE  LYS A   9       3.731  48.153  34.584  1.00  0.00           H  
ATOM    141 2HE  LYS A   9       4.238  47.751  36.233  1.00  0.00           H  
ATOM    142 1HZ  LYS A   9       6.103  48.355  34.858  1.00  0.00           H  
ATOM    143 2HZ  LYS A   9       6.246  46.782  35.311  1.00  0.00           H  
ATOM    144 3HZ  LYS A   9       5.779  47.155  33.785  1.00  0.00           H  
ATOM    145  N   LYS A  10       3.351  40.516  36.520  1.00  0.00           N  
ATOM    146  CA  LYS A  10       2.552  39.303  36.537  1.00  0.00           C  
ATOM    147  C   LYS A  10       2.871  38.352  37.685  1.00  0.00           C  
ATOM    148  O   LYS A  10       2.232  37.296  37.783  1.00  0.00           O  
ATOM    149  CB  LYS A  10       2.727  38.538  35.225  1.00  0.00           C  
ATOM    150  CG  LYS A  10       2.181  39.213  33.974  1.00  0.00           C  
ATOM    151  CD  LYS A  10       2.495  38.366  32.750  1.00  0.00           C  
ATOM    152  CE  LYS A  10       2.006  39.005  31.459  1.00  0.00           C  
ATOM    153  NZ  LYS A  10       0.521  39.040  31.367  1.00  0.00           N  
ATOM    154  H   LYS A  10       4.181  40.542  35.945  1.00  0.00           H  
ATOM    155  HA  LYS A  10       1.504  39.591  36.631  1.00  0.00           H  
ATOM    156 1HB  LYS A  10       3.789  38.359  35.057  1.00  0.00           H  
ATOM    157 2HB  LYS A  10       2.232  37.570  35.311  1.00  0.00           H  
ATOM    158 1HG  LYS A  10       1.103  39.333  34.081  1.00  0.00           H  
ATOM    159 2HG  LYS A  10       2.632  40.199  33.859  1.00  0.00           H  
ATOM    160 1HD  LYS A  10       3.574  38.222  32.680  1.00  0.00           H  
ATOM    161 2HD  LYS A  10       2.017  37.392  32.854  1.00  0.00           H  
ATOM    162 1HE  LYS A  10       2.388  40.024  31.406  1.00  0.00           H  
ATOM    163 2HE  LYS A  10       2.398  38.437  30.615  1.00  0.00           H  
ATOM    164 1HZ  LYS A  10       0.244  39.472  30.497  1.00  0.00           H  
ATOM    165 2HZ  LYS A  10       0.159  38.097  31.405  1.00  0.00           H  
ATOM    166 3HZ  LYS A  10       0.142  39.573  32.136  1.00  0.00           H  
ATOM    167  N   GLY A  11       3.808  38.694  38.568  1.00  0.00           N  
ATOM    168  CA  GLY A  11       4.137  37.829  39.687  1.00  0.00           C  
ATOM    169  C   GLY A  11       5.026  36.621  39.449  1.00  0.00           C  
ATOM    170  O   GLY A  11       4.895  35.628  40.167  1.00  0.00           O  
ATOM    171  H   GLY A  11       4.310  39.566  38.479  1.00  0.00           H  
ATOM    172 1HA  GLY A  11       4.600  38.444  40.459  1.00  0.00           H  
ATOM    173 2HA  GLY A  11       3.201  37.480  40.124  1.00  0.00           H  
ATOM    174  N   TYR A  12       5.916  36.657  38.459  1.00  0.00           N  
ATOM    175  CA  TYR A  12       6.814  35.537  38.170  1.00  0.00           C  
ATOM    176  C   TYR A  12       8.258  35.847  38.546  1.00  0.00           C  
ATOM    177  O   TYR A  12       9.134  35.029  38.355  1.00  0.00           O  
ATOM    178  CB  TYR A  12       6.765  35.171  36.684  1.00  0.00           C  
ATOM    179  CG  TYR A  12       5.488  34.546  36.168  1.00  0.00           C  
ATOM    180  CD1 TYR A  12       4.366  35.335  35.957  1.00  0.00           C  
ATOM    181  CD2 TYR A  12       5.437  33.186  35.903  1.00  0.00           C  
ATOM    182  CE1 TYR A  12       3.199  34.765  35.485  1.00  0.00           C  
ATOM    183  CE2 TYR A  12       4.265  32.626  35.432  1.00  0.00           C  
ATOM    184  CZ  TYR A  12       3.152  33.416  35.224  1.00  0.00           C  
ATOM    185  OH  TYR A  12       1.985  32.858  34.754  1.00  0.00           O  
ATOM    186  H   TYR A  12       5.981  37.483  37.882  1.00  0.00           H  
ATOM    187  HA  TYR A  12       6.499  34.679  38.765  1.00  0.00           H  
ATOM    188 1HB  TYR A  12       6.938  36.077  36.103  1.00  0.00           H  
ATOM    189 2HB  TYR A  12       7.568  34.466  36.466  1.00  0.00           H  
ATOM    190  HD1 TYR A  12       4.408  36.404  36.166  1.00  0.00           H  
ATOM    191  HD2 TYR A  12       6.314  32.560  36.067  1.00  0.00           H  
ATOM    192  HE1 TYR A  12       2.315  35.379  35.318  1.00  0.00           H  
ATOM    193  HE2 TYR A  12       4.219  31.557  35.223  1.00  0.00           H  
ATOM    194  HH  TYR A  12       1.318  33.543  34.667  1.00  0.00           H  
ATOM    195  N   VAL A  13       8.482  36.986  39.165  1.00  0.00           N  
ATOM    196  CA  VAL A  13       9.814  37.432  39.538  1.00  0.00           C  
ATOM    197  C   VAL A  13       9.946  37.796  41.030  1.00  0.00           C  
ATOM    198  O   VAL A  13       9.108  38.505  41.575  1.00  0.00           O  
ATOM    199  CB  VAL A  13      10.181  38.637  38.653  1.00  0.00           C  
ATOM    200  CG1 VAL A  13      11.571  39.173  38.964  1.00  0.00           C  
ATOM    201  CG2 VAL A  13      10.090  38.235  37.189  1.00  0.00           C  
ATOM    202  H   VAL A  13       7.684  37.564  39.385  1.00  0.00           H  
ATOM    203  HA  VAL A  13      10.495  36.605  39.337  1.00  0.00           H  
ATOM    204  HB  VAL A  13       9.486  39.452  38.853  1.00  0.00           H  
ATOM    205 1HG1 VAL A  13      11.782  40.022  38.314  1.00  0.00           H  
ATOM    206 2HG1 VAL A  13      11.621  39.495  40.005  1.00  0.00           H  
ATOM    207 3HG1 VAL A  13      12.309  38.391  38.795  1.00  0.00           H  
ATOM    208 1HG2 VAL A  13      10.352  39.095  36.573  1.00  0.00           H  
ATOM    209 2HG2 VAL A  13      10.780  37.415  36.987  1.00  0.00           H  
ATOM    210 3HG2 VAL A  13       9.072  37.915  36.969  1.00  0.00           H  
ATOM    211  N   THR A  14      10.950  37.218  41.682  1.00  0.00           N  
ATOM    212  CA  THR A  14      11.256  37.404  43.107  1.00  0.00           C  
ATOM    213  C   THR A  14      12.025  38.743  43.281  1.00  0.00           C  
ATOM    214  O   THR A  14      12.355  39.374  42.263  1.00  0.00           O  
ATOM    215  CB  THR A  14      11.978  36.152  43.635  1.00  0.00           C  
ATOM    216  OG1 THR A  14      13.236  36.007  42.964  1.00  0.00           O  
ATOM    217  CG2 THR A  14      11.094  34.941  43.376  1.00  0.00           C  
ATOM    218  H   THR A  14      11.553  36.598  41.158  1.00  0.00           H  
ATOM    219  HA  THR A  14      10.307  37.476  43.638  1.00  0.00           H  
ATOM    220  HB  THR A  14      12.186  36.212  44.704  1.00  0.00           H  
ATOM    221  HG1 THR A  14      13.649  35.181  43.227  1.00  0.00           H  
ATOM    222 1HG2 THR A  14      11.578  34.036  43.741  1.00  0.00           H  
ATOM    223 2HG2 THR A  14      10.146  35.078  43.895  1.00  0.00           H  
ATOM    224 3HG2 THR A  14      10.915  34.840  42.306  1.00  0.00           H  
ATOM    225  N   PRO A  15      12.264  39.260  44.511  1.00  0.00           N  
ATOM    226  CA  PRO A  15      12.953  40.526  44.824  1.00  0.00           C  
ATOM    227  C   PRO A  15      14.398  40.607  44.325  1.00  0.00           C  
ATOM    228  O   PRO A  15      15.030  39.596  44.012  1.00  0.00           O  
ATOM    229  CB  PRO A  15      12.934  40.550  46.355  1.00  0.00           C  
ATOM    230  CG  PRO A  15      11.801  39.672  46.763  1.00  0.00           C  
ATOM    231  CD  PRO A  15      11.783  38.568  45.740  1.00  0.00           C  
ATOM    232  HA  PRO A  15      12.364  41.360  44.416  1.00  0.00           H  
ATOM    233 1HB  PRO A  15      13.900  40.189  46.740  1.00  0.00           H  
ATOM    234 2HB  PRO A  15      12.806  41.583  46.713  1.00  0.00           H  
ATOM    235 1HG  PRO A  15      11.959  39.295  47.784  1.00  0.00           H  
ATOM    236 2HG  PRO A  15      10.862  40.246  46.778  1.00  0.00           H  
ATOM    237 1HD  PRO A  15      12.493  37.803  46.088  1.00  0.00           H  
ATOM    238 2HD  PRO A  15      10.758  38.178  45.651  1.00  0.00           H  
ATOM    239  N   VAL A  16      14.885  41.848  44.222  1.00  0.00           N  
ATOM    240  CA  VAL A  16      16.260  42.152  43.797  1.00  0.00           C  
ATOM    241  C   VAL A  16      17.250  41.943  44.951  1.00  0.00           C  
ATOM    242  O   VAL A  16      17.036  42.433  46.069  1.00  0.00           O  
ATOM    243  CB  VAL A  16      16.345  43.599  43.278  1.00  0.00           C  
ATOM    244  CG1 VAL A  16      17.780  43.908  42.879  1.00  0.00           C  
ATOM    245  CG2 VAL A  16      15.395  43.796  42.106  1.00  0.00           C  
ATOM    246  H   VAL A  16      14.274  42.618  44.450  1.00  0.00           H  
ATOM    247  HA  VAL A  16      16.543  41.476  42.989  1.00  0.00           H  
ATOM    248  HB  VAL A  16      16.072  44.285  44.080  1.00  0.00           H  
ATOM    249 1HG1 VAL A  16      17.853  44.932  42.510  1.00  0.00           H  
ATOM    250 2HG1 VAL A  16      18.447  43.798  43.735  1.00  0.00           H  
ATOM    251 3HG1 VAL A  16      18.098  43.222  42.094  1.00  0.00           H  
ATOM    252 1HG2 VAL A  16      15.455  44.821  41.740  1.00  0.00           H  
ATOM    253 2HG2 VAL A  16      15.661  43.115  41.298  1.00  0.00           H  
ATOM    254 3HG2 VAL A  16      14.371  43.595  42.419  1.00  0.00           H  
ATOM    255  N   LYS A  17      18.304  41.194  44.672  1.00  0.00           N  
ATOM    256  CA  LYS A  17      19.333  40.824  45.634  1.00  0.00           C  
ATOM    257  C   LYS A  17      20.712  41.405  45.330  1.00  0.00           C  
ATOM    258  O   LYS A  17      20.951  41.955  44.232  1.00  0.00           O  
ATOM    259  CB  LYS A  17      19.415  39.298  45.711  1.00  0.00           C  
ATOM    260  CG  LYS A  17      18.128  38.591  46.115  1.00  0.00           C  
ATOM    261  CD  LYS A  17      17.717  38.881  47.550  1.00  0.00           C  
ATOM    262  CE  LYS A  17      16.467  38.103  47.935  1.00  0.00           C  
ATOM    263  NZ  LYS A  17      16.081  38.332  49.353  1.00  0.00           N  
ATOM    264  H   LYS A  17      18.397  40.853  43.726  1.00  0.00           H  
ATOM    265  HA  LYS A  17      19.036  41.225  46.604  1.00  0.00           H  
ATOM    266 1HB  LYS A  17      19.713  38.942  44.724  1.00  0.00           H  
ATOM    267 2HB  LYS A  17      20.181  39.007  46.430  1.00  0.00           H  
ATOM    268 1HG  LYS A  17      17.316  38.909  45.459  1.00  0.00           H  
ATOM    269 2HG  LYS A  17      18.260  37.515  46.008  1.00  0.00           H  
ATOM    270 1HD  LYS A  17      18.530  38.605  48.225  1.00  0.00           H  
ATOM    271 2HD  LYS A  17      17.516  39.944  47.677  1.00  0.00           H  
ATOM    272 1HE  LYS A  17      15.646  38.409  47.289  1.00  0.00           H  
ATOM    273 2HE  LYS A  17      16.649  37.038  47.786  1.00  0.00           H  
ATOM    274 1HZ  LYS A  17      15.251  37.804  49.580  1.00  0.00           H  
ATOM    275 2HZ  LYS A  17      16.836  38.038  49.958  1.00  0.00           H  
ATOM    276 3HZ  LYS A  17      15.897  39.315  49.497  1.00  0.00           H  
ATOM    277  N   ASN A  18      21.600  41.266  46.307  1.00  0.00           N  
ATOM    278  CA  ASN A  18      22.981  41.658  46.278  1.00  0.00           C  
ATOM    279  C   ASN A  18      23.915  40.490  46.208  1.00  0.00           C  
ATOM    280  O   ASN A  18      23.943  39.667  47.138  1.00  0.00           O  
ATOM    281  CB  ASN A  18      23.323  42.496  47.497  1.00  0.00           C  
ATOM    282  CG  ASN A  18      24.742  42.991  47.459  1.00  0.00           C  
ATOM    283  OD1 ASN A  18      25.463  42.716  46.493  1.00  0.00           O  
ATOM    284  ND2 ASN A  18      25.150  43.705  48.477  1.00  0.00           N  
ATOM    285  H   ASN A  18      21.269  40.839  47.163  1.00  0.00           H  
ATOM    286  HA  ASN A  18      23.139  42.251  45.376  1.00  0.00           H  
ATOM    287 1HB  ASN A  18      22.647  43.351  47.550  1.00  0.00           H  
ATOM    288 2HB  ASN A  18      23.175  41.905  48.401  1.00  0.00           H  
ATOM    289 1HD2 ASN A  18      26.086  44.058  48.503  1.00  0.00           H  
ATOM    290 2HD2 ASN A  18      24.525  43.898  49.234  1.00  0.00           H  
ATOM    291  N   GLN A  19      24.635  40.348  45.108  1.00  0.00           N  
ATOM    292  CA  GLN A  19      25.550  39.249  44.895  1.00  0.00           C  
ATOM    293  C   GLN A  19      26.770  39.229  45.771  1.00  0.00           C  
ATOM    294  O   GLN A  19      27.460  38.225  45.862  1.00  0.00           O  
ATOM    295  CB  GLN A  19      25.991  39.244  43.428  1.00  0.00           C  
ATOM    296  CG  GLN A  19      26.869  40.392  42.964  1.00  0.00           C  
ATOM    297  CD  GLN A  19      27.167  40.287  41.481  1.00  0.00           C  
ATOM    298  OE1 GLN A  19      27.897  39.400  41.029  1.00  0.00           O  
ATOM    299  NE2 GLN A  19      26.594  41.205  40.712  1.00  0.00           N  
ATOM    300  H   GLN A  19      24.518  41.061  44.400  1.00  0.00           H  
ATOM    301  HA  GLN A  19      25.012  38.322  45.094  1.00  0.00           H  
ATOM    302 1HB  GLN A  19      26.544  38.327  43.222  1.00  0.00           H  
ATOM    303 2HB  GLN A  19      25.109  39.250  42.788  1.00  0.00           H  
ATOM    304 1HG  GLN A  19      26.357  41.335  43.154  1.00  0.00           H  
ATOM    305 2HG  GLN A  19      27.812  40.370  43.513  1.00  0.00           H  
ATOM    306 1HE2 GLN A  19      26.722  41.230  39.720  1.00  0.00           H  
ATOM    307 2HE2 GLN A  19      26.013  41.898  41.138  1.00  0.00           H  
ATOM    308  N   GLY A  20      26.995  40.293  46.516  1.00  0.00           N  
ATOM    309  CA  GLY A  20      28.093  40.356  47.450  1.00  0.00           C  
ATOM    310  C   GLY A  20      29.473  40.360  46.785  1.00  0.00           C  
ATOM    311  O   GLY A  20      29.702  41.152  45.852  1.00  0.00           O  
ATOM    312  H   GLY A  20      26.376  41.087  46.430  1.00  0.00           H  
ATOM    313 1HA  GLY A  20      27.983  41.255  48.059  1.00  0.00           H  
ATOM    314 2HA  GLY A  20      28.022  39.507  48.128  1.00  0.00           H  
ATOM    315  N   GLN A  21      30.368  39.468  47.215  1.00  0.00           N  
ATOM    316  CA  GLN A  21      31.743  39.437  46.637  1.00  0.00           C  
ATOM    317  C   GLN A  21      31.975  38.214  45.756  1.00  0.00           C  
ATOM    318  O   GLN A  21      33.112  37.913  45.392  1.00  0.00           O  
ATOM    319  CB  GLN A  21      32.799  39.458  47.746  1.00  0.00           C  
ATOM    320  CG  GLN A  21      32.809  40.730  48.578  1.00  0.00           C  
ATOM    321  CD  GLN A  21      33.895  40.738  49.638  1.00  0.00           C  
ATOM    322  OE1 GLN A  21      34.074  39.801  50.420  1.00  0.00           O  
ATOM    323  NE2 GLN A  21      34.648  41.832  49.669  1.00  0.00           N  
ATOM    324  H   GLN A  21      30.141  38.797  47.936  1.00  0.00           H  
ATOM    325  HA  GLN A  21      31.879  40.329  46.025  1.00  0.00           H  
ATOM    326 1HB  GLN A  21      32.627  38.616  48.416  1.00  0.00           H  
ATOM    327 2HB  GLN A  21      33.791  39.338  47.310  1.00  0.00           H  
ATOM    328 1HG  GLN A  21      32.977  41.579  47.915  1.00  0.00           H  
ATOM    329 2HG  GLN A  21      31.847  40.828  49.079  1.00  0.00           H  
ATOM    330 1HE2 GLN A  21      35.385  41.912  50.340  1.00  0.00           H  
ATOM    331 2HE2 GLN A  21      34.481  42.578  49.022  1.00  0.00           H  
ATOM    332  N   CYS A  22      30.926  37.438  45.566  1.00  0.00           N  
ATOM    333  CA  CYS A  22      31.012  36.153  44.904  1.00  0.00           C  
ATOM    334  C   CYS A  22      30.689  36.253  43.416  1.00  0.00           C  
ATOM    335  O   CYS A  22      29.708  36.910  43.022  1.00  0.00           O  
ATOM    336  CB  CYS A  22      30.059  35.161  45.570  1.00  0.00           C  
ATOM    337  SG  CYS A  22      30.013  33.519  44.811  1.00  0.00           S  
ATOM    338  H   CYS A  22      30.023  37.749  45.892  1.00  0.00           H  
ATOM    339  HA  CYS A  22      32.038  35.799  45.012  1.00  0.00           H  
ATOM    340 1HB  CYS A  22      30.346  35.039  46.614  1.00  0.00           H  
ATOM    341 2HB  CYS A  22      29.047  35.565  45.547  1.00  0.00           H  
ATOM    342  N   GLY A  23      31.472  35.592  42.569  1.00  0.00           N  
ATOM    343  CA  GLY A  23      31.227  35.540  41.144  1.00  0.00           C  
ATOM    344  C   GLY A  23      30.128  34.554  40.817  1.00  0.00           C  
ATOM    345  O   GLY A  23      30.319  33.589  40.085  1.00  0.00           O  
ATOM    346  H   GLY A  23      32.287  35.089  42.884  1.00  0.00           H  
ATOM    347 1HA  GLY A  23      30.926  36.518  40.769  1.00  0.00           H  
ATOM    348 2HA  GLY A  23      32.138  35.255  40.620  1.00  0.00           H  
ATOM    349  N   SER A  24      28.957  34.911  41.337  1.00  0.00           N  
ATOM    350  CA  SER A  24      27.635  34.271  41.321  1.00  0.00           C  
ATOM    351  C   SER A  24      26.705  34.969  40.321  1.00  0.00           C  
ATOM    352  O   SER A  24      25.474  34.729  40.311  1.00  0.00           O  
ATOM    353  CB  SER A  24      26.983  34.317  42.689  1.00  0.00           C  
ATOM    354  OG  SER A  24      26.754  35.650  43.057  1.00  0.00           O  
ATOM    355  H   SER A  24      28.982  35.785  41.840  1.00  0.00           H  
ATOM    356  HA  SER A  24      27.756  33.228  41.024  1.00  0.00           H  
ATOM    357 1HB  SER A  24      26.042  33.769  42.684  1.00  0.00           H  
ATOM    358 2HB  SER A  24      27.630  33.831  43.418  1.00  0.00           H  
ATOM    359  HG  SER A  24      26.551  35.634  43.995  1.00  0.00           H  
ATOM    360  N   CYS A  25      27.292  35.857  39.509  1.00  0.00           N  
ATOM    361  CA  CYS A  25      26.584  36.708  38.550  1.00  0.00           C  
ATOM    362  C   CYS A  25      25.539  35.808  37.919  1.00  0.00           C  
ATOM    363  O   CYS A  25      24.346  36.106  37.872  1.00  0.00           O  
ATOM    364  CB  CYS A  25      27.515  37.283  37.482  1.00  0.00           C  
ATOM    365  SG  CYS A  25      28.158  38.928  37.872  1.00  0.00           S  
ATOM    366  H   CYS A  25      28.298  35.932  39.580  1.00  0.00           H  
ATOM    367  HA  CYS A  25      26.118  37.538  39.082  1.00  0.00           H  
ATOM    368 1HB  CYS A  25      28.363  36.614  37.340  1.00  0.00           H  
ATOM    369 2HB  CYS A  25      26.984  37.345  36.532  1.00  0.00           H  
ATOM    370  HG  CYS A  25      29.226  38.850  37.084  1.00  0.00           H  
ATOM    371  N   TRP A  26      26.049  34.709  37.358  1.00  0.00           N  
ATOM    372  CA  TRP A  26      25.358  33.655  36.623  1.00  0.00           C  
ATOM    373  C   TRP A  26      24.337  32.848  37.467  1.00  0.00           C  
ATOM    374  O   TRP A  26      23.309  32.428  36.935  1.00  0.00           O  
ATOM    375  CB  TRP A  26      26.432  32.716  36.071  1.00  0.00           C  
ATOM    376  CG  TRP A  26      27.194  32.120  37.216  1.00  0.00           C  
ATOM    377  CD1 TRP A  26      28.293  32.682  37.792  1.00  0.00           C  
ATOM    378  CD2 TRP A  26      26.949  30.881  37.933  1.00  0.00           C  
ATOM    379  NE1 TRP A  26      28.749  31.882  38.812  1.00  0.00           N  
ATOM    380  CE2 TRP A  26      27.939  30.779  38.913  1.00  0.00           C  
ATOM    381  CE3 TRP A  26      25.985  29.872  37.821  1.00  0.00           C  
ATOM    382  CZ2 TRP A  26      28.009  29.728  39.771  1.00  0.00           C  
ATOM    383  CZ3 TRP A  26      26.054  28.797  38.700  1.00  0.00           C  
ATOM    384  CH2 TRP A  26      27.041  28.730  39.649  1.00  0.00           C  
ATOM    385  H   TRP A  26      27.048  34.604  37.464  1.00  0.00           H  
ATOM    386  HA  TRP A  26      24.793  34.099  35.804  1.00  0.00           H  
ATOM    387 1HB  TRP A  26      25.975  31.928  35.472  1.00  0.00           H  
ATOM    388 2HB  TRP A  26      27.108  33.256  35.410  1.00  0.00           H  
ATOM    389  HD1 TRP A  26      28.757  33.623  37.503  1.00  0.00           H  
ATOM    390  HE1 TRP A  26      29.556  32.102  39.377  1.00  0.00           H  
ATOM    391  HE3 TRP A  26      25.199  29.927  37.068  1.00  0.00           H  
ATOM    392  HZ2 TRP A  26      28.790  29.666  40.530  1.00  0.00           H  
ATOM    393  HZ3 TRP A  26      25.305  28.008  38.616  1.00  0.00           H  
ATOM    394  HH2 TRP A  26      27.072  27.876  40.327  1.00  0.00           H  
ATOM    395  N   ALA A  27      24.529  32.760  38.779  1.00  0.00           N  
ATOM    396  CA  ALA A  27      23.598  32.012  39.615  1.00  0.00           C  
ATOM    397  C   ALA A  27      22.349  32.850  39.797  1.00  0.00           C  
ATOM    398  O   ALA A  27      21.242  32.323  39.943  1.00  0.00           O  
ATOM    399  CB  ALA A  27      24.230  31.646  40.951  1.00  0.00           C  
ATOM    400  H   ALA A  27      25.314  33.199  39.237  1.00  0.00           H  
ATOM    401  HA  ALA A  27      23.331  31.088  39.099  1.00  0.00           H  
ATOM    402 1HB  ALA A  27      23.517  31.085  41.553  1.00  0.00           H  
ATOM    403 2HB  ALA A  27      25.117  31.037  40.783  1.00  0.00           H  
ATOM    404 3HB  ALA A  27      24.509  32.559  41.474  1.00  0.00           H  
ATOM    405  N   PHE A  28      22.510  34.161  39.857  1.00  0.00           N  
ATOM    406  CA  PHE A  28      21.350  35.001  40.061  1.00  0.00           C  
ATOM    407  C   PHE A  28      20.427  35.038  38.820  1.00  0.00           C  
ATOM    408  O   PHE A  28      19.213  34.823  38.943  1.00  0.00           O  
ATOM    409  CB  PHE A  28      21.756  36.432  40.418  1.00  0.00           C  
ATOM    410  CG  PHE A  28      22.105  36.535  41.875  1.00  0.00           C  
ATOM    411  CD1 PHE A  28      23.420  36.425  42.301  1.00  0.00           C  
ATOM    412  CD2 PHE A  28      21.104  36.742  42.811  1.00  0.00           C  
ATOM    413  CE1 PHE A  28      23.708  36.524  43.650  1.00  0.00           C  
ATOM    414  CE2 PHE A  28      21.404  36.841  44.156  1.00  0.00           C  
ATOM    415  CZ  PHE A  28      22.713  36.730  44.580  1.00  0.00           C  
ATOM    416  H   PHE A  28      23.437  34.550  39.760  1.00  0.00           H  
ATOM    417  HA  PHE A  28      20.775  34.587  40.890  1.00  0.00           H  
ATOM    418 1HB  PHE A  28      22.611  36.735  39.813  1.00  0.00           H  
ATOM    419 2HB  PHE A  28      20.945  37.121  40.189  1.00  0.00           H  
ATOM    420  HD1 PHE A  28      24.221  36.262  41.579  1.00  0.00           H  
ATOM    421  HD2 PHE A  28      20.070  36.829  42.477  1.00  0.00           H  
ATOM    422  HE1 PHE A  28      24.744  36.436  43.978  1.00  0.00           H  
ATOM    423  HE2 PHE A  28      20.619  37.003  44.895  1.00  0.00           H  
ATOM    424  HZ  PHE A  28      22.946  36.806  45.642  1.00  0.00           H  
ATOM    425  N   SER A  29      21.012  35.091  37.623  1.00  0.00           N  
ATOM    426  CA  SER A  29      20.129  35.025  36.469  1.00  0.00           C  
ATOM    427  C   SER A  29      19.602  33.584  36.249  1.00  0.00           C  
ATOM    428  O   SER A  29      18.451  33.407  35.819  1.00  0.00           O  
ATOM    429  CB  SER A  29      20.806  35.508  35.200  1.00  0.00           C  
ATOM    430  OG  SER A  29      21.756  34.564  34.791  1.00  0.00           O  
ATOM    431  H   SER A  29      22.016  35.172  37.558  1.00  0.00           H  
ATOM    432  HA  SER A  29      19.274  35.676  36.655  1.00  0.00           H  
ATOM    433 1HB  SER A  29      20.060  35.656  34.419  1.00  0.00           H  
ATOM    434 2HB  SER A  29      21.283  36.471  35.376  1.00  0.00           H  
ATOM    435  HG  SER A  29      22.513  34.695  35.369  1.00  0.00           H  
ATOM    436  N   SER A  30      20.364  32.574  36.674  1.00  0.00           N  
ATOM    437  CA  SER A  30      19.868  31.190  36.541  1.00  0.00           C  
ATOM    438  C   SER A  30      18.695  30.982  37.461  1.00  0.00           C  
ATOM    439  O   SER A  30      17.736  30.279  37.127  1.00  0.00           O  
ATOM    440  CB  SER A  30      20.972  30.203  36.869  1.00  0.00           C  
ATOM    441  OG  SER A  30      22.014  30.284  35.935  1.00  0.00           O  
ATOM    442  H   SER A  30      21.270  32.739  37.087  1.00  0.00           H  
ATOM    443  HA  SER A  30      19.553  31.038  35.507  1.00  0.00           H  
ATOM    444 1HB  SER A  30      21.354  30.413  37.868  1.00  0.00           H  
ATOM    445 2HB  SER A  30      20.562  29.194  36.875  1.00  0.00           H  
ATOM    446  HG  SER A  30      22.547  31.034  36.211  1.00  0.00           H  
ATOM    447  N   VAL A  31      18.826  31.426  38.700  1.00  0.00           N  
ATOM    448  CA  VAL A  31      17.758  31.231  39.643  1.00  0.00           C  
ATOM    449  C   VAL A  31      16.525  32.022  39.260  1.00  0.00           C  
ATOM    450  O   VAL A  31      15.435  31.444  39.191  1.00  0.00           O  
ATOM    451  CB  VAL A  31      18.160  31.641  41.072  1.00  0.00           C  
ATOM    452  CG1 VAL A  31      16.934  31.717  41.969  1.00  0.00           C  
ATOM    453  CG2 VAL A  31      19.173  30.632  41.592  1.00  0.00           C  
ATOM    454  H   VAL A  31      19.670  31.900  38.995  1.00  0.00           H  
ATOM    455  HA  VAL A  31      17.487  30.174  39.658  1.00  0.00           H  
ATOM    456  HB  VAL A  31      18.603  32.637  41.056  1.00  0.00           H  
ATOM    457 1HG1 VAL A  31      17.225  32.008  42.978  1.00  0.00           H  
ATOM    458 2HG1 VAL A  31      16.212  32.449  41.603  1.00  0.00           H  
ATOM    459 3HG1 VAL A  31      16.528  30.706  41.936  1.00  0.00           H  
ATOM    460 1HG2 VAL A  31      19.448  30.936  42.602  1.00  0.00           H  
ATOM    461 2HG2 VAL A  31      18.731  29.635  41.604  1.00  0.00           H  
ATOM    462 3HG2 VAL A  31      20.051  30.626  40.944  1.00  0.00           H  
ATOM    463  N   GLY A  32      16.673  33.274  38.830  1.00  0.00           N  
ATOM    464  CA  GLY A  32      15.456  33.961  38.433  1.00  0.00           C  
ATOM    465  C   GLY A  32      14.742  33.249  37.299  1.00  0.00           C  
ATOM    466  O   GLY A  32      13.518  33.192  37.292  1.00  0.00           O  
ATOM    467  H   GLY A  32      17.575  33.728  38.777  1.00  0.00           H  
ATOM    468 1HA  GLY A  32      14.786  34.035  39.291  1.00  0.00           H  
ATOM    469 2HA  GLY A  32      15.738  34.969  38.132  1.00  0.00           H  
ATOM    470  N   ALA A  33      15.479  32.692  36.328  1.00  0.00           N  
ATOM    471  CA  ALA A  33      14.812  31.942  35.246  1.00  0.00           C  
ATOM    472  C   ALA A  33      14.125  30.691  35.805  1.00  0.00           C  
ATOM    473  O   ALA A  33      13.021  30.340  35.362  1.00  0.00           O  
ATOM    474  CB  ALA A  33      15.835  31.564  34.183  1.00  0.00           C  
ATOM    475  H   ALA A  33      16.486  32.783  36.333  1.00  0.00           H  
ATOM    476  HA  ALA A  33      14.048  32.569  34.788  1.00  0.00           H  
ATOM    477 1HB  ALA A  33      15.341  30.989  33.399  1.00  0.00           H  
ATOM    478 2HB  ALA A  33      16.264  32.471  33.754  1.00  0.00           H  
ATOM    479 3HB  ALA A  33      16.623  30.966  34.637  1.00  0.00           H  
ATOM    480  N   LEU A  34      14.749  30.021  36.766  1.00  0.00           N  
ATOM    481  CA  LEU A  34      14.171  28.841  37.415  1.00  0.00           C  
ATOM    482  C   LEU A  34      12.921  29.188  38.221  1.00  0.00           C  
ATOM    483  O   LEU A  34      11.948  28.412  38.215  1.00  0.00           O  
ATOM    484  CB  LEU A  34      15.209  28.193  38.341  1.00  0.00           C  
ATOM    485  CG  LEU A  34      16.396  27.468  37.690  1.00  0.00           C  
ATOM    486  CD1 LEU A  34      17.501  27.220  38.706  1.00  0.00           C  
ATOM    487  CD2 LEU A  34      15.925  26.151  37.091  1.00  0.00           C  
ATOM    488  H   LEU A  34      15.660  30.332  37.069  1.00  0.00           H  
ATOM    489  HA  LEU A  34      13.891  28.127  36.641  1.00  0.00           H  
ATOM    490 1HB  LEU A  34      15.626  28.971  38.979  1.00  0.00           H  
ATOM    491 2HB  LEU A  34      14.693  27.464  38.964  1.00  0.00           H  
ATOM    492  HG  LEU A  34      16.819  28.092  36.904  1.00  0.00           H  
ATOM    493 1HD1 LEU A  34      18.331  26.704  38.219  1.00  0.00           H  
ATOM    494 2HD1 LEU A  34      17.867  28.159  39.120  1.00  0.00           H  
ATOM    495 3HD1 LEU A  34      17.111  26.604  39.516  1.00  0.00           H  
ATOM    496 1HD2 LEU A  34      16.781  25.653  36.635  1.00  0.00           H  
ATOM    497 2HD2 LEU A  34      15.505  25.523  37.876  1.00  0.00           H  
ATOM    498 3HD2 LEU A  34      15.160  26.314  36.332  1.00  0.00           H  
ATOM    499  N   GLU A  35      12.917  30.342  38.889  1.00  0.00           N  
ATOM    500  CA  GLU A  35      11.753  30.802  39.673  1.00  0.00           C  
ATOM    501  C   GLU A  35      10.547  31.059  38.747  1.00  0.00           C  
ATOM    502  O   GLU A  35       9.376  30.792  39.106  1.00  0.00           O  
ATOM    503  CB  GLU A  35      12.123  32.065  40.454  1.00  0.00           C  
ATOM    504  CG  GLU A  35      13.091  31.868  41.608  1.00  0.00           C  
ATOM    505  CD  GLU A  35      13.636  33.162  42.147  1.00  0.00           C  
ATOM    506  OE1 GLU A  35      13.674  34.104  41.392  1.00  0.00           O  
ATOM    507  OE2 GLU A  35      14.012  33.228  43.293  1.00  0.00           O  
ATOM    508  H   GLU A  35      13.750  30.914  38.847  1.00  0.00           H  
ATOM    509  HA  GLU A  35      11.477  30.016  40.378  1.00  0.00           H  
ATOM    510 1HB  GLU A  35      12.569  32.788  39.770  1.00  0.00           H  
ATOM    511 2HB  GLU A  35      11.220  32.517  40.864  1.00  0.00           H  
ATOM    512 1HG  GLU A  35      12.576  31.342  42.410  1.00  0.00           H  
ATOM    513 2HG  GLU A  35      13.914  31.244  41.259  1.00  0.00           H  
ATOM    514  N   GLY A  36      10.834  31.676  37.597  1.00  0.00           N  
ATOM    515  CA  GLY A  36       9.825  31.978  36.596  1.00  0.00           C  
ATOM    516  C   GLY A  36       9.198  30.707  36.057  1.00  0.00           C  
ATOM    517  O   GLY A  36       7.970  30.585  35.977  1.00  0.00           O  
ATOM    518  H   GLY A  36      11.794  31.939  37.427  1.00  0.00           H  
ATOM    519 1HA  GLY A  36       9.058  32.612  37.039  1.00  0.00           H  
ATOM    520 2HA  GLY A  36      10.301  32.541  35.793  1.00  0.00           H  
ATOM    521  N   GLN A  37      10.040  29.751  35.665  1.00  0.00           N  
ATOM    522  CA  GLN A  37       9.554  28.482  35.135  1.00  0.00           C  
ATOM    523  C   GLN A  37       8.753  27.697  36.202  1.00  0.00           C  
ATOM    524  O   GLN A  37       7.764  27.059  35.884  1.00  0.00           O  
ATOM    525  CB  GLN A  37      10.723  27.634  34.628  1.00  0.00           C  
ATOM    526  CG  GLN A  37      10.329  26.325  33.966  1.00  0.00           C  
ATOM    527  CD  GLN A  37       9.557  26.491  32.671  1.00  0.00           C  
ATOM    528  OE1 GLN A  37      10.030  27.170  31.755  1.00  0.00           O  
ATOM    529  NE2 GLN A  37       8.380  25.883  32.583  1.00  0.00           N  
ATOM    530  H   GLN A  37      11.037  29.903  35.734  1.00  0.00           H  
ATOM    531  HA  GLN A  37       8.889  28.693  34.298  1.00  0.00           H  
ATOM    532 1HB  GLN A  37      11.297  28.210  33.903  1.00  0.00           H  
ATOM    533 2HB  GLN A  37      11.383  27.397  35.462  1.00  0.00           H  
ATOM    534 1HG  GLN A  37      11.239  25.768  33.740  1.00  0.00           H  
ATOM    535 2HG  GLN A  37       9.699  25.761  34.655  1.00  0.00           H  
ATOM    536 1HE2 GLN A  37       7.837  25.966  31.746  1.00  0.00           H  
ATOM    537 2HE2 GLN A  37       8.026  25.340  33.345  1.00  0.00           H  
ATOM    538  N   LEU A  38       9.182  27.792  37.470  1.00  0.00           N  
ATOM    539  CA  LEU A  38       8.471  27.096  38.567  1.00  0.00           C  
ATOM    540  C   LEU A  38       7.045  27.668  38.677  1.00  0.00           C  
ATOM    541  O   LEU A  38       6.071  26.881  38.761  1.00  0.00           O  
ATOM    542  CB  LEU A  38       9.260  27.291  39.868  1.00  0.00           C  
ATOM    543  CG  LEU A  38       8.872  26.526  41.140  1.00  0.00           C  
ATOM    544  CD1 LEU A  38       7.726  27.222  41.862  1.00  0.00           C  
ATOM    545  CD2 LEU A  38       8.479  25.098  40.793  1.00  0.00           C  
ATOM    546  H   LEU A  38       9.997  28.344  37.685  1.00  0.00           H  
ATOM    547  HA  LEU A  38       8.425  26.035  38.324  1.00  0.00           H  
ATOM    548 1HB  LEU A  38      10.296  27.023  39.672  1.00  0.00           H  
ATOM    549 2HB  LEU A  38       9.207  28.347  40.133  1.00  0.00           H  
ATOM    550  HG  LEU A  38       9.719  26.508  41.827  1.00  0.00           H  
ATOM    551 1HD1 LEU A  38       7.476  26.655  42.759  1.00  0.00           H  
ATOM    552 2HD1 LEU A  38       8.028  28.232  42.140  1.00  0.00           H  
ATOM    553 3HD1 LEU A  38       6.830  27.297  41.247  1.00  0.00           H  
ATOM    554 1HD2 LEU A  38       8.209  24.570  41.708  1.00  0.00           H  
ATOM    555 2HD2 LEU A  38       7.629  25.088  40.111  1.00  0.00           H  
ATOM    556 3HD2 LEU A  38       9.322  24.597  40.316  1.00  0.00           H  
ATOM    557  N   LYS A  39       6.879  28.986  38.688  1.00  0.00           N  
ATOM    558  CA  LYS A  39       5.511  29.476  38.770  1.00  0.00           C  
ATOM    559  C   LYS A  39       4.693  29.070  37.558  1.00  0.00           C  
ATOM    560  O   LYS A  39       3.550  28.663  37.711  1.00  0.00           O  
ATOM    561  CB  LYS A  39       5.407  30.994  38.925  1.00  0.00           C  
ATOM    562  CG  LYS A  39       3.962  31.469  38.992  1.00  0.00           C  
ATOM    563  CD  LYS A  39       3.852  32.965  39.247  1.00  0.00           C  
ATOM    564  CE  LYS A  39       2.457  33.531  39.021  1.00  0.00           C  
ATOM    565  NZ  LYS A  39       1.495  33.172  40.098  1.00  0.00           N  
ATOM    566  H   LYS A  39       7.673  29.611  38.641  1.00  0.00           H  
ATOM    567  HA  LYS A  39       5.047  29.030  39.651  1.00  0.00           H  
ATOM    568 1HB  LYS A  39       5.924  31.308  39.832  1.00  0.00           H  
ATOM    569 2HB  LYS A  39       5.901  31.480  38.083  1.00  0.00           H  
ATOM    570 1HG  LYS A  39       3.446  31.249  38.057  1.00  0.00           H  
ATOM    571 2HG  LYS A  39       3.457  30.937  39.799  1.00  0.00           H  
ATOM    572 1HD  LYS A  39       4.134  33.175  40.280  1.00  0.00           H  
ATOM    573 2HD  LYS A  39       4.534  33.500  38.586  1.00  0.00           H  
ATOM    574 1HE  LYS A  39       2.531  34.615  38.964  1.00  0.00           H  
ATOM    575 2HE  LYS A  39       2.077  33.148  38.074  1.00  0.00           H  
ATOM    576 1HZ  LYS A  39       0.592  33.575  39.888  1.00  0.00           H  
ATOM    577 2HZ  LYS A  39       1.394  32.170  40.173  1.00  0.00           H  
ATOM    578 3HZ  LYS A  39       1.842  33.539  40.972  1.00  0.00           H  
ATOM    579  N   LYS A  40       5.237  29.145  36.354  1.00  0.00           N  
ATOM    580  CA  LYS A  40       4.410  28.744  35.231  1.00  0.00           C  
ATOM    581  C   LYS A  40       3.895  27.319  35.386  1.00  0.00           C  
ATOM    582  O   LYS A  40       2.726  27.057  35.135  1.00  0.00           O  
ATOM    583  CB  LYS A  40       5.156  28.860  33.902  1.00  0.00           C  
ATOM    584  CG  LYS A  40       4.298  28.482  32.701  1.00  0.00           C  
ATOM    585  CD  LYS A  40       5.005  28.641  31.364  1.00  0.00           C  
ATOM    586  CE  LYS A  40       4.111  28.128  30.244  1.00  0.00           C  
ATOM    587  NZ  LYS A  40       4.754  28.137  28.902  1.00  0.00           N  
ATOM    588  H   LYS A  40       6.185  29.466  36.221  1.00  0.00           H  
ATOM    589  HA  LYS A  40       3.544  29.406  35.190  1.00  0.00           H  
ATOM    590 1HB  LYS A  40       5.508  29.883  33.766  1.00  0.00           H  
ATOM    591 2HB  LYS A  40       6.034  28.212  33.920  1.00  0.00           H  
ATOM    592 1HG  LYS A  40       3.987  27.442  32.787  1.00  0.00           H  
ATOM    593 2HG  LYS A  40       3.411  29.114  32.691  1.00  0.00           H  
ATOM    594 1HD  LYS A  40       5.240  29.692  31.192  1.00  0.00           H  
ATOM    595 2HD  LYS A  40       5.941  28.082  31.369  1.00  0.00           H  
ATOM    596 1HE  LYS A  40       3.819  27.106  30.475  1.00  0.00           H  
ATOM    597 2HE  LYS A  40       3.220  28.756  30.199  1.00  0.00           H  
ATOM    598 1HZ  LYS A  40       4.100  27.785  28.218  1.00  0.00           H  
ATOM    599 2HZ  LYS A  40       5.052  29.053  28.591  1.00  0.00           H  
ATOM    600 3HZ  LYS A  40       5.574  27.548  28.930  1.00  0.00           H  
ATOM    601  N   LYS A  41       4.758  26.409  35.813  1.00  0.00           N  
ATOM    602  CA  LYS A  41       4.382  25.022  36.019  1.00  0.00           C  
ATOM    603  C   LYS A  41       3.465  24.741  37.212  1.00  0.00           C  
ATOM    604  O   LYS A  41       2.572  23.916  37.110  1.00  0.00           O  
ATOM    605  CB  LYS A  41       5.646  24.171  36.157  1.00  0.00           C  
ATOM    606  CG  LYS A  41       5.441  22.669  36.309  1.00  0.00           C  
ATOM    607  CD  LYS A  41       4.891  22.028  35.044  1.00  0.00           C  
ATOM    608  CE  LYS A  41       4.863  20.512  35.160  1.00  0.00           C  
ATOM    609  NZ  LYS A  41       4.302  19.870  33.941  1.00  0.00           N  
ATOM    610  H   LYS A  41       5.708  26.695  36.002  1.00  0.00           H  
ATOM    611  HA  LYS A  41       3.819  24.714  35.138  1.00  0.00           H  
ATOM    612 1HB  LYS A  41       6.275  24.315  35.278  1.00  0.00           H  
ATOM    613 2HB  LYS A  41       6.204  24.509  37.029  1.00  0.00           H  
ATOM    614 1HG  LYS A  41       6.395  22.196  36.550  1.00  0.00           H  
ATOM    615 2HG  LYS A  41       4.745  22.469  37.123  1.00  0.00           H  
ATOM    616 1HD  LYS A  41       3.877  22.387  34.858  1.00  0.00           H  
ATOM    617 2HD  LYS A  41       5.516  22.310  34.196  1.00  0.00           H  
ATOM    618 1HE  LYS A  41       5.879  20.152  35.317  1.00  0.00           H  
ATOM    619 2HE  LYS A  41       4.256  20.233  36.020  1.00  0.00           H  
ATOM    620 1HZ  LYS A  41       4.302  18.867  34.058  1.00  0.00           H  
ATOM    621 2HZ  LYS A  41       3.356  20.192  33.796  1.00  0.00           H  
ATOM    622 3HZ  LYS A  41       4.869  20.114  33.141  1.00  0.00           H  
ATOM    623  N   THR A  42       3.705  25.388  38.346  1.00  0.00           N  
ATOM    624  CA  THR A  42       2.948  25.106  39.553  1.00  0.00           C  
ATOM    625  C   THR A  42       1.858  26.102  39.987  1.00  0.00           C  
ATOM    626  O   THR A  42       0.959  25.733  40.755  1.00  0.00           O  
ATOM    627  CB  THR A  42       3.915  24.943  40.742  1.00  0.00           C  
ATOM    628  OG1 THR A  42       4.582  26.196  40.947  1.00  0.00           O  
ATOM    629  CG2 THR A  42       4.943  23.852  40.476  1.00  0.00           C  
ATOM    630  H   THR A  42       4.427  26.094  38.373  1.00  0.00           H  
ATOM    631  HA  THR A  42       2.410  24.173  39.384  1.00  0.00           H  
ATOM    632  HB  THR A  42       3.348  24.680  41.632  1.00  0.00           H  
ATOM    633  HG1 THR A  42       5.173  26.362  40.211  1.00  0.00           H  
ATOM    634 1HG2 THR A  42       5.607  23.763  41.334  1.00  0.00           H  
ATOM    635 2HG2 THR A  42       4.430  22.904  40.313  1.00  0.00           H  
ATOM    636 3HG2 THR A  42       5.524  24.108  39.592  1.00  0.00           H  
ATOM    637  N   GLY A  43       1.895  27.341  39.499  1.00  0.00           N  
ATOM    638  CA  GLY A  43       0.947  28.365  39.886  1.00  0.00           C  
ATOM    639  C   GLY A  43       1.439  29.248  41.023  1.00  0.00           C  
ATOM    640  O   GLY A  43       0.804  30.241  41.347  1.00  0.00           O  
ATOM    641  H   GLY A  43       2.602  27.608  38.830  1.00  0.00           H  
ATOM    642 1HA  GLY A  43       0.735  28.988  39.018  1.00  0.00           H  
ATOM    643 2HA  GLY A  43       0.015  27.891  40.190  1.00  0.00           H  
ATOM    644  N   LYS A  44       2.529  28.865  41.682  1.00  0.00           N  
ATOM    645  CA  LYS A  44       3.036  29.644  42.800  1.00  0.00           C  
ATOM    646  C   LYS A  44       4.499  29.995  42.621  1.00  0.00           C  
ATOM    647  O   LYS A  44       5.278  29.209  42.063  1.00  0.00           O  
ATOM    648  CB  LYS A  44       2.838  28.875  44.107  1.00  0.00           C  
ATOM    649  CG  LYS A  44       3.592  27.554  44.178  1.00  0.00           C  
ATOM    650  CD  LYS A  44       3.297  26.808  45.471  1.00  0.00           C  
ATOM    651  CE  LYS A  44       4.063  25.496  45.536  1.00  0.00           C  
ATOM    652  NZ  LYS A  44       3.780  24.745  46.790  1.00  0.00           N  
ATOM    653  H   LYS A  44       3.010  28.022  41.401  1.00  0.00           H  
ATOM    654  HA  LYS A  44       2.483  30.582  42.856  1.00  0.00           H  
ATOM    655 1HB  LYS A  44       3.164  29.494  44.944  1.00  0.00           H  
ATOM    656 2HB  LYS A  44       1.777  28.666  44.244  1.00  0.00           H  
ATOM    657 1HG  LYS A  44       3.303  26.927  43.334  1.00  0.00           H  
ATOM    658 2HG  LYS A  44       4.666  27.734  44.119  1.00  0.00           H  
ATOM    659 1HD  LYS A  44       3.579  27.432  46.320  1.00  0.00           H  
ATOM    660 2HD  LYS A  44       2.228  26.600  45.533  1.00  0.00           H  
ATOM    661 1HE  LYS A  44       3.785  24.881  44.682  1.00  0.00           H  
ATOM    662 2HE  LYS A  44       5.132  25.707  45.482  1.00  0.00           H  
ATOM    663 1HZ  LYS A  44       4.309  23.883  46.793  1.00  0.00           H  
ATOM    664 2HZ  LYS A  44       4.047  25.305  47.588  1.00  0.00           H  
ATOM    665 3HZ  LYS A  44       2.795  24.534  46.844  1.00  0.00           H  
ATOM    666  N   LEU A  45       4.880  31.185  43.078  1.00  0.00           N  
ATOM    667  CA  LEU A  45       6.285  31.623  42.962  1.00  0.00           C  
ATOM    668  C   LEU A  45       7.046  31.335  44.259  1.00  0.00           C  
ATOM    669  O   LEU A  45       6.657  31.791  45.326  1.00  0.00           O  
ATOM    670  CB  LEU A  45       6.331  33.123  42.644  1.00  0.00           C  
ATOM    671  CG  LEU A  45       7.699  33.792  42.454  1.00  0.00           C  
ATOM    672  CD1 LEU A  45       8.365  33.247  41.199  1.00  0.00           C  
ATOM    673  CD2 LEU A  45       7.514  35.300  42.365  1.00  0.00           C  
ATOM    674  H   LEU A  45       4.204  31.798  43.512  1.00  0.00           H  
ATOM    675  HA  LEU A  45       6.749  31.066  42.150  1.00  0.00           H  
ATOM    676 1HB  LEU A  45       5.778  33.303  41.723  1.00  0.00           H  
ATOM    677 2HB  LEU A  45       5.836  33.657  43.454  1.00  0.00           H  
ATOM    678  HG  LEU A  45       8.345  33.557  43.299  1.00  0.00           H  
ATOM    679 1HD1 LEU A  45       9.337  33.721  41.063  1.00  0.00           H  
ATOM    680 2HD1 LEU A  45       8.512  32.169  41.274  1.00  0.00           H  
ATOM    681 3HD1 LEU A  45       7.743  33.453  40.329  1.00  0.00           H  
ATOM    682 1HD2 LEU A  45       8.484  35.780  42.230  1.00  0.00           H  
ATOM    683 2HD2 LEU A  45       6.873  35.543  41.518  1.00  0.00           H  
ATOM    684 3HD2 LEU A  45       7.054  35.666  43.282  1.00  0.00           H  
ATOM    685  N   LEU A  46       8.130  30.579  44.152  1.00  0.00           N  
ATOM    686  CA  LEU A  46       8.949  30.258  45.321  1.00  0.00           C  
ATOM    687  C   LEU A  46      10.285  30.967  45.211  1.00  0.00           C  
ATOM    688  O   LEU A  46      10.799  31.124  44.116  1.00  0.00           O  
ATOM    689  CB  LEU A  46       9.166  28.744  45.434  1.00  0.00           C  
ATOM    690  CG  LEU A  46       7.915  27.859  45.512  1.00  0.00           C  
ATOM    691  CD1 LEU A  46       8.373  26.408  45.531  1.00  0.00           C  
ATOM    692  CD2 LEU A  46       7.089  28.192  46.746  1.00  0.00           C  
ATOM    693  H   LEU A  46       8.385  30.221  43.244  1.00  0.00           H  
ATOM    694  HA  LEU A  46       8.433  30.588  46.222  1.00  0.00           H  
ATOM    695 1HB  LEU A  46       9.737  28.415  44.567  1.00  0.00           H  
ATOM    696 2HB  LEU A  46       9.753  28.550  46.333  1.00  0.00           H  
ATOM    697  HG  LEU A  46       7.296  28.016  44.629  1.00  0.00           H  
ATOM    698 1HD1 LEU A  46       7.509  25.745  45.586  1.00  0.00           H  
ATOM    699 2HD1 LEU A  46       8.933  26.190  44.621  1.00  0.00           H  
ATOM    700 3HD1 LEU A  46       9.011  26.232  46.396  1.00  0.00           H  
ATOM    701 1HD2 LEU A  46       6.207  27.551  46.776  1.00  0.00           H  
ATOM    702 2HD2 LEU A  46       7.688  28.027  47.642  1.00  0.00           H  
ATOM    703 3HD2 LEU A  46       6.768  29.233  46.720  1.00  0.00           H  
ATOM    704  N   ASN A  47      10.844  31.361  46.343  1.00  0.00           N  
ATOM    705  CA  ASN A  47      12.158  31.995  46.336  1.00  0.00           C  
ATOM    706  C   ASN A  47      13.235  30.895  46.358  1.00  0.00           C  
ATOM    707  O   ASN A  47      13.242  30.078  47.261  1.00  0.00           O  
ATOM    708  CB  ASN A  47      12.285  32.943  47.513  1.00  0.00           C  
ATOM    709  CG  ASN A  47      11.286  34.067  47.488  1.00  0.00           C  
ATOM    710  OD1 ASN A  47      10.871  34.575  46.439  1.00  0.00           O  
ATOM    711  ND2 ASN A  47      10.878  34.477  48.661  1.00  0.00           N  
ATOM    712  H   ASN A  47      10.352  31.218  47.215  1.00  0.00           H  
ATOM    713  HA  ASN A  47      12.277  32.572  45.418  1.00  0.00           H  
ATOM    714 1HB  ASN A  47      12.156  32.391  48.446  1.00  0.00           H  
ATOM    715 2HB  ASN A  47      13.289  33.367  47.515  1.00  0.00           H  
ATOM    716 1HD2 ASN A  47      10.212  35.223  48.728  1.00  0.00           H  
ATOM    717 2HD2 ASN A  47      11.231  34.047  49.491  1.00  0.00           H  
ATOM    718  N   LEU A  48      14.113  30.885  45.355  1.00  0.00           N  
ATOM    719  CA  LEU A  48      15.172  29.880  45.191  1.00  0.00           C  
ATOM    720  C   LEU A  48      16.555  30.415  45.570  1.00  0.00           C  
ATOM    721  O   LEU A  48      16.765  31.624  45.544  1.00  0.00           O  
ATOM    722  CB  LEU A  48      15.201  29.403  43.734  1.00  0.00           C  
ATOM    723  CG  LEU A  48      14.345  28.217  43.272  1.00  0.00           C  
ATOM    724  CD1 LEU A  48      12.864  28.436  43.551  1.00  0.00           C  
ATOM    725  CD2 LEU A  48      14.611  28.054  41.783  1.00  0.00           C  
ATOM    726  H   LEU A  48      14.040  31.618  44.666  1.00  0.00           H  
ATOM    727  HA  LEU A  48      14.962  29.028  45.837  1.00  0.00           H  
ATOM    728 1HB  LEU A  48      14.896  30.261  43.138  1.00  0.00           H  
ATOM    729 2HB  LEU A  48      16.232  29.131  43.506  1.00  0.00           H  
ATOM    730  HG  LEU A  48      14.633  27.321  43.822  1.00  0.00           H  
ATOM    731 1HD1 LEU A  48      12.298  27.570  43.207  1.00  0.00           H  
ATOM    732 2HD1 LEU A  48      12.704  28.567  44.622  1.00  0.00           H  
ATOM    733 3HD1 LEU A  48      12.498  29.322  43.034  1.00  0.00           H  
ATOM    734 1HD2 LEU A  48      14.028  27.219  41.393  1.00  0.00           H  
ATOM    735 2HD2 LEU A  48      14.331  28.965  41.256  1.00  0.00           H  
ATOM    736 3HD2 LEU A  48      15.671  27.856  41.621  1.00  0.00           H  
ATOM    737  N   SER A  49      17.477  29.528  45.928  1.00  0.00           N  
ATOM    738  CA  SER A  49      18.845  29.904  46.327  1.00  0.00           C  
ATOM    739  C   SER A  49      20.023  29.893  45.304  1.00  0.00           C  
ATOM    740  O   SER A  49      20.471  28.813  44.898  1.00  0.00           O  
ATOM    741  CB  SER A  49      19.301  29.026  47.476  1.00  0.00           C  
ATOM    742  OG  SER A  49      20.652  29.266  47.759  1.00  0.00           O  
ATOM    743  H   SER A  49      17.234  28.548  45.929  1.00  0.00           H  
ATOM    744  HA  SER A  49      18.778  30.945  46.647  1.00  0.00           H  
ATOM    745 1HB  SER A  49      18.696  29.223  48.361  1.00  0.00           H  
ATOM    746 2HB  SER A  49      19.157  27.976  47.221  1.00  0.00           H  
ATOM    747  HG  SER A  49      20.730  29.055  48.692  1.00  0.00           H  
ATOM    748  N   PRO A  50      20.599  31.058  44.924  1.00  0.00           N  
ATOM    749  CA  PRO A  50      21.768  31.180  44.053  1.00  0.00           C  
ATOM    750  C   PRO A  50      23.015  30.599  44.717  1.00  0.00           C  
ATOM    751  O   PRO A  50      23.963  30.195  44.018  1.00  0.00           O  
ATOM    752  CB  PRO A  50      21.902  32.693  43.854  1.00  0.00           C  
ATOM    753  CG  PRO A  50      20.556  33.251  44.168  1.00  0.00           C  
ATOM    754  CD  PRO A  50      19.994  32.366  45.247  1.00  0.00           C  
ATOM    755  HA  PRO A  50      21.582  30.679  43.091  1.00  0.00           H  
ATOM    756 1HB  PRO A  50      22.684  33.100  44.513  1.00  0.00           H  
ATOM    757 2HB  PRO A  50      22.214  32.918  42.823  1.00  0.00           H  
ATOM    758 1HG  PRO A  50      20.639  34.298  44.497  1.00  0.00           H  
ATOM    759 2HG  PRO A  50      19.932  33.252  43.263  1.00  0.00           H  
ATOM    760 1HD  PRO A  50      20.290  32.723  46.244  1.00  0.00           H  
ATOM    761 2HD  PRO A  50      18.904  32.396  45.100  1.00  0.00           H  
ATOM    762  N   GLN A  51      22.996  30.491  46.053  1.00  0.00           N  
ATOM    763  CA  GLN A  51      24.151  29.946  46.774  1.00  0.00           C  
ATOM    764  C   GLN A  51      24.222  28.449  46.466  1.00  0.00           C  
ATOM    765  O   GLN A  51      25.279  27.862  46.449  1.00  0.00           O  
ATOM    766  CB  GLN A  51      24.025  30.198  48.278  1.00  0.00           C  
ATOM    767  CG  GLN A  51      25.261  29.971  49.130  1.00  0.00           C  
ATOM    768  CD  GLN A  51      26.397  30.959  48.946  1.00  0.00           C  
ATOM    769  OE1 GLN A  51      26.202  32.171  49.085  1.00  0.00           O  
ATOM    770  NE2 GLN A  51      27.586  30.453  48.633  1.00  0.00           N  
ATOM    771  H   GLN A  51      22.190  30.786  46.584  1.00  0.00           H  
ATOM    772  HA  GLN A  51      25.057  30.438  46.423  1.00  0.00           H  
ATOM    773 1HB  GLN A  51      23.720  31.238  48.395  1.00  0.00           H  
ATOM    774 2HB  GLN A  51      23.246  29.556  48.691  1.00  0.00           H  
ATOM    775 1HG  GLN A  51      24.961  30.029  50.177  1.00  0.00           H  
ATOM    776 2HG  GLN A  51      25.666  28.987  48.899  1.00  0.00           H  
ATOM    777 1HE2 GLN A  51      28.373  31.054  48.497  1.00  0.00           H  
ATOM    778 2HE2 GLN A  51      27.754  29.475  48.516  1.00  0.00           H  
ATOM    779  N   ASN A  52      23.059  27.827  46.353  1.00  0.00           N  
ATOM    780  CA  ASN A  52      23.054  26.405  46.067  1.00  0.00           C  
ATOM    781  C   ASN A  52      23.797  26.210  44.760  1.00  0.00           C  
ATOM    782  O   ASN A  52      24.612  25.299  44.625  1.00  0.00           O  
ATOM    783  CB  ASN A  52      21.649  25.838  45.994  1.00  0.00           C  
ATOM    784  CG  ASN A  52      21.654  24.344  45.821  1.00  0.00           C  
ATOM    785  OD1 ASN A  52      21.843  23.570  46.767  1.00  0.00           O  
ATOM    786  ND2 ASN A  52      21.447  23.909  44.605  1.00  0.00           N  
ATOM    787  H   ASN A  52      22.193  28.335  46.465  1.00  0.00           H  
ATOM    788  HA  ASN A  52      23.577  25.875  46.864  1.00  0.00           H  
ATOM    789 1HB  ASN A  52      21.105  26.091  46.904  1.00  0.00           H  
ATOM    790 2HB  ASN A  52      21.112  26.290  45.159  1.00  0.00           H  
ATOM    791 1HD2 ASN A  52      21.437  22.928  44.411  1.00  0.00           H  
ATOM    792 2HD2 ASN A  52      21.296  24.551  43.854  1.00  0.00           H  
ATOM    793  N   LEU A  53      23.469  27.025  43.767  1.00  0.00           N  
ATOM    794  CA  LEU A  53      24.178  26.831  42.494  1.00  0.00           C  
ATOM    795  C   LEU A  53      25.673  27.132  42.605  1.00  0.00           C  
ATOM    796  O   LEU A  53      26.498  26.423  42.053  1.00  0.00           O  
ATOM    797  CB  LEU A  53      23.583  27.724  41.398  1.00  0.00           C  
ATOM    798  CG  LEU A  53      22.153  27.443  40.922  1.00  0.00           C  
ATOM    799  CD1 LEU A  53      21.766  28.555  39.957  1.00  0.00           C  
ATOM    800  CD2 LEU A  53      22.059  26.077  40.259  1.00  0.00           C  
ATOM    801  H   LEU A  53      22.760  27.729  43.922  1.00  0.00           H  
ATOM    802  HA  LEU A  53      24.057  25.785  42.212  1.00  0.00           H  
ATOM    803 1HB  LEU A  53      23.598  28.749  41.766  1.00  0.00           H  
ATOM    804 2HB  LEU A  53      24.227  27.649  40.523  1.00  0.00           H  
ATOM    805  HG  LEU A  53      21.472  27.463  41.774  1.00  0.00           H  
ATOM    806 1HD1 LEU A  53      20.751  28.389  39.597  1.00  0.00           H  
ATOM    807 2HD1 LEU A  53      21.817  29.511  40.481  1.00  0.00           H  
ATOM    808 3HD1 LEU A  53      22.452  28.566  39.111  1.00  0.00           H  
ATOM    809 1HD2 LEU A  53      21.037  25.892  39.927  1.00  0.00           H  
ATOM    810 2HD2 LEU A  53      22.724  26.032  39.395  1.00  0.00           H  
ATOM    811 3HD2 LEU A  53      22.348  25.298  40.966  1.00  0.00           H  
ATOM    812  N   VAL A  54      26.044  28.182  43.341  1.00  0.00           N  
ATOM    813  CA  VAL A  54      27.477  28.494  43.486  1.00  0.00           C  
ATOM    814  C   VAL A  54      28.278  27.312  44.133  1.00  0.00           C  
ATOM    815  O   VAL A  54      29.308  26.903  43.651  1.00  0.00           O  
ATOM    816  CB  VAL A  54      27.679  29.757  44.344  1.00  0.00           C  
ATOM    817  CG1 VAL A  54      29.143  29.927  44.723  1.00  0.00           C  
ATOM    818  CG2 VAL A  54      27.173  30.972  43.581  1.00  0.00           C  
ATOM    819  H   VAL A  54      25.341  28.754  43.790  1.00  0.00           H  
ATOM    820  HA  VAL A  54      27.891  28.678  42.495  1.00  0.00           H  
ATOM    821  HB  VAL A  54      27.123  29.654  45.276  1.00  0.00           H  
ATOM    822 1HG1 VAL A  54      29.243  30.828  45.327  1.00  0.00           H  
ATOM    823 2HG1 VAL A  54      29.507  29.074  45.296  1.00  0.00           H  
ATOM    824 3HG1 VAL A  54      29.739  30.017  43.814  1.00  0.00           H  
ATOM    825 1HG2 VAL A  54      27.337  31.835  44.227  1.00  0.00           H  
ATOM    826 2HG2 VAL A  54      27.729  31.073  42.649  1.00  0.00           H  
ATOM    827 3HG2 VAL A  54      26.113  30.873  43.349  1.00  0.00           H  
ATOM    828  N   ASP A  55      27.685  26.741  45.192  1.00  0.00           N  
ATOM    829  CA  ASP A  55      28.310  25.641  45.938  1.00  0.00           C  
ATOM    830  C   ASP A  55      28.177  24.250  45.314  1.00  0.00           C  
ATOM    831  O   ASP A  55      29.107  23.397  45.471  1.00  0.00           O  
ATOM    832  CB  ASP A  55      27.694  25.627  47.340  1.00  0.00           C  
ATOM    833  CG  ASP A  55      27.861  26.890  48.174  1.00  0.00           C  
ATOM    834  OD1 ASP A  55      28.659  27.764  47.934  1.00  0.00           O  
ATOM    835  OD2 ASP A  55      27.109  26.946  49.116  1.00  0.00           O  
ATOM    836  H   ASP A  55      26.781  27.075  45.489  1.00  0.00           H  
ATOM    837  HA  ASP A  55      29.379  25.844  45.997  1.00  0.00           H  
ATOM    838 1HB  ASP A  55      26.625  25.438  47.223  1.00  0.00           H  
ATOM    839 2HB  ASP A  55      28.143  24.803  47.897  1.00  0.00           H  
ATOM    840  N   CYS A  56      27.124  24.002  44.552  1.00  0.00           N  
ATOM    841  CA  CYS A  56      26.909  22.682  44.073  1.00  0.00           C  
ATOM    842  C   CYS A  56      27.113  22.455  42.551  1.00  0.00           C  
ATOM    843  O   CYS A  56      27.017  21.291  42.097  1.00  0.00           O  
ATOM    844  CB  CYS A  56      25.487  22.258  44.445  1.00  0.00           C  
ATOM    845  SG  CYS A  56      25.125  22.342  46.216  1.00  0.00           S  
ATOM    846  H   CYS A  56      26.467  24.727  44.297  1.00  0.00           H  
ATOM    847  HA  CYS A  56      27.630  22.029  44.563  1.00  0.00           H  
ATOM    848 1HB  CYS A  56      24.775  22.897  43.922  1.00  0.00           H  
ATOM    849 2HB  CYS A  56      25.318  21.233  44.115  1.00  0.00           H  
ATOM    850  N   VAL A  57      27.208  23.478  41.674  1.00  0.00           N  
ATOM    851  CA  VAL A  57      27.333  23.102  40.272  1.00  0.00           C  
ATOM    852  C   VAL A  57      28.789  22.720  39.968  1.00  0.00           C  
ATOM    853  O   VAL A  57      29.687  23.533  40.048  1.00  0.00           O  
ATOM    854  CB  VAL A  57      26.908  24.237  39.321  1.00  0.00           C  
ATOM    855  CG1 VAL A  57      27.099  23.813  37.873  1.00  0.00           C  
ATOM    856  CG2 VAL A  57      25.462  24.646  39.558  1.00  0.00           C  
ATOM    857  H   VAL A  57      27.196  24.449  41.954  1.00  0.00           H  
ATOM    858  HA  VAL A  57      26.683  22.249  40.078  1.00  0.00           H  
ATOM    859  HB  VAL A  57      27.548  25.104  39.489  1.00  0.00           H  
ATOM    860 1HG1 VAL A  57      26.796  24.620  37.205  1.00  0.00           H  
ATOM    861 2HG1 VAL A  57      28.145  23.575  37.685  1.00  0.00           H  
ATOM    862 3HG1 VAL A  57      26.491  22.932  37.663  1.00  0.00           H  
ATOM    863 1HG2 VAL A  57      25.195  25.450  38.872  1.00  0.00           H  
ATOM    864 2HG2 VAL A  57      24.814  23.787  39.387  1.00  0.00           H  
ATOM    865 3HG2 VAL A  57      25.343  24.994  40.586  1.00  0.00           H  
ATOM    866  N   SER A  58      29.010  21.460  39.652  1.00  0.00           N  
ATOM    867  CA  SER A  58      30.358  20.900  39.445  1.00  0.00           C  
ATOM    868  C   SER A  58      31.030  21.353  38.146  1.00  0.00           C  
ATOM    869  O   SER A  58      32.220  21.087  37.909  1.00  0.00           O  
ATOM    870  CB  SER A  58      30.271  19.387  39.455  1.00  0.00           C  
ATOM    871  OG  SER A  58      29.521  18.931  38.362  1.00  0.00           O  
ATOM    872  H   SER A  58      28.222  20.837  39.544  1.00  0.00           H  
ATOM    873  HA  SER A  58      30.990  21.235  40.269  1.00  0.00           H  
ATOM    874 1HB  SER A  58      31.275  18.964  39.417  1.00  0.00           H  
ATOM    875 2HB  SER A  58      29.812  19.054  40.385  1.00  0.00           H  
ATOM    876  HG  SER A  58      29.558  17.972  38.394  1.00  0.00           H  
ATOM    877  N   GLU A  59      30.215  21.889  37.241  1.00  0.00           N  
ATOM    878  CA  GLU A  59      30.639  22.317  35.945  1.00  0.00           C  
ATOM    879  C   GLU A  59      31.040  23.784  35.931  1.00  0.00           C  
ATOM    880  O   GLU A  59      31.487  24.314  34.881  1.00  0.00           O  
ATOM    881  CB  GLU A  59      29.524  22.073  34.926  1.00  0.00           C  
ATOM    882  CG  GLU A  59      29.123  20.623  34.701  1.00  0.00           C  
ATOM    883  CD  GLU A  59      30.202  19.776  34.087  1.00  0.00           C  
ATOM    884  OE1 GLU A  59      30.976  20.292  33.317  1.00  0.00           O  
ATOM    885  OE2 GLU A  59      30.252  18.606  34.390  1.00  0.00           O  
ATOM    886  H   GLU A  59      29.248  21.989  37.510  1.00  0.00           H  
ATOM    887  HA  GLU A  59      31.515  21.735  35.657  1.00  0.00           H  
ATOM    888 1HB  GLU A  59      28.632  22.611  35.248  1.00  0.00           H  
ATOM    889 2HB  GLU A  59      29.827  22.475  33.959  1.00  0.00           H  
ATOM    890 1HG  GLU A  59      28.845  20.185  35.659  1.00  0.00           H  
ATOM    891 2HG  GLU A  59      28.248  20.604  34.051  1.00  0.00           H  
ATOM    892  N   ASN A  60      30.947  24.458  37.082  1.00  0.00           N  
ATOM    893  CA  ASN A  60      31.310  25.853  37.174  1.00  0.00           C  
ATOM    894  C   ASN A  60      32.514  26.040  38.087  1.00  0.00           C  
ATOM    895  O   ASN A  60      33.055  25.082  38.612  1.00  0.00           O  
ATOM    896  CB  ASN A  60      30.128  26.673  37.657  1.00  0.00           C  
ATOM    897  CG  ASN A  60      29.100  26.909  36.584  1.00  0.00           C  
ATOM    898  OD1 ASN A  60      29.442  27.053  35.405  1.00  0.00           O  
ATOM    899  ND2 ASN A  60      27.842  26.956  36.934  1.00  0.00           N  
ATOM    900  H   ASN A  60      30.616  23.998  37.916  1.00  0.00           H  
ATOM    901  HA  ASN A  60      31.599  26.213  36.187  1.00  0.00           H  
ATOM    902 1HB  ASN A  60      29.650  26.157  38.491  1.00  0.00           H  
ATOM    903 2HB  ASN A  60      30.464  27.642  38.024  1.00  0.00           H  
ATOM    904 1HD2 ASN A  60      27.131  27.111  36.246  1.00  0.00           H  
ATOM    905 2HD2 ASN A  60      27.576  26.837  37.891  1.00  0.00           H  
ATOM    906  N   ASP A  61      32.956  27.290  38.256  1.00  0.00           N  
ATOM    907  CA  ASP A  61      34.122  27.637  39.075  1.00  0.00           C  
ATOM    908  C   ASP A  61      33.694  28.173  40.467  1.00  0.00           C  
ATOM    909  O   ASP A  61      34.489  28.808  41.188  1.00  0.00           O  
ATOM    910  CB  ASP A  61      34.980  28.684  38.362  1.00  0.00           C  
ATOM    911  CG  ASP A  61      35.681  28.197  37.101  1.00  0.00           C  
ATOM    912  OD1 ASP A  61      36.258  27.135  37.128  1.00  0.00           O  
ATOM    913  OD2 ASP A  61      35.641  28.886  36.111  1.00  0.00           O  
ATOM    914  H   ASP A  61      32.483  28.062  37.810  1.00  0.00           H  
ATOM    915  HA  ASP A  61      34.718  26.737  39.229  1.00  0.00           H  
ATOM    916 1HB  ASP A  61      34.352  29.532  38.084  1.00  0.00           H  
ATOM    917 2HB  ASP A  61      35.746  29.048  39.046  1.00  0.00           H  
ATOM    918  N   GLY A  62      32.441  27.927  40.845  1.00  0.00           N  
ATOM    919  CA  GLY A  62      31.921  28.412  42.115  1.00  0.00           C  
ATOM    920  C   GLY A  62      31.893  29.912  42.071  1.00  0.00           C  
ATOM    921  O   GLY A  62      31.313  30.495  41.167  1.00  0.00           O  
ATOM    922  H   GLY A  62      31.836  27.392  40.241  1.00  0.00           H  
ATOM    923 1HA  GLY A  62      30.923  28.005  42.281  1.00  0.00           H  
ATOM    924 2HA  GLY A  62      32.544  28.061  42.936  1.00  0.00           H  
ATOM    925  N   CYS A  63      32.523  30.574  43.028  1.00  0.00           N  
ATOM    926  CA  CYS A  63      32.493  32.025  42.985  1.00  0.00           C  
ATOM    927  C   CYS A  63      33.426  32.590  41.929  1.00  0.00           C  
ATOM    928  O   CYS A  63      33.640  33.798  41.883  1.00  0.00           O  
ATOM    929  CB  CYS A  63      32.885  32.656  44.322  1.00  0.00           C  
ATOM    930  SG  CYS A  63      31.600  32.518  45.589  1.00  0.00           S  
ATOM    931  H   CYS A  63      33.012  30.080  43.760  1.00  0.00           H  
ATOM    932  HA  CYS A  63      31.473  32.328  42.749  1.00  0.00           H  
ATOM    933 1HB  CYS A  63      33.790  32.177  44.693  1.00  0.00           H  
ATOM    934 2HB  CYS A  63      33.110  33.714  44.188  1.00  0.00           H  
ATOM    935  N   GLY A  64      34.163  31.723  41.249  1.00  0.00           N  
ATOM    936  CA  GLY A  64      35.073  32.120  40.199  1.00  0.00           C  
ATOM    937  C   GLY A  64      34.302  32.351  38.905  1.00  0.00           C  
ATOM    938  O   GLY A  64      34.884  32.769  37.889  1.00  0.00           O  
ATOM    939  H   GLY A  64      34.099  30.738  41.459  1.00  0.00           H  
ATOM    940 1HA  GLY A  64      35.604  33.028  40.486  1.00  0.00           H  
ATOM    941 2HA  GLY A  64      35.826  31.345  40.058  1.00  0.00           H  
ATOM    942  N   GLY A  65      33.016  31.996  38.874  1.00  0.00           N  
ATOM    943  CA  GLY A  65      32.245  32.185  37.667  1.00  0.00           C  
ATOM    944  C   GLY A  65      31.623  30.963  37.053  1.00  0.00           C  
ATOM    945  O   GLY A  65      31.863  29.847  37.456  1.00  0.00           O  
ATOM    946  H   GLY A  65      32.562  31.594  39.681  1.00  0.00           H  
ATOM    947 1HA  GLY A  65      31.441  32.885  37.897  1.00  0.00           H  
ATOM    948 2HA  GLY A  65      32.884  32.632  36.908  1.00  0.00           H  
ATOM    949  N   GLY A  66      30.757  31.197  36.099  1.00  0.00           N  
ATOM    950  CA  GLY A  66      30.046  30.106  35.493  1.00  0.00           C  
ATOM    951  C   GLY A  66      28.985  30.445  34.494  1.00  0.00           C  
ATOM    952  O   GLY A  66      28.886  31.537  33.981  1.00  0.00           O  
ATOM    953  H   GLY A  66      30.626  32.160  35.825  1.00  0.00           H  
ATOM    954 1HA  GLY A  66      30.768  29.462  34.988  1.00  0.00           H  
ATOM    955 2HA  GLY A  66      29.578  29.539  36.296  1.00  0.00           H  
ATOM    956  N   TYR A  67      28.296  29.394  34.060  1.00  0.00           N  
ATOM    957  CA  TYR A  67      27.289  29.509  33.040  1.00  0.00           C  
ATOM    958  C   TYR A  67      25.902  29.047  33.447  1.00  0.00           C  
ATOM    959  O   TYR A  67      25.713  28.167  34.316  1.00  0.00           O  
ATOM    960  CB  TYR A  67      27.689  28.737  31.781  1.00  0.00           C  
ATOM    961  CG  TYR A  67      28.861  29.367  31.061  1.00  0.00           C  
ATOM    962  CD1 TYR A  67      30.162  28.977  31.339  1.00  0.00           C  
ATOM    963  CD2 TYR A  67      28.611  30.347  30.111  1.00  0.00           C  
ATOM    964  CE1 TYR A  67      31.210  29.573  30.662  1.00  0.00           C  
ATOM    965  CE2 TYR A  67      29.655  30.945  29.433  1.00  0.00           C  
ATOM    966  CZ  TYR A  67      30.952  30.562  29.705  1.00  0.00           C  
ATOM    967  OH  TYR A  67      31.995  31.155  29.032  1.00  0.00           O  
ATOM    968  H   TYR A  67      28.509  28.500  34.483  1.00  0.00           H  
ATOM    969  HA  TYR A  67      27.180  30.567  32.797  1.00  0.00           H  
ATOM    970 1HB  TYR A  67      27.951  27.712  32.045  1.00  0.00           H  
ATOM    971 2HB  TYR A  67      26.846  28.686  31.092  1.00  0.00           H  
ATOM    972  HD1 TYR A  67      30.359  28.206  32.085  1.00  0.00           H  
ATOM    973  HD2 TYR A  67      27.586  30.650  29.898  1.00  0.00           H  
ATOM    974  HE1 TYR A  67      32.236  29.273  30.875  1.00  0.00           H  
ATOM    975  HE2 TYR A  67      29.457  31.716  28.687  1.00  0.00           H  
ATOM    976  HH  TYR A  67      32.825  30.813  29.373  1.00  0.00           H  
ATOM    977  N   MET A  68      24.944  29.673  32.769  1.00  0.00           N  
ATOM    978  CA  MET A  68      23.512  29.473  32.867  1.00  0.00           C  
ATOM    979  C   MET A  68      23.113  28.052  32.538  1.00  0.00           C  
ATOM    980  O   MET A  68      22.338  27.412  33.245  1.00  0.00           O  
ATOM    981  CB  MET A  68      22.901  30.497  31.912  1.00  0.00           C  
ATOM    982  CG  MET A  68      23.115  31.956  32.290  1.00  0.00           C  
ATOM    983  SD  MET A  68      22.606  32.993  30.904  1.00  0.00           S  
ATOM    984  CE  MET A  68      23.251  34.601  31.351  1.00  0.00           C  
ATOM    985  H   MET A  68      25.249  30.373  32.108  1.00  0.00           H  
ATOM    986  HA  MET A  68      23.200  29.664  33.893  1.00  0.00           H  
ATOM    987 1HB  MET A  68      23.312  30.362  30.912  1.00  0.00           H  
ATOM    988 2HB  MET A  68      21.824  30.333  31.846  1.00  0.00           H  
ATOM    989 1HG  MET A  68      22.532  32.197  33.178  1.00  0.00           H  
ATOM    990 2HG  MET A  68      24.161  32.150  32.527  1.00  0.00           H  
ATOM    991 1HE  MET A  68      22.988  35.305  30.560  1.00  0.00           H  
ATOM    992 2HE  MET A  68      22.813  34.918  32.298  1.00  0.00           H  
ATOM    993 3HE  MET A  68      24.336  34.547  31.456  1.00  0.00           H  
ATOM    994  N   THR A  69      23.699  27.546  31.461  1.00  0.00           N  
ATOM    995  CA  THR A  69      23.384  26.210  30.972  1.00  0.00           C  
ATOM    996  C   THR A  69      23.947  25.145  31.936  1.00  0.00           C  
ATOM    997  O   THR A  69      23.391  24.053  32.065  1.00  0.00           O  
ATOM    998  CB  THR A  69      23.962  26.048  29.555  1.00  0.00           C  
ATOM    999  OG1 THR A  69      25.372  26.308  29.581  1.00  0.00           O  
ATOM   1000  CG2 THR A  69      23.273  27.024  28.613  1.00  0.00           C  
ATOM   1001  H   THR A  69      24.380  28.095  30.956  1.00  0.00           H  
ATOM   1002  HA  THR A  69      22.301  26.093  30.934  1.00  0.00           H  
ATOM   1003  HB  THR A  69      23.798  25.027  29.212  1.00  0.00           H  
ATOM   1004  HG1 THR A  69      25.766  25.994  28.764  1.00  0.00           H  
ATOM   1005 1HG2 THR A  69      23.679  26.912  27.609  1.00  0.00           H  
ATOM   1006 2HG2 THR A  69      22.202  26.822  28.594  1.00  0.00           H  
ATOM   1007 3HG2 THR A  69      23.436  28.046  28.952  1.00  0.00           H  
ATOM   1008  N   ASN A  70      25.074  25.452  32.595  1.00  0.00           N  
ATOM   1009  CA  ASN A  70      25.625  24.478  33.539  1.00  0.00           C  
ATOM   1010  C   ASN A  70      24.670  24.397  34.730  1.00  0.00           C  
ATOM   1011  O   ASN A  70      24.391  23.307  35.247  1.00  0.00           O  
ATOM   1012  CB  ASN A  70      27.029  24.867  33.966  1.00  0.00           C  
ATOM   1013  CG  ASN A  70      28.070  24.656  32.902  1.00  0.00           C  
ATOM   1014  OD1 ASN A  70      27.866  23.936  31.919  1.00  0.00           O  
ATOM   1015  ND2 ASN A  70      29.203  25.284  33.091  1.00  0.00           N  
ATOM   1016  H   ASN A  70      25.531  26.340  32.436  1.00  0.00           H  
ATOM   1017  HA  ASN A  70      25.678  23.500  33.057  1.00  0.00           H  
ATOM   1018 1HB  ASN A  70      27.042  25.920  34.250  1.00  0.00           H  
ATOM   1019 2HB  ASN A  70      27.310  24.284  34.842  1.00  0.00           H  
ATOM   1020 1HD2 ASN A  70      29.947  25.196  32.429  1.00  0.00           H  
ATOM   1021 2HD2 ASN A  70      29.329  25.858  33.901  1.00  0.00           H  
ATOM   1022  N   ALA A  71      24.200  25.561  35.178  1.00  0.00           N  
ATOM   1023  CA  ALA A  71      23.262  25.627  36.273  1.00  0.00           C  
ATOM   1024  C   ALA A  71      21.940  24.909  35.963  1.00  0.00           C  
ATOM   1025  O   ALA A  71      21.385  24.209  36.825  1.00  0.00           O  
ATOM   1026  CB  ALA A  71      23.000  27.086  36.626  1.00  0.00           C  
ATOM   1027  H   ALA A  71      24.507  26.418  34.739  1.00  0.00           H  
ATOM   1028  HA  ALA A  71      23.703  25.122  37.132  1.00  0.00           H  
ATOM   1029 1HB  ALA A  71      22.299  27.126  37.462  1.00  0.00           H  
ATOM   1030 2HB  ALA A  71      23.935  27.565  36.909  1.00  0.00           H  
ATOM   1031 3HB  ALA A  71      22.574  27.599  35.768  1.00  0.00           H  
ATOM   1032  N   PHE A  72      21.428  25.071  34.741  1.00  0.00           N  
ATOM   1033  CA  PHE A  72      20.149  24.419  34.381  1.00  0.00           C  
ATOM   1034  C   PHE A  72      20.304  22.876  34.202  1.00  0.00           C  
ATOM   1035  O   PHE A  72      19.472  22.108  34.715  1.00  0.00           O  
ATOM   1036  CB  PHE A  72      19.611  25.038  33.091  1.00  0.00           C  
ATOM   1037  CG  PHE A  72      19.342  26.515  33.152  1.00  0.00           C  
ATOM   1038  CD1 PHE A  72      18.937  27.149  34.318  1.00  0.00           C  
ATOM   1039  CD2 PHE A  72      19.502  27.293  31.999  1.00  0.00           C  
ATOM   1040  CE1 PHE A  72      18.700  28.509  34.334  1.00  0.00           C  
ATOM   1041  CE2 PHE A  72      19.264  28.653  32.023  1.00  0.00           C  
ATOM   1042  CZ  PHE A  72      18.862  29.266  33.192  1.00  0.00           C  
ATOM   1043  H   PHE A  72      21.917  25.641  34.069  1.00  0.00           H  
ATOM   1044  HA  PHE A  72      19.430  24.589  35.185  1.00  0.00           H  
ATOM   1045 1HB  PHE A  72      20.329  24.864  32.290  1.00  0.00           H  
ATOM   1046 2HB  PHE A  72      18.681  24.532  32.835  1.00  0.00           H  
ATOM   1047  HD1 PHE A  72      18.797  26.592  35.245  1.00  0.00           H  
ATOM   1048  HD2 PHE A  72      19.820  26.822  31.068  1.00  0.00           H  
ATOM   1049  HE1 PHE A  72      18.383  28.981  35.264  1.00  0.00           H  
ATOM   1050  HE2 PHE A  72      19.389  29.253  31.122  1.00  0.00           H  
ATOM   1051  HZ  PHE A  72      18.673  30.339  33.204  1.00  0.00           H  
ATOM   1052  N   GLN A  73      21.387  22.427  33.594  1.00  0.00           N  
ATOM   1053  CA  GLN A  73      21.555  21.005  33.472  1.00  0.00           C  
ATOM   1054  C   GLN A  73      21.812  20.423  34.872  1.00  0.00           C  
ATOM   1055  O   GLN A  73      21.408  19.330  35.160  1.00  0.00           O  
ATOM   1056  CB  GLN A  73      22.696  20.618  32.526  1.00  0.00           C  
ATOM   1057  CG  GLN A  73      22.652  19.149  32.136  1.00  0.00           C  
ATOM   1058  CD  GLN A  73      21.432  18.825  31.295  1.00  0.00           C  
ATOM   1059  OE1 GLN A  73      21.229  19.485  30.272  1.00  0.00           O  
ATOM   1060  NE2 GLN A  73      20.611  17.850  31.665  1.00  0.00           N  
ATOM   1061  H   GLN A  73      22.086  23.052  33.221  1.00  0.00           H  
ATOM   1062  HA  GLN A  73      20.635  20.585  33.068  1.00  0.00           H  
ATOM   1063 1HB  GLN A  73      22.642  21.224  31.622  1.00  0.00           H  
ATOM   1064 2HB  GLN A  73      23.651  20.827  33.006  1.00  0.00           H  
ATOM   1065 1HG  GLN A  73      23.545  18.912  31.559  1.00  0.00           H  
ATOM   1066 2HG  GLN A  73      22.619  18.540  33.039  1.00  0.00           H  
ATOM   1067 1HE2 GLN A  73      19.805  17.635  31.110  1.00  0.00           H  
ATOM   1068 2HE2 GLN A  73      20.749  17.298  32.488  1.00  0.00           H  
ATOM   1069  N   TYR A  74      22.496  21.173  35.728  1.00  0.00           N  
ATOM   1070  CA  TYR A  74      22.719  20.768  37.110  1.00  0.00           C  
ATOM   1071  C   TYR A  74      21.392  20.500  37.866  1.00  0.00           C  
ATOM   1072  O   TYR A  74      21.240  19.443  38.487  1.00  0.00           O  
ATOM   1073  CB  TYR A  74      23.539  21.799  37.886  1.00  0.00           C  
ATOM   1074  CG  TYR A  74      23.371  21.662  39.384  1.00  0.00           C  
ATOM   1075  CD1 TYR A  74      24.065  20.751  40.166  1.00  0.00           C  
ATOM   1076  CD2 TYR A  74      22.455  22.523  39.968  1.00  0.00           C  
ATOM   1077  CE1 TYR A  74      23.831  20.713  41.528  1.00  0.00           C  
ATOM   1078  CE2 TYR A  74      22.213  22.494  41.327  1.00  0.00           C  
ATOM   1079  CZ  TYR A  74      22.900  21.589  42.112  1.00  0.00           C  
ATOM   1080  OH  TYR A  74      22.649  21.572  43.464  1.00  0.00           O  
ATOM   1081  H   TYR A  74      22.884  22.060  35.440  1.00  0.00           H  
ATOM   1082  HA  TYR A  74      23.276  19.831  37.098  1.00  0.00           H  
ATOM   1083 1HB  TYR A  74      24.595  21.684  37.636  1.00  0.00           H  
ATOM   1084 2HB  TYR A  74      23.247  22.808  37.596  1.00  0.00           H  
ATOM   1085  HD1 TYR A  74      24.787  20.071  39.715  1.00  0.00           H  
ATOM   1086  HD2 TYR A  74      21.915  23.234  39.342  1.00  0.00           H  
ATOM   1087  HE1 TYR A  74      24.374  19.999  42.148  1.00  0.00           H  
ATOM   1088  HE2 TYR A  74      21.489  23.176  41.773  1.00  0.00           H  
ATOM   1089  HH  TYR A  74      23.160  20.875  43.881  1.00  0.00           H  
ATOM   1090  N   VAL A  75      20.444  21.432  37.799  1.00  0.00           N  
ATOM   1091  CA  VAL A  75      19.190  21.223  38.506  1.00  0.00           C  
ATOM   1092  C   VAL A  75      18.552  19.948  37.966  1.00  0.00           C  
ATOM   1093  O   VAL A  75      17.961  19.183  38.725  1.00  0.00           O  
ATOM   1094  CB  VAL A  75      18.226  22.410  38.319  1.00  0.00           C  
ATOM   1095  CG1 VAL A  75      16.865  22.104  38.926  1.00  0.00           C  
ATOM   1096  CG2 VAL A  75      18.855  23.641  38.953  1.00  0.00           C  
ATOM   1097  H   VAL A  75      20.612  22.270  37.261  1.00  0.00           H  
ATOM   1098  HA  VAL A  75      19.400  21.124  39.572  1.00  0.00           H  
ATOM   1099  HB  VAL A  75      18.065  22.578  37.254  1.00  0.00           H  
ATOM   1100 1HG1 VAL A  75      16.196  22.953  38.784  1.00  0.00           H  
ATOM   1101 2HG1 VAL A  75      16.435  21.226  38.444  1.00  0.00           H  
ATOM   1102 3HG1 VAL A  75      16.983  21.911  39.992  1.00  0.00           H  
ATOM   1103 1HG2 VAL A  75      18.176  24.484  38.822  1.00  0.00           H  
ATOM   1104 2HG2 VAL A  75      19.013  23.447  40.014  1.00  0.00           H  
ATOM   1105 3HG2 VAL A  75      19.811  23.872  38.484  1.00  0.00           H  
ATOM   1106  N   GLN A  76      18.652  19.708  36.665  1.00  0.00           N  
ATOM   1107  CA  GLN A  76      18.144  18.449  36.147  1.00  0.00           C  
ATOM   1108  C   GLN A  76      18.853  17.240  36.758  1.00  0.00           C  
ATOM   1109  O   GLN A  76      18.206  16.380  37.358  1.00  0.00           O  
ATOM   1110  CB  GLN A  76      18.264  18.392  34.622  1.00  0.00           C  
ATOM   1111  CG  GLN A  76      17.706  17.131  33.988  1.00  0.00           C  
ATOM   1112  CD  GLN A  76      18.667  15.958  33.943  1.00  0.00           C  
ATOM   1113  OE1 GLN A  76      19.851  16.061  33.608  1.00  0.00           O  
ATOM   1114  NE2 GLN A  76      18.142  14.790  34.294  1.00  0.00           N  
ATOM   1115  H   GLN A  76      19.075  20.395  36.058  1.00  0.00           H  
ATOM   1116  HA  GLN A  76      17.089  18.377  36.411  1.00  0.00           H  
ATOM   1117 1HB  GLN A  76      17.742  19.244  34.184  1.00  0.00           H  
ATOM   1118 2HB  GLN A  76      19.312  18.471  34.328  1.00  0.00           H  
ATOM   1119 1HG  GLN A  76      16.835  16.814  34.562  1.00  0.00           H  
ATOM   1120 2HG  GLN A  76      17.422  17.354  32.960  1.00  0.00           H  
ATOM   1121 1HE2 GLN A  76      18.707  13.962  34.293  1.00  0.00           H  
ATOM   1122 2HE2 GLN A  76      17.181  14.735  34.561  1.00  0.00           H  
ATOM   1123  N   LYS A  77      20.177  17.187  36.664  1.00  0.00           N  
ATOM   1124  CA  LYS A  77      20.950  16.045  37.140  1.00  0.00           C  
ATOM   1125  C   LYS A  77      20.864  15.812  38.635  1.00  0.00           C  
ATOM   1126  O   LYS A  77      20.852  14.671  39.110  1.00  0.00           O  
ATOM   1127  CB  LYS A  77      22.425  16.186  36.757  1.00  0.00           C  
ATOM   1128  CG  LYS A  77      22.735  16.001  35.278  1.00  0.00           C  
ATOM   1129  CD  LYS A  77      24.222  16.173  35.009  1.00  0.00           C  
ATOM   1130  CE  LYS A  77      24.568  15.909  33.551  1.00  0.00           C  
ATOM   1131  NZ  LYS A  77      26.016  16.117  33.276  1.00  0.00           N  
ATOM   1132  H   LYS A  77      20.656  17.973  36.247  1.00  0.00           H  
ATOM   1133  HA  LYS A  77      20.543  15.153  36.662  1.00  0.00           H  
ATOM   1134 1HB  LYS A  77      22.772  17.178  37.046  1.00  0.00           H  
ATOM   1135 2HB  LYS A  77      23.013  15.452  37.309  1.00  0.00           H  
ATOM   1136 1HG  LYS A  77      22.427  15.005  34.962  1.00  0.00           H  
ATOM   1137 2HG  LYS A  77      22.173  16.739  34.703  1.00  0.00           H  
ATOM   1138 1HD  LYS A  77      24.515  17.192  35.264  1.00  0.00           H  
ATOM   1139 2HD  LYS A  77      24.786  15.480  35.633  1.00  0.00           H  
ATOM   1140 1HE  LYS A  77      24.303  14.882  33.304  1.00  0.00           H  
ATOM   1141 2HE  LYS A  77      23.987  16.580  32.918  1.00  0.00           H  
ATOM   1142 1HZ  LYS A  77      26.207  15.933  32.300  1.00  0.00           H  
ATOM   1143 2HZ  LYS A  77      26.268  17.071  33.493  1.00  0.00           H  
ATOM   1144 3HZ  LYS A  77      26.566  15.492  33.846  1.00  0.00           H  
ATOM   1145  N   ASN A  78      20.797  16.903  39.390  1.00  0.00           N  
ATOM   1146  CA  ASN A  78      20.740  16.906  40.846  1.00  0.00           C  
ATOM   1147  C   ASN A  78      19.344  16.641  41.363  1.00  0.00           C  
ATOM   1148  O   ASN A  78      19.126  16.584  42.567  1.00  0.00           O  
ATOM   1149  CB  ASN A  78      21.272  18.234  41.351  1.00  0.00           C  
ATOM   1150  CG  ASN A  78      21.701  18.249  42.792  1.00  0.00           C  
ATOM   1151  OD1 ASN A  78      22.611  17.525  43.213  1.00  0.00           O  
ATOM   1152  ND2 ASN A  78      21.045  19.077  43.564  1.00  0.00           N  
ATOM   1153  H   ASN A  78      20.780  17.806  38.937  1.00  0.00           H  
ATOM   1154  HA  ASN A  78      21.369  16.093  41.217  1.00  0.00           H  
ATOM   1155 1HB  ASN A  78      22.130  18.518  40.741  1.00  0.00           H  
ATOM   1156 2HB  ASN A  78      20.501  18.996  41.228  1.00  0.00           H  
ATOM   1157 1HD2 ASN A  78      21.282  19.135  44.534  1.00  0.00           H  
ATOM   1158 2HD2 ASN A  78      20.313  19.650  43.194  1.00  0.00           H  
ATOM   1159  N   ARG A  79      18.387  16.536  40.446  1.00  0.00           N  
ATOM   1160  CA  ARG A  79      16.981  16.353  40.760  1.00  0.00           C  
ATOM   1161  C   ARG A  79      16.457  17.454  41.674  1.00  0.00           C  
ATOM   1162  O   ARG A  79      15.741  17.177  42.630  1.00  0.00           O  
ATOM   1163  CB  ARG A  79      16.766  15.003  41.429  1.00  0.00           C  
ATOM   1164  CG  ARG A  79      16.637  13.819  40.485  1.00  0.00           C  
ATOM   1165  CD  ARG A  79      17.907  13.458  39.803  1.00  0.00           C  
ATOM   1166  NE  ARG A  79      17.781  12.189  39.103  1.00  0.00           N  
ATOM   1167  CZ  ARG A  79      18.711  11.597  38.329  1.00  0.00           C  
ATOM   1168  NH1 ARG A  79      19.892  12.132  38.115  1.00  0.00           N  
ATOM   1169  NH2 ARG A  79      18.420  10.437  37.768  1.00  0.00           N  
ATOM   1170  H   ARG A  79      18.619  16.583  39.464  1.00  0.00           H  
ATOM   1171  HA  ARG A  79      16.425  16.381  39.823  1.00  0.00           H  
ATOM   1172 1HB  ARG A  79      17.588  14.773  42.106  1.00  0.00           H  
ATOM   1173 2HB  ARG A  79      15.863  15.028  42.036  1.00  0.00           H  
ATOM   1174 1HG  ARG A  79      16.309  12.945  41.049  1.00  0.00           H  
ATOM   1175 2HG  ARG A  79      15.906  14.054  39.711  1.00  0.00           H  
ATOM   1176 1HD  ARG A  79      18.171  14.228  39.078  1.00  0.00           H  
ATOM   1177 2HD  ARG A  79      18.706  13.371  40.540  1.00  0.00           H  
ATOM   1178  HE  ARG A  79      16.900  11.703  39.210  1.00  0.00           H  
ATOM   1179 1HH1 ARG A  79      20.156  13.017  38.526  1.00  0.00           H  
ATOM   1180 2HH1 ARG A  79      20.561  11.655  37.529  1.00  0.00           H  
ATOM   1181 1HH2 ARG A  79      17.515  10.012  37.923  1.00  0.00           H  
ATOM   1182 2HH2 ARG A  79      19.099   9.970  37.184  1.00  0.00           H  
ATOM   1183  N   GLY A  80      16.796  18.693  41.358  1.00  0.00           N  
ATOM   1184  CA  GLY A  80      16.311  19.831  42.109  1.00  0.00           C  
ATOM   1185  C   GLY A  80      17.292  20.807  42.688  1.00  0.00           C  
ATOM   1186  O   GLY A  80      18.478  20.556  42.834  1.00  0.00           O  
ATOM   1187  H   GLY A  80      17.409  18.849  40.572  1.00  0.00           H  
ATOM   1188 1HA  GLY A  80      15.657  20.397  41.446  1.00  0.00           H  
ATOM   1189 2HA  GLY A  80      15.724  19.462  42.949  1.00  0.00           H  
ATOM   1190  N   ILE A  81      16.735  21.974  42.972  1.00  0.00           N  
ATOM   1191  CA  ILE A  81      17.364  23.135  43.579  1.00  0.00           C  
ATOM   1192  C   ILE A  81      16.567  23.577  44.791  1.00  0.00           C  
ATOM   1193  O   ILE A  81      15.325  23.556  44.770  1.00  0.00           O  
ATOM   1194  CB  ILE A  81      17.463  24.310  42.588  1.00  0.00           C  
ATOM   1195  CG1 ILE A  81      18.170  25.492  43.256  1.00  0.00           C  
ATOM   1196  CG2 ILE A  81      16.098  24.741  42.072  1.00  0.00           C  
ATOM   1197  CD1 ILE A  81      18.652  26.589  42.335  1.00  0.00           C  
ATOM   1198  H   ILE A  81      15.759  22.036  42.728  1.00  0.00           H  
ATOM   1199  HA  ILE A  81      18.369  22.862  43.899  1.00  0.00           H  
ATOM   1200  HB  ILE A  81      18.071  24.002  41.739  1.00  0.00           H  
ATOM   1201 1HG1 ILE A  81      17.489  25.946  43.975  1.00  0.00           H  
ATOM   1202 2HG1 ILE A  81      19.037  25.113  43.796  1.00  0.00           H  
ATOM   1203 1HG2 ILE A  81      16.194  25.572  41.375  1.00  0.00           H  
ATOM   1204 2HG2 ILE A  81      15.635  23.897  41.563  1.00  0.00           H  
ATOM   1205 3HG2 ILE A  81      15.457  25.060  42.894  1.00  0.00           H  
ATOM   1206 1HD1 ILE A  81      19.135  27.368  42.927  1.00  0.00           H  
ATOM   1207 2HD1 ILE A  81      19.364  26.172  41.623  1.00  0.00           H  
ATOM   1208 3HD1 ILE A  81      17.823  27.032  41.785  1.00  0.00           H  
ATOM   1209  N   ASP A  82      17.286  23.874  45.865  1.00  0.00           N  
ATOM   1210  CA  ASP A  82      16.761  24.315  47.157  1.00  0.00           C  
ATOM   1211  C   ASP A  82      16.249  25.747  47.170  1.00  0.00           C  
ATOM   1212  O   ASP A  82      16.764  26.596  46.443  1.00  0.00           O  
ATOM   1213  CB  ASP A  82      17.824  24.196  48.252  1.00  0.00           C  
ATOM   1214  CG  ASP A  82      18.051  22.761  48.706  1.00  0.00           C  
ATOM   1215  OD1 ASP A  82      17.216  21.935  48.423  1.00  0.00           O  
ATOM   1216  OD2 ASP A  82      19.047  22.483  49.330  1.00  0.00           O  
ATOM   1217  H   ASP A  82      18.288  23.785  45.777  1.00  0.00           H  
ATOM   1218  HA  ASP A  82      15.915  23.679  47.417  1.00  0.00           H  
ATOM   1219 1HB  ASP A  82      18.770  24.600  47.887  1.00  0.00           H  
ATOM   1220 2HB  ASP A  82      17.521  24.793  49.113  1.00  0.00           H  
ATOM   1221  N   SER A  83      15.291  25.983  48.058  1.00  0.00           N  
ATOM   1222  CA  SER A  83      14.709  27.286  48.324  1.00  0.00           C  
ATOM   1223  C   SER A  83      15.704  28.251  48.996  1.00  0.00           C  
ATOM   1224  O   SER A  83      16.732  27.839  49.521  1.00  0.00           O  
ATOM   1225  CB  SER A  83      13.493  27.184  49.224  1.00  0.00           C  
ATOM   1226  OG  SER A  83      13.861  26.854  50.534  1.00  0.00           O  
ATOM   1227  H   SER A  83      14.939  25.195  48.587  1.00  0.00           H  
ATOM   1228  HA  SER A  83      14.413  27.726  47.371  1.00  0.00           H  
ATOM   1229 1HB  SER A  83      12.962  28.135  49.218  1.00  0.00           H  
ATOM   1230 2HB  SER A  83      12.806  26.429  48.843  1.00  0.00           H  
ATOM   1231  HG  SER A  83      13.041  26.864  51.033  1.00  0.00           H  
ATOM   1232  N   GLU A  84      15.375  29.535  48.945  1.00  0.00           N  
ATOM   1233  CA  GLU A  84      16.166  30.609  49.555  1.00  0.00           C  
ATOM   1234  C   GLU A  84      16.298  30.437  51.057  1.00  0.00           C  
ATOM   1235  O   GLU A  84      17.301  30.843  51.647  1.00  0.00           O  
ATOM   1236  CB  GLU A  84      15.571  31.988  49.265  1.00  0.00           C  
ATOM   1237  CG  GLU A  84      16.401  33.137  49.821  1.00  0.00           C  
ATOM   1238  CD  GLU A  84      15.884  34.511  49.495  1.00  0.00           C  
ATOM   1239  OE1 GLU A  84      14.898  34.617  48.806  1.00  0.00           O  
ATOM   1240  OE2 GLU A  84      16.479  35.466  49.936  1.00  0.00           O  
ATOM   1241  H   GLU A  84      14.524  29.777  48.456  1.00  0.00           H  
ATOM   1242  HA  GLU A  84      17.167  30.588  49.121  1.00  0.00           H  
ATOM   1243 1HB  GLU A  84      15.476  32.123  48.187  1.00  0.00           H  
ATOM   1244 2HB  GLU A  84      14.570  32.050  49.693  1.00  0.00           H  
ATOM   1245 1HG  GLU A  84      16.452  33.059  50.906  1.00  0.00           H  
ATOM   1246 2HG  GLU A  84      17.412  33.044  49.428  1.00  0.00           H  
ATOM   1247  N   ASP A  85      15.239  29.983  51.707  1.00  0.00           N  
ATOM   1248  CA  ASP A  85      15.276  29.839  53.148  1.00  0.00           C  
ATOM   1249  C   ASP A  85      15.967  28.557  53.535  1.00  0.00           C  
ATOM   1250  O   ASP A  85      16.642  28.501  54.555  1.00  0.00           O  
ATOM   1251  CB  ASP A  85      13.854  29.859  53.715  1.00  0.00           C  
ATOM   1252  CG  ASP A  85      13.153  31.197  53.527  1.00  0.00           C  
ATOM   1253  OD1 ASP A  85      13.573  32.178  54.093  1.00  0.00           O  
ATOM   1254  OD2 ASP A  85      12.187  31.212  52.803  1.00  0.00           O  
ATOM   1255  H   ASP A  85      14.402  29.737  51.195  1.00  0.00           H  
ATOM   1256  HA  ASP A  85      15.836  30.674  53.569  1.00  0.00           H  
ATOM   1257 1HB  ASP A  85      13.260  29.084  53.230  1.00  0.00           H  
ATOM   1258 2HB  ASP A  85      13.889  29.630  54.781  1.00  0.00           H  
ATOM   1259  N   ALA A  86      15.849  27.533  52.698  1.00  0.00           N  
ATOM   1260  CA  ALA A  86      16.532  26.273  52.949  1.00  0.00           C  
ATOM   1261  C   ALA A  86      18.044  26.431  52.814  1.00  0.00           C  
ATOM   1262  O   ALA A  86      18.807  25.815  53.548  1.00  0.00           O  
ATOM   1263  CB  ALA A  86      16.025  25.191  52.007  1.00  0.00           C  
ATOM   1264  H   ALA A  86      15.273  27.619  51.872  1.00  0.00           H  
ATOM   1265  HA  ALA A  86      16.324  25.970  53.975  1.00  0.00           H  
ATOM   1266 1HB  ALA A  86      16.540  24.255  52.225  1.00  0.00           H  
ATOM   1267 2HB  ALA A  86      14.951  25.058  52.147  1.00  0.00           H  
ATOM   1268 3HB  ALA A  86      16.222  25.485  50.979  1.00  0.00           H  
ATOM   1269  N   TYR A  87      18.476  27.277  51.877  1.00  0.00           N  
ATOM   1270  CA  TYR A  87      19.913  27.485  51.631  1.00  0.00           C  
ATOM   1271  C   TYR A  87      20.247  28.951  51.446  1.00  0.00           C  
ATOM   1272  O   TYR A  87      20.347  29.423  50.310  1.00  0.00           O  
ATOM   1273  CB  TYR A  87      20.235  26.673  50.372  1.00  0.00           C  
ATOM   1274  CG  TYR A  87      21.676  26.292  50.120  1.00  0.00           C  
ATOM   1275  CD1 TYR A  87      21.883  25.011  49.624  1.00  0.00           C  
ATOM   1276  CD2 TYR A  87      22.759  27.127  50.348  1.00  0.00           C  
ATOM   1277  CE1 TYR A  87      23.163  24.569  49.361  1.00  0.00           C  
ATOM   1278  CE2 TYR A  87      24.031  26.658  50.078  1.00  0.00           C  
ATOM   1279  CZ  TYR A  87      24.212  25.383  49.586  1.00  0.00           C  
ATOM   1280  OH  TYR A  87      25.472  24.904  49.312  1.00  0.00           O  
ATOM   1281  H   TYR A  87      17.802  27.787  51.326  1.00  0.00           H  
ATOM   1282  HA  TYR A  87      20.483  27.115  52.484  1.00  0.00           H  
ATOM   1283 1HB  TYR A  87      19.666  25.742  50.410  1.00  0.00           H  
ATOM   1284 2HB  TYR A  87      19.910  27.233  49.497  1.00  0.00           H  
ATOM   1285  HD1 TYR A  87      21.039  24.348  49.440  1.00  0.00           H  
ATOM   1286  HD2 TYR A  87      22.640  28.138  50.736  1.00  0.00           H  
ATOM   1287  HE1 TYR A  87      23.324  23.563  48.974  1.00  0.00           H  
ATOM   1288  HE2 TYR A  87      24.901  27.293  50.248  1.00  0.00           H  
ATOM   1289  HH  TYR A  87      26.115  25.606  49.445  1.00  0.00           H  
ATOM   1290  N   PRO A  88      20.270  29.768  52.518  1.00  0.00           N  
ATOM   1291  CA  PRO A  88      20.409  31.223  52.496  1.00  0.00           C  
ATOM   1292  C   PRO A  88      21.678  31.681  51.753  1.00  0.00           C  
ATOM   1293  O   PRO A  88      22.743  31.024  51.866  1.00  0.00           O  
ATOM   1294  CB  PRO A  88      20.481  31.573  53.986  1.00  0.00           C  
ATOM   1295  CG  PRO A  88      19.777  30.450  54.669  1.00  0.00           C  
ATOM   1296  CD  PRO A  88      20.138  29.222  53.878  1.00  0.00           C  
ATOM   1297  HA  PRO A  88      19.521  31.671  52.024  1.00  0.00           H  
ATOM   1298 1HB  PRO A  88      21.532  31.667  54.294  1.00  0.00           H  
ATOM   1299 2HB  PRO A  88      20.000  32.546  54.164  1.00  0.00           H  
ATOM   1300 1HG  PRO A  88      20.100  30.381  55.718  1.00  0.00           H  
ATOM   1301 2HG  PRO A  88      18.692  30.629  54.686  1.00  0.00           H  
ATOM   1302 1HD  PRO A  88      21.083  28.783  54.231  1.00  0.00           H  
ATOM   1303 2HD  PRO A  88      19.301  28.518  53.999  1.00  0.00           H  
ATOM   1304  N   TYR A  89      21.584  32.821  51.068  1.00  0.00           N  
ATOM   1305  CA  TYR A  89      22.716  33.345  50.324  1.00  0.00           C  
ATOM   1306  C   TYR A  89      23.703  34.059  51.223  1.00  0.00           C  
ATOM   1307  O   TYR A  89      23.312  34.815  52.126  1.00  0.00           O  
ATOM   1308  CB  TYR A  89      22.244  34.294  49.219  1.00  0.00           C  
ATOM   1309  CG  TYR A  89      23.358  34.735  48.297  1.00  0.00           C  
ATOM   1310  CD1 TYR A  89      23.759  33.889  47.273  1.00  0.00           C  
ATOM   1311  CD2 TYR A  89      23.987  35.962  48.450  1.00  0.00           C  
ATOM   1312  CE1 TYR A  89      24.773  34.253  46.407  1.00  0.00           C  
ATOM   1313  CE2 TYR A  89      24.999  36.319  47.581  1.00  0.00           C  
ATOM   1314  CZ  TYR A  89      25.388  35.468  46.567  1.00  0.00           C  
ATOM   1315  OH  TYR A  89      26.396  35.819  45.698  1.00  0.00           O  
ATOM   1316  H   TYR A  89      20.711  33.330  51.066  1.00  0.00           H  
ATOM   1317  HA  TYR A  89      23.238  32.507  49.864  1.00  0.00           H  
ATOM   1318 1HB  TYR A  89      21.475  33.803  48.621  1.00  0.00           H  
ATOM   1319 2HB  TYR A  89      21.794  35.180  49.665  1.00  0.00           H  
ATOM   1320  HD1 TYR A  89      23.269  32.924  47.148  1.00  0.00           H  
ATOM   1321  HD2 TYR A  89      23.687  36.641  49.248  1.00  0.00           H  
ATOM   1322  HE1 TYR A  89      25.079  33.579  45.607  1.00  0.00           H  
ATOM   1323  HE2 TYR A  89      25.493  37.284  47.701  1.00  0.00           H  
ATOM   1324  HH  TYR A  89      26.758  36.675  45.938  1.00  0.00           H  
ATOM   1325  N   VAL A  90      24.972  33.742  51.039  1.00  0.00           N  
ATOM   1326  CA  VAL A  90      26.050  34.303  51.826  1.00  0.00           C  
ATOM   1327  C   VAL A  90      26.856  35.352  51.029  1.00  0.00           C  
ATOM   1328  O   VAL A  90      27.132  36.442  51.532  1.00  0.00           O  
ATOM   1329  CB  VAL A  90      26.988  33.179  52.303  1.00  0.00           C  
ATOM   1330  CG1 VAL A  90      28.163  33.766  53.072  1.00  0.00           C  
ATOM   1331  CG2 VAL A  90      26.188  32.208  53.158  1.00  0.00           C  
ATOM   1332  H   VAL A  90      25.219  33.077  50.319  1.00  0.00           H  
ATOM   1333  HA  VAL A  90      25.617  34.797  52.699  1.00  0.00           H  
ATOM   1334  HB  VAL A  90      27.403  32.655  51.442  1.00  0.00           H  
ATOM   1335 1HG1 VAL A  90      28.818  32.959  53.402  1.00  0.00           H  
ATOM   1336 2HG1 VAL A  90      28.730  34.447  52.438  1.00  0.00           H  
ATOM   1337 3HG1 VAL A  90      27.792  34.311  53.939  1.00  0.00           H  
ATOM   1338 1HG2 VAL A  90      26.837  31.403  53.503  1.00  0.00           H  
ATOM   1339 2HG2 VAL A  90      25.776  32.737  54.018  1.00  0.00           H  
ATOM   1340 3HG2 VAL A  90      25.373  31.783  52.572  1.00  0.00           H  
ATOM   1341  N   GLY A  91      27.212  35.028  49.793  1.00  0.00           N  
ATOM   1342  CA  GLY A  91      27.990  35.967  49.012  1.00  0.00           C  
ATOM   1343  C   GLY A  91      29.449  35.691  49.055  1.00  0.00           C  
ATOM   1344  O   GLY A  91      30.263  36.566  48.774  1.00  0.00           O  
ATOM   1345  H   GLY A  91      26.932  34.134  49.419  1.00  0.00           H  
ATOM   1346 1HA  GLY A  91      27.666  35.948  47.971  1.00  0.00           H  
ATOM   1347 2HA  GLY A  91      27.811  36.978  49.380  1.00  0.00           H  
ATOM   1348  N   GLN A  92      29.753  34.516  49.562  1.00  0.00           N  
ATOM   1349  CA  GLN A  92      31.044  33.912  49.753  1.00  0.00           C  
ATOM   1350  C   GLN A  92      30.886  32.449  49.322  1.00  0.00           C  
ATOM   1351  O   GLN A  92      29.738  31.971  49.264  1.00  0.00           O  
ATOM   1352  CB  GLN A  92      31.523  34.025  51.204  1.00  0.00           C  
ATOM   1353  CG  GLN A  92      31.586  35.432  51.772  1.00  0.00           C  
ATOM   1354  CD  GLN A  92      32.665  36.306  51.162  1.00  0.00           C  
ATOM   1355  OE1 GLN A  92      33.636  35.826  50.570  1.00  0.00           O  
ATOM   1356  NE2 GLN A  92      32.483  37.612  51.315  1.00  0.00           N  
ATOM   1357  H   GLN A  92      28.955  33.970  49.856  1.00  0.00           H  
ATOM   1358  HA  GLN A  92      31.782  34.421  49.132  1.00  0.00           H  
ATOM   1359 1HB  GLN A  92      30.860  33.446  51.846  1.00  0.00           H  
ATOM   1360 2HB  GLN A  92      32.522  33.598  51.287  1.00  0.00           H  
ATOM   1361 1HG  GLN A  92      30.634  35.933  51.600  1.00  0.00           H  
ATOM   1362 2HG  GLN A  92      31.785  35.364  52.841  1.00  0.00           H  
ATOM   1363 1HE2 GLN A  92      33.138  38.276  50.949  1.00  0.00           H  
ATOM   1364 2HE2 GLN A  92      31.679  37.951  51.803  1.00  0.00           H  
ATOM   1365  N   GLU A  93      31.955  31.773  48.944  1.00  0.00           N  
ATOM   1366  CA  GLU A  93      31.867  30.375  48.527  1.00  0.00           C  
ATOM   1367  C   GLU A  93      31.792  29.412  49.752  1.00  0.00           C  
ATOM   1368  O   GLU A  93      32.501  29.635  50.730  1.00  0.00           O  
ATOM   1369  CB  GLU A  93      33.060  30.000  47.644  1.00  0.00           C  
ATOM   1370  CG  GLU A  93      32.933  28.657  46.938  1.00  0.00           C  
ATOM   1371  CD  GLU A  93      34.058  28.422  45.969  1.00  0.00           C  
ATOM   1372  OE1 GLU A  93      34.097  29.087  44.962  1.00  0.00           O  
ATOM   1373  OE2 GLU A  93      34.878  27.575  46.237  1.00  0.00           O  
ATOM   1374  H   GLU A  93      32.851  32.237  48.943  1.00  0.00           H  
ATOM   1375  HA  GLU A  93      30.949  30.239  47.955  1.00  0.00           H  
ATOM   1376 1HB  GLU A  93      33.229  30.745  46.866  1.00  0.00           H  
ATOM   1377 2HB  GLU A  93      33.963  29.974  48.255  1.00  0.00           H  
ATOM   1378 1HG  GLU A  93      32.929  27.858  47.680  1.00  0.00           H  
ATOM   1379 2HG  GLU A  93      31.981  28.625  46.411  1.00  0.00           H  
ATOM   1380  N   GLU A  94      30.943  28.396  49.702  1.00  0.00           N  
ATOM   1381  CA  GLU A  94      30.826  27.441  50.742  1.00  0.00           C  
ATOM   1382  C   GLU A  94      30.781  26.062  50.149  1.00  0.00           C  
ATOM   1383  O   GLU A  94      30.809  25.914  48.970  1.00  0.00           O  
ATOM   1384  CB  GLU A  94      29.549  27.794  51.509  1.00  0.00           C  
ATOM   1385  CG  GLU A  94      29.068  26.946  52.677  1.00  0.00           C  
ATOM   1386  CD  GLU A  94      30.068  26.789  53.789  1.00  0.00           C  
ATOM   1387  OE1 GLU A  94      30.047  27.532  54.745  1.00  0.00           O  
ATOM   1388  OE2 GLU A  94      30.864  25.892  53.650  1.00  0.00           O  
ATOM   1389  H   GLU A  94      30.336  28.259  48.907  1.00  0.00           H  
ATOM   1390  HA  GLU A  94      31.691  27.510  51.404  1.00  0.00           H  
ATOM   1391 1HB  GLU A  94      29.659  28.798  51.918  1.00  0.00           H  
ATOM   1392 2HB  GLU A  94      28.711  27.798  50.809  1.00  0.00           H  
ATOM   1393 1HG  GLU A  94      28.170  27.411  53.084  1.00  0.00           H  
ATOM   1394 2HG  GLU A  94      28.798  25.945  52.344  1.00  0.00           H  
ATOM   1395  N   SER A  95      30.707  25.053  50.963  1.00  0.00           N  
ATOM   1396  CA  SER A  95      30.565  23.659  50.511  1.00  0.00           C  
ATOM   1397  C   SER A  95      29.151  23.396  50.053  1.00  0.00           C  
ATOM   1398  O   SER A  95      28.244  24.129  50.410  1.00  0.00           O  
ATOM   1399  CB  SER A  95      30.916  22.701  51.632  1.00  0.00           C  
ATOM   1400  OG  SER A  95      32.269  22.801  51.986  1.00  0.00           O  
ATOM   1401  H   SER A  95      30.748  25.233  51.957  1.00  0.00           H  
ATOM   1402  HA  SER A  95      31.254  23.490  49.683  1.00  0.00           H  
ATOM   1403 1HB  SER A  95      30.293  22.921  52.498  1.00  0.00           H  
ATOM   1404 2HB  SER A  95      30.698  21.680  51.319  1.00  0.00           H  
ATOM   1405  HG  SER A  95      32.395  22.196  52.721  1.00  0.00           H  
ATOM   1406  N   CYS A  96      28.931  22.353  49.260  1.00  0.00           N  
ATOM   1407  CA  CYS A  96      27.559  22.064  48.843  1.00  0.00           C  
ATOM   1408  C   CYS A  96      26.745  21.456  49.968  1.00  0.00           C  
ATOM   1409  O   CYS A  96      27.130  20.425  50.562  1.00  0.00           O  
ATOM   1410  CB  CYS A  96      27.550  21.105  47.651  1.00  0.00           C  
ATOM   1411  SG  CYS A  96      25.904  20.663  47.046  1.00  0.00           S  
ATOM   1412  H   CYS A  96      29.697  21.768  48.950  1.00  0.00           H  
ATOM   1413  HA  CYS A  96      27.079  22.991  48.530  1.00  0.00           H  
ATOM   1414 1HB  CYS A  96      28.100  21.554  46.823  1.00  0.00           H  
ATOM   1415 2HB  CYS A  96      28.061  20.183  47.924  1.00  0.00           H  
ATOM   1416  N   MET A  97      25.657  22.137  50.314  1.00  0.00           N  
ATOM   1417  CA  MET A  97      24.757  21.753  51.381  1.00  0.00           C  
ATOM   1418  C   MET A  97      23.374  21.348  50.867  1.00  0.00           C  
ATOM   1419  O   MET A  97      22.399  21.357  51.642  1.00  0.00           O  
ATOM   1420  CB  MET A  97      24.614  22.892  52.389  1.00  0.00           C  
ATOM   1421  CG  MET A  97      25.903  23.281  53.099  1.00  0.00           C  
ATOM   1422  SD  MET A  97      25.648  24.514  54.390  1.00  0.00           S  
ATOM   1423  CE  MET A  97      25.213  25.977  53.457  1.00  0.00           C  
ATOM   1424  H   MET A  97      25.452  22.979  49.798  1.00  0.00           H  
ATOM   1425  HA  MET A  97      25.176  20.882  51.884  1.00  0.00           H  
ATOM   1426 1HB  MET A  97      24.234  23.772  51.873  1.00  0.00           H  
ATOM   1427 2HB  MET A  97      23.887  22.614  53.154  1.00  0.00           H  
ATOM   1428 1HG  MET A  97      26.347  22.393  53.552  1.00  0.00           H  
ATOM   1429 2HG  MET A  97      26.607  23.684  52.371  1.00  0.00           H  
ATOM   1430 1HE  MET A  97      25.032  26.806  54.142  1.00  0.00           H  
ATOM   1431 2HE  MET A  97      26.032  26.234  52.783  1.00  0.00           H  
ATOM   1432 3HE  MET A  97      24.312  25.793  52.872  1.00  0.00           H  
ATOM   1433  N   TYR A  98      23.268  20.966  49.597  1.00  0.00           N  
ATOM   1434  CA  TYR A  98      21.970  20.628  49.043  1.00  0.00           C  
ATOM   1435  C   TYR A  98      21.251  19.521  49.795  1.00  0.00           C  
ATOM   1436  O   TYR A  98      21.834  18.487  50.120  1.00  0.00           O  
ATOM   1437  CB  TYR A  98      22.084  20.223  47.571  1.00  0.00           C  
ATOM   1438  CG  TYR A  98      20.773  19.762  46.974  1.00  0.00           C  
ATOM   1439  CD1 TYR A  98      19.773  20.672  46.672  1.00  0.00           C  
ATOM   1440  CD2 TYR A  98      20.557  18.414  46.722  1.00  0.00           C  
ATOM   1441  CE1 TYR A  98      18.575  20.250  46.127  1.00  0.00           C  
ATOM   1442  CE2 TYR A  98      19.356  17.998  46.176  1.00  0.00           C  
ATOM   1443  CZ  TYR A  98      18.369  18.914  45.881  1.00  0.00           C  
ATOM   1444  OH  TYR A  98      17.173  18.503  45.337  1.00  0.00           O  
ATOM   1445  H   TYR A  98      24.100  20.916  49.024  1.00  0.00           H  
ATOM   1446  HA  TYR A  98      21.337  21.511  49.113  1.00  0.00           H  
ATOM   1447 1HB  TYR A  98      22.448  21.069  46.985  1.00  0.00           H  
ATOM   1448 2HB  TYR A  98      22.812  19.420  47.467  1.00  0.00           H  
ATOM   1449  HD1 TYR A  98      19.934  21.733  46.866  1.00  0.00           H  
ATOM   1450  HD2 TYR A  98      21.330  17.683  46.954  1.00  0.00           H  
ATOM   1451  HE1 TYR A  98      17.796  20.975  45.892  1.00  0.00           H  
ATOM   1452  HE2 TYR A  98      19.189  16.938  45.982  1.00  0.00           H  
ATOM   1453  HH  TYR A  98      17.243  17.585  45.065  1.00  0.00           H  
ATOM   1454  N   ASN A  99      19.989  19.774  50.104  1.00  0.00           N  
ATOM   1455  CA  ASN A  99      19.164  18.801  50.811  1.00  0.00           C  
ATOM   1456  C   ASN A  99      17.771  18.777  50.187  1.00  0.00           C  
ATOM   1457  O   ASN A  99      17.009  19.703  50.455  1.00  0.00           O  
ATOM   1458  CB  ASN A  99      19.078  19.086  52.300  1.00  0.00           C  
ATOM   1459  CG  ASN A  99      18.346  18.003  53.043  1.00  0.00           C  
ATOM   1460  OD1 ASN A  99      17.306  17.476  52.631  1.00  0.00           O  
ATOM   1461  ND2 ASN A  99      18.897  17.648  54.176  1.00  0.00           N  
ATOM   1462  H   ASN A  99      19.591  20.663  49.841  1.00  0.00           H  
ATOM   1463  HA  ASN A  99      19.620  17.819  50.682  1.00  0.00           H  
ATOM   1464 1HB  ASN A  99      20.085  19.181  52.706  1.00  0.00           H  
ATOM   1465 2HB  ASN A  99      18.567  20.034  52.461  1.00  0.00           H  
ATOM   1466 1HD2 ASN A  99      18.477  16.932  54.736  1.00  0.00           H  
ATOM   1467 2HD2 ASN A  99      19.738  18.093  54.481  1.00  0.00           H  
ATOM   1468  N   PRO A 100      17.343  17.695  49.513  1.00  0.00           N  
ATOM   1469  CA  PRO A 100      16.077  17.564  48.783  1.00  0.00           C  
ATOM   1470  C   PRO A 100      14.839  17.983  49.567  1.00  0.00           C  
ATOM   1471  O   PRO A 100      13.802  18.285  48.958  1.00  0.00           O  
ATOM   1472  CB  PRO A 100      16.034  16.066  48.465  1.00  0.00           C  
ATOM   1473  CG  PRO A 100      17.463  15.648  48.386  1.00  0.00           C  
ATOM   1474  CD  PRO A 100      18.177  16.460  49.434  1.00  0.00           C  
ATOM   1475  HA  PRO A 100      16.146  18.170  47.868  1.00  0.00           H  
ATOM   1476 1HB  PRO A 100      15.482  15.531  49.252  1.00  0.00           H  
ATOM   1477 2HB  PRO A 100      15.494  15.900  47.521  1.00  0.00           H  
ATOM   1478 1HG  PRO A 100      17.553  14.566  48.567  1.00  0.00           H  
ATOM   1479 2HG  PRO A 100      17.849  15.839  47.374  1.00  0.00           H  
ATOM   1480 1HD  PRO A 100      18.174  15.928  50.397  1.00  0.00           H  
ATOM   1481 2HD  PRO A 100      19.197  16.617  49.053  1.00  0.00           H  
ATOM   1482  N   THR A 101      14.887  17.990  50.903  1.00  0.00           N  
ATOM   1483  CA  THR A 101      13.696  18.351  51.661  1.00  0.00           C  
ATOM   1484  C   THR A 101      13.418  19.842  51.554  1.00  0.00           C  
ATOM   1485  O   THR A 101      12.327  20.302  51.889  1.00  0.00           O  
ATOM   1486  CB  THR A 101      13.836  17.961  53.144  1.00  0.00           C  
ATOM   1487  OG1 THR A 101      14.933  18.676  53.726  1.00  0.00           O  
ATOM   1488  CG2 THR A 101      14.079  16.463  53.254  1.00  0.00           C  
ATOM   1489  H   THR A 101      15.724  17.753  51.416  1.00  0.00           H  
ATOM   1490  HA  THR A 101      12.845  17.812  51.246  1.00  0.00           H  
ATOM   1491  HB  THR A 101      12.923  18.224  53.678  1.00  0.00           H  
ATOM   1492  HG1 THR A 101      14.672  19.587  53.889  1.00  0.00           H  
ATOM   1493 1HG2 THR A 101      14.178  16.189  54.304  1.00  0.00           H  
ATOM   1494 2HG2 THR A 101      13.239  15.927  52.812  1.00  0.00           H  
ATOM   1495 3HG2 THR A 101      14.995  16.196  52.725  1.00  0.00           H  
ATOM   1496  N   GLY A 102      14.396  20.602  51.066  1.00  0.00           N  
ATOM   1497  CA  GLY A 102      14.288  22.038  50.866  1.00  0.00           C  
ATOM   1498  C   GLY A 102      14.012  22.386  49.407  1.00  0.00           C  
ATOM   1499  O   GLY A 102      14.011  23.564  49.039  1.00  0.00           O  
ATOM   1500  H   GLY A 102      15.273  20.166  50.818  1.00  0.00           H  
ATOM   1501 1HA  GLY A 102      13.488  22.433  51.490  1.00  0.00           H  
ATOM   1502 2HA  GLY A 102      15.217  22.507  51.188  1.00  0.00           H  
ATOM   1503  N   LYS A 103      13.795  21.367  48.574  1.00  0.00           N  
ATOM   1504  CA  LYS A 103      13.622  21.552  47.139  1.00  0.00           C  
ATOM   1505  C   LYS A 103      12.459  22.462  46.774  1.00  0.00           C  
ATOM   1506  O   LYS A 103      11.341  22.325  47.279  1.00  0.00           O  
ATOM   1507  CB  LYS A 103      13.442  20.186  46.476  1.00  0.00           C  
ATOM   1508  CG  LYS A 103      13.286  20.196  44.961  1.00  0.00           C  
ATOM   1509  CD  LYS A 103      13.341  18.791  44.381  1.00  0.00           C  
ATOM   1510  CE  LYS A 103      12.122  17.945  44.718  1.00  0.00           C  
ATOM   1511  NZ  LYS A 103      12.207  16.595  44.097  1.00  0.00           N  
ATOM   1512  H   LYS A 103      13.745  20.422  48.928  1.00  0.00           H  
ATOM   1513  HA  LYS A 103      14.523  22.025  46.748  1.00  0.00           H  
ATOM   1514 1HB  LYS A 103      14.305  19.561  46.708  1.00  0.00           H  
ATOM   1515 2HB  LYS A 103      12.554  19.720  46.902  1.00  0.00           H  
ATOM   1516 1HG  LYS A 103      12.331  20.647  44.689  1.00  0.00           H  
ATOM   1517 2HG  LYS A 103      14.085  20.791  44.520  1.00  0.00           H  
ATOM   1518 1HD  LYS A 103      13.417  18.855  43.295  1.00  0.00           H  
ATOM   1519 2HD  LYS A 103      14.222  18.276  44.765  1.00  0.00           H  
ATOM   1520 1HE  LYS A 103      12.043  17.833  45.798  1.00  0.00           H  
ATOM   1521 2HE  LYS A 103      11.228  18.452  44.357  1.00  0.00           H  
ATOM   1522 1HZ  LYS A 103      11.385  16.060  44.340  1.00  0.00           H  
ATOM   1523 2HZ  LYS A 103      12.262  16.677  43.092  1.00  0.00           H  
ATOM   1524 3HZ  LYS A 103      13.030  16.122  44.440  1.00  0.00           H  
ATOM   1525  N   ALA A 104      12.761  23.435  45.914  1.00  0.00           N  
ATOM   1526  CA  ALA A 104      11.794  24.412  45.428  1.00  0.00           C  
ATOM   1527  C   ALA A 104      11.447  24.177  43.960  1.00  0.00           C  
ATOM   1528  O   ALA A 104      10.308  24.402  43.537  1.00  0.00           O  
ATOM   1529  CB  ALA A 104      12.343  25.816  45.640  1.00  0.00           C  
ATOM   1530  H   ALA A 104      13.717  23.483  45.591  1.00  0.00           H  
ATOM   1531  HA  ALA A 104      10.873  24.295  45.999  1.00  0.00           H  
ATOM   1532 1HB  ALA A 104      11.607  26.541  45.292  1.00  0.00           H  
ATOM   1533 2HB  ALA A 104      12.541  25.966  46.699  1.00  0.00           H  
ATOM   1534 3HB  ALA A 104      13.266  25.922  45.071  1.00  0.00           H  
ATOM   1535  N   ALA A 105      12.421  23.709  43.175  1.00  0.00           N  
ATOM   1536  CA  ALA A 105      12.200  23.531  41.744  1.00  0.00           C  
ATOM   1537  C   ALA A 105      13.055  22.388  41.182  1.00  0.00           C  
ATOM   1538  O   ALA A 105      14.013  21.963  41.804  1.00  0.00           O  
ATOM   1539  CB  ALA A 105      12.480  24.824  40.988  1.00  0.00           C  
ATOM   1540  H   ALA A 105      13.311  23.484  43.601  1.00  0.00           H  
ATOM   1541  HA  ALA A 105      11.156  23.257  41.595  1.00  0.00           H  
ATOM   1542 1HB  ALA A 105      12.287  24.681  39.926  1.00  0.00           H  
ATOM   1543 2HB  ALA A 105      11.835  25.615  41.367  1.00  0.00           H  
ATOM   1544 3HB  ALA A 105      13.524  25.101  41.133  1.00  0.00           H  
ATOM   1545  N   LYS A 106      12.630  21.869  40.026  1.00  0.00           N  
ATOM   1546  CA  LYS A 106      13.290  20.785  39.297  1.00  0.00           C  
ATOM   1547  C   LYS A 106      13.383  21.075  37.792  1.00  0.00           C  
ATOM   1548  O   LYS A 106      12.718  21.977  37.285  1.00  0.00           O  
ATOM   1549  CB  LYS A 106      12.543  19.469  39.519  1.00  0.00           C  
ATOM   1550  CG  LYS A 106      11.125  19.468  38.964  1.00  0.00           C  
ATOM   1551  CD  LYS A 106      10.412  18.151  39.232  1.00  0.00           C  
ATOM   1552  CE  LYS A 106       9.024  18.134  38.609  1.00  0.00           C  
ATOM   1553  NZ  LYS A 106       8.311  16.853  38.866  1.00  0.00           N  
ATOM   1554  H   LYS A 106      11.788  22.254  39.624  1.00  0.00           H  
ATOM   1555  HA  LYS A 106      14.311  20.683  39.665  1.00  0.00           H  
ATOM   1556 1HB  LYS A 106      13.095  18.654  39.048  1.00  0.00           H  
ATOM   1557 2HB  LYS A 106      12.493  19.257  40.588  1.00  0.00           H  
ATOM   1558 1HG  LYS A 106      10.555  20.276  39.424  1.00  0.00           H  
ATOM   1559 2HG  LYS A 106      11.150  19.634  37.887  1.00  0.00           H  
ATOM   1560 1HD  LYS A 106      11.000  17.332  38.817  1.00  0.00           H  
ATOM   1561 2HD  LYS A 106      10.317  18.002  40.308  1.00  0.00           H  
ATOM   1562 1HE  LYS A 106       8.440  18.955  39.022  1.00  0.00           H  
ATOM   1563 2HE  LYS A 106       9.117  18.277  37.532  1.00  0.00           H  
ATOM   1564 1HZ  LYS A 106       7.397  16.883  38.436  1.00  0.00           H  
ATOM   1565 2HZ  LYS A 106       8.840  16.086  38.475  1.00  0.00           H  
ATOM   1566 3HZ  LYS A 106       8.208  16.716  39.861  1.00  0.00           H  
ATOM   1567  N   CYS A 107      14.269  20.376  37.087  1.00  0.00           N  
ATOM   1568  CA  CYS A 107      14.392  20.551  35.637  1.00  0.00           C  
ATOM   1569  C   CYS A 107      14.472  19.218  34.892  1.00  0.00           C  
ATOM   1570  O   CYS A 107      14.820  18.169  35.458  1.00  0.00           O  
ATOM   1571  CB  CYS A 107      15.622  21.367  35.238  1.00  0.00           C  
ATOM   1572  SG  CYS A 107      15.571  23.086  35.800  1.00  0.00           S  
ATOM   1573  H   CYS A 107      14.863  19.718  37.572  1.00  0.00           H  
ATOM   1574  HA  CYS A 107      13.511  21.083  35.279  1.00  0.00           H  
ATOM   1575 1HB  CYS A 107      16.521  20.907  35.647  1.00  0.00           H  
ATOM   1576 2HB  CYS A 107      15.724  21.369  34.153  1.00  0.00           H  
ATOM   1577  HG  CYS A 107      14.340  23.312  35.355  1.00  0.00           H  
ATOM   1578  N   ARG A 108      14.104  19.262  33.608  1.00  0.00           N  
ATOM   1579  CA  ARG A 108      14.220  18.110  32.729  1.00  0.00           C  
ATOM   1580  C   ARG A 108      15.211  18.373  31.595  1.00  0.00           C  
ATOM   1581  O   ARG A 108      15.262  17.620  30.607  1.00  0.00           O  
ATOM   1582  CB  ARG A 108      12.864  17.756  32.138  1.00  0.00           C  
ATOM   1583  CG  ARG A 108      11.860  17.306  33.187  1.00  0.00           C  
ATOM   1584  CD  ARG A 108      10.588  16.773  32.637  1.00  0.00           C  
ATOM   1585  NE  ARG A 108       9.833  17.792  31.925  1.00  0.00           N  
ATOM   1586  CZ  ARG A 108       9.626  17.866  30.596  1.00  0.00           C  
ATOM   1587  NH1 ARG A 108      10.115  16.973  29.764  1.00  0.00           N  
ATOM   1588  NH2 ARG A 108       8.908  18.868  30.119  1.00  0.00           N  
ATOM   1589  H   ARG A 108      13.735  20.131  33.254  1.00  0.00           H  
ATOM   1590  HA  ARG A 108      14.578  17.261  33.312  1.00  0.00           H  
ATOM   1591 1HB  ARG A 108      12.461  18.622  31.616  1.00  0.00           H  
ATOM   1592 2HB  ARG A 108      12.978  16.958  31.404  1.00  0.00           H  
ATOM   1593 1HG  ARG A 108      12.307  16.513  33.789  1.00  0.00           H  
ATOM   1594 2HG  ARG A 108      11.606  18.155  33.822  1.00  0.00           H  
ATOM   1595 1HD  ARG A 108      10.815  15.965  31.943  1.00  0.00           H  
ATOM   1596 2HD  ARG A 108       9.970  16.398  33.451  1.00  0.00           H  
ATOM   1597  HE  ARG A 108       9.421  18.519  32.495  1.00  0.00           H  
ATOM   1598 1HH1 ARG A 108      10.665  16.198  30.106  1.00  0.00           H  
ATOM   1599 2HH1 ARG A 108       9.939  17.060  28.774  1.00  0.00           H  
ATOM   1600 1HH2 ARG A 108       8.532  19.554  30.759  1.00  0.00           H  
ATOM   1601 2HH2 ARG A 108       8.733  18.955  29.129  1.00  0.00           H  
ATOM   1602  N   GLY A 109      15.936  19.486  31.686  1.00  0.00           N  
ATOM   1603  CA  GLY A 109      16.873  19.912  30.666  1.00  0.00           C  
ATOM   1604  C   GLY A 109      16.859  21.421  30.541  1.00  0.00           C  
ATOM   1605  O   GLY A 109      16.346  22.104  31.418  1.00  0.00           O  
ATOM   1606  H   GLY A 109      15.821  20.057  32.510  1.00  0.00           H  
ATOM   1607 1HA  GLY A 109      17.876  19.567  30.917  1.00  0.00           H  
ATOM   1608 2HA  GLY A 109      16.612  19.456  29.711  1.00  0.00           H  
ATOM   1609  N   TYR A 110      17.416  21.936  29.454  1.00  0.00           N  
ATOM   1610  CA  TYR A 110      17.473  23.376  29.209  1.00  0.00           C  
ATOM   1611  C   TYR A 110      17.463  23.689  27.707  1.00  0.00           C  
ATOM   1612  O   TYR A 110      17.792  22.828  26.882  1.00  0.00           O  
ATOM   1613  CB  TYR A 110      18.712  24.015  29.839  1.00  0.00           C  
ATOM   1614  CG  TYR A 110      20.010  23.675  29.138  1.00  0.00           C  
ATOM   1615  CD1 TYR A 110      20.457  24.488  28.108  1.00  0.00           C  
ATOM   1616  CD2 TYR A 110      20.749  22.565  29.520  1.00  0.00           C  
ATOM   1617  CE1 TYR A 110      21.639  24.193  27.458  1.00  0.00           C  
ATOM   1618  CE2 TYR A 110      21.930  22.277  28.866  1.00  0.00           C  
ATOM   1619  CZ  TYR A 110      22.371  23.087  27.840  1.00  0.00           C  
ATOM   1620  OH  TYR A 110      23.546  22.808  27.181  1.00  0.00           O  
ATOM   1621  H   TYR A 110      17.811  21.305  28.771  1.00  0.00           H  
ATOM   1622  HA  TYR A 110      16.596  23.847  29.653  1.00  0.00           H  
ATOM   1623 1HB  TYR A 110      18.600  25.101  29.836  1.00  0.00           H  
ATOM   1624 2HB  TYR A 110      18.774  23.681  30.874  1.00  0.00           H  
ATOM   1625  HD1 TYR A 110      19.882  25.363  27.802  1.00  0.00           H  
ATOM   1626  HD2 TYR A 110      20.397  21.927  30.329  1.00  0.00           H  
ATOM   1627  HE1 TYR A 110      21.990  24.830  26.646  1.00  0.00           H  
ATOM   1628  HE2 TYR A 110      22.516  21.405  29.159  1.00  0.00           H  
ATOM   1629  HH  TYR A 110      23.658  23.450  26.475  1.00  0.00           H  
ATOM   1630  N   ARG A 111      17.201  24.949  27.377  1.00  0.00           N  
ATOM   1631  CA  ARG A 111      17.280  25.436  25.995  1.00  0.00           C  
ATOM   1632  C   ARG A 111      18.131  26.686  25.891  1.00  0.00           C  
ATOM   1633  O   ARG A 111      17.930  27.672  26.605  1.00  0.00           O  
ATOM   1634  CB  ARG A 111      15.881  25.719  25.468  1.00  0.00           C  
ATOM   1635  CG  ARG A 111      15.778  26.236  24.042  1.00  0.00           C  
ATOM   1636  CD  ARG A 111      16.026  25.179  23.027  1.00  0.00           C  
ATOM   1637  NE  ARG A 111      15.850  25.688  21.676  1.00  0.00           N  
ATOM   1638  CZ  ARG A 111      16.003  24.977  20.543  1.00  0.00           C  
ATOM   1639  NH1 ARG A 111      16.340  23.706  20.587  1.00  0.00           N  
ATOM   1640  NH2 ARG A 111      15.811  25.566  19.376  1.00  0.00           N  
ATOM   1641  H   ARG A 111      16.939  25.596  28.107  1.00  0.00           H  
ATOM   1642  HA  ARG A 111      17.740  24.658  25.385  1.00  0.00           H  
ATOM   1643 1HB  ARG A 111      15.284  24.810  25.512  1.00  0.00           H  
ATOM   1644 2HB  ARG A 111      15.433  26.462  26.128  1.00  0.00           H  
ATOM   1645 1HG  ARG A 111      14.778  26.634  23.868  1.00  0.00           H  
ATOM   1646 2HG  ARG A 111      16.508  27.027  23.868  1.00  0.00           H  
ATOM   1647 1HD  ARG A 111      17.046  24.809  23.125  1.00  0.00           H  
ATOM   1648 2HD  ARG A 111      15.324  24.361  23.184  1.00  0.00           H  
ATOM   1649  HE  ARG A 111      15.590  26.662  21.579  1.00  0.00           H  
ATOM   1650 1HH1 ARG A 111      16.489  23.245  21.474  1.00  0.00           H  
ATOM   1651 2HH1 ARG A 111      16.451  23.184  19.729  1.00  0.00           H  
ATOM   1652 1HH2 ARG A 111      15.553  26.542  19.341  1.00  0.00           H  
ATOM   1653 2HH2 ARG A 111      15.923  25.043  18.519  1.00  0.00           H  
ATOM   1654  N   GLU A 112      19.036  26.692  24.921  1.00  0.00           N  
ATOM   1655  CA  GLU A 112      19.901  27.824  24.642  1.00  0.00           C  
ATOM   1656  C   GLU A 112      19.388  28.690  23.492  1.00  0.00           C  
ATOM   1657  O   GLU A 112      18.839  28.168  22.515  1.00  0.00           O  
ATOM   1658  CB  GLU A 112      21.307  27.311  24.327  1.00  0.00           C  
ATOM   1659  CG  GLU A 112      22.340  28.388  24.025  1.00  0.00           C  
ATOM   1660  CD  GLU A 112      23.720  27.840  23.790  1.00  0.00           C  
ATOM   1661  OE1 GLU A 112      24.014  26.764  24.253  1.00  0.00           O  
ATOM   1662  OE2 GLU A 112      24.491  28.506  23.140  1.00  0.00           O  
ATOM   1663  H   GLU A 112      19.132  25.869  24.343  1.00  0.00           H  
ATOM   1664  HA  GLU A 112      19.940  28.461  25.526  1.00  0.00           H  
ATOM   1665 1HB  GLU A 112      21.676  26.731  25.174  1.00  0.00           H  
ATOM   1666 2HB  GLU A 112      21.266  26.647  23.464  1.00  0.00           H  
ATOM   1667 1HG  GLU A 112      22.039  28.943  23.138  1.00  0.00           H  
ATOM   1668 2HG  GLU A 112      22.371  29.086  24.860  1.00  0.00           H  
ATOM   1669  N   ILE A 113      19.525  30.003  23.628  1.00  0.00           N  
ATOM   1670  CA  ILE A 113      19.134  30.957  22.607  1.00  0.00           C  
ATOM   1671  C   ILE A 113      20.283  31.026  21.577  1.00  0.00           C  
ATOM   1672  O   ILE A 113      21.434  31.254  21.989  1.00  0.00           O  
ATOM   1673  CB  ILE A 113      18.870  32.351  23.208  1.00  0.00           C  
ATOM   1674  CG1 ILE A 113      17.760  32.314  24.261  1.00  0.00           C  
ATOM   1675  CG2 ILE A 113      18.508  33.364  22.133  1.00  0.00           C  
ATOM   1676  CD1 ILE A 113      16.381  31.873  23.826  1.00  0.00           C  
ATOM   1677  H   ILE A 113      19.918  30.376  24.480  1.00  0.00           H  
ATOM   1678  HA  ILE A 113      18.221  30.604  22.130  1.00  0.00           H  
ATOM   1679  HB  ILE A 113      19.776  32.678  23.716  1.00  0.00           H  
ATOM   1680 1HG1 ILE A 113      18.075  31.637  25.055  1.00  0.00           H  
ATOM   1681 2HG1 ILE A 113      17.657  33.318  24.674  1.00  0.00           H  
ATOM   1682 1HG2 ILE A 113      18.328  34.335  22.594  1.00  0.00           H  
ATOM   1683 2HG2 ILE A 113      19.322  33.454  21.416  1.00  0.00           H  
ATOM   1684 3HG2 ILE A 113      17.608  33.049  21.604  1.00  0.00           H  
ATOM   1685 1HD1 ILE A 113      15.713  31.903  24.688  1.00  0.00           H  
ATOM   1686 2HD1 ILE A 113      15.988  32.530  23.050  1.00  0.00           H  
ATOM   1687 3HD1 ILE A 113      16.419  30.859  23.433  1.00  0.00           H  
ATOM   1688  N   PRO A 114      20.054  30.831  20.256  1.00  0.00           N  
ATOM   1689  CA  PRO A 114      21.091  30.891  19.208  1.00  0.00           C  
ATOM   1690  C   PRO A 114      21.781  32.255  19.220  1.00  0.00           C  
ATOM   1691  O   PRO A 114      21.124  33.270  19.506  1.00  0.00           O  
ATOM   1692  CB  PRO A 114      20.274  30.666  17.931  1.00  0.00           C  
ATOM   1693  CG  PRO A 114      19.064  29.918  18.379  1.00  0.00           C  
ATOM   1694  CD  PRO A 114      18.729  30.462  19.743  1.00  0.00           C  
ATOM   1695  HA  PRO A 114      21.816  30.079  19.366  1.00  0.00           H  
ATOM   1696 1HB  PRO A 114      20.027  31.632  17.470  1.00  0.00           H  
ATOM   1697 2HB  PRO A 114      20.871  30.101  17.199  1.00  0.00           H  
ATOM   1698 1HG  PRO A 114      18.241  30.063  17.663  1.00  0.00           H  
ATOM   1699 2HG  PRO A 114      19.275  28.839  18.406  1.00  0.00           H  
ATOM   1700 1HD  PRO A 114      18.076  31.344  19.666  1.00  0.00           H  
ATOM   1701 2HD  PRO A 114      18.240  29.641  20.287  1.00  0.00           H  
ATOM   1702  N   GLU A 115      23.072  32.274  18.899  1.00  0.00           N  
ATOM   1703  CA  GLU A 115      23.846  33.510  18.906  1.00  0.00           C  
ATOM   1704  C   GLU A 115      23.246  34.582  17.988  1.00  0.00           C  
ATOM   1705  O   GLU A 115      22.938  34.313  16.815  1.00  0.00           O  
ATOM   1706  CB  GLU A 115      25.287  33.212  18.485  1.00  0.00           C  
ATOM   1707  CG  GLU A 115      26.237  34.401  18.524  1.00  0.00           C  
ATOM   1708  CD  GLU A 115      27.640  34.036  18.122  1.00  0.00           C  
ATOM   1709  OE1 GLU A 115      27.883  32.877  17.882  1.00  0.00           O  
ATOM   1710  OE2 GLU A 115      28.470  34.912  18.056  1.00  0.00           O  
ATOM   1711  H   GLU A 115      23.531  31.413  18.644  1.00  0.00           H  
ATOM   1712  HA  GLU A 115      23.842  33.903  19.923  1.00  0.00           H  
ATOM   1713 1HB  GLU A 115      25.700  32.443  19.138  1.00  0.00           H  
ATOM   1714 2HB  GLU A 115      25.293  32.822  17.468  1.00  0.00           H  
ATOM   1715 1HG  GLU A 115      25.875  35.178  17.851  1.00  0.00           H  
ATOM   1716 2HG  GLU A 115      26.242  34.810  19.533  1.00  0.00           H  
ATOM   1717  N   GLY A 116      23.080  35.794  18.525  1.00  0.00           N  
ATOM   1718  CA  GLY A 116      22.534  36.921  17.789  1.00  0.00           C  
ATOM   1719  C   GLY A 116      21.031  36.886  17.639  1.00  0.00           C  
ATOM   1720  O   GLY A 116      20.422  37.812  17.092  1.00  0.00           O  
ATOM   1721  H   GLY A 116      23.344  35.949  19.487  1.00  0.00           H  
ATOM   1722 1HA  GLY A 116      22.805  37.849  18.293  1.00  0.00           H  
ATOM   1723 2HA  GLY A 116      22.983  36.942  16.797  1.00  0.00           H  
ATOM   1724  N   ASN A 117      20.383  35.834  18.133  1.00  0.00           N  
ATOM   1725  CA  ASN A 117      18.946  35.707  17.866  1.00  0.00           C  
ATOM   1726  C   ASN A 117      18.017  36.342  18.911  1.00  0.00           C  
ATOM   1727  O   ASN A 117      17.459  35.657  19.782  1.00  0.00           O  
ATOM   1728  CB  ASN A 117      18.641  34.227  17.723  1.00  0.00           C  
ATOM   1729  CG  ASN A 117      17.314  33.946  17.075  1.00  0.00           C  
ATOM   1730  OD1 ASN A 117      16.385  34.761  17.093  1.00  0.00           O  
ATOM   1731  ND2 ASN A 117      17.206  32.781  16.487  1.00  0.00           N  
ATOM   1732  H   ASN A 117      20.858  35.131  18.684  1.00  0.00           H  
ATOM   1733  HA  ASN A 117      18.729  36.231  16.934  1.00  0.00           H  
ATOM   1734 1HB  ASN A 117      19.432  33.770  17.126  1.00  0.00           H  
ATOM   1735 2HB  ASN A 117      18.647  33.758  18.708  1.00  0.00           H  
ATOM   1736 1HD2 ASN A 117      16.356  32.520  16.032  1.00  0.00           H  
ATOM   1737 2HD2 ASN A 117      17.979  32.146  16.489  1.00  0.00           H  
ATOM   1738  N   GLU A 118      17.811  37.653  18.762  1.00  0.00           N  
ATOM   1739  CA  GLU A 118      16.882  38.374  19.660  1.00  0.00           C  
ATOM   1740  C   GLU A 118      15.441  37.888  19.473  1.00  0.00           C  
ATOM   1741  O   GLU A 118      14.641  37.978  20.402  1.00  0.00           O  
ATOM   1742  CB  GLU A 118      16.906  39.893  19.483  1.00  0.00           C  
ATOM   1743  CG  GLU A 118      18.129  40.611  20.039  1.00  0.00           C  
ATOM   1744  CD  GLU A 118      18.026  42.101  19.864  1.00  0.00           C  
ATOM   1745  OE1 GLU A 118      17.586  42.774  20.763  1.00  0.00           O  
ATOM   1746  OE2 GLU A 118      18.394  42.566  18.814  1.00  0.00           O  
ATOM   1747  H   GLU A 118      18.312  38.117  18.017  1.00  0.00           H  
ATOM   1748  HA  GLU A 118      17.177  38.162  20.688  1.00  0.00           H  
ATOM   1749 1HB  GLU A 118      16.850  40.132  18.423  1.00  0.00           H  
ATOM   1750 2HB  GLU A 118      16.033  40.328  19.970  1.00  0.00           H  
ATOM   1751 1HG  GLU A 118      18.229  40.380  21.100  1.00  0.00           H  
ATOM   1752 2HG  GLU A 118      19.017  40.240  19.534  1.00  0.00           H  
ATOM   1753  N   LYS A 119      15.069  37.449  18.273  1.00  0.00           N  
ATOM   1754  CA  LYS A 119      13.689  36.988  18.078  1.00  0.00           C  
ATOM   1755  C   LYS A 119      13.411  35.761  18.897  1.00  0.00           C  
ATOM   1756  O   LYS A 119      12.321  35.617  19.433  1.00  0.00           O  
ATOM   1757  CB  LYS A 119      13.418  36.696  16.601  1.00  0.00           C  
ATOM   1758  CG  LYS A 119      13.352  37.939  15.723  1.00  0.00           C  
ATOM   1759  CD  LYS A 119      13.100  37.575  14.267  1.00  0.00           C  
ATOM   1760  CE  LYS A 119      13.036  38.813  13.384  1.00  0.00           C  
ATOM   1761  NZ  LYS A 119      12.828  38.466  11.952  1.00  0.00           N  
ATOM   1762  H   LYS A 119      15.726  37.436  17.502  1.00  0.00           H  
ATOM   1763  HA  LYS A 119      13.010  37.776  18.405  1.00  0.00           H  
ATOM   1764 1HB  LYS A 119      14.202  36.047  16.210  1.00  0.00           H  
ATOM   1765 2HB  LYS A 119      12.472  36.163  16.505  1.00  0.00           H  
ATOM   1766 1HG  LYS A 119      12.547  38.584  16.074  1.00  0.00           H  
ATOM   1767 2HG  LYS A 119      14.293  38.484  15.796  1.00  0.00           H  
ATOM   1768 1HD  LYS A 119      13.901  36.928  13.911  1.00  0.00           H  
ATOM   1769 2HD  LYS A 119      12.156  37.037  14.185  1.00  0.00           H  
ATOM   1770 1HE  LYS A 119      12.217  39.447  13.720  1.00  0.00           H  
ATOM   1771 2HE  LYS A 119      13.969  39.368  13.483  1.00  0.00           H  
ATOM   1772 1HZ  LYS A 119      12.792  39.312  11.402  1.00  0.00           H  
ATOM   1773 2HZ  LYS A 119      13.591  37.889  11.628  1.00  0.00           H  
ATOM   1774 3HZ  LYS A 119      11.959  37.962  11.848  1.00  0.00           H  
ATOM   1775  N   ALA A 120      14.367  34.842  18.971  1.00  0.00           N  
ATOM   1776  CA  ALA A 120      14.195  33.643  19.789  1.00  0.00           C  
ATOM   1777  C   ALA A 120      14.082  34.046  21.243  1.00  0.00           C  
ATOM   1778  O   ALA A 120      13.386  33.389  22.022  1.00  0.00           O  
ATOM   1779  CB  ALA A 120      15.347  32.672  19.582  1.00  0.00           C  
ATOM   1780  H   ALA A 120      15.222  34.981  18.454  1.00  0.00           H  
ATOM   1781  HA  ALA A 120      13.270  33.145  19.492  1.00  0.00           H  
ATOM   1782 1HB  ALA A 120      15.202  31.790  20.206  1.00  0.00           H  
ATOM   1783 2HB  ALA A 120      15.379  32.372  18.534  1.00  0.00           H  
ATOM   1784 3HB  ALA A 120      16.276  33.169  19.855  1.00  0.00           H  
ATOM   1785  N   LEU A 121      14.856  35.055  21.639  1.00  0.00           N  
ATOM   1786  CA  LEU A 121      14.795  35.534  23.014  1.00  0.00           C  
ATOM   1787  C   LEU A 121      13.415  36.148  23.267  1.00  0.00           C  
ATOM   1788  O   LEU A 121      12.813  35.889  24.316  1.00  0.00           O  
ATOM   1789  CB  LEU A 121      15.902  36.568  23.254  1.00  0.00           C  
ATOM   1790  CG  LEU A 121      16.015  37.217  24.640  1.00  0.00           C  
ATOM   1791  CD1 LEU A 121      16.209  36.151  25.710  1.00  0.00           C  
ATOM   1792  CD2 LEU A 121      17.180  38.194  24.621  1.00  0.00           C  
ATOM   1793  H   LEU A 121      15.483  35.485  20.975  1.00  0.00           H  
ATOM   1794  HA  LEU A 121      14.944  34.682  23.677  1.00  0.00           H  
ATOM   1795 1HB  LEU A 121      16.860  36.088  23.059  1.00  0.00           H  
ATOM   1796 2HB  LEU A 121      15.767  37.382  22.542  1.00  0.00           H  
ATOM   1797  HG  LEU A 121      15.094  37.748  24.880  1.00  0.00           H  
ATOM   1798 1HD1 LEU A 121      16.287  36.627  26.686  1.00  0.00           H  
ATOM   1799 2HD1 LEU A 121      15.361  35.467  25.710  1.00  0.00           H  
ATOM   1800 3HD1 LEU A 121      17.122  35.596  25.499  1.00  0.00           H  
ATOM   1801 1HD2 LEU A 121      17.278  38.668  25.599  1.00  0.00           H  
ATOM   1802 2HD2 LEU A 121      18.103  37.663  24.387  1.00  0.00           H  
ATOM   1803 3HD2 LEU A 121      17.014  38.965  23.869  1.00  0.00           H  
ATOM   1804  N   LYS A 122      12.896  36.941  22.326  1.00  0.00           N  
ATOM   1805  CA  LYS A 122      11.569  37.541  22.476  1.00  0.00           C  
ATOM   1806  C   LYS A 122      10.513  36.481  22.664  1.00  0.00           C  
ATOM   1807  O   LYS A 122       9.638  36.622  23.503  1.00  0.00           O  
ATOM   1808  CB  LYS A 122      11.220  38.412  21.268  1.00  0.00           C  
ATOM   1809  CG  LYS A 122       9.885  39.137  21.359  1.00  0.00           C  
ATOM   1810  CD  LYS A 122       9.563  39.918  20.093  1.00  0.00           C  
ATOM   1811  CE  LYS A 122       8.189  40.565  20.172  1.00  0.00           C  
ATOM   1812  NZ  LYS A 122       7.750  41.151  18.876  1.00  0.00           N  
ATOM   1813  H   LYS A 122      13.432  37.127  21.490  1.00  0.00           H  
ATOM   1814  HA  LYS A 122      11.568  38.174  23.365  1.00  0.00           H  
ATOM   1815 1HB  LYS A 122      11.997  39.165  21.132  1.00  0.00           H  
ATOM   1816 2HB  LYS A 122      11.198  37.791  20.372  1.00  0.00           H  
ATOM   1817 1HG  LYS A 122       9.080  38.419  21.529  1.00  0.00           H  
ATOM   1818 2HG  LYS A 122       9.920  39.828  22.201  1.00  0.00           H  
ATOM   1819 1HD  LYS A 122      10.316  40.696  19.947  1.00  0.00           H  
ATOM   1820 2HD  LYS A 122       9.590  39.241  19.239  1.00  0.00           H  
ATOM   1821 1HE  LYS A 122       7.455  39.822  20.479  1.00  0.00           H  
ATOM   1822 2HE  LYS A 122       8.216  41.357  20.921  1.00  0.00           H  
ATOM   1823 1HZ  LYS A 122       6.835  41.568  18.974  1.00  0.00           H  
ATOM   1824 2HZ  LYS A 122       8.396  41.864  18.567  1.00  0.00           H  
ATOM   1825 3HZ  LYS A 122       7.708  40.424  18.177  1.00  0.00           H  
ATOM   1826  N   ARG A 123      10.569  35.430  21.835  1.00  0.00           N  
ATOM   1827  CA  ARG A 123       9.592  34.360  21.931  1.00  0.00           C  
ATOM   1828  C   ARG A 123       9.728  33.584  23.217  1.00  0.00           C  
ATOM   1829  O   ARG A 123       8.727  33.255  23.832  1.00  0.00           O  
ATOM   1830  CB  ARG A 123       9.723  33.390  20.766  1.00  0.00           C  
ATOM   1831  CG  ARG A 123       9.285  33.921  19.411  1.00  0.00           C  
ATOM   1832  CD  ARG A 123       9.148  32.824  18.419  1.00  0.00           C  
ATOM   1833  NE  ARG A 123      10.406  32.145  18.154  1.00  0.00           N  
ATOM   1834  CZ  ARG A 123      11.315  32.485  17.220  1.00  0.00           C  
ATOM   1835  NH1 ARG A 123      11.129  33.517  16.427  1.00  0.00           N  
ATOM   1836  NH2 ARG A 123      12.417  31.764  17.101  1.00  0.00           N  
ATOM   1837  H   ARG A 123      11.299  35.390  21.139  1.00  0.00           H  
ATOM   1838  HA  ARG A 123       8.597  34.806  21.901  1.00  0.00           H  
ATOM   1839 1HB  ARG A 123      10.764  33.084  20.678  1.00  0.00           H  
ATOM   1840 2HB  ARG A 123       9.128  32.499  20.972  1.00  0.00           H  
ATOM   1841 1HG  ARG A 123       8.321  34.422  19.509  1.00  0.00           H  
ATOM   1842 2HG  ARG A 123      10.026  34.632  19.041  1.00  0.00           H  
ATOM   1843 1HD  ARG A 123       8.441  32.085  18.795  1.00  0.00           H  
ATOM   1844 2HD  ARG A 123       8.783  33.233  17.478  1.00  0.00           H  
ATOM   1845  HE  ARG A 123      10.618  31.339  18.727  1.00  0.00           H  
ATOM   1846 1HH1 ARG A 123      10.293  34.078  16.503  1.00  0.00           H  
ATOM   1847 2HH1 ARG A 123      11.827  33.749  15.735  1.00  0.00           H  
ATOM   1848 1HH2 ARG A 123      12.569  30.969  17.706  1.00  0.00           H  
ATOM   1849 2HH2 ARG A 123      13.106  32.007  16.406  1.00  0.00           H  
ATOM   1850  N   ALA A 124      10.951  33.284  23.636  1.00  0.00           N  
ATOM   1851  CA  ALA A 124      11.137  32.550  24.884  1.00  0.00           C  
ATOM   1852  C   ALA A 124      10.652  33.355  26.087  1.00  0.00           C  
ATOM   1853  O   ALA A 124       9.973  32.813  26.946  1.00  0.00           O  
ATOM   1854  CB  ALA A 124      12.607  32.188  25.041  1.00  0.00           C  
ATOM   1855  H   ALA A 124      11.764  33.556  23.104  1.00  0.00           H  
ATOM   1856  HA  ALA A 124      10.547  31.635  24.845  1.00  0.00           H  
ATOM   1857 1HB  ALA A 124      12.733  31.647  25.979  1.00  0.00           H  
ATOM   1858 2HB  ALA A 124      12.916  31.559  24.206  1.00  0.00           H  
ATOM   1859 3HB  ALA A 124      13.200  33.101  25.052  1.00  0.00           H  
ATOM   1860  N   VAL A 125      10.928  34.654  26.116  1.00  0.00           N  
ATOM   1861  CA  VAL A 125      10.438  35.445  27.246  1.00  0.00           C  
ATOM   1862  C   VAL A 125       8.919  35.468  27.186  1.00  0.00           C  
ATOM   1863  O   VAL A 125       8.261  35.247  28.191  1.00  0.00           O  
ATOM   1864  CB  VAL A 125      10.987  36.883  27.201  1.00  0.00           C  
ATOM   1865  CG1 VAL A 125      10.309  37.766  28.237  1.00  0.00           C  
ATOM   1866  CG2 VAL A 125      12.492  36.871  27.421  1.00  0.00           C  
ATOM   1867  H   VAL A 125      11.459  35.087  25.377  1.00  0.00           H  
ATOM   1868  HA  VAL A 125      10.773  34.984  28.177  1.00  0.00           H  
ATOM   1869  HB  VAL A 125      10.767  37.319  26.227  1.00  0.00           H  
ATOM   1870 1HG1 VAL A 125      10.724  38.773  28.175  1.00  0.00           H  
ATOM   1871 2HG1 VAL A 125       9.236  37.807  28.054  1.00  0.00           H  
ATOM   1872 3HG1 VAL A 125      10.488  37.358  29.232  1.00  0.00           H  
ATOM   1873 1HG2 VAL A 125      12.877  37.890  27.388  1.00  0.00           H  
ATOM   1874 2HG2 VAL A 125      12.707  36.431  28.395  1.00  0.00           H  
ATOM   1875 3HG2 VAL A 125      12.987  36.283  26.647  1.00  0.00           H  
ATOM   1876  N   ALA A 126       8.334  35.736  26.021  1.00  0.00           N  
ATOM   1877  CA  ALA A 126       6.870  35.783  25.942  1.00  0.00           C  
ATOM   1878  C   ALA A 126       6.130  34.472  26.172  1.00  0.00           C  
ATOM   1879  O   ALA A 126       5.070  34.478  26.813  1.00  0.00           O  
ATOM   1880  CB  ALA A 126       6.469  36.342  24.585  1.00  0.00           C  
ATOM   1881  H   ALA A 126       8.878  35.903  25.187  1.00  0.00           H  
ATOM   1882  HA  ALA A 126       6.527  36.447  26.736  1.00  0.00           H  
ATOM   1883 1HB  ALA A 126       5.381  36.405  24.574  1.00  0.00           H  
ATOM   1884 2HB  ALA A 126       6.911  37.331  24.451  1.00  0.00           H  
ATOM   1885 3HB  ALA A 126       6.825  35.679  23.798  1.00  0.00           H  
ATOM   1886  N   ARG A 127       6.659  33.344  25.696  1.00  0.00           N  
ATOM   1887  CA  ARG A 127       5.941  32.085  25.835  1.00  0.00           C  
ATOM   1888  C   ARG A 127       6.377  31.131  26.953  1.00  0.00           C  
ATOM   1889  O   ARG A 127       5.541  30.367  27.452  1.00  0.00           O  
ATOM   1890  CB  ARG A 127       6.017  31.316  24.525  1.00  0.00           C  
ATOM   1891  CG  ARG A 127       5.298  31.983  23.364  1.00  0.00           C  
ATOM   1892  CD  ARG A 127       5.410  31.189  22.113  1.00  0.00           C  
ATOM   1893  NE  ARG A 127       4.694  29.927  22.213  1.00  0.00           N  
ATOM   1894  CZ  ARG A 127       4.774  28.909  21.335  1.00  0.00           C  
ATOM   1895  NH1 ARG A 127       5.546  28.998  20.274  1.00  0.00           N  
ATOM   1896  NH2 ARG A 127       4.069  27.811  21.544  1.00  0.00           N  
ATOM   1897  H   ARG A 127       7.559  33.357  25.236  1.00  0.00           H  
ATOM   1898  HA  ARG A 127       4.903  32.332  26.057  1.00  0.00           H  
ATOM   1899 1HB  ARG A 127       7.062  31.185  24.243  1.00  0.00           H  
ATOM   1900 2HB  ARG A 127       5.586  30.323  24.663  1.00  0.00           H  
ATOM   1901 1HG  ARG A 127       4.241  32.092  23.607  1.00  0.00           H  
ATOM   1902 2HG  ARG A 127       5.737  32.966  23.188  1.00  0.00           H  
ATOM   1903 1HD  ARG A 127       4.988  31.760  21.286  1.00  0.00           H  
ATOM   1904 2HD  ARG A 127       6.461  30.980  21.920  1.00  0.00           H  
ATOM   1905  HE  ARG A 127       4.086  29.805  23.012  1.00  0.00           H  
ATOM   1906 1HH1 ARG A 127       6.087  29.834  20.106  1.00  0.00           H  
ATOM   1907 2HH1 ARG A 127       5.598  28.229  19.621  1.00  0.00           H  
ATOM   1908 1HH2 ARG A 127       3.474  27.740  22.359  1.00  0.00           H  
ATOM   1909 2HH2 ARG A 127       4.120  27.042  20.893  1.00  0.00           H  
ATOM   1910  N   VAL A 128       7.644  31.166  27.367  1.00  0.00           N  
ATOM   1911  CA  VAL A 128       8.113  30.219  28.380  1.00  0.00           C  
ATOM   1912  C   VAL A 128       8.183  30.910  29.762  1.00  0.00           C  
ATOM   1913  O   VAL A 128       7.671  30.399  30.756  1.00  0.00           O  
ATOM   1914  CB  VAL A 128       9.503  29.665  28.014  1.00  0.00           C  
ATOM   1915  CG1 VAL A 128       9.975  28.739  29.126  1.00  0.00           C  
ATOM   1916  CG2 VAL A 128       9.424  28.948  26.675  1.00  0.00           C  
ATOM   1917  H   VAL A 128       8.315  31.828  27.007  1.00  0.00           H  
ATOM   1918  HA  VAL A 128       7.413  29.384  28.442  1.00  0.00           H  
ATOM   1919  HB  VAL A 128      10.222  30.481  27.943  1.00  0.00           H  
ATOM   1920 1HG1 VAL A 128      10.959  28.338  28.883  1.00  0.00           H  
ATOM   1921 2HG1 VAL A 128      10.043  29.276  30.071  1.00  0.00           H  
ATOM   1922 3HG1 VAL A 128       9.272  27.914  29.239  1.00  0.00           H  
ATOM   1923 1HG2 VAL A 128      10.406  28.554  26.412  1.00  0.00           H  
ATOM   1924 2HG2 VAL A 128       8.711  28.125  26.746  1.00  0.00           H  
ATOM   1925 3HG2 VAL A 128       9.098  29.647  25.906  1.00  0.00           H  
ATOM   1926  N   GLY A 129       8.796  32.083  29.779  1.00  0.00           N  
ATOM   1927  CA  GLY A 129       8.950  32.838  31.005  1.00  0.00           C  
ATOM   1928  C   GLY A 129      10.312  33.529  30.952  1.00  0.00           C  
ATOM   1929  O   GLY A 129      11.001  33.441  29.917  1.00  0.00           O  
ATOM   1930  H   GLY A 129       9.157  32.446  28.908  1.00  0.00           H  
ATOM   1931 1HA  GLY A 129       8.136  33.558  31.091  1.00  0.00           H  
ATOM   1932 2HA  GLY A 129       8.876  32.165  31.858  1.00  0.00           H  
ATOM   1933  N   PRO A 130      10.754  34.185  32.045  1.00  0.00           N  
ATOM   1934  CA  PRO A 130      12.009  34.951  32.127  1.00  0.00           C  
ATOM   1935  C   PRO A 130      13.170  34.084  31.597  1.00  0.00           C  
ATOM   1936  O   PRO A 130      13.232  32.902  31.842  1.00  0.00           O  
ATOM   1937  CB  PRO A 130      12.086  35.217  33.634  1.00  0.00           C  
ATOM   1938  CG  PRO A 130      10.663  35.265  34.074  1.00  0.00           C  
ATOM   1939  CD  PRO A 130       9.970  34.198  33.269  1.00  0.00           C  
ATOM   1940  HA  PRO A 130      11.909  35.884  31.552  1.00  0.00           H  
ATOM   1941 1HB  PRO A 130      12.657  34.422  34.135  1.00  0.00           H  
ATOM   1942 2HB  PRO A 130      12.624  36.161  33.804  1.00  0.00           H  
ATOM   1943 1HG  PRO A 130      10.590  35.084  35.157  1.00  0.00           H  
ATOM   1944 2HG  PRO A 130      10.252  36.268  33.888  1.00  0.00           H  
ATOM   1945 1HD  PRO A 130      10.033  33.220  33.767  1.00  0.00           H  
ATOM   1946 2HD  PRO A 130       8.916  34.475  33.123  1.00  0.00           H  
ATOM   1947  N   VAL A 131      14.068  34.743  30.855  1.00  0.00           N  
ATOM   1948  CA  VAL A 131      15.219  34.093  30.201  1.00  0.00           C  
ATOM   1949  C   VAL A 131      16.506  34.759  30.717  1.00  0.00           C  
ATOM   1950  O   VAL A 131      16.590  35.966  30.800  1.00  0.00           O  
ATOM   1951  CB  VAL A 131      15.129  34.224  28.670  1.00  0.00           C  
ATOM   1952  CG1 VAL A 131      16.328  33.574  27.999  1.00  0.00           C  
ATOM   1953  CG2 VAL A 131      13.831  33.598  28.183  1.00  0.00           C  
ATOM   1954  H   VAL A 131      13.928  35.738  30.753  1.00  0.00           H  
ATOM   1955  HA  VAL A 131      15.219  33.031  30.450  1.00  0.00           H  
ATOM   1956  HB  VAL A 131      15.149  35.280  28.398  1.00  0.00           H  
ATOM   1957 1HG1 VAL A 131      16.259  33.671  26.915  1.00  0.00           H  
ATOM   1958 2HG1 VAL A 131      17.253  34.048  28.328  1.00  0.00           H  
ATOM   1959 3HG1 VAL A 131      16.357  32.516  28.261  1.00  0.00           H  
ATOM   1960 1HG2 VAL A 131      13.786  33.702  27.100  1.00  0.00           H  
ATOM   1961 2HG2 VAL A 131      13.794  32.541  28.452  1.00  0.00           H  
ATOM   1962 3HG2 VAL A 131      12.979  34.103  28.638  1.00  0.00           H  
ATOM   1963  N   SER A 132      17.500  33.955  31.084  1.00  0.00           N  
ATOM   1964  CA  SER A 132      18.738  34.534  31.614  1.00  0.00           C  
ATOM   1965  C   SER A 132      19.459  35.154  30.406  1.00  0.00           C  
ATOM   1966  O   SER A 132      19.504  34.519  29.343  1.00  0.00           O  
ATOM   1967  CB  SER A 132      19.518  33.419  32.283  1.00  0.00           C  
ATOM   1968  OG  SER A 132      18.786  32.833  33.322  1.00  0.00           O  
ATOM   1969  H   SER A 132      17.426  32.951  31.009  1.00  0.00           H  
ATOM   1970  HA  SER A 132      18.515  35.305  32.353  1.00  0.00           H  
ATOM   1971 1HB  SER A 132      19.769  32.663  31.540  1.00  0.00           H  
ATOM   1972 2HB  SER A 132      20.451  33.819  32.677  1.00  0.00           H  
ATOM   1973  HG  SER A 132      18.793  33.454  34.054  1.00  0.00           H  
ATOM   1974  N   VAL A 133      19.987  36.373  30.519  1.00  0.00           N  
ATOM   1975  CA  VAL A 133      20.689  36.989  29.382  1.00  0.00           C  
ATOM   1976  C   VAL A 133      22.040  37.577  29.833  1.00  0.00           C  
ATOM   1977  O   VAL A 133      22.270  37.774  31.024  1.00  0.00           O  
ATOM   1978  CB  VAL A 133      19.846  38.104  28.735  1.00  0.00           C  
ATOM   1979  CG1 VAL A 133      18.518  37.553  28.236  1.00  0.00           C  
ATOM   1980  CG2 VAL A 133      19.618  39.227  29.734  1.00  0.00           C  
ATOM   1981  H   VAL A 133      19.903  36.882  31.388  1.00  0.00           H  
ATOM   1982  HA  VAL A 133      20.874  36.229  28.622  1.00  0.00           H  
ATOM   1983  HB  VAL A 133      20.384  38.487  27.867  1.00  0.00           H  
ATOM   1984 1HG1 VAL A 133      17.942  38.360  27.783  1.00  0.00           H  
ATOM   1985 2HG1 VAL A 133      18.700  36.776  27.493  1.00  0.00           H  
ATOM   1986 3HG1 VAL A 133      17.953  37.129  29.066  1.00  0.00           H  
ATOM   1987 1HG2 VAL A 133      19.022  40.016  29.278  1.00  0.00           H  
ATOM   1988 2HG2 VAL A 133      19.091  38.844  30.609  1.00  0.00           H  
ATOM   1989 3HG2 VAL A 133      20.598  39.611  30.021  1.00  0.00           H  
ATOM   1990  N   ALA A 134      22.927  37.934  28.910  1.00  0.00           N  
ATOM   1991  CA  ALA A 134      24.184  38.475  29.432  1.00  0.00           C  
ATOM   1992  C   ALA A 134      24.469  39.839  28.841  1.00  0.00           C  
ATOM   1993  O   ALA A 134      24.151  40.112  27.680  1.00  0.00           O  
ATOM   1994  CB  ALA A 134      25.341  37.533  29.127  1.00  0.00           C  
ATOM   1995  H   ALA A 134      22.725  37.831  27.924  1.00  0.00           H  
ATOM   1996  HA  ALA A 134      24.135  38.590  30.514  1.00  0.00           H  
ATOM   1997 1HB  ALA A 134      26.267  37.986  29.480  1.00  0.00           H  
ATOM   1998 2HB  ALA A 134      25.183  36.580  29.631  1.00  0.00           H  
ATOM   1999 3HB  ALA A 134      25.385  37.376  28.050  1.00  0.00           H  
ATOM   2000  N   ILE A 135      25.113  40.675  29.638  1.00  0.00           N  
ATOM   2001  CA  ILE A 135      25.527  42.005  29.213  1.00  0.00           C  
ATOM   2002  C   ILE A 135      26.978  42.327  29.554  1.00  0.00           C  
ATOM   2003  O   ILE A 135      27.674  41.572  30.223  1.00  0.00           O  
ATOM   2004  CB  ILE A 135      24.619  43.073  29.848  1.00  0.00           C  
ATOM   2005  CG1 ILE A 135      24.581  43.005  31.376  1.00  0.00           C  
ATOM   2006  CG2 ILE A 135      23.205  42.946  29.303  1.00  0.00           C  
ATOM   2007  CD1 ILE A 135      25.611  43.823  32.122  1.00  0.00           C  
ATOM   2008  H   ILE A 135      25.307  40.346  30.571  1.00  0.00           H  
ATOM   2009  HA  ILE A 135      25.435  42.059  28.129  1.00  0.00           H  
ATOM   2010  HB  ILE A 135      25.006  44.064  29.611  1.00  0.00           H  
ATOM   2011 1HG1 ILE A 135      23.597  43.339  31.703  1.00  0.00           H  
ATOM   2012 2HG1 ILE A 135      24.713  41.966  31.682  1.00  0.00           H  
ATOM   2013 1HG2 ILE A 135      22.566  43.703  29.756  1.00  0.00           H  
ATOM   2014 2HG2 ILE A 135      23.219  43.084  28.223  1.00  0.00           H  
ATOM   2015 3HG2 ILE A 135      22.803  41.959  29.534  1.00  0.00           H  
ATOM   2016 1HD1 ILE A 135      25.469  43.680  33.193  1.00  0.00           H  
ATOM   2017 2HD1 ILE A 135      26.622  43.513  31.854  1.00  0.00           H  
ATOM   2018 3HD1 ILE A 135      25.496  44.877  31.877  1.00  0.00           H  
ATOM   2019  N   ASP A 136      27.450  43.426  28.976  1.00  0.00           N  
ATOM   2020  CA  ASP A 136      28.755  44.003  29.228  1.00  0.00           C  
ATOM   2021  C   ASP A 136      28.638  45.025  30.377  1.00  0.00           C  
ATOM   2022  O   ASP A 136      28.133  46.120  30.186  1.00  0.00           O  
ATOM   2023  CB  ASP A 136      29.313  44.717  27.994  1.00  0.00           C  
ATOM   2024  CG  ASP A 136      30.706  45.296  28.203  1.00  0.00           C  
ATOM   2025  OD1 ASP A 136      31.135  45.325  29.330  1.00  0.00           O  
ATOM   2026  OD2 ASP A 136      31.338  45.703  27.259  1.00  0.00           O  
ATOM   2027  H   ASP A 136      26.851  43.890  28.309  1.00  0.00           H  
ATOM   2028  HA  ASP A 136      29.452  43.206  29.493  1.00  0.00           H  
ATOM   2029 1HB  ASP A 136      29.355  44.018  27.158  1.00  0.00           H  
ATOM   2030 2HB  ASP A 136      28.633  45.524  27.722  1.00  0.00           H  
ATOM   2031  N   ALA A 137      29.087  44.655  31.576  1.00  0.00           N  
ATOM   2032  CA  ALA A 137      28.937  45.488  32.753  1.00  0.00           C  
ATOM   2033  C   ALA A 137      30.142  46.421  32.976  1.00  0.00           C  
ATOM   2034  O   ALA A 137      30.160  47.152  33.971  1.00  0.00           O  
ATOM   2035  CB  ALA A 137      28.718  44.638  33.996  1.00  0.00           C  
ATOM   2036  H   ALA A 137      29.548  43.761  31.668  1.00  0.00           H  
ATOM   2037  HA  ALA A 137      28.065  46.124  32.608  1.00  0.00           H  
ATOM   2038 1HB  ALA A 137      28.593  45.283  34.866  1.00  0.00           H  
ATOM   2039 2HB  ALA A 137      27.823  44.028  33.872  1.00  0.00           H  
ATOM   2040 3HB  ALA A 137      29.581  43.991  34.145  1.00  0.00           H  
ATOM   2041  N   SER A 138      31.086  46.447  32.047  1.00  0.00           N  
ATOM   2042  CA  SER A 138      32.281  47.258  32.206  1.00  0.00           C  
ATOM   2043  C   SER A 138      32.055  48.740  31.860  1.00  0.00           C  
ATOM   2044  O   SER A 138      32.906  49.570  32.112  1.00  0.00           O  
ATOM   2045  CB  SER A 138      33.425  46.723  31.368  1.00  0.00           C  
ATOM   2046  OG  SER A 138      33.209  46.930  30.001  1.00  0.00           O  
ATOM   2047  H   SER A 138      30.985  45.896  31.206  1.00  0.00           H  
ATOM   2048  HA  SER A 138      32.573  47.221  33.256  1.00  0.00           H  
ATOM   2049 1HB  SER A 138      34.351  47.214  31.668  1.00  0.00           H  
ATOM   2050 2HB  SER A 138      33.544  45.655  31.556  1.00  0.00           H  
ATOM   2051  HG  SER A 138      32.520  46.315  29.741  1.00  0.00           H  
ATOM   2052  N   LEU A 139      30.919  49.052  31.269  1.00  0.00           N  
ATOM   2053  CA  LEU A 139      30.633  50.415  30.857  1.00  0.00           C  
ATOM   2054  C   LEU A 139      29.955  51.231  31.947  1.00  0.00           C  
ATOM   2055  O   LEU A 139      28.963  50.802  32.540  1.00  0.00           O  
ATOM   2056  CB  LEU A 139      29.741  50.446  29.609  1.00  0.00           C  
ATOM   2057  CG  LEU A 139      30.425  50.306  28.243  1.00  0.00           C  
ATOM   2058  CD1 LEU A 139      30.842  48.861  28.006  1.00  0.00           C  
ATOM   2059  CD2 LEU A 139      29.448  50.785  27.180  1.00  0.00           C  
ATOM   2060  H   LEU A 139      30.248  48.313  31.106  1.00  0.00           H  
ATOM   2061  HA  LEU A 139      31.577  50.901  30.617  1.00  0.00           H  
ATOM   2062 1HB  LEU A 139      29.019  49.635  29.687  1.00  0.00           H  
ATOM   2063 2HB  LEU A 139      29.202  51.391  29.598  1.00  0.00           H  
ATOM   2064  HG  LEU A 139      31.331  50.911  28.217  1.00  0.00           H  
ATOM   2065 1HD1 LEU A 139      31.327  48.770  27.032  1.00  0.00           H  
ATOM   2066 2HD1 LEU A 139      31.542  48.526  28.771  1.00  0.00           H  
ATOM   2067 3HD1 LEU A 139      29.965  48.218  28.027  1.00  0.00           H  
ATOM   2068 1HD2 LEU A 139      29.910  50.696  26.198  1.00  0.00           H  
ATOM   2069 2HD2 LEU A 139      28.543  50.177  27.211  1.00  0.00           H  
ATOM   2070 3HD2 LEU A 139      29.186  51.828  27.365  1.00  0.00           H  
ATOM   2071  N   THR A 140      30.487  52.411  32.187  1.00  0.00           N  
ATOM   2072  CA  THR A 140      29.947  53.314  33.216  1.00  0.00           C  
ATOM   2073  C   THR A 140      28.579  53.793  32.831  1.00  0.00           C  
ATOM   2074  O   THR A 140      27.801  54.248  33.667  1.00  0.00           O  
ATOM   2075  CB  THR A 140      30.892  54.513  33.420  1.00  0.00           C  
ATOM   2076  OG1 THR A 140      31.090  55.173  32.162  1.00  0.00           O  
ATOM   2077  CG2 THR A 140      32.220  54.017  33.969  1.00  0.00           C  
ATOM   2078  H   THR A 140      31.287  52.717  31.654  1.00  0.00           H  
ATOM   2079  HA  THR A 140      29.879  52.761  34.154  1.00  0.00           H  
ATOM   2080  HB  THR A 140      30.445  55.219  34.120  1.00  0.00           H  
ATOM   2081  HG1 THR A 140      31.517  56.020  32.309  1.00  0.00           H  
ATOM   2082 1HG2 THR A 140      32.892  54.863  34.115  1.00  0.00           H  
ATOM   2083 2HG2 THR A 140      32.050  53.516  34.923  1.00  0.00           H  
ATOM   2084 3HG2 THR A 140      32.673  53.316  33.269  1.00  0.00           H  
ATOM   2085  N   SER A 141      28.302  53.820  31.544  1.00  0.00           N  
ATOM   2086  CA  SER A 141      27.011  54.263  31.054  1.00  0.00           C  
ATOM   2087  C   SER A 141      25.943  53.276  31.399  1.00  0.00           C  
ATOM   2088  O   SER A 141      24.771  53.632  31.461  1.00  0.00           O  
ATOM   2089  CB  SER A 141      27.118  54.445  29.553  1.00  0.00           C  
ATOM   2090  OG  SER A 141      27.348  53.236  28.884  1.00  0.00           O  
ATOM   2091  H   SER A 141      28.997  53.527  30.872  1.00  0.00           H  
ATOM   2092  HA  SER A 141      26.765  55.216  31.525  1.00  0.00           H  
ATOM   2093 1HB  SER A 141      26.197  54.889  29.175  1.00  0.00           H  
ATOM   2094 2HB  SER A 141      27.930  55.135  29.332  1.00  0.00           H  
ATOM   2095  HG  SER A 141      27.602  53.497  27.996  1.00  0.00           H  
ATOM   2096  N   PHE A 142      26.309  52.031  31.709  1.00  0.00           N  
ATOM   2097  CA  PHE A 142      25.341  51.019  32.132  1.00  0.00           C  
ATOM   2098  C   PHE A 142      25.191  51.150  33.646  1.00  0.00           C  
ATOM   2099  O   PHE A 142      24.125  51.238  34.176  1.00  0.00           O  
ATOM   2100  CB  PHE A 142      25.813  49.616  31.746  1.00  0.00           C  
ATOM   2101  CG  PHE A 142      24.854  48.487  31.999  1.00  0.00           C  
ATOM   2102  CD1 PHE A 142      24.131  47.926  30.957  1.00  0.00           C  
ATOM   2103  CD2 PHE A 142      24.656  47.965  33.270  1.00  0.00           C  
ATOM   2104  CE1 PHE A 142      23.244  46.887  31.167  1.00  0.00           C  
ATOM   2105  CE2 PHE A 142      23.773  46.927  33.493  1.00  0.00           C  
ATOM   2106  CZ  PHE A 142      23.064  46.386  32.439  1.00  0.00           C  
ATOM   2107  H   PHE A 142      27.278  51.750  31.657  1.00  0.00           H  
ATOM   2108  HA  PHE A 142      24.386  51.202  31.636  1.00  0.00           H  
ATOM   2109 1HB  PHE A 142      26.045  49.605  30.681  1.00  0.00           H  
ATOM   2110 2HB  PHE A 142      26.726  49.385  32.293  1.00  0.00           H  
ATOM   2111  HD1 PHE A 142      24.267  48.315  29.948  1.00  0.00           H  
ATOM   2112  HD2 PHE A 142      25.214  48.395  34.102  1.00  0.00           H  
ATOM   2113  HE1 PHE A 142      22.690  46.467  30.329  1.00  0.00           H  
ATOM   2114  HE2 PHE A 142      23.624  46.525  34.495  1.00  0.00           H  
ATOM   2115  HZ  PHE A 142      22.366  45.567  32.613  1.00  0.00           H  
ATOM   2116  N   GLN A 143      26.335  51.223  34.305  1.00  0.00           N  
ATOM   2117  CA  GLN A 143      26.498  51.257  35.758  1.00  0.00           C  
ATOM   2118  C   GLN A 143      25.808  52.425  36.453  1.00  0.00           C  
ATOM   2119  O   GLN A 143      25.280  52.293  37.544  1.00  0.00           O  
ATOM   2120  CB  GLN A 143      27.990  51.284  36.095  1.00  0.00           C  
ATOM   2121  CG  GLN A 143      28.789  50.036  35.755  1.00  0.00           C  
ATOM   2122  CD  GLN A 143      30.277  50.307  35.860  1.00  0.00           C  
ATOM   2123  OE1 GLN A 143      30.676  51.338  36.403  1.00  0.00           O  
ATOM   2124  NE2 GLN A 143      31.105  49.404  35.346  1.00  0.00           N  
ATOM   2125  H   GLN A 143      27.177  51.259  33.750  1.00  0.00           H  
ATOM   2126  HA  GLN A 143      26.048  50.353  36.168  1.00  0.00           H  
ATOM   2127 1HB  GLN A 143      28.446  52.119  35.562  1.00  0.00           H  
ATOM   2128 2HB  GLN A 143      28.110  51.457  37.165  1.00  0.00           H  
ATOM   2129 1HG  GLN A 143      28.520  49.246  36.456  1.00  0.00           H  
ATOM   2130 2HG  GLN A 143      28.565  49.713  34.739  1.00  0.00           H  
ATOM   2131 1HE2 GLN A 143      32.097  49.542  35.393  1.00  0.00           H  
ATOM   2132 2HE2 GLN A 143      30.750  48.578  34.910  1.00  0.00           H  
ATOM   2133  N   PHE A 144      25.804  53.592  35.809  1.00  0.00           N  
ATOM   2134  CA  PHE A 144      25.175  54.774  36.423  1.00  0.00           C  
ATOM   2135  C   PHE A 144      23.836  55.169  35.745  1.00  0.00           C  
ATOM   2136  O   PHE A 144      23.462  56.340  35.723  1.00  0.00           O  
ATOM   2137  CB  PHE A 144      26.149  55.951  36.359  1.00  0.00           C  
ATOM   2138  CG  PHE A 144      27.372  55.669  37.186  1.00  0.00           C  
ATOM   2139  CD1 PHE A 144      28.580  55.329  36.596  1.00  0.00           C  
ATOM   2140  CD2 PHE A 144      27.321  55.741  38.573  1.00  0.00           C  
ATOM   2141  CE1 PHE A 144      29.705  55.069  37.353  1.00  0.00           C  
ATOM   2142  CE2 PHE A 144      28.443  55.484  39.337  1.00  0.00           C  
ATOM   2143  CZ  PHE A 144      29.635  55.147  38.728  1.00  0.00           C  
ATOM   2144  H   PHE A 144      26.231  53.680  34.898  1.00  0.00           H  
ATOM   2145  HA  PHE A 144      24.951  54.543  37.466  1.00  0.00           H  
ATOM   2146 1HB  PHE A 144      26.440  56.133  35.325  1.00  0.00           H  
ATOM   2147 2HB  PHE A 144      25.669  56.860  36.719  1.00  0.00           H  
ATOM   2148  HD1 PHE A 144      28.636  55.269  35.509  1.00  0.00           H  
ATOM   2149  HD2 PHE A 144      26.382  56.006  39.061  1.00  0.00           H  
ATOM   2150  HE1 PHE A 144      30.644  54.804  36.866  1.00  0.00           H  
ATOM   2151  HE2 PHE A 144      28.387  55.545  40.424  1.00  0.00           H  
ATOM   2152  HZ  PHE A 144      30.518  54.942  39.331  1.00  0.00           H  
ATOM   2153  N   TYR A 145      23.154  54.180  35.178  1.00  0.00           N  
ATOM   2154  CA  TYR A 145      21.827  54.348  34.593  1.00  0.00           C  
ATOM   2155  C   TYR A 145      20.765  54.845  35.586  1.00  0.00           C  
ATOM   2156  O   TYR A 145      20.673  54.340  36.694  1.00  0.00           O  
ATOM   2157  CB  TYR A 145      21.355  53.037  33.961  1.00  0.00           C  
ATOM   2158  CG  TYR A 145      19.897  53.077  33.561  1.00  0.00           C  
ATOM   2159  CD1 TYR A 145      19.484  53.552  32.326  1.00  0.00           C  
ATOM   2160  CD2 TYR A 145      18.968  52.618  34.484  1.00  0.00           C  
ATOM   2161  CE1 TYR A 145      18.137  53.564  32.017  1.00  0.00           C  
ATOM   2162  CE2 TYR A 145      17.619  52.627  34.183  1.00  0.00           C  
ATOM   2163  CZ  TYR A 145      17.194  53.096  32.956  1.00  0.00           C  
ATOM   2164  OH  TYR A 145      15.846  53.099  32.674  1.00  0.00           O  
ATOM   2165  H   TYR A 145      23.555  53.254  35.140  1.00  0.00           H  
ATOM   2166  HA  TYR A 145      21.901  55.111  33.817  1.00  0.00           H  
ATOM   2167 1HB  TYR A 145      21.957  52.820  33.075  1.00  0.00           H  
ATOM   2168 2HB  TYR A 145      21.504  52.218  34.664  1.00  0.00           H  
ATOM   2169  HD1 TYR A 145      20.217  53.910  31.601  1.00  0.00           H  
ATOM   2170  HD2 TYR A 145      19.298  52.248  35.454  1.00  0.00           H  
ATOM   2171  HE1 TYR A 145      17.811  53.937  31.047  1.00  0.00           H  
ATOM   2172  HE2 TYR A 145      16.895  52.266  34.912  1.00  0.00           H  
ATOM   2173  HH  TYR A 145      15.705  53.358  31.761  1.00  0.00           H  
ATOM   2174  N   SER A 146      19.930  55.787  35.159  1.00  0.00           N  
ATOM   2175  CA  SER A 146      18.821  56.240  36.021  1.00  0.00           C  
ATOM   2176  C   SER A 146      17.434  56.229  35.336  1.00  0.00           C  
ATOM   2177  O   SER A 146      16.428  55.860  35.969  1.00  0.00           O  
ATOM   2178  CB  SER A 146      19.105  57.644  36.517  1.00  0.00           C  
ATOM   2179  OG  SER A 146      19.164  58.545  35.445  1.00  0.00           O  
ATOM   2180  H   SER A 146      20.057  56.188  34.239  1.00  0.00           H  
ATOM   2181  HA  SER A 146      18.753  55.560  36.871  1.00  0.00           H  
ATOM   2182 1HB  SER A 146      18.323  57.949  37.212  1.00  0.00           H  
ATOM   2183 2HB  SER A 146      20.049  57.652  37.060  1.00  0.00           H  
ATOM   2184  HG  SER A 146      19.335  59.404  35.836  1.00  0.00           H  
ATOM   2185  N   LYS A 147      17.367  56.500  34.032  1.00  0.00           N  
ATOM   2186  CA  LYS A 147      16.073  56.536  33.369  1.00  0.00           C  
ATOM   2187  C   LYS A 147      16.143  56.404  31.855  1.00  0.00           C  
ATOM   2188  O   LYS A 147      17.213  56.528  31.253  1.00  0.00           O  
ATOM   2189  CB  LYS A 147      15.340  57.829  33.727  1.00  0.00           C  
ATOM   2190  CG  LYS A 147      16.041  59.102  33.274  1.00  0.00           C  
ATOM   2191  CD  LYS A 147      15.272  60.340  33.706  1.00  0.00           C  
ATOM   2192  CE  LYS A 147      15.960  61.615  33.240  1.00  0.00           C  
ATOM   2193  NZ  LYS A 147      15.218  62.836  33.660  1.00  0.00           N  
ATOM   2194  H   LYS A 147      18.210  56.677  33.505  1.00  0.00           H  
ATOM   2195  HA  LYS A 147      15.494  55.683  33.723  1.00  0.00           H  
ATOM   2196 1HB  LYS A 147      14.345  57.819  33.279  1.00  0.00           H  
ATOM   2197 2HB  LYS A 147      15.212  57.889  34.808  1.00  0.00           H  
ATOM   2198 1HG  LYS A 147      17.042  59.133  33.702  1.00  0.00           H  
ATOM   2199 2HG  LYS A 147      16.130  59.104  32.187  1.00  0.00           H  
ATOM   2200 1HD  LYS A 147      14.266  60.306  33.287  1.00  0.00           H  
ATOM   2201 2HD  LYS A 147      15.196  60.357  34.793  1.00  0.00           H  
ATOM   2202 1HE  LYS A 147      16.965  61.648  33.659  1.00  0.00           H  
ATOM   2203 2HE  LYS A 147      16.033  61.602  32.153  1.00  0.00           H  
ATOM   2204 1HZ  LYS A 147      15.706  63.657  33.333  1.00  0.00           H  
ATOM   2205 2HZ  LYS A 147      14.287  62.819  33.267  1.00  0.00           H  
ATOM   2206 3HZ  LYS A 147      15.155  62.864  34.668  1.00  0.00           H  
ATOM   2207  N   GLY A 148      15.011  56.049  31.255  1.00  0.00           N  
ATOM   2208  CA  GLY A 148      14.888  55.918  29.811  1.00  0.00           C  
ATOM   2209  C   GLY A 148      15.430  54.581  29.316  1.00  0.00           C  
ATOM   2210  O   GLY A 148      15.514  53.611  30.079  1.00  0.00           O  
ATOM   2211  H   GLY A 148      14.202  55.863  31.829  1.00  0.00           H  
ATOM   2212 1HA  GLY A 148      13.840  56.013  29.527  1.00  0.00           H  
ATOM   2213 2HA  GLY A 148      15.429  56.731  29.327  1.00  0.00           H  
ATOM   2214  N   VAL A 149      15.704  54.493  28.014  1.00  0.00           N  
ATOM   2215  CA  VAL A 149      16.167  53.230  27.430  1.00  0.00           C  
ATOM   2216  C   VAL A 149      17.667  53.326  27.113  1.00  0.00           C  
ATOM   2217  O   VAL A 149      18.118  54.264  26.422  1.00  0.00           O  
ATOM   2218  CB  VAL A 149      15.381  52.906  26.146  1.00  0.00           C  
ATOM   2219  CG1 VAL A 149      15.926  51.633  25.515  1.00  0.00           C  
ATOM   2220  CG2 VAL A 149      13.903  52.770  26.484  1.00  0.00           C  
ATOM   2221  H   VAL A 149      15.592  55.309  27.426  1.00  0.00           H  
ATOM   2222  HA  VAL A 149      15.999  52.421  28.143  1.00  0.00           H  
ATOM   2223  HB  VAL A 149      15.518  53.709  25.422  1.00  0.00           H  
ATOM   2224 1HG1 VAL A 149      15.366  51.409  24.606  1.00  0.00           H  
ATOM   2225 2HG1 VAL A 149      16.979  51.760  25.261  1.00  0.00           H  
ATOM   2226 3HG1 VAL A 149      15.825  50.806  26.215  1.00  0.00           H  
ATOM   2227 1HG2 VAL A 149      13.341  52.541  25.579  1.00  0.00           H  
ATOM   2228 2HG2 VAL A 149      13.768  51.966  27.208  1.00  0.00           H  
ATOM   2229 3HG2 VAL A 149      13.534  53.704  26.909  1.00  0.00           H  
ATOM   2230  N   TYR A 150      18.433  52.399  27.683  1.00  0.00           N  
ATOM   2231  CA  TYR A 150      19.882  52.387  27.564  1.00  0.00           C  
ATOM   2232  C   TYR A 150      20.443  51.813  26.269  1.00  0.00           C  
ATOM   2233  O   TYR A 150      20.047  50.775  25.778  1.00  0.00           O  
ATOM   2234  CB  TYR A 150      20.502  51.628  28.740  1.00  0.00           C  
ATOM   2235  CG  TYR A 150      21.996  51.467  28.567  1.00  0.00           C  
ATOM   2236  CD1 TYR A 150      22.867  52.523  28.797  1.00  0.00           C  
ATOM   2237  CD2 TYR A 150      22.496  50.235  28.174  1.00  0.00           C  
ATOM   2238  CE1 TYR A 150      24.222  52.317  28.624  1.00  0.00           C  
ATOM   2239  CE2 TYR A 150      23.853  50.040  28.004  1.00  0.00           C  
ATOM   2240  CZ  TYR A 150      24.716  51.092  28.231  1.00  0.00           C  
ATOM   2241  OH  TYR A 150      26.072  50.919  28.069  1.00  0.00           O  
ATOM   2242  H   TYR A 150      17.988  51.671  28.222  1.00  0.00           H  
ATOM   2243  HA  TYR A 150      20.217  53.424  27.586  1.00  0.00           H  
ATOM   2244 1HB  TYR A 150      20.303  52.161  29.670  1.00  0.00           H  
ATOM   2245 2HB  TYR A 150      20.045  50.644  28.829  1.00  0.00           H  
ATOM   2246  HD1 TYR A 150      22.494  53.499  29.107  1.00  0.00           H  
ATOM   2247  HD2 TYR A 150      21.784  49.427  28.001  1.00  0.00           H  
ATOM   2248  HE1 TYR A 150      24.900  53.151  28.805  1.00  0.00           H  
ATOM   2249  HE2 TYR A 150      24.236  49.068  27.693  1.00  0.00           H  
ATOM   2250  HH  TYR A 150      26.520  51.738  28.293  1.00  0.00           H  
ATOM   2251  N   TYR A 151      21.345  52.589  25.670  1.00  0.00           N  
ATOM   2252  CA  TYR A 151      22.045  52.198  24.443  1.00  0.00           C  
ATOM   2253  C   TYR A 151      23.408  52.939  24.401  1.00  0.00           C  
ATOM   2254  O   TYR A 151      23.473  54.148  24.704  1.00  0.00           O  
ATOM   2255  CB  TYR A 151      21.221  52.511  23.192  1.00  0.00           C  
ATOM   2256  CG  TYR A 151      21.920  52.098  21.917  1.00  0.00           C  
ATOM   2257  CD1 TYR A 151      21.918  50.773  21.505  1.00  0.00           C  
ATOM   2258  CD2 TYR A 151      22.568  53.060  21.155  1.00  0.00           C  
ATOM   2259  CE1 TYR A 151      22.562  50.412  20.338  1.00  0.00           C  
ATOM   2260  CE2 TYR A 151      23.212  52.697  19.988  1.00  0.00           C  
ATOM   2261  CZ  TYR A 151      23.210  51.379  19.578  1.00  0.00           C  
ATOM   2262  OH  TYR A 151      23.853  51.024  18.415  1.00  0.00           O  
ATOM   2263  H   TYR A 151      21.559  53.489  26.075  1.00  0.00           H  
ATOM   2264  HA  TYR A 151      22.221  51.123  24.465  1.00  0.00           H  
ATOM   2265 1HB  TYR A 151      20.259  51.999  23.242  1.00  0.00           H  
ATOM   2266 2HB  TYR A 151      21.014  53.580  23.148  1.00  0.00           H  
ATOM   2267  HD1 TYR A 151      21.410  50.012  22.099  1.00  0.00           H  
ATOM   2268  HD2 TYR A 151      22.574  54.102  21.475  1.00  0.00           H  
ATOM   2269  HE1 TYR A 151      22.563  49.373  20.012  1.00  0.00           H  
ATOM   2270  HE2 TYR A 151      23.721  53.454  19.393  1.00  0.00           H  
ATOM   2271  HH  TYR A 151      24.239  51.805  18.013  1.00  0.00           H  
ATOM   2272  N   ASP A 152      24.471  52.218  24.044  1.00  0.00           N  
ATOM   2273  CA  ASP A 152      25.791  52.824  23.935  1.00  0.00           C  
ATOM   2274  C   ASP A 152      26.561  52.112  22.847  1.00  0.00           C  
ATOM   2275  O   ASP A 152      26.817  50.908  22.940  1.00  0.00           O  
ATOM   2276  CB  ASP A 152      26.531  52.736  25.275  1.00  0.00           C  
ATOM   2277  CG  ASP A 152      27.834  53.523  25.307  1.00  0.00           C  
ATOM   2278  OD1 ASP A 152      28.438  53.726  24.282  1.00  0.00           O  
ATOM   2279  OD2 ASP A 152      28.226  53.921  26.378  1.00  0.00           O  
ATOM   2280  H   ASP A 152      24.367  51.235  23.843  1.00  0.00           H  
ATOM   2281  HA  ASP A 152      25.681  53.877  23.672  1.00  0.00           H  
ATOM   2282 1HB  ASP A 152      25.882  53.114  26.066  1.00  0.00           H  
ATOM   2283 2HB  ASP A 152      26.757  51.695  25.500  1.00  0.00           H  
ATOM   2284  N   GLU A 153      26.968  52.850  21.810  1.00  0.00           N  
ATOM   2285  CA  GLU A 153      27.693  52.287  20.657  1.00  0.00           C  
ATOM   2286  C   GLU A 153      29.023  51.660  21.050  1.00  0.00           C  
ATOM   2287  O   GLU A 153      29.614  50.924  20.275  1.00  0.00           O  
ATOM   2288  CB  GLU A 153      27.948  53.371  19.607  1.00  0.00           C  
ATOM   2289  CG  GLU A 153      26.701  53.937  18.943  1.00  0.00           C  
ATOM   2290  CD  GLU A 153      26.040  55.030  19.735  1.00  0.00           C  
ATOM   2291  OE1 GLU A 153      26.406  55.215  20.871  1.00  0.00           O  
ATOM   2292  OE2 GLU A 153      25.169  55.680  19.206  1.00  0.00           O  
ATOM   2293  H   GLU A 153      26.769  53.840  21.813  1.00  0.00           H  
ATOM   2294  HA  GLU A 153      27.074  51.503  20.220  1.00  0.00           H  
ATOM   2295 1HB  GLU A 153      28.481  54.203  20.070  1.00  0.00           H  
ATOM   2296 2HB  GLU A 153      28.585  52.969  18.819  1.00  0.00           H  
ATOM   2297 1HG  GLU A 153      26.973  54.335  17.965  1.00  0.00           H  
ATOM   2298 2HG  GLU A 153      25.993  53.122  18.796  1.00  0.00           H  
ATOM   2299  N   SER A 154      29.573  52.070  22.189  1.00  0.00           N  
ATOM   2300  CA  SER A 154      30.848  51.582  22.641  1.00  0.00           C  
ATOM   2301  C   SER A 154      30.731  50.272  23.372  1.00  0.00           C  
ATOM   2302  O   SER A 154      31.740  49.674  23.738  1.00  0.00           O  
ATOM   2303  CB  SER A 154      31.536  52.581  23.550  1.00  0.00           C  
ATOM   2304  OG  SER A 154      30.880  52.700  24.783  1.00  0.00           O  
ATOM   2305  H   SER A 154      29.078  52.744  22.755  1.00  0.00           H  
ATOM   2306  HA  SER A 154      31.481  51.424  21.765  1.00  0.00           H  
ATOM   2307 1HB  SER A 154      32.565  52.263  23.716  1.00  0.00           H  
ATOM   2308 2HB  SER A 154      31.566  53.554  23.063  1.00  0.00           H  
ATOM   2309  HG  SER A 154      30.101  53.237  24.620  1.00  0.00           H  
ATOM   2310  N   CYS A 155      29.509  49.812  23.625  1.00  0.00           N  
ATOM   2311  CA  CYS A 155      29.294  48.582  24.353  1.00  0.00           C  
ATOM   2312  C   CYS A 155      29.858  47.426  23.539  1.00  0.00           C  
ATOM   2313  O   CYS A 155      29.512  47.259  22.381  1.00  0.00           O  
ATOM   2314  CB  CYS A 155      27.801  48.377  24.611  1.00  0.00           C  
ATOM   2315  SG  CYS A 155      27.421  46.939  25.639  1.00  0.00           S  
ATOM   2316  H   CYS A 155      28.704  50.329  23.299  1.00  0.00           H  
ATOM   2317  HA  CYS A 155      29.808  48.633  25.313  1.00  0.00           H  
ATOM   2318 1HB  CYS A 155      27.393  49.261  25.101  1.00  0.00           H  
ATOM   2319 2HB  CYS A 155      27.282  48.260  23.660  1.00  0.00           H  
ATOM   2320  N   ASN A 156      30.643  46.542  24.158  1.00  0.00           N  
ATOM   2321  CA  ASN A 156      31.238  45.460  23.366  1.00  0.00           C  
ATOM   2322  C   ASN A 156      30.350  44.244  23.379  1.00  0.00           C  
ATOM   2323  O   ASN A 156      30.230  43.559  24.387  1.00  0.00           O  
ATOM   2324  CB  ASN A 156      32.621  45.158  23.915  1.00  0.00           C  
ATOM   2325  CG  ASN A 156      33.386  44.135  23.122  1.00  0.00           C  
ATOM   2326  OD1 ASN A 156      32.828  43.267  22.444  1.00  0.00           O  
ATOM   2327  ND2 ASN A 156      34.690  44.225  23.204  1.00  0.00           N  
ATOM   2328  H   ASN A 156      30.848  46.582  25.146  1.00  0.00           H  
ATOM   2329  HA  ASN A 156      31.325  45.788  22.329  1.00  0.00           H  
ATOM   2330 1HB  ASN A 156      33.207  46.081  23.937  1.00  0.00           H  
ATOM   2331 2HB  ASN A 156      32.519  44.799  24.939  1.00  0.00           H  
ATOM   2332 1HD2 ASN A 156      35.270  43.579  22.706  1.00  0.00           H  
ATOM   2333 2HD2 ASN A 156      35.109  44.940  23.762  1.00  0.00           H  
ATOM   2334  N   SER A 157      29.756  43.924  22.236  1.00  0.00           N  
ATOM   2335  CA  SER A 157      28.801  42.829  22.120  1.00  0.00           C  
ATOM   2336  C   SER A 157      29.403  41.425  22.363  1.00  0.00           C  
ATOM   2337  O   SER A 157      28.666  40.455  22.537  1.00  0.00           O  
ATOM   2338  CB  SER A 157      28.154  42.852  20.749  1.00  0.00           C  
ATOM   2339  OG  SER A 157      29.093  42.587  19.744  1.00  0.00           O  
ATOM   2340  H   SER A 157      29.973  44.460  21.409  1.00  0.00           H  
ATOM   2341  HA  SER A 157      28.037  42.979  22.884  1.00  0.00           H  
ATOM   2342 1HB  SER A 157      27.358  42.108  20.713  1.00  0.00           H  
ATOM   2343 2HB  SER A 157      27.701  43.827  20.579  1.00  0.00           H  
ATOM   2344  HG  SER A 157      28.608  42.588  18.916  1.00  0.00           H  
ATOM   2345  N   ASP A 158      30.737  41.322  22.347  1.00  0.00           N  
ATOM   2346  CA  ASP A 158      31.448  40.057  22.604  1.00  0.00           C  
ATOM   2347  C   ASP A 158      31.806  39.959  24.090  1.00  0.00           C  
ATOM   2348  O   ASP A 158      32.119  38.884  24.616  1.00  0.00           O  
ATOM   2349  CB  ASP A 158      32.717  39.936  21.759  1.00  0.00           C  
ATOM   2350  CG  ASP A 158      32.452  39.856  20.261  1.00  0.00           C  
ATOM   2351  OD1 ASP A 158      31.691  39.020  19.836  1.00  0.00           O  
ATOM   2352  OD2 ASP A 158      33.025  40.647  19.552  1.00  0.00           O  
ATOM   2353  H   ASP A 158      31.286  42.148  22.151  1.00  0.00           H  
ATOM   2354  HA  ASP A 158      30.789  39.229  22.342  1.00  0.00           H  
ATOM   2355 1HB  ASP A 158      33.359  40.796  21.948  1.00  0.00           H  
ATOM   2356 2HB  ASP A 158      33.264  39.041  22.056  1.00  0.00           H  
ATOM   2357  N   ASN A 159      31.797  41.083  24.776  1.00  0.00           N  
ATOM   2358  CA  ASN A 159      32.248  41.165  26.147  1.00  0.00           C  
ATOM   2359  C   ASN A 159      31.148  40.818  27.128  1.00  0.00           C  
ATOM   2360  O   ASN A 159      30.522  41.695  27.737  1.00  0.00           O  
ATOM   2361  CB  ASN A 159      32.804  42.547  26.436  1.00  0.00           C  
ATOM   2362  CG  ASN A 159      33.485  42.728  27.765  1.00  0.00           C  
ATOM   2363  OD1 ASN A 159      33.912  41.792  28.448  1.00  0.00           O  
ATOM   2364  ND2 ASN A 159      33.592  43.975  28.149  1.00  0.00           N  
ATOM   2365  H   ASN A 159      31.466  41.938  24.349  1.00  0.00           H  
ATOM   2366  HA  ASN A 159      33.043  40.430  26.292  1.00  0.00           H  
ATOM   2367 1HB  ASN A 159      33.529  42.801  25.662  1.00  0.00           H  
ATOM   2368 2HB  ASN A 159      31.979  43.259  26.387  1.00  0.00           H  
ATOM   2369 1HD2 ASN A 159      34.033  44.202  29.019  1.00  0.00           H  
ATOM   2370 2HD2 ASN A 159      33.237  44.710  27.571  1.00  0.00           H  
ATOM   2371  N   LEU A 160      30.774  39.543  27.131  1.00  0.00           N  
ATOM   2372  CA  LEU A 160      29.678  39.158  28.021  1.00  0.00           C  
ATOM   2373  C   LEU A 160      30.342  38.664  29.306  1.00  0.00           C  
ATOM   2374  O   LEU A 160      31.060  37.681  29.308  1.00  0.00           O  
ATOM   2375  CB  LEU A 160      28.786  38.066  27.416  1.00  0.00           C  
ATOM   2376  CG  LEU A 160      27.846  38.396  26.250  1.00  0.00           C  
ATOM   2377  CD1 LEU A 160      27.185  39.754  26.450  1.00  0.00           C  
ATOM   2378  CD2 LEU A 160      28.600  38.385  24.928  1.00  0.00           C  
ATOM   2379  H   LEU A 160      31.265  38.906  26.520  1.00  0.00           H  
ATOM   2380  HA  LEU A 160      29.030  40.012  28.213  1.00  0.00           H  
ATOM   2381 1HB  LEU A 160      29.435  37.268  27.058  1.00  0.00           H  
ATOM   2382 2HB  LEU A 160      28.154  37.684  28.218  1.00  0.00           H  
ATOM   2383  HG  LEU A 160      27.047  37.657  26.201  1.00  0.00           H  
ATOM   2384 1HD1 LEU A 160      26.525  39.959  25.608  1.00  0.00           H  
ATOM   2385 2HD1 LEU A 160      26.609  39.733  27.374  1.00  0.00           H  
ATOM   2386 3HD1 LEU A 160      27.918  40.558  26.515  1.00  0.00           H  
ATOM   2387 1HD2 LEU A 160      27.908  38.622  24.119  1.00  0.00           H  
ATOM   2388 2HD2 LEU A 160      29.398  39.128  24.951  1.00  0.00           H  
ATOM   2389 3HD2 LEU A 160      29.037  37.403  24.750  1.00  0.00           H  
ATOM   2390  N   ASN A 161      30.203  39.491  30.341  1.00  0.00           N  
ATOM   2391  CA  ASN A 161      30.884  39.270  31.628  1.00  0.00           C  
ATOM   2392  C   ASN A 161      29.930  39.335  32.828  1.00  0.00           C  
ATOM   2393  O   ASN A 161      30.296  38.946  33.925  1.00  0.00           O  
ATOM   2394  CB  ASN A 161      31.999  40.297  31.691  1.00  0.00           C  
ATOM   2395  CG  ASN A 161      31.483  41.698  31.511  1.00  0.00           C  
ATOM   2396  OD1 ASN A 161      30.474  42.117  32.090  1.00  0.00           O  
ATOM   2397  ND2 ASN A 161      32.180  42.447  30.693  1.00  0.00           N  
ATOM   2398  H   ASN A 161      29.607  40.298  30.224  1.00  0.00           H  
ATOM   2399  HA  ASN A 161      31.291  38.256  31.637  1.00  0.00           H  
ATOM   2400 1HB  ASN A 161      32.507  40.223  32.654  1.00  0.00           H  
ATOM   2401 2HB  ASN A 161      32.736  40.087  30.915  1.00  0.00           H  
ATOM   2402 1HD2 ASN A 161      31.927  43.395  30.500  1.00  0.00           H  
ATOM   2403 2HD2 ASN A 161      32.991  42.081  30.239  1.00  0.00           H  
ATOM   2404  N   HIS A 162      28.674  39.725  32.598  1.00  0.00           N  
ATOM   2405  CA  HIS A 162      27.733  39.788  33.699  1.00  0.00           C  
ATOM   2406  C   HIS A 162      26.388  39.182  33.290  1.00  0.00           C  
ATOM   2407  O   HIS A 162      25.913  39.359  32.183  1.00  0.00           O  
ATOM   2408  CB  HIS A 162      27.528  41.228  34.181  1.00  0.00           C  
ATOM   2409  CG  HIS A 162      26.918  41.352  35.543  1.00  0.00           C  
ATOM   2410  ND1 HIS A 162      25.629  40.964  35.842  1.00  0.00           N  
ATOM   2411  CD2 HIS A 162      27.436  41.825  36.684  1.00  0.00           C  
ATOM   2412  CE1 HIS A 162      25.389  41.199  37.121  1.00  0.00           C  
ATOM   2413  NE2 HIS A 162      26.474  41.726  37.659  1.00  0.00           N  
ATOM   2414  H   HIS A 162      28.353  39.979  31.675  1.00  0.00           H  
ATOM   2415  HA  HIS A 162      28.108  39.210  34.542  1.00  0.00           H  
ATOM   2416 1HB  HIS A 162      28.491  41.738  34.196  1.00  0.00           H  
ATOM   2417 2HB  HIS A 162      26.883  41.744  33.471  1.00  0.00           H  
ATOM   2418  HD1 HIS A 162      24.950  40.499  35.274  1.00  0.00           H  
ATOM   2419  HD2 HIS A 162      28.412  42.242  36.939  1.00  0.00           H  
ATOM   2420  HE1 HIS A 162      24.417  40.956  37.548  1.00  0.00           H  
ATOM   2421  N   ALA A 163      25.812  38.383  34.192  1.00  0.00           N  
ATOM   2422  CA  ALA A 163      24.509  37.795  33.904  1.00  0.00           C  
ATOM   2423  C   ALA A 163      23.436  38.660  34.537  1.00  0.00           C  
ATOM   2424  O   ALA A 163      23.539  39.035  35.716  1.00  0.00           O  
ATOM   2425  CB  ALA A 163      24.425  36.362  34.412  1.00  0.00           C  
ATOM   2426  H   ALA A 163      26.287  38.197  35.062  1.00  0.00           H  
ATOM   2427  HA  ALA A 163      24.347  37.775  32.827  1.00  0.00           H  
ATOM   2428 1HB  ALA A 163      23.422  36.004  34.173  1.00  0.00           H  
ATOM   2429 2HB  ALA A 163      25.166  35.717  33.943  1.00  0.00           H  
ATOM   2430 3HB  ALA A 163      24.599  36.385  35.486  1.00  0.00           H  
ATOM   2431  N   VAL A 164      22.378  38.919  33.779  1.00  0.00           N  
ATOM   2432  CA  VAL A 164      21.232  39.663  34.260  1.00  0.00           C  
ATOM   2433  C   VAL A 164      19.974  38.948  33.756  1.00  0.00           C  
ATOM   2434  O   VAL A 164      20.082  38.031  32.912  1.00  0.00           O  
ATOM   2435  CB  VAL A 164      21.313  41.105  33.725  1.00  0.00           C  
ATOM   2436  CG1 VAL A 164      22.554  41.826  34.232  1.00  0.00           C  
ATOM   2437  CG2 VAL A 164      21.300  41.062  32.204  1.00  0.00           C  
ATOM   2438  H   VAL A 164      22.386  38.578  32.827  1.00  0.00           H  
ATOM   2439  HA  VAL A 164      21.243  39.694  35.350  1.00  0.00           H  
ATOM   2440  HB  VAL A 164      20.453  41.662  34.094  1.00  0.00           H  
ATOM   2441 1HG1 VAL A 164      22.578  42.841  33.834  1.00  0.00           H  
ATOM   2442 2HG1 VAL A 164      22.527  41.864  35.320  1.00  0.00           H  
ATOM   2443 3HG1 VAL A 164      23.454  41.301  33.913  1.00  0.00           H  
ATOM   2444 1HG2 VAL A 164      21.356  42.068  31.788  1.00  0.00           H  
ATOM   2445 2HG2 VAL A 164      22.151  40.488  31.836  1.00  0.00           H  
ATOM   2446 3HG2 VAL A 164      20.365  40.586  31.907  1.00  0.00           H  
ATOM   2447  N   LEU A 165      18.809  39.173  34.355  1.00  0.00           N  
ATOM   2448  CA  LEU A 165      17.634  38.440  33.875  1.00  0.00           C  
ATOM   2449  C   LEU A 165      16.677  39.249  33.001  1.00  0.00           C  
ATOM   2450  O   LEU A 165      16.373  40.406  33.312  1.00  0.00           O  
ATOM   2451  CB  LEU A 165      16.844  37.888  35.067  1.00  0.00           C  
ATOM   2452  CG  LEU A 165      15.583  37.063  34.782  1.00  0.00           C  
ATOM   2453  CD1 LEU A 165      15.954  35.707  34.198  1.00  0.00           C  
ATOM   2454  CD2 LEU A 165      14.823  36.918  36.092  1.00  0.00           C  
ATOM   2455  H   LEU A 165      18.753  39.836  35.115  1.00  0.00           H  
ATOM   2456  HA  LEU A 165      17.983  37.611  33.260  1.00  0.00           H  
ATOM   2457 1HB  LEU A 165      17.510  37.251  35.647  1.00  0.00           H  
ATOM   2458 2HB  LEU A 165      16.530  38.725  35.691  1.00  0.00           H  
ATOM   2459  HG  LEU A 165      14.957  37.564  34.044  1.00  0.00           H  
ATOM   2460 1HD1 LEU A 165      15.054  35.126  33.998  1.00  0.00           H  
ATOM   2461 2HD1 LEU A 165      16.501  35.854  33.266  1.00  0.00           H  
ATOM   2462 3HD1 LEU A 165      16.580  35.160  34.902  1.00  0.00           H  
ATOM   2463 1HD2 LEU A 165      13.913  36.337  35.938  1.00  0.00           H  
ATOM   2464 2HD2 LEU A 165      15.491  36.407  36.785  1.00  0.00           H  
ATOM   2465 3HD2 LEU A 165      14.547  37.899  36.482  1.00  0.00           H  
ATOM   2466  N   ALA A 166      16.232  38.671  31.886  1.00  0.00           N  
ATOM   2467  CA  ALA A 166      15.251  39.328  31.027  1.00  0.00           C  
ATOM   2468  C   ALA A 166      13.846  38.876  31.468  1.00  0.00           C  
ATOM   2469  O   ALA A 166      13.494  37.704  31.374  1.00  0.00           O  
ATOM   2470  CB  ALA A 166      15.487  38.988  29.564  1.00  0.00           C  
ATOM   2471  H   ALA A 166      16.559  37.759  31.601  1.00  0.00           H  
ATOM   2472  HA  ALA A 166      15.327  40.410  31.126  1.00  0.00           H  
ATOM   2473 1HB  ALA A 166      14.710  39.445  28.950  1.00  0.00           H  
ATOM   2474 2HB  ALA A 166      16.462  39.374  29.268  1.00  0.00           H  
ATOM   2475 3HB  ALA A 166      15.461  37.908  29.430  1.00  0.00           H  
ATOM   2476  N   VAL A 167      13.092  39.813  32.031  1.00  0.00           N  
ATOM   2477  CA  VAL A 167      11.791  39.535  32.609  1.00  0.00           C  
ATOM   2478  C   VAL A 167      10.692  40.232  31.815  1.00  0.00           C  
ATOM   2479  O   VAL A 167       9.566  40.370  32.258  1.00  0.00           O  
ATOM   2480  CB  VAL A 167      11.690  40.012  34.070  1.00  0.00           C  
ATOM   2481  CG1 VAL A 167      12.705  39.261  34.919  1.00  0.00           C  
ATOM   2482  CG2 VAL A 167      11.911  41.514  34.172  1.00  0.00           C  
ATOM   2483  H   VAL A 167      13.456  40.754  32.045  1.00  0.00           H  
ATOM   2484  HA  VAL A 167      11.621  38.457  32.594  1.00  0.00           H  
ATOM   2485  HB  VAL A 167      10.700  39.779  34.463  1.00  0.00           H  
ATOM   2486 1HG1 VAL A 167      12.642  39.591  35.958  1.00  0.00           H  
ATOM   2487 2HG1 VAL A 167      12.488  38.195  34.864  1.00  0.00           H  
ATOM   2488 3HG1 VAL A 167      13.705  39.461  34.537  1.00  0.00           H  
ATOM   2489 1HG2 VAL A 167      11.830  41.799  35.220  1.00  0.00           H  
ATOM   2490 2HG2 VAL A 167      12.901  41.764  33.791  1.00  0.00           H  
ATOM   2491 3HG2 VAL A 167      11.160  42.044  33.585  1.00  0.00           H  
ATOM   2492  N   GLY A 168      11.023  40.613  30.586  1.00  0.00           N  
ATOM   2493  CA  GLY A 168      10.018  41.271  29.763  1.00  0.00           C  
ATOM   2494  C   GLY A 168      10.637  42.188  28.723  1.00  0.00           C  
ATOM   2495  O   GLY A 168      11.841  42.195  28.517  1.00  0.00           O  
ATOM   2496  H   GLY A 168      11.959  40.441  30.249  1.00  0.00           H  
ATOM   2497 1HA  GLY A 168       9.408  40.522  29.258  1.00  0.00           H  
ATOM   2498 2HA  GLY A 168       9.362  41.845  30.416  1.00  0.00           H  
ATOM   2499  N   TYR A 169       9.763  42.931  28.050  1.00  0.00           N  
ATOM   2500  CA  TYR A 169      10.135  43.869  26.978  1.00  0.00           C  
ATOM   2501  C   TYR A 169       8.961  44.781  26.634  1.00  0.00           C  
ATOM   2502  O   TYR A 169       7.815  44.472  26.942  1.00  0.00           O  
ATOM   2503  CB  TYR A 169      10.601  43.105  25.737  1.00  0.00           C  
ATOM   2504  CG  TYR A 169       9.610  42.128  25.140  1.00  0.00           C  
ATOM   2505  CD1 TYR A 169       8.688  42.605  24.220  1.00  0.00           C  
ATOM   2506  CD2 TYR A 169       9.612  40.787  25.492  1.00  0.00           C  
ATOM   2507  CE1 TYR A 169       7.773  41.734  23.659  1.00  0.00           C  
ATOM   2508  CE2 TYR A 169       8.691  39.929  24.923  1.00  0.00           C  
ATOM   2509  CZ  TYR A 169       7.777  40.409  24.010  1.00  0.00           C  
ATOM   2510  OH  TYR A 169       6.848  39.576  23.428  1.00  0.00           O  
ATOM   2511  H   TYR A 169       8.794  42.821  28.315  1.00  0.00           H  
ATOM   2512  HA  TYR A 169      10.955  44.493  27.338  1.00  0.00           H  
ATOM   2513 1HB  TYR A 169      10.854  43.830  24.963  1.00  0.00           H  
ATOM   2514 2HB  TYR A 169      11.498  42.537  25.979  1.00  0.00           H  
ATOM   2515  HD1 TYR A 169       8.677  43.657  23.935  1.00  0.00           H  
ATOM   2516  HD2 TYR A 169      10.335  40.410  26.216  1.00  0.00           H  
ATOM   2517  HE1 TYR A 169       7.057  42.131  22.939  1.00  0.00           H  
ATOM   2518  HE2 TYR A 169       8.688  38.873  25.199  1.00  0.00           H  
ATOM   2519  HH  TYR A 169       6.292  40.093  22.840  1.00  0.00           H  
ATOM   2520  N   GLY A 170       9.231  45.878  25.929  1.00  0.00           N  
ATOM   2521  CA  GLY A 170       8.176  46.773  25.480  1.00  0.00           C  
ATOM   2522  C   GLY A 170       8.740  48.076  24.933  1.00  0.00           C  
ATOM   2523  O   GLY A 170       9.929  48.147  24.585  1.00  0.00           O  
ATOM   2524  H   GLY A 170      10.202  46.064  25.718  1.00  0.00           H  
ATOM   2525 1HA  GLY A 170       7.586  46.279  24.706  1.00  0.00           H  
ATOM   2526 2HA  GLY A 170       7.505  46.988  26.310  1.00  0.00           H  
ATOM   2527  N   ILE A 171       7.920  49.135  24.905  1.00  0.00           N  
ATOM   2528  CA  ILE A 171       8.376  50.447  24.429  1.00  0.00           C  
ATOM   2529  C   ILE A 171       8.101  51.575  25.461  1.00  0.00           C  
ATOM   2530  O   ILE A 171       7.177  51.466  26.260  1.00  0.00           O  
ATOM   2531  CB  ILE A 171       7.720  50.834  23.091  1.00  0.00           C  
ATOM   2532  CG1 ILE A 171       6.196  50.837  23.244  1.00  0.00           C  
ATOM   2533  CG2 ILE A 171       8.160  49.875  21.996  1.00  0.00           C  
ATOM   2534  CD1 ILE A 171       5.429  51.422  22.081  1.00  0.00           C  
ATOM   2535  H   ILE A 171       6.967  49.021  25.217  1.00  0.00           H  
ATOM   2536  HA  ILE A 171       9.453  50.402  24.268  1.00  0.00           H  
ATOM   2537  HB  ILE A 171       8.020  51.847  22.824  1.00  0.00           H  
ATOM   2538 1HG1 ILE A 171       5.863  49.810  23.386  1.00  0.00           H  
ATOM   2539 2HG1 ILE A 171       5.927  51.407  24.134  1.00  0.00           H  
ATOM   2540 1HG2 ILE A 171       7.705  50.131  21.040  1.00  0.00           H  
ATOM   2541 2HG2 ILE A 171       9.243  49.935  21.906  1.00  0.00           H  
ATOM   2542 3HG2 ILE A 171       7.864  48.858  22.257  1.00  0.00           H  
ATOM   2543 1HD1 ILE A 171       4.361  51.374  22.295  1.00  0.00           H  
ATOM   2544 2HD1 ILE A 171       5.728  52.460  21.937  1.00  0.00           H  
ATOM   2545 3HD1 ILE A 171       5.628  50.868  21.164  1.00  0.00           H  
ATOM   2546  N   GLN A 172       8.967  52.606  25.487  1.00  0.00           N  
ATOM   2547  CA  GLN A 172       8.707  53.753  26.391  1.00  0.00           C  
ATOM   2548  C   GLN A 172       8.182  54.952  25.575  1.00  0.00           C  
ATOM   2549  O   GLN A 172       7.096  55.507  25.838  1.00  0.00           O  
ATOM   2550  CB  GLN A 172       9.962  54.160  27.167  1.00  0.00           C  
ATOM   2551  CG  GLN A 172      10.467  53.113  28.145  1.00  0.00           C  
ATOM   2552  CD  GLN A 172       9.466  52.812  29.245  1.00  0.00           C  
ATOM   2553  OE1 GLN A 172       9.036  53.723  29.957  1.00  0.00           O  
ATOM   2554  NE2 GLN A 172       9.094  51.546  29.390  1.00  0.00           N  
ATOM   2555  H   GLN A 172       9.773  52.558  24.882  1.00  0.00           H  
ATOM   2556  HA  GLN A 172       7.942  53.468  27.111  1.00  0.00           H  
ATOM   2557 1HB  GLN A 172      10.772  54.380  26.471  1.00  0.00           H  
ATOM   2558 2HB  GLN A 172       9.757  55.072  27.727  1.00  0.00           H  
ATOM   2559 1HG  GLN A 172      10.662  52.192  27.596  1.00  0.00           H  
ATOM   2560 2HG  GLN A 172      11.384  53.474  28.610  1.00  0.00           H  
ATOM   2561 1HE2 GLN A 172       8.436  51.296  30.102  1.00  0.00           H  
ATOM   2562 2HE2 GLN A 172       9.460  50.828  28.798  1.00  0.00           H  
ATOM   2563  N   LYS A 173       9.035  55.423  24.679  1.00  0.00           N  
ATOM   2564  CA  LYS A 173       8.779  56.558  23.806  1.00  0.00           C  
ATOM   2565  C   LYS A 173       8.711  56.098  22.377  1.00  0.00           C  
ATOM   2566  O   LYS A 173       8.954  56.859  21.445  1.00  0.00           O  
ATOM   2567  CB  LYS A 173       9.864  57.621  23.985  1.00  0.00           C  
ATOM   2568  CG  LYS A 173       9.906  58.229  25.381  1.00  0.00           C  
ATOM   2569  CD  LYS A 173      10.963  59.318  25.477  1.00  0.00           C  
ATOM   2570  CE  LYS A 173      11.004  59.933  26.870  1.00  0.00           C  
ATOM   2571  NZ  LYS A 173      12.050  60.985  26.985  1.00  0.00           N  
ATOM   2572  H   LYS A 173       9.920  54.940  24.619  1.00  0.00           H  
ATOM   2573  HA  LYS A 173       7.817  56.997  24.072  1.00  0.00           H  
ATOM   2574 1HB  LYS A 173      10.841  57.184  23.776  1.00  0.00           H  
ATOM   2575 2HB  LYS A 173       9.706  58.425  23.267  1.00  0.00           H  
ATOM   2576 1HG  LYS A 173       8.930  58.656  25.614  1.00  0.00           H  
ATOM   2577 2HG  LYS A 173      10.129  57.452  26.110  1.00  0.00           H  
ATOM   2578 1HD  LYS A 173      11.942  58.896  25.248  1.00  0.00           H  
ATOM   2579 2HD  LYS A 173      10.744  60.102  24.752  1.00  0.00           H  
ATOM   2580 1HE  LYS A 173      10.032  60.372  27.092  1.00  0.00           H  
ATOM   2581 2HE  LYS A 173      11.208  59.148  27.597  1.00  0.00           H  
ATOM   2582 1HZ  LYS A 173      12.044  61.365  27.920  1.00  0.00           H  
ATOM   2583 2HZ  LYS A 173      12.957  60.585  26.792  1.00  0.00           H  
ATOM   2584 3HZ  LYS A 173      11.862  61.724  26.321  1.00  0.00           H  
ATOM   2585  N   GLY A 174       8.457  54.817  22.213  1.00  0.00           N  
ATOM   2586  CA  GLY A 174       8.426  54.146  20.942  1.00  0.00           C  
ATOM   2587  C   GLY A 174       9.711  53.371  20.732  1.00  0.00           C  
ATOM   2588  O   GLY A 174       9.829  52.561  19.824  1.00  0.00           O  
ATOM   2589  H   GLY A 174       8.271  54.282  23.050  1.00  0.00           H  
ATOM   2590 1HA  GLY A 174       7.572  53.470  20.897  1.00  0.00           H  
ATOM   2591 2HA  GLY A 174       8.294  54.875  20.144  1.00  0.00           H  
ATOM   2592  N   ASN A 175      10.676  53.643  21.610  1.00  0.00           N  
ATOM   2593  CA  ASN A 175      12.001  53.018  21.652  1.00  0.00           C  
ATOM   2594  C   ASN A 175      11.885  51.692  22.408  1.00  0.00           C  
ATOM   2595  O   ASN A 175      11.546  51.687  23.617  1.00  0.00           O  
ATOM   2596  CB  ASN A 175      13.019  53.942  22.294  1.00  0.00           C  
ATOM   2597  CG  ASN A 175      14.430  53.430  22.212  1.00  0.00           C  
ATOM   2598  OD1 ASN A 175      14.683  52.335  21.697  1.00  0.00           O  
ATOM   2599  ND2 ASN A 175      15.362  54.200  22.712  1.00  0.00           N  
ATOM   2600  H   ASN A 175      10.468  54.346  22.304  1.00  0.00           H  
ATOM   2601  HA  ASN A 175      12.331  52.814  20.632  1.00  0.00           H  
ATOM   2602 1HB  ASN A 175      12.976  54.917  21.808  1.00  0.00           H  
ATOM   2603 2HB  ASN A 175      12.765  54.085  23.345  1.00  0.00           H  
ATOM   2604 1HD2 ASN A 175      16.320  53.912  22.686  1.00  0.00           H  
ATOM   2605 2HD2 ASN A 175      15.119  55.079  23.121  1.00  0.00           H  
ATOM   2606  N   LYS A 176      12.133  50.606  21.686  1.00  0.00           N  
ATOM   2607  CA  LYS A 176      12.030  49.238  22.138  1.00  0.00           C  
ATOM   2608  C   LYS A 176      13.092  48.883  23.147  1.00  0.00           C  
ATOM   2609  O   LYS A 176      14.280  49.127  22.912  1.00  0.00           O  
ATOM   2610  CB  LYS A 176      12.122  48.322  20.916  1.00  0.00           C  
ATOM   2611  CG  LYS A 176      10.962  48.454  19.939  1.00  0.00           C  
ATOM   2612  CD  LYS A 176      11.151  47.557  18.724  1.00  0.00           C  
ATOM   2613  CE  LYS A 176      10.018  47.740  17.726  1.00  0.00           C  
ATOM   2614  NZ  LYS A 176      10.216  46.932  16.493  1.00  0.00           N  
ATOM   2615  H   LYS A 176      12.420  50.765  20.730  1.00  0.00           H  
ATOM   2616  HA  LYS A 176      11.067  49.089  22.629  1.00  0.00           H  
ATOM   2617 1HB  LYS A 176      13.043  48.536  20.372  1.00  0.00           H  
ATOM   2618 2HB  LYS A 176      12.168  47.281  21.235  1.00  0.00           H  
ATOM   2619 1HG  LYS A 176      10.033  48.180  20.441  1.00  0.00           H  
ATOM   2620 2HG  LYS A 176      10.883  49.488  19.605  1.00  0.00           H  
ATOM   2621 1HD  LYS A 176      12.098  47.795  18.238  1.00  0.00           H  
ATOM   2622 2HD  LYS A 176      11.180  46.514  19.041  1.00  0.00           H  
ATOM   2623 1HE  LYS A 176       9.081  47.444  18.198  1.00  0.00           H  
ATOM   2624 2HE  LYS A 176       9.955  48.793  17.452  1.00  0.00           H  
ATOM   2625 1HZ  LYS A 176       9.442  47.085  15.862  1.00  0.00           H  
ATOM   2626 2HZ  LYS A 176      11.077  47.208  16.043  1.00  0.00           H  
ATOM   2627 3HZ  LYS A 176      10.264  45.951  16.728  1.00  0.00           H  
ATOM   2628  N   HIS A 177      12.687  48.195  24.202  1.00  0.00           N  
ATOM   2629  CA  HIS A 177      13.590  47.752  25.256  1.00  0.00           C  
ATOM   2630  C   HIS A 177      13.288  46.389  25.861  1.00  0.00           C  
ATOM   2631  O   HIS A 177      12.158  45.908  25.828  1.00  0.00           O  
ATOM   2632  CB  HIS A 177      13.597  48.795  26.379  1.00  0.00           C  
ATOM   2633  CG  HIS A 177      12.283  48.853  27.092  1.00  0.00           C  
ATOM   2634  ND1 HIS A 177      11.972  48.018  28.146  1.00  0.00           N  
ATOM   2635  CD2 HIS A 177      11.214  49.634  26.904  1.00  0.00           C  
ATOM   2636  CE1 HIS A 177      10.752  48.297  28.571  1.00  0.00           C  
ATOM   2637  NE2 HIS A 177      10.267  49.278  27.832  1.00  0.00           N  
ATOM   2638  H   HIS A 177      11.705  47.968  24.277  1.00  0.00           H  
ATOM   2639  HA  HIS A 177      14.585  47.669  24.822  1.00  0.00           H  
ATOM   2640 1HB  HIS A 177      14.384  48.555  27.096  1.00  0.00           H  
ATOM   2641 2HB  HIS A 177      13.824  49.772  25.955  1.00  0.00           H  
ATOM   2642  HD1 HIS A 177      12.602  47.368  28.572  1.00  0.00           H  
ATOM   2643  HD2 HIS A 177      11.021  50.430  26.185  1.00  0.00           H  
ATOM   2644  HE1 HIS A 177      10.302  47.755  29.402  1.00  0.00           H  
ATOM   2645  N   TRP A 178      14.299  45.835  26.528  1.00  0.00           N  
ATOM   2646  CA  TRP A 178      14.224  44.643  27.340  1.00  0.00           C  
ATOM   2647  C   TRP A 178      14.122  45.059  28.808  1.00  0.00           C  
ATOM   2648  O   TRP A 178      14.654  46.121  29.188  1.00  0.00           O  
ATOM   2649  CB  TRP A 178      15.432  43.724  27.148  1.00  0.00           C  
ATOM   2650  CG  TRP A 178      15.632  43.123  25.790  1.00  0.00           C  
ATOM   2651  CD1 TRP A 178      16.511  43.545  24.838  1.00  0.00           C  
ATOM   2652  CD2 TRP A 178      14.939  41.995  25.238  1.00  0.00           C  
ATOM   2653  NE1 TRP A 178      16.410  42.751  23.723  1.00  0.00           N  
ATOM   2654  CE2 TRP A 178      15.452  41.795  23.953  1.00  0.00           C  
ATOM   2655  CE3 TRP A 178      13.937  41.146  25.724  1.00  0.00           C  
ATOM   2656  CZ2 TRP A 178      15.016  40.807  23.150  1.00  0.00           C  
ATOM   2657  CZ3 TRP A 178      13.481  40.123  24.901  1.00  0.00           C  
ATOM   2658  CH2 TRP A 178      14.018  39.970  23.647  1.00  0.00           C  
ATOM   2659  H   TRP A 178      15.194  46.295  26.452  1.00  0.00           H  
ATOM   2660  HA  TRP A 178      13.336  44.075  27.062  1.00  0.00           H  
ATOM   2661 1HB  TRP A 178      16.342  44.276  27.379  1.00  0.00           H  
ATOM   2662 2HB  TRP A 178      15.352  42.894  27.850  1.00  0.00           H  
ATOM   2663  HD1 TRP A 178      17.194  44.387  24.944  1.00  0.00           H  
ATOM   2664  HE1 TRP A 178      16.928  42.815  22.858  1.00  0.00           H  
ATOM   2665  HE3 TRP A 178      13.525  41.281  26.723  1.00  0.00           H  
ATOM   2666  HZ2 TRP A 178      15.419  40.656  22.148  1.00  0.00           H  
ATOM   2667  HZ3 TRP A 178      12.701  39.458  25.269  1.00  0.00           H  
ATOM   2668  HH2 TRP A 178      13.669  39.171  22.993  1.00  0.00           H  
ATOM   2669  N   ILE A 179      13.384  44.320  29.641  1.00  0.00           N  
ATOM   2670  CA  ILE A 179      13.334  44.702  31.054  1.00  0.00           C  
ATOM   2671  C   ILE A 179      14.335  43.824  31.803  1.00  0.00           C  
ATOM   2672  O   ILE A 179      14.179  42.592  31.862  1.00  0.00           O  
ATOM   2673  CB  ILE A 179      11.928  44.511  31.649  1.00  0.00           C  
ATOM   2674  CG1 ILE A 179      10.931  45.367  30.863  1.00  0.00           C  
ATOM   2675  CG2 ILE A 179      11.953  44.879  33.124  1.00  0.00           C  
ATOM   2676  CD1 ILE A 179       9.472  45.105  31.160  1.00  0.00           C  
ATOM   2677  H   ILE A 179      12.879  43.518  29.290  1.00  0.00           H  
ATOM   2678  HA  ILE A 179      13.601  45.753  31.161  1.00  0.00           H  
ATOM   2679  HB  ILE A 179      11.620  43.472  31.539  1.00  0.00           H  
ATOM   2680 1HG1 ILE A 179      11.144  46.412  31.085  1.00  0.00           H  
ATOM   2681 2HG1 ILE A 179      11.089  45.198  29.798  1.00  0.00           H  
ATOM   2682 1HG2 ILE A 179      10.966  44.751  33.567  1.00  0.00           H  
ATOM   2683 2HG2 ILE A 179      12.659  44.238  33.652  1.00  0.00           H  
ATOM   2684 3HG2 ILE A 179      12.259  45.919  33.236  1.00  0.00           H  
ATOM   2685 1HD1 ILE A 179       8.852  45.764  30.551  1.00  0.00           H  
ATOM   2686 2HD1 ILE A 179       9.225  44.068  30.931  1.00  0.00           H  
ATOM   2687 3HD1 ILE A 179       9.248  45.288  32.210  1.00  0.00           H  
ATOM   2688  N   ILE A 180      15.400  44.442  32.286  1.00  0.00           N  
ATOM   2689  CA  ILE A 180      16.489  43.705  32.879  1.00  0.00           C  
ATOM   2690  C   ILE A 180      16.723  43.847  34.374  1.00  0.00           C  
ATOM   2691  O   ILE A 180      16.860  44.958  34.907  1.00  0.00           O  
ATOM   2692  CB  ILE A 180      17.780  44.112  32.145  1.00  0.00           C  
ATOM   2693  CG1 ILE A 180      17.679  43.879  30.636  1.00  0.00           C  
ATOM   2694  CG2 ILE A 180      18.968  43.348  32.710  1.00  0.00           C  
ATOM   2695  CD1 ILE A 180      17.421  42.466  30.168  1.00  0.00           C  
ATOM   2696  H   ILE A 180      15.477  45.449  32.252  1.00  0.00           H  
ATOM   2697  HA  ILE A 180      16.281  42.647  32.731  1.00  0.00           H  
ATOM   2698  HB  ILE A 180      17.928  45.184  32.288  1.00  0.00           H  
ATOM   2699 1HG1 ILE A 180      16.871  44.501  30.252  1.00  0.00           H  
ATOM   2700 2HG1 ILE A 180      18.617  44.203  30.183  1.00  0.00           H  
ATOM   2701 1HG2 ILE A 180      19.861  43.660  32.170  1.00  0.00           H  
ATOM   2702 2HG2 ILE A 180      19.090  43.561  33.771  1.00  0.00           H  
ATOM   2703 3HG2 ILE A 180      18.794  42.281  32.574  1.00  0.00           H  
ATOM   2704 1HD1 ILE A 180      17.376  42.452  29.079  1.00  0.00           H  
ATOM   2705 2HD1 ILE A 180      18.220  41.801  30.500  1.00  0.00           H  
ATOM   2706 3HD1 ILE A 180      16.475  42.119  30.580  1.00  0.00           H  
ATOM   2707  N   LYS A 181      16.657  42.721  35.055  1.00  0.00           N  
ATOM   2708  CA  LYS A 181      16.834  42.626  36.482  1.00  0.00           C  
ATOM   2709  C   LYS A 181      18.283  42.359  36.883  1.00  0.00           C  
ATOM   2710  O   LYS A 181      18.857  41.358  36.508  1.00  0.00           O  
ATOM   2711  CB  LYS A 181      15.938  41.538  37.076  1.00  0.00           C  
ATOM   2712  CG  LYS A 181      16.056  41.380  38.586  1.00  0.00           C  
ATOM   2713  CD  LYS A 181      15.186  40.272  39.161  1.00  0.00           C  
ATOM   2714  CE  LYS A 181      15.525  40.085  40.633  1.00  0.00           C  
ATOM   2715  NZ  LYS A 181      14.807  38.984  41.333  1.00  0.00           N  
ATOM   2716  H   LYS A 181      16.472  41.886  34.517  1.00  0.00           H  
ATOM   2717  HA  LYS A 181      16.543  43.580  36.925  1.00  0.00           H  
ATOM   2718 1HB  LYS A 181      14.890  41.742  36.852  1.00  0.00           H  
ATOM   2719 2HB  LYS A 181      16.184  40.581  36.617  1.00  0.00           H  
ATOM   2720 1HG  LYS A 181      17.089  41.157  38.854  1.00  0.00           H  
ATOM   2721 2HG  LYS A 181      15.764  42.319  39.056  1.00  0.00           H  
ATOM   2722 1HD  LYS A 181      14.134  40.542  39.048  1.00  0.00           H  
ATOM   2723 2HD  LYS A 181      15.361  39.342  38.621  1.00  0.00           H  
ATOM   2724 1HE  LYS A 181      16.592  39.881  40.711  1.00  0.00           H  
ATOM   2725 2HE  LYS A 181      15.289  41.013  41.152  1.00  0.00           H  
ATOM   2726 1HZ  LYS A 181      15.099  38.942  42.299  1.00  0.00           H  
ATOM   2727 2HZ  LYS A 181      13.805  39.116  41.316  1.00  0.00           H  
ATOM   2728 3HZ  LYS A 181      15.013  38.102  40.888  1.00  0.00           H  
ATOM   2729  N   ASN A 182      18.850  43.221  37.703  1.00  0.00           N  
ATOM   2730  CA  ASN A 182      20.231  43.039  38.182  1.00  0.00           C  
ATOM   2731  C   ASN A 182      20.319  42.388  39.568  1.00  0.00           C  
ATOM   2732  O   ASN A 182      19.325  41.994  40.164  1.00  0.00           O  
ATOM   2733  CB  ASN A 182      20.951  44.374  38.190  1.00  0.00           C  
ATOM   2734  CG  ASN A 182      21.309  44.854  36.810  1.00  0.00           C  
ATOM   2735  OD1 ASN A 182      22.321  44.435  36.239  1.00  0.00           O  
ATOM   2736  ND2 ASN A 182      20.491  45.724  36.275  1.00  0.00           N  
ATOM   2737  H   ASN A 182      18.338  44.032  38.022  1.00  0.00           H  
ATOM   2738  HA  ASN A 182      20.745  42.368  37.490  1.00  0.00           H  
ATOM   2739 1HB  ASN A 182      20.320  45.124  38.668  1.00  0.00           H  
ATOM   2740 2HB  ASN A 182      21.868  44.310  38.774  1.00  0.00           H  
ATOM   2741 1HD2 ASN A 182      20.666  46.088  35.360  1.00  0.00           H  
ATOM   2742 2HD2 ASN A 182      19.689  46.024  36.791  1.00  0.00           H  
ATOM   2743  N   SER A 183      21.562  42.181  40.010  1.00  0.00           N  
ATOM   2744  CA  SER A 183      21.943  41.607  41.308  1.00  0.00           C  
ATOM   2745  C   SER A 183      22.810  42.631  42.062  1.00  0.00           C  
ATOM   2746  O   SER A 183      23.705  42.305  42.880  1.00  0.00           O  
ATOM   2747  CB  SER A 183      22.691  40.305  41.094  1.00  0.00           C  
ATOM   2748  OG  SER A 183      23.808  40.526  40.276  1.00  0.00           O  
ATOM   2749  H   SER A 183      22.325  42.440  39.403  1.00  0.00           H  
ATOM   2750  HA  SER A 183      21.037  41.391  41.878  1.00  0.00           H  
ATOM   2751 1HB  SER A 183      23.002  39.905  42.058  1.00  0.00           H  
ATOM   2752 2HB  SER A 183      22.032  39.571  40.633  1.00  0.00           H  
ATOM   2753  HG  SER A 183      24.305  39.705  40.268  1.00  0.00           H  
ATOM   2754  N   TRP A 184      22.532  43.910  41.775  1.00  0.00           N  
ATOM   2755  CA  TRP A 184      23.267  45.049  42.315  1.00  0.00           C  
ATOM   2756  C   TRP A 184      22.475  45.797  43.408  1.00  0.00           C  
ATOM   2757  O   TRP A 184      22.698  46.966  43.652  1.00  0.00           O  
ATOM   2758  CB  TRP A 184      23.624  46.019  41.188  1.00  0.00           C  
ATOM   2759  CG  TRP A 184      24.449  45.410  40.096  1.00  0.00           C  
ATOM   2760  CD1 TRP A 184      25.011  44.169  40.083  1.00  0.00           C  
ATOM   2761  CD2 TRP A 184      24.814  46.017  38.833  1.00  0.00           C  
ATOM   2762  NE1 TRP A 184      25.695  43.966  38.910  1.00  0.00           N  
ATOM   2763  CE2 TRP A 184      25.585  45.088  38.128  1.00  0.00           C  
ATOM   2764  CE3 TRP A 184      24.554  47.260  38.244  1.00  0.00           C  
ATOM   2765  CZ2 TRP A 184      26.099  45.347  36.882  1.00  0.00           C  
ATOM   2766  CZ3 TRP A 184      25.071  47.527  36.982  1.00  0.00           C  
ATOM   2767  CH2 TRP A 184      25.824  46.592  36.317  1.00  0.00           C  
ATOM   2768  H   TRP A 184      21.767  44.094  41.141  1.00  0.00           H  
ATOM   2769  HA  TRP A 184      24.188  44.683  42.770  1.00  0.00           H  
ATOM   2770 1HB  TRP A 184      22.711  46.413  40.741  1.00  0.00           H  
ATOM   2771 2HB  TRP A 184      24.178  46.867  41.592  1.00  0.00           H  
ATOM   2772  HD1 TRP A 184      24.946  43.422  40.872  1.00  0.00           H  
ATOM   2773  HE1 TRP A 184      26.204  43.136  38.642  1.00  0.00           H  
ATOM   2774  HE3 TRP A 184      23.950  47.984  38.791  1.00  0.00           H  
ATOM   2775  HZ2 TRP A 184      26.700  44.614  36.343  1.00  0.00           H  
ATOM   2776  HZ3 TRP A 184      24.863  48.498  36.534  1.00  0.00           H  
ATOM   2777  HH2 TRP A 184      26.224  46.815  35.328  1.00  0.00           H  
ATOM   2778  N   GLY A 185      21.520  45.118  44.040  1.00  0.00           N  
ATOM   2779  CA  GLY A 185      20.733  45.753  45.084  1.00  0.00           C  
ATOM   2780  C   GLY A 185      19.443  46.332  44.564  1.00  0.00           C  
ATOM   2781  O   GLY A 185      19.351  46.826  43.440  1.00  0.00           O  
ATOM   2782  H   GLY A 185      21.328  44.155  43.808  1.00  0.00           H  
ATOM   2783 1HA  GLY A 185      20.509  45.021  45.860  1.00  0.00           H  
ATOM   2784 2HA  GLY A 185      21.319  46.547  45.545  1.00  0.00           H  
ATOM   2785  N   GLU A 186      18.438  46.360  45.439  1.00  0.00           N  
ATOM   2786  CA  GLU A 186      17.111  46.863  45.121  1.00  0.00           C  
ATOM   2787  C   GLU A 186      17.064  48.369  44.948  1.00  0.00           C  
ATOM   2788  O   GLU A 186      16.147  48.906  44.334  1.00  0.00           O  
ATOM   2789  CB  GLU A 186      16.124  46.445  46.214  1.00  0.00           C  
ATOM   2790  CG  GLU A 186      16.280  47.121  47.569  1.00  0.00           C  
ATOM   2791  CD  GLU A 186      17.300  46.483  48.472  1.00  0.00           C  
ATOM   2792  OE1 GLU A 186      18.237  45.904  47.979  1.00  0.00           O  
ATOM   2793  OE2 GLU A 186      17.139  46.580  49.668  1.00  0.00           O  
ATOM   2794  H   GLU A 186      18.599  46.021  46.374  1.00  0.00           H  
ATOM   2795  HA  GLU A 186      16.793  46.427  44.173  1.00  0.00           H  
ATOM   2796 1HB  GLU A 186      15.107  46.649  45.875  1.00  0.00           H  
ATOM   2797 2HB  GLU A 186      16.211  45.372  46.384  1.00  0.00           H  
ATOM   2798 1HG  GLU A 186      16.569  48.163  47.439  1.00  0.00           H  
ATOM   2799 2HG  GLU A 186      15.312  47.108  48.071  1.00  0.00           H  
ATOM   2800  N   ASN A 187      18.131  49.051  45.353  1.00  0.00           N  
ATOM   2801  CA  ASN A 187      18.197  50.497  45.183  1.00  0.00           C  
ATOM   2802  C   ASN A 187      19.011  50.918  43.957  1.00  0.00           C  
ATOM   2803  O   ASN A 187      19.195  52.098  43.732  1.00  0.00           O  
ATOM   2804  CB  ASN A 187      18.754  51.130  46.445  1.00  0.00           C  
ATOM   2805  CG  ASN A 187      17.819  50.978  47.612  1.00  0.00           C  
ATOM   2806  OD1 ASN A 187      16.595  51.098  47.478  1.00  0.00           O  
ATOM   2807  ND2 ASN A 187      18.375  50.716  48.768  1.00  0.00           N  
ATOM   2808  H   ASN A 187      18.892  48.541  45.778  1.00  0.00           H  
ATOM   2809  HA  ASN A 187      17.185  50.868  45.010  1.00  0.00           H  
ATOM   2810 1HB  ASN A 187      19.709  50.667  46.690  1.00  0.00           H  
ATOM   2811 2HB  ASN A 187      18.937  52.190  46.272  1.00  0.00           H  
ATOM   2812 1HD2 ASN A 187      17.804  50.607  49.583  1.00  0.00           H  
ATOM   2813 2HD2 ASN A 187      19.366  50.629  48.842  1.00  0.00           H  
ATOM   2814  N   TRP A 188      19.498  49.980  43.168  1.00  0.00           N  
ATOM   2815  CA  TRP A 188      20.273  50.392  42.024  1.00  0.00           C  
ATOM   2816  C   TRP A 188      19.419  50.809  40.833  1.00  0.00           C  
ATOM   2817  O   TRP A 188      18.395  50.209  40.542  1.00  0.00           O  
ATOM   2818  CB  TRP A 188      21.227  49.287  41.565  1.00  0.00           C  
ATOM   2819  CG  TRP A 188      21.992  49.739  40.357  1.00  0.00           C  
ATOM   2820  CD1 TRP A 188      23.169  50.426  40.359  1.00  0.00           C  
ATOM   2821  CD2 TRP A 188      21.642  49.537  38.965  1.00  0.00           C  
ATOM   2822  NE1 TRP A 188      23.573  50.666  39.069  1.00  0.00           N  
ATOM   2823  CE2 TRP A 188      22.653  50.129  38.205  1.00  0.00           C  
ATOM   2824  CE3 TRP A 188      20.571  48.911  38.314  1.00  0.00           C  
ATOM   2825  CZ2 TRP A 188      22.637  50.123  36.852  1.00  0.00           C  
ATOM   2826  CZ3 TRP A 188      20.556  48.906  36.925  1.00  0.00           C  
ATOM   2827  CH2 TRP A 188      21.567  49.498  36.212  1.00  0.00           C  
ATOM   2828  H   TRP A 188      19.340  48.999  43.345  1.00  0.00           H  
ATOM   2829  HA  TRP A 188      20.871  51.256  42.314  1.00  0.00           H  
ATOM   2830 1HB  TRP A 188      21.919  49.032  42.368  1.00  0.00           H  
ATOM   2831 2HB  TRP A 188      20.665  48.383  41.330  1.00  0.00           H  
ATOM   2832  HD1 TRP A 188      23.712  50.739  41.248  1.00  0.00           H  
ATOM   2833  HE1 TRP A 188      24.403  51.155  38.765  1.00  0.00           H  
ATOM   2834  HE3 TRP A 188      19.770  48.439  38.881  1.00  0.00           H  
ATOM   2835  HZ2 TRP A 188      23.435  50.593  36.277  1.00  0.00           H  
ATOM   2836  HZ3 TRP A 188      19.716  48.416  36.429  1.00  0.00           H  
ATOM   2837  HH2 TRP A 188      21.557  49.495  35.122  1.00  0.00           H  
ATOM   2838  N   GLY A 189      19.777  51.884  40.149  1.00  0.00           N  
ATOM   2839  CA  GLY A 189      19.035  52.240  38.948  1.00  0.00           C  
ATOM   2840  C   GLY A 189      17.571  52.435  39.262  1.00  0.00           C  
ATOM   2841  O   GLY A 189      17.213  53.188  40.163  1.00  0.00           O  
ATOM   2842  H   GLY A 189      20.552  52.456  40.452  1.00  0.00           H  
ATOM   2843 1HA  GLY A 189      19.447  53.155  38.521  1.00  0.00           H  
ATOM   2844 2HA  GLY A 189      19.149  51.461  38.196  1.00  0.00           H  
ATOM   2845  N   ASN A 190      16.700  51.812  38.487  1.00  0.00           N  
ATOM   2846  CA  ASN A 190      15.270  51.943  38.714  1.00  0.00           C  
ATOM   2847  C   ASN A 190      14.796  50.734  39.502  1.00  0.00           C  
ATOM   2848  O   ASN A 190      14.223  49.786  38.927  1.00  0.00           O  
ATOM   2849  CB  ASN A 190      14.528  52.074  37.395  1.00  0.00           C  
ATOM   2850  CG  ASN A 190      13.066  52.374  37.576  1.00  0.00           C  
ATOM   2851  OD1 ASN A 190      12.647  52.855  38.636  1.00  0.00           O  
ATOM   2852  ND2 ASN A 190      12.282  52.101  36.564  1.00  0.00           N  
ATOM   2853  H   ASN A 190      16.999  51.229  37.720  1.00  0.00           H  
ATOM   2854  HA  ASN A 190      15.080  52.842  39.302  1.00  0.00           H  
ATOM   2855 1HB  ASN A 190      14.980  52.871  36.803  1.00  0.00           H  
ATOM   2856 2HB  ASN A 190      14.628  51.147  36.830  1.00  0.00           H  
ATOM   2857 1HD2 ASN A 190      11.300  52.281  36.628  1.00  0.00           H  
ATOM   2858 2HD2 ASN A 190      12.666  51.712  35.728  1.00  0.00           H  
ATOM   2859  N   LYS A 191      14.928  50.777  40.830  1.00  0.00           N  
ATOM   2860  CA  LYS A 191      14.521  49.687  41.704  1.00  0.00           C  
ATOM   2861  C   LYS A 191      15.156  48.379  41.359  1.00  0.00           C  
ATOM   2862  O   LYS A 191      14.496  47.346  41.346  1.00  0.00           O  
ATOM   2863  CB  LYS A 191      13.001  49.532  41.671  1.00  0.00           C  
ATOM   2864  CG  LYS A 191      12.241  50.789  42.074  1.00  0.00           C  
ATOM   2865  CD  LYS A 191      10.739  50.549  42.087  1.00  0.00           C  
ATOM   2866  CE  LYS A 191       9.980  51.819  42.444  1.00  0.00           C  
ATOM   2867  NZ  LYS A 191       8.508  51.610  42.431  1.00  0.00           N  
ATOM   2868  H   LYS A 191      15.326  51.606  41.243  1.00  0.00           H  
ATOM   2869  HA  LYS A 191      14.837  49.944  42.716  1.00  0.00           H  
ATOM   2870 1HB  LYS A 191      12.668  49.252  40.672  1.00  0.00           H  
ATOM   2871 2HB  LYS A 191      12.707  48.726  42.344  1.00  0.00           H  
ATOM   2872 1HG  LYS A 191      12.563  51.099  43.069  1.00  0.00           H  
ATOM   2873 2HG  LYS A 191      12.468  51.589  41.367  1.00  0.00           H  
ATOM   2874 1HD  LYS A 191      10.421  50.207  41.101  1.00  0.00           H  
ATOM   2875 2HD  LYS A 191      10.503  49.775  42.817  1.00  0.00           H  
ATOM   2876 1HE  LYS A 191      10.283  52.144  43.438  1.00  0.00           H  
ATOM   2877 2HE  LYS A 191      10.238  52.597  41.728  1.00  0.00           H  
ATOM   2878 1HZ  LYS A 191       8.042  52.475  42.672  1.00  0.00           H  
ATOM   2879 2HZ  LYS A 191       8.216  51.319  41.509  1.00  0.00           H  
ATOM   2880 3HZ  LYS A 191       8.260  50.896  43.103  1.00  0.00           H  
ATOM   2881  N   GLY A 192      16.420  48.407  40.956  1.00  0.00           N  
ATOM   2882  CA  GLY A 192      17.185  47.243  40.553  1.00  0.00           C  
ATOM   2883  C   GLY A 192      17.136  46.974  39.061  1.00  0.00           C  
ATOM   2884  O   GLY A 192      17.853  46.132  38.557  1.00  0.00           O  
ATOM   2885  H   GLY A 192      16.913  49.287  40.922  1.00  0.00           H  
ATOM   2886 1HA  GLY A 192      18.223  47.387  40.853  1.00  0.00           H  
ATOM   2887 2HA  GLY A 192      16.804  46.369  41.079  1.00  0.00           H  
ATOM   2888  N   TYR A 193      16.316  47.724  38.337  1.00  0.00           N  
ATOM   2889  CA  TYR A 193      16.179  47.568  36.902  1.00  0.00           C  
ATOM   2890  C   TYR A 193      16.848  48.583  35.999  1.00  0.00           C  
ATOM   2891  O   TYR A 193      16.917  49.783  36.259  1.00  0.00           O  
ATOM   2892  CB  TYR A 193      14.696  47.521  36.526  1.00  0.00           C  
ATOM   2893  CG  TYR A 193      14.015  46.258  37.005  1.00  0.00           C  
ATOM   2894  CD1 TYR A 193      13.443  46.177  38.266  1.00  0.00           C  
ATOM   2895  CD2 TYR A 193      13.976  45.169  36.148  1.00  0.00           C  
ATOM   2896  CE1 TYR A 193      12.829  45.005  38.669  1.00  0.00           C  
ATOM   2897  CE2 TYR A 193      13.362  44.000  36.553  1.00  0.00           C  
ATOM   2898  CZ  TYR A 193      12.790  43.914  37.807  1.00  0.00           C  
ATOM   2899  OH  TYR A 193      12.184  42.741  38.194  1.00  0.00           O  
ATOM   2900  H   TYR A 193      15.760  48.437  38.789  1.00  0.00           H  
ATOM   2901  HA  TYR A 193      16.650  46.620  36.639  1.00  0.00           H  
ATOM   2902 1HB  TYR A 193      14.176  48.380  36.953  1.00  0.00           H  
ATOM   2903 2HB  TYR A 193      14.593  47.587  35.443  1.00  0.00           H  
ATOM   2904  HD1 TYR A 193      13.476  47.035  38.938  1.00  0.00           H  
ATOM   2905  HD2 TYR A 193      14.428  45.238  35.159  1.00  0.00           H  
ATOM   2906  HE1 TYR A 193      12.380  44.942  39.659  1.00  0.00           H  
ATOM   2907  HE2 TYR A 193      13.340  43.153  35.867  1.00  0.00           H  
ATOM   2908  HH  TYR A 193      12.285  42.093  37.492  1.00  0.00           H  
ATOM   2909  N   ILE A 194      17.154  48.084  34.803  1.00  0.00           N  
ATOM   2910  CA  ILE A 194      17.581  48.885  33.671  1.00  0.00           C  
ATOM   2911  C   ILE A 194      16.752  48.480  32.424  1.00  0.00           C  
ATOM   2912  O   ILE A 194      16.358  47.320  32.272  1.00  0.00           O  
ATOM   2913  CB  ILE A 194      19.084  48.734  33.370  1.00  0.00           C  
ATOM   2914  CG1 ILE A 194      19.507  49.696  32.257  1.00  0.00           C  
ATOM   2915  CG2 ILE A 194      19.425  47.302  32.987  1.00  0.00           C  
ATOM   2916  CD1 ILE A 194      20.997  49.916  32.124  1.00  0.00           C  
ATOM   2917  H   ILE A 194      17.077  47.082  34.703  1.00  0.00           H  
ATOM   2918  HA  ILE A 194      17.396  49.934  33.897  1.00  0.00           H  
ATOM   2919  HB  ILE A 194      19.650  49.007  34.260  1.00  0.00           H  
ATOM   2920 1HG1 ILE A 194      19.143  49.316  31.302  1.00  0.00           H  
ATOM   2921 2HG1 ILE A 194      19.041  50.664  32.437  1.00  0.00           H  
ATOM   2922 1HG2 ILE A 194      20.490  47.203  32.774  1.00  0.00           H  
ATOM   2923 2HG2 ILE A 194      19.167  46.637  33.809  1.00  0.00           H  
ATOM   2924 3HG2 ILE A 194      18.850  47.042  32.097  1.00  0.00           H  
ATOM   2925 1HD1 ILE A 194      21.199  50.612  31.307  1.00  0.00           H  
ATOM   2926 2HD1 ILE A 194      21.404  50.331  33.046  1.00  0.00           H  
ATOM   2927 3HD1 ILE A 194      21.506  48.976  31.913  1.00  0.00           H  
ATOM   2928  N   LEU A 195      16.421  49.456  31.581  1.00  0.00           N  
ATOM   2929  CA  LEU A 195      15.713  49.121  30.342  1.00  0.00           C  
ATOM   2930  C   LEU A 195      16.782  49.117  29.262  1.00  0.00           C  
ATOM   2931  O   LEU A 195      17.384  50.152  28.981  1.00  0.00           O  
ATOM   2932  CB  LEU A 195      14.626  50.160  30.040  1.00  0.00           C  
ATOM   2933  CG  LEU A 195      13.596  50.423  31.146  1.00  0.00           C  
ATOM   2934  CD1 LEU A 195      12.594  51.436  30.608  1.00  0.00           C  
ATOM   2935  CD2 LEU A 195      12.906  49.135  31.568  1.00  0.00           C  
ATOM   2936  H   LEU A 195      16.651  50.416  31.789  1.00  0.00           H  
ATOM   2937  HA  LEU A 195      15.236  48.145  30.428  1.00  0.00           H  
ATOM   2938 1HB  LEU A 195      15.111  51.108  29.817  1.00  0.00           H  
ATOM   2939 2HB  LEU A 195      14.074  49.838  29.156  1.00  0.00           H  
ATOM   2940  HG  LEU A 195      14.092  50.852  32.017  1.00  0.00           H  
ATOM   2941 1HD1 LEU A 195      11.842  51.650  31.367  1.00  0.00           H  
ATOM   2942 2HD1 LEU A 195      13.116  52.356  30.347  1.00  0.00           H  
ATOM   2943 3HD1 LEU A 195      12.108  51.027  29.722  1.00  0.00           H  
ATOM   2944 1HD2 LEU A 195      12.182  49.352  32.354  1.00  0.00           H  
ATOM   2945 2HD2 LEU A 195      12.390  48.693  30.716  1.00  0.00           H  
ATOM   2946 3HD2 LEU A 195      13.633  48.416  31.947  1.00  0.00           H  
ATOM   2947  N   MET A 196      17.011  47.948  28.679  1.00  0.00           N  
ATOM   2948  CA  MET A 196      18.073  47.752  27.701  1.00  0.00           C  
ATOM   2949  C   MET A 196      17.541  47.862  26.278  1.00  0.00           C  
ATOM   2950  O   MET A 196      16.505  47.304  25.977  1.00  0.00           O  
ATOM   2951  CB  MET A 196      18.715  46.385  27.926  1.00  0.00           C  
ATOM   2952  CG  MET A 196      19.789  45.995  26.920  1.00  0.00           C  
ATOM   2953  SD  MET A 196      21.271  47.018  27.044  1.00  0.00           S  
ATOM   2954  CE  MET A 196      21.749  47.099  25.321  1.00  0.00           C  
ATOM   2955  H   MET A 196      16.398  47.195  28.957  1.00  0.00           H  
ATOM   2956  HA  MET A 196      18.822  48.532  27.833  1.00  0.00           H  
ATOM   2957 1HB  MET A 196      19.168  46.363  28.916  1.00  0.00           H  
ATOM   2958 2HB  MET A 196      17.946  45.612  27.895  1.00  0.00           H  
ATOM   2959 1HG  MET A 196      20.076  44.956  27.079  1.00  0.00           H  
ATOM   2960 2HG  MET A 196      19.404  46.085  25.904  1.00  0.00           H  
ATOM   2961 1HE  MET A 196      22.653  47.698  25.218  1.00  0.00           H  
ATOM   2962 2HE  MET A 196      21.937  46.090  24.949  1.00  0.00           H  
ATOM   2963 3HE  MET A 196      20.946  47.555  24.741  1.00  0.00           H  
ATOM   2964  N   ALA A 197      18.147  48.675  25.424  1.00  0.00           N  
ATOM   2965  CA  ALA A 197      17.590  48.792  24.068  1.00  0.00           C  
ATOM   2966  C   ALA A 197      17.473  47.398  23.377  1.00  0.00           C  
ATOM   2967  O   ALA A 197      18.356  46.559  23.491  1.00  0.00           O  
ATOM   2968  CB  ALA A 197      18.431  49.741  23.223  1.00  0.00           C  
ATOM   2969  H   ALA A 197      18.966  49.206  25.678  1.00  0.00           H  
ATOM   2970  HA  ALA A 197      16.581  49.197  24.154  1.00  0.00           H  
ATOM   2971 1HB  ALA A 197      17.966  49.839  22.243  1.00  0.00           H  
ATOM   2972 2HB  ALA A 197      18.470  50.712  23.718  1.00  0.00           H  
ATOM   2973 3HB  ALA A 197      19.437  49.336  23.122  1.00  0.00           H  
ATOM   2974  N   ARG A 198      16.344  47.216  22.697  1.00  0.00           N  
ATOM   2975  CA  ARG A 198      15.977  45.996  21.997  1.00  0.00           C  
ATOM   2976  C   ARG A 198      15.927  46.188  20.506  1.00  0.00           C  
ATOM   2977  O   ARG A 198      15.514  47.228  20.007  1.00  0.00           O  
ATOM   2978  CB  ARG A 198      14.614  45.539  22.497  1.00  0.00           C  
ATOM   2979  CG  ARG A 198      13.999  44.311  21.844  1.00  0.00           C  
ATOM   2980  CD  ARG A 198      12.860  43.782  22.639  1.00  0.00           C  
ATOM   2981  NE  ARG A 198      11.726  44.689  22.700  1.00  0.00           N  
ATOM   2982  CZ  ARG A 198      10.742  44.769  21.783  1.00  0.00           C  
ATOM   2983  NH1 ARG A 198      10.770  43.982  20.731  1.00  0.00           N  
ATOM   2984  NH2 ARG A 198       9.759  45.637  21.950  1.00  0.00           N  
ATOM   2985  H   ARG A 198      15.704  47.997  22.672  1.00  0.00           H  
ATOM   2986  HA  ARG A 198      16.716  45.227  22.223  1.00  0.00           H  
ATOM   2987 1HB  ARG A 198      14.680  45.320  23.562  1.00  0.00           H  
ATOM   2988 2HB  ARG A 198      13.896  46.348  22.366  1.00  0.00           H  
ATOM   2989 1HG  ARG A 198      13.640  44.588  20.853  1.00  0.00           H  
ATOM   2990 2HG  ARG A 198      14.738  43.514  21.751  1.00  0.00           H  
ATOM   2991 1HD  ARG A 198      12.512  42.850  22.194  1.00  0.00           H  
ATOM   2992 2HD  ARG A 198      13.183  43.596  23.663  1.00  0.00           H  
ATOM   2993  HE  ARG A 198      11.681  45.305  23.501  1.00  0.00           H  
ATOM   2994 1HH1 ARG A 198      11.526  43.323  20.615  1.00  0.00           H  
ATOM   2995 2HH1 ARG A 198      10.049  44.016  20.025  1.00  0.00           H  
ATOM   2996 1HH2 ARG A 198       9.744  46.238  22.761  1.00  0.00           H  
ATOM   2997 2HH2 ARG A 198       9.014  45.709  21.271  1.00  0.00           H  
ATOM   2998  N   ASN A 199      16.305  45.136  19.800  1.00  0.00           N  
ATOM   2999  CA  ASN A 199      16.332  45.003  18.335  1.00  0.00           C  
ATOM   3000  C   ASN A 199      17.386  45.938  17.687  1.00  0.00           C  
ATOM   3001  O   ASN A 199      17.483  46.041  16.470  1.00  0.00           O  
ATOM   3002  CB  ASN A 199      14.982  45.267  17.695  1.00  0.00           C  
ATOM   3003  CG  ASN A 199      13.962  44.201  17.988  1.00  0.00           C  
ATOM   3004  OD1 ASN A 199      12.875  44.475  18.510  1.00  0.00           O  
ATOM   3005  ND2 ASN A 199      14.286  42.976  17.664  1.00  0.00           N  
ATOM   3006  H   ASN A 199      16.611  44.317  20.307  1.00  0.00           H  
ATOM   3007  HA  ASN A 199      16.622  43.980  18.093  1.00  0.00           H  
ATOM   3008 1HB  ASN A 199      14.574  46.219  18.035  1.00  0.00           H  
ATOM   3009 2HB  ASN A 199      15.106  45.340  16.614  1.00  0.00           H  
ATOM   3010 1HD2 ASN A 199      13.649  42.223  17.836  1.00  0.00           H  
ATOM   3011 2HD2 ASN A 199      15.172  42.785  17.245  1.00  0.00           H  
ATOM   3012  N   LYS A 200      18.253  46.526  18.516  1.00  0.00           N  
ATOM   3013  CA  LYS A 200      19.364  47.360  18.014  1.00  0.00           C  
ATOM   3014  C   LYS A 200      20.569  46.447  17.744  1.00  0.00           C  
ATOM   3015  O   LYS A 200      21.615  46.595  18.358  1.00  0.00           O  
ATOM   3016  CB  LYS A 200      19.733  48.454  19.018  1.00  0.00           C  
ATOM   3017  CG  LYS A 200      18.628  49.415  19.435  1.00  0.00           C  
ATOM   3018  CD  LYS A 200      18.097  50.273  18.296  1.00  0.00           C  
ATOM   3019  CE  LYS A 200      17.090  51.285  18.825  1.00  0.00           C  
ATOM   3020  NZ  LYS A 200      16.521  52.131  17.742  1.00  0.00           N  
ATOM   3021  H   LYS A 200      18.129  46.383  19.507  1.00  0.00           H  
ATOM   3022  HA  LYS A 200      19.060  47.843  17.085  1.00  0.00           H  
ATOM   3023 1HB  LYS A 200      20.105  47.993  19.933  1.00  0.00           H  
ATOM   3024 2HB  LYS A 200      20.535  49.060  18.598  1.00  0.00           H  
ATOM   3025 1HG  LYS A 200      17.790  48.846  19.842  1.00  0.00           H  
ATOM   3026 2HG  LYS A 200      19.021  50.075  20.207  1.00  0.00           H  
ATOM   3027 1HD  LYS A 200      18.926  50.797  17.819  1.00  0.00           H  
ATOM   3028 2HD  LYS A 200      17.615  49.641  17.550  1.00  0.00           H  
ATOM   3029 1HE  LYS A 200      16.279  50.751  19.320  1.00  0.00           H  
ATOM   3030 2HE  LYS A 200      17.583  51.928  19.554  1.00  0.00           H  
ATOM   3031 1HZ  LYS A 200      15.861  52.785  18.137  1.00  0.00           H  
ATOM   3032 2HZ  LYS A 200      17.264  52.640  17.283  1.00  0.00           H  
ATOM   3033 3HZ  LYS A 200      16.050  51.544  17.068  1.00  0.00           H  
ATOM   3034  N   ASN A 201      20.395  45.538  16.788  1.00  0.00           N  
ATOM   3035  CA  ASN A 201      21.421  44.565  16.402  1.00  0.00           C  
ATOM   3036  C   ASN A 201      21.973  43.765  17.560  1.00  0.00           C  
ATOM   3037  O   ASN A 201      23.199  43.622  17.673  1.00  0.00           O  
ATOM   3038  CB  ASN A 201      22.552  45.268  15.674  1.00  0.00           C  
ATOM   3039  CG  ASN A 201      22.090  45.923  14.403  1.00  0.00           C  
ATOM   3040  OD1 ASN A 201      21.321  45.349  13.621  1.00  0.00           O  
ATOM   3041  ND2 ASN A 201      22.548  47.128  14.179  1.00  0.00           N  
ATOM   3042  H   ASN A 201      19.497  45.552  16.327  1.00  0.00           H  
ATOM   3043  HA  ASN A 201      20.957  43.840  15.732  1.00  0.00           H  
ATOM   3044 1HB  ASN A 201      22.997  46.027  16.317  1.00  0.00           H  
ATOM   3045 2HB  ASN A 201      23.337  44.547  15.435  1.00  0.00           H  
ATOM   3046 1HD2 ASN A 201      22.280  47.620  13.350  1.00  0.00           H  
ATOM   3047 2HD2 ASN A 201      23.167  47.554  14.834  1.00  0.00           H  
ATOM   3048  N   ASN A 202      21.124  43.208  18.425  1.00  0.00           N  
ATOM   3049  CA  ASN A 202      21.613  42.444  19.576  1.00  0.00           C  
ATOM   3050  C   ASN A 202      22.605  43.285  20.384  1.00  0.00           C  
ATOM   3051  O   ASN A 202      23.680  42.809  20.772  1.00  0.00           O  
ATOM   3052  CB  ASN A 202      22.253  41.134  19.157  1.00  0.00           C  
ATOM   3053  CG  ASN A 202      22.393  40.154  20.290  1.00  0.00           C  
ATOM   3054  OD1 ASN A 202      21.576  40.102  21.216  1.00  0.00           O  
ATOM   3055  ND2 ASN A 202      23.434  39.365  20.226  1.00  0.00           N  
ATOM   3056  H   ASN A 202      20.122  43.288  18.325  1.00  0.00           H  
ATOM   3057  HA  ASN A 202      20.769  42.208  20.227  1.00  0.00           H  
ATOM   3058 1HB  ASN A 202      21.654  40.674  18.371  1.00  0.00           H  
ATOM   3059 2HB  ASN A 202      23.246  41.321  18.743  1.00  0.00           H  
ATOM   3060 1HD2 ASN A 202      23.617  38.677  20.928  1.00  0.00           H  
ATOM   3061 2HD2 ASN A 202      24.065  39.447  19.453  1.00  0.00           H  
ATOM   3062  N   ALA A 203      22.173  44.500  20.731  1.00  0.00           N  
ATOM   3063  CA  ALA A 203      23.010  45.433  21.497  1.00  0.00           C  
ATOM   3064  C   ALA A 203      23.533  44.742  22.740  1.00  0.00           C  
ATOM   3065  O   ALA A 203      22.819  43.997  23.430  1.00  0.00           O  
ATOM   3066  CB  ALA A 203      22.226  46.690  21.846  1.00  0.00           C  
ATOM   3067  H   ALA A 203      21.243  44.771  20.453  1.00  0.00           H  
ATOM   3068  HA  ALA A 203      23.864  45.711  20.880  1.00  0.00           H  
ATOM   3069 1HB  ALA A 203      22.864  47.377  22.400  1.00  0.00           H  
ATOM   3070 2HB  ALA A 203      21.892  47.157  20.920  1.00  0.00           H  
ATOM   3071 3HB  ALA A 203      21.366  46.428  22.461  1.00  0.00           H  
ATOM   3072  N   CYS A 204      24.831  44.956  22.953  1.00  0.00           N  
ATOM   3073  CA  CYS A 204      25.640  44.420  24.038  1.00  0.00           C  
ATOM   3074  C   CYS A 204      25.652  42.902  24.122  1.00  0.00           C  
ATOM   3075  O   CYS A 204      26.056  42.361  25.143  1.00  0.00           O  
ATOM   3076  CB  CYS A 204      25.166  44.947  25.393  1.00  0.00           C  
ATOM   3077  SG  CYS A 204      25.378  46.732  25.597  1.00  0.00           S  
ATOM   3078  H   CYS A 204      25.304  45.554  22.291  1.00  0.00           H  
ATOM   3079  HA  CYS A 204      26.669  44.738  23.869  1.00  0.00           H  
ATOM   3080 1HB  CYS A 204      24.110  44.714  25.529  1.00  0.00           H  
ATOM   3081 2HB  CYS A 204      25.713  44.448  26.193  1.00  0.00           H  
ATOM   3082  N   GLY A 205      25.188  42.218  23.081  1.00  0.00           N  
ATOM   3083  CA  GLY A 205      25.223  40.763  23.035  1.00  0.00           C  
ATOM   3084  C   GLY A 205      24.183  40.121  23.939  1.00  0.00           C  
ATOM   3085  O   GLY A 205      24.330  38.946  24.316  1.00  0.00           O  
ATOM   3086  H   GLY A 205      24.795  42.701  22.286  1.00  0.00           H  
ATOM   3087 1HA  GLY A 205      25.055  40.445  22.005  1.00  0.00           H  
ATOM   3088 2HA  GLY A 205      26.214  40.421  23.330  1.00  0.00           H  
ATOM   3089  N   ILE A 206      23.082  40.816  24.234  1.00  0.00           N  
ATOM   3090  CA  ILE A 206      22.064  40.252  25.138  1.00  0.00           C  
ATOM   3091  C   ILE A 206      21.626  38.787  24.806  1.00  0.00           C  
ATOM   3092  O   ILE A 206      21.525  37.945  25.719  1.00  0.00           O  
ATOM   3093  CB  ILE A 206      20.816  41.153  25.140  1.00  0.00           C  
ATOM   3094  CG1 ILE A 206      19.916  40.661  26.277  1.00  0.00           C  
ATOM   3095  CG2 ILE A 206      20.037  41.187  23.834  1.00  0.00           C  
ATOM   3096  CD1 ILE A 206      18.713  41.505  26.627  1.00  0.00           C  
ATOM   3097  H   ILE A 206      22.931  41.734  23.845  1.00  0.00           H  
ATOM   3098  HA  ILE A 206      22.485  40.218  26.142  1.00  0.00           H  
ATOM   3099  HB  ILE A 206      21.130  42.175  25.353  1.00  0.00           H  
ATOM   3100 1HG1 ILE A 206      19.549  39.670  26.013  1.00  0.00           H  
ATOM   3101 2HG1 ILE A 206      20.538  40.585  27.170  1.00  0.00           H  
ATOM   3102 1HG2 ILE A 206      19.173  41.844  23.915  1.00  0.00           H  
ATOM   3103 2HG2 ILE A 206      20.693  41.554  23.044  1.00  0.00           H  
ATOM   3104 3HG2 ILE A 206      19.668  40.204  23.541  1.00  0.00           H  
ATOM   3105 1HD1 ILE A 206      18.165  41.042  27.448  1.00  0.00           H  
ATOM   3106 2HD1 ILE A 206      19.038  42.501  26.929  1.00  0.00           H  
ATOM   3107 3HD1 ILE A 206      18.064  41.585  25.757  1.00  0.00           H  
ATOM   3108  N   ALA A 207      21.403  38.457  23.526  1.00  0.00           N  
ATOM   3109  CA  ALA A 207      20.949  37.115  23.167  1.00  0.00           C  
ATOM   3110  C   ALA A 207      22.093  36.113  23.021  1.00  0.00           C  
ATOM   3111  O   ALA A 207      21.848  34.913  22.993  1.00  0.00           O  
ATOM   3112  CB  ALA A 207      20.132  37.170  21.883  1.00  0.00           C  
ATOM   3113  H   ALA A 207      21.550  39.139  22.797  1.00  0.00           H  
ATOM   3114  HA  ALA A 207      20.321  36.752  23.980  1.00  0.00           H  
ATOM   3115 1HB  ALA A 207      19.759  36.174  21.640  1.00  0.00           H  
ATOM   3116 2HB  ALA A 207      19.289  37.847  22.019  1.00  0.00           H  
ATOM   3117 3HB  ALA A 207      20.756  37.527  21.065  1.00  0.00           H  
ATOM   3118  N   ASN A 208      23.336  36.562  23.001  1.00  0.00           N  
ATOM   3119  CA  ASN A 208      24.428  35.655  22.676  1.00  0.00           C  
ATOM   3120  C   ASN A 208      24.681  34.567  23.689  1.00  0.00           C  
ATOM   3121  O   ASN A 208      25.128  33.501  23.347  1.00  0.00           O  
ATOM   3122  CB  ASN A 208      25.718  36.421  22.452  1.00  0.00           C  
ATOM   3123  CG  ASN A 208      25.717  37.186  21.156  1.00  0.00           C  
ATOM   3124  OD1 ASN A 208      24.884  36.977  20.265  1.00  0.00           O  
ATOM   3125  ND2 ASN A 208      26.653  38.092  21.035  1.00  0.00           N  
ATOM   3126  H   ASN A 208      23.529  37.531  23.210  1.00  0.00           H  
ATOM   3127  HA  ASN A 208      24.161  35.135  21.756  1.00  0.00           H  
ATOM   3128 1HB  ASN A 208      25.876  37.119  23.272  1.00  0.00           H  
ATOM   3129 2HB  ASN A 208      26.558  35.726  22.446  1.00  0.00           H  
ATOM   3130 1HD2 ASN A 208      26.721  38.643  20.203  1.00  0.00           H  
ATOM   3131 2HD2 ASN A 208      27.313  38.239  21.771  1.00  0.00           H  
ATOM   3132  N   LEU A 209      24.457  34.863  24.962  1.00  0.00           N  
ATOM   3133  CA  LEU A 209      24.653  33.873  26.017  1.00  0.00           C  
ATOM   3134  C   LEU A 209      23.338  33.638  26.726  1.00  0.00           C  
ATOM   3135  O   LEU A 209      23.315  33.215  27.881  1.00  0.00           O  
ATOM   3136  CB  LEU A 209      25.713  34.327  27.029  1.00  0.00           C  
ATOM   3137  CG  LEU A 209      27.169  33.902  26.806  1.00  0.00           C  
ATOM   3138  CD1 LEU A 209      27.754  34.532  25.549  1.00  0.00           C  
ATOM   3139  CD2 LEU A 209      27.966  34.308  28.037  1.00  0.00           C  
ATOM   3140  H   LEU A 209      24.147  35.795  25.201  1.00  0.00           H  
ATOM   3141  HA  LEU A 209      24.997  32.941  25.571  1.00  0.00           H  
ATOM   3142 1HB  LEU A 209      25.701  35.415  27.050  1.00  0.00           H  
ATOM   3143 2HB  LEU A 209      25.437  33.953  28.015  1.00  0.00           H  
ATOM   3144  HG  LEU A 209      27.219  32.821  26.664  1.00  0.00           H  
ATOM   3145 1HD1 LEU A 209      28.787  34.207  25.425  1.00  0.00           H  
ATOM   3146 2HD1 LEU A 209      27.182  34.234  24.671  1.00  0.00           H  
ATOM   3147 3HD1 LEU A 209      27.724  35.618  25.640  1.00  0.00           H  
ATOM   3148 1HD2 LEU A 209      29.011  34.021  27.915  1.00  0.00           H  
ATOM   3149 2HD2 LEU A 209      27.896  35.389  28.160  1.00  0.00           H  
ATOM   3150 3HD2 LEU A 209      27.560  33.812  28.919  1.00  0.00           H  
ATOM   3151  N   ALA A 210      22.234  33.953  26.059  1.00  0.00           N  
ATOM   3152  CA  ALA A 210      20.943  33.810  26.735  1.00  0.00           C  
ATOM   3153  C   ALA A 210      20.462  32.338  26.726  1.00  0.00           C  
ATOM   3154  O   ALA A 210      20.751  31.591  25.787  1.00  0.00           O  
ATOM   3155  CB  ALA A 210      19.910  34.714  26.077  1.00  0.00           C  
ATOM   3156  H   ALA A 210      22.273  34.283  25.105  1.00  0.00           H  
ATOM   3157  HA  ALA A 210      21.079  34.113  27.773  1.00  0.00           H  
ATOM   3158 1HB  ALA A 210      18.963  34.590  26.603  1.00  0.00           H  
ATOM   3159 2HB  ALA A 210      20.246  35.747  26.145  1.00  0.00           H  
ATOM   3160 3HB  ALA A 210      19.781  34.445  25.029  1.00  0.00           H  
ATOM   3161  N   SER A 211      19.761  31.960  27.792  1.00  0.00           N  
ATOM   3162  CA  SER A 211      19.187  30.608  27.929  1.00  0.00           C  
ATOM   3163  C   SER A 211      18.133  30.507  29.034  1.00  0.00           C  
ATOM   3164  O   SER A 211      17.974  31.394  29.869  1.00  0.00           O  
ATOM   3165  CB  SER A 211      20.292  29.608  28.206  1.00  0.00           C  
ATOM   3166  OG  SER A 211      20.917  29.856  29.435  1.00  0.00           O  
ATOM   3167  H   SER A 211      19.635  32.645  28.522  1.00  0.00           H  
ATOM   3168  HA  SER A 211      18.696  30.342  26.993  1.00  0.00           H  
ATOM   3169 1HB  SER A 211      19.877  28.600  28.208  1.00  0.00           H  
ATOM   3170 2HB  SER A 211      21.036  29.650  27.411  1.00  0.00           H  
ATOM   3171  HG  SER A 211      21.635  29.219  29.484  1.00  0.00           H  
ATOM   3172  N   PHE A 212      17.355  29.434  29.000  1.00  0.00           N  
ATOM   3173  CA  PHE A 212      16.334  29.207  30.037  1.00  0.00           C  
ATOM   3174  C   PHE A 212      16.194  27.703  30.296  1.00  0.00           C  
ATOM   3175  O   PHE A 212      16.562  26.896  29.437  1.00  0.00           O  
ATOM   3176  CB  PHE A 212      15.017  29.811  29.549  1.00  0.00           C  
ATOM   3177  CG  PHE A 212      14.467  29.260  28.265  1.00  0.00           C  
ATOM   3178  CD1 PHE A 212      13.583  28.191  28.276  1.00  0.00           C  
ATOM   3179  CD2 PHE A 212      14.829  29.806  27.045  1.00  0.00           C  
ATOM   3180  CE1 PHE A 212      13.072  27.677  27.099  1.00  0.00           C  
ATOM   3181  CE2 PHE A 212      14.320  29.297  25.867  1.00  0.00           C  
ATOM   3182  CZ  PHE A 212      13.442  28.233  25.892  1.00  0.00           C  
ATOM   3183  H   PHE A 212      17.474  28.770  28.248  1.00  0.00           H  
ATOM   3184  HA  PHE A 212      16.663  29.705  30.950  1.00  0.00           H  
ATOM   3185 1HB  PHE A 212      14.222  29.688  30.284  1.00  0.00           H  
ATOM   3186 2HB  PHE A 212      15.156  30.882  29.410  1.00  0.00           H  
ATOM   3187  HD1 PHE A 212      13.290  27.752  29.231  1.00  0.00           H  
ATOM   3188  HD2 PHE A 212      15.522  30.648  27.015  1.00  0.00           H  
ATOM   3189  HE1 PHE A 212      12.380  26.836  27.131  1.00  0.00           H  
ATOM   3190  HE2 PHE A 212      14.611  29.736  24.912  1.00  0.00           H  
ATOM   3191  HZ  PHE A 212      13.042  27.830  24.963  1.00  0.00           H  
ATOM   3192  N   PRO A 213      15.740  27.289  31.500  1.00  0.00           N  
ATOM   3193  CA  PRO A 213      15.519  25.908  31.926  1.00  0.00           C  
ATOM   3194  C   PRO A 213      14.268  25.299  31.317  1.00  0.00           C  
ATOM   3195  O   PRO A 213      13.394  26.012  30.855  1.00  0.00           O  
ATOM   3196  CB  PRO A 213      15.390  26.052  33.445  1.00  0.00           C  
ATOM   3197  CG  PRO A 213      14.809  27.411  33.639  1.00  0.00           C  
ATOM   3198  CD  PRO A 213      15.386  28.268  32.544  1.00  0.00           C  
ATOM   3199  HA  PRO A 213      16.395  25.300  31.655  1.00  0.00           H  
ATOM   3200 1HB  PRO A 213      14.746  25.249  33.835  1.00  0.00           H  
ATOM   3201 2HB  PRO A 213      16.374  25.939  33.923  1.00  0.00           H  
ATOM   3202 1HG  PRO A 213      13.712  27.366  33.588  1.00  0.00           H  
ATOM   3203 2HG  PRO A 213      15.057  27.808  34.634  1.00  0.00           H  
ATOM   3204 1HD  PRO A 213      14.597  28.972  32.240  1.00  0.00           H  
ATOM   3205 2HD  PRO A 213      16.278  28.781  32.936  1.00  0.00           H  
ATOM   3206  N   LYS A 214      14.226  23.975  31.247  1.00  0.00           N  
ATOM   3207  CA  LYS A 214      12.998  23.268  30.815  1.00  0.00           C  
ATOM   3208  C   LYS A 214      12.474  22.483  32.028  1.00  0.00           C  
ATOM   3209  O   LYS A 214      13.252  21.877  32.746  1.00  0.00           O  
ATOM   3210  CB  LYS A 214      13.279  22.343  29.630  1.00  0.00           C  
ATOM   3211  CG  LYS A 214      13.683  23.056  28.347  1.00  0.00           C  
ATOM   3212  CD  LYS A 214      14.177  22.073  27.295  1.00  0.00           C  
ATOM   3213  CE  LYS A 214      13.048  21.256  26.683  1.00  0.00           C  
ATOM   3214  NZ  LYS A 214      13.526  20.399  25.564  1.00  0.00           N  
ATOM   3215  H   LYS A 214      15.040  23.429  31.487  1.00  0.00           H  
ATOM   3216  HA  LYS A 214      12.253  23.999  30.497  1.00  0.00           H  
ATOM   3217 1HB  LYS A 214      14.080  21.651  29.893  1.00  0.00           H  
ATOM   3218 2HB  LYS A 214      12.380  21.758  29.429  1.00  0.00           H  
ATOM   3219 1HG  LYS A 214      12.825  23.599  27.948  1.00  0.00           H  
ATOM   3220 2HG  LYS A 214      14.476  23.772  28.558  1.00  0.00           H  
ATOM   3221 1HD  LYS A 214      14.680  22.619  26.497  1.00  0.00           H  
ATOM   3222 2HD  LYS A 214      14.890  21.385  27.751  1.00  0.00           H  
ATOM   3223 1HE  LYS A 214      12.604  20.621  27.447  1.00  0.00           H  
ATOM   3224 2HE  LYS A 214      12.282  21.935  26.308  1.00  0.00           H  
ATOM   3225 1HZ  LYS A 214      12.751  19.874  25.185  1.00  0.00           H  
ATOM   3226 2HZ  LYS A 214      13.926  20.979  24.840  1.00  0.00           H  
ATOM   3227 3HZ  LYS A 214      14.229  19.760  25.907  1.00  0.00           H  
ATOM   3228  N   MET A 215      11.149  22.454  32.216  1.00  0.00           N  
ATOM   3229  CA  MET A 215      10.581  21.724  33.351  1.00  0.00           C  
ATOM   3230  C   MET A 215       9.405  20.839  32.862  1.00  0.00           C  
ATOM   3231  O   MET A 215       8.912  19.946  33.590  1.00  0.00           O  
ATOM   3232  OXT MET A 215       8.958  21.014  31.762  1.00  0.00           O  
ATOM   3233  CB  MET A 215      10.144  22.751  34.396  1.00  0.00           C  
ATOM   3234  CG  MET A 215       9.585  22.238  35.715  1.00  0.00           C  
ATOM   3235  SD  MET A 215       9.117  23.607  36.793  1.00  0.00           S  
ATOM   3236  CE  MET A 215      10.648  24.322  37.388  1.00  0.00           C  
ATOM   3237  H   MET A 215      10.540  22.935  31.570  1.00  0.00           H  
ATOM   3238  HA  MET A 215      11.340  21.072  33.784  1.00  0.00           H  
ATOM   3239 1HB  MET A 215      11.003  23.373  34.640  1.00  0.00           H  
ATOM   3240 2HB  MET A 215       9.370  23.386  33.964  1.00  0.00           H  
ATOM   3241 1HG  MET A 215       8.711  21.615  35.528  1.00  0.00           H  
ATOM   3242 2HG  MET A 215      10.333  21.627  36.219  1.00  0.00           H  
ATOM   3243 1HE  MET A 215      10.446  25.163  38.051  1.00  0.00           H  
ATOM   3244 2HE  MET A 215      11.211  23.565  37.936  1.00  0.00           H  
ATOM   3245 3HE  MET A 215      11.246  24.676  36.549  1.00  0.00           H  
TER                                                                             
ATOM   3247  N   MCM B 216      35.964  30.990  33.764  1.00  0.00           N  
ATOM   3248  CA  MCM B 216      35.798  32.169  34.610  1.00  0.00           C  
ATOM   3249  C   MCM B 216      34.629  32.981  34.070  1.00  0.00           C  
ATOM   3250  O   MCM B 216      33.813  33.422  34.879  1.00  0.00           O  
ATOM   3251  CB  MCM B 216      37.079  33.005  34.635  1.00  0.00           C  
ATOM   3252  CG  MCM B 216      37.454  33.518  36.010  1.00  0.00           C  
ATOM   3253  CD1 MCM B 216      37.834  32.623  37.100  1.00  0.00           C  
ATOM   3254  CD2 MCM B 216      37.443  34.836  36.240  1.00  0.00           C  
ATOM   3255  CE1 MCM B 216      37.912  31.233  37.018  1.00  0.00           C  
ATOM   3256  CE2 MCM B 216      38.163  33.203  38.329  1.00  0.00           C  
ATOM   3257  CZ3 MCM B 216      38.290  30.457  38.092  1.00  0.00           C  
ATOM   3258  CE3 MCM B 216      37.776  35.414  37.540  1.00  0.00           C  
ATOM   3259  OZ1 MCM B 216      38.119  34.541  38.512  1.00  0.00           O  
ATOM   3260  OZ2 MCM B 216      37.761  36.572  37.789  1.00  0.00           O  
ATOM   3261  CZ4 MCM B 216      38.544  32.452  39.418  1.00  0.00           C  
ATOM   3262  CT  MCM B 216      38.607  31.071  39.304  1.00  0.00           C  
ATOM   3263  OI  MCM B 216      38.982  30.413  40.407  1.00  0.00           O  
ATOM   3264  CK  MCM B 216      38.023  29.787  41.218  1.00  0.00           C  
ATOM   3265 1H   MCM B 216      36.728  30.440  34.101  1.00  0.00           H  
ATOM   3266 2H   MCM B 216      35.123  30.450  33.791  1.00  0.00           H  
ATOM   3267 3H   MCM B 216      36.151  31.273  32.823  1.00  0.00           H  
ATOM   3268  HA  MCM B 216      35.600  31.872  35.627  1.00  0.00           H  
ATOM   3269 1HB  MCM B 216      37.876  32.417  34.200  1.00  0.00           H  
ATOM   3270 2HB  MCM B 216      36.939  33.864  33.988  1.00  0.00           H  
ATOM   3271 1HD2 MCM B 216      37.200  35.553  35.480  1.00  0.00           H  
ATOM   3272 1HE1 MCM B 216      37.662  30.740  36.101  1.00  0.00           H  
ATOM   3273 1HZ3 MCM B 216      38.327  29.392  37.981  1.00  0.00           H  
ATOM   3274 1HZ4 MCM B 216      38.786  32.931  40.346  1.00  0.00           H  
ATOM   3275 1HK  MCM B 216      38.568  29.350  42.040  1.00  0.00           H  
ATOM   3276 2HK  MCM B 216      37.306  30.502  41.602  1.00  0.00           H  
ATOM   3277 3HK  MCM B 216      37.503  29.004  40.678  1.00  0.00           H  
ATOM   3278  N   HIS B 217      34.397  33.266  32.789  1.00  0.00           N  
ATOM   3279  CA  HIS B 217      33.175  34.022  32.543  1.00  0.00           C  
ATOM   3280  C   HIS B 217      31.998  33.077  32.736  1.00  0.00           C  
ATOM   3281  O   HIS B 217      32.137  31.897  32.410  1.00  0.00           O  
ATOM   3282  CB  HIS B 217      33.156  34.624  31.134  1.00  0.00           C  
ATOM   3283  CG  HIS B 217      34.075  35.795  30.968  1.00  0.00           C  
ATOM   3284  ND1 HIS B 217      33.755  36.886  30.187  1.00  0.00           N  
ATOM   3285  CD2 HIS B 217      35.303  36.045  31.480  1.00  0.00           C  
ATOM   3286  CE1 HIS B 217      34.748  37.757  30.227  1.00  0.00           C  
ATOM   3287  NE2 HIS B 217      35.698  37.271  31.004  1.00  0.00           N  
ATOM   3288  H   HIS B 217      35.003  32.994  32.028  1.00  0.00           H  
ATOM   3289  HA  HIS B 217      33.101  34.852  33.246  1.00  0.00           H  
ATOM   3290 1HB  HIS B 217      33.441  33.861  30.408  1.00  0.00           H  
ATOM   3291 2HB  HIS B 217      32.145  34.947  30.890  1.00  0.00           H  
ATOM   3292  HD1 HIS B 217      32.882  37.048  29.726  1.00  0.00           H  
ATOM   3293  HD2 HIS B 217      35.957  35.479  32.143  1.00  0.00           H  
ATOM   3294  HE1 HIS B 217      34.688  38.693  29.672  1.00  0.00           H  
ATOM   3295  N   LEU B 218      30.866  33.544  33.245  1.00  0.00           N  
ATOM   3296  CA  LEU B 218      30.558  34.907  33.673  1.00  0.00           C  
ATOM   3297  C   LEU B 218      30.978  35.001  35.143  1.00  0.00           C  
ATOM   3298  O   LEU B 218      30.949  33.986  35.839  1.00  0.00           O  
ATOM   3299  CB  LEU B 218      29.068  35.226  33.505  1.00  0.00           C  
ATOM   3300  CG  LEU B 218      28.516  35.095  32.079  1.00  0.00           C  
ATOM   3301  CD1 LEU B 218      27.000  35.233  32.107  1.00  0.00           C  
ATOM   3302  CD2 LEU B 218      29.146  36.158  31.192  1.00  0.00           C  
ATOM   3303  H   LEU B 218      30.121  32.870  33.350  1.00  0.00           H  
ATOM   3304  HA  LEU B 218      31.166  35.618  33.113  1.00  0.00           H  
ATOM   3305 1HB  LEU B 218      28.495  34.556  34.144  1.00  0.00           H  
ATOM   3306 2HB  LEU B 218      28.891  36.249  33.836  1.00  0.00           H  
ATOM   3307  HG  LEU B 218      28.753  34.106  31.686  1.00  0.00           H  
ATOM   3308 1HD1 LEU B 218      26.608  35.140  31.094  1.00  0.00           H  
ATOM   3309 2HD1 LEU B 218      26.574  34.449  32.733  1.00  0.00           H  
ATOM   3310 3HD1 LEU B 218      26.731  36.208  32.511  1.00  0.00           H  
ATOM   3311 1HD2 LEU B 218      28.754  36.065  30.178  1.00  0.00           H  
ATOM   3312 2HD2 LEU B 218      28.908  37.147  31.583  1.00  0.00           H  
ATOM   3313 3HD2 LEU B 218      30.228  36.025  31.176  1.00  0.00           H  
ATOM   3314  N   PHE B 219      31.360  36.173  35.634  1.00  0.00           N  
ATOM   3315  CA  PHE B 219      31.927  36.269  36.974  1.00  0.00           C  
ATOM   3316  C   PHE B 219      31.568  37.628  37.556  1.00  0.00           C  
ATOM   3317  O   PHE B 219      31.040  38.447  36.803  1.00  0.00           O  
ATOM   3318  CB  PHE B 219      33.445  36.088  36.948  1.00  0.00           C  
ATOM   3319  CG  PHE B 219      34.171  37.163  36.191  1.00  0.00           C  
ATOM   3320  CD1 PHE B 219      35.038  38.027  36.845  1.00  0.00           C  
ATOM   3321  CD2 PHE B 219      33.989  37.315  34.825  1.00  0.00           C  
ATOM   3322  CE1 PHE B 219      35.706  39.017  36.150  1.00  0.00           C  
ATOM   3323  CE2 PHE B 219      34.656  38.303  34.128  1.00  0.00           C  
ATOM   3324  CZ  PHE B 219      35.516  39.155  34.792  1.00  0.00           C  
ATOM   3325  H   PHE B 219      31.265  37.014  35.083  1.00  0.00           H  
ATOM   3326  HA  PHE B 219      31.482  35.499  37.606  1.00  0.00           H  
ATOM   3327 1HB  PHE B 219      33.827  36.072  37.968  1.00  0.00           H  
ATOM   3328 2HB  PHE B 219      33.689  35.128  36.493  1.00  0.00           H  
ATOM   3329  HD1 PHE B 219      35.189  37.917  37.919  1.00  0.00           H  
ATOM   3330  HD2 PHE B 219      33.309  36.642  34.301  1.00  0.00           H  
ATOM   3331  HE1 PHE B 219      36.384  39.689  36.677  1.00  0.00           H  
ATOM   3332  HE2 PHE B 219      34.504  38.411  33.054  1.00  0.00           H  
ATOM   3333  HZ  PHE B 219      36.041  39.936  34.244  1.00  0.00           H  
ATOM   3334  N   ARG B 220      31.826  37.898  38.834  1.00  0.00           N  
ATOM   3335  CA  ARG B 220      31.251  39.136  39.341  1.00  0.00           C  
ATOM   3336  C   ARG B 220      31.739  40.286  38.473  1.00  0.00           C  
ATOM   3337  CB  ARG B 220      31.643  39.352  40.795  1.00  0.00           C  
ATOM   3338  CG  ARG B 220      31.115  40.636  41.416  1.00  0.00           C  
ATOM   3339  CD  ARG B 220      31.224  40.615  42.897  1.00  0.00           C  
ATOM   3340  NE  ARG B 220      32.608  40.551  43.338  1.00  0.00           N  
ATOM   3341  CZ  ARG B 220      33.430  41.614  43.434  1.00  0.00           C  
ATOM   3342  NH1 ARG B 220      32.993  42.813  43.118  1.00  0.00           N  
ATOM   3343  NH2 ARG B 220      34.675  41.452  43.847  1.00  0.00           N  
ATOM   3344  ST1 ARG B 220      33.358  40.446  38.098  1.00  0.00           S  
ATOM   3345  H   ARG B 220      32.376  37.321  39.454  1.00  0.00           H  
ATOM   3346  HA  ARG B 220      30.165  39.063  39.281  1.00  0.00           H  
ATOM   3347 1HB  ARG B 220      31.280  38.521  41.397  1.00  0.00           H  
ATOM   3348 2HB  ARG B 220      32.730  39.368  40.880  1.00  0.00           H  
ATOM   3349 1HG  ARG B 220      31.688  41.484  41.042  1.00  0.00           H  
ATOM   3350 2HG  ARG B 220      30.064  40.762  41.151  1.00  0.00           H  
ATOM   3351 1HD  ARG B 220      30.776  41.519  43.308  1.00  0.00           H  
ATOM   3352 2HD  ARG B 220      30.701  39.742  43.288  1.00  0.00           H  
ATOM   3353  HE  ARG B 220      32.980  39.645  43.591  1.00  0.00           H  
ATOM   3354 1HH1 ARG B 220      32.041  42.937  42.802  1.00  0.00           H  
ATOM   3355 2HH1 ARG B 220      33.609  43.610  43.190  1.00  0.00           H  
ATOM   3356 1HH2 ARG B 220      35.011  40.530  44.090  1.00  0.00           H  
ATOM   3357 2HH2 ARG B 220      35.290  42.248  43.919  1.00  0.00           H  
ATOM   3358  N   ALA B 221      30.920  41.203  37.980  1.00  0.00           N  
ATOM   3359  CA  ALA B 221      31.529  42.262  37.179  1.00  0.00           C  
ATOM   3360  C   ALA B 221      30.841  43.584  37.489  1.00  0.00           C  
ATOM   3361  O   ALA B 221      30.257  44.213  36.606  1.00  0.00           O  
ATOM   3362  CB  ALA B 221      31.439  41.924  35.698  1.00  0.00           C  
ATOM   3363  H   ALA B 221      29.921  41.209  38.125  1.00  0.00           H  
ATOM   3364  HA  ALA B 221      32.579  42.339  37.461  1.00  0.00           H  
ATOM   3365 1HB  ALA B 221      31.896  42.723  35.114  1.00  0.00           H  
ATOM   3366 2HB  ALA B 221      31.963  40.988  35.506  1.00  0.00           H  
ATOM   3367 3HB  ALA B 221      30.393  41.819  35.412  1.00  0.00           H  
ATOM   3368  N   MCM B 222      30.937  43.969  38.756  1.00  0.00           N  
ATOM   3369  CA  MCM B 222      30.356  45.083  39.497  1.00  0.00           C  
ATOM   3370  C   MCM B 222      30.747  44.838  40.948  1.00  0.00           C  
ATOM   3371  O   MCM B 222      30.797  43.685  41.380  1.00  0.00           O  
ATOM   3372  OXT MCM B 222      31.005  45.758  41.673  1.00  0.00           O  
ATOM   3373  CB  MCM B 222      28.838  45.146  39.323  1.00  0.00           C  
ATOM   3374  CG  MCM B 222      28.202  46.391  39.904  1.00  0.00           C  
ATOM   3375  CD1 MCM B 222      27.615  46.416  41.242  1.00  0.00           C  
ATOM   3376  CD2 MCM B 222      28.176  47.512  39.175  1.00  0.00           C  
ATOM   3377  CE1 MCM B 222      27.577  45.342  42.130  1.00  0.00           C  
ATOM   3378  CE2 MCM B 222      27.055  47.619  41.681  1.00  0.00           C  
ATOM   3379  CZ3 MCM B 222      27.013  45.448  43.383  1.00  0.00           C  
ATOM   3380  CE3 MCM B 222      27.569  48.752  39.653  1.00  0.00           C  
ATOM   3381  OZ1 MCM B 222      27.041  48.719  40.896  1.00  0.00           O  
ATOM   3382  OZ2 MCM B 222      27.511  49.760  39.032  1.00  0.00           O  
ATOM   3383  CZ4 MCM B 222      26.485  47.754  42.927  1.00  0.00           C  
ATOM   3384  CT  MCM B 222      26.460  46.665  43.785  1.00  0.00           C  
ATOM   3385  OI  MCM B 222      25.887  46.875  44.975  1.00  0.00           O  
ATOM   3386  CK  MCM B 222      25.376  45.797  45.715  1.00  0.00           C  
ATOM   3387  H   MCM B 222      31.538  43.337  39.267  1.00  0.00           H  
ATOM   3388  HA  MCM B 222      30.743  46.020  39.129  1.00  0.00           H  
ATOM   3389 1HB  MCM B 222      28.612  45.039  38.270  1.00  0.00           H  
ATOM   3390 2HB  MCM B 222      28.400  44.287  39.821  1.00  0.00           H  
ATOM   3391 1HD2 MCM B 222      28.612  47.575  38.196  1.00  0.00           H  
ATOM   3392 1HE1 MCM B 222      27.986  44.396  41.838  1.00  0.00           H  
ATOM   3393 1HZ3 MCM B 222      27.001  44.592  44.027  1.00  0.00           H  
ATOM   3394 1HZ4 MCM B 222      26.062  48.692  43.229  1.00  0.00           H  
ATOM   3395 1HK  MCM B 222      24.957  46.225  46.612  1.00  0.00           H  
ATOM   3396 2HK  MCM B 222      24.599  45.278  45.167  1.00  0.00           H  
ATOM   3397 3HK  MCM B 222      26.160  45.099  45.985  1.00  0.00           H  
TER                                                                             
CONECT 3247 3248 3265 3266 3267                                                 
CONECT 3248 3247 3249 3251 3268                                                 
CONECT 3249 3248 3250 3278                                                      
CONECT 3250 3249                                                                
CONECT 3251 3248 3252 3269 3270                                                 
CONECT 3252 3251 3253 3254                                                      
CONECT 3253 3252 3255 3256                                                      
CONECT 3254 3252 3258 3271                                                      
CONECT 3255 3253 3257 3272                                                      
CONECT 3256 3253 3259 3261                                                      
CONECT 3257 3255 3262 3273                                                      
CONECT 3258 3254 3259 3260                                                      
CONECT 3259 3256 3258                                                           
CONECT 3260 3258                                                                
CONECT 3261 3256 3262 3274                                                      
CONECT 3262 3257 3261 3263                                                      
CONECT 3263 3262 3264                                                           
CONECT 3264 3263 3275 3276 3277                                                 
CONECT 3265 3247                                                                
CONECT 3266 3247                                                                
CONECT 3267 3247                                                                
CONECT 3268 3248                                                                
CONECT 3269 3251                                                                
CONECT 3270 3251                                                                
CONECT 3271 3254                                                                
CONECT 3272 3255                                                                
CONECT 3273 3257                                                                
CONECT 3274 3261                                                                
CONECT 3275 3264                                                                
CONECT 3276 3264                                                                
CONECT 3277 3264                                                                
CONECT 3278 3249                                                                
CONECT 3360 3368                                                                
CONECT 3368 3360 3369 3387                                                      
CONECT 3369 3368 3370 3373 3388                                                 
CONECT 3370 3369 3371 3372                                                      
CONECT 3371 3370                                                                
CONECT 3372 3370                                                                
CONECT 3373 3369 3374 3389 3390                                                 
CONECT 3374 3373 3375 3376                                                      
CONECT 3375 3374 3377 3378                                                      
CONECT 3376 3374 3380 3391                                                      
CONECT 3377 3375 3379 3392                                                      
CONECT 3378 3375 3381 3383                                                      
CONECT 3379 3377 3384 3393                                                      
CONECT 3380 3376 3381 3382                                                      
CONECT 3381 3378 3380                                                           
CONECT 3382 3380                                                                
CONECT 3383 3378 3384 3394                                                      
CONECT 3384 3379 3383 3385                                                      
CONECT 3385 3384 3386                                                           
CONECT 3386 3385 3395 3396 3397                                                 
CONECT 3387 3368                                                                
CONECT 3388 3369                                                                
CONECT 3389 3373                                                                
CONECT 3390 3373                                                                
CONECT 3391 3376                                                                
CONECT 3392 3377                                                                
CONECT 3393 3379                                                                
CONECT 3394 3383                                                                
CONECT 3395 3386                                                                
CONECT 3396 3386                                                                
CONECT 3397 3386                                                                
