# Supplementary material for: Rational design of thioamide peptides as selective inhibitors of cysteine protease cathepsin L
Source: Chem Sci. 2021 Jul 19;12(32):10825–35. doi: 10.1039/d1sc00785h (PMC8901119; doi:10.1039/d1sc00785h)
Supplement: SC-012-D1SC00785H-s027 [file SC-012-D1SC00785H-s027.pdb]

HEADER                                            04-OCT-20   XXXX              
EXPDTA    THEORETICAL MODEL                                                     
REMARK 220                                                                      
REMARK 220 EXPERIMENTAL DETAILS                                                 
REMARK 220  EXPERIMENT TYPE                : THEORETICAL MODELLING              
REMARK 220  DATE OF DATA COLLECTION        : 04-OCT-20                          
REMARK 220                                                                      
REMARK 220 REMARK: MODEL GENERATED BY ROSETTA                                   
REMARK 220  VERSION 2019.22+release.d8f9b4a                                     
SSBOND     CYS A   22    CYS A   66                                       2.09  
SSBOND     CYS A   56    CYS A   99                                       2.03  
SSBOND     CYS A  158    CYS A  206                                       2.05  
ATOM      1  N   LEU A   1       5.253  37.511  16.609  1.00  0.00           N  
ATOM      2  CA  LEU A   1       6.044  37.828  17.857  1.00  0.00           C  
ATOM      3  C   LEU A   1       5.941  39.310  18.199  1.00  0.00           C  
ATOM      4  O   LEU A   1       6.040  40.117  17.282  1.00  0.00           O  
ATOM      5  CB  LEU A   1       7.515  37.438  17.675  1.00  0.00           C  
ATOM      6  CG  LEU A   1       8.433  37.511  18.903  1.00  0.00           C  
ATOM      7  CD1 LEU A   1       8.080  36.399  19.881  1.00  0.00           C  
ATOM      8  CD2 LEU A   1       9.886  37.402  18.464  1.00  0.00           C  
ATOM      9 1H   LEU A   1       5.333  36.536  16.403  1.00  0.00           H  
ATOM     10 2H   LEU A   1       4.291  37.741  16.753  1.00  0.00           H  
ATOM     11 3H   LEU A   1       5.611  38.043  15.843  1.00  0.00           H  
ATOM     12  HA  LEU A   1       5.633  37.215  18.657  1.00  0.00           H  
ATOM     13 1HB  LEU A   1       7.557  36.411  17.315  1.00  0.00           H  
ATOM     14 2HB  LEU A   1       7.950  38.090  16.918  1.00  0.00           H  
ATOM     15  HG  LEU A   1       8.289  38.459  19.422  1.00  0.00           H  
ATOM     16 1HD1 LEU A   1       8.743  36.469  20.744  1.00  0.00           H  
ATOM     17 2HD1 LEU A   1       7.051  36.462  20.235  1.00  0.00           H  
ATOM     18 3HD1 LEU A   1       8.207  35.433  19.394  1.00  0.00           H  
ATOM     19 1HD2 LEU A   1      10.518  37.457  19.350  1.00  0.00           H  
ATOM     20 2HD2 LEU A   1      10.055  36.454  17.952  1.00  0.00           H  
ATOM     21 3HD2 LEU A   1      10.128  38.220  17.784  1.00  0.00           H  
ATOM     22  N   PRO A   2       5.761  39.735  19.457  1.00  0.00           N  
ATOM     23  CA  PRO A   2       5.702  41.149  19.858  1.00  0.00           C  
ATOM     24  C   PRO A   2       6.978  41.918  19.481  1.00  0.00           C  
ATOM     25  O   PRO A   2       8.085  41.379  19.545  1.00  0.00           O  
ATOM     26  CB  PRO A   2       5.537  41.066  21.378  1.00  0.00           C  
ATOM     27  CG  PRO A   2       4.907  39.737  21.623  1.00  0.00           C  
ATOM     28  CD  PRO A   2       5.509  38.818  20.594  1.00  0.00           C  
ATOM     29  HA  PRO A   2       4.823  41.620  19.393  1.00  0.00           H  
ATOM     30 1HB  PRO A   2       6.516  41.163  21.872  1.00  0.00           H  
ATOM     31 2HB  PRO A   2       4.914  41.897  21.739  1.00  0.00           H  
ATOM     32 1HG  PRO A   2       5.114  39.406  22.650  1.00  0.00           H  
ATOM     33 2HG  PRO A   2       3.814  39.814  21.524  1.00  0.00           H  
ATOM     34 1HD  PRO A   2       6.446  38.419  21.011  1.00  0.00           H  
ATOM     35 2HD  PRO A   2       4.766  38.031  20.389  1.00  0.00           H  
ATOM     36  N   ASP A   3       6.812  43.179  19.091  1.00  0.00           N  
ATOM     37  CA  ASP A   3       7.935  44.063  18.749  1.00  0.00           C  
ATOM     38  C   ASP A   3       8.546  44.616  20.040  1.00  0.00           C  
ATOM     39  O   ASP A   3       9.634  45.196  20.036  1.00  0.00           O  
ATOM     40  CB  ASP A   3       7.460  45.177  17.813  1.00  0.00           C  
ATOM     41  CG  ASP A   3       6.296  45.941  18.427  1.00  0.00           C  
ATOM     42  OD1 ASP A   3       5.387  45.267  18.850  1.00  0.00           O  
ATOM     43  OD2 ASP A   3       6.316  47.148  18.473  1.00  0.00           O  
ATOM     44  H   ASP A   3       5.890  43.581  19.015  1.00  0.00           H  
ATOM     45  HA  ASP A   3       8.704  43.505  18.214  1.00  0.00           H  
ATOM     46 1HB  ASP A   3       8.283  45.862  17.610  1.00  0.00           H  
ATOM     47 2HB  ASP A   3       7.154  44.747  16.858  1.00  0.00           H  
ATOM     48  N   SER A   4       7.798  44.454  21.133  1.00  0.00           N  
ATOM     49  CA  SER A   4       8.219  44.878  22.475  1.00  0.00           C  
ATOM     50  C   SER A   4       7.604  44.009  23.558  1.00  0.00           C  
ATOM     51  O   SER A   4       6.517  43.462  23.404  1.00  0.00           O  
ATOM     52  CB  SER A   4       7.827  46.322  22.719  1.00  0.00           C  
ATOM     53  OG  SER A   4       6.436  46.471  22.795  1.00  0.00           O  
ATOM     54  H   SER A   4       6.895  44.015  21.025  1.00  0.00           H  
ATOM     55  HA  SER A   4       9.304  44.791  22.544  1.00  0.00           H  
ATOM     56 1HB  SER A   4       8.281  46.665  23.647  1.00  0.00           H  
ATOM     57 2HB  SER A   4       8.216  46.940  21.910  1.00  0.00           H  
ATOM     58  HG  SER A   4       6.273  47.415  22.867  1.00  0.00           H  
ATOM     59  N   VAL A   5       8.309  43.923  24.684  1.00  0.00           N  
ATOM     60  CA  VAL A   5       7.852  43.212  25.877  1.00  0.00           C  
ATOM     61  C   VAL A   5       8.646  43.746  27.074  1.00  0.00           C  
ATOM     62  O   VAL A   5       9.818  44.088  26.950  1.00  0.00           O  
ATOM     63  CB  VAL A   5       8.022  41.693  25.686  1.00  0.00           C  
ATOM     64  CG1 VAL A   5       9.487  41.358  25.450  1.00  0.00           C  
ATOM     65  CG2 VAL A   5       7.485  40.947  26.897  1.00  0.00           C  
ATOM     66  H   VAL A   5       9.206  44.387  24.685  1.00  0.00           H  
ATOM     67  HA  VAL A   5       6.795  43.432  26.029  1.00  0.00           H  
ATOM     68  HB  VAL A   5       7.475  41.372  24.799  1.00  0.00           H  
ATOM     69 1HG1 VAL A   5       9.600  40.281  25.315  1.00  0.00           H  
ATOM     70 2HG1 VAL A   5       9.814  41.884  24.553  1.00  0.00           H  
ATOM     71 3HG1 VAL A   5      10.083  41.674  26.305  1.00  0.00           H  
ATOM     72 1HG2 VAL A   5       7.607  39.873  26.756  1.00  0.00           H  
ATOM     73 2HG2 VAL A   5       8.015  41.239  27.804  1.00  0.00           H  
ATOM     74 3HG2 VAL A   5       6.425  41.174  27.022  1.00  0.00           H  
ATOM     75  N   ASP A   6       7.993  43.864  28.230  1.00  0.00           N  
ATOM     76  CA  ASP A   6       8.709  44.320  29.433  1.00  0.00           C  
ATOM     77  C   ASP A   6       8.175  43.603  30.669  1.00  0.00           C  
ATOM     78  O   ASP A   6       7.062  43.843  31.132  1.00  0.00           O  
ATOM     79  CB  ASP A   6       8.593  45.842  29.556  1.00  0.00           C  
ATOM     80  CG  ASP A   6       9.403  46.385  30.725  1.00  0.00           C  
ATOM     81  OD1 ASP A   6       9.530  45.686  31.703  1.00  0.00           O  
ATOM     82  OD2 ASP A   6       9.893  47.487  30.646  1.00  0.00           O  
ATOM     83  H   ASP A   6       7.010  43.641  28.274  1.00  0.00           H  
ATOM     84  HA  ASP A   6       9.762  44.057  29.330  1.00  0.00           H  
ATOM     85 1HB  ASP A   6       8.941  46.308  28.634  1.00  0.00           H  
ATOM     86 2HB  ASP A   6       7.548  46.124  29.687  1.00  0.00           H  
ATOM     87  N   TRP A   7       8.992  42.680  31.186  1.00  0.00           N  
ATOM     88  CA  TRP A   7       8.584  41.865  32.322  1.00  0.00           C  
ATOM     89  C   TRP A   7       8.638  42.652  33.635  1.00  0.00           C  
ATOM     90  O   TRP A   7       8.140  42.200  34.660  1.00  0.00           O  
ATOM     91  CB  TRP A   7       9.450  40.604  32.331  1.00  0.00           C  
ATOM     92  CG  TRP A   7       9.148  39.726  31.154  1.00  0.00           C  
ATOM     93  CD1 TRP A   7       9.987  39.393  30.133  1.00  0.00           C  
ATOM     94  CD2 TRP A   7       7.890  39.052  30.871  1.00  0.00           C  
ATOM     95  NE1 TRP A   7       9.343  38.568  29.244  1.00  0.00           N  
ATOM     96  CE2 TRP A   7       8.061  38.347  29.678  1.00  0.00           C  
ATOM     97  CE3 TRP A   7       6.653  38.992  31.526  1.00  0.00           C  
ATOM     98  CZ2 TRP A   7       7.058  37.591  29.113  1.00  0.00           C  
ATOM     99  CZ3 TRP A   7       5.640  38.228  30.957  1.00  0.00           C  
ATOM    100  CH2 TRP A   7       5.835  37.545  29.783  1.00  0.00           C  
ATOM    101  H   TRP A   7       9.907  42.543  30.786  1.00  0.00           H  
ATOM    102  HA  TRP A   7       7.549  41.572  32.150  1.00  0.00           H  
ATOM    103 1HB  TRP A   7      10.503  40.886  32.314  1.00  0.00           H  
ATOM    104 2HB  TRP A   7       9.292  40.030  33.244  1.00  0.00           H  
ATOM    105  HD1 TRP A   7      11.018  39.721  30.020  1.00  0.00           H  
ATOM    106  HE1 TRP A   7       9.719  38.168  28.395  1.00  0.00           H  
ATOM    107  HE3 TRP A   7       6.485  39.526  32.460  1.00  0.00           H  
ATOM    108  HZ2 TRP A   7       7.203  37.045  28.181  1.00  0.00           H  
ATOM    109  HZ3 TRP A   7       4.680  38.187  31.472  1.00  0.00           H  
ATOM    110  HH2 TRP A   7       5.019  36.955  29.365  1.00  0.00           H  
ATOM    111  N   ARG A   8       9.234  43.841  33.614  1.00  0.00           N  
ATOM    112  CA  ARG A   8       9.289  44.662  34.823  1.00  0.00           C  
ATOM    113  C   ARG A   8       7.881  45.273  34.940  1.00  0.00           C  
ATOM    114  O   ARG A   8       7.268  45.275  36.011  1.00  0.00           O  
ATOM    115  CB  ARG A   8      10.382  45.715  34.750  1.00  0.00           C  
ATOM    116  CG  ARG A   8      10.525  46.695  35.904  1.00  0.00           C  
ATOM    117  CD  ARG A   8      10.889  46.079  37.206  1.00  0.00           C  
ATOM    118  NE  ARG A   8      11.214  47.115  38.172  1.00  0.00           N  
ATOM    119  CZ  ARG A   8      11.299  46.988  39.511  1.00  0.00           C  
ATOM    120  NH1 ARG A   8      11.098  45.874  40.178  1.00  0.00           N  
ATOM    121  NH2 ARG A   8      11.610  48.080  40.189  1.00  0.00           N  
ATOM    122  H   ARG A   8       9.658  44.191  32.766  1.00  0.00           H  
ATOM    123  HA  ARG A   8       9.467  44.036  35.698  1.00  0.00           H  
ATOM    124 1HB  ARG A   8      11.345  45.215  34.656  1.00  0.00           H  
ATOM    125 2HB  ARG A   8      10.240  46.330  33.860  1.00  0.00           H  
ATOM    126 1HG  ARG A   8      11.306  47.416  35.664  1.00  0.00           H  
ATOM    127 2HG  ARG A   8       9.577  47.214  36.055  1.00  0.00           H  
ATOM    128 1HD  ARG A   8      10.056  45.489  37.587  1.00  0.00           H  
ATOM    129 2HD  ARG A   8      11.754  45.429  37.079  1.00  0.00           H  
ATOM    130  HE  ARG A   8      11.401  48.049  37.833  1.00  0.00           H  
ATOM    131 1HH1 ARG A   8      10.855  44.995  39.743  1.00  0.00           H  
ATOM    132 2HH1 ARG A   8      11.195  45.924  41.182  1.00  0.00           H  
ATOM    133 1HH2 ARG A   8      11.768  48.942  39.684  1.00  0.00           H  
ATOM    134 2HH2 ARG A   8      11.686  48.031  41.194  1.00  0.00           H  
ATOM    135  N   GLU A   9       7.377  45.779  33.814  1.00  0.00           N  
ATOM    136  CA  GLU A   9       6.048  46.380  33.766  1.00  0.00           C  
ATOM    137  C   GLU A   9       4.968  45.360  34.089  1.00  0.00           C  
ATOM    138  O   GLU A   9       3.944  45.699  34.696  1.00  0.00           O  
ATOM    139  CB  GLU A   9       5.742  46.983  32.394  1.00  0.00           C  
ATOM    140  CG  GLU A   9       6.504  48.258  32.059  1.00  0.00           C  
ATOM    141  CD  GLU A   9       6.136  48.807  30.709  1.00  0.00           C  
ATOM    142  OE1 GLU A   9       5.444  48.133  29.985  1.00  0.00           O  
ATOM    143  OE2 GLU A   9       6.547  49.902  30.398  1.00  0.00           O  
ATOM    144  H   GLU A   9       7.957  45.729  32.988  1.00  0.00           H  
ATOM    145  HA  GLU A   9       6.008  47.168  34.518  1.00  0.00           H  
ATOM    146 1HB  GLU A   9       5.973  46.248  31.623  1.00  0.00           H  
ATOM    147 2HB  GLU A   9       4.680  47.211  32.327  1.00  0.00           H  
ATOM    148 1HG  GLU A   9       6.291  49.007  32.817  1.00  0.00           H  
ATOM    149 2HG  GLU A   9       7.574  48.050  32.084  1.00  0.00           H  
ATOM    150  N   LYS A  10       5.170  44.111  33.686  1.00  0.00           N  
ATOM    151  CA  LYS A  10       4.202  43.051  33.942  1.00  0.00           C  
ATOM    152  C   LYS A  10       4.298  42.427  35.331  1.00  0.00           C  
ATOM    153  O   LYS A  10       3.539  41.509  35.633  1.00  0.00           O  
ATOM    154  CB  LYS A  10       4.348  41.974  32.866  1.00  0.00           C  
ATOM    155  CG  LYS A  10       3.952  42.457  31.477  1.00  0.00           C  
ATOM    156  CD  LYS A  10       4.158  41.378  30.424  1.00  0.00           C  
ATOM    157  CE  LYS A  10       3.744  41.831  29.032  1.00  0.00           C  
ATOM    158  NZ  LYS A  10       2.275  42.041  28.914  1.00  0.00           N  
ATOM    159  H   LYS A  10       6.021  43.891  33.185  1.00  0.00           H  
ATOM    160  HA  LYS A  10       3.210  43.498  33.858  1.00  0.00           H  
ATOM    161 1HB  LYS A  10       5.385  41.638  32.837  1.00  0.00           H  
ATOM    162 2HB  LYS A  10       3.730  41.113  33.119  1.00  0.00           H  
ATOM    163 1HG  LYS A  10       2.899  42.743  31.497  1.00  0.00           H  
ATOM    164 2HG  LYS A  10       4.551  43.327  31.211  1.00  0.00           H  
ATOM    165 1HD  LYS A  10       5.213  41.104  30.401  1.00  0.00           H  
ATOM    166 2HD  LYS A  10       3.571  40.499  30.688  1.00  0.00           H  
ATOM    167 1HE  LYS A  10       4.253  42.765  28.800  1.00  0.00           H  
ATOM    168 2HE  LYS A  10       4.050  41.073  28.311  1.00  0.00           H  
ATOM    169 1HZ  LYS A  10       2.048  42.338  27.976  1.00  0.00           H  
ATOM    170 2HZ  LYS A  10       1.792  41.176  29.116  1.00  0.00           H  
ATOM    171 3HZ  LYS A  10       1.975  42.749  29.568  1.00  0.00           H  
ATOM    172  N   GLY A  11       5.217  42.891  36.176  1.00  0.00           N  
ATOM    173  CA  GLY A  11       5.344  42.364  37.522  1.00  0.00           C  
ATOM    174  C   GLY A  11       6.039  41.032  37.706  1.00  0.00           C  
ATOM    175  O   GLY A  11       5.759  40.332  38.685  1.00  0.00           O  
ATOM    176  H   GLY A  11       5.848  43.627  35.897  1.00  0.00           H  
ATOM    177 1HA  GLY A  11       5.868  43.111  38.120  1.00  0.00           H  
ATOM    178 2HA  GLY A  11       4.341  42.291  37.941  1.00  0.00           H  
ATOM    179  N   CYS A  12       6.965  40.663  36.825  1.00  0.00           N  
ATOM    180  CA  CYS A  12       7.673  39.394  36.971  1.00  0.00           C  
ATOM    181  C   CYS A  12       9.109  39.582  37.433  1.00  0.00           C  
ATOM    182  O   CYS A  12       9.869  38.628  37.573  1.00  0.00           O  
ATOM    183  CB  CYS A  12       7.676  38.635  35.643  1.00  0.00           C  
ATOM    184  SG  CYS A  12       6.042  38.184  35.016  1.00  0.00           S  
ATOM    185  H   CYS A  12       7.196  41.254  36.038  1.00  0.00           H  
ATOM    186  HA  CYS A  12       7.147  38.794  37.714  1.00  0.00           H  
ATOM    187 1HB  CYS A  12       8.168  39.253  34.892  1.00  0.00           H  
ATOM    188 2HB  CYS A  12       8.252  37.715  35.747  1.00  0.00           H  
ATOM    189  HG  CYS A  12       6.471  37.548  33.931  1.00  0.00           H  
ATOM    190  N   VAL A  13       9.510  40.826  37.655  1.00  0.00           N  
ATOM    191  CA  VAL A  13      10.904  41.124  37.995  1.00  0.00           C  
ATOM    192  C   VAL A  13      11.069  41.901  39.292  1.00  0.00           C  
ATOM    193  O   VAL A  13      10.410  42.914  39.520  1.00  0.00           O  
ATOM    194  CB  VAL A  13      11.525  41.872  36.803  1.00  0.00           C  
ATOM    195  CG1 VAL A  13      12.983  42.213  37.074  1.00  0.00           C  
ATOM    196  CG2 VAL A  13      11.399  41.031  35.544  1.00  0.00           C  
ATOM    197  H   VAL A  13       8.826  41.568  37.584  1.00  0.00           H  
ATOM    198  HA  VAL A  13      11.418  40.169  38.119  1.00  0.00           H  
ATOM    199  HB  VAL A  13      11.002  42.818  36.659  1.00  0.00           H  
ATOM    200 1HG1 VAL A  13      13.396  42.741  36.215  1.00  0.00           H  
ATOM    201 2HG1 VAL A  13      13.052  42.847  37.958  1.00  0.00           H  
ATOM    202 3HG1 VAL A  13      13.546  41.296  37.241  1.00  0.00           H  
ATOM    203 1HG2 VAL A  13      11.841  41.572  34.708  1.00  0.00           H  
ATOM    204 2HG2 VAL A  13      11.921  40.084  35.685  1.00  0.00           H  
ATOM    205 3HG2 VAL A  13      10.350  40.829  35.326  1.00  0.00           H  
ATOM    206  N   THR A  14      11.970  41.393  40.128  1.00  0.00           N  
ATOM    207  CA  THR A  14      12.338  41.913  41.442  1.00  0.00           C  
ATOM    208  C   THR A  14      13.380  43.002  41.341  1.00  0.00           C  
ATOM    209  O   THR A  14      13.861  43.315  40.252  1.00  0.00           O  
ATOM    210  CB  THR A  14      12.837  40.775  42.353  1.00  0.00           C  
ATOM    211  OG1 THR A  14      14.055  40.239  41.821  1.00  0.00           O  
ATOM    212  CG2 THR A  14      11.784  39.679  42.433  1.00  0.00           C  
ATOM    213  H   THR A  14      12.445  40.562  39.808  1.00  0.00           H  
ATOM    214  HA  THR A  14      11.448  42.349  41.894  1.00  0.00           H  
ATOM    215  HB  THR A  14      13.032  41.162  43.354  1.00  0.00           H  
ATOM    216  HG1 THR A  14      14.349  39.504  42.365  1.00  0.00           H  
ATOM    217 1HG2 THR A  14      12.131  38.871  43.076  1.00  0.00           H  
ATOM    218 2HG2 THR A  14      10.863  40.095  42.842  1.00  0.00           H  
ATOM    219 3HG2 THR A  14      11.600  39.289  41.433  1.00  0.00           H  
ATOM    220  N   GLU A  15      13.731  43.597  42.479  1.00  0.00           N  
ATOM    221  CA  GLU A  15      14.678  44.697  42.546  1.00  0.00           C  
ATOM    222  C   GLU A  15      16.135  44.322  42.246  1.00  0.00           C  
ATOM    223  O   GLU A  15      16.556  43.185  42.437  1.00  0.00           O  
ATOM    224  CB  GLU A  15      14.610  45.326  43.940  1.00  0.00           C  
ATOM    225  CG  GLU A  15      13.253  45.928  44.274  1.00  0.00           C  
ATOM    226  CD  GLU A  15      12.908  47.068  43.357  1.00  0.00           C  
ATOM    227  OE1 GLU A  15      13.748  47.909  43.144  1.00  0.00           O  
ATOM    228  OE2 GLU A  15      11.803  47.102  42.866  1.00  0.00           O  
ATOM    229  H   GLU A  15      13.313  43.266  43.338  1.00  0.00           H  
ATOM    230  HA  GLU A  15      14.372  45.444  41.812  1.00  0.00           H  
ATOM    231 1HB  GLU A  15      14.843  44.573  44.692  1.00  0.00           H  
ATOM    232 2HB  GLU A  15      15.360  46.113  44.021  1.00  0.00           H  
ATOM    233 1HG  GLU A  15      12.485  45.158  44.191  1.00  0.00           H  
ATOM    234 2HG  GLU A  15      13.261  46.273  45.306  1.00  0.00           H  
ATOM    235  N   VAL A  16      16.884  45.315  41.782  1.00  0.00           N  
ATOM    236  CA  VAL A  16      18.292  45.194  41.443  1.00  0.00           C  
ATOM    237  C   VAL A  16      19.240  45.462  42.614  1.00  0.00           C  
ATOM    238  O   VAL A  16      19.094  46.438  43.348  1.00  0.00           O  
ATOM    239  CB  VAL A  16      18.615  46.162  40.289  1.00  0.00           C  
ATOM    240  CG1 VAL A  16      20.108  46.145  40.001  1.00  0.00           C  
ATOM    241  CG2 VAL A  16      17.807  45.765  39.063  1.00  0.00           C  
ATOM    242  H   VAL A  16      16.439  46.212  41.659  1.00  0.00           H  
ATOM    243  HA  VAL A  16      18.456  44.170  41.103  1.00  0.00           H  
ATOM    244  HB  VAL A  16      18.357  47.180  40.582  1.00  0.00           H  
ATOM    245 1HG1 VAL A  16      20.346  46.829  39.186  1.00  0.00           H  
ATOM    246 2HG1 VAL A  16      20.686  46.449  40.875  1.00  0.00           H  
ATOM    247 3HG1 VAL A  16      20.396  45.131  39.721  1.00  0.00           H  
ATOM    248 1HG2 VAL A  16      18.021  46.440  38.234  1.00  0.00           H  
ATOM    249 2HG2 VAL A  16      18.088  44.747  38.795  1.00  0.00           H  
ATOM    250 3HG2 VAL A  16      16.740  45.812  39.282  1.00  0.00           H  
ATOM    251  N   LYS A  17      20.214  44.565  42.764  1.00  0.00           N  
ATOM    252  CA  LYS A  17      21.240  44.604  43.796  1.00  0.00           C  
ATOM    253  C   LYS A  17      22.599  45.043  43.230  1.00  0.00           C  
ATOM    254  O   LYS A  17      22.837  44.968  42.023  1.00  0.00           O  
ATOM    255  CB  LYS A  17      21.377  43.235  44.463  1.00  0.00           C  
ATOM    256  CG  LYS A  17      20.131  42.772  45.204  1.00  0.00           C  
ATOM    257  CD  LYS A  17      20.358  41.440  45.906  1.00  0.00           C  
ATOM    258  CE  LYS A  17      19.078  40.907  46.532  1.00  0.00           C  
ATOM    259  NZ  LYS A  17      18.587  41.772  47.640  1.00  0.00           N  
ATOM    260  H   LYS A  17      20.238  43.800  42.104  1.00  0.00           H  
ATOM    261  HA  LYS A  17      20.932  45.350  44.530  1.00  0.00           H  
ATOM    262 1HB  LYS A  17      21.617  42.486  43.708  1.00  0.00           H  
ATOM    263 2HB  LYS A  17      22.203  43.258  45.175  1.00  0.00           H  
ATOM    264 1HG  LYS A  17      19.864  43.528  45.944  1.00  0.00           H  
ATOM    265 2HG  LYS A  17      19.309  42.663  44.496  1.00  0.00           H  
ATOM    266 1HD  LYS A  17      20.729  40.707  45.189  1.00  0.00           H  
ATOM    267 2HD  LYS A  17      21.105  41.561  46.690  1.00  0.00           H  
ATOM    268 1HE  LYS A  17      18.306  40.846  45.767  1.00  0.00           H  
ATOM    269 2HE  LYS A  17      19.262  39.908  46.924  1.00  0.00           H  
ATOM    270 1HZ  LYS A  17      17.738  41.391  48.033  1.00  0.00           H  
ATOM    271 2HZ  LYS A  17      19.293  41.822  48.360  1.00  0.00           H  
ATOM    272 3HZ  LYS A  17      18.397  42.700  47.287  1.00  0.00           H  
ATOM    273  N   TYR A  18      23.494  45.488  44.114  1.00  0.00           N  
ATOM    274  CA  TYR A  18      24.873  45.818  43.724  1.00  0.00           C  
ATOM    275  C   TYR A  18      25.788  44.664  44.167  1.00  0.00           C  
ATOM    276  O   TYR A  18      25.863  44.357  45.366  1.00  0.00           O  
ATOM    277  CB  TYR A  18      25.376  47.111  44.372  1.00  0.00           C  
ATOM    278  CG  TYR A  18      26.826  47.419  44.074  1.00  0.00           C  
ATOM    279  CD1 TYR A  18      27.199  47.990  42.866  1.00  0.00           C  
ATOM    280  CD2 TYR A  18      27.797  47.127  45.020  1.00  0.00           C  
ATOM    281  CE1 TYR A  18      28.527  48.268  42.602  1.00  0.00           C  
ATOM    282  CE2 TYR A  18      29.125  47.406  44.756  1.00  0.00           C  
ATOM    283  CZ  TYR A  18      29.486  47.974  43.552  1.00  0.00           C  
ATOM    284  OH  TYR A  18      30.809  48.250  43.294  1.00  0.00           O  
ATOM    285  H   TYR A  18      23.221  45.603  45.079  1.00  0.00           H  
ATOM    286  HA  TYR A  18      24.950  45.909  42.641  1.00  0.00           H  
ATOM    287 1HB  TYR A  18      24.774  47.953  44.029  1.00  0.00           H  
ATOM    288 2HB  TYR A  18      25.256  47.045  45.453  1.00  0.00           H  
ATOM    289  HD1 TYR A  18      26.440  48.221  42.119  1.00  0.00           H  
ATOM    290  HD2 TYR A  18      27.514  46.678  45.972  1.00  0.00           H  
ATOM    291  HE1 TYR A  18      28.810  48.717  41.650  1.00  0.00           H  
ATOM    292  HE2 TYR A  18      29.886  47.175  45.502  1.00  0.00           H  
ATOM    293  HH  TYR A  18      30.892  48.643  42.421  1.00  0.00           H  
ATOM    294  N   GLN A  19      26.474  44.030  43.222  1.00  0.00           N  
ATOM    295  CA  GLN A  19      27.372  42.938  43.612  1.00  0.00           C  
ATOM    296  C   GLN A  19      28.837  43.334  43.468  1.00  0.00           C  
ATOM    297  O   GLN A  19      29.699  42.730  44.104  1.00  0.00           O  
ATOM    298  CB  GLN A  19      27.090  41.688  42.775  1.00  0.00           C  
ATOM    299  CG  GLN A  19      25.710  41.091  42.993  1.00  0.00           C  
ATOM    300  CD  GLN A  19      25.429  39.928  42.060  1.00  0.00           C  
ATOM    301  OE1 GLN A  19      25.083  40.122  40.891  1.00  0.00           O  
ATOM    302  NE2 GLN A  19      25.575  38.711  42.571  1.00  0.00           N  
ATOM    303  H   GLN A  19      26.361  44.313  42.259  1.00  0.00           H  
ATOM    304  HA  GLN A  19      27.205  42.692  44.661  1.00  0.00           H  
ATOM    305 1HB  GLN A  19      27.189  41.928  41.717  1.00  0.00           H  
ATOM    306 2HB  GLN A  19      27.829  40.920  43.007  1.00  0.00           H  
ATOM    307 1HG  GLN A  19      25.639  40.730  44.019  1.00  0.00           H  
ATOM    308 2HG  GLN A  19      24.960  41.861  42.815  1.00  0.00           H  
ATOM    309 1HE2 GLN A  19      25.403  37.905  42.003  1.00  0.00           H  
ATOM    310 2HE2 GLN A  19      25.856  38.599  43.524  1.00  0.00           H  
ATOM    311  N   GLY A  20      29.131  44.334  42.654  1.00  0.00           N  
ATOM    312  CA  GLY A  20      30.507  44.787  42.558  1.00  0.00           C  
ATOM    313  C   GLY A  20      31.499  43.729  42.132  1.00  0.00           C  
ATOM    314  O   GLY A  20      31.412  43.113  41.067  1.00  0.00           O  
ATOM    315  H   GLY A  20      28.390  44.764  42.116  1.00  0.00           H  
ATOM    316 1HA  GLY A  20      30.552  45.618  41.854  1.00  0.00           H  
ATOM    317 2HA  GLY A  20      30.810  45.186  43.524  1.00  0.00           H  
ATOM    318  N   SER A  21      32.459  43.524  43.029  1.00  0.00           N  
ATOM    319  CA  SER A  21      33.568  42.585  42.884  1.00  0.00           C  
ATOM    320  C   SER A  21      33.197  41.115  43.044  1.00  0.00           C  
ATOM    321  O   SER A  21      33.957  40.246  42.635  1.00  0.00           O  
ATOM    322  CB  SER A  21      34.643  42.932  43.895  1.00  0.00           C  
ATOM    323  OG  SER A  21      34.196  42.701  45.203  1.00  0.00           O  
ATOM    324  H   SER A  21      32.426  44.060  43.884  1.00  0.00           H  
ATOM    325  HA  SER A  21      33.986  42.751  41.891  1.00  0.00           H  
ATOM    326 1HB  SER A  21      35.532  42.333  43.700  1.00  0.00           H  
ATOM    327 2HB  SER A  21      34.923  43.979  43.783  1.00  0.00           H  
ATOM    328  HG  SER A  21      34.927  42.941  45.778  1.00  0.00           H  
ATOM    329  N   CYS A  22      32.046  40.792  43.621  1.00  0.00           N  
ATOM    330  CA  CYS A  22      31.717  39.385  43.790  1.00  0.00           C  
ATOM    331  C   CYS A  22      31.170  38.809  42.474  1.00  0.00           C  
ATOM    332  O   CYS A  22      30.163  39.274  41.934  1.00  0.00           O  
ATOM    333  CB  CYS A  22      30.685  39.203  44.903  1.00  0.00           C  
ATOM    334  SG  CYS A  22      29.976  37.541  44.988  1.00  0.00           S  
ATOM    335  H   CYS A  22      31.404  41.505  43.937  1.00  0.00           H  
ATOM    336  HA  CYS A  22      32.627  38.852  44.062  1.00  0.00           H  
ATOM    337 1HB  CYS A  22      31.146  39.423  45.866  1.00  0.00           H  
ATOM    338 2HB  CYS A  22      29.869  39.911  44.762  1.00  0.00           H  
ATOM    339  N   GLY A  23      31.852  37.789  41.956  1.00  0.00           N  
ATOM    340  CA  GLY A  23      31.517  37.142  40.689  1.00  0.00           C  
ATOM    341  C   GLY A  23      30.387  36.134  40.833  1.00  0.00           C  
ATOM    342  O   GLY A  23      30.537  34.967  40.452  1.00  0.00           O  
ATOM    343  H   GLY A  23      32.655  37.416  42.441  1.00  0.00           H  
ATOM    344 1HA  GLY A  23      31.222  37.894  39.957  1.00  0.00           H  
ATOM    345 2HA  GLY A  23      32.399  36.639  40.294  1.00  0.00           H  
ATOM    346  N   ALA A  24      29.269  36.628  41.360  1.00  0.00           N  
ATOM    347  CA  ALA A  24      28.009  35.927  41.593  1.00  0.00           C  
ATOM    348  C   ALA A  24      26.932  36.521  40.700  1.00  0.00           C  
ATOM    349  O   ALA A  24      25.740  36.224  40.806  1.00  0.00           O  
ATOM    350  CB  ALA A  24      27.565  36.023  43.046  1.00  0.00           C  
ATOM    351  H   ALA A  24      29.331  37.600  41.622  1.00  0.00           H  
ATOM    352  HA  ALA A  24      28.128  34.880  41.318  1.00  0.00           H  
ATOM    353 1HB  ALA A  24      26.595  35.535  43.141  1.00  0.00           H  
ATOM    354 2HB  ALA A  24      28.300  35.522  43.676  1.00  0.00           H  
ATOM    355 3HB  ALA A  24      27.492  37.074  43.316  1.00  0.00           H  
ATOM    356  N   CYS A  25      27.388  37.396  39.809  1.00  0.00           N  
ATOM    357  CA  CYS A  25      26.596  38.152  38.842  1.00  0.00           C  
ATOM    358  C   CYS A  25      25.812  37.095  38.057  1.00  0.00           C  
ATOM    359  O   CYS A  25      24.639  37.289  37.712  1.00  0.00           O  
ATOM    360  CB  CYS A  25      27.470  38.988  37.907  1.00  0.00           C  
ATOM    361  SG  CYS A  25      28.750  38.041  37.049  1.00  0.00           S  
ATOM    362  H   CYS A  25      28.386  37.551  39.801  1.00  0.00           H  
ATOM    363  HA  CYS A  25      25.921  38.847  39.343  1.00  0.00           H  
ATOM    364 1HB  CYS A  25      26.843  39.467  37.154  1.00  0.00           H  
ATOM    365 2HB  CYS A  25      27.960  39.778  38.476  1.00  0.00           H  
ATOM    366  HG  CYS A  25      29.273  39.074  36.396  1.00  0.00           H  
ATOM    367  N   TRP A  26      26.447  35.966  37.757  1.00  0.00           N  
ATOM    368  CA  TRP A  26      25.763  34.851  37.095  1.00  0.00           C  
ATOM    369  C   TRP A  26      24.691  34.235  37.985  1.00  0.00           C  
ATOM    370  O   TRP A  26      23.708  33.692  37.477  1.00  0.00           O  
ATOM    371  CB  TRP A  26      26.804  33.794  36.723  1.00  0.00           C  
ATOM    372  CG  TRP A  26      27.465  33.268  37.961  1.00  0.00           C  
ATOM    373  CD1 TRP A  26      28.586  33.814  38.514  1.00  0.00           C  
ATOM    374  CD2 TRP A  26      27.110  32.131  38.820  1.00  0.00           C  
ATOM    375  NE1 TRP A  26      28.952  33.116  39.635  1.00  0.00           N  
ATOM    376  CE2 TRP A  26      28.067  32.086  39.843  1.00  0.00           C  
ATOM    377  CE3 TRP A  26      26.085  31.179  38.801  1.00  0.00           C  
ATOM    378  CZ2 TRP A  26      28.041  31.140  40.831  1.00  0.00           C  
ATOM    379  CZ3 TRP A  26      26.058  30.221  39.805  1.00  0.00           C  
ATOM    380  CH2 TRP A  26      27.009  30.199  40.795  1.00  0.00           C  
ATOM    381  H   TRP A  26      27.424  35.872  37.989  1.00  0.00           H  
ATOM    382  HA  TRP A  26      25.286  35.228  36.191  1.00  0.00           H  
ATOM    383 1HB  TRP A  26      26.336  32.974  36.180  1.00  0.00           H  
ATOM    384 2HB  TRP A  26      27.553  34.222  36.058  1.00  0.00           H  
ATOM    385  HD1 TRP A  26      29.126  34.681  38.134  1.00  0.00           H  
ATOM    386  HE1 TRP A  26      29.759  33.364  40.187  1.00  0.00           H  
ATOM    387  HE3 TRP A  26      25.326  31.194  38.018  1.00  0.00           H  
ATOM    388  HZ2 TRP A  26      28.790  31.115  41.622  1.00  0.00           H  
ATOM    389  HZ3 TRP A  26      25.267  29.472  39.802  1.00  0.00           H  
ATOM    390  HH2 TRP A  26      26.957  29.431  41.568  1.00  0.00           H  
ATOM    391  N   ALA A  27      24.851  34.279  39.307  1.00  0.00           N  
ATOM    392  CA  ALA A  27      23.870  33.684  40.203  1.00  0.00           C  
ATOM    393  C   ALA A  27      22.609  34.564  40.203  1.00  0.00           C  
ATOM    394  O   ALA A  27      21.475  34.079  40.242  1.00  0.00           O  
ATOM    395  CB  ALA A  27      24.441  33.526  41.605  1.00  0.00           C  
ATOM    396  H   ALA A  27      25.652  34.724  39.732  1.00  0.00           H  
ATOM    397  HA  ALA A  27      23.604  32.695  39.828  1.00  0.00           H  
ATOM    398 1HB  ALA A  27      23.680  33.079  42.247  1.00  0.00           H  
ATOM    399 2HB  ALA A  27      25.319  32.882  41.567  1.00  0.00           H  
ATOM    400 3HB  ALA A  27      24.735  34.490  42.021  1.00  0.00           H  
ATOM    401  N   PHE A  28      22.860  35.873  40.165  1.00  0.00           N  
ATOM    402  CA  PHE A  28      21.827  36.908  40.113  1.00  0.00           C  
ATOM    403  C   PHE A  28      20.991  36.708  38.842  1.00  0.00           C  
ATOM    404  O   PHE A  28      19.753  36.665  38.906  1.00  0.00           O  
ATOM    405  CB  PHE A  28      22.515  38.273  40.126  1.00  0.00           C  
ATOM    406  CG  PHE A  28      21.695  39.522  39.975  1.00  0.00           C  
ATOM    407  CD1 PHE A  28      21.043  40.101  41.054  1.00  0.00           C  
ATOM    408  CD2 PHE A  28      21.580  40.116  38.724  1.00  0.00           C  
ATOM    409  CE1 PHE A  28      20.294  41.251  40.883  1.00  0.00           C  
ATOM    410  CE2 PHE A  28      20.835  41.265  38.549  1.00  0.00           C  
ATOM    411  CZ  PHE A  28      20.194  41.827  39.635  1.00  0.00           C  
ATOM    412  H   PHE A  28      23.833  36.136  40.175  1.00  0.00           H  
ATOM    413  HA  PHE A  28      21.178  36.813  40.985  1.00  0.00           H  
ATOM    414 1HB  PHE A  28      23.041  38.369  41.076  1.00  0.00           H  
ATOM    415 2HB  PHE A  28      23.247  38.313  39.321  1.00  0.00           H  
ATOM    416  HD1 PHE A  28      21.127  39.643  42.039  1.00  0.00           H  
ATOM    417  HD2 PHE A  28      22.089  39.666  37.871  1.00  0.00           H  
ATOM    418  HE1 PHE A  28      19.786  41.699  41.737  1.00  0.00           H  
ATOM    419  HE2 PHE A  28      20.754  41.721  37.562  1.00  0.00           H  
ATOM    420  HZ  PHE A  28      19.607  42.732  39.482  1.00  0.00           H  
ATOM    421  N   SER A  29      21.649  36.594  37.696  1.00  0.00           N  
ATOM    422  CA  SER A  29      20.899  36.379  36.464  1.00  0.00           C  
ATOM    423  C   SER A  29      20.168  35.036  36.445  1.00  0.00           C  
ATOM    424  O   SER A  29      18.992  34.986  36.095  1.00  0.00           O  
ATOM    425  CB  SER A  29      21.800  36.453  35.247  1.00  0.00           C  
ATOM    426  OG  SER A  29      21.044  36.219  34.092  1.00  0.00           O  
ATOM    427  H   SER A  29      22.658  36.656  37.676  1.00  0.00           H  
ATOM    428  HA  SER A  29      20.150  37.168  36.387  1.00  0.00           H  
ATOM    429 1HB  SER A  29      22.267  37.438  35.206  1.00  0.00           H  
ATOM    430 2HB  SER A  29      22.599  35.718  35.328  1.00  0.00           H  
ATOM    431  HG  SER A  29      21.517  36.643  33.372  1.00  0.00           H  
ATOM    432  N   ALA A  30      20.827  33.944  36.836  1.00  0.00           N  
ATOM    433  CA  ALA A  30      20.118  32.664  36.799  1.00  0.00           C  
ATOM    434  C   ALA A  30      18.927  32.641  37.760  1.00  0.00           C  
ATOM    435  O   ALA A  30      17.849  32.137  37.426  1.00  0.00           O  
ATOM    436  CB  ALA A  30      21.059  31.512  37.115  1.00  0.00           C  
ATOM    437  H   ALA A  30      21.786  33.985  37.150  1.00  0.00           H  
ATOM    438  HA  ALA A  30      19.727  32.534  35.791  1.00  0.00           H  
ATOM    439 1HB  ALA A  30      20.516  30.567  37.061  1.00  0.00           H  
ATOM    440 2HB  ALA A  30      21.875  31.498  36.389  1.00  0.00           H  
ATOM    441 3HB  ALA A  30      21.461  31.647  38.116  1.00  0.00           H  
ATOM    442  N   VAL A  31      19.094  33.190  38.957  1.00  0.00           N  
ATOM    443  CA  VAL A  31      17.946  33.103  39.846  1.00  0.00           C  
ATOM    444  C   VAL A  31      16.907  34.110  39.369  1.00  0.00           C  
ATOM    445  O   VAL A  31      15.717  33.821  39.466  1.00  0.00           O  
ATOM    446  CB  VAL A  31      18.308  33.397  41.314  1.00  0.00           C  
ATOM    447  CG1 VAL A  31      18.476  34.874  41.632  1.00  0.00           C  
ATOM    448  CG2 VAL A  31      17.195  32.779  42.147  1.00  0.00           C  
ATOM    449  H   VAL A  31      19.952  33.640  39.247  1.00  0.00           H  
ATOM    450  HA  VAL A  31      17.543  32.090  39.801  1.00  0.00           H  
ATOM    451  HB  VAL A  31      19.273  32.946  41.547  1.00  0.00           H  
ATOM    452 1HG1 VAL A  31      18.730  34.988  42.686  1.00  0.00           H  
ATOM    453 2HG1 VAL A  31      19.275  35.285  41.014  1.00  0.00           H  
ATOM    454 3HG1 VAL A  31      17.559  35.429  41.434  1.00  0.00           H  
ATOM    455 1HG2 VAL A  31      17.400  32.956  43.202  1.00  0.00           H  
ATOM    456 2HG2 VAL A  31      16.259  33.254  41.854  1.00  0.00           H  
ATOM    457 3HG2 VAL A  31      17.153  31.706  41.955  1.00  0.00           H  
ATOM    458  N   GLY A  32      17.310  35.262  38.849  1.00  0.00           N  
ATOM    459  CA  GLY A  32      16.355  36.245  38.358  1.00  0.00           C  
ATOM    460  C   GLY A  32      15.485  35.676  37.243  1.00  0.00           C  
ATOM    461  O   GLY A  32      14.287  35.986  37.151  1.00  0.00           O  
ATOM    462  H   GLY A  32      18.292  35.494  38.779  1.00  0.00           H  
ATOM    463 1HA  GLY A  32      15.722  36.572  39.184  1.00  0.00           H  
ATOM    464 2HA  GLY A  32      16.902  37.113  37.995  1.00  0.00           H  
ATOM    465  N   ALA A  33      16.075  34.834  36.400  1.00  0.00           N  
ATOM    466  CA  ALA A  33      15.308  34.177  35.341  1.00  0.00           C  
ATOM    467  C   ALA A  33      14.234  33.306  35.993  1.00  0.00           C  
ATOM    468  O   ALA A  33      13.116  33.175  35.473  1.00  0.00           O  
ATOM    469  CB  ALA A  33      16.236  33.364  34.449  1.00  0.00           C  
ATOM    470  H   ALA A  33      17.064  34.654  36.499  1.00  0.00           H  
ATOM    471  HA  ALA A  33      14.819  34.937  34.730  1.00  0.00           H  
ATOM    472 1HB  ALA A  33      15.633  32.888  33.677  1.00  0.00           H  
ATOM    473 2HB  ALA A  33      16.986  34.002  33.980  1.00  0.00           H  
ATOM    474 3HB  ALA A  33      16.741  32.612  35.052  1.00  0.00           H  
ATOM    475  N   LEU A  34      14.567  32.699  37.132  1.00  0.00           N  
ATOM    476  CA  LEU A  34      13.606  31.877  37.867  1.00  0.00           C  
ATOM    477  C   LEU A  34      12.627  32.755  38.673  1.00  0.00           C  
ATOM    478  O   LEU A  34      11.478  32.372  38.850  1.00  0.00           O  
ATOM    479  CB  LEU A  34      14.299  30.903  38.827  1.00  0.00           C  
ATOM    480  CG  LEU A  34      13.388  29.987  39.654  1.00  0.00           C  
ATOM    481  CD1 LEU A  34      12.444  29.185  38.771  1.00  0.00           C  
ATOM    482  CD2 LEU A  34      14.273  29.060  40.476  1.00  0.00           C  
ATOM    483  H   LEU A  34      15.503  32.805  37.499  1.00  0.00           H  
ATOM    484  HA  LEU A  34      13.045  31.305  37.128  1.00  0.00           H  
ATOM    485 1HB  LEU A  34      14.962  30.265  38.244  1.00  0.00           H  
ATOM    486 2HB  LEU A  34      14.902  31.480  39.530  1.00  0.00           H  
ATOM    487  HG  LEU A  34      12.762  30.587  40.316  1.00  0.00           H  
ATOM    488 1HD1 LEU A  34      11.818  28.551  39.398  1.00  0.00           H  
ATOM    489 2HD1 LEU A  34      11.805  29.851  38.190  1.00  0.00           H  
ATOM    490 3HD1 LEU A  34      13.006  28.559  38.079  1.00  0.00           H  
ATOM    491 1HD2 LEU A  34      13.668  28.386  41.085  1.00  0.00           H  
ATOM    492 2HD2 LEU A  34      14.880  28.482  39.780  1.00  0.00           H  
ATOM    493 3HD2 LEU A  34      14.902  29.666  41.127  1.00  0.00           H  
ATOM    494  N   GLU A  35      13.046  33.929  39.146  1.00  0.00           N  
ATOM    495  CA  GLU A  35      12.084  34.768  39.865  1.00  0.00           C  
ATOM    496  C   GLU A  35      10.893  35.039  38.931  1.00  0.00           C  
ATOM    497  O   GLU A  35       9.728  34.970  39.334  1.00  0.00           O  
ATOM    498  CB  GLU A  35      12.726  36.078  40.328  1.00  0.00           C  
ATOM    499  CG  GLU A  35      13.727  36.003  41.472  1.00  0.00           C  
ATOM    500  CD  GLU A  35      14.469  37.284  41.724  1.00  0.00           C  
ATOM    501  OE1 GLU A  35      14.856  37.925  40.778  1.00  0.00           O  
ATOM    502  OE2 GLU A  35      14.663  37.639  42.864  1.00  0.00           O  
ATOM    503  H   GLU A  35      14.005  34.213  39.004  1.00  0.00           H  
ATOM    504  HA  GLU A  35      11.733  34.235  40.749  1.00  0.00           H  
ATOM    505 1HB  GLU A  35      13.251  36.533  39.487  1.00  0.00           H  
ATOM    506 2HB  GLU A  35      11.944  36.768  40.647  1.00  0.00           H  
ATOM    507 1HG  GLU A  35      13.182  35.728  42.376  1.00  0.00           H  
ATOM    508 2HG  GLU A  35      14.450  35.218  41.255  1.00  0.00           H  
ATOM    509  N   ALA A  36      11.213  35.352  37.675  1.00  0.00           N  
ATOM    510  CA  ALA A  36      10.163  35.598  36.687  1.00  0.00           C  
ATOM    511  C   ALA A  36       9.369  34.335  36.346  1.00  0.00           C  
ATOM    512  O   ALA A  36       8.147  34.412  36.213  1.00  0.00           O  
ATOM    513  CB  ALA A  36      10.793  36.185  35.432  1.00  0.00           C  
ATOM    514  H   ALA A  36      12.190  35.414  37.421  1.00  0.00           H  
ATOM    515  HA  ALA A  36       9.459  36.314  37.109  1.00  0.00           H  
ATOM    516 1HB  ALA A  36      10.010  36.365  34.698  1.00  0.00           H  
ATOM    517 2HB  ALA A  36      11.283  37.118  35.706  1.00  0.00           H  
ATOM    518 3HB  ALA A  36      11.519  35.475  35.035  1.00  0.00           H  
ATOM    519  N   GLN A  37      10.015  33.180  36.220  1.00  0.00           N  
ATOM    520  CA  GLN A  37       9.220  31.987  35.946  1.00  0.00           C  
ATOM    521  C   GLN A  37       8.346  31.627  37.141  1.00  0.00           C  
ATOM    522  O   GLN A  37       7.252  31.090  36.969  1.00  0.00           O  
ATOM    523  CB  GLN A  37      10.075  30.772  35.581  1.00  0.00           C  
ATOM    524  CG  GLN A  37      10.749  30.866  34.222  1.00  0.00           C  
ATOM    525  CD  GLN A  37       9.729  31.036  33.113  1.00  0.00           C  
ATOM    526  OE1 GLN A  37       8.742  30.300  33.028  1.00  0.00           O  
ATOM    527  NE2 GLN A  37       9.975  32.021  32.256  1.00  0.00           N  
ATOM    528  H   GLN A  37      11.020  33.129  36.307  1.00  0.00           H  
ATOM    529  HA  GLN A  37       8.567  32.200  35.098  1.00  0.00           H  
ATOM    530 1HB  GLN A  37      10.853  30.639  36.334  1.00  0.00           H  
ATOM    531 2HB  GLN A  37       9.456  29.875  35.586  1.00  0.00           H  
ATOM    532 1HG  GLN A  37      11.422  31.723  34.209  1.00  0.00           H  
ATOM    533 2HG  GLN A  37      11.312  29.948  34.050  1.00  0.00           H  
ATOM    534 1HE2 GLN A  37       9.351  32.201  31.496  1.00  0.00           H  
ATOM    535 2HE2 GLN A  37      10.793  32.584  32.380  1.00  0.00           H  
ATOM    536  N   LEU A  38       8.799  31.909  38.362  1.00  0.00           N  
ATOM    537  CA  LEU A  38       7.948  31.603  39.506  1.00  0.00           C  
ATOM    538  C   LEU A  38       6.648  32.416  39.394  1.00  0.00           C  
ATOM    539  O   LEU A  38       5.560  31.860  39.571  1.00  0.00           O  
ATOM    540  CB  LEU A  38       8.643  31.917  40.837  1.00  0.00           C  
ATOM    541  CG  LEU A  38       7.819  31.654  42.105  1.00  0.00           C  
ATOM    542  CD1 LEU A  38       7.529  30.166  42.245  1.00  0.00           C  
ATOM    543  CD2 LEU A  38       8.574  32.170  43.320  1.00  0.00           C  
ATOM    544  H   LEU A  38       9.712  32.325  38.485  1.00  0.00           H  
ATOM    545  HA  LEU A  38       7.727  30.536  39.474  1.00  0.00           H  
ATOM    546 1HB  LEU A  38       9.549  31.316  40.900  1.00  0.00           H  
ATOM    547 2HB  LEU A  38       8.924  32.970  40.838  1.00  0.00           H  
ATOM    548  HG  LEU A  38       6.859  32.166  42.035  1.00  0.00           H  
ATOM    549 1HD1 LEU A  38       6.944  29.999  43.149  1.00  0.00           H  
ATOM    550 2HD1 LEU A  38       6.965  29.800  41.386  1.00  0.00           H  
ATOM    551 3HD1 LEU A  38       8.466  29.616  42.311  1.00  0.00           H  
ATOM    552 1HD2 LEU A  38       7.981  31.980  44.215  1.00  0.00           H  
ATOM    553 2HD2 LEU A  38       9.538  31.673  43.426  1.00  0.00           H  
ATOM    554 3HD2 LEU A  38       8.734  33.241  43.193  1.00  0.00           H  
ATOM    555  N   LYS A  39       6.754  33.714  39.104  1.00  0.00           N  
ATOM    556  CA  LYS A  39       5.525  34.502  38.987  1.00  0.00           C  
ATOM    557  C   LYS A  39       4.695  34.062  37.776  1.00  0.00           C  
ATOM    558  O   LYS A  39       3.472  33.952  37.854  1.00  0.00           O  
ATOM    559  CB  LYS A  39       5.806  36.001  38.881  1.00  0.00           C  
ATOM    560  CG  LYS A  39       4.601  36.883  39.181  1.00  0.00           C  
ATOM    561  CD  LYS A  39       3.832  37.383  37.967  1.00  0.00           C  
ATOM    562  CE  LYS A  39       2.735  38.345  38.398  1.00  0.00           C  
ATOM    563  NZ  LYS A  39       1.966  38.904  37.254  1.00  0.00           N  
ATOM    564  H   LYS A  39       7.664  34.129  38.973  1.00  0.00           H  
ATOM    565  HA  LYS A  39       4.933  34.334  39.886  1.00  0.00           H  
ATOM    566 1HB  LYS A  39       6.603  36.266  39.576  1.00  0.00           H  
ATOM    567 2HB  LYS A  39       6.153  36.236  37.874  1.00  0.00           H  
ATOM    568 1HG  LYS A  39       3.903  36.314  39.797  1.00  0.00           H  
ATOM    569 2HG  LYS A  39       4.894  37.775  39.734  1.00  0.00           H  
ATOM    570 1HD  LYS A  39       4.524  37.889  37.292  1.00  0.00           H  
ATOM    571 2HD  LYS A  39       3.381  36.550  37.429  1.00  0.00           H  
ATOM    572 1HE  LYS A  39       2.046  37.816  39.056  1.00  0.00           H  
ATOM    573 2HE  LYS A  39       3.191  39.169  38.948  1.00  0.00           H  
ATOM    574 1HZ  LYS A  39       1.258  39.532  37.605  1.00  0.00           H  
ATOM    575 2HZ  LYS A  39       2.574  39.414  36.627  1.00  0.00           H  
ATOM    576 3HZ  LYS A  39       1.531  38.148  36.745  1.00  0.00           H  
ATOM    577  N   LEU A  40       5.337  33.791  36.641  1.00  0.00           N  
ATOM    578  CA  LEU A  40       4.542  33.382  35.471  1.00  0.00           C  
ATOM    579  C   LEU A  40       3.826  32.048  35.695  1.00  0.00           C  
ATOM    580  O   LEU A  40       2.679  31.884  35.267  1.00  0.00           O  
ATOM    581  CB  LEU A  40       5.486  33.277  34.266  1.00  0.00           C  
ATOM    582  CG  LEU A  40       6.050  34.613  33.767  1.00  0.00           C  
ATOM    583  CD1 LEU A  40       7.191  34.375  32.787  1.00  0.00           C  
ATOM    584  CD2 LEU A  40       4.942  35.422  33.109  1.00  0.00           C  
ATOM    585  H   LEU A  40       6.341  33.860  36.577  1.00  0.00           H  
ATOM    586  HA  LEU A  40       3.787  34.147  35.291  1.00  0.00           H  
ATOM    587 1HB  LEU A  40       6.323  32.636  34.542  1.00  0.00           H  
ATOM    588 2HB  LEU A  40       4.951  32.807  33.442  1.00  0.00           H  
ATOM    589  HG  LEU A  40       6.457  35.175  34.608  1.00  0.00           H  
ATOM    590 1HD1 LEU A  40       7.581  35.333  32.441  1.00  0.00           H  
ATOM    591 2HD1 LEU A  40       7.985  33.819  33.284  1.00  0.00           H  
ATOM    592 3HD1 LEU A  40       6.829  33.805  31.931  1.00  0.00           H  
ATOM    593 1HD2 LEU A  40       5.372  36.363  32.766  1.00  0.00           H  
ATOM    594 2HD2 LEU A  40       4.538  34.861  32.266  1.00  0.00           H  
ATOM    595 3HD2 LEU A  40       4.129  35.632  33.805  1.00  0.00           H  
ATOM    596  N   LYS A  41       4.483  31.109  36.362  1.00  0.00           N  
ATOM    597  CA  LYS A  41       3.885  29.812  36.661  1.00  0.00           C  
ATOM    598  C   LYS A  41       2.849  29.841  37.783  1.00  0.00           C  
ATOM    599  O   LYS A  41       1.811  29.186  37.671  1.00  0.00           O  
ATOM    600  CB  LYS A  41       4.981  28.805  37.011  1.00  0.00           C  
ATOM    601  CG  LYS A  41       4.543  27.352  37.149  1.00  0.00           C  
ATOM    602  CD  LYS A  41       4.297  26.714  35.790  1.00  0.00           C  
ATOM    603  CE  LYS A  41       3.953  25.236  35.899  1.00  0.00           C  
ATOM    604  NZ  LYS A  41       4.004  24.550  34.579  1.00  0.00           N  
ATOM    605  H   LYS A  41       5.429  31.285  36.678  1.00  0.00           H  
ATOM    606  HA  LYS A  41       3.358  29.484  35.766  1.00  0.00           H  
ATOM    607 1HB  LYS A  41       5.753  28.834  36.242  1.00  0.00           H  
ATOM    608 2HB  LYS A  41       5.442  29.092  37.956  1.00  0.00           H  
ATOM    609 1HG  LYS A  41       5.321  26.794  37.671  1.00  0.00           H  
ATOM    610 2HG  LYS A  41       3.625  27.292  37.733  1.00  0.00           H  
ATOM    611 1HD  LYS A  41       3.473  27.222  35.287  1.00  0.00           H  
ATOM    612 2HD  LYS A  41       5.188  26.813  35.170  1.00  0.00           H  
ATOM    613 1HE  LYS A  41       4.656  24.752  36.574  1.00  0.00           H  
ATOM    614 2HE  LYS A  41       2.949  25.136  36.312  1.00  0.00           H  
ATOM    615 1HZ  LYS A  41       3.770  23.575  34.692  1.00  0.00           H  
ATOM    616 2HZ  LYS A  41       3.345  24.977  33.943  1.00  0.00           H  
ATOM    617 3HZ  LYS A  41       4.937  24.631  34.199  1.00  0.00           H  
ATOM    618  N   THR A  42       3.095  30.599  38.846  1.00  0.00           N  
ATOM    619  CA  THR A  42       2.194  30.611  39.993  1.00  0.00           C  
ATOM    620  C   THR A  42       1.374  31.855  40.283  1.00  0.00           C  
ATOM    621  O   THR A  42       0.381  31.781  41.017  1.00  0.00           O  
ATOM    622  CB  THR A  42       2.967  30.296  41.288  1.00  0.00           C  
ATOM    623  OG1 THR A  42       3.883  31.370  41.542  1.00  0.00           O  
ATOM    624  CG2 THR A  42       3.739  28.990  41.174  1.00  0.00           C  
ATOM    625  H   THR A  42       3.917  31.183  38.873  1.00  0.00           H  
ATOM    626  HA  THR A  42       1.448  29.836  39.820  1.00  0.00           H  
ATOM    627  HB  THR A  42       2.263  30.216  42.114  1.00  0.00           H  
ATOM    628  HG1 THR A  42       4.569  31.359  40.871  1.00  0.00           H  
ATOM    629 1HG2 THR A  42       4.273  28.800  42.103  1.00  0.00           H  
ATOM    630 2HG2 THR A  42       3.044  28.175  40.978  1.00  0.00           H  
ATOM    631 3HG2 THR A  42       4.454  29.060  40.354  1.00  0.00           H  
ATOM    632  N   GLY A  43       1.759  33.008  39.746  1.00  0.00           N  
ATOM    633  CA  GLY A  43       1.131  34.283  40.034  1.00  0.00           C  
ATOM    634  C   GLY A  43       1.822  35.069  41.139  1.00  0.00           C  
ATOM    635  O   GLY A  43       1.541  36.253  41.318  1.00  0.00           O  
ATOM    636  H   GLY A  43       2.528  33.045  39.093  1.00  0.00           H  
ATOM    637 1HA  GLY A  43       1.127  34.882  39.124  1.00  0.00           H  
ATOM    638 2HA  GLY A  43       0.094  34.114  40.324  1.00  0.00           H  
ATOM    639  N   LYS A  44       2.723  34.441  41.889  1.00  0.00           N  
ATOM    640  CA  LYS A  44       3.414  35.116  42.975  1.00  0.00           C  
ATOM    641  C   LYS A  44       4.897  35.350  42.732  1.00  0.00           C  
ATOM    642  O   LYS A  44       5.640  34.403  42.453  1.00  0.00           O  
ATOM    643  CB  LYS A  44       3.222  34.317  44.264  1.00  0.00           C  
ATOM    644  CG  LYS A  44       3.985  34.815  45.484  1.00  0.00           C  
ATOM    645  CD  LYS A  44       3.469  36.137  46.031  1.00  0.00           C  
ATOM    646  CE  LYS A  44       4.232  36.532  47.286  1.00  0.00           C  
ATOM    647  NZ  LYS A  44       3.797  37.853  47.816  1.00  0.00           N  
ATOM    648  H   LYS A  44       2.934  33.471  41.703  1.00  0.00           H  
ATOM    649  HA  LYS A  44       2.971  36.105  43.088  1.00  0.00           H  
ATOM    650 1HB  LYS A  44       2.165  34.311  44.527  1.00  0.00           H  
ATOM    651 2HB  LYS A  44       3.531  33.285  44.090  1.00  0.00           H  
ATOM    652 1HG  LYS A  44       3.910  34.070  46.278  1.00  0.00           H  
ATOM    653 2HG  LYS A  44       5.037  34.950  45.234  1.00  0.00           H  
ATOM    654 1HD  LYS A  44       3.585  36.923  45.282  1.00  0.00           H  
ATOM    655 2HD  LYS A  44       2.408  36.046  46.264  1.00  0.00           H  
ATOM    656 1HE  LYS A  44       4.071  35.774  48.051  1.00  0.00           H  
ATOM    657 2HE  LYS A  44       5.295  36.576  47.053  1.00  0.00           H  
ATOM    658 1HZ  LYS A  44       4.326  38.075  48.647  1.00  0.00           H  
ATOM    659 2HZ  LYS A  44       3.958  38.558  47.111  1.00  0.00           H  
ATOM    660 3HZ  LYS A  44       2.814  37.821  48.046  1.00  0.00           H  
ATOM    661  N   LEU A  45       5.333  36.600  42.846  1.00  0.00           N  
ATOM    662  CA  LEU A  45       6.748  36.933  42.686  1.00  0.00           C  
ATOM    663  C   LEU A  45       7.405  36.927  44.061  1.00  0.00           C  
ATOM    664  O   LEU A  45       6.910  37.569  44.990  1.00  0.00           O  
ATOM    665  CB  LEU A  45       6.935  38.299  42.015  1.00  0.00           C  
ATOM    666  CG  LEU A  45       8.362  38.777  41.715  1.00  0.00           C  
ATOM    667  CD1 LEU A  45       8.995  37.883  40.657  1.00  0.00           C  
ATOM    668  CD2 LEU A  45       8.320  40.226  41.250  1.00  0.00           C  
ATOM    669  H   LEU A  45       4.666  37.330  43.050  1.00  0.00           H  
ATOM    670  HA  LEU A  45       7.205  36.174  42.049  1.00  0.00           H  
ATOM    671 1HB  LEU A  45       6.415  38.313  41.059  1.00  0.00           H  
ATOM    672 2HB  LEU A  45       6.483  39.054  42.659  1.00  0.00           H  
ATOM    673  HG  LEU A  45       8.973  38.703  42.615  1.00  0.00           H  
ATOM    674 1HD1 LEU A  45      10.010  38.215  40.437  1.00  0.00           H  
ATOM    675 2HD1 LEU A  45       9.040  36.850  41.000  1.00  0.00           H  
ATOM    676 3HD1 LEU A  45       8.404  37.923  39.743  1.00  0.00           H  
ATOM    677 1HD2 LEU A  45       9.330  40.575  41.034  1.00  0.00           H  
ATOM    678 2HD2 LEU A  45       7.714  40.302  40.347  1.00  0.00           H  
ATOM    679 3HD2 LEU A  45       7.885  40.848  42.032  1.00  0.00           H  
ATOM    680  N   VAL A  46       8.491  36.172  44.190  1.00  0.00           N  
ATOM    681  CA  VAL A  46       9.224  36.024  45.440  1.00  0.00           C  
ATOM    682  C   VAL A  46      10.684  36.431  45.220  1.00  0.00           C  
ATOM    683  O   VAL A  46      11.270  36.056  44.211  1.00  0.00           O  
ATOM    684  CB  VAL A  46       9.145  34.576  45.961  1.00  0.00           C  
ATOM    685  CG1 VAL A  46       9.919  34.416  47.261  1.00  0.00           C  
ATOM    686  CG2 VAL A  46       7.685  34.194  46.151  1.00  0.00           C  
ATOM    687  H   VAL A  46       8.818  35.679  43.371  1.00  0.00           H  
ATOM    688  HA  VAL A  46       8.770  36.669  46.192  1.00  0.00           H  
ATOM    689  HB  VAL A  46       9.609  33.905  45.238  1.00  0.00           H  
ATOM    690 1HG1 VAL A  46       9.847  33.384  47.605  1.00  0.00           H  
ATOM    691 2HG1 VAL A  46      10.970  34.665  47.111  1.00  0.00           H  
ATOM    692 3HG1 VAL A  46       9.500  35.079  48.016  1.00  0.00           H  
ATOM    693 1HG2 VAL A  46       7.616  33.171  46.518  1.00  0.00           H  
ATOM    694 2HG2 VAL A  46       7.223  34.869  46.872  1.00  0.00           H  
ATOM    695 3HG2 VAL A  46       7.168  34.272  45.193  1.00  0.00           H  
ATOM    696  N   SER A  47      11.257  37.211  46.126  1.00  0.00           N  
ATOM    697  CA  SER A  47      12.672  37.517  45.941  1.00  0.00           C  
ATOM    698  C   SER A  47      13.417  36.222  46.248  1.00  0.00           C  
ATOM    699  O   SER A  47      13.260  35.650  47.342  1.00  0.00           O  
ATOM    700  CB  SER A  47      13.102  38.645  46.859  1.00  0.00           C  
ATOM    701  OG  SER A  47      12.436  39.841  46.560  1.00  0.00           O  
ATOM    702  H   SER A  47      10.737  37.580  46.909  1.00  0.00           H  
ATOM    703  HA  SER A  47      12.858  37.838  44.915  1.00  0.00           H  
ATOM    704 1HB  SER A  47      12.899  38.366  47.892  1.00  0.00           H  
ATOM    705 2HB  SER A  47      14.177  38.795  46.762  1.00  0.00           H  
ATOM    706  HG  SER A  47      12.741  40.476  47.213  1.00  0.00           H  
ATOM    707  N   LEU A  48      14.197  35.733  45.293  1.00  0.00           N  
ATOM    708  CA  LEU A  48      14.868  34.452  45.469  1.00  0.00           C  
ATOM    709  C   LEU A  48      16.353  34.635  45.801  1.00  0.00           C  
ATOM    710  O   LEU A  48      16.950  35.666  45.474  1.00  0.00           O  
ATOM    711  CB  LEU A  48      14.733  33.593  44.206  1.00  0.00           C  
ATOM    712  CG  LEU A  48      13.326  33.182  43.753  1.00  0.00           C  
ATOM    713  CD1 LEU A  48      13.430  32.423  42.437  1.00  0.00           C  
ATOM    714  CD2 LEU A  48      12.649  32.329  44.815  1.00  0.00           C  
ATOM    715  H   LEU A  48      14.312  36.272  44.446  1.00  0.00           H  
ATOM    716  HA  LEU A  48      14.404  33.921  46.299  1.00  0.00           H  
ATOM    717 1HB  LEU A  48      15.192  34.176  43.409  1.00  0.00           H  
ATOM    718 2HB  LEU A  48      15.291  32.670  44.361  1.00  0.00           H  
ATOM    719  HG  LEU A  48      12.713  34.066  43.576  1.00  0.00           H  
ATOM    720 1HD1 LEU A  48      12.431  32.130  42.112  1.00  0.00           H  
ATOM    721 2HD1 LEU A  48      13.884  33.051  41.672  1.00  0.00           H  
ATOM    722 3HD1 LEU A  48      14.043  31.534  42.576  1.00  0.00           H  
ATOM    723 1HD2 LEU A  48      11.651  32.047  44.478  1.00  0.00           H  
ATOM    724 2HD2 LEU A  48      13.252  31.435  44.976  1.00  0.00           H  
ATOM    725 3HD2 LEU A  48      12.562  32.884  45.749  1.00  0.00           H  
ATOM    726  N   SER A  49      16.942  33.634  46.439  1.00  0.00           N  
ATOM    727  CA  SER A  49      18.336  33.743  46.828  1.00  0.00           C  
ATOM    728  C   SER A  49      19.390  33.387  45.815  1.00  0.00           C  
ATOM    729  O   SER A  49      19.540  32.233  45.423  1.00  0.00           O  
ATOM    730  CB  SER A  49      18.594  32.882  48.049  1.00  0.00           C  
ATOM    731  OG  SER A  49      19.956  32.930  48.376  1.00  0.00           O  
ATOM    732  H   SER A  49      16.446  32.785  46.670  1.00  0.00           H  
ATOM    733  HA  SER A  49      18.518  34.793  47.065  1.00  0.00           H  
ATOM    734 1HB  SER A  49      17.991  33.245  48.881  1.00  0.00           H  
ATOM    735 2HB  SER A  49      18.294  31.853  47.859  1.00  0.00           H  
ATOM    736  HG  SER A  49      19.962  32.879  49.334  1.00  0.00           H  
ATOM    737  N   ALA A  50      20.153  34.391  45.395  1.00  0.00           N  
ATOM    738  CA  ALA A  50      21.261  34.165  44.460  1.00  0.00           C  
ATOM    739  C   ALA A  50      22.393  33.493  45.246  1.00  0.00           C  
ATOM    740  O   ALA A  50      23.187  32.729  44.701  1.00  0.00           O  
ATOM    741  CB  ALA A  50      21.726  35.465  43.822  1.00  0.00           C  
ATOM    742  H   ALA A  50      19.951  35.318  45.736  1.00  0.00           H  
ATOM    743  HA  ALA A  50      20.932  33.502  43.658  1.00  0.00           H  
ATOM    744 1HB  ALA A  50      22.571  35.269  43.162  1.00  0.00           H  
ATOM    745 2HB  ALA A  50      20.910  35.900  43.247  1.00  0.00           H  
ATOM    746 3HB  ALA A  50      22.034  36.164  44.600  1.00  0.00           H  
ATOM    747  N   GLN A  51      22.444  33.777  46.545  1.00  0.00           N  
ATOM    748  CA  GLN A  51      23.481  33.267  47.448  1.00  0.00           C  
ATOM    749  C   GLN A  51      23.430  31.735  47.482  1.00  0.00           C  
ATOM    750  O   GLN A  51      24.461  31.061  47.645  1.00  0.00           O  
ATOM    751  CB  GLN A  51      23.297  33.857  48.850  1.00  0.00           C  
ATOM    752  CG  GLN A  51      24.449  33.715  49.826  1.00  0.00           C  
ATOM    753  CD  GLN A  51      25.700  34.511  49.506  1.00  0.00           C  
ATOM    754  OE1 GLN A  51      25.780  35.732  49.348  1.00  0.00           O  
ATOM    755  NE2 GLN A  51      26.794  33.764  49.397  1.00  0.00           N  
ATOM    756  H   GLN A  51      21.730  34.377  46.934  1.00  0.00           H  
ATOM    757  HA  GLN A  51      24.454  33.573  47.064  1.00  0.00           H  
ATOM    758 1HB  GLN A  51      23.097  34.919  48.705  1.00  0.00           H  
ATOM    759 2HB  GLN A  51      22.435  33.397  49.333  1.00  0.00           H  
ATOM    760 1HG  GLN A  51      24.103  34.050  50.805  1.00  0.00           H  
ATOM    761 2HG  GLN A  51      24.747  32.667  49.858  1.00  0.00           H  
ATOM    762 1HE2 GLN A  51      27.686  34.170  49.188  1.00  0.00           H  
ATOM    763 2HE2 GLN A  51      26.824  32.771  49.508  1.00  0.00           H  
ATOM    764  N   ASN A  52      22.228  31.179  47.363  1.00  0.00           N  
ATOM    765  CA  ASN A  52      22.080  29.717  47.340  1.00  0.00           C  
ATOM    766  C   ASN A  52      22.877  29.155  46.133  1.00  0.00           C  
ATOM    767  O   ASN A  52      23.391  28.026  46.200  1.00  0.00           O  
ATOM    768  CB  ASN A  52      20.597  29.404  47.274  1.00  0.00           C  
ATOM    769  CG  ASN A  52      20.176  27.970  47.434  1.00  0.00           C  
ATOM    770  OD1 ASN A  52      19.033  27.707  47.830  1.00  0.00           O  
ATOM    771  ND2 ASN A  52      21.052  27.043  47.144  1.00  0.00           N  
ATOM    772  H   ASN A  52      21.404  31.760  47.287  1.00  0.00           H  
ATOM    773  HA  ASN A  52      22.502  29.298  48.254  1.00  0.00           H  
ATOM    774 1HB  ASN A  52      20.089  29.969  48.058  1.00  0.00           H  
ATOM    775 2HB  ASN A  52      20.224  29.740  46.306  1.00  0.00           H  
ATOM    776 1HD2 ASN A  52      20.853  26.065  47.221  1.00  0.00           H  
ATOM    777 2HD2 ASN A  52      21.964  27.300  46.827  1.00  0.00           H  
ATOM    778  N   LEU A  53      22.998  29.894  45.036  1.00  0.00           N  
ATOM    779  CA  LEU A  53      23.760  29.360  43.900  1.00  0.00           C  
ATOM    780  C   LEU A  53      25.245  29.609  44.146  1.00  0.00           C  
ATOM    781  O   LEU A  53      26.103  28.847  43.715  1.00  0.00           O  
ATOM    782  CB  LEU A  53      23.306  30.057  42.611  1.00  0.00           C  
ATOM    783  CG  LEU A  53      21.860  29.804  42.167  1.00  0.00           C  
ATOM    784  CD1 LEU A  53      21.504  30.753  41.030  1.00  0.00           C  
ATOM    785  CD2 LEU A  53      21.712  28.353  41.735  1.00  0.00           C  
ATOM    786  H   LEU A  53      22.584  30.813  44.947  1.00  0.00           H  
ATOM    787  HA  LEU A  53      23.567  28.291  43.823  1.00  0.00           H  
ATOM    788 1HB  LEU A  53      23.433  31.126  42.773  1.00  0.00           H  
ATOM    789 2HB  LEU A  53      23.957  29.735  41.798  1.00  0.00           H  
ATOM    790  HG  LEU A  53      21.184  30.008  42.997  1.00  0.00           H  
ATOM    791 1HD1 LEU A  53      20.476  30.575  40.713  1.00  0.00           H  
ATOM    792 2HD1 LEU A  53      21.603  31.783  41.374  1.00  0.00           H  
ATOM    793 3HD1 LEU A  53      22.173  30.590  40.186  1.00  0.00           H  
ATOM    794 1HD2 LEU A  53      20.686  28.168  41.418  1.00  0.00           H  
ATOM    795 2HD2 LEU A  53      22.384  28.134  40.904  1.00  0.00           H  
ATOM    796 3HD2 LEU A  53      21.954  27.685  42.562  1.00  0.00           H  
ATOM    797  N   VAL A  54      25.544  30.693  44.846  1.00  0.00           N  
ATOM    798  CA  VAL A  54      26.941  31.011  45.178  1.00  0.00           C  
ATOM    799  C   VAL A  54      27.540  29.952  46.110  1.00  0.00           C  
ATOM    800  O   VAL A  54      28.670  29.504  45.905  1.00  0.00           O  
ATOM    801  CB  VAL A  54      27.015  32.398  45.846  1.00  0.00           C  
ATOM    802  CG1 VAL A  54      28.406  32.728  46.369  1.00  0.00           C  
ATOM    803  CG2 VAL A  54      26.567  33.428  44.820  1.00  0.00           C  
ATOM    804  H   VAL A  54      24.787  31.290  45.143  1.00  0.00           H  
ATOM    805  HA  VAL A  54      27.510  31.027  44.249  1.00  0.00           H  
ATOM    806  HB  VAL A  54      26.358  32.419  46.715  1.00  0.00           H  
ATOM    807 1HG1 VAL A  54      28.403  33.717  46.830  1.00  0.00           H  
ATOM    808 2HG1 VAL A  54      28.716  31.997  47.115  1.00  0.00           H  
ATOM    809 3HG1 VAL A  54      29.122  32.721  45.547  1.00  0.00           H  
ATOM    810 1HG2 VAL A  54      26.614  34.416  45.278  1.00  0.00           H  
ATOM    811 2HG2 VAL A  54      27.245  33.369  43.968  1.00  0.00           H  
ATOM    812 3HG2 VAL A  54      25.547  33.228  44.498  1.00  0.00           H  
ATOM    813  N   ASP A  55      26.767  29.540  47.115  1.00  0.00           N  
ATOM    814  CA  ASP A  55      27.217  28.563  48.112  1.00  0.00           C  
ATOM    815  C   ASP A  55      26.993  27.096  47.808  1.00  0.00           C  
ATOM    816  O   ASP A  55      27.784  26.250  48.221  1.00  0.00           O  
ATOM    817  CB  ASP A  55      26.543  28.864  49.451  1.00  0.00           C  
ATOM    818  CG  ASP A  55      26.753  30.260  50.021  1.00  0.00           C  
ATOM    819  OD1 ASP A  55      27.708  30.957  49.764  1.00  0.00           O  
ATOM    820  OD2 ASP A  55      25.865  30.612  50.760  1.00  0.00           O  
ATOM    821  H   ASP A  55      25.834  29.923  47.183  1.00  0.00           H  
ATOM    822  HA  ASP A  55      28.297  28.673  48.209  1.00  0.00           H  
ATOM    823 1HB  ASP A  55      25.476  28.707  49.301  1.00  0.00           H  
ATOM    824 2HB  ASP A  55      26.909  28.155  50.194  1.00  0.00           H  
ATOM    825  N   CYS A  56      25.913  26.759  47.109  1.00  0.00           N  
ATOM    826  CA  CYS A  56      25.595  25.344  46.895  1.00  0.00           C  
ATOM    827  C   CYS A  56      25.903  24.938  45.461  1.00  0.00           C  
ATOM    828  O   CYS A  56      26.485  23.886  45.213  1.00  0.00           O  
ATOM    829  CB  CYS A  56      24.118  25.098  47.199  1.00  0.00           C  
ATOM    830  SG  CYS A  56      23.599  25.614  48.852  1.00  0.00           S  
ATOM    831  H   CYS A  56      25.294  27.456  46.715  1.00  0.00           H  
ATOM    832  HA  CYS A  56      26.215  24.736  47.553  1.00  0.00           H  
ATOM    833 1HB  CYS A  56      23.505  25.632  46.472  1.00  0.00           H  
ATOM    834 2HB  CYS A  56      23.901  24.035  47.094  1.00  0.00           H  
ATOM    835  N   SER A  57      25.456  25.740  44.502  1.00  0.00           N  
ATOM    836  CA  SER A  57      25.696  25.414  43.088  1.00  0.00           C  
ATOM    837  C   SER A  57      27.121  25.698  42.664  1.00  0.00           C  
ATOM    838  O   SER A  57      27.336  26.560  41.810  1.00  0.00           O  
ATOM    839  CB  SER A  57      24.779  26.180  42.154  1.00  0.00           C  
ATOM    840  OG  SER A  57      25.057  25.834  40.826  1.00  0.00           O  
ATOM    841  H   SER A  57      24.953  26.569  44.784  1.00  0.00           H  
ATOM    842  HA  SER A  57      25.507  24.349  42.949  1.00  0.00           H  
ATOM    843 1HB  SER A  57      23.737  25.959  42.387  1.00  0.00           H  
ATOM    844 2HB  SER A  57      24.911  27.252  42.292  1.00  0.00           H  
ATOM    845  HG  SER A  57      25.926  26.205  40.659  1.00  0.00           H  
ATOM    846  N   THR A  58      28.074  25.000  43.264  1.00  0.00           N  
ATOM    847  CA  THR A  58      29.469  25.310  43.009  1.00  0.00           C  
ATOM    848  C   THR A  58      30.236  24.254  42.189  1.00  0.00           C  
ATOM    849  O   THR A  58      30.029  24.144  40.978  1.00  0.00           O  
ATOM    850  CB  THR A  58      30.245  25.545  44.318  1.00  0.00           C  
ATOM    851  OG1 THR A  58      30.194  24.368  45.134  1.00  0.00           O  
ATOM    852  CG2 THR A  58      29.611  26.719  45.047  1.00  0.00           C  
ATOM    853  H   THR A  58      27.794  24.259  43.894  1.00  0.00           H  
ATOM    854  HA  THR A  58      29.510  26.225  42.418  1.00  0.00           H  
ATOM    855  HB  THR A  58      31.289  25.762  44.089  1.00  0.00           H  
ATOM    856  HG1 THR A  58      30.730  24.506  45.918  1.00  0.00           H  
ATOM    857 1HG2 THR A  58      30.142  26.911  45.980  1.00  0.00           H  
ATOM    858 2HG2 THR A  58      29.664  27.606  44.416  1.00  0.00           H  
ATOM    859 3HG2 THR A  58      28.569  26.501  45.273  1.00  0.00           H  
ATOM    860  N   GLU A  59      31.111  23.501  42.858  1.00  0.00           N  
ATOM    861  CA  GLU A  59      32.066  22.634  42.172  1.00  0.00           C  
ATOM    862  C   GLU A  59      31.431  21.654  41.201  1.00  0.00           C  
ATOM    863  O   GLU A  59      31.939  21.433  40.109  1.00  0.00           O  
ATOM    864  CB  GLU A  59      32.884  21.867  43.212  1.00  0.00           C  
ATOM    865  CG  GLU A  59      34.037  21.037  42.666  1.00  0.00           C  
ATOM    866  CD  GLU A  59      35.143  21.881  42.100  1.00  0.00           C  
ATOM    867  OE1 GLU A  59      35.195  23.051  42.401  1.00  0.00           O  
ATOM    868  OE2 GLU A  59      35.948  21.363  41.363  1.00  0.00           O  
ATOM    869  H   GLU A  59      31.090  23.551  43.867  1.00  0.00           H  
ATOM    870  HA  GLU A  59      32.725  23.272  41.583  1.00  0.00           H  
ATOM    871 1HB  GLU A  59      33.303  22.573  43.931  1.00  0.00           H  
ATOM    872 2HB  GLU A  59      32.227  21.188  43.758  1.00  0.00           H  
ATOM    873 1HG  GLU A  59      34.438  20.418  43.469  1.00  0.00           H  
ATOM    874 2HG  GLU A  59      33.668  20.369  41.886  1.00  0.00           H  
ATOM    875  N   LYS A  60      30.303  21.057  41.579  1.00  0.00           N  
ATOM    876  CA  LYS A  60      29.645  20.050  40.734  1.00  0.00           C  
ATOM    877  C   LYS A  60      29.044  20.648  39.467  1.00  0.00           C  
ATOM    878  O   LYS A  60      28.687  19.921  38.530  1.00  0.00           O  
ATOM    879  CB  LYS A  60      28.547  19.334  41.523  1.00  0.00           C  
ATOM    880  CG  LYS A  60      29.057  18.427  42.637  1.00  0.00           C  
ATOM    881  CD  LYS A  60      27.902  17.770  43.376  1.00  0.00           C  
ATOM    882  CE  LYS A  60      28.397  16.852  44.484  1.00  0.00           C  
ATOM    883  NZ  LYS A  60      27.275  16.230  45.237  1.00  0.00           N  
ATOM    884  H   LYS A  60      29.898  21.309  42.468  1.00  0.00           H  
ATOM    885  HA  LYS A  60      30.395  19.320  40.426  1.00  0.00           H  
ATOM    886 1HB  LYS A  60      27.884  20.073  41.972  1.00  0.00           H  
ATOM    887 2HB  LYS A  60      27.951  18.725  40.843  1.00  0.00           H  
ATOM    888 1HG  LYS A  60      29.696  17.655  42.208  1.00  0.00           H  
ATOM    889 2HG  LYS A  60      29.646  19.014  43.341  1.00  0.00           H  
ATOM    890 1HD  LYS A  60      27.264  18.540  43.814  1.00  0.00           H  
ATOM    891 2HD  LYS A  60      27.307  17.186  42.675  1.00  0.00           H  
ATOM    892 1HE  LYS A  60      29.010  16.065  44.045  1.00  0.00           H  
ATOM    893 2HE  LYS A  60      29.011  17.429  45.176  1.00  0.00           H  
ATOM    894 1HZ  LYS A  60      27.645  15.630  45.962  1.00  0.00           H  
ATOM    895 2HZ  LYS A  60      26.707  16.952  45.658  1.00  0.00           H  
ATOM    896 3HZ  LYS A  60      26.706  15.681  44.608  1.00  0.00           H  
ATOM    897  N   TYR A  61      28.923  21.976  39.442  1.00  0.00           N  
ATOM    898  CA  TYR A  61      28.311  22.721  38.341  1.00  0.00           C  
ATOM    899  C   TYR A  61      29.345  23.607  37.671  1.00  0.00           C  
ATOM    900  O   TYR A  61      29.019  24.461  36.836  1.00  0.00           O  
ATOM    901  CB  TYR A  61      27.159  23.506  38.972  1.00  0.00           C  
ATOM    902  CG  TYR A  61      26.203  22.455  39.491  1.00  0.00           C  
ATOM    903  CD1 TYR A  61      26.180  22.113  40.835  1.00  0.00           C  
ATOM    904  CD2 TYR A  61      25.339  21.829  38.605  1.00  0.00           C  
ATOM    905  CE1 TYR A  61      25.298  21.150  41.283  1.00  0.00           C  
ATOM    906  CE2 TYR A  61      24.455  20.866  39.051  1.00  0.00           C  
ATOM    907  CZ  TYR A  61      24.429  20.522  40.387  1.00  0.00           C  
ATOM    908  OH  TYR A  61      23.548  19.562  40.828  1.00  0.00           O  
ATOM    909  H   TYR A  61      29.262  22.532  40.213  1.00  0.00           H  
ATOM    910  HA  TYR A  61      27.946  22.018  37.593  1.00  0.00           H  
ATOM    911 1HB  TYR A  61      27.527  24.155  39.768  1.00  0.00           H  
ATOM    912 2HB  TYR A  61      26.664  24.172  38.266  1.00  0.00           H  
ATOM    913  HD1 TYR A  61      26.858  22.602  41.536  1.00  0.00           H  
ATOM    914  HD2 TYR A  61      25.354  22.094  37.547  1.00  0.00           H  
ATOM    915  HE1 TYR A  61      25.280  20.882  42.339  1.00  0.00           H  
ATOM    916  HE2 TYR A  61      23.778  20.374  38.353  1.00  0.00           H  
ATOM    917  HH  TYR A  61      23.098  19.155  40.084  1.00  0.00           H  
ATOM    918  N   GLY A  62      30.618  23.413  38.024  1.00  0.00           N  
ATOM    919  CA  GLY A  62      31.706  24.159  37.414  1.00  0.00           C  
ATOM    920  C   GLY A  62      31.842  25.588  37.891  1.00  0.00           C  
ATOM    921  O   GLY A  62      32.553  26.372  37.269  1.00  0.00           O  
ATOM    922  H   GLY A  62      30.856  22.736  38.734  1.00  0.00           H  
ATOM    923 1HA  GLY A  62      32.641  23.638  37.620  1.00  0.00           H  
ATOM    924 2HA  GLY A  62      31.560  24.174  36.336  1.00  0.00           H  
ATOM    925  N   ASN A  63      31.177  25.938  38.987  1.00  0.00           N  
ATOM    926  CA  ASN A  63      31.184  27.309  39.503  1.00  0.00           C  
ATOM    927  C   ASN A  63      32.033  27.397  40.761  1.00  0.00           C  
ATOM    928  O   ASN A  63      32.241  26.392  41.450  1.00  0.00           O  
ATOM    929  CB  ASN A  63      29.759  27.762  39.761  1.00  0.00           C  
ATOM    930  CG  ASN A  63      28.868  27.734  38.551  1.00  0.00           C  
ATOM    931  OD1 ASN A  63      29.245  28.023  37.408  1.00  0.00           O  
ATOM    932  ND2 ASN A  63      27.637  27.373  38.808  1.00  0.00           N  
ATOM    933  H   ASN A  63      30.644  25.242  39.489  1.00  0.00           H  
ATOM    934  HA  ASN A  63      31.627  27.969  38.755  1.00  0.00           H  
ATOM    935 1HB  ASN A  63      29.304  27.128  40.523  1.00  0.00           H  
ATOM    936 2HB  ASN A  63      29.777  28.782  40.146  1.00  0.00           H  
ATOM    937 1HD2 ASN A  63      26.965  27.325  38.068  1.00  0.00           H  
ATOM    938 2HD2 ASN A  63      27.385  27.151  39.749  1.00  0.00           H  
ATOM    939  N   LYS A  64      32.517  28.599  41.063  1.00  0.00           N  
ATOM    940  CA  LYS A  64      33.345  28.870  42.227  1.00  0.00           C  
ATOM    941  C   LYS A  64      32.780  29.950  43.149  1.00  0.00           C  
ATOM    942  O   LYS A  64      33.529  30.676  43.789  1.00  0.00           O  
ATOM    943  CB  LYS A  64      34.743  29.265  41.750  1.00  0.00           C  
ATOM    944  CG  LYS A  64      35.497  28.256  40.890  1.00  0.00           C  
ATOM    945  CD  LYS A  64      35.892  26.994  41.641  1.00  0.00           C  
ATOM    946  CE  LYS A  64      36.724  26.073  40.763  1.00  0.00           C  
ATOM    947  NZ  LYS A  64      37.171  24.850  41.483  1.00  0.00           N  
ATOM    948  H   LYS A  64      32.299  29.369  40.445  1.00  0.00           H  
ATOM    949  HA  LYS A  64      33.403  27.959  42.823  1.00  0.00           H  
ATOM    950 1HB  LYS A  64      34.667  30.183  41.163  1.00  0.00           H  
ATOM    951 2HB  LYS A  64      35.367  29.467  42.618  1.00  0.00           H  
ATOM    952 1HG  LYS A  64      34.873  27.963  40.044  1.00  0.00           H  
ATOM    953 2HG  LYS A  64      36.404  28.726  40.515  1.00  0.00           H  
ATOM    954 1HD  LYS A  64      36.468  27.262  42.528  1.00  0.00           H  
ATOM    955 2HD  LYS A  64      34.999  26.458  41.967  1.00  0.00           H  
ATOM    956 1HE  LYS A  64      36.128  25.778  39.900  1.00  0.00           H  
ATOM    957 2HE  LYS A  64      37.602  26.617  40.415  1.00  0.00           H  
ATOM    958 1HZ  LYS A  64      37.717  24.268  40.867  1.00  0.00           H  
ATOM    959 2HZ  LYS A  64      37.733  25.107  42.281  1.00  0.00           H  
ATOM    960 3HZ  LYS A  64      36.377  24.314  41.807  1.00  0.00           H  
ATOM    961  N   GLY A  65      31.458  30.085  43.218  1.00  0.00           N  
ATOM    962  CA  GLY A  65      30.859  31.110  44.067  1.00  0.00           C  
ATOM    963  C   GLY A  65      31.209  32.503  43.568  1.00  0.00           C  
ATOM    964  O   GLY A  65      30.956  32.823  42.408  1.00  0.00           O  
ATOM    965  H   GLY A  65      30.873  29.467  42.675  1.00  0.00           H  
ATOM    966 1HA  GLY A  65      29.778  30.976  44.075  1.00  0.00           H  
ATOM    967 2HA  GLY A  65      31.206  30.992  45.093  1.00  0.00           H  
ATOM    968  N   CYS A  66      31.786  33.355  44.418  1.00  0.00           N  
ATOM    969  CA  CYS A  66      32.127  34.707  43.978  1.00  0.00           C  
ATOM    970  C   CYS A  66      33.300  34.717  43.012  1.00  0.00           C  
ATOM    971  O   CYS A  66      33.665  35.762  42.472  1.00  0.00           O  
ATOM    972  CB  CYS A  66      32.461  35.655  45.134  1.00  0.00           C  
ATOM    973  SG  CYS A  66      31.079  36.208  46.163  1.00  0.00           S  
ATOM    974  H   CYS A  66      31.991  33.079  45.366  1.00  0.00           H  
ATOM    975  HA  CYS A  66      31.259  35.112  43.456  1.00  0.00           H  
ATOM    976 1HB  CYS A  66      33.173  35.160  45.796  1.00  0.00           H  
ATOM    977 2HB  CYS A  66      32.934  36.551  44.738  1.00  0.00           H  
ATOM    978  N   ASN A  67      33.935  33.568  42.798  1.00  0.00           N  
ATOM    979  CA  ASN A  67      35.101  33.516  41.937  1.00  0.00           C  
ATOM    980  C   ASN A  67      34.694  33.042  40.528  1.00  0.00           C  
ATOM    981  O   ASN A  67      35.521  32.572  39.738  1.00  0.00           O  
ATOM    982  CB  ASN A  67      36.136  32.606  42.572  1.00  0.00           C  
ATOM    983  CG  ASN A  67      36.607  33.148  43.892  1.00  0.00           C  
ATOM    984  OD1 ASN A  67      37.430  34.062  44.022  1.00  0.00           O  
ATOM    985  ND2 ASN A  67      36.065  32.565  44.931  1.00  0.00           N  
ATOM    986  H   ASN A  67      33.613  32.715  43.232  1.00  0.00           H  
ATOM    987  HA  ASN A  67      35.516  34.520  41.835  1.00  0.00           H  
ATOM    988 1HB  ASN A  67      35.713  31.612  42.722  1.00  0.00           H  
ATOM    989 2HB  ASN A  67      36.987  32.498  41.899  1.00  0.00           H  
ATOM    990 1HD2 ASN A  67      36.313  32.854  45.857  1.00  0.00           H  
ATOM    991 2HD2 ASN A  67      35.401  31.828  44.810  1.00  0.00           H  
ATOM    992  N   GLY A  68      33.399  33.152  40.232  1.00  0.00           N  
ATOM    993  CA  GLY A  68      32.839  32.962  38.901  1.00  0.00           C  
ATOM    994  C   GLY A  68      32.016  31.730  38.607  1.00  0.00           C  
ATOM    995  O   GLY A  68      32.123  30.700  39.273  1.00  0.00           O  
ATOM    996  H   GLY A  68      32.744  33.381  40.966  1.00  0.00           H  
ATOM    997 1HA  GLY A  68      32.204  33.830  38.716  1.00  0.00           H  
ATOM    998 2HA  GLY A  68      33.656  32.954  38.181  1.00  0.00           H  
ATOM    999  N   GLY A  69      31.193  31.846  37.566  1.00  0.00           N  
ATOM   1000  CA  GLY A  69      30.326  30.758  37.135  1.00  0.00           C  
ATOM   1001  C   GLY A  69      29.373  31.077  35.994  1.00  0.00           C  
ATOM   1002  O   GLY A  69      29.373  32.182  35.444  1.00  0.00           O  
ATOM   1003  H   GLY A  69      31.205  32.736  37.089  1.00  0.00           H  
ATOM   1004 1HA  GLY A  69      30.950  29.919  36.824  1.00  0.00           H  
ATOM   1005 2HA  GLY A  69      29.732  30.440  37.992  1.00  0.00           H  
ATOM   1006  N   PHE A  70      28.534  30.104  35.642  1.00  0.00           N  
ATOM   1007  CA  PHE A  70      27.589  30.270  34.544  1.00  0.00           C  
ATOM   1008  C   PHE A  70      26.142  29.904  34.879  1.00  0.00           C  
ATOM   1009  O   PHE A  70      25.863  29.017  35.686  1.00  0.00           O  
ATOM   1010  CB  PHE A  70      28.025  29.434  33.339  1.00  0.00           C  
ATOM   1011  CG  PHE A  70      29.365  29.833  32.790  1.00  0.00           C  
ATOM   1012  CD1 PHE A  70      30.509  29.167  33.203  1.00  0.00           C  
ATOM   1013  CD2 PHE A  70      29.492  30.868  31.863  1.00  0.00           C  
ATOM   1014  CE1 PHE A  70      31.748  29.524  32.705  1.00  0.00           C  
ATOM   1015  CE2 PHE A  70      30.730  31.225  31.365  1.00  0.00           C  
ATOM   1016  CZ  PHE A  70      31.857  30.549  31.789  1.00  0.00           C  
ATOM   1017  H   PHE A  70      28.582  29.244  36.173  1.00  0.00           H  
ATOM   1018  HA  PHE A  70      27.588  31.324  34.261  1.00  0.00           H  
ATOM   1019 1HB  PHE A  70      28.069  28.383  33.624  1.00  0.00           H  
ATOM   1020 2HB  PHE A  70      27.288  29.524  32.543  1.00  0.00           H  
ATOM   1021  HD1 PHE A  70      30.426  28.355  33.925  1.00  0.00           H  
ATOM   1022  HD2 PHE A  70      28.603  31.404  31.527  1.00  0.00           H  
ATOM   1023  HE1 PHE A  70      32.642  28.995  33.035  1.00  0.00           H  
ATOM   1024  HE2 PHE A  70      30.824  32.034  30.642  1.00  0.00           H  
ATOM   1025  HZ  PHE A  70      32.838  30.824  31.404  1.00  0.00           H  
ATOM   1026  N   MET A  71      25.226  30.595  34.212  1.00  0.00           N  
ATOM   1027  CA  MET A  71      23.793  30.401  34.406  1.00  0.00           C  
ATOM   1028  C   MET A  71      23.228  29.054  33.969  1.00  0.00           C  
ATOM   1029  O   MET A  71      22.259  28.580  34.567  1.00  0.00           O  
ATOM   1030  CB  MET A  71      23.044  31.519  33.683  1.00  0.00           C  
ATOM   1031  CG  MET A  71      23.312  32.869  34.333  1.00  0.00           C  
ATOM   1032  SD  MET A  71      24.756  33.729  33.677  1.00  0.00           S  
ATOM   1033  CE  MET A  71      24.214  34.544  32.178  1.00  0.00           C  
ATOM   1034  H   MET A  71      25.534  31.282  33.540  1.00  0.00           H  
ATOM   1035  HA  MET A  71      23.611  30.461  35.479  1.00  0.00           H  
ATOM   1036 1HB  MET A  71      23.349  31.554  32.638  1.00  0.00           H  
ATOM   1037 2HB  MET A  71      21.972  31.318  33.696  1.00  0.00           H  
ATOM   1038 1HG  MET A  71      22.458  33.533  34.205  1.00  0.00           H  
ATOM   1039 2HG  MET A  71      23.464  32.713  35.401  1.00  0.00           H  
ATOM   1040 1HE  MET A  71      25.052  35.084  31.737  1.00  0.00           H  
ATOM   1041 2HE  MET A  71      23.844  33.808  31.464  1.00  0.00           H  
ATOM   1042 3HE  MET A  71      23.413  35.246  32.411  1.00  0.00           H  
ATOM   1043  N   THR A  72      23.805  28.414  32.957  1.00  0.00           N  
ATOM   1044  CA  THR A  72      23.238  27.140  32.510  1.00  0.00           C  
ATOM   1045  C   THR A  72      23.436  26.016  33.537  1.00  0.00           C  
ATOM   1046  O   THR A  72      22.597  25.123  33.657  1.00  0.00           O  
ATOM   1047  CB  THR A  72      23.848  26.709  31.164  1.00  0.00           C  
ATOM   1048  OG1 THR A  72      25.276  26.664  31.280  1.00  0.00           O  
ATOM   1049  CG2 THR A  72      23.456  27.696  30.074  1.00  0.00           C  
ATOM   1050  H   THR A  72      24.621  28.782  32.490  1.00  0.00           H  
ATOM   1051  HA  THR A  72      22.165  27.273  32.368  1.00  0.00           H  
ATOM   1052  HB  THR A  72      23.484  25.717  30.901  1.00  0.00           H  
ATOM   1053  HG1 THR A  72      25.637  26.200  30.519  1.00  0.00           H  
ATOM   1054 1HG2 THR A  72      23.895  27.377  29.129  1.00  0.00           H  
ATOM   1055 2HG2 THR A  72      22.369  27.712  29.997  1.00  0.00           H  
ATOM   1056 3HG2 THR A  72      23.820  28.693  30.322  1.00  0.00           H  
ATOM   1057  N   THR A  73      24.535  26.046  34.287  1.00  0.00           N  
ATOM   1058  CA  THR A  73      24.705  24.939  35.236  1.00  0.00           C  
ATOM   1059  C   THR A  73      24.005  25.338  36.526  1.00  0.00           C  
ATOM   1060  O   THR A  73      23.656  24.463  37.321  1.00  0.00           O  
ATOM   1061  CB  THR A  73      26.193  24.632  35.486  1.00  0.00           C  
ATOM   1062  OG1 THR A  73      26.835  25.758  36.099  1.00  0.00           O  
ATOM   1063  CG2 THR A  73      26.880  24.316  34.167  1.00  0.00           C  
ATOM   1064  H   THR A  73      25.219  26.785  34.213  1.00  0.00           H  
ATOM   1065  HA  THR A  73      24.247  24.037  34.829  1.00  0.00           H  
ATOM   1066  HB  THR A  73      26.277  23.778  36.158  1.00  0.00           H  
ATOM   1067  HG1 THR A  73      27.705  25.465  36.381  1.00  0.00           H  
ATOM   1068 1HG2 THR A  73      27.933  24.101  34.355  1.00  0.00           H  
ATOM   1069 2HG2 THR A  73      26.404  23.448  33.710  1.00  0.00           H  
ATOM   1070 3HG2 THR A  73      26.799  25.169  33.494  1.00  0.00           H  
ATOM   1071  N   ALA A  74      23.794  26.636  36.736  1.00  0.00           N  
ATOM   1072  CA  ALA A  74      22.991  27.088  37.873  1.00  0.00           C  
ATOM   1073  C   ALA A  74      21.569  26.520  37.717  1.00  0.00           C  
ATOM   1074  O   ALA A  74      20.933  26.092  38.686  1.00  0.00           O  
ATOM   1075  CB  ALA A  74      22.974  28.608  37.938  1.00  0.00           C  
ATOM   1076  H   ALA A  74      24.189  27.322  36.108  1.00  0.00           H  
ATOM   1077  HA  ALA A  74      23.425  26.713  38.799  1.00  0.00           H  
ATOM   1078 1HB  ALA A  74      22.341  28.922  38.767  1.00  0.00           H  
ATOM   1079 2HB  ALA A  74      23.993  28.972  38.093  1.00  0.00           H  
ATOM   1080 3HB  ALA A  74      22.582  29.001  37.002  1.00  0.00           H  
ATOM   1081  N   PHE A  75      21.068  26.516  36.470  1.00  0.00           N  
ATOM   1082  CA  PHE A  75      19.729  25.960  36.218  1.00  0.00           C  
ATOM   1083  C   PHE A  75      19.742  24.451  36.498  1.00  0.00           C  
ATOM   1084  O   PHE A  75      18.811  23.934  37.101  1.00  0.00           O  
ATOM   1085  CB  PHE A  75      19.305  26.230  34.776  1.00  0.00           C  
ATOM   1086  CG  PHE A  75      19.138  27.682  34.424  1.00  0.00           C  
ATOM   1087  CD1 PHE A  75      18.678  28.631  35.326  1.00  0.00           C  
ATOM   1088  CD2 PHE A  75      19.457  28.103  33.145  1.00  0.00           C  
ATOM   1089  CE1 PHE A  75      18.542  29.953  34.951  1.00  0.00           C  
ATOM   1090  CE2 PHE A  75      19.324  29.428  32.770  1.00  0.00           C  
ATOM   1091  CZ  PHE A  75      18.864  30.361  33.674  1.00  0.00           C  
ATOM   1092  H   PHE A  75      21.617  26.898  35.713  1.00  0.00           H  
ATOM   1093  HA  PHE A  75      19.010  26.441  36.883  1.00  0.00           H  
ATOM   1094 1HB  PHE A  75      20.051  25.808  34.101  1.00  0.00           H  
ATOM   1095 2HB  PHE A  75      18.357  25.729  34.584  1.00  0.00           H  
ATOM   1096  HD1 PHE A  75      18.411  28.359  36.348  1.00  0.00           H  
ATOM   1097  HD2 PHE A  75      19.821  27.374  32.422  1.00  0.00           H  
ATOM   1098  HE1 PHE A  75      18.177  30.678  35.680  1.00  0.00           H  
ATOM   1099  HE2 PHE A  75      19.578  29.750  31.760  1.00  0.00           H  
ATOM   1100  HZ  PHE A  75      18.756  31.403  33.382  1.00  0.00           H  
ATOM   1101  N   GLN A  76      20.782  23.745  36.058  1.00  0.00           N  
ATOM   1102  CA  GLN A  76      20.790  22.316  36.347  1.00  0.00           C  
ATOM   1103  C   GLN A  76      20.837  22.090  37.859  1.00  0.00           C  
ATOM   1104  O   GLN A  76      20.204  21.158  38.348  1.00  0.00           O  
ATOM   1105  CB  GLN A  76      21.969  21.613  35.671  1.00  0.00           C  
ATOM   1106  CG  GLN A  76      21.914  20.098  35.771  1.00  0.00           C  
ATOM   1107  CD  GLN A  76      20.711  19.526  35.046  1.00  0.00           C  
ATOM   1108  OE1 GLN A  76      20.426  19.951  33.923  1.00  0.00           O  
ATOM   1109  NE2 GLN A  76      20.005  18.576  35.654  1.00  0.00           N  
ATOM   1110  H   GLN A  76      21.530  24.188  35.546  1.00  0.00           H  
ATOM   1111  HA  GLN A  76      19.869  21.879  35.962  1.00  0.00           H  
ATOM   1112 1HB  GLN A  76      21.996  21.886  34.614  1.00  0.00           H  
ATOM   1113 2HB  GLN A  76      22.898  21.953  36.125  1.00  0.00           H  
ATOM   1114 1HG  GLN A  76      22.817  19.679  35.326  1.00  0.00           H  
ATOM   1115 2HG  GLN A  76      21.850  19.800  36.817  1.00  0.00           H  
ATOM   1116 1HE2 GLN A  76      19.206  18.175  35.207  1.00  0.00           H  
ATOM   1117 2HE2 GLN A  76      20.253  18.245  36.563  1.00  0.00           H  
ATOM   1118  N   TYR A  77      21.574  22.909  38.602  1.00  0.00           N  
ATOM   1119  CA  TYR A  77      21.572  22.779  40.065  1.00  0.00           C  
ATOM   1120  C   TYR A  77      20.163  22.886  40.682  1.00  0.00           C  
ATOM   1121  O   TYR A  77      19.770  22.034  41.483  1.00  0.00           O  
ATOM   1122  CB  TYR A  77      22.467  23.794  40.777  1.00  0.00           C  
ATOM   1123  CG  TYR A  77      22.197  23.844  42.265  1.00  0.00           C  
ATOM   1124  CD1 TYR A  77      22.714  22.918  43.158  1.00  0.00           C  
ATOM   1125  CD2 TYR A  77      21.393  24.866  42.749  1.00  0.00           C  
ATOM   1126  CE1 TYR A  77      22.428  23.016  44.506  1.00  0.00           C  
ATOM   1127  CE2 TYR A  77      21.100  24.975  44.094  1.00  0.00           C  
ATOM   1128  CZ  TYR A  77      21.618  24.051  44.977  1.00  0.00           C  
ATOM   1129  OH  TYR A  77      21.328  24.161  46.318  1.00  0.00           O  
ATOM   1130  H   TYR A  77      22.135  23.624  38.161  1.00  0.00           H  
ATOM   1131  HA  TYR A  77      21.948  21.784  40.310  1.00  0.00           H  
ATOM   1132 1HB  TYR A  77      23.516  23.544  40.619  1.00  0.00           H  
ATOM   1133 2HB  TYR A  77      22.310  24.789  40.358  1.00  0.00           H  
ATOM   1134  HD1 TYR A  77      23.349  22.106  42.802  1.00  0.00           H  
ATOM   1135  HD2 TYR A  77      20.981  25.597  42.051  1.00  0.00           H  
ATOM   1136  HE1 TYR A  77      22.840  22.286  45.201  1.00  0.00           H  
ATOM   1137  HE2 TYR A  77      20.466  25.785  44.455  1.00  0.00           H  
ATOM   1138  HH  TYR A  77      21.574  23.352  46.773  1.00  0.00           H  
ATOM   1139  N   ILE A  78      19.423  23.921  40.296  1.00  0.00           N  
ATOM   1140  CA  ILE A  78      18.094  24.128  40.872  1.00  0.00           C  
ATOM   1141  C   ILE A  78      17.244  22.909  40.527  1.00  0.00           C  
ATOM   1142  O   ILE A  78      16.480  22.427  41.368  1.00  0.00           O  
ATOM   1143  CB  ILE A  78      17.451  25.422  40.336  1.00  0.00           C  
ATOM   1144  CG1 ILE A  78      18.280  26.610  40.823  1.00  0.00           C  
ATOM   1145  CG2 ILE A  78      16.006  25.491  40.807  1.00  0.00           C  
ATOM   1146  CD1 ILE A  78      17.990  27.946  40.179  1.00  0.00           C  
ATOM   1147  H   ILE A  78      19.794  24.555  39.602  1.00  0.00           H  
ATOM   1148  HA  ILE A  78      18.188  24.219  41.954  1.00  0.00           H  
ATOM   1149  HB  ILE A  78      17.480  25.420  39.247  1.00  0.00           H  
ATOM   1150 1HG1 ILE A  78      18.122  26.718  41.898  1.00  0.00           H  
ATOM   1151 2HG1 ILE A  78      19.334  26.383  40.650  1.00  0.00           H  
ATOM   1152 1HG2 ILE A  78      15.522  26.397  40.444  1.00  0.00           H  
ATOM   1153 2HG2 ILE A  78      15.446  24.630  40.439  1.00  0.00           H  
ATOM   1154 3HG2 ILE A  78      15.986  25.491  41.898  1.00  0.00           H  
ATOM   1155 1HD1 ILE A  78      18.633  28.719  40.598  1.00  0.00           H  
ATOM   1156 2HD1 ILE A  78      18.166  27.875  39.107  1.00  0.00           H  
ATOM   1157 3HD1 ILE A  78      16.950  28.221  40.357  1.00  0.00           H  
ATOM   1158  N   ILE A  79      17.381  22.385  39.310  1.00  0.00           N  
ATOM   1159  CA  ILE A  79      16.621  21.189  38.927  1.00  0.00           C  
ATOM   1160  C   ILE A  79      17.035  19.987  39.776  1.00  0.00           C  
ATOM   1161  O   ILE A  79      16.193  19.309  40.360  1.00  0.00           O  
ATOM   1162  CB  ILE A  79      16.843  20.879  37.435  1.00  0.00           C  
ATOM   1163  CG1 ILE A  79      16.261  22.002  36.570  1.00  0.00           C  
ATOM   1164  CG2 ILE A  79      16.219  19.540  37.076  1.00  0.00           C  
ATOM   1165  CD1 ILE A  79      16.681  22.003  35.120  1.00  0.00           C  
ATOM   1166  H   ILE A  79      18.014  22.817  38.651  1.00  0.00           H  
ATOM   1167  HA  ILE A  79      15.562  21.383  39.090  1.00  0.00           H  
ATOM   1168  HB  ILE A  79      17.911  20.840  37.228  1.00  0.00           H  
ATOM   1169 1HG1 ILE A  79      15.174  21.924  36.607  1.00  0.00           H  
ATOM   1170 2HG1 ILE A  79      16.560  22.954  37.010  1.00  0.00           H  
ATOM   1171 1HG2 ILE A  79      16.372  19.318  36.022  1.00  0.00           H  
ATOM   1172 2HG2 ILE A  79      16.664  18.737  37.664  1.00  0.00           H  
ATOM   1173 3HG2 ILE A  79      15.148  19.580  37.283  1.00  0.00           H  
ATOM   1174 1HD1 ILE A  79      16.200  22.845  34.618  1.00  0.00           H  
ATOM   1175 2HD1 ILE A  79      17.764  22.102  35.056  1.00  0.00           H  
ATOM   1176 3HD1 ILE A  79      16.378  21.072  34.640  1.00  0.00           H  
ATOM   1177  N   ASP A  80      18.339  19.722  39.872  1.00  0.00           N  
ATOM   1178  CA  ASP A  80      18.883  18.570  40.615  1.00  0.00           C  
ATOM   1179  C   ASP A  80      18.565  18.598  42.110  1.00  0.00           C  
ATOM   1180  O   ASP A  80      18.344  17.561  42.747  1.00  0.00           O  
ATOM   1181  CB  ASP A  80      20.400  18.465  40.461  1.00  0.00           C  
ATOM   1182  CG  ASP A  80      20.949  18.004  39.116  1.00  0.00           C  
ATOM   1183  OD1 ASP A  80      20.228  17.486  38.295  1.00  0.00           O  
ATOM   1184  OD2 ASP A  80      22.128  18.189  38.934  1.00  0.00           O  
ATOM   1185  H   ASP A  80      18.992  20.340  39.414  1.00  0.00           H  
ATOM   1186  HA  ASP A  80      18.431  17.667  40.204  1.00  0.00           H  
ATOM   1187 1HB  ASP A  80      20.829  19.448  40.658  1.00  0.00           H  
ATOM   1188 2HB  ASP A  80      20.779  17.763  41.208  1.00  0.00           H  
ATOM   1189  N   ASN A  81      18.577  19.804  42.668  1.00  0.00           N  
ATOM   1190  CA  ASN A  81      18.335  20.060  44.088  1.00  0.00           C  
ATOM   1191  C   ASN A  81      16.853  20.141  44.437  1.00  0.00           C  
ATOM   1192  O   ASN A  81      16.507  20.313  45.605  1.00  0.00           O  
ATOM   1193  CB  ASN A  81      19.062  21.338  44.458  1.00  0.00           C  
ATOM   1194  CG  ASN A  81      19.362  21.517  45.921  1.00  0.00           C  
ATOM   1195  OD1 ASN A  81      20.024  20.690  46.559  1.00  0.00           O  
ATOM   1196  ND2 ASN A  81      18.876  22.604  46.462  1.00  0.00           N  
ATOM   1197  H   ASN A  81      18.766  20.609  42.090  1.00  0.00           H  
ATOM   1198  HA  ASN A  81      18.737  19.220  44.659  1.00  0.00           H  
ATOM   1199 1HB  ASN A  81      20.012  21.374  43.921  1.00  0.00           H  
ATOM   1200 2HB  ASN A  81      18.463  22.192  44.140  1.00  0.00           H  
ATOM   1201 1HD2 ASN A  81      19.038  22.784  47.433  1.00  0.00           H  
ATOM   1202 2HD2 ASN A  81      18.346  23.251  45.914  1.00  0.00           H  
ATOM   1203  N   LYS A  82      15.986  20.020  43.440  1.00  0.00           N  
ATOM   1204  CA  LYS A  82      14.545  20.147  43.622  1.00  0.00           C  
ATOM   1205  C   LYS A  82      14.178  21.501  44.234  1.00  0.00           C  
ATOM   1206  O   LYS A  82      13.314  21.576  45.106  1.00  0.00           O  
ATOM   1207  CB  LYS A  82      14.001  19.023  44.505  1.00  0.00           C  
ATOM   1208  CG  LYS A  82      14.257  17.626  43.955  1.00  0.00           C  
ATOM   1209  CD  LYS A  82      13.632  16.557  44.839  1.00  0.00           C  
ATOM   1210  CE  LYS A  82      13.925  15.161  44.309  1.00  0.00           C  
ATOM   1211  NZ  LYS A  82      13.351  14.101  45.181  1.00  0.00           N  
ATOM   1212  H   LYS A  82      16.307  19.831  42.501  1.00  0.00           H  
ATOM   1213  HA  LYS A  82      14.075  20.085  42.639  1.00  0.00           H  
ATOM   1214 1HB  LYS A  82      14.444  19.071  45.500  1.00  0.00           H  
ATOM   1215 2HB  LYS A  82      12.925  19.149  44.627  1.00  0.00           H  
ATOM   1216 1HG  LYS A  82      13.837  17.549  42.953  1.00  0.00           H  
ATOM   1217 2HG  LYS A  82      15.332  17.454  43.896  1.00  0.00           H  
ATOM   1218 1HD  LYS A  82      14.030  16.647  45.851  1.00  0.00           H  
ATOM   1219 2HD  LYS A  82      12.552  16.704  44.875  1.00  0.00           H  
ATOM   1220 1HE  LYS A  82      13.504  15.065  43.310  1.00  0.00           H  
ATOM   1221 2HE  LYS A  82      15.004  15.025  44.248  1.00  0.00           H  
ATOM   1222 1HZ  LYS A  82      13.567  13.193  44.795  1.00  0.00           H  
ATOM   1223 2HZ  LYS A  82      13.746  14.175  46.108  1.00  0.00           H  
ATOM   1224 3HZ  LYS A  82      12.349  14.212  45.234  1.00  0.00           H  
ATOM   1225  N   GLY A  83      14.833  22.574  43.785  1.00  0.00           N  
ATOM   1226  CA  GLY A  83      14.508  23.897  44.287  1.00  0.00           C  
ATOM   1227  C   GLY A  83      15.613  24.744  44.889  1.00  0.00           C  
ATOM   1228  O   GLY A  83      16.727  24.305  45.169  1.00  0.00           O  
ATOM   1229  H   GLY A  83      15.561  22.474  43.090  1.00  0.00           H  
ATOM   1230 1HA  GLY A  83      14.085  24.469  43.463  1.00  0.00           H  
ATOM   1231 2HA  GLY A  83      13.748  23.800  45.062  1.00  0.00           H  
ATOM   1232  N   ILE A  84      15.252  26.015  45.047  1.00  0.00           N  
ATOM   1233  CA  ILE A  84      16.109  27.042  45.598  1.00  0.00           C  
ATOM   1234  C   ILE A  84      15.341  27.814  46.678  1.00  0.00           C  
ATOM   1235  O   ILE A  84      14.116  27.939  46.597  1.00  0.00           O  
ATOM   1236  CB  ILE A  84      16.550  27.983  44.462  1.00  0.00           C  
ATOM   1237  CG1 ILE A  84      17.695  28.880  44.940  1.00  0.00           C  
ATOM   1238  CG2 ILE A  84      15.381  28.823  43.968  1.00  0.00           C  
ATOM   1239  CD1 ILE A  84      18.476  29.547  43.831  1.00  0.00           C  
ATOM   1240  H   ILE A  84      14.312  26.246  44.756  1.00  0.00           H  
ATOM   1241  HA  ILE A  84      16.992  26.578  46.036  1.00  0.00           H  
ATOM   1242  HB  ILE A  84      16.931  27.386  43.633  1.00  0.00           H  
ATOM   1243 1HG1 ILE A  84      17.292  29.659  45.585  1.00  0.00           H  
ATOM   1244 2HG1 ILE A  84      18.375  28.262  45.527  1.00  0.00           H  
ATOM   1245 1HG2 ILE A  84      15.709  29.482  43.165  1.00  0.00           H  
ATOM   1246 2HG2 ILE A  84      14.599  28.161  43.598  1.00  0.00           H  
ATOM   1247 3HG2 ILE A  84      14.977  29.433  44.777  1.00  0.00           H  
ATOM   1248 1HD1 ILE A  84      19.268  30.162  44.259  1.00  0.00           H  
ATOM   1249 2HD1 ILE A  84      18.917  28.782  43.189  1.00  0.00           H  
ATOM   1250 3HD1 ILE A  84      17.815  30.177  43.237  1.00  0.00           H  
ATOM   1251  N   ASP A  85      16.060  28.282  47.695  1.00  0.00           N  
ATOM   1252  CA  ASP A  85      15.512  29.051  48.811  1.00  0.00           C  
ATOM   1253  C   ASP A  85      15.221  30.515  48.493  1.00  0.00           C  
ATOM   1254  O   ASP A  85      15.802  31.077  47.582  1.00  0.00           O  
ATOM   1255  CB  ASP A  85      16.464  29.000  50.010  1.00  0.00           C  
ATOM   1256  CG  ASP A  85      16.453  27.664  50.740  1.00  0.00           C  
ATOM   1257  OD1 ASP A  85      15.514  26.925  50.563  1.00  0.00           O  
ATOM   1258  OD2 ASP A  85      17.370  27.375  51.471  1.00  0.00           O  
ATOM   1259  H   ASP A  85      17.054  28.097  47.706  1.00  0.00           H  
ATOM   1260  HA  ASP A  85      14.560  28.606  49.101  1.00  0.00           H  
ATOM   1261 1HB  ASP A  85      17.479  29.199  49.663  1.00  0.00           H  
ATOM   1262 2HB  ASP A  85      16.192  29.784  50.717  1.00  0.00           H  
ATOM   1263  N   SER A  86      14.315  31.100  49.265  1.00  0.00           N  
ATOM   1264  CA  SER A  86      14.017  32.528  49.170  1.00  0.00           C  
ATOM   1265  C   SER A  86      15.147  33.414  49.712  1.00  0.00           C  
ATOM   1266  O   SER A  86      15.999  32.947  50.461  1.00  0.00           O  
ATOM   1267  CB  SER A  86      12.755  32.919  49.914  1.00  0.00           C  
ATOM   1268  OG  SER A  86      12.956  32.812  51.297  1.00  0.00           O  
ATOM   1269  H   SER A  86      13.819  30.527  49.934  1.00  0.00           H  
ATOM   1270  HA  SER A  86      13.872  32.769  48.115  1.00  0.00           H  
ATOM   1271 1HB  SER A  86      12.486  33.942  49.650  1.00  0.00           H  
ATOM   1272 2HB  SER A  86      11.908  32.294  49.633  1.00  0.00           H  
ATOM   1273  HG  SER A  86      12.134  33.105  51.697  1.00  0.00           H  
ATOM   1274  N   ASP A  87      15.174  34.676  49.301  1.00  0.00           N  
ATOM   1275  CA  ASP A  87      16.153  35.633  49.815  1.00  0.00           C  
ATOM   1276  C   ASP A  87      15.835  35.945  51.290  1.00  0.00           C  
ATOM   1277  O   ASP A  87      16.729  36.195  52.107  1.00  0.00           O  
ATOM   1278  CB  ASP A  87      16.156  36.925  48.997  1.00  0.00           C  
ATOM   1279  CG  ASP A  87      17.257  37.923  49.328  1.00  0.00           C  
ATOM   1280  OD1 ASP A  87      18.425  37.670  49.148  1.00  0.00           O  
ATOM   1281  OD2 ASP A  87      16.902  38.983  49.783  1.00  0.00           O  
ATOM   1282  H   ASP A  87      14.498  34.977  48.614  1.00  0.00           H  
ATOM   1283  HA  ASP A  87      17.149  35.194  49.750  1.00  0.00           H  
ATOM   1284 1HB  ASP A  87      16.251  36.676  47.939  1.00  0.00           H  
ATOM   1285 2HB  ASP A  87      15.201  37.433  49.136  1.00  0.00           H  
ATOM   1286  N   ALA A  88      14.561  35.927  51.674  1.00  0.00           N  
ATOM   1287  CA  ALA A  88      14.245  36.219  53.078  1.00  0.00           C  
ATOM   1288  C   ALA A  88      14.887  35.178  54.030  1.00  0.00           C  
ATOM   1289  O   ALA A  88      15.354  35.530  55.117  1.00  0.00           O  
ATOM   1290  CB  ALA A  88      12.737  36.268  53.274  1.00  0.00           C  
ATOM   1291  H   ALA A  88      13.820  35.721  51.021  1.00  0.00           H  
ATOM   1292  HA  ALA A  88      14.668  37.192  53.327  1.00  0.00           H  
ATOM   1293 1HB  ALA A  88      12.516  36.502  54.315  1.00  0.00           H  
ATOM   1294 2HB  ALA A  88      12.312  37.034  52.627  1.00  0.00           H  
ATOM   1295 3HB  ALA A  88      12.309  35.300  53.018  1.00  0.00           H  
ATOM   1296  N   SER A  89      14.926  33.916  53.615  1.00  0.00           N  
ATOM   1297  CA  SER A  89      15.515  32.866  54.451  1.00  0.00           C  
ATOM   1298  C   SER A  89      16.995  32.610  54.182  1.00  0.00           C  
ATOM   1299  O   SER A  89      17.720  32.148  55.065  1.00  0.00           O  
ATOM   1300  CB  SER A  89      14.748  31.572  54.253  1.00  0.00           C  
ATOM   1301  OG  SER A  89      13.431  31.692  54.714  1.00  0.00           O  
ATOM   1302  H   SER A  89      14.544  33.671  52.711  1.00  0.00           H  
ATOM   1303  HA  SER A  89      15.431  33.179  55.493  1.00  0.00           H  
ATOM   1304 1HB  SER A  89      14.748  31.317  53.194  1.00  0.00           H  
ATOM   1305 2HB  SER A  89      15.250  30.766  54.787  1.00  0.00           H  
ATOM   1306  HG  SER A  89      13.009  30.849  54.531  1.00  0.00           H  
ATOM   1307  N   TYR A  90      17.457  32.918  52.982  1.00  0.00           N  
ATOM   1308  CA  TYR A  90      18.843  32.714  52.594  1.00  0.00           C  
ATOM   1309  C   TYR A  90      19.327  33.972  51.865  1.00  0.00           C  
ATOM   1310  O   TYR A  90      19.587  33.915  50.663  1.00  0.00           O  
ATOM   1311  CB  TYR A  90      18.908  31.470  51.704  1.00  0.00           C  
ATOM   1312  CG  TYR A  90      20.252  30.797  51.527  1.00  0.00           C  
ATOM   1313  CD1 TYR A  90      21.460  31.465  51.670  1.00  0.00           C  
ATOM   1314  CD2 TYR A  90      20.251  29.449  51.204  1.00  0.00           C  
ATOM   1315  CE1 TYR A  90      22.646  30.782  51.490  1.00  0.00           C  
ATOM   1316  CE2 TYR A  90      21.437  28.767  51.026  1.00  0.00           C  
ATOM   1317  CZ  TYR A  90      22.633  29.442  51.171  1.00  0.00           C  
ATOM   1318  OH  TYR A  90      23.823  28.776  50.998  1.00  0.00           O  
ATOM   1319  H   TYR A  90      16.830  33.312  52.296  1.00  0.00           H  
ATOM   1320  HA  TYR A  90      19.453  32.554  53.482  1.00  0.00           H  
ATOM   1321 1HB  TYR A  90      18.234  30.717  52.113  1.00  0.00           H  
ATOM   1322 2HB  TYR A  90      18.561  31.731  50.703  1.00  0.00           H  
ATOM   1323  HD1 TYR A  90      21.508  32.525  51.921  1.00  0.00           H  
ATOM   1324  HD2 TYR A  90      19.307  28.916  51.089  1.00  0.00           H  
ATOM   1325  HE1 TYR A  90      23.597  31.300  51.602  1.00  0.00           H  
ATOM   1326  HE2 TYR A  90      21.431  27.706  50.773  1.00  0.00           H  
ATOM   1327  HH  TYR A  90      24.532  29.423  50.944  1.00  0.00           H  
ATOM   1328  N   PRO A  91      19.476  35.119  52.563  1.00  0.00           N  
ATOM   1329  CA  PRO A  91      19.718  36.450  51.997  1.00  0.00           C  
ATOM   1330  C   PRO A  91      21.066  36.594  51.315  1.00  0.00           C  
ATOM   1331  O   PRO A  91      22.046  35.976  51.729  1.00  0.00           O  
ATOM   1332  CB  PRO A  91      19.636  37.355  53.231  1.00  0.00           C  
ATOM   1333  CG  PRO A  91      19.982  36.475  54.383  1.00  0.00           C  
ATOM   1334  CD  PRO A  91      19.434  35.116  54.034  1.00  0.00           C  
ATOM   1335  HA  PRO A  91      18.921  36.687  51.276  1.00  0.00           H  
ATOM   1336 1HB  PRO A  91      20.338  38.195  53.115  1.00  0.00           H  
ATOM   1337 2HB  PRO A  91      18.623  37.774  53.303  1.00  0.00           H  
ATOM   1338 1HG  PRO A  91      21.072  36.459  54.527  1.00  0.00           H  
ATOM   1339 2HG  PRO A  91      19.539  36.874  55.307  1.00  0.00           H  
ATOM   1340 1HD  PRO A  91      20.088  34.353  54.480  1.00  0.00           H  
ATOM   1341 2HD  PRO A  91      18.405  35.038  54.416  1.00  0.00           H  
ATOM   1342  N   TYR A  92      21.096  37.417  50.274  1.00  0.00           N  
ATOM   1343  CA  TYR A  92      22.359  37.657  49.593  1.00  0.00           C  
ATOM   1344  C   TYR A  92      23.338  38.520  50.380  1.00  0.00           C  
ATOM   1345  O   TYR A  92      23.015  39.618  50.830  1.00  0.00           O  
ATOM   1346  CB  TYR A  92      22.094  38.295  48.228  1.00  0.00           C  
ATOM   1347  CG  TYR A  92      23.359  38.434  47.410  1.00  0.00           C  
ATOM   1348  CD1 TYR A  92      23.956  37.293  46.893  1.00  0.00           C  
ATOM   1349  CD2 TYR A  92      23.921  39.680  47.177  1.00  0.00           C  
ATOM   1350  CE1 TYR A  92      25.112  37.383  46.143  1.00  0.00           C  
ATOM   1351  CE2 TYR A  92      25.078  39.758  46.425  1.00  0.00           C  
ATOM   1352  CZ  TYR A  92      25.659  38.615  45.917  1.00  0.00           C  
ATOM   1353  OH  TYR A  92      26.811  38.699  45.170  1.00  0.00           O  
ATOM   1354  H   TYR A  92      20.239  37.859  49.975  1.00  0.00           H  
ATOM   1355  HA  TYR A  92      22.855  36.699  49.433  1.00  0.00           H  
ATOM   1356 1HB  TYR A  92      21.377  37.691  47.670  1.00  0.00           H  
ATOM   1357 2HB  TYR A  92      21.649  39.281  48.361  1.00  0.00           H  
ATOM   1358  HD1 TYR A  92      23.515  36.312  47.076  1.00  0.00           H  
ATOM   1359  HD2 TYR A  92      23.462  40.583  47.579  1.00  0.00           H  
ATOM   1360  HE1 TYR A  92      25.577  36.484  45.740  1.00  0.00           H  
ATOM   1361  HE2 TYR A  92      25.526  40.735  46.238  1.00  0.00           H  
ATOM   1362  HH  TYR A  92      27.179  37.819  45.055  1.00  0.00           H  
ATOM   1363  N   LYS A  93      24.548  37.986  50.519  1.00  0.00           N  
ATOM   1364  CA  LYS A  93      25.656  38.607  51.229  1.00  0.00           C  
ATOM   1365  C   LYS A  93      26.850  38.968  50.340  1.00  0.00           C  
ATOM   1366  O   LYS A  93      27.631  39.838  50.699  1.00  0.00           O  
ATOM   1367  CB  LYS A  93      26.136  37.702  52.365  1.00  0.00           C  
ATOM   1368  CG  LYS A  93      25.126  37.407  53.465  1.00  0.00           C  
ATOM   1369  CD  LYS A  93      25.782  36.507  54.503  1.00  0.00           C  
ATOM   1370  CE  LYS A  93      24.804  36.032  55.567  1.00  0.00           C  
ATOM   1371  NZ  LYS A  93      25.475  35.130  56.541  1.00  0.00           N  
ATOM   1372  H   LYS A  93      24.750  37.083  50.111  1.00  0.00           H  
ATOM   1373  HA  LYS A  93      25.296  39.547  51.651  1.00  0.00           H  
ATOM   1374 1HB  LYS A  93      26.448  36.744  51.946  1.00  0.00           H  
ATOM   1375 2HB  LYS A  93      27.006  38.156  52.841  1.00  0.00           H  
ATOM   1376 1HG  LYS A  93      24.803  38.340  53.927  1.00  0.00           H  
ATOM   1377 2HG  LYS A  93      24.253  36.914  53.040  1.00  0.00           H  
ATOM   1378 1HD  LYS A  93      26.203  35.632  54.006  1.00  0.00           H  
ATOM   1379 2HD  LYS A  93      26.588  37.047  54.998  1.00  0.00           H  
ATOM   1380 1HE  LYS A  93      24.397  36.894  56.092  1.00  0.00           H  
ATOM   1381 2HE  LYS A  93      23.982  35.500  55.087  1.00  0.00           H  
ATOM   1382 1HZ  LYS A  93      24.811  34.825  57.240  1.00  0.00           H  
ATOM   1383 2HZ  LYS A  93      25.840  34.325  56.050  1.00  0.00           H  
ATOM   1384 3HZ  LYS A  93      26.231  35.618  56.999  1.00  0.00           H  
ATOM   1385  N   ALA A  94      26.985  38.283  49.208  1.00  0.00           N  
ATOM   1386  CA  ALA A  94      28.151  38.386  48.328  1.00  0.00           C  
ATOM   1387  C   ALA A  94      29.347  37.816  49.093  1.00  0.00           C  
ATOM   1388  O   ALA A  94      30.464  38.345  49.081  1.00  0.00           O  
ATOM   1389  CB  ALA A  94      28.417  39.812  47.867  1.00  0.00           C  
ATOM   1390  H   ALA A  94      26.247  37.651  48.931  1.00  0.00           H  
ATOM   1391  HA  ALA A  94      27.968  37.782  47.439  1.00  0.00           H  
ATOM   1392 1HB  ALA A  94      29.285  39.816  47.205  1.00  0.00           H  
ATOM   1393 2HB  ALA A  94      27.558  40.210  47.325  1.00  0.00           H  
ATOM   1394 3HB  ALA A  94      28.616  40.473  48.706  1.00  0.00           H  
ATOM   1395  N   MET A  95      29.051  36.714  49.767  1.00  0.00           N  
ATOM   1396  CA  MET A  95      30.011  35.989  50.597  1.00  0.00           C  
ATOM   1397  C   MET A  95      30.202  34.556  50.124  1.00  0.00           C  
ATOM   1398  O   MET A  95      29.286  33.959  49.557  1.00  0.00           O  
ATOM   1399  CB  MET A  95      29.516  36.039  52.041  1.00  0.00           C  
ATOM   1400  CG  MET A  95      30.416  35.410  53.095  1.00  0.00           C  
ATOM   1401  SD  MET A  95      29.724  35.538  54.755  1.00  0.00           S  
ATOM   1402  CE  MET A  95      29.848  37.279  55.149  1.00  0.00           C  
ATOM   1403  H   MET A  95      28.098  36.384  49.678  1.00  0.00           H  
ATOM   1404  HA  MET A  95      30.979  36.483  50.518  1.00  0.00           H  
ATOM   1405 1HB  MET A  95      29.375  37.085  52.311  1.00  0.00           H  
ATOM   1406 2HB  MET A  95      28.552  35.534  52.108  1.00  0.00           H  
ATOM   1407 1HG  MET A  95      30.581  34.355  52.880  1.00  0.00           H  
ATOM   1408 2HG  MET A  95      31.387  35.905  53.084  1.00  0.00           H  
ATOM   1409 1HE  MET A  95      29.448  37.455  56.148  1.00  0.00           H  
ATOM   1410 2HE  MET A  95      30.894  37.586  55.116  1.00  0.00           H  
ATOM   1411 3HE  MET A  95      29.281  37.870  54.429  1.00  0.00           H  
ATOM   1412  N   ASP A  96      31.379  33.971  50.311  1.00  0.00           N  
ATOM   1413  CA  ASP A  96      31.516  32.568  49.977  1.00  0.00           C  
ATOM   1414  C   ASP A  96      31.315  31.729  51.237  1.00  0.00           C  
ATOM   1415  O   ASP A  96      32.196  31.689  52.098  1.00  0.00           O  
ATOM   1416  CB  ASP A  96      32.893  32.311  49.356  1.00  0.00           C  
ATOM   1417  CG  ASP A  96      33.053  32.959  47.988  1.00  0.00           C  
ATOM   1418  OD1 ASP A  96      32.281  32.665  47.108  1.00  0.00           O  
ATOM   1419  OD2 ASP A  96      33.956  33.748  47.843  1.00  0.00           O  
ATOM   1420  H   ASP A  96      32.162  34.493  50.679  1.00  0.00           H  
ATOM   1421  HA  ASP A  96      30.753  32.293  49.249  1.00  0.00           H  
ATOM   1422 1HB  ASP A  96      33.668  32.693  50.019  1.00  0.00           H  
ATOM   1423 2HB  ASP A  96      33.047  31.234  49.258  1.00  0.00           H  
ATOM   1424  N   GLN A  97      30.165  31.072  51.365  1.00  0.00           N  
ATOM   1425  CA  GLN A  97      29.825  30.307  52.558  1.00  0.00           C  
ATOM   1426  C   GLN A  97      29.718  28.826  52.261  1.00  0.00           C  
ATOM   1427  O   GLN A  97      29.812  28.404  51.111  1.00  0.00           O  
ATOM   1428  CB  GLN A  97      28.505  30.792  53.167  1.00  0.00           C  
ATOM   1429  CG  GLN A  97      28.418  32.272  53.502  1.00  0.00           C  
ATOM   1430  CD  GLN A  97      27.039  32.655  54.004  1.00  0.00           C  
ATOM   1431  OE1 GLN A  97      26.896  33.200  55.101  1.00  0.00           O  
ATOM   1432  NE2 GLN A  97      26.013  32.374  53.209  1.00  0.00           N  
ATOM   1433  H   GLN A  97      29.472  31.076  50.629  1.00  0.00           H  
ATOM   1434  HA  GLN A  97      30.614  30.445  53.297  1.00  0.00           H  
ATOM   1435 1HB  GLN A  97      27.687  30.576  52.479  1.00  0.00           H  
ATOM   1436 2HB  GLN A  97      28.308  30.251  54.091  1.00  0.00           H  
ATOM   1437 1HG  GLN A  97      29.146  32.500  54.276  1.00  0.00           H  
ATOM   1438 2HG  GLN A  97      28.634  32.846  52.600  1.00  0.00           H  
ATOM   1439 1HE2 GLN A  97      25.078  32.604  53.483  1.00  0.00           H  
ATOM   1440 2HE2 GLN A  97      26.150  31.934  52.321  1.00  0.00           H  
ATOM   1441  N   LYS A  98      29.491  28.030  53.298  1.00  0.00           N  
ATOM   1442  CA  LYS A  98      29.197  26.623  53.094  1.00  0.00           C  
ATOM   1443  C   LYS A  98      27.695  26.568  52.748  1.00  0.00           C  
ATOM   1444  O   LYS A  98      26.936  27.441  53.198  1.00  0.00           O  
ATOM   1445  CB  LYS A  98      29.532  25.800  54.338  1.00  0.00           C  
ATOM   1446  CG  LYS A  98      31.016  25.749  54.672  1.00  0.00           C  
ATOM   1447  CD  LYS A  98      31.280  24.890  55.899  1.00  0.00           C  
ATOM   1448  CE  LYS A  98      32.762  24.836  56.236  1.00  0.00           C  
ATOM   1449  NZ  LYS A  98      33.030  24.011  57.445  1.00  0.00           N  
ATOM   1450  H   LYS A  98      29.520  28.408  54.235  1.00  0.00           H  
ATOM   1451  HA  LYS A  98      29.799  26.236  52.271  1.00  0.00           H  
ATOM   1452 1HB  LYS A  98      29.008  26.213  55.199  1.00  0.00           H  
ATOM   1453 2HB  LYS A  98      29.181  24.775  54.200  1.00  0.00           H  
ATOM   1454 1HG  LYS A  98      31.562  25.335  53.822  1.00  0.00           H  
ATOM   1455 2HG  LYS A  98      31.382  26.757  54.860  1.00  0.00           H  
ATOM   1456 1HD  LYS A  98      30.738  25.302  56.753  1.00  0.00           H  
ATOM   1457 2HD  LYS A  98      30.922  23.877  55.719  1.00  0.00           H  
ATOM   1458 1HE  LYS A  98      33.303  24.413  55.390  1.00  0.00           H  
ATOM   1459 2HE  LYS A  98      33.123  25.849  56.410  1.00  0.00           H  
ATOM   1460 1HZ  LYS A  98      34.024  24.001  57.635  1.00  0.00           H  
ATOM   1461 2HZ  LYS A  98      32.541  24.403  58.237  1.00  0.00           H  
ATOM   1462 3HZ  LYS A  98      32.709  23.067  57.289  1.00  0.00           H  
ATOM   1463  N   CYS A  99      27.261  25.600  51.947  1.00  0.00           N  
ATOM   1464  CA  CYS A  99      25.859  25.523  51.561  1.00  0.00           C  
ATOM   1465  C   CYS A  99      24.890  25.427  52.741  1.00  0.00           C  
ATOM   1466  O   CYS A  99      25.021  24.540  53.588  1.00  0.00           O  
ATOM   1467  CB  CYS A  99      25.667  24.302  50.660  1.00  0.00           C  
ATOM   1468  SG  CYS A  99      23.976  24.035  50.075  1.00  0.00           S  
ATOM   1469  H   CYS A  99      27.911  24.909  51.597  1.00  0.00           H  
ATOM   1470  HA  CYS A  99      25.608  26.430  51.011  1.00  0.00           H  
ATOM   1471 1HB  CYS A  99      26.311  24.407  49.784  1.00  0.00           H  
ATOM   1472 2HB  CYS A  99      25.974  23.406  51.197  1.00  0.00           H  
ATOM   1473  N   GLN A 100      23.925  26.344  52.792  1.00  0.00           N  
ATOM   1474  CA  GLN A 100      22.922  26.396  53.846  1.00  0.00           C  
ATOM   1475  C   GLN A 100      21.520  26.010  53.375  1.00  0.00           C  
ATOM   1476  O   GLN A 100      20.546  26.256  54.087  1.00  0.00           O  
ATOM   1477  CB  GLN A 100      22.846  27.784  54.488  1.00  0.00           C  
ATOM   1478  CG  GLN A 100      24.161  28.287  55.060  1.00  0.00           C  
ATOM   1479  CD  GLN A 100      24.733  27.384  56.136  1.00  0.00           C  
ATOM   1480  OE1 GLN A 100      24.117  27.092  57.166  1.00  0.00           O  
ATOM   1481  NE2 GLN A 100      25.955  26.939  55.870  1.00  0.00           N  
ATOM   1482  H   GLN A 100      23.875  27.050  52.070  1.00  0.00           H  
ATOM   1483  HA  GLN A 100      23.206  25.678  54.615  1.00  0.00           H  
ATOM   1484 1HB  GLN A 100      22.505  28.515  53.755  1.00  0.00           H  
ATOM   1485 2HB  GLN A 100      22.114  27.770  55.296  1.00  0.00           H  
ATOM   1486 1HG  GLN A 100      24.888  28.350  54.253  1.00  0.00           H  
ATOM   1487 2HG  GLN A 100      23.998  29.271  55.501  1.00  0.00           H  
ATOM   1488 1HE2 GLN A 100      26.432  26.336  56.509  1.00  0.00           H  
ATOM   1489 2HE2 GLN A 100      26.386  27.223  55.012  1.00  0.00           H  
ATOM   1490  N   TYR A 101      21.396  25.426  52.197  1.00  0.00           N  
ATOM   1491  CA  TYR A 101      20.074  25.120  51.676  1.00  0.00           C  
ATOM   1492  C   TYR A 101      19.242  24.222  52.586  1.00  0.00           C  
ATOM   1493  O   TYR A 101      19.704  23.184  53.061  1.00  0.00           O  
ATOM   1494  CB  TYR A 101      20.154  24.470  50.293  1.00  0.00           C  
ATOM   1495  CG  TYR A 101      18.812  24.034  49.747  1.00  0.00           C  
ATOM   1496  CD1 TYR A 101      17.913  24.963  49.244  1.00  0.00           C  
ATOM   1497  CD2 TYR A 101      18.460  22.692  49.738  1.00  0.00           C  
ATOM   1498  CE1 TYR A 101      16.687  24.570  48.743  1.00  0.00           C  
ATOM   1499  CE2 TYR A 101      17.233  22.300  49.237  1.00  0.00           C  
ATOM   1500  CZ  TYR A 101      16.350  23.236  48.741  1.00  0.00           C  
ATOM   1501  OH  TYR A 101      15.126  22.852  48.241  1.00  0.00           O  
ATOM   1502  H   TYR A 101      22.226  25.198  51.667  1.00  0.00           H  
ATOM   1503  HA  TYR A 101      19.523  26.056  51.588  1.00  0.00           H  
ATOM   1504 1HB  TYR A 101      20.598  25.173  49.587  1.00  0.00           H  
ATOM   1505 2HB  TYR A 101      20.802  23.595  50.340  1.00  0.00           H  
ATOM   1506  HD1 TYR A 101      18.180  26.021  49.245  1.00  0.00           H  
ATOM   1507  HD2 TYR A 101      19.151  21.946  50.130  1.00  0.00           H  
ATOM   1508  HE1 TYR A 101      15.993  25.313  48.352  1.00  0.00           H  
ATOM   1509  HE2 TYR A 101      16.961  21.245  49.234  1.00  0.00           H  
ATOM   1510  HH  TYR A 101      15.114  21.900  48.112  1.00  0.00           H  
ATOM   1511  N   ASP A 102      18.002  24.644  52.809  1.00  0.00           N  
ATOM   1512  CA  ASP A 102      17.063  23.888  53.623  1.00  0.00           C  
ATOM   1513  C   ASP A 102      15.688  23.996  52.964  1.00  0.00           C  
ATOM   1514  O   ASP A 102      15.089  25.079  52.947  1.00  0.00           O  
ATOM   1515  CB  ASP A 102      17.022  24.428  55.053  1.00  0.00           C  
ATOM   1516  CG  ASP A 102      16.120  23.623  55.976  1.00  0.00           C  
ATOM   1517  OD1 ASP A 102      15.215  22.961  55.521  1.00  0.00           O  
ATOM   1518  OD2 ASP A 102      16.323  23.656  57.165  1.00  0.00           O  
ATOM   1519  H   ASP A 102      17.710  25.518  52.398  1.00  0.00           H  
ATOM   1520  HA  ASP A 102      17.383  22.846  53.663  1.00  0.00           H  
ATOM   1521 1HB  ASP A 102      18.033  24.427  55.464  1.00  0.00           H  
ATOM   1522 2HB  ASP A 102      16.673  25.460  55.036  1.00  0.00           H  
ATOM   1523  N   SER A 103      15.210  22.875  52.426  1.00  0.00           N  
ATOM   1524  CA  SER A 103      13.998  22.806  51.608  1.00  0.00           C  
ATOM   1525  C   SER A 103      12.737  23.292  52.326  1.00  0.00           C  
ATOM   1526  O   SER A 103      11.717  23.563  51.680  1.00  0.00           O  
ATOM   1527  CB  SER A 103      13.776  21.382  51.135  1.00  0.00           C  
ATOM   1528  OG  SER A 103      13.485  20.533  52.211  1.00  0.00           O  
ATOM   1529  H   SER A 103      15.714  22.018  52.593  1.00  0.00           H  
ATOM   1530  HA  SER A 103      14.147  23.457  50.745  1.00  0.00           H  
ATOM   1531 1HB  SER A 103      12.953  21.365  50.420  1.00  0.00           H  
ATOM   1532 2HB  SER A 103      14.668  21.029  50.620  1.00  0.00           H  
ATOM   1533  HG  SER A 103      13.347  19.662  51.832  1.00  0.00           H  
ATOM   1534  N   LYS A 104      12.779  23.422  53.653  1.00  0.00           N  
ATOM   1535  CA  LYS A 104      11.607  23.924  54.388  1.00  0.00           C  
ATOM   1536  C   LYS A 104      11.322  25.370  54.005  1.00  0.00           C  
ATOM   1537  O   LYS A 104      10.218  25.871  54.216  1.00  0.00           O  
ATOM   1538  CB  LYS A 104      11.803  23.828  55.902  1.00  0.00           C  
ATOM   1539  CG  LYS A 104      11.849  22.410  56.454  1.00  0.00           C  
ATOM   1540  CD  LYS A 104      11.901  22.377  57.974  1.00  0.00           C  
ATOM   1541  CE  LYS A 104      13.201  22.960  58.508  1.00  0.00           C  
ATOM   1542  NZ  LYS A 104      14.386  22.204  58.022  1.00  0.00           N  
ATOM   1543  H   LYS A 104      13.621  23.172  54.147  1.00  0.00           H  
ATOM   1544  HA  LYS A 104      10.743  23.316  54.118  1.00  0.00           H  
ATOM   1545 1HB  LYS A 104      12.741  24.331  56.137  1.00  0.00           H  
ATOM   1546 2HB  LYS A 104      10.992  24.351  56.408  1.00  0.00           H  
ATOM   1547 1HG  LYS A 104      10.962  21.866  56.126  1.00  0.00           H  
ATOM   1548 2HG  LYS A 104      12.735  21.910  56.062  1.00  0.00           H  
ATOM   1549 1HD  LYS A 104      11.066  22.951  58.378  1.00  0.00           H  
ATOM   1550 2HD  LYS A 104      11.813  21.346  58.317  1.00  0.00           H  
ATOM   1551 1HE  LYS A 104      13.302  23.999  58.198  1.00  0.00           H  
ATOM   1552 2HE  LYS A 104      13.183  22.932  59.597  1.00  0.00           H  
ATOM   1553 1HZ  LYS A 104      15.245  22.597  58.382  1.00  0.00           H  
ATOM   1554 2HZ  LYS A 104      14.325  21.242  58.324  1.00  0.00           H  
ATOM   1555 3HZ  LYS A 104      14.432  22.225  57.014  1.00  0.00           H  
ATOM   1556  N   TYR A 105      12.326  26.042  53.447  1.00  0.00           N  
ATOM   1557  CA  TYR A 105      12.257  27.452  53.050  1.00  0.00           C  
ATOM   1558  C   TYR A 105      12.300  27.618  51.516  1.00  0.00           C  
ATOM   1559  O   TYR A 105      12.535  28.726  51.005  1.00  0.00           O  
ATOM   1560  CB  TYR A 105      13.414  28.188  53.731  1.00  0.00           C  
ATOM   1561  CG  TYR A 105      13.343  28.025  55.232  1.00  0.00           C  
ATOM   1562  CD1 TYR A 105      14.147  27.067  55.834  1.00  0.00           C  
ATOM   1563  CD2 TYR A 105      12.497  28.803  56.011  1.00  0.00           C  
ATOM   1564  CE1 TYR A 105      14.115  26.884  57.203  1.00  0.00           C  
ATOM   1565  CE2 TYR A 105      12.464  28.619  57.381  1.00  0.00           C  
ATOM   1566  CZ  TYR A 105      13.268  27.667  57.973  1.00  0.00           C  
ATOM   1567  OH  TYR A 105      13.230  27.490  59.336  1.00  0.00           O  
ATOM   1568  H   TYR A 105      13.203  25.570  53.277  1.00  0.00           H  
ATOM   1569  HA  TYR A 105      11.307  27.862  53.391  1.00  0.00           H  
ATOM   1570 1HB  TYR A 105      14.366  27.801  53.365  1.00  0.00           H  
ATOM   1571 2HB  TYR A 105      13.371  29.247  53.470  1.00  0.00           H  
ATOM   1572  HD1 TYR A 105      14.806  26.464  55.211  1.00  0.00           H  
ATOM   1573  HD2 TYR A 105      11.861  29.556  55.550  1.00  0.00           H  
ATOM   1574  HE1 TYR A 105      14.752  26.131  57.665  1.00  0.00           H  
ATOM   1575  HE2 TYR A 105      11.802  29.230  57.994  1.00  0.00           H  
ATOM   1576  HH  TYR A 105      12.605  28.110  59.723  1.00  0.00           H  
ATOM   1577  N   ARG A 106      12.059  26.516  50.808  1.00  0.00           N  
ATOM   1578  CA  ARG A 106      12.079  26.493  49.346  1.00  0.00           C  
ATOM   1579  C   ARG A 106      11.050  27.463  48.767  1.00  0.00           C  
ATOM   1580  O   ARG A 106       9.900  27.516  49.210  1.00  0.00           O  
ATOM   1581  CB  ARG A 106      11.804  25.086  48.837  1.00  0.00           C  
ATOM   1582  CG  ARG A 106      11.746  24.929  47.326  1.00  0.00           C  
ATOM   1583  CD  ARG A 106      11.656  23.503  46.921  1.00  0.00           C  
ATOM   1584  NE  ARG A 106      10.439  22.862  47.392  1.00  0.00           N  
ATOM   1585  CZ  ARG A 106      10.106  21.574  47.175  1.00  0.00           C  
ATOM   1586  NH1 ARG A 106      10.890  20.771  46.491  1.00  0.00           N  
ATOM   1587  NH2 ARG A 106       8.965  21.117  47.661  1.00  0.00           N  
ATOM   1588  H   ARG A 106      11.853  25.651  51.288  1.00  0.00           H  
ATOM   1589  HA  ARG A 106      13.073  26.795  49.011  1.00  0.00           H  
ATOM   1590 1HB  ARG A 106      12.576  24.410  49.202  1.00  0.00           H  
ATOM   1591 2HB  ARG A 106      10.848  24.745  49.238  1.00  0.00           H  
ATOM   1592 1HG  ARG A 106      10.872  25.446  46.928  1.00  0.00           H  
ATOM   1593 2HG  ARG A 106      12.647  25.355  46.884  1.00  0.00           H  
ATOM   1594 1HD  ARG A 106      11.672  23.440  45.833  1.00  0.00           H  
ATOM   1595 2HD  ARG A 106      12.506  22.960  47.334  1.00  0.00           H  
ATOM   1596  HE  ARG A 106       9.793  23.429  47.925  1.00  0.00           H  
ATOM   1597 1HH1 ARG A 106      11.767  21.093  46.107  1.00  0.00           H  
ATOM   1598 2HH1 ARG A 106      10.617  19.811  46.342  1.00  0.00           H  
ATOM   1599 1HH2 ARG A 106       8.358  21.730  48.187  1.00  0.00           H  
ATOM   1600 2HH2 ARG A 106       8.698  20.155  47.509  1.00  0.00           H  
ATOM   1601  N   ALA A 107      11.478  28.246  47.779  1.00  0.00           N  
ATOM   1602  CA  ALA A 107      10.595  29.231  47.150  1.00  0.00           C  
ATOM   1603  C   ALA A 107      10.295  28.908  45.671  1.00  0.00           C  
ATOM   1604  O   ALA A 107       9.220  29.221  45.171  1.00  0.00           O  
ATOM   1605  CB  ALA A 107      11.249  30.597  47.286  1.00  0.00           C  
ATOM   1606  H   ALA A 107      12.433  28.157  47.462  1.00  0.00           H  
ATOM   1607  HA  ALA A 107       9.638  29.227  47.671  1.00  0.00           H  
ATOM   1608 1HB  ALA A 107      10.612  31.356  46.827  1.00  0.00           H  
ATOM   1609 2HB  ALA A 107      11.359  30.776  48.355  1.00  0.00           H  
ATOM   1610 3HB  ALA A 107      12.211  30.568  46.782  1.00  0.00           H  
ATOM   1611  N   ALA A 108      11.244  28.289  44.980  1.00  0.00           N  
ATOM   1612  CA  ALA A 108      11.022  28.039  43.557  1.00  0.00           C  
ATOM   1613  C   ALA A 108      11.754  26.790  43.090  1.00  0.00           C  
ATOM   1614  O   ALA A 108      12.736  26.370  43.703  1.00  0.00           O  
ATOM   1615  CB  ALA A 108      11.460  29.244  42.738  1.00  0.00           C  
ATOM   1616  H   ALA A 108      12.094  28.005  45.444  1.00  0.00           H  
ATOM   1617  HA  ALA A 108       9.957  27.874  43.392  1.00  0.00           H  
ATOM   1618 1HB  ALA A 108      11.292  29.037  41.681  1.00  0.00           H  
ATOM   1619 2HB  ALA A 108      10.883  30.119  43.034  1.00  0.00           H  
ATOM   1620 3HB  ALA A 108      12.518  29.433  42.911  1.00  0.00           H  
ATOM   1621  N   THR A 109      11.242  26.206  42.018  1.00  0.00           N  
ATOM   1622  CA  THR A 109      11.822  25.057  41.365  1.00  0.00           C  
ATOM   1623  C   THR A 109      11.929  25.251  39.848  1.00  0.00           C  
ATOM   1624  O   THR A 109      11.305  26.150  39.283  1.00  0.00           O  
ATOM   1625  CB  THR A 109      11.016  23.775  41.651  1.00  0.00           C  
ATOM   1626  OG1 THR A 109       9.699  23.916  41.102  1.00  0.00           O  
ATOM   1627  CG2 THR A 109      10.911  23.513  43.145  1.00  0.00           C  
ATOM   1628  H   THR A 109      10.390  26.581  41.624  1.00  0.00           H  
ATOM   1629  HA  THR A 109      12.831  24.907  41.748  1.00  0.00           H  
ATOM   1630  HB  THR A 109      11.510  22.927  41.178  1.00  0.00           H  
ATOM   1631  HG1 THR A 109       9.731  23.852  40.145  1.00  0.00           H  
ATOM   1632 1HG2 THR A 109      10.338  22.603  43.321  1.00  0.00           H  
ATOM   1633 2HG2 THR A 109      11.915  23.400  43.553  1.00  0.00           H  
ATOM   1634 3HG2 THR A 109      10.411  24.345  43.639  1.00  0.00           H  
ATOM   1635  N   CYS A 110      12.738  24.401  39.218  1.00  0.00           N  
ATOM   1636  CA  CYS A 110      12.925  24.333  37.775  1.00  0.00           C  
ATOM   1637  C   CYS A 110      12.655  22.892  37.332  1.00  0.00           C  
ATOM   1638  O   CYS A 110      13.033  21.963  38.031  1.00  0.00           O  
ATOM   1639  CB  CYS A 110      14.338  24.750  37.369  1.00  0.00           C  
ATOM   1640  SG  CYS A 110      14.782  26.485  37.630  1.00  0.00           S  
ATOM   1641  H   CYS A 110      13.261  23.754  39.789  1.00  0.00           H  
ATOM   1642  HA  CYS A 110      12.228  25.012  37.284  1.00  0.00           H  
ATOM   1643 1HB  CYS A 110      15.045  24.142  37.933  1.00  0.00           H  
ATOM   1644 2HB  CYS A 110      14.477  24.545  36.307  1.00  0.00           H  
ATOM   1645  HG  CYS A 110      14.456  26.502  38.920  1.00  0.00           H  
ATOM   1646  N   SER A 111      11.996  22.713  36.195  1.00  0.00           N  
ATOM   1647  CA  SER A 111      11.718  21.387  35.685  1.00  0.00           C  
ATOM   1648  C   SER A 111      12.725  20.982  34.610  1.00  0.00           C  
ATOM   1649  O   SER A 111      13.132  19.831  34.507  1.00  0.00           O  
ATOM   1650  CB  SER A 111      10.306  21.370  35.135  1.00  0.00           C  
ATOM   1651  OG  SER A 111       9.373  21.618  36.151  1.00  0.00           O  
ATOM   1652  H   SER A 111      11.675  23.509  35.660  1.00  0.00           H  
ATOM   1653  HA  SER A 111      11.798  20.670  36.505  1.00  0.00           H  
ATOM   1654 1HB  SER A 111      10.213  22.127  34.357  1.00  0.00           H  
ATOM   1655 2HB  SER A 111      10.099  20.404  34.677  1.00  0.00           H  
ATOM   1656  HG  SER A 111       8.579  21.938  35.715  1.00  0.00           H  
ATOM   1657  N   LYS A 112      13.124  21.975  33.824  1.00  0.00           N  
ATOM   1658  CA  LYS A 112      14.045  21.817  32.708  1.00  0.00           C  
ATOM   1659  C   LYS A 112      14.553  23.195  32.351  1.00  0.00           C  
ATOM   1660  O   LYS A 112      14.049  24.169  32.893  1.00  0.00           O  
ATOM   1661  CB  LYS A 112      13.363  21.144  31.516  1.00  0.00           C  
ATOM   1662  CG  LYS A 112      12.229  21.953  30.900  1.00  0.00           C  
ATOM   1663  CD  LYS A 112      11.546  21.199  29.769  1.00  0.00           C  
ATOM   1664  CE  LYS A 112      10.516  22.083  29.081  1.00  0.00           C  
ATOM   1665  NZ  LYS A 112       9.810  21.387  27.972  1.00  0.00           N  
ATOM   1666  H   LYS A 112      12.757  22.894  34.022  1.00  0.00           H  
ATOM   1667  HA  LYS A 112      14.881  21.184  33.006  1.00  0.00           H  
ATOM   1668 1HB  LYS A 112      14.100  20.955  30.736  1.00  0.00           H  
ATOM   1669 2HB  LYS A 112      12.956  20.181  31.826  1.00  0.00           H  
ATOM   1670 1HG  LYS A 112      11.488  22.180  31.668  1.00  0.00           H  
ATOM   1671 2HG  LYS A 112      12.621  22.891  30.509  1.00  0.00           H  
ATOM   1672 1HD  LYS A 112      12.294  20.880  29.043  1.00  0.00           H  
ATOM   1673 2HD  LYS A 112      11.052  20.313  30.167  1.00  0.00           H  
ATOM   1674 1HE  LYS A 112       9.780  22.406  29.816  1.00  0.00           H  
ATOM   1675 2HE  LYS A 112      11.023  22.960  28.680  1.00  0.00           H  
ATOM   1676 1HZ  LYS A 112       9.145  22.026  27.560  1.00  0.00           H  
ATOM   1677 2HZ  LYS A 112      10.481  21.094  27.275  1.00  0.00           H  
ATOM   1678 3HZ  LYS A 112       9.326  20.575  28.331  1.00  0.00           H  
ATOM   1679  N   TYR A 113      15.535  23.299  31.467  1.00  0.00           N  
ATOM   1680  CA  TYR A 113      15.909  24.635  31.033  1.00  0.00           C  
ATOM   1681  C   TYR A 113      16.324  24.572  29.571  1.00  0.00           C  
ATOM   1682  O   TYR A 113      16.653  23.503  29.043  1.00  0.00           O  
ATOM   1683  CB  TYR A 113      17.042  25.211  31.885  1.00  0.00           C  
ATOM   1684  CG  TYR A 113      18.423  24.647  31.631  1.00  0.00           C  
ATOM   1685  CD1 TYR A 113      19.232  25.342  30.745  1.00  0.00           C  
ATOM   1686  CD2 TYR A 113      18.890  23.492  32.240  1.00  0.00           C  
ATOM   1687  CE1 TYR A 113      20.503  24.874  30.474  1.00  0.00           C  
ATOM   1688  CE2 TYR A 113      20.165  23.043  31.954  1.00  0.00           C  
ATOM   1689  CZ  TYR A 113      20.964  23.739  31.071  1.00  0.00           C  
ATOM   1690  OH  TYR A 113      22.238  23.315  30.768  1.00  0.00           O  
ATOM   1691  H   TYR A 113      16.010  22.486  31.105  1.00  0.00           H  
ATOM   1692  HA  TYR A 113      15.053  25.303  31.132  1.00  0.00           H  
ATOM   1693 1HB  TYR A 113      17.109  26.289  31.731  1.00  0.00           H  
ATOM   1694 2HB  TYR A 113      16.810  25.039  32.936  1.00  0.00           H  
ATOM   1695  HD1 TYR A 113      18.872  26.250  30.263  1.00  0.00           H  
ATOM   1696  HD2 TYR A 113      18.259  22.941  32.936  1.00  0.00           H  
ATOM   1697  HE1 TYR A 113      21.147  25.413  29.779  1.00  0.00           H  
ATOM   1698  HE2 TYR A 113      20.539  22.135  32.427  1.00  0.00           H  
ATOM   1699  HH  TYR A 113      22.562  23.783  29.994  1.00  0.00           H  
ATOM   1700  N   THR A 114      16.284  25.724  28.909  1.00  0.00           N  
ATOM   1701  CA  THR A 114      16.623  25.865  27.500  1.00  0.00           C  
ATOM   1702  C   THR A 114      17.824  26.739  27.190  1.00  0.00           C  
ATOM   1703  O   THR A 114      17.980  27.835  27.712  1.00  0.00           O  
ATOM   1704  CB  THR A 114      15.423  26.416  26.707  1.00  0.00           C  
ATOM   1705  OG1 THR A 114      14.338  25.479  26.725  1.00  0.00           O  
ATOM   1706  CG2 THR A 114      15.776  26.698  25.254  1.00  0.00           C  
ATOM   1707  H   THR A 114      15.999  26.541  29.430  1.00  0.00           H  
ATOM   1708  HA  THR A 114      16.867  24.873  27.121  1.00  0.00           H  
ATOM   1709  HB  THR A 114      15.101  27.342  27.182  1.00  0.00           H  
ATOM   1710  HG1 THR A 114      13.788  25.572  27.506  1.00  0.00           H  
ATOM   1711 1HG2 THR A 114      14.895  27.084  24.743  1.00  0.00           H  
ATOM   1712 2HG2 THR A 114      16.577  27.433  25.179  1.00  0.00           H  
ATOM   1713 3HG2 THR A 114      16.103  25.777  24.774  1.00  0.00           H  
ATOM   1714  N   GLU A 115      18.696  26.216  26.332  1.00  0.00           N  
ATOM   1715  CA  GLU A 115      19.859  26.954  25.838  1.00  0.00           C  
ATOM   1716  C   GLU A 115      19.515  27.443  24.427  1.00  0.00           C  
ATOM   1717  O   GLU A 115      18.831  26.736  23.682  1.00  0.00           O  
ATOM   1718  CB  GLU A 115      21.105  26.067  25.810  1.00  0.00           C  
ATOM   1719  CG  GLU A 115      21.539  25.589  27.189  1.00  0.00           C  
ATOM   1720  CD  GLU A 115      22.795  24.764  27.206  1.00  0.00           C  
ATOM   1721  OE1 GLU A 115      23.333  24.538  26.149  1.00  0.00           O  
ATOM   1722  OE2 GLU A 115      23.221  24.360  28.263  1.00  0.00           O  
ATOM   1723  H   GLU A 115      18.535  25.269  26.021  1.00  0.00           H  
ATOM   1724  HA  GLU A 115      20.068  27.802  26.491  1.00  0.00           H  
ATOM   1725 1HB  GLU A 115      20.919  25.192  25.188  1.00  0.00           H  
ATOM   1726 2HB  GLU A 115      21.929  26.621  25.360  1.00  0.00           H  
ATOM   1727 1HG  GLU A 115      21.695  26.469  27.811  1.00  0.00           H  
ATOM   1728 2HG  GLU A 115      20.721  24.999  27.601  1.00  0.00           H  
ATOM   1729  N   LEU A 116      19.945  28.655  24.069  1.00  0.00           N  
ATOM   1730  CA  LEU A 116      19.629  29.214  22.750  1.00  0.00           C  
ATOM   1731  C   LEU A 116      20.824  29.216  21.802  1.00  0.00           C  
ATOM   1732  O   LEU A 116      21.966  29.281  22.262  1.00  0.00           O  
ATOM   1733  CB  LEU A 116      19.128  30.655  22.907  1.00  0.00           C  
ATOM   1734  CG  LEU A 116      17.725  30.974  23.440  1.00  0.00           C  
ATOM   1735  CD1 LEU A 116      16.660  30.208  22.666  1.00  0.00           C  
ATOM   1736  CD2 LEU A 116      17.606  30.644  24.921  1.00  0.00           C  
ATOM   1737  H   LEU A 116      20.500  29.206  24.711  1.00  0.00           H  
ATOM   1738  HA  LEU A 116      18.853  28.579  22.325  1.00  0.00           H  
ATOM   1739 1HB  LEU A 116      19.820  31.153  23.584  1.00  0.00           H  
ATOM   1740 2HB  LEU A 116      19.169  31.130  21.927  1.00  0.00           H  
ATOM   1741  HG  LEU A 116      17.520  32.037  23.303  1.00  0.00           H  
ATOM   1742 1HD1 LEU A 116      15.674  30.450  23.062  1.00  0.00           H  
ATOM   1743 2HD1 LEU A 116      16.704  30.485  21.613  1.00  0.00           H  
ATOM   1744 3HD1 LEU A 116      16.817  29.134  22.754  1.00  0.00           H  
ATOM   1745 1HD2 LEU A 116      16.589  30.899  25.216  1.00  0.00           H  
ATOM   1746 2HD2 LEU A 116      17.796  29.587  25.110  1.00  0.00           H  
ATOM   1747 3HD2 LEU A 116      18.318  31.211  25.521  1.00  0.00           H  
ATOM   1748  N   PRO A 117      20.612  29.198  20.473  1.00  0.00           N  
ATOM   1749  CA  PRO A 117      21.642  29.336  19.426  1.00  0.00           C  
ATOM   1750  C   PRO A 117      22.530  30.565  19.607  1.00  0.00           C  
ATOM   1751  O   PRO A 117      22.056  31.673  19.857  1.00  0.00           O  
ATOM   1752  CB  PRO A 117      20.787  29.443  18.160  1.00  0.00           C  
ATOM   1753  CG  PRO A 117      19.574  28.635  18.473  1.00  0.00           C  
ATOM   1754  CD  PRO A 117      19.263  28.909  19.920  1.00  0.00           C  
ATOM   1755  HA  PRO A 117      22.270  28.432  19.425  1.00  0.00           H  
ATOM   1756 1HB  PRO A 117      20.557  30.497  17.948  1.00  0.00           H  
ATOM   1757 2HB  PRO A 117      21.346  29.057  17.294  1.00  0.00           H  
ATOM   1758 1HG  PRO A 117      18.741  28.920  17.813  1.00  0.00           H  
ATOM   1759 2HG  PRO A 117      19.774  27.569  18.288  1.00  0.00           H  
ATOM   1760 1HD  PRO A 117      18.606  29.786  20.018  1.00  0.00           H  
ATOM   1761 2HD  PRO A 117      18.787  28.002  20.318  1.00  0.00           H  
ATOM   1762  N   TYR A 118      23.828  30.328  19.451  1.00  0.00           N  
ATOM   1763  CA  TYR A 118      24.831  31.354  19.675  1.00  0.00           C  
ATOM   1764  C   TYR A 118      24.833  32.539  18.702  1.00  0.00           C  
ATOM   1765  O   TYR A 118      24.831  32.377  17.479  1.00  0.00           O  
ATOM   1766  CB  TYR A 118      26.222  30.718  19.664  1.00  0.00           C  
ATOM   1767  CG  TYR A 118      27.362  31.676  19.930  1.00  0.00           C  
ATOM   1768  CD1 TYR A 118      27.805  31.911  21.224  1.00  0.00           C  
ATOM   1769  CD2 TYR A 118      27.972  32.328  18.869  1.00  0.00           C  
ATOM   1770  CE1 TYR A 118      28.846  32.788  21.457  1.00  0.00           C  
ATOM   1771  CE2 TYR A 118      29.013  33.206  19.097  1.00  0.00           C  
ATOM   1772  CZ  TYR A 118      29.453  33.441  20.384  1.00  0.00           C  
ATOM   1773  OH  TYR A 118      30.493  34.320  20.585  1.00  0.00           O  
ATOM   1774  H   TYR A 118      24.129  29.407  19.166  1.00  0.00           H  
ATOM   1775  HA  TYR A 118      24.602  31.778  20.653  1.00  0.00           H  
ATOM   1776 1HB  TYR A 118      26.264  29.932  20.420  1.00  0.00           H  
ATOM   1777 2HB  TYR A 118      26.398  30.254  18.694  1.00  0.00           H  
ATOM   1778  HD1 TYR A 118      27.326  31.399  22.058  1.00  0.00           H  
ATOM   1779  HD2 TYR A 118      27.628  32.150  17.850  1.00  0.00           H  
ATOM   1780  HE1 TYR A 118      29.188  32.968  22.476  1.00  0.00           H  
ATOM   1781  HE2 TYR A 118      29.487  33.717  18.259  1.00  0.00           H  
ATOM   1782  HH  TYR A 118      30.731  34.360  21.514  1.00  0.00           H  
ATOM   1783  N   GLY A 119      24.829  33.743  19.272  1.00  0.00           N  
ATOM   1784  CA  GLY A 119      24.894  34.985  18.524  1.00  0.00           C  
ATOM   1785  C   GLY A 119      23.594  35.406  17.862  1.00  0.00           C  
ATOM   1786  O   GLY A 119      23.613  36.309  17.017  1.00  0.00           O  
ATOM   1787  H   GLY A 119      24.777  33.806  20.277  1.00  0.00           H  
ATOM   1788 1HA  GLY A 119      25.207  35.782  19.200  1.00  0.00           H  
ATOM   1789 2HA  GLY A 119      25.654  34.884  17.749  1.00  0.00           H  
ATOM   1790  N   ARG A 120      22.464  34.801  18.213  1.00  0.00           N  
ATOM   1791  CA  ARG A 120      21.219  35.169  17.538  1.00  0.00           C  
ATOM   1792  C   ARG A 120      20.270  36.063  18.328  1.00  0.00           C  
ATOM   1793  O   ARG A 120      19.695  35.658  19.338  1.00  0.00           O  
ATOM   1794  CB  ARG A 120      20.456  33.905  17.165  1.00  0.00           C  
ATOM   1795  CG  ARG A 120      20.813  33.203  15.864  1.00  0.00           C  
ATOM   1796  CD  ARG A 120      22.102  32.470  15.915  1.00  0.00           C  
ATOM   1797  NE  ARG A 120      22.228  31.577  14.773  1.00  0.00           N  
ATOM   1798  CZ  ARG A 120      23.296  30.814  14.465  1.00  0.00           C  
ATOM   1799  NH1 ARG A 120      24.377  30.813  15.213  1.00  0.00           N  
ATOM   1800  NH2 ARG A 120      23.251  30.051  13.387  1.00  0.00           N  
ATOM   1801  H   ARG A 120      22.458  34.095  18.936  1.00  0.00           H  
ATOM   1802  HA  ARG A 120      21.480  35.719  16.634  1.00  0.00           H  
ATOM   1803 1HB  ARG A 120      20.593  33.167  17.953  1.00  0.00           H  
ATOM   1804 2HB  ARG A 120      19.398  34.156  17.103  1.00  0.00           H  
ATOM   1805 1HG  ARG A 120      20.032  32.479  15.626  1.00  0.00           H  
ATOM   1806 2HG  ARG A 120      20.886  33.941  15.065  1.00  0.00           H  
ATOM   1807 1HD  ARG A 120      22.927  33.181  15.896  1.00  0.00           H  
ATOM   1808 2HD  ARG A 120      22.158  31.878  16.828  1.00  0.00           H  
ATOM   1809  HE  ARG A 120      21.433  31.522  14.151  1.00  0.00           H  
ATOM   1810 1HH1 ARG A 120      24.436  31.387  16.042  1.00  0.00           H  
ATOM   1811 2HH1 ARG A 120      25.166  30.233  14.963  1.00  0.00           H  
ATOM   1812 1HH2 ARG A 120      22.425  30.045  12.805  1.00  0.00           H  
ATOM   1813 2HH2 ARG A 120      24.041  29.473  13.142  1.00  0.00           H  
ATOM   1814  N   GLU A 121      20.082  37.301  17.866  1.00  0.00           N  
ATOM   1815  CA  GLU A 121      19.207  38.224  18.564  1.00  0.00           C  
ATOM   1816  C   GLU A 121      17.751  37.843  18.396  1.00  0.00           C  
ATOM   1817  O   GLU A 121      16.912  38.203  19.230  1.00  0.00           O  
ATOM   1818  CB  GLU A 121      19.397  39.668  18.092  1.00  0.00           C  
ATOM   1819  CG  GLU A 121      20.722  40.310  18.478  1.00  0.00           C  
ATOM   1820  CD  GLU A 121      20.796  41.772  18.139  1.00  0.00           C  
ATOM   1821  OE1 GLU A 121      19.871  42.480  18.454  1.00  0.00           O  
ATOM   1822  OE2 GLU A 121      21.773  42.193  17.565  1.00  0.00           O  
ATOM   1823  H   GLU A 121      20.556  37.593  17.024  1.00  0.00           H  
ATOM   1824  HA  GLU A 121      19.440  38.191  19.628  1.00  0.00           H  
ATOM   1825 1HB  GLU A 121      19.319  39.703  17.005  1.00  0.00           H  
ATOM   1826 2HB  GLU A 121      18.604  40.294  18.496  1.00  0.00           H  
ATOM   1827 1HG  GLU A 121      20.868  40.190  19.551  1.00  0.00           H  
ATOM   1828 2HG  GLU A 121      21.529  39.784  17.969  1.00  0.00           H  
ATOM   1829  N   ASP A 122      17.414  37.097  17.344  1.00  0.00           N  
ATOM   1830  CA  ASP A 122      16.011  36.743  17.139  1.00  0.00           C  
ATOM   1831  C   ASP A 122      15.569  35.576  18.025  1.00  0.00           C  
ATOM   1832  O   ASP A 122      14.401  35.515  18.417  1.00  0.00           O  
ATOM   1833  CB  ASP A 122      15.762  36.378  15.674  1.00  0.00           C  
ATOM   1834  CG  ASP A 122      15.915  37.556  14.721  1.00  0.00           C  
ATOM   1835  OD1 ASP A 122      15.130  38.474  14.744  1.00  0.00           O  
ATOM   1836  OD2 ASP A 122      16.852  37.511  13.959  1.00  0.00           O  
ATOM   1837  H   ASP A 122      18.110  36.778  16.687  1.00  0.00           H  
ATOM   1838  HA  ASP A 122      15.399  37.610  17.394  1.00  0.00           H  
ATOM   1839 1HB  ASP A 122      16.459  35.597  15.370  1.00  0.00           H  
ATOM   1840 2HB  ASP A 122      14.753  35.978  15.566  1.00  0.00           H  
ATOM   1841  N   VAL A 123      16.472  34.663  18.353  1.00  0.00           N  
ATOM   1842  CA  VAL A 123      16.044  33.553  19.198  1.00  0.00           C  
ATOM   1843  C   VAL A 123      15.914  34.145  20.613  1.00  0.00           C  
ATOM   1844  O   VAL A 123      15.071  33.695  21.400  1.00  0.00           O  
ATOM   1845  CB  VAL A 123      17.042  32.380  19.192  1.00  0.00           C  
ATOM   1846  CG1 VAL A 123      17.259  31.926  17.755  1.00  0.00           C  
ATOM   1847  CG2 VAL A 123      18.365  32.760  19.839  1.00  0.00           C  
ATOM   1848  H   VAL A 123      17.421  34.748  18.018  1.00  0.00           H  
ATOM   1849  HA  VAL A 123      15.091  33.165  18.835  1.00  0.00           H  
ATOM   1850  HB  VAL A 123      16.616  31.542  19.745  1.00  0.00           H  
ATOM   1851 1HG1 VAL A 123      17.964  31.095  17.738  1.00  0.00           H  
ATOM   1852 2HG1 VAL A 123      16.305  31.606  17.335  1.00  0.00           H  
ATOM   1853 3HG1 VAL A 123      17.659  32.742  17.153  1.00  0.00           H  
ATOM   1854 1HG2 VAL A 123      19.059  31.921  19.827  1.00  0.00           H  
ATOM   1855 2HG2 VAL A 123      18.796  33.592  19.281  1.00  0.00           H  
ATOM   1856 3HG2 VAL A 123      18.225  33.061  20.878  1.00  0.00           H  
ATOM   1857  N   LEU A 124      16.726  35.146  20.933  1.00  0.00           N  
ATOM   1858  CA  LEU A 124      16.566  35.810  22.223  1.00  0.00           C  
ATOM   1859  C   LEU A 124      15.200  36.517  22.219  1.00  0.00           C  
ATOM   1860  O   LEU A 124      14.461  36.437  23.218  1.00  0.00           O  
ATOM   1861  CB  LEU A 124      17.700  36.816  22.465  1.00  0.00           C  
ATOM   1862  CG  LEU A 124      17.687  37.620  23.770  1.00  0.00           C  
ATOM   1863  CD1 LEU A 124      17.749  36.704  24.987  1.00  0.00           C  
ATOM   1864  CD2 LEU A 124      18.862  38.584  23.774  1.00  0.00           C  
ATOM   1865  H   LEU A 124      17.448  35.450  20.296  1.00  0.00           H  
ATOM   1866  HA  LEU A 124      16.602  35.052  23.005  1.00  0.00           H  
ATOM   1867 1HB  LEU A 124      18.645  36.275  22.441  1.00  0.00           H  
ATOM   1868 2HB  LEU A 124      17.689  37.539  21.649  1.00  0.00           H  
ATOM   1869  HG  LEU A 124      16.754  38.180  23.848  1.00  0.00           H  
ATOM   1870 1HD1 LEU A 124      17.738  37.310  25.893  1.00  0.00           H  
ATOM   1871 2HD1 LEU A 124      16.897  36.026  25.002  1.00  0.00           H  
ATOM   1872 3HD1 LEU A 124      18.673  36.127  24.935  1.00  0.00           H  
ATOM   1873 1HD2 LEU A 124      18.864  39.161  24.697  1.00  0.00           H  
ATOM   1874 2HD2 LEU A 124      19.796  38.023  23.699  1.00  0.00           H  
ATOM   1875 3HD2 LEU A 124      18.794  39.271  22.928  1.00  0.00           H  
ATOM   1876  N   LYS A 125      14.823  37.207  21.144  1.00  0.00           N  
ATOM   1877  CA  LYS A 125      13.502  37.844  21.156  1.00  0.00           C  
ATOM   1878  C   LYS A 125      12.373  36.829  21.395  1.00  0.00           C  
ATOM   1879  O   LYS A 125      11.448  37.098  22.183  1.00  0.00           O  
ATOM   1880  CB  LYS A 125      13.192  38.610  19.870  1.00  0.00           C  
ATOM   1881  CG  LYS A 125      13.889  39.941  19.617  1.00  0.00           C  
ATOM   1882  CD  LYS A 125      13.350  40.621  18.368  1.00  0.00           C  
ATOM   1883  CE  LYS A 125      13.886  39.916  17.130  1.00  0.00           C  
ATOM   1884  NZ  LYS A 125      13.547  40.554  15.830  1.00  0.00           N  
ATOM   1885  H   LYS A 125      15.431  37.291  20.341  1.00  0.00           H  
ATOM   1886  HA  LYS A 125      13.481  38.560  21.978  1.00  0.00           H  
ATOM   1887 1HB  LYS A 125      13.451  37.950  19.040  1.00  0.00           H  
ATOM   1888 2HB  LYS A 125      12.124  38.825  19.833  1.00  0.00           H  
ATOM   1889 1HG  LYS A 125      13.737  40.598  20.474  1.00  0.00           H  
ATOM   1890 2HG  LYS A 125      14.959  39.772  19.496  1.00  0.00           H  
ATOM   1891 1HD  LYS A 125      12.260  40.584  18.372  1.00  0.00           H  
ATOM   1892 2HD  LYS A 125      13.659  41.667  18.359  1.00  0.00           H  
ATOM   1893 1HE  LYS A 125      14.971  39.877  17.208  1.00  0.00           H  
ATOM   1894 2HE  LYS A 125      13.493  38.900  17.100  1.00  0.00           H  
ATOM   1895 1HZ  LYS A 125      13.973  39.964  15.130  1.00  0.00           H  
ATOM   1896 2HZ  LYS A 125      12.544  40.597  15.710  1.00  0.00           H  
ATOM   1897 3HZ  LYS A 125      13.915  41.494  15.789  1.00  0.00           H  
ATOM   1898  N   GLU A 126      12.428  35.677  20.731  1.00  0.00           N  
ATOM   1899  CA  GLU A 126      11.357  34.718  20.978  1.00  0.00           C  
ATOM   1900  C   GLU A 126      11.392  34.213  22.423  1.00  0.00           C  
ATOM   1901  O   GLU A 126      10.352  34.093  23.080  1.00  0.00           O  
ATOM   1902  CB  GLU A 126      11.424  33.519  20.030  1.00  0.00           C  
ATOM   1903  CG  GLU A 126      11.052  33.812  18.584  1.00  0.00           C  
ATOM   1904  CD  GLU A 126      11.123  32.601  17.695  1.00  0.00           C  
ATOM   1905  OE1 GLU A 126      11.628  31.596  18.131  1.00  0.00           O  
ATOM   1906  OE2 GLU A 126      10.671  32.684  16.577  1.00  0.00           O  
ATOM   1907  H   GLU A 126      13.180  35.480  20.087  1.00  0.00           H  
ATOM   1908  HA  GLU A 126      10.401  35.219  20.819  1.00  0.00           H  
ATOM   1909 1HB  GLU A 126      12.438  33.117  20.036  1.00  0.00           H  
ATOM   1910 2HB  GLU A 126      10.753  32.738  20.388  1.00  0.00           H  
ATOM   1911 1HG  GLU A 126      10.038  34.207  18.558  1.00  0.00           H  
ATOM   1912 2HG  GLU A 126      11.726  34.577  18.201  1.00  0.00           H  
ATOM   1913  N   ALA A 127      12.570  33.903  22.945  1.00  0.00           N  
ATOM   1914  CA  ALA A 127      12.601  33.399  24.318  1.00  0.00           C  
ATOM   1915  C   ALA A 127      12.099  34.444  25.336  1.00  0.00           C  
ATOM   1916  O   ALA A 127      11.344  34.096  26.237  1.00  0.00           O  
ATOM   1917  CB  ALA A 127      14.028  32.967  24.624  1.00  0.00           C  
ATOM   1918  H   ALA A 127      13.424  34.012  22.416  1.00  0.00           H  
ATOM   1919  HA  ALA A 127      11.930  32.541  24.392  1.00  0.00           H  
ATOM   1920 1HB  ALA A 127      14.068  32.581  25.641  1.00  0.00           H  
ATOM   1921 2HB  ALA A 127      14.330  32.191  23.922  1.00  0.00           H  
ATOM   1922 3HB  ALA A 127      14.686  33.830  24.524  1.00  0.00           H  
ATOM   1923  N   VAL A 128      12.517  35.697  25.189  1.00  0.00           N  
ATOM   1924  CA  VAL A 128      12.131  36.738  26.139  1.00  0.00           C  
ATOM   1925  C   VAL A 128      10.641  37.033  26.048  1.00  0.00           C  
ATOM   1926  O   VAL A 128       9.977  37.154  27.080  1.00  0.00           O  
ATOM   1927  CB  VAL A 128      12.909  38.044  25.896  1.00  0.00           C  
ATOM   1928  CG1 VAL A 128      12.370  39.171  26.764  1.00  0.00           C  
ATOM   1929  CG2 VAL A 128      14.388  37.816  26.170  1.00  0.00           C  
ATOM   1930  H   VAL A 128      13.111  35.934  24.407  1.00  0.00           H  
ATOM   1931  HA  VAL A 128      12.366  36.392  27.146  1.00  0.00           H  
ATOM   1932  HB  VAL A 128      12.776  38.355  24.859  1.00  0.00           H  
ATOM   1933 1HG1 VAL A 128      12.938  40.081  26.571  1.00  0.00           H  
ATOM   1934 2HG1 VAL A 128      11.319  39.362  26.548  1.00  0.00           H  
ATOM   1935 3HG1 VAL A 128      12.467  38.896  27.814  1.00  0.00           H  
ATOM   1936 1HG2 VAL A 128      14.936  38.741  25.997  1.00  0.00           H  
ATOM   1937 2HG2 VAL A 128      14.520  37.504  27.206  1.00  0.00           H  
ATOM   1938 3HG2 VAL A 128      14.776  37.041  25.509  1.00  0.00           H  
ATOM   1939  N   ALA A 129      10.081  37.153  24.853  1.00  0.00           N  
ATOM   1940  CA  ALA A 129       8.658  37.442  24.784  1.00  0.00           C  
ATOM   1941  C   ALA A 129       7.755  36.224  24.950  1.00  0.00           C  
ATOM   1942  O   ALA A 129       6.644  36.372  25.473  1.00  0.00           O  
ATOM   1943  CB  ALA A 129       8.330  38.125  23.464  1.00  0.00           C  
ATOM   1944  H   ALA A 129      10.628  37.047  24.009  1.00  0.00           H  
ATOM   1945  HA  ALA A 129       8.414  38.115  25.605  1.00  0.00           H  
ATOM   1946 1HB  ALA A 129       7.265  38.354  23.426  1.00  0.00           H  
ATOM   1947 2HB  ALA A 129       8.904  39.049  23.383  1.00  0.00           H  
ATOM   1948 3HB  ALA A 129       8.593  37.453  22.648  1.00  0.00           H  
ATOM   1949  N   ASN A 130       8.179  35.025  24.555  1.00  0.00           N  
ATOM   1950  CA  ASN A 130       7.288  33.876  24.682  1.00  0.00           C  
ATOM   1951  C   ASN A 130       7.382  33.106  25.992  1.00  0.00           C  
ATOM   1952  O   ASN A 130       6.367  32.576  26.445  1.00  0.00           O  
ATOM   1953  CB  ASN A 130       7.483  32.893  23.542  1.00  0.00           C  
ATOM   1954  CG  ASN A 130       7.017  33.398  22.205  1.00  0.00           C  
ATOM   1955  OD1 ASN A 130       6.107  34.227  22.088  1.00  0.00           O  
ATOM   1956  ND2 ASN A 130       7.642  32.895  21.171  1.00  0.00           N  
ATOM   1957  H   ASN A 130       9.101  34.882  24.168  1.00  0.00           H  
ATOM   1958  HA  ASN A 130       6.263  34.251  24.662  1.00  0.00           H  
ATOM   1959 1HB  ASN A 130       8.540  32.637  23.450  1.00  0.00           H  
ATOM   1960 2HB  ASN A 130       6.940  31.975  23.768  1.00  0.00           H  
ATOM   1961 1HD2 ASN A 130       7.400  33.171  20.240  1.00  0.00           H  
ATOM   1962 2HD2 ASN A 130       8.372  32.226  21.307  1.00  0.00           H  
ATOM   1963  N   LYS A 131       8.545  33.006  26.618  1.00  0.00           N  
ATOM   1964  CA  LYS A 131       8.621  32.240  27.850  1.00  0.00           C  
ATOM   1965  C   LYS A 131       8.893  33.103  29.059  1.00  0.00           C  
ATOM   1966  O   LYS A 131       8.365  32.832  30.145  1.00  0.00           O  
ATOM   1967  CB  LYS A 131       9.701  31.165  27.725  1.00  0.00           C  
ATOM   1968  CG  LYS A 131       9.437  30.116  26.652  1.00  0.00           C  
ATOM   1969  CD  LYS A 131       8.247  29.235  26.998  1.00  0.00           C  
ATOM   1970  CE  LYS A 131       8.113  28.066  26.032  1.00  0.00           C  
ATOM   1971  NZ  LYS A 131       6.938  27.212  26.356  1.00  0.00           N  
ATOM   1972  H   LYS A 131       9.397  33.432  26.288  1.00  0.00           H  
ATOM   1973  HA  LYS A 131       7.662  31.753  28.023  1.00  0.00           H  
ATOM   1974 1HB  LYS A 131      10.656  31.639  27.500  1.00  0.00           H  
ATOM   1975 2HB  LYS A 131       9.807  30.644  28.676  1.00  0.00           H  
ATOM   1976 1HG  LYS A 131       9.241  30.617  25.704  1.00  0.00           H  
ATOM   1977 2HG  LYS A 131      10.311  29.477  26.527  1.00  0.00           H  
ATOM   1978 1HD  LYS A 131       8.369  28.847  28.010  1.00  0.00           H  
ATOM   1979 2HD  LYS A 131       7.325  29.814  26.964  1.00  0.00           H  
ATOM   1980 1HE  LYS A 131       8.005  28.453  25.020  1.00  0.00           H  
ATOM   1981 2HE  LYS A 131       9.018  27.461  26.082  1.00  0.00           H  
ATOM   1982 1HZ  LYS A 131       6.883  26.449  25.697  1.00  0.00           H  
ATOM   1983 2HZ  LYS A 131       7.035  26.840  27.291  1.00  0.00           H  
ATOM   1984 3HZ  LYS A 131       6.096  27.768  26.301  1.00  0.00           H  
ATOM   1985  N   GLY A 132       9.734  34.126  28.905  1.00  0.00           N  
ATOM   1986  CA  GLY A 132      10.061  35.011  30.010  1.00  0.00           C  
ATOM   1987  C   GLY A 132      11.534  35.395  29.941  1.00  0.00           C  
ATOM   1988  O   GLY A 132      12.213  35.009  28.996  1.00  0.00           O  
ATOM   1989  H   GLY A 132      10.147  34.285  27.998  1.00  0.00           H  
ATOM   1990 1HA  GLY A 132       9.424  35.894  29.946  1.00  0.00           H  
ATOM   1991 2HA  GLY A 132       9.842  34.516  30.956  1.00  0.00           H  
ATOM   1992  N   PRO A 133      12.040  36.194  30.894  1.00  0.00           N  
ATOM   1993  CA  PRO A 133      13.404  36.742  30.929  1.00  0.00           C  
ATOM   1994  C   PRO A 133      14.475  35.663  30.746  1.00  0.00           C  
ATOM   1995  O   PRO A 133      14.357  34.550  31.274  1.00  0.00           O  
ATOM   1996  CB  PRO A 133      13.442  37.355  32.333  1.00  0.00           C  
ATOM   1997  CG  PRO A 133      12.026  37.735  32.604  1.00  0.00           C  
ATOM   1998  CD  PRO A 133      11.215  36.612  32.014  1.00  0.00           C  
ATOM   1999  HA  PRO A 133      13.474  37.505  30.140  1.00  0.00           H  
ATOM   2000 1HB  PRO A 133      13.833  36.624  33.053  1.00  0.00           H  
ATOM   2001 2HB  PRO A 133      14.128  38.216  32.331  1.00  0.00           H  
ATOM   2002 1HG  PRO A 133      11.874  37.847  33.688  1.00  0.00           H  
ATOM   2003 2HG  PRO A 133      11.818  38.709  32.137  1.00  0.00           H  
ATOM   2004 1HD  PRO A 133      11.088  35.783  32.726  1.00  0.00           H  
ATOM   2005 2HD  PRO A 133      10.231  37.001  31.713  1.00  0.00           H  
ATOM   2006  N   VAL A 134      15.502  36.030  29.992  1.00  0.00           N  
ATOM   2007  CA  VAL A 134      16.565  35.116  29.583  1.00  0.00           C  
ATOM   2008  C   VAL A 134      17.955  35.562  30.031  1.00  0.00           C  
ATOM   2009  O   VAL A 134      18.332  36.729  29.887  1.00  0.00           O  
ATOM   2010  CB  VAL A 134      16.524  35.000  28.047  1.00  0.00           C  
ATOM   2011  CG1 VAL A 134      17.578  34.027  27.540  1.00  0.00           C  
ATOM   2012  CG2 VAL A 134      15.134  34.561  27.613  1.00  0.00           C  
ATOM   2013  H   VAL A 134      15.514  37.000  29.707  1.00  0.00           H  
ATOM   2014  HA  VAL A 134      16.372  34.141  30.032  1.00  0.00           H  
ATOM   2015  HB  VAL A 134      16.757  35.970  27.609  1.00  0.00           H  
ATOM   2016 1HG1 VAL A 134      17.518  33.972  26.453  1.00  0.00           H  
ATOM   2017 2HG1 VAL A 134      18.575  34.363  27.828  1.00  0.00           H  
ATOM   2018 3HG1 VAL A 134      17.397  33.042  27.968  1.00  0.00           H  
ATOM   2019 1HG2 VAL A 134      15.139  34.490  26.526  1.00  0.00           H  
ATOM   2020 2HG2 VAL A 134      14.883  33.594  28.048  1.00  0.00           H  
ATOM   2021 3HG2 VAL A 134      14.384  35.285  27.934  1.00  0.00           H  
ATOM   2022  N   SER A 135      18.733  34.635  30.575  1.00  0.00           N  
ATOM   2023  CA  SER A 135      20.070  34.937  31.085  1.00  0.00           C  
ATOM   2024  C   SER A 135      21.132  34.972  29.999  1.00  0.00           C  
ATOM   2025  O   SER A 135      21.275  34.028  29.229  1.00  0.00           O  
ATOM   2026  CB  SER A 135      20.441  33.893  32.121  1.00  0.00           C  
ATOM   2027  OG  SER A 135      19.628  34.002  33.257  1.00  0.00           O  
ATOM   2028  H   SER A 135      18.404  33.683  30.648  1.00  0.00           H  
ATOM   2029  HA  SER A 135      20.044  35.918  31.561  1.00  0.00           H  
ATOM   2030 1HB  SER A 135      20.335  32.897  31.691  1.00  0.00           H  
ATOM   2031 2HB  SER A 135      21.487  34.034  32.389  1.00  0.00           H  
ATOM   2032  HG  SER A 135      19.938  34.795  33.701  1.00  0.00           H  
ATOM   2033  N   VAL A 136      21.869  36.079  29.936  1.00  0.00           N  
ATOM   2034  CA  VAL A 136      22.915  36.291  28.945  1.00  0.00           C  
ATOM   2035  C   VAL A 136      24.131  36.866  29.630  1.00  0.00           C  
ATOM   2036  O   VAL A 136      24.000  37.392  30.730  1.00  0.00           O  
ATOM   2037  CB  VAL A 136      22.433  37.250  27.840  1.00  0.00           C  
ATOM   2038  CG1 VAL A 136      21.167  36.718  27.185  1.00  0.00           C  
ATOM   2039  CG2 VAL A 136      22.201  38.629  28.438  1.00  0.00           C  
ATOM   2040  H   VAL A 136      21.679  36.796  30.619  1.00  0.00           H  
ATOM   2041  HA  VAL A 136      23.169  35.336  28.482  1.00  0.00           H  
ATOM   2042  HB  VAL A 136      23.188  37.317  27.057  1.00  0.00           H  
ATOM   2043 1HG1 VAL A 136      20.826  37.397  26.403  1.00  0.00           H  
ATOM   2044 2HG1 VAL A 136      21.400  35.745  26.752  1.00  0.00           H  
ATOM   2045 3HG1 VAL A 136      20.370  36.616  27.922  1.00  0.00           H  
ATOM   2046 1HG2 VAL A 136      21.861  39.300  27.650  1.00  0.00           H  
ATOM   2047 2HG2 VAL A 136      21.443  38.554  29.219  1.00  0.00           H  
ATOM   2048 3HG2 VAL A 136      23.134  38.999  28.864  1.00  0.00           H  
ATOM   2049  N   GLY A 137      25.311  36.809  29.018  1.00  0.00           N  
ATOM   2050  CA  GLY A 137      26.410  37.555  29.604  1.00  0.00           C  
ATOM   2051  C   GLY A 137      26.634  38.776  28.718  1.00  0.00           C  
ATOM   2052  O   GLY A 137      26.278  38.711  27.527  1.00  0.00           O  
ATOM   2053  H   GLY A 137      25.440  36.268  28.176  1.00  0.00           H  
ATOM   2054 1HA  GLY A 137      26.173  37.843  30.629  1.00  0.00           H  
ATOM   2055 2HA  GLY A 137      27.304  36.936  29.665  1.00  0.00           H  
ATOM   2056  N   VAL A 138      27.146  39.881  29.262  1.00  0.00           N  
ATOM   2057  CA  VAL A 138      27.451  41.055  28.455  1.00  0.00           C  
ATOM   2058  C   VAL A 138      28.827  41.656  28.705  1.00  0.00           C  
ATOM   2059  O   VAL A 138      29.499  41.428  29.722  1.00  0.00           O  
ATOM   2060  CB  VAL A 138      26.412  42.169  28.680  1.00  0.00           C  
ATOM   2061  CG1 VAL A 138      25.055  41.675  28.204  1.00  0.00           C  
ATOM   2062  CG2 VAL A 138      26.396  42.551  30.152  1.00  0.00           C  
ATOM   2063  H   VAL A 138      27.315  39.877  30.259  1.00  0.00           H  
ATOM   2064  HA  VAL A 138      27.424  40.755  27.407  1.00  0.00           H  
ATOM   2065  HB  VAL A 138      26.673  43.044  28.083  1.00  0.00           H  
ATOM   2066 1HG1 VAL A 138      24.289  42.438  28.346  1.00  0.00           H  
ATOM   2067 2HG1 VAL A 138      25.125  41.434  27.143  1.00  0.00           H  
ATOM   2068 3HG1 VAL A 138      24.764  40.787  28.764  1.00  0.00           H  
ATOM   2069 1HG2 VAL A 138      25.666  43.341  30.331  1.00  0.00           H  
ATOM   2070 2HG2 VAL A 138      26.130  41.680  30.752  1.00  0.00           H  
ATOM   2071 3HG2 VAL A 138      27.381  42.908  30.450  1.00  0.00           H  
ATOM   2072  N   ASP A 139      29.288  42.430  27.730  1.00  0.00           N  
ATOM   2073  CA  ASP A 139      30.553  43.144  27.835  1.00  0.00           C  
ATOM   2074  C   ASP A 139      30.342  44.498  28.525  1.00  0.00           C  
ATOM   2075  O   ASP A 139      30.269  45.555  27.881  1.00  0.00           O  
ATOM   2076  CB  ASP A 139      31.160  43.378  26.449  1.00  0.00           C  
ATOM   2077  CG  ASP A 139      32.566  43.962  26.500  1.00  0.00           C  
ATOM   2078  OD1 ASP A 139      33.140  43.946  27.563  1.00  0.00           O  
ATOM   2079  OD2 ASP A 139      33.063  44.421  25.499  1.00  0.00           O  
ATOM   2080  H   ASP A 139      28.731  42.516  26.892  1.00  0.00           H  
ATOM   2081  HA  ASP A 139      31.251  42.542  28.416  1.00  0.00           H  
ATOM   2082 1HB  ASP A 139      31.199  42.436  25.905  1.00  0.00           H  
ATOM   2083 2HB  ASP A 139      30.528  44.059  25.878  1.00  0.00           H  
ATOM   2084  N   ALA A 140      30.187  44.471  29.847  1.00  0.00           N  
ATOM   2085  CA  ALA A 140      29.885  45.667  30.612  1.00  0.00           C  
ATOM   2086  C   ALA A 140      31.115  46.425  31.103  1.00  0.00           C  
ATOM   2087  O   ALA A 140      30.996  47.480  31.710  1.00  0.00           O  
ATOM   2088  CB  ALA A 140      29.016  45.287  31.803  1.00  0.00           C  
ATOM   2089  H   ALA A 140      30.288  43.577  30.304  1.00  0.00           H  
ATOM   2090  HA  ALA A 140      29.340  46.353  29.966  1.00  0.00           H  
ATOM   2091 1HB  ALA A 140      28.782  46.178  32.388  1.00  0.00           H  
ATOM   2092 2HB  ALA A 140      28.088  44.834  31.457  1.00  0.00           H  
ATOM   2093 3HB  ALA A 140      29.556  44.574  32.424  1.00  0.00           H  
ATOM   2094  N   ARG A 141      32.327  45.939  30.840  1.00  0.00           N  
ATOM   2095  CA  ARG A 141      33.494  46.622  31.401  1.00  0.00           C  
ATOM   2096  C   ARG A 141      34.011  47.770  30.545  1.00  0.00           C  
ATOM   2097  O   ARG A 141      35.098  47.698  29.965  1.00  0.00           O  
ATOM   2098  CB  ARG A 141      34.625  45.625  31.604  1.00  0.00           C  
ATOM   2099  CG  ARG A 141      35.826  46.130  32.389  1.00  0.00           C  
ATOM   2100  CD  ARG A 141      36.768  45.025  32.702  1.00  0.00           C  
ATOM   2101  NE  ARG A 141      37.878  45.483  33.521  1.00  0.00           N  
ATOM   2102  CZ  ARG A 141      38.850  44.698  34.027  1.00  0.00           C  
ATOM   2103  NH1 ARG A 141      38.849  43.404  33.797  1.00  0.00           N  
ATOM   2104  NH2 ARG A 141      39.808  45.237  34.760  1.00  0.00           N  
ATOM   2105  H   ARG A 141      32.427  45.117  30.264  1.00  0.00           H  
ATOM   2106  HA  ARG A 141      33.209  47.046  32.364  1.00  0.00           H  
ATOM   2107 1HB  ARG A 141      34.249  44.748  32.130  1.00  0.00           H  
ATOM   2108 2HB  ARG A 141      34.991  45.296  30.632  1.00  0.00           H  
ATOM   2109 1HG  ARG A 141      36.380  46.884  31.830  1.00  0.00           H  
ATOM   2110 2HG  ARG A 141      35.485  46.572  33.325  1.00  0.00           H  
ATOM   2111 1HD  ARG A 141      36.236  44.243  33.245  1.00  0.00           H  
ATOM   2112 2HD  ARG A 141      37.166  44.620  31.773  1.00  0.00           H  
ATOM   2113  HE  ARG A 141      37.923  46.473  33.726  1.00  0.00           H  
ATOM   2114 1HH1 ARG A 141      38.119  42.986  33.237  1.00  0.00           H  
ATOM   2115 2HH1 ARG A 141      39.580  42.823  34.179  1.00  0.00           H  
ATOM   2116 1HH2 ARG A 141      39.810  46.232  34.937  1.00  0.00           H  
ATOM   2117 2HH2 ARG A 141      40.540  44.658  35.143  1.00  0.00           H  
ATOM   2118  N   HIS A 142      33.207  48.828  30.469  1.00  0.00           N  
ATOM   2119  CA  HIS A 142      33.520  50.023  29.696  1.00  0.00           C  
ATOM   2120  C   HIS A 142      33.097  51.276  30.437  1.00  0.00           C  
ATOM   2121  O   HIS A 142      32.055  51.267  31.099  1.00  0.00           O  
ATOM   2122  CB  HIS A 142      32.829  49.982  28.329  1.00  0.00           C  
ATOM   2123  CG  HIS A 142      33.356  48.923  27.412  1.00  0.00           C  
ATOM   2124  ND1 HIS A 142      34.462  49.131  26.616  1.00  0.00           N  
ATOM   2125  CD2 HIS A 142      32.940  47.663  27.159  1.00  0.00           C  
ATOM   2126  CE1 HIS A 142      34.703  48.037  25.913  1.00  0.00           C  
ATOM   2127  NE2 HIS A 142      33.793  47.132  26.223  1.00  0.00           N  
ATOM   2128  H   HIS A 142      32.347  48.748  30.993  1.00  0.00           H  
ATOM   2129  HA  HIS A 142      34.599  50.053  29.551  1.00  0.00           H  
ATOM   2130 1HB  HIS A 142      31.760  49.811  28.466  1.00  0.00           H  
ATOM   2131 2HB  HIS A 142      32.938  50.942  27.824  1.00  0.00           H  
ATOM   2132  HD2 HIS A 142      32.084  47.159  27.611  1.00  0.00           H  
ATOM   2133  HE1 HIS A 142      35.512  47.897  25.196  1.00  0.00           H  
ATOM   2134  HE2 HIS A 142      33.728  46.199  25.841  1.00  0.00           H  
ATOM   2135  N   PRO A 143      33.857  52.379  30.384  1.00  0.00           N  
ATOM   2136  CA  PRO A 143      33.524  53.640  31.050  1.00  0.00           C  
ATOM   2137  C   PRO A 143      32.212  54.225  30.544  1.00  0.00           C  
ATOM   2138  O   PRO A 143      31.550  54.987  31.248  1.00  0.00           O  
ATOM   2139  CB  PRO A 143      34.716  54.527  30.680  1.00  0.00           C  
ATOM   2140  CG  PRO A 143      35.310  53.914  29.458  1.00  0.00           C  
ATOM   2141  CD  PRO A 143      35.098  52.430  29.600  1.00  0.00           C  
ATOM   2142  HA  PRO A 143      33.472  53.470  32.137  1.00  0.00           H  
ATOM   2143 1HB  PRO A 143      34.375  55.558  30.503  1.00  0.00           H  
ATOM   2144 2HB  PRO A 143      35.430  54.562  31.517  1.00  0.00           H  
ATOM   2145 1HG  PRO A 143      34.822  54.312  28.556  1.00  0.00           H  
ATOM   2146 2HG  PRO A 143      36.375  54.175  29.388  1.00  0.00           H  
ATOM   2147 1HD  PRO A 143      35.009  52.000  28.591  1.00  0.00           H  
ATOM   2148 2HD  PRO A 143      35.938  51.976  30.147  1.00  0.00           H  
ATOM   2149  N   SER A 144      31.839  53.901  29.309  1.00  0.00           N  
ATOM   2150  CA  SER A 144      30.581  54.413  28.760  1.00  0.00           C  
ATOM   2151  C   SER A 144      29.390  53.644  29.356  1.00  0.00           C  
ATOM   2152  O   SER A 144      28.241  54.093  29.265  1.00  0.00           O  
ATOM   2153  CB  SER A 144      30.608  54.293  27.252  1.00  0.00           C  
ATOM   2154  OG  SER A 144      30.641  52.957  26.831  1.00  0.00           O  
ATOM   2155  H   SER A 144      32.385  53.303  28.701  1.00  0.00           H  
ATOM   2156  HA  SER A 144      30.482  55.466  29.034  1.00  0.00           H  
ATOM   2157 1HB  SER A 144      29.726  54.778  26.830  1.00  0.00           H  
ATOM   2158 2HB  SER A 144      31.484  54.814  26.863  1.00  0.00           H  
ATOM   2159  HG  SER A 144      30.882  53.012  25.904  1.00  0.00           H  
ATOM   2160  N   PHE A 145      29.656  52.489  29.954  1.00  0.00           N  
ATOM   2161  CA  PHE A 145      28.593  51.696  30.575  1.00  0.00           C  
ATOM   2162  C   PHE A 145      28.390  52.407  31.915  1.00  0.00           C  
ATOM   2163  O   PHE A 145      27.273  52.710  32.342  1.00  0.00           O  
ATOM   2164  CB  PHE A 145      29.054  50.245  30.719  1.00  0.00           C  
ATOM   2165  CG  PHE A 145      27.995  49.214  30.990  1.00  0.00           C  
ATOM   2166  CD1 PHE A 145      27.523  48.472  29.918  1.00  0.00           C  
ATOM   2167  CD2 PHE A 145      27.477  48.976  32.245  1.00  0.00           C  
ATOM   2168  CE1 PHE A 145      26.550  47.509  30.105  1.00  0.00           C  
ATOM   2169  CE2 PHE A 145      26.504  48.014  32.437  1.00  0.00           C  
ATOM   2170  CZ  PHE A 145      26.039  47.278  31.365  1.00  0.00           C  
ATOM   2171  H   PHE A 145      30.597  52.126  29.996  1.00  0.00           H  
ATOM   2172  HA  PHE A 145      27.698  51.705  29.951  1.00  0.00           H  
ATOM   2173 1HB  PHE A 145      29.560  49.942  29.803  1.00  0.00           H  
ATOM   2174 2HB  PHE A 145      29.772  50.174  31.536  1.00  0.00           H  
ATOM   2175  HD1 PHE A 145      27.924  48.648  28.920  1.00  0.00           H  
ATOM   2176  HD2 PHE A 145      27.841  49.555  33.094  1.00  0.00           H  
ATOM   2177  HE1 PHE A 145      26.205  46.946  29.238  1.00  0.00           H  
ATOM   2178  HE2 PHE A 145      26.108  47.840  33.437  1.00  0.00           H  
ATOM   2179  HZ  PHE A 145      25.271  46.521  31.512  1.00  0.00           H  
ATOM   2180  N   PHE A 146      29.509  52.689  32.581  1.00  0.00           N  
ATOM   2181  CA  PHE A 146      29.527  53.374  33.876  1.00  0.00           C  
ATOM   2182  C   PHE A 146      28.772  54.701  33.866  1.00  0.00           C  
ATOM   2183  O   PHE A 146      28.018  54.996  34.788  1.00  0.00           O  
ATOM   2184  CB  PHE A 146      30.966  53.645  34.319  1.00  0.00           C  
ATOM   2185  CG  PHE A 146      31.089  54.478  35.564  1.00  0.00           C  
ATOM   2186  CD1 PHE A 146      30.907  53.954  36.835  1.00  0.00           C  
ATOM   2187  CD2 PHE A 146      31.394  55.824  35.444  1.00  0.00           C  
ATOM   2188  CE1 PHE A 146      31.029  54.757  37.953  1.00  0.00           C  
ATOM   2189  CE2 PHE A 146      31.519  56.632  36.558  1.00  0.00           C  
ATOM   2190  CZ  PHE A 146      31.334  56.094  37.815  1.00  0.00           C  
ATOM   2191  H   PHE A 146      30.383  52.410  32.159  1.00  0.00           H  
ATOM   2192  HA  PHE A 146      29.040  52.728  34.608  1.00  0.00           H  
ATOM   2193 1HB  PHE A 146      31.472  52.697  34.500  1.00  0.00           H  
ATOM   2194 2HB  PHE A 146      31.507  54.157  33.524  1.00  0.00           H  
ATOM   2195  HD1 PHE A 146      30.666  52.898  36.963  1.00  0.00           H  
ATOM   2196  HD2 PHE A 146      31.539  56.248  34.450  1.00  0.00           H  
ATOM   2197  HE1 PHE A 146      30.883  54.331  38.946  1.00  0.00           H  
ATOM   2198  HE2 PHE A 146      31.760  57.688  36.443  1.00  0.00           H  
ATOM   2199  HZ  PHE A 146      31.429  56.725  38.699  1.00  0.00           H  
ATOM   2200  N   LEU A 147      28.985  55.491  32.823  1.00  0.00           N  
ATOM   2201  CA  LEU A 147      28.353  56.805  32.673  1.00  0.00           C  
ATOM   2202  C   LEU A 147      26.925  56.744  32.140  1.00  0.00           C  
ATOM   2203  O   LEU A 147      26.308  57.787  31.905  1.00  0.00           O  
ATOM   2204  CB  LEU A 147      29.191  57.673  31.727  1.00  0.00           C  
ATOM   2205  CG  LEU A 147      30.603  58.055  32.191  1.00  0.00           C  
ATOM   2206  CD1 LEU A 147      31.330  58.762  31.055  1.00  0.00           C  
ATOM   2207  CD2 LEU A 147      30.533  58.943  33.423  1.00  0.00           C  
ATOM   2208  H   LEU A 147      29.615  55.170  32.102  1.00  0.00           H  
ATOM   2209  HA  LEU A 147      28.315  57.272  33.656  1.00  0.00           H  
ATOM   2210 1HB  LEU A 147      29.294  57.137  30.784  1.00  0.00           H  
ATOM   2211 2HB  LEU A 147      28.652  58.603  31.545  1.00  0.00           H  
ATOM   2212  HG  LEU A 147      31.163  57.153  32.437  1.00  0.00           H  
ATOM   2213 1HD1 LEU A 147      32.334  59.036  31.381  1.00  0.00           H  
ATOM   2214 2HD1 LEU A 147      31.395  58.093  30.198  1.00  0.00           H  
ATOM   2215 3HD1 LEU A 147      30.783  59.662  30.776  1.00  0.00           H  
ATOM   2216 1HD2 LEU A 147      31.545  59.202  33.738  1.00  0.00           H  
ATOM   2217 2HD2 LEU A 147      29.981  59.852  33.184  1.00  0.00           H  
ATOM   2218 3HD2 LEU A 147      30.029  58.434  34.245  1.00  0.00           H  
ATOM   2219  N   TYR A 148      26.384  55.551  31.924  1.00  0.00           N  
ATOM   2220  CA  TYR A 148      25.012  55.425  31.446  1.00  0.00           C  
ATOM   2221  C   TYR A 148      24.006  55.855  32.511  1.00  0.00           C  
ATOM   2222  O   TYR A 148      24.093  55.455  33.681  1.00  0.00           O  
ATOM   2223  CB  TYR A 148      24.718  53.991  31.001  1.00  0.00           C  
ATOM   2224  CG  TYR A 148      23.276  53.771  30.604  1.00  0.00           C  
ATOM   2225  CD1 TYR A 148      22.788  54.136  29.358  1.00  0.00           C  
ATOM   2226  CD2 TYR A 148      22.439  53.181  31.541  1.00  0.00           C  
ATOM   2227  CE1 TYR A 148      21.460  53.912  29.049  1.00  0.00           C  
ATOM   2228  CE2 TYR A 148      21.112  52.957  31.229  1.00  0.00           C  
ATOM   2229  CZ  TYR A 148      20.621  53.320  29.992  1.00  0.00           C  
ATOM   2230  OH  TYR A 148      19.295  53.082  29.715  1.00  0.00           O  
ATOM   2231  H   TYR A 148      26.906  54.703  32.084  1.00  0.00           H  
ATOM   2232  HA  TYR A 148      24.887  56.087  30.589  1.00  0.00           H  
ATOM   2233 1HB  TYR A 148      25.352  53.735  30.151  1.00  0.00           H  
ATOM   2234 2HB  TYR A 148      24.962  53.300  31.808  1.00  0.00           H  
ATOM   2235  HD1 TYR A 148      23.448  54.600  28.625  1.00  0.00           H  
ATOM   2236  HD2 TYR A 148      22.831  52.898  32.517  1.00  0.00           H  
ATOM   2237  HE1 TYR A 148      21.075  54.198  28.070  1.00  0.00           H  
ATOM   2238  HE2 TYR A 148      20.440  52.496  31.953  1.00  0.00           H  
ATOM   2239  HH  TYR A 148      19.078  53.471  28.865  1.00  0.00           H  
ATOM   2240  N   ARG A 149      23.044  56.685  32.112  1.00  0.00           N  
ATOM   2241  CA  ARG A 149      22.006  57.123  33.045  1.00  0.00           C  
ATOM   2242  C   ARG A 149      20.594  56.914  32.489  1.00  0.00           C  
ATOM   2243  O   ARG A 149      19.667  56.608  33.252  1.00  0.00           O  
ATOM   2244  CB  ARG A 149      22.196  58.592  33.390  1.00  0.00           C  
ATOM   2245  CG  ARG A 149      23.500  58.920  34.100  1.00  0.00           C  
ATOM   2246  CD  ARG A 149      23.583  58.391  35.486  1.00  0.00           C  
ATOM   2247  NE  ARG A 149      24.866  58.714  36.087  1.00  0.00           N  
ATOM   2248  CZ  ARG A 149      25.975  57.954  35.994  1.00  0.00           C  
ATOM   2249  NH1 ARG A 149      25.958  56.823  35.323  1.00  0.00           N  
ATOM   2250  NH2 ARG A 149      27.089  58.351  36.584  1.00  0.00           N  
ATOM   2251  H   ARG A 149      23.051  57.005  31.154  1.00  0.00           H  
ATOM   2252  HA  ARG A 149      22.092  56.539  33.963  1.00  0.00           H  
ATOM   2253 1HB  ARG A 149      22.158  59.186  32.478  1.00  0.00           H  
ATOM   2254 2HB  ARG A 149      21.377  58.919  34.030  1.00  0.00           H  
ATOM   2255 1HG  ARG A 149      24.336  58.496  33.545  1.00  0.00           H  
ATOM   2256 2HG  ARG A 149      23.612  60.004  34.159  1.00  0.00           H  
ATOM   2257 1HD  ARG A 149      22.791  58.831  36.090  1.00  0.00           H  
ATOM   2258 2HD  ARG A 149      23.472  57.307  35.500  1.00  0.00           H  
ATOM   2259  HE  ARG A 149      24.932  59.575  36.615  1.00  0.00           H  
ATOM   2260 1HH1 ARG A 149      25.120  56.497  34.863  1.00  0.00           H  
ATOM   2261 2HH1 ARG A 149      26.781  56.244  35.245  1.00  0.00           H  
ATOM   2262 1HH2 ARG A 149      27.106  59.219  37.101  1.00  0.00           H  
ATOM   2263 2HH2 ARG A 149      27.924  57.788  36.521  1.00  0.00           H  
ATOM   2264  N   SER A 150      20.418  57.073  31.180  1.00  0.00           N  
ATOM   2265  CA  SER A 150      19.087  56.945  30.585  1.00  0.00           C  
ATOM   2266  C   SER A 150      19.140  56.743  29.073  1.00  0.00           C  
ATOM   2267  O   SER A 150      20.175  56.962  28.442  1.00  0.00           O  
ATOM   2268  CB  SER A 150      18.247  58.168  30.897  1.00  0.00           C  
ATOM   2269  OG  SER A 150      18.744  59.303  30.243  1.00  0.00           O  
ATOM   2270  H   SER A 150      21.197  57.286  30.573  1.00  0.00           H  
ATOM   2271  HA  SER A 150      18.604  56.066  31.011  1.00  0.00           H  
ATOM   2272 1HB  SER A 150      17.219  57.986  30.586  1.00  0.00           H  
ATOM   2273 2HB  SER A 150      18.239  58.343  31.972  1.00  0.00           H  
ATOM   2274  HG  SER A 150      18.165  60.026  30.496  1.00  0.00           H  
ATOM   2275  N   GLY A 151      18.008  56.330  28.503  1.00  0.00           N  
ATOM   2276  CA  GLY A 151      17.884  56.208  27.060  1.00  0.00           C  
ATOM   2277  C   GLY A 151      18.506  54.914  26.564  1.00  0.00           C  
ATOM   2278  O   GLY A 151      18.659  53.967  27.343  1.00  0.00           O  
ATOM   2279  H   GLY A 151      17.234  56.103  29.110  1.00  0.00           H  
ATOM   2280 1HA  GLY A 151      16.830  56.240  26.785  1.00  0.00           H  
ATOM   2281 2HA  GLY A 151      18.369  57.057  26.582  1.00  0.00           H  
ATOM   2282  N   VAL A 152      18.867  54.842  25.288  1.00  0.00           N  
ATOM   2283  CA  VAL A 152      19.400  53.592  24.770  1.00  0.00           C  
ATOM   2284  C   VAL A 152      20.891  53.700  24.519  1.00  0.00           C  
ATOM   2285  O   VAL A 152      21.365  54.589  23.809  1.00  0.00           O  
ATOM   2286  CB  VAL A 152      18.691  53.204  23.459  1.00  0.00           C  
ATOM   2287  CG1 VAL A 152      19.277  51.928  22.875  1.00  0.00           C  
ATOM   2288  CG2 VAL A 152      17.208  53.054  23.761  1.00  0.00           C  
ATOM   2289  H   VAL A 152      18.769  55.646  24.685  1.00  0.00           H  
ATOM   2290  HA  VAL A 152      19.225  52.803  25.503  1.00  0.00           H  
ATOM   2291  HB  VAL A 152      18.845  53.984  22.712  1.00  0.00           H  
ATOM   2292 1HG1 VAL A 152      18.757  51.679  21.950  1.00  0.00           H  
ATOM   2293 2HG1 VAL A 152      20.338  52.055  22.661  1.00  0.00           H  
ATOM   2294 3HG1 VAL A 152      19.156  51.113  23.590  1.00  0.00           H  
ATOM   2295 1HG2 VAL A 152      16.671  52.779  22.854  1.00  0.00           H  
ATOM   2296 2HG2 VAL A 152      17.065  52.276  24.512  1.00  0.00           H  
ATOM   2297 3HG2 VAL A 152      16.817  53.998  24.139  1.00  0.00           H  
ATOM   2298  N   TYR A 153      21.604  52.767  25.132  1.00  0.00           N  
ATOM   2299  CA  TYR A 153      23.049  52.622  25.149  1.00  0.00           C  
ATOM   2300  C   TYR A 153      23.667  52.021  23.903  1.00  0.00           C  
ATOM   2301  O   TYR A 153      23.236  50.990  23.380  1.00  0.00           O  
ATOM   2302  CB  TYR A 153      23.450  51.777  26.361  1.00  0.00           C  
ATOM   2303  CG  TYR A 153      24.930  51.482  26.473  1.00  0.00           C  
ATOM   2304  CD1 TYR A 153      25.815  52.500  26.796  1.00  0.00           C  
ATOM   2305  CD2 TYR A 153      25.405  50.196  26.254  1.00  0.00           C  
ATOM   2306  CE1 TYR A 153      27.165  52.223  26.897  1.00  0.00           C  
ATOM   2307  CE2 TYR A 153      26.756  49.932  26.359  1.00  0.00           C  
ATOM   2308  CZ  TYR A 153      27.634  50.949  26.680  1.00  0.00           C  
ATOM   2309  OH  TYR A 153      28.982  50.700  26.787  1.00  0.00           O  
ATOM   2310  H   TYR A 153      21.066  52.080  25.641  1.00  0.00           H  
ATOM   2311  HA  TYR A 153      23.475  53.622  25.236  1.00  0.00           H  
ATOM   2312 1HB  TYR A 153      23.146  52.288  27.276  1.00  0.00           H  
ATOM   2313 2HB  TYR A 153      22.926  50.823  26.327  1.00  0.00           H  
ATOM   2314  HD1 TYR A 153      25.453  53.512  26.971  1.00  0.00           H  
ATOM   2315  HD2 TYR A 153      24.714  49.393  26.000  1.00  0.00           H  
ATOM   2316  HE1 TYR A 153      27.861  53.023  27.150  1.00  0.00           H  
ATOM   2317  HE2 TYR A 153      27.135  48.926  26.186  1.00  0.00           H  
ATOM   2318  HH  TYR A 153      29.454  51.533  26.867  1.00  0.00           H  
ATOM   2319  N   TYR A 154      24.712  52.694  23.420  1.00  0.00           N  
ATOM   2320  CA  TYR A 154      25.471  52.210  22.270  1.00  0.00           C  
ATOM   2321  C   TYR A 154      26.952  52.511  22.471  1.00  0.00           C  
ATOM   2322  O   TYR A 154      27.321  53.626  22.839  1.00  0.00           O  
ATOM   2323  CB  TYR A 154      24.961  52.840  20.972  1.00  0.00           C  
ATOM   2324  CG  TYR A 154      25.768  52.430  19.761  1.00  0.00           C  
ATOM   2325  CD1 TYR A 154      25.545  51.205  19.150  1.00  0.00           C  
ATOM   2326  CD2 TYR A 154      26.737  53.285  19.257  1.00  0.00           C  
ATOM   2327  CE1 TYR A 154      26.289  50.841  18.044  1.00  0.00           C  
ATOM   2328  CE2 TYR A 154      27.477  52.914  18.151  1.00  0.00           C  
ATOM   2329  CZ  TYR A 154      27.250  51.693  17.548  1.00  0.00           C  
ATOM   2330  OH  TYR A 154      27.982  51.317  16.445  1.00  0.00           O  
ATOM   2331  H   TYR A 154      24.988  53.560  23.859  1.00  0.00           H  
ATOM   2332  HA  TYR A 154      25.342  51.130  22.195  1.00  0.00           H  
ATOM   2333 1HB  TYR A 154      23.921  52.553  20.812  1.00  0.00           H  
ATOM   2334 2HB  TYR A 154      24.989  53.926  21.056  1.00  0.00           H  
ATOM   2335  HD1 TYR A 154      24.784  50.531  19.545  1.00  0.00           H  
ATOM   2336  HD2 TYR A 154      26.915  54.248  19.735  1.00  0.00           H  
ATOM   2337  HE1 TYR A 154      26.117  49.879  17.561  1.00  0.00           H  
ATOM   2338  HE2 TYR A 154      28.238  53.587  17.757  1.00  0.00           H  
ATOM   2339  HH  TYR A 154      28.590  52.019  16.205  1.00  0.00           H  
ATOM   2340  N   GLU A 155      27.787  51.510  22.225  1.00  0.00           N  
ATOM   2341  CA  GLU A 155      29.235  51.658  22.345  1.00  0.00           C  
ATOM   2342  C   GLU A 155      29.979  50.773  21.338  1.00  0.00           C  
ATOM   2343  O   GLU A 155      29.959  49.549  21.468  1.00  0.00           O  
ATOM   2344  CB  GLU A 155      29.652  51.300  23.773  1.00  0.00           C  
ATOM   2345  CG  GLU A 155      31.145  51.099  23.987  1.00  0.00           C  
ATOM   2346  CD  GLU A 155      31.967  52.317  23.663  1.00  0.00           C  
ATOM   2347  OE1 GLU A 155      31.854  53.287  24.371  1.00  0.00           O  
ATOM   2348  OE2 GLU A 155      32.703  52.254  22.706  1.00  0.00           O  
ATOM   2349  H   GLU A 155      27.401  50.619  21.943  1.00  0.00           H  
ATOM   2350  HA  GLU A 155      29.488  52.699  22.140  1.00  0.00           H  
ATOM   2351 1HB  GLU A 155      29.324  52.089  24.448  1.00  0.00           H  
ATOM   2352 2HB  GLU A 155      29.148  50.377  24.065  1.00  0.00           H  
ATOM   2353 1HG  GLU A 155      31.315  50.832  25.030  1.00  0.00           H  
ATOM   2354 2HG  GLU A 155      31.505  50.274  23.374  1.00  0.00           H  
ATOM   2355  N   PRO A 156      30.654  51.328  20.306  1.00  0.00           N  
ATOM   2356  CA  PRO A 156      31.374  50.586  19.262  1.00  0.00           C  
ATOM   2357  C   PRO A 156      32.357  49.556  19.795  1.00  0.00           C  
ATOM   2358  O   PRO A 156      32.599  48.547  19.135  1.00  0.00           O  
ATOM   2359  CB  PRO A 156      32.109  51.710  18.525  1.00  0.00           C  
ATOM   2360  CG  PRO A 156      31.242  52.909  18.709  1.00  0.00           C  
ATOM   2361  CD  PRO A 156      30.697  52.794  20.107  1.00  0.00           C  
ATOM   2362  HA  PRO A 156      30.637  50.085  18.618  1.00  0.00           H  
ATOM   2363 1HB  PRO A 156      33.114  51.842  18.951  1.00  0.00           H  
ATOM   2364 2HB  PRO A 156      32.240  51.439  17.466  1.00  0.00           H  
ATOM   2365 1HG  PRO A 156      31.831  53.828  18.567  1.00  0.00           H  
ATOM   2366 2HG  PRO A 156      30.451  52.910  17.946  1.00  0.00           H  
ATOM   2367 1HD  PRO A 156      31.384  53.274  20.820  1.00  0.00           H  
ATOM   2368 2HD  PRO A 156      29.707  53.275  20.120  1.00  0.00           H  
ATOM   2369  N   SER A 157      32.924  49.782  20.969  1.00  0.00           N  
ATOM   2370  CA  SER A 157      33.869  48.852  21.565  1.00  0.00           C  
ATOM   2371  C   SER A 157      33.230  47.790  22.465  1.00  0.00           C  
ATOM   2372  O   SER A 157      33.951  47.009  23.100  1.00  0.00           O  
ATOM   2373  CB  SER A 157      34.917  49.602  22.365  1.00  0.00           C  
ATOM   2374  OG  SER A 157      35.710  50.420  21.549  1.00  0.00           O  
ATOM   2375  H   SER A 157      32.733  50.610  21.517  1.00  0.00           H  
ATOM   2376  HA  SER A 157      34.364  48.318  20.755  1.00  0.00           H  
ATOM   2377 1HB  SER A 157      34.419  50.214  23.118  1.00  0.00           H  
ATOM   2378 2HB  SER A 157      35.553  48.889  22.887  1.00  0.00           H  
ATOM   2379  HG  SER A 157      36.332  50.854  22.138  1.00  0.00           H  
ATOM   2380  N   CYS A 158      31.899  47.739  22.538  1.00  0.00           N  
ATOM   2381  CA  CYS A 158      31.204  46.776  23.397  1.00  0.00           C  
ATOM   2382  C   CYS A 158      30.979  45.498  22.604  1.00  0.00           C  
ATOM   2383  O   CYS A 158      30.087  45.408  21.763  1.00  0.00           O  
ATOM   2384  CB  CYS A 158      29.879  47.389  23.850  1.00  0.00           C  
ATOM   2385  SG  CYS A 158      29.059  46.558  25.229  1.00  0.00           S  
ATOM   2386  H   CYS A 158      31.352  48.384  21.985  1.00  0.00           H  
ATOM   2387  HA  CYS A 158      31.816  46.564  24.275  1.00  0.00           H  
ATOM   2388 1HB  CYS A 158      30.055  48.423  24.147  1.00  0.00           H  
ATOM   2389 2HB  CYS A 158      29.182  47.395  23.014  1.00  0.00           H  
ATOM   2390  N   THR A 159      31.843  44.518  22.871  1.00  0.00           N  
ATOM   2391  CA  THR A 159      32.016  43.269  22.114  1.00  0.00           C  
ATOM   2392  C   THR A 159      31.120  42.086  22.461  1.00  0.00           C  
ATOM   2393  O   THR A 159      30.380  42.106  23.454  1.00  0.00           O  
ATOM   2394  CB  THR A 159      33.472  42.780  22.230  1.00  0.00           C  
ATOM   2395  OG1 THR A 159      33.751  42.427  23.591  1.00  0.00           O  
ATOM   2396  CG2 THR A 159      34.456  43.851  21.787  1.00  0.00           C  
ATOM   2397  H   THR A 159      32.437  44.653  23.678  1.00  0.00           H  
ATOM   2398  HA  THR A 159      31.790  43.493  21.071  1.00  0.00           H  
ATOM   2399  HB  THR A 159      33.610  41.898  21.603  1.00  0.00           H  
ATOM   2400  HG1 THR A 159      33.596  43.172  24.177  1.00  0.00           H  
ATOM   2401 1HG2 THR A 159      35.473  43.471  21.881  1.00  0.00           H  
ATOM   2402 2HG2 THR A 159      34.262  44.117  20.747  1.00  0.00           H  
ATOM   2403 3HG2 THR A 159      34.338  44.734  22.414  1.00  0.00           H  
ATOM   2404  N   GLN A 160      31.190  41.059  21.611  1.00  0.00           N  
ATOM   2405  CA  GLN A 160      30.448  39.809  21.730  1.00  0.00           C  
ATOM   2406  C   GLN A 160      31.016  38.845  22.774  1.00  0.00           C  
ATOM   2407  O   GLN A 160      30.391  37.846  23.120  1.00  0.00           O  
ATOM   2408  CB  GLN A 160      30.381  39.086  20.383  1.00  0.00           C  
ATOM   2409  CG  GLN A 160      31.667  38.429  19.909  1.00  0.00           C  
ATOM   2410  CD  GLN A 160      32.608  39.373  19.186  1.00  0.00           C  
ATOM   2411  OE1 GLN A 160      32.658  40.572  19.477  1.00  0.00           O  
ATOM   2412  NE2 GLN A 160      33.365  38.836  18.236  1.00  0.00           N  
ATOM   2413  H   GLN A 160      31.808  41.157  20.817  1.00  0.00           H  
ATOM   2414  HA  GLN A 160      29.435  40.065  22.042  1.00  0.00           H  
ATOM   2415 1HB  GLN A 160      29.621  38.307  20.434  1.00  0.00           H  
ATOM   2416 2HB  GLN A 160      30.080  39.795  19.611  1.00  0.00           H  
ATOM   2417 1HG  GLN A 160      32.227  38.020  20.750  1.00  0.00           H  
ATOM   2418 2HG  GLN A 160      31.403  37.625  19.222  1.00  0.00           H  
ATOM   2419 1HE2 GLN A 160      34.007  39.407  17.723  1.00  0.00           H  
ATOM   2420 2HE2 GLN A 160      33.295  37.860  18.031  1.00  0.00           H  
ATOM   2421  N   ASN A 161      32.216  39.177  23.248  1.00  0.00           N  
ATOM   2422  CA  ASN A 161      32.981  38.434  24.250  1.00  0.00           C  
ATOM   2423  C   ASN A 161      32.541  38.998  25.590  1.00  0.00           C  
ATOM   2424  O   ASN A 161      32.740  40.189  25.852  1.00  0.00           O  
ATOM   2425  CB  ASN A 161      34.468  38.593  23.989  1.00  0.00           C  
ATOM   2426  CG  ASN A 161      34.863  38.008  22.663  1.00  0.00           C  
ATOM   2427  OD1 ASN A 161      34.385  36.943  22.254  1.00  0.00           O  
ATOM   2428  ND2 ASN A 161      35.737  38.698  21.977  1.00  0.00           N  
ATOM   2429  H   ASN A 161      32.627  40.019  22.872  1.00  0.00           H  
ATOM   2430  HA  ASN A 161      32.735  37.372  24.190  1.00  0.00           H  
ATOM   2431 1HB  ASN A 161      34.727  39.653  24.012  1.00  0.00           H  
ATOM   2432 2HB  ASN A 161      35.032  38.102  24.784  1.00  0.00           H  
ATOM   2433 1HD2 ASN A 161      36.048  38.369  21.084  1.00  0.00           H  
ATOM   2434 2HD2 ASN A 161      36.094  39.553  22.349  1.00  0.00           H  
ATOM   2435  N   VAL A 162      31.962  38.171  26.456  1.00  0.00           N  
ATOM   2436  CA  VAL A 162      31.360  38.754  27.648  1.00  0.00           C  
ATOM   2437  C   VAL A 162      31.892  38.266  28.994  1.00  0.00           C  
ATOM   2438  O   VAL A 162      32.454  37.179  29.063  1.00  0.00           O  
ATOM   2439  CB  VAL A 162      29.851  38.464  27.557  1.00  0.00           C  
ATOM   2440  CG1 VAL A 162      29.312  39.064  26.267  1.00  0.00           C  
ATOM   2441  CG2 VAL A 162      29.586  36.968  27.622  1.00  0.00           C  
ATOM   2442  H   VAL A 162      31.949  37.175  26.280  1.00  0.00           H  
ATOM   2443  HA  VAL A 162      31.546  39.829  27.633  1.00  0.00           H  
ATOM   2444  HB  VAL A 162      29.350  38.954  28.392  1.00  0.00           H  
ATOM   2445 1HG1 VAL A 162      28.242  38.870  26.183  1.00  0.00           H  
ATOM   2446 2HG1 VAL A 162      29.474  40.142  26.254  1.00  0.00           H  
ATOM   2447 3HG1 VAL A 162      29.815  38.625  25.406  1.00  0.00           H  
ATOM   2448 1HG2 VAL A 162      28.514  36.784  27.556  1.00  0.00           H  
ATOM   2449 2HG2 VAL A 162      30.089  36.467  26.792  1.00  0.00           H  
ATOM   2450 3HG2 VAL A 162      29.963  36.562  28.561  1.00  0.00           H  
ATOM   2451  N   ASN A 163      31.675  39.075  30.022  1.00  0.00           N  
ATOM   2452  CA  ASN A 163      32.100  38.745  31.376  1.00  0.00           C  
ATOM   2453  C   ASN A 163      31.061  38.968  32.463  1.00  0.00           C  
ATOM   2454  O   ASN A 163      31.179  38.371  33.522  1.00  0.00           O  
ATOM   2455  CB  ASN A 163      33.358  39.524  31.712  1.00  0.00           C  
ATOM   2456  CG  ASN A 163      34.525  39.138  30.846  1.00  0.00           C  
ATOM   2457  OD1 ASN A 163      35.103  38.057  31.008  1.00  0.00           O  
ATOM   2458  ND2 ASN A 163      34.883  40.000  29.930  1.00  0.00           N  
ATOM   2459  H   ASN A 163      31.197  39.951  29.858  1.00  0.00           H  
ATOM   2460  HA  ASN A 163      32.343  37.680  31.399  1.00  0.00           H  
ATOM   2461 1HB  ASN A 163      33.169  40.591  31.592  1.00  0.00           H  
ATOM   2462 2HB  ASN A 163      33.624  39.354  32.756  1.00  0.00           H  
ATOM   2463 1HD2 ASN A 163      35.653  39.797  29.324  1.00  0.00           H  
ATOM   2464 2HD2 ASN A 163      34.387  40.863  29.834  1.00  0.00           H  
ATOM   2465  N   HIS A 164      30.049  39.793  32.221  1.00  0.00           N  
ATOM   2466  CA  HIS A 164      29.073  40.120  33.265  1.00  0.00           C  
ATOM   2467  C   HIS A 164      27.740  39.411  33.041  1.00  0.00           C  
ATOM   2468  O   HIS A 164      27.103  39.581  32.010  1.00  0.00           O  
ATOM   2469  CB  HIS A 164      28.842  41.633  33.330  1.00  0.00           C  
ATOM   2470  CG  HIS A 164      27.829  42.043  34.354  1.00  0.00           C  
ATOM   2471  ND1 HIS A 164      27.809  41.521  35.630  1.00  0.00           N  
ATOM   2472  CD2 HIS A 164      26.803  42.923  34.290  1.00  0.00           C  
ATOM   2473  CE1 HIS A 164      26.812  42.064  36.308  1.00  0.00           C  
ATOM   2474  NE2 HIS A 164      26.187  42.917  35.518  1.00  0.00           N  
ATOM   2475  H   HIS A 164      29.927  40.216  31.312  1.00  0.00           H  
ATOM   2476  HA  HIS A 164      29.448  39.789  34.234  1.00  0.00           H  
ATOM   2477 1HB  HIS A 164      29.782  42.136  33.559  1.00  0.00           H  
ATOM   2478 2HB  HIS A 164      28.507  41.992  32.357  1.00  0.00           H  
ATOM   2479  HD1 HIS A 164      28.483  40.896  36.024  1.00  0.00           H  
ATOM   2480  HD2 HIS A 164      26.429  43.569  33.495  1.00  0.00           H  
ATOM   2481  HE1 HIS A 164      26.628  41.782  37.345  1.00  0.00           H  
ATOM   2482  N   GLY A 165      27.315  38.594  34.006  1.00  0.00           N  
ATOM   2483  CA  GLY A 165      26.052  37.872  33.872  1.00  0.00           C  
ATOM   2484  C   GLY A 165      24.889  38.795  34.177  1.00  0.00           C  
ATOM   2485  O   GLY A 165      24.843  39.383  35.249  1.00  0.00           O  
ATOM   2486  H   GLY A 165      27.895  38.495  34.827  1.00  0.00           H  
ATOM   2487 1HA  GLY A 165      25.950  37.468  32.865  1.00  0.00           H  
ATOM   2488 2HA  GLY A 165      26.042  37.019  34.551  1.00  0.00           H  
ATOM   2489  N   VAL A 166      23.974  38.922  33.223  1.00  0.00           N  
ATOM   2490  CA  VAL A 166      22.789  39.776  33.343  1.00  0.00           C  
ATOM   2491  C   VAL A 166      21.494  39.094  32.921  1.00  0.00           C  
ATOM   2492  O   VAL A 166      21.515  38.051  32.259  1.00  0.00           O  
ATOM   2493  CB  VAL A 166      22.962  41.051  32.496  1.00  0.00           C  
ATOM   2494  CG1 VAL A 166      24.179  41.834  32.968  1.00  0.00           C  
ATOM   2495  CG2 VAL A 166      23.090  40.669  31.029  1.00  0.00           C  
ATOM   2496  H   VAL A 166      24.096  38.401  32.367  1.00  0.00           H  
ATOM   2497  HA  VAL A 166      22.681  40.064  34.390  1.00  0.00           H  
ATOM   2498  HB  VAL A 166      22.091  41.690  32.636  1.00  0.00           H  
ATOM   2499 1HG1 VAL A 166      24.287  42.733  32.360  1.00  0.00           H  
ATOM   2500 2HG1 VAL A 166      24.031  42.109  34.012  1.00  0.00           H  
ATOM   2501 3HG1 VAL A 166      25.068  41.214  32.866  1.00  0.00           H  
ATOM   2502 1HG2 VAL A 166      23.212  41.562  30.418  1.00  0.00           H  
ATOM   2503 2HG2 VAL A 166      23.958  40.023  30.902  1.00  0.00           H  
ATOM   2504 3HG2 VAL A 166      22.185  40.142  30.727  1.00  0.00           H  
ATOM   2505  N   LEU A 167      20.355  39.679  33.285  1.00  0.00           N  
ATOM   2506  CA  LEU A 167      19.100  39.097  32.815  1.00  0.00           C  
ATOM   2507  C   LEU A 167      18.421  39.978  31.783  1.00  0.00           C  
ATOM   2508  O   LEU A 167      18.279  41.188  31.975  1.00  0.00           O  
ATOM   2509  CB  LEU A 167      18.158  38.873  34.005  1.00  0.00           C  
ATOM   2510  CG  LEU A 167      16.801  38.214  33.733  1.00  0.00           C  
ATOM   2511  CD1 LEU A 167      17.034  36.759  33.352  1.00  0.00           C  
ATOM   2512  CD2 LEU A 167      15.930  38.339  34.976  1.00  0.00           C  
ATOM   2513  H   LEU A 167      20.382  40.501  33.871  1.00  0.00           H  
ATOM   2514  HA  LEU A 167      19.319  38.140  32.346  1.00  0.00           H  
ATOM   2515 1HB  LEU A 167      18.678  38.246  34.727  1.00  0.00           H  
ATOM   2516 2HB  LEU A 167      17.938  39.832  34.477  1.00  0.00           H  
ATOM   2517  HG  LEU A 167      16.306  38.706  32.894  1.00  0.00           H  
ATOM   2518 1HD1 LEU A 167      16.085  36.262  33.151  1.00  0.00           H  
ATOM   2519 2HD1 LEU A 167      17.652  36.698  32.456  1.00  0.00           H  
ATOM   2520 3HD1 LEU A 167      17.537  36.255  34.176  1.00  0.00           H  
ATOM   2521 1HD2 LEU A 167      14.958  37.876  34.804  1.00  0.00           H  
ATOM   2522 2HD2 LEU A 167      16.433  37.836  35.802  1.00  0.00           H  
ATOM   2523 3HD2 LEU A 167      15.785  39.391  35.217  1.00  0.00           H  
ATOM   2524  N   VAL A 168      17.969  39.398  30.676  1.00  0.00           N  
ATOM   2525  CA  VAL A 168      17.248  40.196  29.690  1.00  0.00           C  
ATOM   2526  C   VAL A 168      15.779  40.108  30.056  1.00  0.00           C  
ATOM   2527  O   VAL A 168      15.201  39.006  30.057  1.00  0.00           O  
ATOM   2528  CB  VAL A 168      17.469  39.684  28.255  1.00  0.00           C  
ATOM   2529  CG1 VAL A 168      16.731  40.573  27.266  1.00  0.00           C  
ATOM   2530  CG2 VAL A 168      18.962  39.650  27.962  1.00  0.00           C  
ATOM   2531  H   VAL A 168      18.127  38.412  30.520  1.00  0.00           H  
ATOM   2532  HA  VAL A 168      17.600  41.227  29.722  1.00  0.00           H  
ATOM   2533  HB  VAL A 168      17.056  38.681  28.154  1.00  0.00           H  
ATOM   2534 1HG1 VAL A 168      16.901  40.193  26.258  1.00  0.00           H  
ATOM   2535 2HG1 VAL A 168      15.661  40.570  27.476  1.00  0.00           H  
ATOM   2536 3HG1 VAL A 168      17.104  41.594  27.341  1.00  0.00           H  
ATOM   2537 1HG2 VAL A 168      19.141  39.289  26.950  1.00  0.00           H  
ATOM   2538 2HG2 VAL A 168      19.385  40.650  28.059  1.00  0.00           H  
ATOM   2539 3HG2 VAL A 168      19.412  38.974  28.689  1.00  0.00           H  
ATOM   2540  N   VAL A 169      15.171  41.244  30.382  1.00  0.00           N  
ATOM   2541  CA  VAL A 169      13.796  41.245  30.863  1.00  0.00           C  
ATOM   2542  C   VAL A 169      12.845  41.915  29.882  1.00  0.00           C  
ATOM   2543  O   VAL A 169      11.646  41.982  30.128  1.00  0.00           O  
ATOM   2544  CB  VAL A 169      13.704  41.984  32.211  1.00  0.00           C  
ATOM   2545  CG1 VAL A 169      14.554  41.265  33.248  1.00  0.00           C  
ATOM   2546  CG2 VAL A 169      14.145  43.432  32.062  1.00  0.00           C  
ATOM   2547  H   VAL A 169      15.692  42.104  30.283  1.00  0.00           H  
ATOM   2548  HA  VAL A 169      13.475  40.212  31.002  1.00  0.00           H  
ATOM   2549  HB  VAL A 169      12.674  41.964  32.565  1.00  0.00           H  
ATOM   2550 1HG1 VAL A 169      14.490  41.787  34.204  1.00  0.00           H  
ATOM   2551 2HG1 VAL A 169      14.187  40.245  33.365  1.00  0.00           H  
ATOM   2552 3HG1 VAL A 169      15.594  41.242  32.924  1.00  0.00           H  
ATOM   2553 1HG2 VAL A 169      14.073  43.938  33.024  1.00  0.00           H  
ATOM   2554 2HG2 VAL A 169      15.177  43.475  31.713  1.00  0.00           H  
ATOM   2555 3HG2 VAL A 169      13.493  43.919  31.337  1.00  0.00           H  
ATOM   2556  N   GLY A 170      13.371  42.421  28.768  1.00  0.00           N  
ATOM   2557  CA  GLY A 170      12.484  42.992  27.768  1.00  0.00           C  
ATOM   2558  C   GLY A 170      13.188  43.495  26.521  1.00  0.00           C  
ATOM   2559  O   GLY A 170      14.381  43.266  26.318  1.00  0.00           O  
ATOM   2560  H   GLY A 170      14.371  42.402  28.637  1.00  0.00           H  
ATOM   2561 1HA  GLY A 170      11.758  42.234  27.475  1.00  0.00           H  
ATOM   2562 2HA  GLY A 170      11.937  43.825  28.211  1.00  0.00           H  
ATOM   2563  N   TYR A 171      12.430  44.182  25.675  1.00  0.00           N  
ATOM   2564  CA  TYR A 171      12.925  44.790  24.446  1.00  0.00           C  
ATOM   2565  C   TYR A 171      11.864  45.714  23.859  1.00  0.00           C  
ATOM   2566  O   TYR A 171      10.693  45.645  24.248  1.00  0.00           O  
ATOM   2567  CB  TYR A 171      13.340  43.762  23.392  1.00  0.00           C  
ATOM   2568  CG  TYR A 171      12.375  42.725  22.862  1.00  0.00           C  
ATOM   2569  CD1 TYR A 171      11.495  43.082  21.850  1.00  0.00           C  
ATOM   2570  CD2 TYR A 171      12.333  41.427  23.348  1.00  0.00           C  
ATOM   2571  CE1 TYR A 171      10.599  42.162  21.341  1.00  0.00           C  
ATOM   2572  CE2 TYR A 171      11.428  40.527  22.823  1.00  0.00           C  
ATOM   2573  CZ  TYR A 171      10.564  40.909  21.817  1.00  0.00           C  
ATOM   2574  OH  TYR A 171       9.647  40.044  21.265  1.00  0.00           O  
ATOM   2575  H   TYR A 171      11.454  44.276  25.919  1.00  0.00           H  
ATOM   2576  HA  TYR A 171      13.809  45.380  24.689  1.00  0.00           H  
ATOM   2577 1HB  TYR A 171      13.679  44.308  22.510  1.00  0.00           H  
ATOM   2578 2HB  TYR A 171      14.174  43.190  23.798  1.00  0.00           H  
ATOM   2579  HD1 TYR A 171      11.508  44.096  21.451  1.00  0.00           H  
ATOM   2580  HD2 TYR A 171      13.011  41.118  24.144  1.00  0.00           H  
ATOM   2581  HE1 TYR A 171       9.913  42.453  20.547  1.00  0.00           H  
ATOM   2582  HE2 TYR A 171      11.392  39.505  23.204  1.00  0.00           H  
ATOM   2583  HH  TYR A 171       9.109  40.511  20.621  1.00  0.00           H  
ATOM   2584  N   GLY A 172      12.246  46.601  22.962  1.00  0.00           N  
ATOM   2585  CA  GLY A 172      11.259  47.468  22.347  1.00  0.00           C  
ATOM   2586  C   GLY A 172      11.782  48.717  21.690  1.00  0.00           C  
ATOM   2587  O   GLY A 172      12.955  48.818  21.315  1.00  0.00           O  
ATOM   2588  H   GLY A 172      13.226  46.653  22.723  1.00  0.00           H  
ATOM   2589 1HA  GLY A 172      10.724  46.897  21.588  1.00  0.00           H  
ATOM   2590 2HA  GLY A 172      10.544  47.772  23.109  1.00  0.00           H  
ATOM   2591  N   ASP A 173      10.892  49.691  21.537  1.00  0.00           N  
ATOM   2592  CA  ASP A 173      11.120  50.980  20.913  1.00  0.00           C  
ATOM   2593  C   ASP A 173      11.112  52.144  21.874  1.00  0.00           C  
ATOM   2594  O   ASP A 173      10.062  52.476  22.441  1.00  0.00           O  
ATOM   2595  CB  ASP A 173      10.060  51.213  19.833  1.00  0.00           C  
ATOM   2596  CG  ASP A 173      10.174  52.542  19.100  1.00  0.00           C  
ATOM   2597  OD1 ASP A 173       9.695  52.650  17.995  1.00  0.00           O  
ATOM   2598  OD2 ASP A 173      10.749  53.446  19.657  1.00  0.00           O  
ATOM   2599  H   ASP A 173       9.962  49.523  21.891  1.00  0.00           H  
ATOM   2600  HA  ASP A 173      12.108  50.966  20.451  1.00  0.00           H  
ATOM   2601 1HB  ASP A 173      10.123  50.414  19.092  1.00  0.00           H  
ATOM   2602 2HB  ASP A 173       9.068  51.168  20.287  1.00  0.00           H  
ATOM   2603  N   LEU A 174      12.263  52.758  22.098  1.00  0.00           N  
ATOM   2604  CA  LEU A 174      12.393  53.887  23.011  1.00  0.00           C  
ATOM   2605  C   LEU A 174      12.545  55.151  22.190  1.00  0.00           C  
ATOM   2606  O   LEU A 174      13.647  55.485  21.745  1.00  0.00           O  
ATOM   2607  CB  LEU A 174      13.601  53.684  23.933  1.00  0.00           C  
ATOM   2608  CG  LEU A 174      13.886  54.549  25.168  1.00  0.00           C  
ATOM   2609  CD1 LEU A 174      14.292  55.966  24.785  1.00  0.00           C  
ATOM   2610  CD2 LEU A 174      12.651  54.588  26.055  1.00  0.00           C  
ATOM   2611  H   LEU A 174      13.078  52.417  21.611  1.00  0.00           H  
ATOM   2612  HA  LEU A 174      11.489  53.940  23.617  1.00  0.00           H  
ATOM   2613 1HB  LEU A 174      13.565  52.674  24.339  1.00  0.00           H  
ATOM   2614 2HB  LEU A 174      14.483  53.791  23.302  1.00  0.00           H  
ATOM   2615  HG  LEU A 174      14.720  54.124  25.724  1.00  0.00           H  
ATOM   2616 1HD1 LEU A 174      14.483  56.543  25.689  1.00  0.00           H  
ATOM   2617 2HD1 LEU A 174      15.195  55.929  24.176  1.00  0.00           H  
ATOM   2618 3HD1 LEU A 174      13.508  56.465  24.215  1.00  0.00           H  
ATOM   2619 1HD2 LEU A 174      12.854  55.203  26.932  1.00  0.00           H  
ATOM   2620 2HD2 LEU A 174      11.802  55.012  25.516  1.00  0.00           H  
ATOM   2621 3HD2 LEU A 174      12.401  53.575  26.369  1.00  0.00           H  
ATOM   2622  N   ASN A 175      11.444  55.860  21.947  1.00  0.00           N  
ATOM   2623  CA  ASN A 175      11.466  57.086  21.167  1.00  0.00           C  
ATOM   2624  C   ASN A 175      12.186  56.939  19.826  1.00  0.00           C  
ATOM   2625  O   ASN A 175      12.943  57.827  19.429  1.00  0.00           O  
ATOM   2626  CB  ASN A 175      12.098  58.201  21.982  1.00  0.00           C  
ATOM   2627  CG  ASN A 175      11.327  58.475  23.244  1.00  0.00           C  
ATOM   2628  OD1 ASN A 175      10.103  58.308  23.291  1.00  0.00           O  
ATOM   2629  ND2 ASN A 175      12.020  58.893  24.272  1.00  0.00           N  
ATOM   2630  H   ASN A 175      10.561  55.536  22.316  1.00  0.00           H  
ATOM   2631  HA  ASN A 175      10.436  57.358  20.938  1.00  0.00           H  
ATOM   2632 1HB  ASN A 175      13.124  57.937  22.242  1.00  0.00           H  
ATOM   2633 2HB  ASN A 175      12.142  59.112  21.385  1.00  0.00           H  
ATOM   2634 1HD2 ASN A 175      11.561  59.091  25.139  1.00  0.00           H  
ATOM   2635 2HD2 ASN A 175      13.009  59.013  24.192  1.00  0.00           H  
ATOM   2636  N   GLY A 176      11.976  55.821  19.128  1.00  0.00           N  
ATOM   2637  CA  GLY A 176      12.605  55.558  17.844  1.00  0.00           C  
ATOM   2638  C   GLY A 176      13.870  54.717  17.937  1.00  0.00           C  
ATOM   2639  O   GLY A 176      14.377  54.261  16.913  1.00  0.00           O  
ATOM   2640  H   GLY A 176      11.358  55.102  19.476  1.00  0.00           H  
ATOM   2641 1HA  GLY A 176      11.886  55.045  17.206  1.00  0.00           H  
ATOM   2642 2HA  GLY A 176      12.856  56.507  17.369  1.00  0.00           H  
ATOM   2643  N   LYS A 177      14.409  54.519  19.136  1.00  0.00           N  
ATOM   2644  CA  LYS A 177      15.611  53.709  19.294  1.00  0.00           C  
ATOM   2645  C   LYS A 177      15.263  52.267  19.654  1.00  0.00           C  
ATOM   2646  O   LYS A 177      14.508  51.993  20.593  1.00  0.00           O  
ATOM   2647  CB  LYS A 177      16.516  54.321  20.364  1.00  0.00           C  
ATOM   2648  CG  LYS A 177      16.961  55.757  20.117  1.00  0.00           C  
ATOM   2649  CD  LYS A 177      17.831  55.899  18.878  1.00  0.00           C  
ATOM   2650  CE  LYS A 177      18.363  57.318  18.735  1.00  0.00           C  
ATOM   2651  NZ  LYS A 177      19.168  57.490  17.494  1.00  0.00           N  
ATOM   2652  H   LYS A 177      13.979  54.935  19.950  1.00  0.00           H  
ATOM   2653  HA  LYS A 177      16.150  53.693  18.346  1.00  0.00           H  
ATOM   2654 1HB  LYS A 177      15.995  54.299  21.322  1.00  0.00           H  
ATOM   2655 2HB  LYS A 177      17.418  53.716  20.458  1.00  0.00           H  
ATOM   2656 1HG  LYS A 177      16.077  56.384  19.994  1.00  0.00           H  
ATOM   2657 2HG  LYS A 177      17.525  56.106  20.980  1.00  0.00           H  
ATOM   2658 1HD  LYS A 177      18.673  55.209  18.946  1.00  0.00           H  
ATOM   2659 2HD  LYS A 177      17.253  55.651  17.988  1.00  0.00           H  
ATOM   2660 1HE  LYS A 177      17.522  58.010  18.712  1.00  0.00           H  
ATOM   2661 2HE  LYS A 177      18.987  57.553  19.598  1.00  0.00           H  
ATOM   2662 1HZ  LYS A 177      19.502  58.440  17.437  1.00  0.00           H  
ATOM   2663 2HZ  LYS A 177      19.957  56.859  17.512  1.00  0.00           H  
ATOM   2664 3HZ  LYS A 177      18.593  57.287  16.690  1.00  0.00           H  
ATOM   2665  N   GLU A 178      15.813  51.318  18.908  1.00  0.00           N  
ATOM   2666  CA  GLU A 178      15.518  49.921  19.178  1.00  0.00           C  
ATOM   2667  C   GLU A 178      16.401  49.398  20.303  1.00  0.00           C  
ATOM   2668  O   GLU A 178      17.622  49.602  20.247  1.00  0.00           O  
ATOM   2669  CB  GLU A 178      15.727  49.110  17.897  1.00  0.00           C  
ATOM   2670  CG  GLU A 178      14.854  49.491  16.709  1.00  0.00           C  
ATOM   2671  CD  GLU A 178      15.138  48.562  15.562  1.00  0.00           C  
ATOM   2672  OE1 GLU A 178      14.944  47.388  15.766  1.00  0.00           O  
ATOM   2673  OE2 GLU A 178      15.535  49.002  14.508  1.00  0.00           O  
ATOM   2674  H   GLU A 178      16.436  51.570  18.154  1.00  0.00           H  
ATOM   2675  HA  GLU A 178      14.478  49.830  19.490  1.00  0.00           H  
ATOM   2676 1HB  GLU A 178      16.764  49.205  17.572  1.00  0.00           H  
ATOM   2677 2HB  GLU A 178      15.543  48.054  18.103  1.00  0.00           H  
ATOM   2678 1HG  GLU A 178      13.807  49.428  17.000  1.00  0.00           H  
ATOM   2679 2HG  GLU A 178      15.054  50.524  16.425  1.00  0.00           H  
ATOM   2680  N   TYR A 179      15.817  48.756  21.310  1.00  0.00           N  
ATOM   2681  CA  TYR A 179      16.600  48.299  22.449  1.00  0.00           C  
ATOM   2682  C   TYR A 179      16.248  46.972  23.103  1.00  0.00           C  
ATOM   2683  O   TYR A 179      15.151  46.446  22.957  1.00  0.00           O  
ATOM   2684  CB  TYR A 179      16.583  49.365  23.546  1.00  0.00           C  
ATOM   2685  CG  TYR A 179      15.228  49.407  24.217  1.00  0.00           C  
ATOM   2686  CD1 TYR A 179      15.008  48.699  25.391  1.00  0.00           C  
ATOM   2687  CD2 TYR A 179      14.186  50.146  23.680  1.00  0.00           C  
ATOM   2688  CE1 TYR A 179      13.774  48.732  26.011  1.00  0.00           C  
ATOM   2689  CE2 TYR A 179      12.962  50.162  24.320  1.00  0.00           C  
ATOM   2690  CZ  TYR A 179      12.763  49.452  25.486  1.00  0.00           C  
ATOM   2691  OH  TYR A 179      11.538  49.477  26.112  1.00  0.00           O  
ATOM   2692  H   TYR A 179      14.822  48.591  21.275  1.00  0.00           H  
ATOM   2693  HA  TYR A 179      17.614  48.157  22.075  1.00  0.00           H  
ATOM   2694 1HB  TYR A 179      17.356  49.149  24.285  1.00  0.00           H  
ATOM   2695 2HB  TYR A 179      16.813  50.335  23.106  1.00  0.00           H  
ATOM   2696  HD1 TYR A 179      15.814  48.111  25.830  1.00  0.00           H  
ATOM   2697  HD2 TYR A 179      14.331  50.710  22.758  1.00  0.00           H  
ATOM   2698  HE1 TYR A 179      13.591  48.180  26.932  1.00  0.00           H  
ATOM   2699  HE2 TYR A 179      12.131  50.738  23.912  1.00  0.00           H  
ATOM   2700  HH  TYR A 179      10.930  50.019  25.605  1.00  0.00           H  
ATOM   2701  N   TRP A 180      17.233  46.449  23.833  1.00  0.00           N  
ATOM   2702  CA  TRP A 180      17.137  45.300  24.735  1.00  0.00           C  
ATOM   2703  C   TRP A 180      17.065  45.796  26.189  1.00  0.00           C  
ATOM   2704  O   TRP A 180      17.840  46.686  26.555  1.00  0.00           O  
ATOM   2705  CB  TRP A 180      18.325  44.348  24.578  1.00  0.00           C  
ATOM   2706  CG  TRP A 180      18.318  43.551  23.309  1.00  0.00           C  
ATOM   2707  CD1 TRP A 180      19.065  43.719  22.181  1.00  0.00           C  
ATOM   2708  CD2 TRP A 180      17.480  42.442  23.095  1.00  0.00           C  
ATOM   2709  NE1 TRP A 180      18.727  42.757  21.262  1.00  0.00           N  
ATOM   2710  CE2 TRP A 180      17.754  41.961  21.812  1.00  0.00           C  
ATOM   2711  CE3 TRP A 180      16.515  41.811  23.890  1.00  0.00           C  
ATOM   2712  CZ2 TRP A 180      17.112  40.897  21.300  1.00  0.00           C  
ATOM   2713  CZ3 TRP A 180      15.847  40.709  23.372  1.00  0.00           C  
ATOM   2714  CH2 TRP A 180      16.154  40.279  22.105  1.00  0.00           C  
ATOM   2715  H   TRP A 180      18.133  46.897  23.750  1.00  0.00           H  
ATOM   2716  HA  TRP A 180      16.236  44.738  24.496  1.00  0.00           H  
ATOM   2717 1HB  TRP A 180      19.253  44.919  24.611  1.00  0.00           H  
ATOM   2718 2HB  TRP A 180      18.339  43.648  25.413  1.00  0.00           H  
ATOM   2719  HD1 TRP A 180      19.811  44.497  22.036  1.00  0.00           H  
ATOM   2720  HE1 TRP A 180      19.115  42.636  20.337  1.00  0.00           H  
ATOM   2721  HE3 TRP A 180      16.293  42.172  24.894  1.00  0.00           H  
ATOM   2722  HZ2 TRP A 180      17.317  40.515  20.300  1.00  0.00           H  
ATOM   2723  HZ3 TRP A 180      15.092  40.208  23.978  1.00  0.00           H  
ATOM   2724  HH2 TRP A 180      15.627  39.414  21.704  1.00  0.00           H  
ATOM   2725  N   LEU A 181      16.152  45.281  27.016  1.00  0.00           N  
ATOM   2726  CA  LEU A 181      16.098  45.772  28.402  1.00  0.00           C  
ATOM   2727  C   LEU A 181      16.781  44.743  29.321  1.00  0.00           C  
ATOM   2728  O   LEU A 181      16.322  43.618  29.484  1.00  0.00           O  
ATOM   2729  CB  LEU A 181      14.648  45.997  28.846  1.00  0.00           C  
ATOM   2730  CG  LEU A 181      14.401  46.544  30.258  1.00  0.00           C  
ATOM   2731  CD1 LEU A 181      15.018  47.927  30.413  1.00  0.00           C  
ATOM   2732  CD2 LEU A 181      12.898  46.580  30.489  1.00  0.00           C  
ATOM   2733  H   LEU A 181      15.519  44.568  26.685  1.00  0.00           H  
ATOM   2734  HA  LEU A 181      16.625  46.725  28.453  1.00  0.00           H  
ATOM   2735 1HB  LEU A 181      14.178  46.698  28.157  1.00  0.00           H  
ATOM   2736 2HB  LEU A 181      14.118  45.046  28.784  1.00  0.00           H  
ATOM   2737  HG  LEU A 181      14.876  45.899  30.998  1.00  0.00           H  
ATOM   2738 1HD1 LEU A 181      14.831  48.294  31.423  1.00  0.00           H  
ATOM   2739 2HD1 LEU A 181      16.095  47.898  30.248  1.00  0.00           H  
ATOM   2740 3HD1 LEU A 181      14.568  48.603  29.687  1.00  0.00           H  
ATOM   2741 1HD2 LEU A 181      12.684  46.964  31.487  1.00  0.00           H  
ATOM   2742 2HD2 LEU A 181      12.425  47.227  29.749  1.00  0.00           H  
ATOM   2743 3HD2 LEU A 181      12.462  45.585  30.403  1.00  0.00           H  
ATOM   2744  N   VAL A 182      17.876  45.184  29.928  1.00  0.00           N  
ATOM   2745  CA  VAL A 182      18.722  44.326  30.755  1.00  0.00           C  
ATOM   2746  C   VAL A 182      18.886  44.720  32.222  1.00  0.00           C  
ATOM   2747  O   VAL A 182      19.162  45.866  32.560  1.00  0.00           O  
ATOM   2748  CB  VAL A 182      20.111  44.283  30.093  1.00  0.00           C  
ATOM   2749  CG1 VAL A 182      21.073  43.432  30.909  1.00  0.00           C  
ATOM   2750  CG2 VAL A 182      19.975  43.744  28.676  1.00  0.00           C  
ATOM   2751  H   VAL A 182      18.129  46.156  29.807  1.00  0.00           H  
ATOM   2752  HA  VAL A 182      18.271  43.332  30.767  1.00  0.00           H  
ATOM   2753  HB  VAL A 182      20.528  45.290  30.063  1.00  0.00           H  
ATOM   2754 1HG1 VAL A 182      22.042  43.427  30.409  1.00  0.00           H  
ATOM   2755 2HG1 VAL A 182      21.191  43.833  31.915  1.00  0.00           H  
ATOM   2756 3HG1 VAL A 182      20.672  42.420  30.970  1.00  0.00           H  
ATOM   2757 1HG2 VAL A 182      20.968  43.724  28.226  1.00  0.00           H  
ATOM   2758 2HG2 VAL A 182      19.555  42.740  28.726  1.00  0.00           H  
ATOM   2759 3HG2 VAL A 182      19.319  44.380  28.082  1.00  0.00           H  
ATOM   2760  N   LYS A 183      18.703  43.721  33.087  1.00  0.00           N  
ATOM   2761  CA  LYS A 183      18.838  43.822  34.540  1.00  0.00           C  
ATOM   2762  C   LYS A 183      20.315  43.591  34.923  1.00  0.00           C  
ATOM   2763  O   LYS A 183      20.795  42.473  34.842  1.00  0.00           O  
ATOM   2764  CB  LYS A 183      17.921  42.793  35.201  1.00  0.00           C  
ATOM   2765  CG  LYS A 183      17.737  42.883  36.710  1.00  0.00           C  
ATOM   2766  CD  LYS A 183      16.978  41.686  37.263  1.00  0.00           C  
ATOM   2767  CE  LYS A 183      16.649  41.844  38.741  1.00  0.00           C  
ATOM   2768  NZ  LYS A 183      16.282  40.563  39.400  1.00  0.00           N  
ATOM   2769  H   LYS A 183      18.448  42.829  32.687  1.00  0.00           H  
ATOM   2770  HA  LYS A 183      18.540  44.820  34.866  1.00  0.00           H  
ATOM   2771 1HB  LYS A 183      16.922  42.862  34.768  1.00  0.00           H  
ATOM   2772 2HB  LYS A 183      18.323  41.802  34.980  1.00  0.00           H  
ATOM   2773 1HG  LYS A 183      18.717  42.931  37.184  1.00  0.00           H  
ATOM   2774 2HG  LYS A 183      17.185  43.795  36.946  1.00  0.00           H  
ATOM   2775 1HD  LYS A 183      16.046  41.569  36.706  1.00  0.00           H  
ATOM   2776 2HD  LYS A 183      17.579  40.788  37.135  1.00  0.00           H  
ATOM   2777 1HE  LYS A 183      17.507  42.259  39.264  1.00  0.00           H  
ATOM   2778 2HE  LYS A 183      15.811  42.535  38.835  1.00  0.00           H  
ATOM   2779 1HZ  LYS A 183      16.070  40.704  40.376  1.00  0.00           H  
ATOM   2780 2HZ  LYS A 183      15.472  40.109  38.998  1.00  0.00           H  
ATOM   2781 3HZ  LYS A 183      17.060  39.924  39.320  1.00  0.00           H  
ATOM   2782  N   ASN A 184      21.031  44.635  35.318  1.00  0.00           N  
ATOM   2783  CA  ASN A 184      22.450  44.494  35.624  1.00  0.00           C  
ATOM   2784  C   ASN A 184      22.669  44.288  37.125  1.00  0.00           C  
ATOM   2785  O   ASN A 184      21.689  44.284  37.872  1.00  0.00           O  
ATOM   2786  CB  ASN A 184      23.237  45.696  35.135  1.00  0.00           C  
ATOM   2787  CG  ASN A 184      23.283  45.931  33.651  1.00  0.00           C  
ATOM   2788  OD1 ASN A 184      23.488  45.080  32.777  1.00  0.00           O  
ATOM   2789  ND2 ASN A 184      23.073  47.191  33.368  1.00  0.00           N  
ATOM   2790  H   ASN A 184      20.602  45.544  35.414  1.00  0.00           H  
ATOM   2791  HA  ASN A 184      22.829  43.604  35.120  1.00  0.00           H  
ATOM   2792 1HB  ASN A 184      22.816  46.598  35.583  1.00  0.00           H  
ATOM   2793 2HB  ASN A 184      24.270  45.602  35.471  1.00  0.00           H  
ATOM   2794 1HD2 ASN A 184      23.073  47.505  32.419  1.00  0.00           H  
ATOM   2795 2HD2 ASN A 184      22.912  47.847  34.105  1.00  0.00           H  
ATOM   2796  N   SER A 185      23.908  44.101  37.566  1.00  0.00           N  
ATOM   2797  CA  SER A 185      24.138  44.057  39.004  1.00  0.00           C  
ATOM   2798  C   SER A 185      25.006  45.222  39.496  1.00  0.00           C  
ATOM   2799  O   SER A 185      25.932  45.057  40.288  1.00  0.00           O  
ATOM   2800  CB  SER A 185      24.806  42.786  39.491  1.00  0.00           C  
ATOM   2801  OG  SER A 185      24.036  41.659  39.172  1.00  0.00           O  
ATOM   2802  H   SER A 185      24.664  43.993  36.906  1.00  0.00           H  
ATOM   2803  HA  SER A 185      23.175  44.118  39.512  1.00  0.00           H  
ATOM   2804 1HB  SER A 185      25.795  42.680  39.045  1.00  0.00           H  
ATOM   2805 2HB  SER A 185      24.941  42.852  40.570  1.00  0.00           H  
ATOM   2806  HG  SER A 185      24.457  40.940  39.650  1.00  0.00           H  
ATOM   2807  N   TRP A 186      24.673  46.414  39.008  1.00  0.00           N  
ATOM   2808  CA  TRP A 186      25.358  47.656  39.347  1.00  0.00           C  
ATOM   2809  C   TRP A 186      24.557  48.495  40.343  1.00  0.00           C  
ATOM   2810  O   TRP A 186      24.787  49.705  40.465  1.00  0.00           O  
ATOM   2811  CB  TRP A 186      25.603  48.502  38.096  1.00  0.00           C  
ATOM   2812  CG  TRP A 186      26.572  47.962  37.086  1.00  0.00           C  
ATOM   2813  CD1 TRP A 186      26.601  46.710  36.551  1.00  0.00           C  
ATOM   2814  CD2 TRP A 186      27.681  48.678  36.475  1.00  0.00           C  
ATOM   2815  NE1 TRP A 186      27.639  46.597  35.660  1.00  0.00           N  
ATOM   2816  CE2 TRP A 186      28.312  47.792  35.598  1.00  0.00           C  
ATOM   2817  CE3 TRP A 186      28.184  49.979  36.597  1.00  0.00           C  
ATOM   2818  CZ2 TRP A 186      29.406  48.141  34.851  1.00  0.00           C  
ATOM   2819  CZ3 TRP A 186      29.293  50.330  35.837  1.00  0.00           C  
ATOM   2820  CH2 TRP A 186      29.895  49.442  34.982  1.00  0.00           C  
ATOM   2821  H   TRP A 186      23.897  46.456  38.364  1.00  0.00           H  
ATOM   2822  HA  TRP A 186      26.314  47.410  39.810  1.00  0.00           H  
ATOM   2823 1HB  TRP A 186      24.652  48.641  37.582  1.00  0.00           H  
ATOM   2824 2HB  TRP A 186      25.976  49.480  38.396  1.00  0.00           H  
ATOM   2825  HD1 TRP A 186      25.914  45.897  36.778  1.00  0.00           H  
ATOM   2826  HE1 TRP A 186      27.883  45.775  35.128  1.00  0.00           H  
ATOM   2827  HE3 TRP A 186      27.719  50.702  37.267  1.00  0.00           H  
ATOM   2828  HZ2 TRP A 186      29.884  47.434  34.174  1.00  0.00           H  
ATOM   2829  HZ3 TRP A 186      29.676  51.346  35.940  1.00  0.00           H  
ATOM   2830  HH2 TRP A 186      30.764  49.755  34.403  1.00  0.00           H  
ATOM   2831  N   GLY A 187      23.611  47.881  41.047  1.00  0.00           N  
ATOM   2832  CA  GLY A 187      22.774  48.599  41.997  1.00  0.00           C  
ATOM   2833  C   GLY A 187      21.514  49.150  41.335  1.00  0.00           C  
ATOM   2834  O   GLY A 187      21.447  49.313  40.111  1.00  0.00           O  
ATOM   2835  H   GLY A 187      23.450  46.888  40.937  1.00  0.00           H  
ATOM   2836 1HA  GLY A 187      22.491  47.935  42.814  1.00  0.00           H  
ATOM   2837 2HA  GLY A 187      23.343  49.419  42.433  1.00  0.00           H  
ATOM   2838  N   HIS A 188      20.508  49.472  42.145  1.00  0.00           N  
ATOM   2839  CA  HIS A 188      19.228  49.984  41.651  1.00  0.00           C  
ATOM   2840  C   HIS A 188      19.330  51.413  41.160  1.00  0.00           C  
ATOM   2841  O   HIS A 188      18.422  51.932  40.510  1.00  0.00           O  
ATOM   2842  CB  HIS A 188      18.196  49.896  42.780  1.00  0.00           C  
ATOM   2843  CG  HIS A 188      18.605  50.727  43.956  1.00  0.00           C  
ATOM   2844  ND1 HIS A 188      19.640  50.363  44.792  1.00  0.00           N  
ATOM   2845  CD2 HIS A 188      18.124  51.894  44.436  1.00  0.00           C  
ATOM   2846  CE1 HIS A 188      19.778  51.276  45.737  1.00  0.00           C  
ATOM   2847  NE2 HIS A 188      18.869  52.216  45.544  1.00  0.00           N  
ATOM   2848  H   HIS A 188      20.604  49.370  43.145  1.00  0.00           H  
ATOM   2849  HA  HIS A 188      18.885  49.379  40.811  1.00  0.00           H  
ATOM   2850 1HB  HIS A 188      17.224  50.236  42.418  1.00  0.00           H  
ATOM   2851 2HB  HIS A 188      18.080  48.860  43.094  1.00  0.00           H  
ATOM   2852  HD2 HIS A 188      17.298  52.473  44.022  1.00  0.00           H  
ATOM   2853  HE1 HIS A 188      20.515  51.258  46.540  1.00  0.00           H  
ATOM   2854  HE2 HIS A 188      18.735  53.040  46.113  1.00  0.00           H  
ATOM   2855  N   ASN A 189      20.450  52.062  41.457  1.00  0.00           N  
ATOM   2856  CA  ASN A 189      20.659  53.435  41.017  1.00  0.00           C  
ATOM   2857  C   ASN A 189      21.393  53.489  39.685  1.00  0.00           C  
ATOM   2858  O   ASN A 189      21.670  54.571  39.176  1.00  0.00           O  
ATOM   2859  CB  ASN A 189      21.420  54.214  42.075  1.00  0.00           C  
ATOM   2860  CG  ASN A 189      20.616  54.454  43.323  1.00  0.00           C  
ATOM   2861  OD1 ASN A 189      19.395  54.640  43.292  1.00  0.00           O  
ATOM   2862  ND2 ASN A 189      21.296  54.450  44.442  1.00  0.00           N  
ATOM   2863  H   ASN A 189      21.158  51.581  41.994  1.00  0.00           H  
ATOM   2864  HA  ASN A 189      19.686  53.905  40.868  1.00  0.00           H  
ATOM   2865 1HB  ASN A 189      22.326  53.668  42.341  1.00  0.00           H  
ATOM   2866 2HB  ASN A 189      21.721  55.179  41.667  1.00  0.00           H  
ATOM   2867 1HD2 ASN A 189      20.828  54.601  45.312  1.00  0.00           H  
ATOM   2868 2HD2 ASN A 189      22.284  54.296  44.430  1.00  0.00           H  
ATOM   2869  N   PHE A 190      21.733  52.340  39.113  1.00  0.00           N  
ATOM   2870  CA  PHE A 190      22.419  52.362  37.834  1.00  0.00           C  
ATOM   2871  C   PHE A 190      21.443  52.565  36.689  1.00  0.00           C  
ATOM   2872  O   PHE A 190      20.395  51.910  36.609  1.00  0.00           O  
ATOM   2873  CB  PHE A 190      23.197  51.068  37.590  1.00  0.00           C  
ATOM   2874  CG  PHE A 190      23.875  51.056  36.249  1.00  0.00           C  
ATOM   2875  CD1 PHE A 190      25.045  51.775  36.046  1.00  0.00           C  
ATOM   2876  CD2 PHE A 190      23.341  50.327  35.191  1.00  0.00           C  
ATOM   2877  CE1 PHE A 190      25.672  51.768  34.815  1.00  0.00           C  
ATOM   2878  CE2 PHE A 190      23.971  50.322  33.963  1.00  0.00           C  
ATOM   2879  CZ  PHE A 190      25.134  51.041  33.774  1.00  0.00           C  
ATOM   2880  H   PHE A 190      21.525  51.454  39.550  1.00  0.00           H  
ATOM   2881  HA  PHE A 190      23.122  53.195  37.832  1.00  0.00           H  
ATOM   2882 1HB  PHE A 190      23.946  50.949  38.371  1.00  0.00           H  
ATOM   2883 2HB  PHE A 190      22.531  50.208  37.647  1.00  0.00           H  
ATOM   2884  HD1 PHE A 190      25.471  52.349  36.869  1.00  0.00           H  
ATOM   2885  HD2 PHE A 190      22.421  49.761  35.344  1.00  0.00           H  
ATOM   2886  HE1 PHE A 190      26.590  52.336  34.666  1.00  0.00           H  
ATOM   2887  HE2 PHE A 190      23.567  49.756  33.125  1.00  0.00           H  
ATOM   2888  HZ  PHE A 190      25.625  51.033  32.801  1.00  0.00           H  
ATOM   2889  N   GLY A 191      21.759  53.453  35.746  1.00  0.00           N  
ATOM   2890  CA  GLY A 191      20.847  53.567  34.607  1.00  0.00           C  
ATOM   2891  C   GLY A 191      19.446  53.947  35.055  1.00  0.00           C  
ATOM   2892  O   GLY A 191      19.249  54.932  35.775  1.00  0.00           O  
ATOM   2893  H   GLY A 191      22.592  54.019  35.812  1.00  0.00           H  
ATOM   2894 1HA  GLY A 191      21.223  54.315  33.910  1.00  0.00           H  
ATOM   2895 2HA  GLY A 191      20.824  52.614  34.080  1.00  0.00           H  
ATOM   2896  N   GLU A 192      18.464  53.172  34.607  1.00  0.00           N  
ATOM   2897  CA  GLU A 192      17.063  53.425  34.937  1.00  0.00           C  
ATOM   2898  C   GLU A 192      16.603  52.310  35.868  1.00  0.00           C  
ATOM   2899  O   GLU A 192      16.248  51.207  35.415  1.00  0.00           O  
ATOM   2900  CB  GLU A 192      16.224  53.467  33.658  1.00  0.00           C  
ATOM   2901  CG  GLU A 192      16.599  54.557  32.665  1.00  0.00           C  
ATOM   2902  CD  GLU A 192      15.739  54.572  31.432  1.00  0.00           C  
ATOM   2903  OE1 GLU A 192      14.804  53.808  31.416  1.00  0.00           O  
ATOM   2904  OE2 GLU A 192      15.982  55.316  30.511  1.00  0.00           O  
ATOM   2905  H   GLU A 192      18.682  52.381  34.017  1.00  0.00           H  
ATOM   2906  HA  GLU A 192      16.978  54.385  35.447  1.00  0.00           H  
ATOM   2907 1HB  GLU A 192      16.312  52.510  33.143  1.00  0.00           H  
ATOM   2908 2HB  GLU A 192      15.176  53.609  33.921  1.00  0.00           H  
ATOM   2909 1HG  GLU A 192      16.516  55.527  33.154  1.00  0.00           H  
ATOM   2910 2HG  GLU A 192      17.639  54.412  32.374  1.00  0.00           H  
ATOM   2911  N   GLU A 193      16.623  52.569  37.171  1.00  0.00           N  
ATOM   2912  CA  GLU A 193      16.315  51.602  38.201  1.00  0.00           C  
ATOM   2913  C   GLU A 193      17.196  50.358  38.190  1.00  0.00           C  
ATOM   2914  O   GLU A 193      16.738  49.289  38.600  1.00  0.00           O  
ATOM   2915  CB  GLU A 193      14.869  51.105  38.154  1.00  0.00           C  
ATOM   2916  CG  GLU A 193      13.735  52.106  38.326  1.00  0.00           C  
ATOM   2917  CD  GLU A 193      12.424  51.377  38.421  1.00  0.00           C  
ATOM   2918  OE1 GLU A 193      12.415  50.204  38.138  1.00  0.00           O  
ATOM   2919  OE2 GLU A 193      11.436  51.980  38.770  1.00  0.00           O  
ATOM   2920  H   GLU A 193      16.871  53.507  37.451  1.00  0.00           H  
ATOM   2921  HA  GLU A 193      16.470  52.093  39.163  1.00  0.00           H  
ATOM   2922 1HB  GLU A 193      14.675  50.618  37.197  1.00  0.00           H  
ATOM   2923 2HB  GLU A 193      14.724  50.359  38.935  1.00  0.00           H  
ATOM   2924 1HG  GLU A 193      13.907  52.691  39.229  1.00  0.00           H  
ATOM   2925 2HG  GLU A 193      13.733  52.793  37.482  1.00  0.00           H  
ATOM   2926  N   GLY A 194      18.449  50.458  37.750  1.00  0.00           N  
ATOM   2927  CA  GLY A 194      19.342  49.310  37.677  1.00  0.00           C  
ATOM   2928  C   GLY A 194      19.333  48.666  36.303  1.00  0.00           C  
ATOM   2929  O   GLY A 194      20.113  47.745  36.021  1.00  0.00           O  
ATOM   2930  H   GLY A 194      18.846  51.334  37.446  1.00  0.00           H  
ATOM   2931 1HA  GLY A 194      20.355  49.634  37.921  1.00  0.00           H  
ATOM   2932 2HA  GLY A 194      19.041  48.577  38.425  1.00  0.00           H  
ATOM   2933  N   TYR A 195      18.436  49.132  35.433  1.00  0.00           N  
ATOM   2934  CA  TYR A 195      18.316  48.580  34.090  1.00  0.00           C  
ATOM   2935  C   TYR A 195      18.964  49.434  33.024  1.00  0.00           C  
ATOM   2936  O   TYR A 195      19.011  50.666  33.090  1.00  0.00           O  
ATOM   2937  CB  TYR A 195      16.841  48.370  33.745  1.00  0.00           C  
ATOM   2938  CG  TYR A 195      16.163  47.387  34.673  1.00  0.00           C  
ATOM   2939  CD1 TYR A 195      15.717  47.859  35.900  1.00  0.00           C  
ATOM   2940  CD2 TYR A 195      15.980  46.053  34.339  1.00  0.00           C  
ATOM   2941  CE1 TYR A 195      15.090  47.015  36.796  1.00  0.00           C  
ATOM   2942  CE2 TYR A 195      15.351  45.227  35.249  1.00  0.00           C  
ATOM   2943  CZ  TYR A 195      14.915  45.720  36.463  1.00  0.00           C  
ATOM   2944  OH  TYR A 195      14.290  44.888  37.362  1.00  0.00           O  
ATOM   2945  H   TYR A 195      17.815  49.886  35.687  1.00  0.00           H  
ATOM   2946  HA  TYR A 195      18.836  47.621  34.077  1.00  0.00           H  
ATOM   2947 1HB  TYR A 195      16.308  49.321  33.796  1.00  0.00           H  
ATOM   2948 2HB  TYR A 195      16.765  48.006  32.721  1.00  0.00           H  
ATOM   2949  HD1 TYR A 195      15.860  48.905  36.166  1.00  0.00           H  
ATOM   2950  HD2 TYR A 195      16.325  45.666  33.380  1.00  0.00           H  
ATOM   2951  HE1 TYR A 195      14.746  47.401  37.755  1.00  0.00           H  
ATOM   2952  HE2 TYR A 195      15.191  44.173  35.018  1.00  0.00           H  
ATOM   2953  HH  TYR A 195      14.087  45.368  38.169  1.00  0.00           H  
ATOM   2954  N   ILE A 196      19.481  48.749  32.007  1.00  0.00           N  
ATOM   2955  CA  ILE A 196      20.062  49.434  30.865  1.00  0.00           C  
ATOM   2956  C   ILE A 196      19.333  49.013  29.588  1.00  0.00           C  
ATOM   2957  O   ILE A 196      18.970  47.842  29.407  1.00  0.00           O  
ATOM   2958  CB  ILE A 196      21.565  49.116  30.755  1.00  0.00           C  
ATOM   2959  CG1 ILE A 196      22.227  49.918  29.630  1.00  0.00           C  
ATOM   2960  CG2 ILE A 196      21.764  47.626  30.529  1.00  0.00           C  
ATOM   2961  CD1 ILE A 196      23.735  49.977  29.718  1.00  0.00           C  
ATOM   2962  H   ILE A 196      19.453  47.742  32.064  1.00  0.00           H  
ATOM   2963  HA  ILE A 196      19.939  50.508  30.995  1.00  0.00           H  
ATOM   2964  HB  ILE A 196      22.054  49.416  31.680  1.00  0.00           H  
ATOM   2965 1HG1 ILE A 196      21.956  49.475  28.672  1.00  0.00           H  
ATOM   2966 2HG1 ILE A 196      21.850  50.941  29.638  1.00  0.00           H  
ATOM   2967 1HG2 ILE A 196      22.826  47.395  30.450  1.00  0.00           H  
ATOM   2968 2HG2 ILE A 196      21.344  47.069  31.365  1.00  0.00           H  
ATOM   2969 3HG2 ILE A 196      21.267  47.326  29.607  1.00  0.00           H  
ATOM   2970 1HD1 ILE A 196      24.137  50.561  28.889  1.00  0.00           H  
ATOM   2971 2HD1 ILE A 196      24.030  50.444  30.658  1.00  0.00           H  
ATOM   2972 3HD1 ILE A 196      24.157  48.974  29.674  1.00  0.00           H  
ATOM   2973  N   ARG A 197      19.072  49.992  28.723  1.00  0.00           N  
ATOM   2974  CA  ARG A 197      18.431  49.698  27.447  1.00  0.00           C  
ATOM   2975  C   ARG A 197      19.554  49.636  26.417  1.00  0.00           C  
ATOM   2976  O   ARG A 197      20.121  50.679  26.097  1.00  0.00           O  
ATOM   2977  CB  ARG A 197      17.427  50.795  27.127  1.00  0.00           C  
ATOM   2978  CG  ARG A 197      16.300  50.932  28.139  1.00  0.00           C  
ATOM   2979  CD  ARG A 197      15.392  52.064  27.824  1.00  0.00           C  
ATOM   2980  NE  ARG A 197      14.474  52.331  28.920  1.00  0.00           N  
ATOM   2981  CZ  ARG A 197      13.274  51.761  29.152  1.00  0.00           C  
ATOM   2982  NH1 ARG A 197      12.773  50.841  28.358  1.00  0.00           N  
ATOM   2983  NH2 ARG A 197      12.613  52.168  30.222  1.00  0.00           N  
ATOM   2984  H   ARG A 197      19.325  50.938  28.967  1.00  0.00           H  
ATOM   2985  HA  ARG A 197      17.902  48.747  27.517  1.00  0.00           H  
ATOM   2986 1HB  ARG A 197      17.946  51.751  27.069  1.00  0.00           H  
ATOM   2987 2HB  ARG A 197      16.971  50.612  26.154  1.00  0.00           H  
ATOM   2988 1HG  ARG A 197      15.715  50.012  28.142  1.00  0.00           H  
ATOM   2989 2HG  ARG A 197      16.716  51.106  29.133  1.00  0.00           H  
ATOM   2990 1HD  ARG A 197      15.981  52.963  27.641  1.00  0.00           H  
ATOM   2991 2HD  ARG A 197      14.806  51.828  26.936  1.00  0.00           H  
ATOM   2992  HE  ARG A 197      14.752  53.026  29.601  1.00  0.00           H  
ATOM   2993 1HH1 ARG A 197      13.298  50.547  27.547  1.00  0.00           H  
ATOM   2994 2HH1 ARG A 197      11.872  50.429  28.554  1.00  0.00           H  
ATOM   2995 1HH2 ARG A 197      13.051  52.879  30.792  1.00  0.00           H  
ATOM   2996 2HH2 ARG A 197      11.710  51.784  30.455  1.00  0.00           H  
ATOM   2997  N   MET A 198      19.910  48.443  25.936  1.00  0.00           N  
ATOM   2998  CA  MET A 198      21.039  48.296  25.016  1.00  0.00           C  
ATOM   2999  C   MET A 198      20.580  48.343  23.567  1.00  0.00           C  
ATOM   3000  O   MET A 198      19.536  47.787  23.241  1.00  0.00           O  
ATOM   3001  CB  MET A 198      21.807  46.999  25.266  1.00  0.00           C  
ATOM   3002  CG  MET A 198      22.442  46.880  26.645  1.00  0.00           C  
ATOM   3003  SD  MET A 198      23.432  45.383  26.820  1.00  0.00           S  
ATOM   3004  CE  MET A 198      23.695  45.432  28.591  1.00  0.00           C  
ATOM   3005  H   MET A 198      19.366  47.645  26.233  1.00  0.00           H  
ATOM   3006  HA  MET A 198      21.733  49.122  25.175  1.00  0.00           H  
ATOM   3007 1HB  MET A 198      21.137  46.150  25.140  1.00  0.00           H  
ATOM   3008 2HB  MET A 198      22.602  46.906  24.527  1.00  0.00           H  
ATOM   3009 1HG  MET A 198      23.082  47.741  26.830  1.00  0.00           H  
ATOM   3010 2HG  MET A 198      21.651  46.870  27.395  1.00  0.00           H  
ATOM   3011 1HE  MET A 198      24.296  44.579  28.906  1.00  0.00           H  
ATOM   3012 2HE  MET A 198      24.215  46.356  28.844  1.00  0.00           H  
ATOM   3013 3HE  MET A 198      22.731  45.399  29.100  1.00  0.00           H  
ATOM   3014  N   ALA A 199      21.329  48.985  22.665  1.00  0.00           N  
ATOM   3015  CA  ALA A 199      20.894  49.010  21.264  1.00  0.00           C  
ATOM   3016  C   ALA A 199      20.659  47.624  20.688  1.00  0.00           C  
ATOM   3017  O   ALA A 199      21.483  46.707  20.848  1.00  0.00           O  
ATOM   3018  CB  ALA A 199      21.930  49.760  20.439  1.00  0.00           C  
ATOM   3019  H   ALA A 199      22.184  49.449  22.934  1.00  0.00           H  
ATOM   3020  HA  ALA A 199      19.939  49.535  21.213  1.00  0.00           H  
ATOM   3021 1HB  ALA A 199      21.603  49.791  19.400  1.00  0.00           H  
ATOM   3022 2HB  ALA A 199      22.035  50.774  20.823  1.00  0.00           H  
ATOM   3023 3HB  ALA A 199      22.888  49.244  20.505  1.00  0.00           H  
ATOM   3024  N   ARG A 200      19.529  47.482  20.006  1.00  0.00           N  
ATOM   3025  CA  ARG A 200      19.059  46.269  19.348  1.00  0.00           C  
ATOM   3026  C   ARG A 200      19.325  46.289  17.840  1.00  0.00           C  
ATOM   3027  O   ARG A 200      19.336  47.362  17.222  1.00  0.00           O  
ATOM   3028  CB  ARG A 200      17.568  46.075  19.588  1.00  0.00           C  
ATOM   3029  CG  ARG A 200      16.917  44.819  19.031  1.00  0.00           C  
ATOM   3030  CD  ARG A 200      15.467  44.706  19.336  1.00  0.00           C  
ATOM   3031  NE  ARG A 200      14.659  45.557  18.476  1.00  0.00           N  
ATOM   3032  CZ  ARG A 200      13.322  45.712  18.531  1.00  0.00           C  
ATOM   3033  NH1 ARG A 200      12.582  45.076  19.411  1.00  0.00           N  
ATOM   3034  NH2 ARG A 200      12.777  46.538  17.656  1.00  0.00           N  
ATOM   3035  H   ARG A 200      18.950  48.310  19.946  1.00  0.00           H  
ATOM   3036  HA  ARG A 200      19.595  45.419  19.771  1.00  0.00           H  
ATOM   3037 1HB  ARG A 200      17.381  46.069  20.661  1.00  0.00           H  
ATOM   3038 2HB  ARG A 200      17.034  46.920  19.154  1.00  0.00           H  
ATOM   3039 1HG  ARG A 200      17.013  44.793  17.945  1.00  0.00           H  
ATOM   3040 2HG  ARG A 200      17.393  43.928  19.444  1.00  0.00           H  
ATOM   3041 1HD  ARG A 200      15.152  43.674  19.189  1.00  0.00           H  
ATOM   3042 2HD  ARG A 200      15.296  45.004  20.369  1.00  0.00           H  
ATOM   3043  HE  ARG A 200      15.114  46.102  17.756  1.00  0.00           H  
ATOM   3044 1HH1 ARG A 200      13.018  44.447  20.071  1.00  0.00           H  
ATOM   3045 2HH1 ARG A 200      11.579  45.198  19.445  1.00  0.00           H  
ATOM   3046 1HH2 ARG A 200      13.397  47.000  17.004  1.00  0.00           H  
ATOM   3047 2HH2 ARG A 200      11.781  46.699  17.642  1.00  0.00           H  
ATOM   3048  N   ASN A 201      19.519  45.112  17.255  1.00  0.00           N  
ATOM   3049  CA  ASN A 201      19.765  44.944  15.821  1.00  0.00           C  
ATOM   3050  C   ASN A 201      21.013  45.707  15.362  1.00  0.00           C  
ATOM   3051  O   ASN A 201      21.053  46.300  14.279  1.00  0.00           O  
ATOM   3052  CB  ASN A 201      18.570  45.367  14.988  1.00  0.00           C  
ATOM   3053  CG  ASN A 201      17.409  44.422  15.122  1.00  0.00           C  
ATOM   3054  OD1 ASN A 201      17.624  43.205  15.137  1.00  0.00           O  
ATOM   3055  ND2 ASN A 201      16.195  44.907  15.218  1.00  0.00           N  
ATOM   3056  H   ASN A 201      19.500  44.268  17.808  1.00  0.00           H  
ATOM   3057  HA  ASN A 201      19.953  43.885  15.636  1.00  0.00           H  
ATOM   3058 1HB  ASN A 201      18.231  46.363  15.278  1.00  0.00           H  
ATOM   3059 2HB  ASN A 201      18.856  45.425  13.937  1.00  0.00           H  
ATOM   3060 1HD2 ASN A 201      15.420  44.283  15.308  1.00  0.00           H  
ATOM   3061 2HD2 ASN A 201      15.995  45.885  15.209  1.00  0.00           H  
ATOM   3062  N   LYS A 202      22.038  45.659  16.211  1.00  0.00           N  
ATOM   3063  CA  LYS A 202      23.349  46.263  15.990  1.00  0.00           C  
ATOM   3064  C   LYS A 202      24.431  45.187  15.812  1.00  0.00           C  
ATOM   3065  O   LYS A 202      25.626  45.472  15.930  1.00  0.00           O  
ATOM   3066  CB  LYS A 202      23.720  47.187  17.150  1.00  0.00           C  
ATOM   3067  CG  LYS A 202      23.512  48.676  16.906  1.00  0.00           C  
ATOM   3068  CD  LYS A 202      22.083  49.048  16.539  1.00  0.00           C  
ATOM   3069  CE  LYS A 202      21.949  50.543  16.295  1.00  0.00           C  
ATOM   3070  NZ  LYS A 202      20.604  50.903  15.771  1.00  0.00           N  
ATOM   3071  H   LYS A 202      21.908  45.167  17.081  1.00  0.00           H  
ATOM   3072  HA  LYS A 202      23.314  46.852  15.074  1.00  0.00           H  
ATOM   3073 1HB  LYS A 202      23.130  46.917  18.027  1.00  0.00           H  
ATOM   3074 2HB  LYS A 202      24.771  47.050  17.408  1.00  0.00           H  
ATOM   3075 1HG  LYS A 202      23.781  49.216  17.813  1.00  0.00           H  
ATOM   3076 2HG  LYS A 202      24.161  48.994  16.091  1.00  0.00           H  
ATOM   3077 1HD  LYS A 202      21.762  48.523  15.638  1.00  0.00           H  
ATOM   3078 2HD  LYS A 202      21.414  48.757  17.350  1.00  0.00           H  
ATOM   3079 1HE  LYS A 202      22.120  51.072  17.231  1.00  0.00           H  
ATOM   3080 2HE  LYS A 202      22.707  50.854  15.574  1.00  0.00           H  
ATOM   3081 1HZ  LYS A 202      20.558  51.902  15.623  1.00  0.00           H  
ATOM   3082 2HZ  LYS A 202      20.444  50.425  14.896  1.00  0.00           H  
ATOM   3083 3HZ  LYS A 202      19.894  50.631  16.435  1.00  0.00           H  
ATOM   3084  N   GLY A 203      24.024  43.954  15.543  1.00  0.00           N  
ATOM   3085  CA  GLY A 203      24.984  42.876  15.361  1.00  0.00           C  
ATOM   3086  C   GLY A 203      25.453  42.228  16.664  1.00  0.00           C  
ATOM   3087  O   GLY A 203      26.660  42.089  16.876  1.00  0.00           O  
ATOM   3088  H   GLY A 203      23.035  43.771  15.468  1.00  0.00           H  
ATOM   3089 1HA  GLY A 203      24.536  42.105  14.734  1.00  0.00           H  
ATOM   3090 2HA  GLY A 203      25.856  43.262  14.835  1.00  0.00           H  
ATOM   3091  N   ASN A 204      24.525  41.809  17.525  1.00  0.00           N  
ATOM   3092  CA  ASN A 204      24.890  41.205  18.809  1.00  0.00           C  
ATOM   3093  C   ASN A 204      25.766  42.154  19.631  1.00  0.00           C  
ATOM   3094  O   ASN A 204      26.811  41.774  20.178  1.00  0.00           O  
ATOM   3095  CB  ASN A 204      25.595  39.875  18.619  1.00  0.00           C  
ATOM   3096  CG  ASN A 204      25.690  39.107  19.906  1.00  0.00           C  
ATOM   3097  OD1 ASN A 204      24.847  39.323  20.786  1.00  0.00           O  
ATOM   3098  ND2 ASN A 204      26.673  38.246  20.008  1.00  0.00           N  
ATOM   3099  H   ASN A 204      23.544  41.899  17.310  1.00  0.00           H  
ATOM   3100  HA  ASN A 204      23.970  41.031  19.371  1.00  0.00           H  
ATOM   3101 1HB  ASN A 204      25.058  39.279  17.881  1.00  0.00           H  
ATOM   3102 2HB  ASN A 204      26.604  40.029  18.230  1.00  0.00           H  
ATOM   3103 1HD2 ASN A 204      26.801  37.697  20.832  1.00  0.00           H  
ATOM   3104 2HD2 ASN A 204      27.308  38.140  19.244  1.00  0.00           H  
ATOM   3105  N   HIS A 205      25.299  43.395  19.720  1.00  0.00           N  
ATOM   3106  CA  HIS A 205      25.978  44.468  20.434  1.00  0.00           C  
ATOM   3107  C   HIS A 205      26.161  44.022  21.889  1.00  0.00           C  
ATOM   3108  O   HIS A 205      25.218  43.522  22.494  1.00  0.00           O  
ATOM   3109  CB  HIS A 205      25.133  45.741  20.321  1.00  0.00           C  
ATOM   3110  CG  HIS A 205      25.862  47.008  20.645  1.00  0.00           C  
ATOM   3111  ND1 HIS A 205      26.816  47.533  19.799  1.00  0.00           N  
ATOM   3112  CD2 HIS A 205      25.788  47.853  21.704  1.00  0.00           C  
ATOM   3113  CE1 HIS A 205      27.297  48.646  20.324  1.00  0.00           C  
ATOM   3114  NE2 HIS A 205      26.691  48.861  21.478  1.00  0.00           N  
ATOM   3115  H   HIS A 205      24.423  43.599  19.264  1.00  0.00           H  
ATOM   3116  HA  HIS A 205      26.962  44.651  20.006  1.00  0.00           H  
ATOM   3117 1HB  HIS A 205      24.758  45.810  19.299  1.00  0.00           H  
ATOM   3118 2HB  HIS A 205      24.276  45.676  20.990  1.00  0.00           H  
ATOM   3119  HD1 HIS A 205      27.080  47.214  18.889  1.00  0.00           H  
ATOM   3120  HD2 HIS A 205      25.185  47.852  22.613  1.00  0.00           H  
ATOM   3121  HE1 HIS A 205      28.067  49.208  19.794  1.00  0.00           H  
ATOM   3122  N   CYS A 206      27.359  44.211  22.435  1.00  0.00           N  
ATOM   3123  CA  CYS A 206      27.701  43.844  23.814  1.00  0.00           C  
ATOM   3124  C   CYS A 206      27.535  42.361  24.146  1.00  0.00           C  
ATOM   3125  O   CYS A 206      27.634  41.976  25.318  1.00  0.00           O  
ATOM   3126  CB  CYS A 206      26.854  44.632  24.814  1.00  0.00           C  
ATOM   3127  SG  CYS A 206      27.080  46.424  24.714  1.00  0.00           S  
ATOM   3128  H   CYS A 206      28.108  44.628  21.899  1.00  0.00           H  
ATOM   3129  HA  CYS A 206      28.752  44.090  23.962  1.00  0.00           H  
ATOM   3130 1HB  CYS A 206      25.795  44.423  24.660  1.00  0.00           H  
ATOM   3131 2HB  CYS A 206      27.099  44.316  25.828  1.00  0.00           H  
ATOM   3132  N   GLY A 207      27.296  41.526  23.133  1.00  0.00           N  
ATOM   3133  CA  GLY A 207      27.135  40.095  23.368  1.00  0.00           C  
ATOM   3134  C   GLY A 207      25.764  39.795  23.963  1.00  0.00           C  
ATOM   3135  O   GLY A 207      25.552  38.738  24.549  1.00  0.00           O  
ATOM   3136  H   GLY A 207      27.223  41.871  22.187  1.00  0.00           H  
ATOM   3137 1HA  GLY A 207      27.259  39.560  22.427  1.00  0.00           H  
ATOM   3138 2HA  GLY A 207      27.917  39.746  24.043  1.00  0.00           H  
ATOM   3139  N   ILE A 208      24.810  40.698  23.769  1.00  0.00           N  
ATOM   3140  CA  ILE A 208      23.483  40.518  24.341  1.00  0.00           C  
ATOM   3141  C   ILE A 208      22.880  39.145  23.998  1.00  0.00           C  
ATOM   3142  O   ILE A 208      22.159  38.564  24.808  1.00  0.00           O  
ATOM   3143  CB  ILE A 208      22.563  41.646  23.839  1.00  0.00           C  
ATOM   3144  CG1 ILE A 208      21.235  41.649  24.601  1.00  0.00           C  
ATOM   3145  CG2 ILE A 208      22.282  41.554  22.348  1.00  0.00           C  
ATOM   3146  CD1 ILE A 208      21.315  41.999  26.070  1.00  0.00           C  
ATOM   3147  H   ILE A 208      24.989  41.526  23.221  1.00  0.00           H  
ATOM   3148  HA  ILE A 208      23.590  40.579  25.424  1.00  0.00           H  
ATOM   3149  HB  ILE A 208      23.043  42.604  24.037  1.00  0.00           H  
ATOM   3150 1HG1 ILE A 208      20.572  42.366  24.119  1.00  0.00           H  
ATOM   3151 2HG1 ILE A 208      20.785  40.658  24.528  1.00  0.00           H  
ATOM   3152 1HG2 ILE A 208      21.627  42.373  22.049  1.00  0.00           H  
ATOM   3153 2HG2 ILE A 208      23.220  41.619  21.799  1.00  0.00           H  
ATOM   3154 3HG2 ILE A 208      21.793  40.614  22.090  1.00  0.00           H  
ATOM   3155 1HD1 ILE A 208      20.305  41.962  26.479  1.00  0.00           H  
ATOM   3156 2HD1 ILE A 208      21.949  41.303  26.618  1.00  0.00           H  
ATOM   3157 3HD1 ILE A 208      21.730  43.001  26.165  1.00  0.00           H  
ATOM   3158  N   ALA A 209      23.173  38.611  22.810  1.00  0.00           N  
ATOM   3159  CA  ALA A 209      22.632  37.311  22.424  1.00  0.00           C  
ATOM   3160  C   ALA A 209      23.769  36.326  22.148  1.00  0.00           C  
ATOM   3161  O   ALA A 209      23.563  35.373  21.394  1.00  0.00           O  
ATOM   3162  CB  ALA A 209      21.726  37.447  21.206  1.00  0.00           C  
ATOM   3163  H   ALA A 209      23.771  39.087  22.152  1.00  0.00           H  
ATOM   3164  HA  ALA A 209      22.042  36.925  23.256  1.00  0.00           H  
ATOM   3165 1HB  ALA A 209      21.342  36.460  20.953  1.00  0.00           H  
ATOM   3166 2HB  ALA A 209      20.904  38.121  21.443  1.00  0.00           H  
ATOM   3167 3HB  ALA A 209      22.297  37.849  20.370  1.00  0.00           H  
ATOM   3168  N   SER A 210      24.937  36.520  22.746  1.00  0.00           N  
ATOM   3169  CA  SER A 210      25.993  35.566  22.444  1.00  0.00           C  
ATOM   3170  C   SER A 210      25.532  34.182  22.904  1.00  0.00           C  
ATOM   3171  O   SER A 210      25.388  33.310  22.055  1.00  0.00           O  
ATOM   3172  CB  SER A 210      27.303  35.930  23.114  1.00  0.00           C  
ATOM   3173  OG  SER A 210      27.841  37.089  22.539  1.00  0.00           O  
ATOM   3174  H   SER A 210      25.093  37.290  23.380  1.00  0.00           H  
ATOM   3175  HA  SER A 210      26.164  35.550  21.367  1.00  0.00           H  
ATOM   3176 1HB  SER A 210      27.143  36.088  24.180  1.00  0.00           H  
ATOM   3177 2HB  SER A 210      28.008  35.106  23.013  1.00  0.00           H  
ATOM   3178  HG  SER A 210      28.731  37.210  22.881  1.00  0.00           H  
ATOM   3179  N   PHE A 211      25.267  33.928  24.185  1.00  0.00           N  
ATOM   3180  CA  PHE A 211      24.774  32.587  24.489  1.00  0.00           C  
ATOM   3181  C   PHE A 211      23.688  32.582  25.573  1.00  0.00           C  
ATOM   3182  O   PHE A 211      24.004  32.318  26.732  1.00  0.00           O  
ATOM   3183  CB  PHE A 211      25.906  31.666  24.948  1.00  0.00           C  
ATOM   3184  CG  PHE A 211      25.473  30.227  24.964  1.00  0.00           C  
ATOM   3185  CD1 PHE A 211      25.236  29.562  23.771  1.00  0.00           C  
ATOM   3186  CD2 PHE A 211      25.303  29.542  26.161  1.00  0.00           C  
ATOM   3187  CE1 PHE A 211      24.838  28.238  23.771  1.00  0.00           C  
ATOM   3188  CE2 PHE A 211      24.907  28.218  26.161  1.00  0.00           C  
ATOM   3189  CZ  PHE A 211      24.674  27.569  24.965  1.00  0.00           C  
ATOM   3190  H   PHE A 211      25.405  34.631  24.896  1.00  0.00           H  
ATOM   3191  HA  PHE A 211      24.327  32.157  23.590  1.00  0.00           H  
ATOM   3192 1HB  PHE A 211      26.765  31.771  24.287  1.00  0.00           H  
ATOM   3193 2HB  PHE A 211      26.238  31.948  25.946  1.00  0.00           H  
ATOM   3194  HD1 PHE A 211      25.366  30.089  22.826  1.00  0.00           H  
ATOM   3195  HD2 PHE A 211      25.489  30.062  27.101  1.00  0.00           H  
ATOM   3196  HE1 PHE A 211      24.653  27.722  22.830  1.00  0.00           H  
ATOM   3197  HE2 PHE A 211      24.774  27.680  27.099  1.00  0.00           H  
ATOM   3198  HZ  PHE A 211      24.360  26.526  24.971  1.00  0.00           H  
ATOM   3199  N   PRO A 212      22.432  32.907  25.238  1.00  0.00           N  
ATOM   3200  CA  PRO A 212      21.277  32.991  26.141  1.00  0.00           C  
ATOM   3201  C   PRO A 212      20.765  31.656  26.680  1.00  0.00           C  
ATOM   3202  O   PRO A 212      20.886  30.640  26.000  1.00  0.00           O  
ATOM   3203  CB  PRO A 212      20.213  33.647  25.255  1.00  0.00           C  
ATOM   3204  CG  PRO A 212      20.925  34.186  24.063  1.00  0.00           C  
ATOM   3205  CD  PRO A 212      22.091  33.257  23.850  1.00  0.00           C  
ATOM   3206  HA  PRO A 212      21.563  33.630  26.990  1.00  0.00           H  
ATOM   3207 1HB  PRO A 212      19.438  32.925  24.958  1.00  0.00           H  
ATOM   3208 2HB  PRO A 212      19.713  34.435  25.837  1.00  0.00           H  
ATOM   3209 1HG  PRO A 212      20.258  34.218  23.188  1.00  0.00           H  
ATOM   3210 2HG  PRO A 212      21.229  35.220  24.283  1.00  0.00           H  
ATOM   3211 1HD  PRO A 212      21.824  32.369  23.257  1.00  0.00           H  
ATOM   3212 2HD  PRO A 212      22.858  33.858  23.341  1.00  0.00           H  
ATOM   3213  N   SER A 213      20.189  31.675  27.880  1.00  0.00           N  
ATOM   3214  CA  SER A 213      19.475  30.528  28.415  1.00  0.00           C  
ATOM   3215  C   SER A 213      18.397  30.889  29.419  1.00  0.00           C  
ATOM   3216  O   SER A 213      18.416  31.960  30.041  1.00  0.00           O  
ATOM   3217  CB  SER A 213      20.484  29.598  29.058  1.00  0.00           C  
ATOM   3218  OG  SER A 213      21.122  30.215  30.143  1.00  0.00           O  
ATOM   3219  H   SER A 213      20.262  32.522  28.425  1.00  0.00           H  
ATOM   3220  HA  SER A 213      18.981  30.023  27.584  1.00  0.00           H  
ATOM   3221 1HB  SER A 213      19.978  28.694  29.398  1.00  0.00           H  
ATOM   3222 2HB  SER A 213      21.227  29.300  28.320  1.00  0.00           H  
ATOM   3223  HG  SER A 213      21.758  29.574  30.472  1.00  0.00           H  
ATOM   3224  N   TYR A 214      17.404  30.027  29.588  1.00  0.00           N  
ATOM   3225  CA  TYR A 214      16.348  30.305  30.558  1.00  0.00           C  
ATOM   3226  C   TYR A 214      15.748  29.043  31.162  1.00  0.00           C  
ATOM   3227  O   TYR A 214      15.775  27.988  30.512  1.00  0.00           O  
ATOM   3228  CB  TYR A 214      15.258  31.144  29.890  1.00  0.00           C  
ATOM   3229  CG  TYR A 214      14.533  30.457  28.754  1.00  0.00           C  
ATOM   3230  CD1 TYR A 214      13.385  29.712  28.986  1.00  0.00           C  
ATOM   3231  CD2 TYR A 214      15.016  30.569  27.459  1.00  0.00           C  
ATOM   3232  CE1 TYR A 214      12.730  29.088  27.942  1.00  0.00           C  
ATOM   3233  CE2 TYR A 214      14.352  29.941  26.423  1.00  0.00           C  
ATOM   3234  CZ  TYR A 214      13.212  29.203  26.665  1.00  0.00           C  
ATOM   3235  OH  TYR A 214      12.572  28.588  25.614  1.00  0.00           O  
ATOM   3236  H   TYR A 214      17.404  29.188  29.027  1.00  0.00           H  
ATOM   3237  HA  TYR A 214      16.810  30.869  31.368  1.00  0.00           H  
ATOM   3238 1HB  TYR A 214      14.496  31.446  30.610  1.00  0.00           H  
ATOM   3239 2HB  TYR A 214      15.708  32.057  29.500  1.00  0.00           H  
ATOM   3240  HD1 TYR A 214      12.995  29.616  29.999  1.00  0.00           H  
ATOM   3241  HD2 TYR A 214      15.918  31.154  27.279  1.00  0.00           H  
ATOM   3242  HE1 TYR A 214      11.830  28.505  28.133  1.00  0.00           H  
ATOM   3243  HE2 TYR A 214      14.706  30.009  25.393  1.00  0.00           H  
ATOM   3244  HH  TYR A 214      11.883  28.011  25.950  1.00  0.00           H  
ATOM   3245  N   PRO A 215      15.241  29.072  32.401  1.00  0.00           N  
ATOM   3246  CA  PRO A 215      14.557  27.988  33.105  1.00  0.00           C  
ATOM   3247  C   PRO A 215      13.112  27.852  32.653  1.00  0.00           C  
ATOM   3248  O   PRO A 215      12.524  28.831  32.180  1.00  0.00           O  
ATOM   3249  CB  PRO A 215      14.657  28.438  34.566  1.00  0.00           C  
ATOM   3250  CG  PRO A 215      14.591  29.924  34.481  1.00  0.00           C  
ATOM   3251  CD  PRO A 215      15.277  30.295  33.194  1.00  0.00           C  
ATOM   3252  HA  PRO A 215      15.091  27.040  32.944  1.00  0.00           H  
ATOM   3253 1HB  PRO A 215      13.832  27.999  35.147  1.00  0.00           H  
ATOM   3254 2HB  PRO A 215      15.595  28.071  35.009  1.00  0.00           H  
ATOM   3255 1HG  PRO A 215      13.548  30.273  34.498  1.00  0.00           H  
ATOM   3256 2HG  PRO A 215      15.087  30.364  35.359  1.00  0.00           H  
ATOM   3257 1HD  PRO A 215      14.712  31.120  32.737  1.00  0.00           H  
ATOM   3258 2HD  PRO A 215      16.311  30.579  33.439  1.00  0.00           H  
ATOM   3259  N   GLU A 216      12.550  26.658  32.793  1.00  0.00           N  
ATOM   3260  CA  GLU A 216      11.126  26.429  32.568  1.00  0.00           C  
ATOM   3261  C   GLU A 216      10.575  25.612  33.729  1.00  0.00           C  
ATOM   3262  O   GLU A 216      11.314  24.830  34.337  1.00  0.00           O  
ATOM   3263  CB  GLU A 216      10.895  25.690  31.248  1.00  0.00           C  
ATOM   3264  CG  GLU A 216      11.379  26.441  30.016  1.00  0.00           C  
ATOM   3265  CD  GLU A 216      11.059  25.730  28.730  1.00  0.00           C  
ATOM   3266  OE1 GLU A 216       9.911  25.428  28.510  1.00  0.00           O  
ATOM   3267  OE2 GLU A 216      11.963  25.487  27.966  1.00  0.00           O  
ATOM   3268  H   GLU A 216      13.121  25.870  33.063  1.00  0.00           H  
ATOM   3269  HA  GLU A 216      10.613  27.389  32.512  1.00  0.00           H  
ATOM   3270 1HB  GLU A 216      11.409  24.730  31.283  1.00  0.00           H  
ATOM   3271 2HB  GLU A 216       9.830  25.491  31.123  1.00  0.00           H  
ATOM   3272 1HG  GLU A 216      10.907  27.423  30.007  1.00  0.00           H  
ATOM   3273 2HG  GLU A 216      12.456  26.584  30.084  1.00  0.00           H  
ATOM   3274  N   ILE A 217       9.299  25.791  34.044  1.00  0.00           N  
ATOM   3275  CA  ILE A 217       8.706  25.039  35.139  1.00  0.00           C  
ATOM   3276  C   ILE A 217       7.525  24.191  34.657  1.00  0.00           C  
ATOM   3277  O   ILE A 217       7.380  23.007  35.030  1.00  0.00           O  
ATOM   3278  OXT ILE A 217       6.726  24.678  33.906  1.00  0.00           O  
ATOM   3279  CB  ILE A 217       8.224  25.959  36.275  1.00  0.00           C  
ATOM   3280  CG1 ILE A 217       9.356  26.856  36.782  1.00  0.00           C  
ATOM   3281  CG2 ILE A 217       7.671  25.072  37.381  1.00  0.00           C  
ATOM   3282  CD1 ILE A 217       8.903  27.948  37.724  1.00  0.00           C  
ATOM   3283  H   ILE A 217       8.743  26.451  33.520  1.00  0.00           H  
ATOM   3284  HA  ILE A 217       9.457  24.367  35.550  1.00  0.00           H  
ATOM   3285  HB  ILE A 217       7.447  26.629  35.907  1.00  0.00           H  
ATOM   3286 1HG1 ILE A 217      10.083  26.226  37.294  1.00  0.00           H  
ATOM   3287 2HG1 ILE A 217       9.851  27.324  35.931  1.00  0.00           H  
ATOM   3288 1HG2 ILE A 217       7.312  25.670  38.218  1.00  0.00           H  
ATOM   3289 2HG2 ILE A 217       6.839  24.475  37.009  1.00  0.00           H  
ATOM   3290 3HG2 ILE A 217       8.461  24.410  37.730  1.00  0.00           H  
ATOM   3291 1HD1 ILE A 217       9.764  28.538  38.036  1.00  0.00           H  
ATOM   3292 2HD1 ILE A 217       8.186  28.593  37.216  1.00  0.00           H  
ATOM   3293 3HD1 ILE A 217       8.429  27.526  38.609  1.00  0.00           H  
TER                                                                             
ATOM   3295  N   MCM B 218      37.269  32.334  37.195  1.00  0.00           N  
ATOM   3296  CA  MCM B 218      36.919  33.748  37.101  1.00  0.00           C  
ATOM   3297  C   MCM B 218      36.201  33.973  35.776  1.00  0.00           C  
ATOM   3298  O   MCM B 218      36.698  34.712  34.927  1.00  0.00           O  
ATOM   3299  CB  MCM B 218      38.170  34.623  37.202  1.00  0.00           C  
ATOM   3300  CG  MCM B 218      38.824  34.610  38.567  1.00  0.00           C  
ATOM   3301  CD1 MCM B 218      38.302  35.385  39.690  1.00  0.00           C  
ATOM   3302  CD2 MCM B 218      39.915  33.861  38.761  1.00  0.00           C  
ATOM   3303  CE1 MCM B 218      37.169  36.196  39.658  1.00  0.00           C  
ATOM   3304  CE2 MCM B 218      38.983  35.299  40.908  1.00  0.00           C  
ATOM   3305  CZ3 MCM B 218      36.733  36.889  40.767  1.00  0.00           C  
ATOM   3306  CE3 MCM B 218      40.617  33.803  40.041  1.00  0.00           C  
ATOM   3307  OZ1 MCM B 218      40.092  34.539  41.044  1.00  0.00           O  
ATOM   3308  OZ2 MCM B 218      41.595  33.167  40.247  1.00  0.00           O  
ATOM   3309  CZ4 MCM B 218      38.570  35.980  42.031  1.00  0.00           C  
ATOM   3310  CT  MCM B 218      37.441  36.782  41.964  1.00  0.00           C  
ATOM   3311  OI  MCM B 218      37.107  37.412  43.096  1.00  0.00           O  
ATOM   3312  CK  MCM B 218      36.046  38.331  43.107  1.00  0.00           C  
ATOM   3313 1H   MCM B 218      37.742  32.169  38.061  1.00  0.00           H  
ATOM   3314 2H   MCM B 218      36.439  31.778  37.158  1.00  0.00           H  
ATOM   3315 3H   MCM B 218      37.867  32.089  36.433  1.00  0.00           H  
ATOM   3316  HA  MCM B 218      36.275  34.035  37.915  1.00  0.00           H  
ATOM   3317 1HB  MCM B 218      38.861  34.318  36.427  1.00  0.00           H  
ATOM   3318 2HB  MCM B 218      37.889  35.647  36.979  1.00  0.00           H  
ATOM   3319 1HD2 MCM B 218      40.338  33.246  37.990  1.00  0.00           H  
ATOM   3320 1HE1 MCM B 218      36.616  36.302  38.746  1.00  0.00           H  
ATOM   3321 1HZ3 MCM B 218      35.860  37.506  40.689  1.00  0.00           H  
ATOM   3322 1HZ4 MCM B 218      39.119  35.892  42.948  1.00  0.00           H  
ATOM   3323 1HK  MCM B 218      35.992  38.710  44.116  1.00  0.00           H  
ATOM   3324 2HK  MCM B 218      36.231  39.153  42.425  1.00  0.00           H  
ATOM   3325 3HK  MCM B 218      35.108  37.852  42.854  1.00  0.00           H  
ATOM   3326  N   HIS B 219      35.038  33.357  35.577  1.00  0.00           N  
ATOM   3327  CA  HIS B 219      34.228  33.594  34.387  1.00  0.00           C  
ATOM   3328  C   HIS B 219      32.881  32.913  34.585  1.00  0.00           C  
ATOM   3329  O   HIS B 219      32.885  31.689  34.705  1.00  0.00           O  
ATOM   3330  CB  HIS B 219      34.914  33.064  33.124  1.00  0.00           C  
ATOM   3331  CG  HIS B 219      34.383  33.658  31.856  1.00  0.00           C  
ATOM   3332  ND1 HIS B 219      34.242  32.927  30.695  1.00  0.00           N  
ATOM   3333  CD2 HIS B 219      33.959  34.910  31.567  1.00  0.00           C  
ATOM   3334  CE1 HIS B 219      33.753  33.706  29.746  1.00  0.00           C  
ATOM   3335  NE2 HIS B 219      33.573  34.914  30.249  1.00  0.00           N  
ATOM   3336  H   HIS B 219      34.692  32.701  36.260  1.00  0.00           H  
ATOM   3337  HA  HIS B 219      34.078  34.666  34.266  1.00  0.00           H  
ATOM   3338 1HB  HIS B 219      35.984  33.272  33.176  1.00  0.00           H  
ATOM   3339 2HB  HIS B 219      34.794  31.982  33.071  1.00  0.00           H  
ATOM   3340  HD2 HIS B 219      33.929  35.758  32.252  1.00  0.00           H  
ATOM   3341  HE1 HIS B 219      33.536  33.404  28.722  1.00  0.00           H  
ATOM   3342  HE2 HIS B 219      33.210  35.714  29.751  1.00  0.00           H  
ATOM   3343  N   LEU B 220      31.748  33.602  34.631  1.00  0.00           N  
ATOM   3344  CA  LEU B 220      31.512  35.039  34.533  1.00  0.00           C  
ATOM   3345  C   LEU B 220      31.904  35.610  35.900  1.00  0.00           C  
ATOM   3346  O   LEU B 220      31.784  34.896  36.896  1.00  0.00           O  
ATOM   3347  CB  LEU B 220      30.048  35.353  34.199  1.00  0.00           C  
ATOM   3348  CG  LEU B 220      29.530  34.780  32.874  1.00  0.00           C  
ATOM   3349  CD1 LEU B 220      28.018  34.942  32.806  1.00  0.00           C  
ATOM   3350  CD2 LEU B 220      30.209  35.491  31.713  1.00  0.00           C  
ATOM   3351  H   LEU B 220      30.904  33.061  34.753  1.00  0.00           H  
ATOM   3352  HA  LEU B 220      32.163  35.477  33.777  1.00  0.00           H  
ATOM   3353 1HB  LEU B 220      29.419  34.964  34.997  1.00  0.00           H  
ATOM   3354 2HB  LEU B 220      29.925  36.436  34.162  1.00  0.00           H  
ATOM   3355  HG  LEU B 220      29.753  33.713  32.827  1.00  0.00           H  
ATOM   3356 1HD1 LEU B 220      27.650  34.534  31.865  1.00  0.00           H  
ATOM   3357 2HD1 LEU B 220      27.557  34.408  33.637  1.00  0.00           H  
ATOM   3358 3HD1 LEU B 220      27.763  35.999  32.867  1.00  0.00           H  
ATOM   3359 1HD2 LEU B 220      29.842  35.082  30.771  1.00  0.00           H  
ATOM   3360 2HD2 LEU B 220      29.986  36.557  31.758  1.00  0.00           H  
ATOM   3361 3HD2 LEU B 220      31.288  35.343  31.776  1.00  0.00           H  
ATOM   3362  N   PHE B 221      32.361  36.851  35.968  1.00  0.00           N  
ATOM   3363  CA  PHE B 221      32.773  37.387  37.260  1.00  0.00           C  
ATOM   3364  C   PHE B 221      32.665  38.906  37.288  1.00  0.00           C  
ATOM   3365  O   PHE B 221      32.621  39.511  36.218  1.00  0.00           O  
ATOM   3366  CB  PHE B 221      34.209  36.967  37.579  1.00  0.00           C  
ATOM   3367  CG  PHE B 221      35.241  37.628  36.710  1.00  0.00           C  
ATOM   3368  CD1 PHE B 221      36.113  38.568  37.237  1.00  0.00           C  
ATOM   3369  CD2 PHE B 221      35.340  37.312  35.363  1.00  0.00           C  
ATOM   3370  CE1 PHE B 221      37.063  39.177  36.438  1.00  0.00           C  
ATOM   3371  CE2 PHE B 221      36.289  37.917  34.563  1.00  0.00           C  
ATOM   3372  CZ  PHE B 221      37.151  38.851  35.101  1.00  0.00           C  
ATOM   3373  H   PHE B 221      32.423  37.415  35.133  1.00  0.00           H  
ATOM   3374  HA  PHE B 221      32.128  36.986  38.043  1.00  0.00           H  
ATOM   3375 1HB  PHE B 221      34.436  37.206  38.617  1.00  0.00           H  
ATOM   3376 2HB  PHE B 221      34.307  35.888  37.463  1.00  0.00           H  
ATOM   3377  HD1 PHE B 221      36.045  38.824  38.294  1.00  0.00           H  
ATOM   3378  HD2 PHE B 221      34.659  36.574  34.938  1.00  0.00           H  
ATOM   3379  HE1 PHE B 221      37.742  39.914  36.865  1.00  0.00           H  
ATOM   3380  HE2 PHE B 221      36.357  37.659  33.506  1.00  0.00           H  
ATOM   3381  HZ  PHE B 221      37.898  39.331  34.471  1.00  0.00           H  
ATOM   3382  N   ARG B 222      32.621  39.520  38.468  1.00  0.00           N  
ATOM   3383  CA  ARG B 222      32.264  40.931  38.545  1.00  0.00           C  
ATOM   3384  C   ARG B 222      31.033  41.535  37.889  1.00  0.00           C  
ATOM   3385  CB  ARG B 222      33.453  41.717  38.013  1.00  0.00           C  
ATOM   3386  CG  ARG B 222      34.723  41.595  38.841  1.00  0.00           C  
ATOM   3387  CD  ARG B 222      35.881  42.234  38.166  1.00  0.00           C  
ATOM   3388  NE  ARG B 222      37.135  41.929  38.837  1.00  0.00           N  
ATOM   3389  CZ  ARG B 222      37.620  42.604  39.897  1.00  0.00           C  
ATOM   3390  NH1 ARG B 222      36.946  43.617  40.395  1.00  0.00           N  
ATOM   3391  NH2 ARG B 222      38.772  42.248  40.437  1.00  0.00           N  
ATOM   3392  ST1 ARG B 222      30.296  40.779  36.597  1.00  0.00           S  
ATOM   3393  H   ARG B 222      32.833  39.019  39.319  1.00  0.00           H  
ATOM   3394  HA  ARG B 222      32.113  41.193  39.593  1.00  0.00           H  
ATOM   3395 1HB  ARG B 222      33.685  41.386  37.002  1.00  0.00           H  
ATOM   3396 2HB  ARG B 222      33.195  42.775  37.959  1.00  0.00           H  
ATOM   3397 1HG  ARG B 222      34.576  42.082  39.805  1.00  0.00           H  
ATOM   3398 2HG  ARG B 222      34.955  40.541  38.997  1.00  0.00           H  
ATOM   3399 1HD  ARG B 222      35.948  41.876  37.140  1.00  0.00           H  
ATOM   3400 2HD  ARG B 222      35.750  43.316  38.165  1.00  0.00           H  
ATOM   3401  HE  ARG B 222      37.682  41.155  38.482  1.00  0.00           H  
ATOM   3402 1HH1 ARG B 222      36.065  43.890  39.982  1.00  0.00           H  
ATOM   3403 2HH1 ARG B 222      37.309  44.123  41.190  1.00  0.00           H  
ATOM   3404 1HH2 ARG B 222      39.290  41.468  40.054  1.00  0.00           H  
ATOM   3405 2HH2 ARG B 222      39.135  42.753  41.231  1.00  0.00           H  
ATOM   3406  N   ALA B 223      30.659  42.675  38.460  1.00  0.00           N  
ATOM   3407  CA  ALA B 223      29.648  43.601  37.952  1.00  0.00           C  
ATOM   3408  C   ALA B 223      30.032  44.125  36.578  1.00  0.00           C  
ATOM   3409  O   ALA B 223      29.171  44.365  35.731  1.00  0.00           O  
ATOM   3410  CB  ALA B 223      29.449  44.754  38.924  1.00  0.00           C  
ATOM   3411  H   ALA B 223      31.137  42.893  39.323  1.00  0.00           H  
ATOM   3412  HA  ALA B 223      28.709  43.056  37.853  1.00  0.00           H  
ATOM   3413 1HB  ALA B 223      28.693  45.435  38.532  1.00  0.00           H  
ATOM   3414 2HB  ALA B 223      29.121  44.365  39.888  1.00  0.00           H  
ATOM   3415 3HB  ALA B 223      30.388  45.290  39.051  1.00  0.00           H  
ATOM   3416  N   MCM B 224      31.317  44.322  36.304  1.00  0.00           N  
ATOM   3417  CA  MCM B 224      31.829  44.723  34.997  1.00  0.00           C  
ATOM   3418  C   MCM B 224      32.741  43.634  34.445  1.00  0.00           C  
ATOM   3419  O   MCM B 224      33.468  42.978  35.191  1.00  0.00           O  
ATOM   3420  OXT MCM B 224      32.746  43.417  33.265  1.00  0.00           O  
ATOM   3421  CB  MCM B 224      32.582  46.050  35.105  1.00  0.00           C  
ATOM   3422  CG  MCM B 224      33.263  46.266  36.440  1.00  0.00           C  
ATOM   3423  CD1 MCM B 224      32.615  46.976  37.540  1.00  0.00           C  
ATOM   3424  CD2 MCM B 224      34.498  45.789  36.628  1.00  0.00           C  
ATOM   3425  CE1 MCM B 224      31.330  47.516  37.512  1.00  0.00           C  
ATOM   3426  CE2 MCM B 224      33.334  47.118  38.731  1.00  0.00           C  
ATOM   3427  CZ3 MCM B 224      30.784  48.164  38.598  1.00  0.00           C  
ATOM   3428  CE3 MCM B 224      35.233  45.966  37.878  1.00  0.00           C  
ATOM   3429  OZ1 MCM B 224      34.587  46.630  38.861  1.00  0.00           O  
ATOM   3430  OZ2 MCM B 224      36.333  45.574  38.078  1.00  0.00           O  
ATOM   3431  CZ4 MCM B 224      32.813  47.761  39.832  1.00  0.00           C  
ATOM   3432  CT  MCM B 224      31.533  48.290  39.769  1.00  0.00           C  
ATOM   3433  OI  MCM B 224      31.101  48.901  40.878  1.00  0.00           O  
ATOM   3434  CK  MCM B 224      31.093  50.302  40.956  1.00  0.00           C  
ATOM   3435  H   MCM B 224      31.930  44.168  37.092  1.00  0.00           H  
ATOM   3436  HA  MCM B 224      30.997  44.888  34.333  1.00  0.00           H  
ATOM   3437 1HB  MCM B 224      33.287  46.108  34.286  1.00  0.00           H  
ATOM   3438 2HB  MCM B 224      31.874  46.858  34.959  1.00  0.00           H  
ATOM   3439 1HD2 MCM B 224      35.025  45.235  35.874  1.00  0.00           H  
ATOM   3440 1HE1 MCM B 224      30.742  47.440  36.619  1.00  0.00           H  
ATOM   3441 1HZ3 MCM B 224      29.795  48.568  38.524  1.00  0.00           H  
ATOM   3442 1HZ4 MCM B 224      33.395  47.853  40.728  1.00  0.00           H  
ATOM   3443 1HK  MCM B 224      30.725  50.543  41.941  1.00  0.00           H  
ATOM   3444 2HK  MCM B 224      32.091  50.708  40.836  1.00  0.00           H  
ATOM   3445 3HK  MCM B 224      30.433  50.734  40.212  1.00  0.00           H  
TER                                                                             
CONECT 3295 3296 3313 3314 3315                                                 
CONECT 3296 3295 3297 3299 3316                                                 
CONECT 3297 3296 3298 3326                                                      
CONECT 3298 3297                                                                
CONECT 3299 3296 3300 3317 3318                                                 
CONECT 3300 3299 3301 3302                                                      
CONECT 3301 3300 3303 3304                                                      
CONECT 3302 3300 3306 3319                                                      
CONECT 3303 3301 3305 3320                                                      
CONECT 3304 3301 3307 3309                                                      
CONECT 3305 3303 3310 3321                                                      
CONECT 3306 3302 3307 3308                                                      
CONECT 3307 3304 3306                                                           
CONECT 3308 3306                                                                
CONECT 3309 3304 3310 3322                                                      
CONECT 3310 3305 3309 3311                                                      
CONECT 3311 3310 3312                                                           
CONECT 3312 3311 3323 3324 3325                                                 
CONECT 3313 3295                                                                
CONECT 3314 3295                                                                
CONECT 3315 3295                                                                
CONECT 3316 3296                                                                
CONECT 3317 3299                                                                
CONECT 3318 3299                                                                
CONECT 3319 3302                                                                
CONECT 3320 3303                                                                
CONECT 3321 3305                                                                
CONECT 3322 3309                                                                
CONECT 3323 3312                                                                
CONECT 3324 3312                                                                
CONECT 3325 3312                                                                
CONECT 3326 3297                                                                
CONECT 3408 3416                                                                
CONECT 3416 3408 3417 3435                                                      
CONECT 3417 3416 3418 3421 3436                                                 
CONECT 3418 3417 3419 3420                                                      
CONECT 3419 3418                                                                
CONECT 3420 3418                                                                
CONECT 3421 3417 3422 3437 3438                                                 
CONECT 3422 3421 3423 3424                                                      
CONECT 3423 3422 3425 3426                                                      
CONECT 3424 3422 3428 3439                                                      
CONECT 3425 3423 3427 3440                                                      
CONECT 3426 3423 3429 3431                                                      
CONECT 3427 3425 3432 3441                                                      
CONECT 3428 3424 3429 3430                                                      
CONECT 3429 3426 3428                                                           
CONECT 3430 3428                                                                
CONECT 3431 3426 3432 3442                                                      
CONECT 3432 3427 3431 3433                                                      
CONECT 3433 3432 3434                                                           
CONECT 3434 3433 3443 3444 3445                                                 
CONECT 3435 3416                                                                
CONECT 3436 3417                                                                
CONECT 3437 3421                                                                
CONECT 3438 3421                                                                
CONECT 3439 3424                                                                
CONECT 3440 3425                                                                
CONECT 3441 3427                                                                
CONECT 3442 3431                                                                
CONECT 3443 3434                                                                
CONECT 3444 3434                                                                
CONECT 3445 3434                                                                
