# Supplementary material for: Rational design of thioamide peptides as selective inhibitors of cysteine protease cathepsin L
Source: Chem Sci. 2021 Jul 19;12(32):10825–35. doi: 10.1039/d1sc00785h (PMC8901119; doi:10.1039/d1sc00785h)
Supplement: SC-012-D1SC00785H-s028 [file SC-012-D1SC00785H-s028.pdb]

HEADER                                            04-OCT-20   XXXX              
EXPDTA    THEORETICAL MODEL                                                     
REMARK 220                                                                      
REMARK 220 EXPERIMENTAL DETAILS                                                 
REMARK 220  EXPERIMENT TYPE                : THEORETICAL MODELLING              
REMARK 220  DATE OF DATA COLLECTION        : 04-OCT-20                          
REMARK 220                                                                      
REMARK 220 REMARK: MODEL GENERATED BY ROSETTA                                   
REMARK 220  VERSION 2019.22+release.d8f9b4a                                     
SSBOND     CYS A   15    CYS A   44                                       2.03  
SSBOND     CYS A   27    CYS A   72                                       2.03  
SSBOND     CYS A   63    CYS A  129                                       2.10  
SSBOND     CYS A   64    CYS A   68                                       2.02  
SSBOND     CYS A  101    CYS A  133                                       2.04  
SSBOND     CYS A  109    CYS A  120                                       2.03  
ATOM      1  N   LYS A   1       0.496  42.531  20.940  1.00  0.00           N  
ATOM      2  CA  LYS A   1       1.339  43.690  20.490  1.00  0.00           C  
ATOM      3  C   LYS A   1       2.352  44.073  21.573  1.00  0.00           C  
ATOM      4  O   LYS A   1       1.975  44.415  22.690  1.00  0.00           O  
ATOM      5  CB  LYS A   1       0.473  44.903  20.147  1.00  0.00           C  
ATOM      6  CG  LYS A   1       1.252  46.096  19.610  1.00  0.00           C  
ATOM      7  CD  LYS A   1       0.331  47.247  19.236  1.00  0.00           C  
ATOM      8  CE  LYS A   1       1.124  48.444  18.733  1.00  0.00           C  
ATOM      9  NZ  LYS A   1       0.241  49.583  18.361  1.00  0.00           N  
ATOM     10 1H   LYS A   1      -0.158  42.295  20.221  1.00  0.00           H  
ATOM     11 2H   LYS A   1       1.084  41.744  21.124  1.00  0.00           H  
ATOM     12 3H   LYS A   1       0.002  42.783  21.772  1.00  0.00           H  
ATOM     13  HA  LYS A   1       1.896  43.379  19.606  1.00  0.00           H  
ATOM     14 1HB  LYS A   1      -0.268  44.621  19.398  1.00  0.00           H  
ATOM     15 2HB  LYS A   1      -0.067  45.228  21.036  1.00  0.00           H  
ATOM     16 1HG  LYS A   1       1.959  46.446  20.364  1.00  0.00           H  
ATOM     17 2HG  LYS A   1       1.815  45.796  18.727  1.00  0.00           H  
ATOM     18 1HD  LYS A   1      -0.361  46.926  18.457  1.00  0.00           H  
ATOM     19 2HD  LYS A   1      -0.248  47.546  20.111  1.00  0.00           H  
ATOM     20 1HE  LYS A   1       1.811  48.768  19.512  1.00  0.00           H  
ATOM     21 2HE  LYS A   1       1.702  48.145  17.858  1.00  0.00           H  
ATOM     22 1HZ  LYS A   1       0.805  50.354  18.032  1.00  0.00           H  
ATOM     23 2HZ  LYS A   1      -0.393  49.295  17.629  1.00  0.00           H  
ATOM     24 3HZ  LYS A   1      -0.291  49.876  19.168  1.00  0.00           H  
ATOM     25  N   LEU A   2       3.632  44.002  21.235  1.00  0.00           N  
ATOM     26  CA  LEU A   2       4.686  44.357  22.179  1.00  0.00           C  
ATOM     27  C   LEU A   2       4.587  45.837  22.507  1.00  0.00           C  
ATOM     28  O   LEU A   2       4.655  46.640  21.580  1.00  0.00           O  
ATOM     29  CB  LEU A   2       6.051  43.975  21.592  1.00  0.00           C  
ATOM     30  CG  LEU A   2       7.315  44.031  22.460  1.00  0.00           C  
ATOM     31  CD1 LEU A   2       7.258  42.931  23.511  1.00  0.00           C  
ATOM     32  CD2 LEU A   2       8.531  43.879  21.560  1.00  0.00           C  
ATOM     33  H   LEU A   2       3.888  43.697  20.305  1.00  0.00           H  
ATOM     34  HA  LEU A   2       4.537  43.750  23.071  1.00  0.00           H  
ATOM     35 1HB  LEU A   2       5.984  42.949  21.235  1.00  0.00           H  
ATOM     36 2HB  LEU A   2       6.242  44.636  20.747  1.00  0.00           H  
ATOM     37  HG  LEU A   2       7.364  44.986  22.985  1.00  0.00           H  
ATOM     38 1HD1 LEU A   2       8.155  42.970  24.129  1.00  0.00           H  
ATOM     39 2HD1 LEU A   2       6.392  43.037  24.166  1.00  0.00           H  
ATOM     40 3HD1 LEU A   2       7.199  41.967  23.007  1.00  0.00           H  
ATOM     41 1HD2 LEU A   2       9.442  43.916  22.158  1.00  0.00           H  
ATOM     42 2HD2 LEU A   2       8.485  42.922  21.037  1.00  0.00           H  
ATOM     43 3HD2 LEU A   2       8.547  44.687  20.829  1.00  0.00           H  
ATOM     44  N   PRO A   3       4.434  46.260  23.777  1.00  0.00           N  
ATOM     45  CA  PRO A   3       4.256  47.654  24.201  1.00  0.00           C  
ATOM     46  C   PRO A   3       5.507  48.522  24.134  1.00  0.00           C  
ATOM     47  O   PRO A   3       6.640  48.012  24.125  1.00  0.00           O  
ATOM     48  CB  PRO A   3       3.779  47.473  25.646  1.00  0.00           C  
ATOM     49  CG  PRO A   3       4.371  46.184  26.103  1.00  0.00           C  
ATOM     50  CD  PRO A   3       4.380  45.304  24.880  1.00  0.00           C  
ATOM     51  HA  PRO A   3       3.463  48.092  23.579  1.00  0.00           H  
ATOM     52 1HB  PRO A   3       4.111  48.323  26.261  1.00  0.00           H  
ATOM     53 2HB  PRO A   3       2.679  47.462  25.677  1.00  0.00           H  
ATOM     54 1HG  PRO A   3       5.379  46.368  26.502  1.00  0.00           H  
ATOM     55 2HG  PRO A   3       3.769  45.759  26.919  1.00  0.00           H  
ATOM     56 1HD  PRO A   3       5.278  44.672  24.950  1.00  0.00           H  
ATOM     57 2HD  PRO A   3       3.462  44.700  24.838  1.00  0.00           H  
ATOM     58  N   ALA A   4       5.275  49.831  24.069  1.00  0.00           N  
ATOM     59  CA  ALA A   4       6.303  50.855  24.066  1.00  0.00           C  
ATOM     60  C   ALA A   4       7.177  50.849  25.318  1.00  0.00           C  
ATOM     61  O   ALA A   4       8.356  51.206  25.251  1.00  0.00           O  
ATOM     62  CB  ALA A   4       5.670  52.227  23.910  1.00  0.00           C  
ATOM     63  H   ALA A   4       4.313  50.137  24.020  1.00  0.00           H  
ATOM     64  HA  ALA A   4       6.964  50.667  23.220  1.00  0.00           H  
ATOM     65 1HB  ALA A   4       6.450  52.988  23.910  1.00  0.00           H  
ATOM     66 2HB  ALA A   4       5.119  52.271  22.970  1.00  0.00           H  
ATOM     67 3HB  ALA A   4       4.987  52.408  24.740  1.00  0.00           H  
ATOM     68  N   SER A   5       6.594  50.474  26.450  1.00  0.00           N  
ATOM     69  CA  SER A   5       7.313  50.379  27.703  1.00  0.00           C  
ATOM     70  C   SER A   5       6.721  49.215  28.482  1.00  0.00           C  
ATOM     71  O   SER A   5       5.563  48.841  28.288  1.00  0.00           O  
ATOM     72  CB  SER A   5       7.194  51.668  28.490  1.00  0.00           C  
ATOM     73  OG  SER A   5       5.874  51.901  28.896  1.00  0.00           O  
ATOM     74  H   SER A   5       5.612  50.243  26.464  1.00  0.00           H  
ATOM     75  HA  SER A   5       8.365  50.162  27.506  1.00  0.00           H  
ATOM     76 1HB  SER A   5       7.843  51.614  29.364  1.00  0.00           H  
ATOM     77 2HB  SER A   5       7.538  52.498  27.873  1.00  0.00           H  
ATOM     78  HG  SER A   5       5.886  52.732  29.376  1.00  0.00           H  
ATOM     79  N   PHE A   6       7.526  48.615  29.342  1.00  0.00           N  
ATOM     80  CA  PHE A   6       7.067  47.482  30.125  1.00  0.00           C  
ATOM     81  C   PHE A   6       7.768  47.348  31.466  1.00  0.00           C  
ATOM     82  O   PHE A   6       8.984  47.510  31.559  1.00  0.00           O  
ATOM     83  CB  PHE A   6       7.278  46.181  29.348  1.00  0.00           C  
ATOM     84  CG  PHE A   6       6.734  44.935  29.984  1.00  0.00           C  
ATOM     85  CD1 PHE A   6       5.399  44.595  29.820  1.00  0.00           C  
ATOM     86  CD2 PHE A   6       7.542  44.112  30.737  1.00  0.00           C  
ATOM     87  CE1 PHE A   6       4.891  43.449  30.403  1.00  0.00           C  
ATOM     88  CE2 PHE A   6       7.043  42.964  31.322  1.00  0.00           C  
ATOM     89  CZ  PHE A   6       5.713  42.635  31.153  1.00  0.00           C  
ATOM     90  H   PHE A   6       8.468  48.966  29.447  1.00  0.00           H  
ATOM     91  HA  PHE A   6       6.000  47.615  30.315  1.00  0.00           H  
ATOM     92 1HB  PHE A   6       6.807  46.286  28.371  1.00  0.00           H  
ATOM     93 2HB  PHE A   6       8.351  46.054  29.213  1.00  0.00           H  
ATOM     94  HD1 PHE A   6       4.751  45.240  29.226  1.00  0.00           H  
ATOM     95  HD2 PHE A   6       8.592  44.368  30.874  1.00  0.00           H  
ATOM     96  HE1 PHE A   6       3.841  43.194  30.266  1.00  0.00           H  
ATOM     97  HE2 PHE A   6       7.695  42.323  31.915  1.00  0.00           H  
ATOM     98  HZ  PHE A   6       5.321  41.731  31.616  1.00  0.00           H  
ATOM     99  N   ASP A   7       6.998  47.043  32.505  1.00  0.00           N  
ATOM    100  CA  ASP A   7       7.578  46.835  33.827  1.00  0.00           C  
ATOM    101  C   ASP A   7       6.843  45.682  34.514  1.00  0.00           C  
ATOM    102  O   ASP A   7       5.655  45.793  34.849  1.00  0.00           O  
ATOM    103  CB  ASP A   7       7.529  48.146  34.616  1.00  0.00           C  
ATOM    104  CG  ASP A   7       8.208  48.114  35.978  1.00  0.00           C  
ATOM    105  OD1 ASP A   7       8.331  47.093  36.613  1.00  0.00           O  
ATOM    106  OD2 ASP A   7       8.619  49.172  36.391  1.00  0.00           O  
ATOM    107  H   ASP A   7       5.999  46.954  32.375  1.00  0.00           H  
ATOM    108  HA  ASP A   7       8.619  46.537  33.703  1.00  0.00           H  
ATOM    109 1HB  ASP A   7       8.006  48.930  34.027  1.00  0.00           H  
ATOM    110 2HB  ASP A   7       6.489  48.430  34.774  1.00  0.00           H  
ATOM    111  N   ALA A   8       7.547  44.576  34.681  1.00  0.00           N  
ATOM    112  CA  ALA A   8       6.988  43.364  35.248  1.00  0.00           C  
ATOM    113  C   ALA A   8       6.434  43.586  36.657  1.00  0.00           C  
ATOM    114  O   ALA A   8       5.598  42.812  37.112  1.00  0.00           O  
ATOM    115  CB  ALA A   8       8.060  42.287  35.260  1.00  0.00           C  
ATOM    116  H   ALA A   8       8.520  44.568  34.408  1.00  0.00           H  
ATOM    117  HA  ALA A   8       6.165  43.044  34.608  1.00  0.00           H  
ATOM    118 1HB  ALA A   8       7.658  41.361  35.668  1.00  0.00           H  
ATOM    119 2HB  ALA A   8       8.408  42.105  34.240  1.00  0.00           H  
ATOM    120 3HB  ALA A   8       8.892  42.625  35.875  1.00  0.00           H  
ATOM    121  N   ARG A   9       6.869  44.633  37.354  1.00  0.00           N  
ATOM    122  CA  ARG A   9       6.394  44.859  38.718  1.00  0.00           C  
ATOM    123  C   ARG A   9       4.945  45.298  38.731  1.00  0.00           C  
ATOM    124  O   ARG A   9       4.282  45.200  39.759  1.00  0.00           O  
ATOM    125  CB  ARG A   9       7.200  45.941  39.420  1.00  0.00           C  
ATOM    126  CG  ARG A   9       8.644  45.572  39.723  1.00  0.00           C  
ATOM    127  CD  ARG A   9       9.438  46.695  40.286  1.00  0.00           C  
ATOM    128  NE  ARG A   9       9.638  47.749  39.303  1.00  0.00           N  
ATOM    129  CZ  ARG A   9      10.329  48.886  39.512  1.00  0.00           C  
ATOM    130  NH1 ARG A   9      10.892  49.128  40.675  1.00  0.00           N  
ATOM    131  NH2 ARG A   9      10.427  49.756  38.521  1.00  0.00           N  
ATOM    132  H   ARG A   9       7.529  45.284  36.955  1.00  0.00           H  
ATOM    133  HA  ARG A   9       6.483  43.928  39.280  1.00  0.00           H  
ATOM    134 1HB  ARG A   9       7.211  46.837  38.801  1.00  0.00           H  
ATOM    135 2HB  ARG A   9       6.722  46.197  40.364  1.00  0.00           H  
ATOM    136 1HG  ARG A   9       8.648  44.760  40.451  1.00  0.00           H  
ATOM    137 2HG  ARG A   9       9.121  45.255  38.796  1.00  0.00           H  
ATOM    138 1HD  ARG A   9       8.909  47.115  41.142  1.00  0.00           H  
ATOM    139 2HD  ARG A   9      10.413  46.328  40.602  1.00  0.00           H  
ATOM    140  HE  ARG A   9       9.225  47.613  38.391  1.00  0.00           H  
ATOM    141 1HH1 ARG A   9      10.811  48.458  41.426  1.00  0.00           H  
ATOM    142 2HH1 ARG A   9      11.407  49.985  40.820  1.00  0.00           H  
ATOM    143 1HH2 ARG A   9       9.981  49.535  37.641  1.00  0.00           H  
ATOM    144 2HH2 ARG A   9      10.935  50.620  38.636  1.00  0.00           H  
ATOM    145  N   GLU A  10       4.448  45.806  37.602  1.00  0.00           N  
ATOM    146  CA  GLU A  10       3.048  46.247  37.522  1.00  0.00           C  
ATOM    147  C   GLU A  10       2.244  45.234  36.718  1.00  0.00           C  
ATOM    148  O   GLU A  10       1.064  45.043  36.960  1.00  0.00           O  
ATOM    149  CB  GLU A  10       2.937  47.638  36.893  1.00  0.00           C  
ATOM    150  CG  GLU A  10       3.575  48.755  37.705  1.00  0.00           C  
ATOM    151  CD  GLU A  10       3.391  50.111  37.079  1.00  0.00           C  
ATOM    152  OE1 GLU A  10       2.850  50.176  36.003  1.00  0.00           O  
ATOM    153  OE2 GLU A  10       3.792  51.082  37.677  1.00  0.00           O  
ATOM    154  H   GLU A  10       5.030  45.893  36.779  1.00  0.00           H  
ATOM    155  HA  GLU A  10       2.632  46.287  38.530  1.00  0.00           H  
ATOM    156 1HB  GLU A  10       3.409  47.625  35.908  1.00  0.00           H  
ATOM    157 2HB  GLU A  10       1.885  47.888  36.750  1.00  0.00           H  
ATOM    158 1HG  GLU A  10       3.133  48.763  38.700  1.00  0.00           H  
ATOM    159 2HG  GLU A  10       4.639  48.548  37.809  1.00  0.00           H  
ATOM    160  N   GLN A  11       2.894  44.583  35.766  1.00  0.00           N  
ATOM    161  CA  GLN A  11       2.215  43.600  34.945  1.00  0.00           C  
ATOM    162  C   GLN A  11       1.807  42.356  35.732  1.00  0.00           C  
ATOM    163  O   GLN A  11       0.746  41.767  35.439  1.00  0.00           O  
ATOM    164  CB  GLN A  11       3.114  43.135  33.796  1.00  0.00           C  
ATOM    165  CG  GLN A  11       2.427  42.175  32.840  1.00  0.00           C  
ATOM    166  CD  GLN A  11       1.270  42.791  32.077  1.00  0.00           C  
ATOM    167  OE1 GLN A  11       1.437  43.792  31.372  1.00  0.00           O  
ATOM    168  NE2 GLN A  11       0.090  42.197  32.213  1.00  0.00           N  
ATOM    169  H   GLN A  11       3.874  44.780  35.620  1.00  0.00           H  
ATOM    170  HA  GLN A  11       1.315  44.057  34.534  1.00  0.00           H  
ATOM    171 1HB  GLN A  11       3.454  44.000  33.226  1.00  0.00           H  
ATOM    172 2HB  GLN A  11       3.996  42.643  34.204  1.00  0.00           H  
ATOM    173 1HG  GLN A  11       3.137  41.812  32.098  1.00  0.00           H  
ATOM    174 2HG  GLN A  11       2.026  41.325  33.393  1.00  0.00           H  
ATOM    175 1HE2 GLN A  11      -0.715  42.553  31.738  1.00  0.00           H  
ATOM    176 2HE2 GLN A  11       0.009  41.389  32.798  1.00  0.00           H  
ATOM    177  N   TRP A  12       2.609  41.943  36.708  1.00  0.00           N  
ATOM    178  CA  TRP A  12       2.307  40.724  37.450  1.00  0.00           C  
ATOM    179  C   TRP A  12       2.171  40.827  38.975  1.00  0.00           C  
ATOM    180  O   TRP A  12       3.067  40.369  39.689  1.00  0.00           O  
ATOM    181  CB  TRP A  12       3.402  39.701  37.146  1.00  0.00           C  
ATOM    182  CG  TRP A  12       3.614  39.446  35.684  1.00  0.00           C  
ATOM    183  CD1 TRP A  12       4.604  40.008  34.934  1.00  0.00           C  
ATOM    184  CD2 TRP A  12       2.864  38.600  34.792  1.00  0.00           C  
ATOM    185  NE1 TRP A  12       4.519  39.568  33.636  1.00  0.00           N  
ATOM    186  CE2 TRP A  12       3.459  38.703  33.532  1.00  0.00           C  
ATOM    187  CE3 TRP A  12       1.748  37.769  34.957  1.00  0.00           C  
ATOM    188  CZ2 TRP A  12       2.984  38.015  32.437  1.00  0.00           C  
ATOM    189  CZ3 TRP A  12       1.269  37.073  33.853  1.00  0.00           C  
ATOM    190  CH2 TRP A  12       1.873  37.194  32.626  1.00  0.00           C  
ATOM    191  H   TRP A  12       3.438  42.470  36.946  1.00  0.00           H  
ATOM    192  HA  TRP A  12       1.354  40.367  37.057  1.00  0.00           H  
ATOM    193 1HB  TRP A  12       4.340  40.055  37.574  1.00  0.00           H  
ATOM    194 2HB  TRP A  12       3.162  38.749  37.619  1.00  0.00           H  
ATOM    195  HD1 TRP A  12       5.347  40.702  35.319  1.00  0.00           H  
ATOM    196  HE1 TRP A  12       5.124  39.824  32.868  1.00  0.00           H  
ATOM    197  HE3 TRP A  12       1.270  37.670  35.930  1.00  0.00           H  
ATOM    198  HZ2 TRP A  12       3.450  38.098  31.454  1.00  0.00           H  
ATOM    199  HZ3 TRP A  12       0.400  36.429  33.984  1.00  0.00           H  
ATOM    200  HH2 TRP A  12       1.473  36.635  31.780  1.00  0.00           H  
ATOM    201  N   PRO A  13       1.094  41.405  39.527  1.00  0.00           N  
ATOM    202  CA  PRO A  13       0.860  41.653  40.950  1.00  0.00           C  
ATOM    203  C   PRO A  13       0.899  40.400  41.830  1.00  0.00           C  
ATOM    204  O   PRO A  13       1.117  40.493  43.037  1.00  0.00           O  
ATOM    205  CB  PRO A  13      -0.561  42.225  40.959  1.00  0.00           C  
ATOM    206  CG  PRO A  13      -0.744  42.822  39.605  1.00  0.00           C  
ATOM    207  CD  PRO A  13       0.003  41.904  38.674  1.00  0.00           C  
ATOM    208  HA  PRO A  13       1.608  42.383  41.290  1.00  0.00           H  
ATOM    209 1HB  PRO A  13      -1.284  41.424  41.168  1.00  0.00           H  
ATOM    210 2HB  PRO A  13      -0.659  42.970  41.763  1.00  0.00           H  
ATOM    211 1HG  PRO A  13      -1.814  42.888  39.357  1.00  0.00           H  
ATOM    212 2HG  PRO A  13      -0.354  43.849  39.578  1.00  0.00           H  
ATOM    213 1HD  PRO A  13      -0.634  41.083  38.314  1.00  0.00           H  
ATOM    214 2HD  PRO A  13       0.339  42.558  37.854  1.00  0.00           H  
ATOM    215  N   GLN A  14       0.712  39.229  41.226  1.00  0.00           N  
ATOM    216  CA  GLN A  14       0.709  37.963  41.945  1.00  0.00           C  
ATOM    217  C   GLN A  14       2.118  37.426  42.238  1.00  0.00           C  
ATOM    218  O   GLN A  14       2.266  36.450  42.954  1.00  0.00           O  
ATOM    219  CB  GLN A  14      -0.069  36.915  41.145  1.00  0.00           C  
ATOM    220  CG  GLN A  14      -1.528  37.268  40.907  1.00  0.00           C  
ATOM    221  CD  GLN A  14      -1.688  38.321  39.827  1.00  0.00           C  
ATOM    222  OE1 GLN A  14      -0.737  38.584  39.085  1.00  0.00           O  
ATOM    223  NE2 GLN A  14      -2.870  38.920  39.735  1.00  0.00           N  
ATOM    224  H   GLN A  14       0.568  39.195  40.226  1.00  0.00           H  
ATOM    225  HA  GLN A  14       0.204  38.112  42.900  1.00  0.00           H  
ATOM    226 1HB  GLN A  14       0.407  36.775  40.174  1.00  0.00           H  
ATOM    227 2HB  GLN A  14      -0.033  35.961  41.672  1.00  0.00           H  
ATOM    228 1HG  GLN A  14      -2.061  36.369  40.595  1.00  0.00           H  
ATOM    229 2HG  GLN A  14      -1.952  37.654  41.833  1.00  0.00           H  
ATOM    230 1HE2 GLN A  14      -3.029  39.623  39.040  1.00  0.00           H  
ATOM    231 2HE2 GLN A  14      -3.609  38.671  40.361  1.00  0.00           H  
ATOM    232  N   CYS A  15       3.128  38.082  41.678  1.00  0.00           N  
ATOM    233  CA  CYS A  15       4.511  37.649  41.801  1.00  0.00           C  
ATOM    234  C   CYS A  15       5.369  38.675  42.539  1.00  0.00           C  
ATOM    235  O   CYS A  15       6.059  39.475  41.911  1.00  0.00           O  
ATOM    236  CB  CYS A  15       5.083  37.372  40.410  1.00  0.00           C  
ATOM    237  SG  CYS A  15       4.194  36.089  39.496  1.00  0.00           S  
ATOM    238  H   CYS A  15       2.931  38.917  41.145  1.00  0.00           H  
ATOM    239  HA  CYS A  15       4.501  36.714  42.361  1.00  0.00           H  
ATOM    240 1HB  CYS A  15       5.059  38.291  39.825  1.00  0.00           H  
ATOM    241 2HB  CYS A  15       6.126  37.065  40.497  1.00  0.00           H  
ATOM    242  N   PRO A  16       5.350  38.693  43.880  1.00  0.00           N  
ATOM    243  CA  PRO A  16       5.925  39.717  44.763  1.00  0.00           C  
ATOM    244  C   PRO A  16       7.441  39.804  44.738  1.00  0.00           C  
ATOM    245  O   PRO A  16       8.018  40.763  45.245  1.00  0.00           O  
ATOM    246  CB  PRO A  16       5.438  39.272  46.146  1.00  0.00           C  
ATOM    247  CG  PRO A  16       5.237  37.798  46.039  1.00  0.00           C  
ATOM    248  CD  PRO A  16       4.748  37.563  44.635  1.00  0.00           C  
ATOM    249  HA  PRO A  16       5.486  40.689  44.494  1.00  0.00           H  
ATOM    250 1HB  PRO A  16       6.186  39.536  46.908  1.00  0.00           H  
ATOM    251 2HB  PRO A  16       4.510  39.803  46.401  1.00  0.00           H  
ATOM    252 1HG  PRO A  16       6.180  37.270  46.243  1.00  0.00           H  
ATOM    253 2HG  PRO A  16       4.512  37.462  46.794  1.00  0.00           H  
ATOM    254 1HD  PRO A  16       5.129  36.575  44.334  1.00  0.00           H  
ATOM    255 2HD  PRO A  16       3.649  37.608  44.619  1.00  0.00           H  
ATOM    256  N   THR A  17       8.096  38.805  44.156  1.00  0.00           N  
ATOM    257  CA  THR A  17       9.553  38.757  44.102  1.00  0.00           C  
ATOM    258  C   THR A  17      10.124  39.631  42.993  1.00  0.00           C  
ATOM    259  O   THR A  17      11.322  39.906  42.975  1.00  0.00           O  
ATOM    260  CB  THR A  17      10.018  37.302  43.894  1.00  0.00           C  
ATOM    261  OG1 THR A  17       9.489  36.802  42.660  1.00  0.00           O  
ATOM    262  CG2 THR A  17       9.531  36.440  45.049  1.00  0.00           C  
ATOM    263  H   THR A  17       7.601  38.036  43.726  1.00  0.00           H  
ATOM    264  HA  THR A  17       9.939  39.118  45.055  1.00  0.00           H  
ATOM    265  HB  THR A  17      11.104  37.268  43.847  1.00  0.00           H  
ATOM    266  HG1 THR A  17      10.030  37.093  41.921  1.00  0.00           H  
ATOM    267 1HG2 THR A  17       9.864  35.413  44.896  1.00  0.00           H  
ATOM    268 2HG2 THR A  17       9.941  36.822  45.984  1.00  0.00           H  
ATOM    269 3HG2 THR A  17       8.443  36.463  45.098  1.00  0.00           H  
ATOM    270  N   ILE A  18       9.287  40.082  42.065  1.00  0.00           N  
ATOM    271  CA  ILE A  18       9.791  40.838  40.916  1.00  0.00           C  
ATOM    272  C   ILE A  18      10.477  42.133  41.324  1.00  0.00           C  
ATOM    273  O   ILE A  18      11.469  42.559  40.730  1.00  0.00           O  
ATOM    274  CB  ILE A  18       8.644  41.151  39.938  1.00  0.00           C  
ATOM    275  CG1 ILE A  18       8.114  39.848  39.335  1.00  0.00           C  
ATOM    276  CG2 ILE A  18       9.149  42.104  38.867  1.00  0.00           C  
ATOM    277  CD1 ILE A  18       6.806  40.008  38.594  1.00  0.00           C  
ATOM    278  H   ILE A  18       8.298  39.897  42.161  1.00  0.00           H  
ATOM    279  HA  ILE A  18      10.521  40.219  40.396  1.00  0.00           H  
ATOM    280  HB  ILE A  18       7.817  41.614  40.476  1.00  0.00           H  
ATOM    281 1HG1 ILE A  18       8.862  39.454  38.647  1.00  0.00           H  
ATOM    282 2HG1 ILE A  18       7.971  39.118  40.133  1.00  0.00           H  
ATOM    283 1HG2 ILE A  18       8.346  42.333  38.167  1.00  0.00           H  
ATOM    284 2HG2 ILE A  18       9.503  43.039  39.299  1.00  0.00           H  
ATOM    285 3HG2 ILE A  18       9.974  41.630  38.333  1.00  0.00           H  
ATOM    286 1HD1 ILE A  18       6.504  39.037  38.200  1.00  0.00           H  
ATOM    287 2HD1 ILE A  18       6.047  40.382  39.280  1.00  0.00           H  
ATOM    288 3HD1 ILE A  18       6.903  40.709  37.766  1.00  0.00           H  
ATOM    289  N   LYS A  19       9.956  42.766  42.369  1.00  0.00           N  
ATOM    290  CA  LYS A  19      10.491  44.018  42.887  1.00  0.00           C  
ATOM    291  C   LYS A  19      11.667  43.860  43.858  1.00  0.00           C  
ATOM    292  O   LYS A  19      12.229  44.866  44.285  1.00  0.00           O  
ATOM    293  CB  LYS A  19       9.387  44.805  43.594  1.00  0.00           C  
ATOM    294  CG  LYS A  19       8.908  44.152  44.885  1.00  0.00           C  
ATOM    295  CD  LYS A  19       7.796  44.943  45.554  1.00  0.00           C  
ATOM    296  CE  LYS A  19       7.214  44.206  46.752  1.00  0.00           C  
ATOM    297  NZ  LYS A  19       8.153  44.093  47.900  1.00  0.00           N  
ATOM    298  H   LYS A  19       9.151  42.361  42.822  1.00  0.00           H  
ATOM    299  HA  LYS A  19      10.844  44.605  42.039  1.00  0.00           H  
ATOM    300 1HB  LYS A  19       9.749  45.806  43.829  1.00  0.00           H  
ATOM    301 2HB  LYS A  19       8.531  44.914  42.929  1.00  0.00           H  
ATOM    302 1HG  LYS A  19       8.540  43.150  44.667  1.00  0.00           H  
ATOM    303 2HG  LYS A  19       9.738  44.069  45.587  1.00  0.00           H  
ATOM    304 1HD  LYS A  19       8.189  45.905  45.888  1.00  0.00           H  
ATOM    305 2HD  LYS A  19       6.995  45.122  44.835  1.00  0.00           H  
ATOM    306 1HE  LYS A  19       6.324  44.738  47.089  1.00  0.00           H  
ATOM    307 2HE  LYS A  19       6.933  43.202  46.438  1.00  0.00           H  
ATOM    308 1HZ  LYS A  19       7.702  43.595  48.654  1.00  0.00           H  
ATOM    309 2HZ  LYS A  19       9.004  43.597  47.672  1.00  0.00           H  
ATOM    310 3HZ  LYS A  19       8.414  45.018  48.214  1.00  0.00           H  
ATOM    311  N   GLU A  20      12.062  42.634  44.181  1.00  0.00           N  
ATOM    312  CA  GLU A  20      13.112  42.442  45.186  1.00  0.00           C  
ATOM    313  C   GLU A  20      14.545  42.514  44.667  1.00  0.00           C  
ATOM    314  O   GLU A  20      14.905  42.072  43.569  1.00  0.00           O  
ATOM    315  CB  GLU A  20      12.854  41.104  45.882  1.00  0.00           C  
ATOM    316  CG  GLU A  20      11.538  41.088  46.648  1.00  0.00           C  
ATOM    317  CD  GLU A  20      11.567  41.996  47.845  1.00  0.00           C  
ATOM    318  OE1 GLU A  20      12.561  41.974  48.529  1.00  0.00           O  
ATOM    319  OE2 GLU A  20      10.621  42.708  48.088  1.00  0.00           O  
ATOM    320  H   GLU A  20      11.654  41.820  43.744  1.00  0.00           H  
ATOM    321  HA  GLU A  20      12.995  43.245  45.914  1.00  0.00           H  
ATOM    322 1HB  GLU A  20      12.839  40.302  45.143  1.00  0.00           H  
ATOM    323 2HB  GLU A  20      13.666  40.889  46.577  1.00  0.00           H  
ATOM    324 1HG  GLU A  20      10.732  41.399  45.985  1.00  0.00           H  
ATOM    325 2HG  GLU A  20      11.330  40.068  46.969  1.00  0.00           H  
ATOM    326  N   ILE A  21      15.383  43.086  45.522  1.00  0.00           N  
ATOM    327  CA  ILE A  21      16.804  43.272  45.272  1.00  0.00           C  
ATOM    328  C   ILE A  21      17.695  42.519  46.256  1.00  0.00           C  
ATOM    329  O   ILE A  21      17.518  42.567  47.468  1.00  0.00           O  
ATOM    330  CB  ILE A  21      17.138  44.775  45.298  1.00  0.00           C  
ATOM    331  CG1 ILE A  21      16.313  45.518  44.244  1.00  0.00           C  
ATOM    332  CG2 ILE A  21      18.626  44.988  45.069  1.00  0.00           C  
ATOM    333  CD1 ILE A  21      16.592  45.164  42.801  1.00  0.00           C  
ATOM    334  H   ILE A  21      15.007  43.412  46.399  1.00  0.00           H  
ATOM    335  HA  ILE A  21      17.038  42.871  44.287  1.00  0.00           H  
ATOM    336  HB  ILE A  21      16.862  45.193  46.266  1.00  0.00           H  
ATOM    337 1HG1 ILE A  21      15.256  45.328  44.428  1.00  0.00           H  
ATOM    338 2HG1 ILE A  21      16.487  46.590  44.352  1.00  0.00           H  
ATOM    339 1HG2 ILE A  21      18.849  46.053  45.089  1.00  0.00           H  
ATOM    340 2HG2 ILE A  21      19.205  44.490  45.846  1.00  0.00           H  
ATOM    341 3HG2 ILE A  21      18.937  44.585  44.105  1.00  0.00           H  
ATOM    342 1HD1 ILE A  21      15.954  45.749  42.138  1.00  0.00           H  
ATOM    343 2HD1 ILE A  21      17.631  45.367  42.539  1.00  0.00           H  
ATOM    344 3HD1 ILE A  21      16.395  44.106  42.634  1.00  0.00           H  
ATOM    345  N   ARG A  22      18.662  41.807  45.680  1.00  0.00           N  
ATOM    346  CA  ARG A  22      19.659  41.023  46.406  1.00  0.00           C  
ATOM    347  C   ARG A  22      20.986  41.779  46.564  1.00  0.00           C  
ATOM    348  O   ARG A  22      21.229  42.778  45.876  1.00  0.00           O  
ATOM    349  CB  ARG A  22      19.932  39.710  45.687  1.00  0.00           C  
ATOM    350  CG  ARG A  22      18.776  38.729  45.582  1.00  0.00           C  
ATOM    351  CD  ARG A  22      18.549  37.978  46.844  1.00  0.00           C  
ATOM    352  NE  ARG A  22      17.576  38.591  47.733  1.00  0.00           N  
ATOM    353  CZ  ARG A  22      16.246  38.378  47.714  1.00  0.00           C  
ATOM    354  NH1 ARG A  22      15.681  37.562  46.853  1.00  0.00           N  
ATOM    355  NH2 ARG A  22      15.475  39.005  48.584  1.00  0.00           N  
ATOM    356  H   ARG A  22      18.684  41.827  44.669  1.00  0.00           H  
ATOM    357  HA  ARG A  22      19.271  40.813  47.402  1.00  0.00           H  
ATOM    358 1HB  ARG A  22      20.258  39.914  44.668  1.00  0.00           H  
ATOM    359 2HB  ARG A  22      20.744  39.207  46.212  1.00  0.00           H  
ATOM    360 1HG  ARG A  22      17.858  39.268  45.345  1.00  0.00           H  
ATOM    361 2HG  ARG A  22      18.984  38.004  44.794  1.00  0.00           H  
ATOM    362 1HD  ARG A  22      18.185  36.982  46.594  1.00  0.00           H  
ATOM    363 2HD  ARG A  22      19.481  37.900  47.401  1.00  0.00           H  
ATOM    364  HE  ARG A  22      17.929  39.236  48.429  1.00  0.00           H  
ATOM    365 1HH1 ARG A  22      16.213  37.051  46.162  1.00  0.00           H  
ATOM    366 2HH1 ARG A  22      14.679  37.437  46.881  1.00  0.00           H  
ATOM    367 1HH2 ARG A  22      15.877  39.640  49.260  1.00  0.00           H  
ATOM    368 2HH2 ARG A  22      14.478  38.852  48.577  1.00  0.00           H  
ATOM    369  N   ASP A  23      21.805  41.286  47.486  1.00  0.00           N  
ATOM    370  CA  ASP A  23      23.161  41.753  47.762  1.00  0.00           C  
ATOM    371  C   ASP A  23      24.037  40.525  47.904  1.00  0.00           C  
ATOM    372  O   ASP A  23      23.895  39.770  48.869  1.00  0.00           O  
ATOM    373  CB  ASP A  23      23.236  42.594  49.039  1.00  0.00           C  
ATOM    374  CG  ASP A  23      24.643  43.111  49.302  1.00  0.00           C  
ATOM    375  OD1 ASP A  23      25.580  42.579  48.754  1.00  0.00           O  
ATOM    376  OD2 ASP A  23      24.791  44.043  50.055  1.00  0.00           O  
ATOM    377  H   ASP A  23      21.468  40.518  48.049  1.00  0.00           H  
ATOM    378  HA  ASP A  23      23.522  42.374  46.943  1.00  0.00           H  
ATOM    379 1HB  ASP A  23      22.552  43.439  48.952  1.00  0.00           H  
ATOM    380 2HB  ASP A  23      22.911  41.995  49.891  1.00  0.00           H  
ATOM    381  N   GLN A  24      24.925  40.301  46.940  1.00  0.00           N  
ATOM    382  CA  GLN A  24      25.772  39.109  46.968  1.00  0.00           C  
ATOM    383  C   GLN A  24      26.975  39.184  47.915  1.00  0.00           C  
ATOM    384  O   GLN A  24      27.653  38.173  48.165  1.00  0.00           O  
ATOM    385  CB  GLN A  24      26.305  38.819  45.563  1.00  0.00           C  
ATOM    386  CG  GLN A  24      27.514  39.630  45.128  1.00  0.00           C  
ATOM    387  CD  GLN A  24      27.210  41.037  44.650  1.00  0.00           C  
ATOM    388  OE1 GLN A  24      26.321  41.276  43.827  1.00  0.00           O  
ATOM    389  NE2 GLN A  24      27.996  41.950  45.210  1.00  0.00           N  
ATOM    390  H   GLN A  24      24.983  40.987  46.200  1.00  0.00           H  
ATOM    391  HA  GLN A  24      25.151  38.277  47.298  1.00  0.00           H  
ATOM    392 1HB  GLN A  24      26.585  37.769  45.481  1.00  0.00           H  
ATOM    393 2HB  GLN A  24      25.513  39.005  44.836  1.00  0.00           H  
ATOM    394 1HG  GLN A  24      28.228  39.749  45.944  1.00  0.00           H  
ATOM    395 2HG  GLN A  24      27.971  39.077  44.307  1.00  0.00           H  
ATOM    396 1HE2 GLN A  24      27.945  42.931  45.018  1.00  0.00           H  
ATOM    397 2HE2 GLN A  24      28.690  41.658  45.867  1.00  0.00           H  
ATOM    398  N   GLY A  25      27.246  40.365  48.457  1.00  0.00           N  
ATOM    399  CA  GLY A  25      28.392  40.521  49.347  1.00  0.00           C  
ATOM    400  C   GLY A  25      29.731  40.358  48.639  1.00  0.00           C  
ATOM    401  O   GLY A  25      29.876  40.586  47.436  1.00  0.00           O  
ATOM    402  H   GLY A  25      26.656  41.160  48.259  1.00  0.00           H  
ATOM    403 1HA  GLY A  25      28.343  41.502  49.821  1.00  0.00           H  
ATOM    404 2HA  GLY A  25      28.317  39.798  50.158  1.00  0.00           H  
ATOM    405  N   SER A  26      30.754  39.963  49.401  1.00  0.00           N  
ATOM    406  CA  SER A  26      32.105  39.805  48.855  1.00  0.00           C  
ATOM    407  C   SER A  26      32.321  38.390  48.339  1.00  0.00           C  
ATOM    408  O   SER A  26      33.113  37.600  48.895  1.00  0.00           O  
ATOM    409  CB  SER A  26      33.093  40.209  49.931  1.00  0.00           C  
ATOM    410  OG  SER A  26      32.908  41.557  50.269  1.00  0.00           O  
ATOM    411  H   SER A  26      30.589  39.772  50.379  1.00  0.00           H  
ATOM    412  HA  SER A  26      32.223  40.495  48.017  1.00  0.00           H  
ATOM    413 1HB  SER A  26      32.958  39.583  50.812  1.00  0.00           H  
ATOM    414 2HB  SER A  26      34.107  40.047  49.568  1.00  0.00           H  
ATOM    415  HG  SER A  26      32.122  41.582  50.820  1.00  0.00           H  
ATOM    416  N   CYS A  27      31.619  38.066  47.270  1.00  0.00           N  
ATOM    417  CA  CYS A  27      31.637  36.778  46.592  1.00  0.00           C  
ATOM    418  C   CYS A  27      31.351  36.973  45.097  1.00  0.00           C  
ATOM    419  O   CYS A  27      30.426  37.682  44.722  1.00  0.00           O  
ATOM    420  CB  CYS A  27      30.605  35.824  47.191  1.00  0.00           C  
ATOM    421  SG  CYS A  27      30.409  34.259  46.305  1.00  0.00           S  
ATOM    422  H   CYS A  27      31.027  38.806  46.923  1.00  0.00           H  
ATOM    423  HA  CYS A  27      32.634  36.349  46.703  1.00  0.00           H  
ATOM    424 1HB  CYS A  27      30.882  35.591  48.220  1.00  0.00           H  
ATOM    425 2HB  CYS A  27      29.632  36.317  47.215  1.00  0.00           H  
ATOM    426  N   GLY A  28      32.161  36.374  44.234  1.00  0.00           N  
ATOM    427  CA  GLY A  28      32.050  36.504  42.792  1.00  0.00           C  
ATOM    428  C   GLY A  28      31.013  35.537  42.228  1.00  0.00           C  
ATOM    429  O   GLY A  28      31.295  34.738  41.353  1.00  0.00           O  
ATOM    430  H   GLY A  28      32.916  35.781  44.550  1.00  0.00           H  
ATOM    431 1HA  GLY A  28      31.769  37.529  42.548  1.00  0.00           H  
ATOM    432 2HA  GLY A  28      33.021  36.309  42.339  1.00  0.00           H  
ATOM    433  N   SER A  29      29.796  35.663  42.743  1.00  0.00           N  
ATOM    434  CA  SER A  29      28.623  34.836  42.464  1.00  0.00           C  
ATOM    435  C   SER A  29      27.639  35.560  41.524  1.00  0.00           C  
ATOM    436  O   SER A  29      26.450  35.265  41.541  1.00  0.00           O  
ATOM    437  CB  SER A  29      27.919  34.485  43.760  1.00  0.00           C  
ATOM    438  OG  SER A  29      27.538  35.646  44.445  1.00  0.00           O  
ATOM    439  H   SER A  29      29.684  36.420  43.402  1.00  0.00           H  
ATOM    440  HA  SER A  29      28.969  33.924  41.976  1.00  0.00           H  
ATOM    441 1HB  SER A  29      27.037  33.878  43.557  1.00  0.00           H  
ATOM    442 2HB  SER A  29      28.590  33.889  44.377  1.00  0.00           H  
ATOM    443  HG  SER A  29      27.354  35.390  45.352  1.00  0.00           H  
ATOM    444  N   CYS A  30      28.152  36.481  40.714  1.00  0.00           N  
ATOM    445  CA  CYS A  30      27.349  37.275  39.780  1.00  0.00           C  
ATOM    446  C   CYS A  30      26.322  36.344  39.116  1.00  0.00           C  
ATOM    447  O   CYS A  30      25.118  36.636  39.076  1.00  0.00           O  
ATOM    448  CB  CYS A  30      28.225  37.935  38.715  1.00  0.00           C  
ATOM    449  SG  CYS A  30      29.742  38.678  39.363  1.00  0.00           S  
ATOM    450  H   CYS A  30      29.150  36.625  40.761  1.00  0.00           H  
ATOM    451  HA  CYS A  30      26.826  38.062  40.322  1.00  0.00           H  
ATOM    452 1HB  CYS A  30      28.505  37.195  37.965  1.00  0.00           H  
ATOM    453 2HB  CYS A  30      27.657  38.715  38.209  1.00  0.00           H  
ATOM    454  HG  CYS A  30      30.208  39.088  38.188  1.00  0.00           H  
ATOM    455  N   TRP A  31      26.842  35.230  38.610  1.00  0.00           N  
ATOM    456  CA  TRP A  31      26.134  34.162  37.898  1.00  0.00           C  
ATOM    457  C   TRP A  31      25.067  33.418  38.705  1.00  0.00           C  
ATOM    458  O   TRP A  31      24.075  32.933  38.125  1.00  0.00           O  
ATOM    459  CB  TRP A  31      27.167  33.155  37.392  1.00  0.00           C  
ATOM    460  CG  TRP A  31      27.903  32.420  38.471  1.00  0.00           C  
ATOM    461  CD1 TRP A  31      29.079  32.789  39.051  1.00  0.00           C  
ATOM    462  CD2 TRP A  31      27.514  31.185  39.108  1.00  0.00           C  
ATOM    463  NE1 TRP A  31      29.447  31.869  40.001  1.00  0.00           N  
ATOM    464  CE2 TRP A  31      28.499  30.879  40.051  1.00  0.00           C  
ATOM    465  CE3 TRP A  31      26.422  30.321  38.960  1.00  0.00           C  
ATOM    466  CZ2 TRP A  31      28.436  29.762  40.834  1.00  0.00           C  
ATOM    467  CZ3 TRP A  31      26.356  29.184  39.757  1.00  0.00           C  
ATOM    468  CH2 TRP A  31      27.340  28.913  40.673  1.00  0.00           C  
ATOM    469  H   TRP A  31      27.839  35.115  38.732  1.00  0.00           H  
ATOM    470  HA  TRP A  31      25.610  34.617  37.057  1.00  0.00           H  
ATOM    471 1HB  TRP A  31      26.666  32.417  36.764  1.00  0.00           H  
ATOM    472 2HB  TRP A  31      27.925  33.628  36.771  1.00  0.00           H  
ATOM    473  HD1 TRP A  31      29.655  33.681  38.807  1.00  0.00           H  
ATOM    474  HE1 TRP A  31      30.273  31.888  40.582  1.00  0.00           H  
ATOM    475  HE3 TRP A  31      25.642  30.543  38.233  1.00  0.00           H  
ATOM    476  HZ2 TRP A  31      29.210  29.532  41.566  1.00  0.00           H  
ATOM    477  HZ3 TRP A  31      25.503  28.515  39.635  1.00  0.00           H  
ATOM    478  HH2 TRP A  31      27.268  28.016  41.288  1.00  0.00           H  
ATOM    479  N   ALA A  32      25.224  33.317  40.019  1.00  0.00           N  
ATOM    480  CA  ALA A  32      24.238  32.568  40.778  1.00  0.00           C  
ATOM    481  C   ALA A  32      23.034  33.479  41.004  1.00  0.00           C  
ATOM    482  O   ALA A  32      21.887  33.041  40.947  1.00  0.00           O  
ATOM    483  CB  ALA A  32      24.806  32.057  42.094  1.00  0.00           C  
ATOM    484  H   ALA A  32      25.997  33.745  40.507  1.00  0.00           H  
ATOM    485  HA  ALA A  32      23.932  31.706  40.183  1.00  0.00           H  
ATOM    486 1HB  ALA A  32      24.042  31.502  42.638  1.00  0.00           H  
ATOM    487 2HB  ALA A  32      25.653  31.401  41.896  1.00  0.00           H  
ATOM    488 3HB  ALA A  32      25.134  32.906  42.692  1.00  0.00           H  
ATOM    489  N   PHE A  33      23.306  34.752  41.274  1.00  0.00           N  
ATOM    490  CA  PHE A  33      22.214  35.676  41.535  1.00  0.00           C  
ATOM    491  C   PHE A  33      21.411  35.980  40.267  1.00  0.00           C  
ATOM    492  O   PHE A  33      20.172  35.996  40.294  1.00  0.00           O  
ATOM    493  CB  PHE A  33      22.746  36.984  42.122  1.00  0.00           C  
ATOM    494  CG  PHE A  33      22.975  36.788  43.593  1.00  0.00           C  
ATOM    495  CD1 PHE A  33      24.202  36.351  44.068  1.00  0.00           C  
ATOM    496  CD2 PHE A  33      21.956  37.045  44.464  1.00  0.00           C  
ATOM    497  CE1 PHE A  33      24.379  36.181  45.428  1.00  0.00           C  
ATOM    498  CE2 PHE A  33      22.127  36.878  45.825  1.00  0.00           C  
ATOM    499  CZ  PHE A  33      23.347  36.443  46.304  1.00  0.00           C  
ATOM    500  H   PHE A  33      24.268  35.056  41.295  1.00  0.00           H  
ATOM    501  HA  PHE A  33      21.540  35.216  42.259  1.00  0.00           H  
ATOM    502 1HB  PHE A  33      23.672  37.271  41.625  1.00  0.00           H  
ATOM    503 2HB  PHE A  33      22.037  37.794  41.950  1.00  0.00           H  
ATOM    504  HD1 PHE A  33      25.019  36.145  43.376  1.00  0.00           H  
ATOM    505  HD2 PHE A  33      21.002  37.387  44.061  1.00  0.00           H  
ATOM    506  HE1 PHE A  33      25.346  35.837  45.795  1.00  0.00           H  
ATOM    507  HE2 PHE A  33      21.323  37.080  46.531  1.00  0.00           H  
ATOM    508  HZ  PHE A  33      23.471  36.312  47.378  1.00  0.00           H  
ATOM    509  N   GLY A  34      22.098  36.195  39.148  1.00  0.00           N  
ATOM    510  CA  GLY A  34      21.352  36.473  37.928  1.00  0.00           C  
ATOM    511  C   GLY A  34      20.387  35.325  37.660  1.00  0.00           C  
ATOM    512  O   GLY A  34      19.173  35.539  37.489  1.00  0.00           O  
ATOM    513  H   GLY A  34      23.107  36.172  39.137  1.00  0.00           H  
ATOM    514 1HA  GLY A  34      20.811  37.414  38.030  1.00  0.00           H  
ATOM    515 2HA  GLY A  34      22.044  36.596  37.096  1.00  0.00           H  
ATOM    516  N   ALA A  35      20.910  34.098  37.625  1.00  0.00           N  
ATOM    517  CA  ALA A  35      20.035  32.967  37.337  1.00  0.00           C  
ATOM    518  C   ALA A  35      18.947  32.735  38.390  1.00  0.00           C  
ATOM    519  O   ALA A  35      17.795  32.460  38.004  1.00  0.00           O  
ATOM    520  CB  ALA A  35      20.867  31.703  37.182  1.00  0.00           C  
ATOM    521  H   ALA A  35      21.892  33.934  37.790  1.00  0.00           H  
ATOM    522  HA  ALA A  35      19.516  33.176  36.402  1.00  0.00           H  
ATOM    523 1HB  ALA A  35      20.219  30.860  36.953  1.00  0.00           H  
ATOM    524 2HB  ALA A  35      21.579  31.851  36.372  1.00  0.00           H  
ATOM    525 3HB  ALA A  35      21.391  31.521  38.120  1.00  0.00           H  
ATOM    526  N   VAL A  36      19.213  32.818  39.692  1.00  0.00           N  
ATOM    527  CA  VAL A  36      18.083  32.471  40.545  1.00  0.00           C  
ATOM    528  C   VAL A  36      17.017  33.551  40.574  1.00  0.00           C  
ATOM    529  O   VAL A  36      15.831  33.224  40.673  1.00  0.00           O  
ATOM    530  CB  VAL A  36      18.463  32.190  42.012  1.00  0.00           C  
ATOM    531  CG1 VAL A  36      19.446  31.029  42.017  1.00  0.00           C  
ATOM    532  CG2 VAL A  36      19.055  33.411  42.700  1.00  0.00           C  
ATOM    533  H   VAL A  36      20.114  33.098  40.054  1.00  0.00           H  
ATOM    534  HA  VAL A  36      17.633  31.560  40.149  1.00  0.00           H  
ATOM    535  HB  VAL A  36      17.574  31.889  42.566  1.00  0.00           H  
ATOM    536 1HG1 VAL A  36      19.747  30.790  43.037  1.00  0.00           H  
ATOM    537 2HG1 VAL A  36      18.977  30.152  41.572  1.00  0.00           H  
ATOM    538 3HG1 VAL A  36      20.320  31.323  41.435  1.00  0.00           H  
ATOM    539 1HG2 VAL A  36      19.299  33.144  43.728  1.00  0.00           H  
ATOM    540 2HG2 VAL A  36      19.955  33.716  42.166  1.00  0.00           H  
ATOM    541 3HG2 VAL A  36      18.363  34.254  42.716  1.00  0.00           H  
ATOM    542  N   GLU A  37      17.382  34.819  40.480  1.00  0.00           N  
ATOM    543  CA  GLU A  37      16.310  35.799  40.534  1.00  0.00           C  
ATOM    544  C   GLU A  37      15.475  35.717  39.250  1.00  0.00           C  
ATOM    545  O   GLU A  37      14.249  35.822  39.302  1.00  0.00           O  
ATOM    546  CB  GLU A  37      16.917  37.192  40.723  1.00  0.00           C  
ATOM    547  CG  GLU A  37      17.592  37.403  42.071  1.00  0.00           C  
ATOM    548  CD  GLU A  37      16.644  37.334  43.236  1.00  0.00           C  
ATOM    549  OE1 GLU A  37      15.640  38.002  43.176  1.00  0.00           O  
ATOM    550  OE2 GLU A  37      16.905  36.630  44.183  1.00  0.00           O  
ATOM    551  H   GLU A  37      18.346  35.101  40.376  1.00  0.00           H  
ATOM    552  HA  GLU A  37      15.669  35.577  41.388  1.00  0.00           H  
ATOM    553 1HB  GLU A  37      17.657  37.371  39.943  1.00  0.00           H  
ATOM    554 2HB  GLU A  37      16.135  37.944  40.616  1.00  0.00           H  
ATOM    555 1HG  GLU A  37      18.359  36.641  42.204  1.00  0.00           H  
ATOM    556 2HG  GLU A  37      18.081  38.376  42.070  1.00  0.00           H  
ATOM    557  N   ALA A  38      16.112  35.520  38.093  1.00  0.00           N  
ATOM    558  CA  ALA A  38      15.344  35.391  36.854  1.00  0.00           C  
ATOM    559  C   ALA A  38      14.495  34.129  36.897  1.00  0.00           C  
ATOM    560  O   ALA A  38      13.349  34.135  36.433  1.00  0.00           O  
ATOM    561  CB  ALA A  38      16.292  35.377  35.663  1.00  0.00           C  
ATOM    562  H   ALA A  38      17.120  35.455  38.058  1.00  0.00           H  
ATOM    563  HA  ALA A  38      14.674  36.245  36.758  1.00  0.00           H  
ATOM    564 1HB  ALA A  38      15.717  35.272  34.741  1.00  0.00           H  
ATOM    565 2HB  ALA A  38      16.854  36.311  35.632  1.00  0.00           H  
ATOM    566 3HB  ALA A  38      16.975  34.537  35.770  1.00  0.00           H  
ATOM    567  N   ILE A  39      15.029  33.038  37.452  1.00  0.00           N  
ATOM    568  CA  ILE A  39      14.276  31.793  37.577  1.00  0.00           C  
ATOM    569  C   ILE A  39      13.075  31.999  38.516  1.00  0.00           C  
ATOM    570  O   ILE A  39      11.936  31.608  38.178  1.00  0.00           O  
ATOM    571  CB  ILE A  39      15.154  30.645  38.105  1.00  0.00           C  
ATOM    572  CG1 ILE A  39      16.175  30.226  37.044  1.00  0.00           C  
ATOM    573  CG2 ILE A  39      14.292  29.461  38.517  1.00  0.00           C  
ATOM    574  CD1 ILE A  39      17.322  29.387  37.557  1.00  0.00           C  
ATOM    575  H   ILE A  39      15.977  33.055  37.801  1.00  0.00           H  
ATOM    576  HA  ILE A  39      13.910  31.510  36.591  1.00  0.00           H  
ATOM    577  HB  ILE A  39      15.718  30.994  38.970  1.00  0.00           H  
ATOM    578 1HG1 ILE A  39      15.652  29.660  36.273  1.00  0.00           H  
ATOM    579 2HG1 ILE A  39      16.597  31.118  36.581  1.00  0.00           H  
ATOM    580 1HG2 ILE A  39      14.914  28.648  38.890  1.00  0.00           H  
ATOM    581 2HG2 ILE A  39      13.599  29.758  39.303  1.00  0.00           H  
ATOM    582 3HG2 ILE A  39      13.727  29.111  37.653  1.00  0.00           H  
ATOM    583 1HD1 ILE A  39      17.985  29.145  36.725  1.00  0.00           H  
ATOM    584 2HD1 ILE A  39      17.879  29.936  38.316  1.00  0.00           H  
ATOM    585 3HD1 ILE A  39      16.947  28.463  37.997  1.00  0.00           H  
ATOM    586  N   SER A  40      13.278  32.627  39.673  1.00  0.00           N  
ATOM    587  CA  SER A  40      12.155  32.816  40.598  1.00  0.00           C  
ATOM    588  C   SER A  40      10.997  33.568  39.954  1.00  0.00           C  
ATOM    589  O   SER A  40       9.826  33.158  40.085  1.00  0.00           O  
ATOM    590  CB  SER A  40      12.643  33.567  41.821  1.00  0.00           C  
ATOM    591  OG  SER A  40      11.596  33.793  42.722  1.00  0.00           O  
ATOM    592  H   SER A  40      14.191  32.975  39.923  1.00  0.00           H  
ATOM    593  HA  SER A  40      11.788  31.836  40.902  1.00  0.00           H  
ATOM    594 1HB  SER A  40      13.431  32.993  42.309  1.00  0.00           H  
ATOM    595 2HB  SER A  40      13.075  34.519  41.512  1.00  0.00           H  
ATOM    596  HG  SER A  40      11.334  32.925  43.037  1.00  0.00           H  
ATOM    597  N   ASP A  41      11.286  34.663  39.261  1.00  0.00           N  
ATOM    598  CA  ASP A  41      10.184  35.398  38.658  1.00  0.00           C  
ATOM    599  C   ASP A  41       9.550  34.586  37.531  1.00  0.00           C  
ATOM    600  O   ASP A  41       8.322  34.640  37.342  1.00  0.00           O  
ATOM    601  CB  ASP A  41      10.652  36.749  38.111  1.00  0.00           C  
ATOM    602  CG  ASP A  41      11.064  37.745  39.186  1.00  0.00           C  
ATOM    603  OD1 ASP A  41      10.826  37.546  40.354  1.00  0.00           O  
ATOM    604  OD2 ASP A  41      11.636  38.728  38.782  1.00  0.00           O  
ATOM    605  H   ASP A  41      12.243  34.968  39.156  1.00  0.00           H  
ATOM    606  HA  ASP A  41       9.429  35.578  39.423  1.00  0.00           H  
ATOM    607 1HB  ASP A  41      11.502  36.587  37.449  1.00  0.00           H  
ATOM    608 2HB  ASP A  41       9.845  37.188  37.524  1.00  0.00           H  
ATOM    609  N   ARG A  42      10.367  33.864  36.771  1.00  0.00           N  
ATOM    610  CA  ARG A  42       9.883  33.021  35.673  1.00  0.00           C  
ATOM    611  C   ARG A  42       9.020  31.877  36.186  1.00  0.00           C  
ATOM    612  O   ARG A  42       8.062  31.474  35.515  1.00  0.00           O  
ATOM    613  CB  ARG A  42      11.072  32.466  34.902  1.00  0.00           C  
ATOM    614  CG  ARG A  42      10.788  31.499  33.764  1.00  0.00           C  
ATOM    615  CD  ARG A  42       9.887  32.024  32.707  1.00  0.00           C  
ATOM    616  NE  ARG A  42      10.318  33.280  32.117  1.00  0.00           N  
ATOM    617  CZ  ARG A  42      11.238  33.443  31.145  1.00  0.00           C  
ATOM    618  NH1 ARG A  42      11.865  32.418  30.612  1.00  0.00           N  
ATOM    619  NH2 ARG A  42      11.533  34.652  30.700  1.00  0.00           N  
ATOM    620  H   ARG A  42      11.363  33.883  36.938  1.00  0.00           H  
ATOM    621  HA  ARG A  42       9.272  33.639  35.015  1.00  0.00           H  
ATOM    622 1HB  ARG A  42      11.631  33.295  34.470  1.00  0.00           H  
ATOM    623 2HB  ARG A  42      11.731  31.941  35.594  1.00  0.00           H  
ATOM    624 1HG  ARG A  42      11.731  31.239  33.282  1.00  0.00           H  
ATOM    625 2HG  ARG A  42      10.316  30.603  34.169  1.00  0.00           H  
ATOM    626 1HD  ARG A  42       9.828  31.290  31.903  1.00  0.00           H  
ATOM    627 2HD  ARG A  42       8.896  32.194  33.124  1.00  0.00           H  
ATOM    628  HE  ARG A  42       9.870  34.109  32.485  1.00  0.00           H  
ATOM    629 1HH1 ARG A  42      11.692  31.466  30.900  1.00  0.00           H  
ATOM    630 2HH1 ARG A  42      12.544  32.601  29.887  1.00  0.00           H  
ATOM    631 1HH2 ARG A  42      11.092  35.486  31.062  1.00  0.00           H  
ATOM    632 2HH2 ARG A  42      12.223  34.765  29.972  1.00  0.00           H  
ATOM    633  N   ILE A  43       9.329  31.319  37.346  1.00  0.00           N  
ATOM    634  CA  ILE A  43       8.495  30.230  37.849  1.00  0.00           C  
ATOM    635  C   ILE A  43       7.089  30.771  38.118  1.00  0.00           C  
ATOM    636  O   ILE A  43       6.078  30.199  37.668  1.00  0.00           O  
ATOM    637  CB  ILE A  43       9.065  29.602  39.133  1.00  0.00           C  
ATOM    638  CG1 ILE A  43      10.391  28.876  38.884  1.00  0.00           C  
ATOM    639  CG2 ILE A  43       8.038  28.642  39.716  1.00  0.00           C  
ATOM    640  CD1 ILE A  43      11.135  28.577  40.165  1.00  0.00           C  
ATOM    641  H   ILE A  43      10.129  31.651  37.862  1.00  0.00           H  
ATOM    642  HA  ILE A  43       8.454  29.445  37.096  1.00  0.00           H  
ATOM    643  HB  ILE A  43       9.283  30.389  39.853  1.00  0.00           H  
ATOM    644 1HG1 ILE A  43      10.191  27.944  38.358  1.00  0.00           H  
ATOM    645 2HG1 ILE A  43      11.025  29.488  38.243  1.00  0.00           H  
ATOM    646 1HG2 ILE A  43       8.419  28.181  40.626  1.00  0.00           H  
ATOM    647 2HG2 ILE A  43       7.119  29.176  39.954  1.00  0.00           H  
ATOM    648 3HG2 ILE A  43       7.817  27.858  38.991  1.00  0.00           H  
ATOM    649 1HD1 ILE A  43      12.070  28.062  39.941  1.00  0.00           H  
ATOM    650 2HD1 ILE A  43      11.351  29.514  40.680  1.00  0.00           H  
ATOM    651 3HD1 ILE A  43      10.547  27.942  40.826  1.00  0.00           H  
ATOM    652  N   CYS A  44       7.032  31.884  38.836  1.00  0.00           N  
ATOM    653  CA  CYS A  44       5.752  32.495  39.187  1.00  0.00           C  
ATOM    654  C   CYS A  44       4.972  32.970  37.956  1.00  0.00           C  
ATOM    655  O   CYS A  44       3.783  32.707  37.814  1.00  0.00           O  
ATOM    656  CB  CYS A  44       5.960  33.686  40.123  1.00  0.00           C  
ATOM    657  SG  CYS A  44       4.407  34.441  40.666  1.00  0.00           S  
ATOM    658  H   CYS A  44       7.897  32.308  39.140  1.00  0.00           H  
ATOM    659  HA  CYS A  44       5.145  31.748  39.700  1.00  0.00           H  
ATOM    660 1HB  CYS A  44       6.516  33.366  41.004  1.00  0.00           H  
ATOM    661 2HB  CYS A  44       6.556  34.445  39.616  1.00  0.00           H  
ATOM    662  N   ILE A  45       5.623  33.681  37.048  1.00  0.00           N  
ATOM    663  CA  ILE A  45       4.875  34.166  35.896  1.00  0.00           C  
ATOM    664  C   ILE A  45       4.468  33.034  34.952  1.00  0.00           C  
ATOM    665  O   ILE A  45       3.293  32.973  34.538  1.00  0.00           O  
ATOM    666  CB  ILE A  45       5.709  35.208  35.129  1.00  0.00           C  
ATOM    667  CG1 ILE A  45       5.832  36.437  36.035  1.00  0.00           C  
ATOM    668  CG2 ILE A  45       5.055  35.534  33.795  1.00  0.00           C  
ATOM    669  CD1 ILE A  45       6.859  37.449  35.581  1.00  0.00           C  
ATOM    670  H   ILE A  45       6.607  33.886  37.144  1.00  0.00           H  
ATOM    671  HA  ILE A  45       3.963  34.636  36.258  1.00  0.00           H  
ATOM    672  HB  ILE A  45       6.708  34.813  34.947  1.00  0.00           H  
ATOM    673 1HG1 ILE A  45       4.860  36.926  36.083  1.00  0.00           H  
ATOM    674 2HG1 ILE A  45       6.098  36.107  37.039  1.00  0.00           H  
ATOM    675 1HG2 ILE A  45       5.641  36.272  33.247  1.00  0.00           H  
ATOM    676 2HG2 ILE A  45       4.969  34.645  33.171  1.00  0.00           H  
ATOM    677 3HG2 ILE A  45       4.061  35.932  33.995  1.00  0.00           H  
ATOM    678 1HD1 ILE A  45       6.899  38.295  36.266  1.00  0.00           H  
ATOM    679 2HD1 ILE A  45       7.822  36.938  35.562  1.00  0.00           H  
ATOM    680 3HD1 ILE A  45       6.603  37.818  34.589  1.00  0.00           H  
ATOM    681  N   HIS A  46       5.367  32.116  34.628  1.00  0.00           N  
ATOM    682  CA  HIS A  46       5.035  31.055  33.712  1.00  0.00           C  
ATOM    683  C   HIS A  46       3.876  30.204  34.200  1.00  0.00           C  
ATOM    684  O   HIS A  46       3.021  29.800  33.408  1.00  0.00           O  
ATOM    685  CB  HIS A  46       6.226  30.132  33.435  1.00  0.00           C  
ATOM    686  CG  HIS A  46       5.915  29.096  32.400  1.00  0.00           C  
ATOM    687  ND1 HIS A  46       5.817  29.396  31.057  1.00  0.00           N  
ATOM    688  CD2 HIS A  46       5.677  27.766  32.507  1.00  0.00           C  
ATOM    689  CE1 HIS A  46       5.534  28.294  30.384  1.00  0.00           C  
ATOM    690  NE2 HIS A  46       5.444  27.293  31.240  1.00  0.00           N  
ATOM    691  H   HIS A  46       6.301  32.135  35.011  1.00  0.00           H  
ATOM    692  HA  HIS A  46       4.728  31.492  32.761  1.00  0.00           H  
ATOM    693 1HB  HIS A  46       7.077  30.723  33.097  1.00  0.00           H  
ATOM    694 2HB  HIS A  46       6.521  29.633  34.358  1.00  0.00           H  
ATOM    695  HD1 HIS A  46       6.005  30.271  30.611  1.00  0.00           H  
ATOM    696  HD2 HIS A  46       5.645  27.084  33.357  1.00  0.00           H  
ATOM    697  HE1 HIS A  46       5.417  28.326  29.301  1.00  0.00           H  
ATOM    698  N   THR A  47       3.832  29.929  35.497  1.00  0.00           N  
ATOM    699  CA  THR A  47       2.780  29.075  36.049  1.00  0.00           C  
ATOM    700  C   THR A  47       1.579  29.850  36.586  1.00  0.00           C  
ATOM    701  O   THR A  47       0.739  29.277  37.290  1.00  0.00           O  
ATOM    702  CB  THR A  47       3.319  28.174  37.175  1.00  0.00           C  
ATOM    703  OG1 THR A  47       3.786  28.968  38.274  1.00  0.00           O  
ATOM    704  CG2 THR A  47       4.467  27.310  36.679  1.00  0.00           C  
ATOM    705  H   THR A  47       4.530  30.306  36.123  1.00  0.00           H  
ATOM    706  HA  THR A  47       2.418  28.444  35.238  1.00  0.00           H  
ATOM    707  HB  THR A  47       2.519  27.528  37.538  1.00  0.00           H  
ATOM    708  HG1 THR A  47       4.586  29.437  38.026  1.00  0.00           H  
ATOM    709 1HG2 THR A  47       4.827  26.683  37.494  1.00  0.00           H  
ATOM    710 2HG2 THR A  47       4.118  26.679  35.861  1.00  0.00           H  
ATOM    711 3HG2 THR A  47       5.276  27.946  36.324  1.00  0.00           H  
ATOM    712  N   ASN A  48       1.477  31.139  36.284  1.00  0.00           N  
ATOM    713  CA  ASN A  48       0.374  31.997  36.729  1.00  0.00           C  
ATOM    714  C   ASN A  48       0.219  32.032  38.244  1.00  0.00           C  
ATOM    715  O   ASN A  48      -0.893  31.977  38.779  1.00  0.00           O  
ATOM    716  CB  ASN A  48      -0.930  31.555  36.090  1.00  0.00           C  
ATOM    717  CG  ASN A  48      -0.916  31.658  34.590  1.00  0.00           C  
ATOM    718  OD1 ASN A  48      -0.628  32.709  34.006  1.00  0.00           O  
ATOM    719  ND2 ASN A  48      -1.227  30.559  33.953  1.00  0.00           N  
ATOM    720  H   ASN A  48       2.191  31.576  35.714  1.00  0.00           H  
ATOM    721  HA  ASN A  48       0.598  33.015  36.411  1.00  0.00           H  
ATOM    722 1HB  ASN A  48      -1.155  30.521  36.355  1.00  0.00           H  
ATOM    723 2HB  ASN A  48      -1.746  32.169  36.474  1.00  0.00           H  
ATOM    724 1HD2 ASN A  48      -1.241  30.544  32.952  1.00  0.00           H  
ATOM    725 2HD2 ASN A  48      -1.451  29.736  34.474  1.00  0.00           H  
ATOM    726  N   ALA A  49       1.358  32.095  38.926  1.00  0.00           N  
ATOM    727  CA  ALA A  49       1.547  32.124  40.367  1.00  0.00           C  
ATOM    728  C   ALA A  49       1.009  30.873  41.055  1.00  0.00           C  
ATOM    729  O   ALA A  49       0.756  30.897  42.255  1.00  0.00           O  
ATOM    730  CB  ALA A  49       0.899  33.370  40.953  1.00  0.00           C  
ATOM    731  H   ALA A  49       2.218  32.123  38.397  1.00  0.00           H  
ATOM    732  HA  ALA A  49       2.621  32.151  40.558  1.00  0.00           H  
ATOM    733 1HB  ALA A  49       1.074  33.404  42.029  1.00  0.00           H  
ATOM    734 2HB  ALA A  49       1.336  34.253  40.484  1.00  0.00           H  
ATOM    735 3HB  ALA A  49      -0.174  33.353  40.766  1.00  0.00           H  
ATOM    736  N   HIS A  50       0.833  29.788  40.307  1.00  0.00           N  
ATOM    737  CA  HIS A  50       0.461  28.497  40.890  1.00  0.00           C  
ATOM    738  C   HIS A  50       1.652  28.006  41.683  1.00  0.00           C  
ATOM    739  O   HIS A  50       1.515  27.460  42.782  1.00  0.00           O  
ATOM    740  CB  HIS A  50       0.085  27.484  39.804  1.00  0.00           C  
ATOM    741  CG  HIS A  50      -0.379  26.166  40.342  1.00  0.00           C  
ATOM    742  ND1 HIS A  50      -1.576  26.006  41.005  1.00  0.00           N  
ATOM    743  CD2 HIS A  50       0.199  24.954  40.311  1.00  0.00           C  
ATOM    744  CE1 HIS A  50      -1.708  24.738  41.358  1.00  0.00           C  
ATOM    745  NE2 HIS A  50      -0.641  24.075  40.949  1.00  0.00           N  
ATOM    746  H   HIS A  50       0.956  29.831  39.306  1.00  0.00           H  
ATOM    747  HA  HIS A  50      -0.405  28.612  41.542  1.00  0.00           H  
ATOM    748 1HB  HIS A  50      -0.708  27.900  39.182  1.00  0.00           H  
ATOM    749 2HB  HIS A  50       0.947  27.306  39.160  1.00  0.00           H  
ATOM    750  HD1 HIS A  50      -2.285  26.700  41.134  1.00  0.00           H  
ATOM    751  HD2 HIS A  50       1.145  24.607  39.896  1.00  0.00           H  
ATOM    752  HE1 HIS A  50      -2.595  24.402  41.896  1.00  0.00           H  
ATOM    753  N   VAL A  51       2.838  28.190  41.110  1.00  0.00           N  
ATOM    754  CA  VAL A  51       4.073  27.774  41.751  1.00  0.00           C  
ATOM    755  C   VAL A  51       4.921  29.028  41.947  1.00  0.00           C  
ATOM    756  O   VAL A  51       5.164  29.757  40.997  1.00  0.00           O  
ATOM    757  CB  VAL A  51       4.825  26.741  40.890  1.00  0.00           C  
ATOM    758  CG1 VAL A  51       6.102  26.303  41.594  1.00  0.00           C  
ATOM    759  CG2 VAL A  51       3.919  25.551  40.611  1.00  0.00           C  
ATOM    760  H   VAL A  51       2.900  28.632  40.203  1.00  0.00           H  
ATOM    761  HA  VAL A  51       3.845  27.303  42.709  1.00  0.00           H  
ATOM    762  HB  VAL A  51       5.121  27.200  39.947  1.00  0.00           H  
ATOM    763 1HG1 VAL A  51       6.624  25.574  40.974  1.00  0.00           H  
ATOM    764 2HG1 VAL A  51       6.751  27.163  41.758  1.00  0.00           H  
ATOM    765 3HG1 VAL A  51       5.861  25.852  42.555  1.00  0.00           H  
ATOM    766 1HG2 VAL A  51       4.453  24.823  40.002  1.00  0.00           H  
ATOM    767 2HG2 VAL A  51       3.623  25.089  41.553  1.00  0.00           H  
ATOM    768 3HG2 VAL A  51       3.035  25.902  40.078  1.00  0.00           H  
ATOM    769  N   SER A  52       5.359  29.304  43.168  1.00  0.00           N  
ATOM    770  CA  SER A  52       6.181  30.477  43.375  1.00  0.00           C  
ATOM    771  C   SER A  52       7.289  30.122  44.336  1.00  0.00           C  
ATOM    772  O   SER A  52       7.042  29.814  45.511  1.00  0.00           O  
ATOM    773  CB  SER A  52       5.349  31.621  43.920  1.00  0.00           C  
ATOM    774  OG  SER A  52       6.143  32.749  44.164  1.00  0.00           O  
ATOM    775  H   SER A  52       5.121  28.700  43.942  1.00  0.00           H  
ATOM    776  HA  SER A  52       6.609  30.794  42.422  1.00  0.00           H  
ATOM    777 1HB  SER A  52       4.565  31.869  43.204  1.00  0.00           H  
ATOM    778 2HB  SER A  52       4.862  31.310  44.844  1.00  0.00           H  
ATOM    779  HG  SER A  52       5.535  33.438  44.443  1.00  0.00           H  
ATOM    780  N   VAL A  53       8.522  30.179  43.842  1.00  0.00           N  
ATOM    781  CA  VAL A  53       9.669  29.800  44.643  1.00  0.00           C  
ATOM    782  C   VAL A  53      10.704  30.914  44.691  1.00  0.00           C  
ATOM    783  O   VAL A  53      11.211  31.345  43.632  1.00  0.00           O  
ATOM    784  CB  VAL A  53      10.301  28.528  44.048  1.00  0.00           C  
ATOM    785  CG1 VAL A  53      11.478  28.071  44.897  1.00  0.00           C  
ATOM    786  CG2 VAL A  53       9.245  27.437  43.949  1.00  0.00           C  
ATOM    787  H   VAL A  53       8.650  30.496  42.891  1.00  0.00           H  
ATOM    788  HA  VAL A  53       9.335  29.599  45.662  1.00  0.00           H  
ATOM    789  HB  VAL A  53      10.693  28.746  43.055  1.00  0.00           H  
ATOM    790 1HG1 VAL A  53      11.914  27.171  44.464  1.00  0.00           H  
ATOM    791 2HG1 VAL A  53      12.242  28.847  44.940  1.00  0.00           H  
ATOM    792 3HG1 VAL A  53      11.126  27.857  45.906  1.00  0.00           H  
ATOM    793 1HG2 VAL A  53       9.702  26.543  43.527  1.00  0.00           H  
ATOM    794 2HG2 VAL A  53       8.852  27.217  44.942  1.00  0.00           H  
ATOM    795 3HG2 VAL A  53       8.426  27.761  43.306  1.00  0.00           H  
ATOM    796  N   GLU A  54      11.031  31.421  45.871  1.00  0.00           N  
ATOM    797  CA  GLU A  54      12.038  32.452  45.887  1.00  0.00           C  
ATOM    798  C   GLU A  54      13.346  31.685  45.969  1.00  0.00           C  
ATOM    799  O   GLU A  54      13.852  31.414  47.057  1.00  0.00           O  
ATOM    800  CB  GLU A  54      11.852  33.401  47.073  1.00  0.00           C  
ATOM    801  CG  GLU A  54      12.767  34.617  47.036  1.00  0.00           C  
ATOM    802  CD  GLU A  54      12.409  35.676  48.041  1.00  0.00           C  
ATOM    803  OE1 GLU A  54      11.514  35.460  48.824  1.00  0.00           O  
ATOM    804  OE2 GLU A  54      13.034  36.710  48.029  1.00  0.00           O  
ATOM    805  H   GLU A  54      10.587  31.094  46.717  1.00  0.00           H  
ATOM    806  HA  GLU A  54      11.996  33.048  44.974  1.00  0.00           H  
ATOM    807 1HB  GLU A  54      10.820  33.752  47.097  1.00  0.00           H  
ATOM    808 2HB  GLU A  54      12.037  32.868  48.005  1.00  0.00           H  
ATOM    809 1HG  GLU A  54      13.789  34.291  47.226  1.00  0.00           H  
ATOM    810 2HG  GLU A  54      12.731  35.052  46.038  1.00  0.00           H  
ATOM    811  N   VAL A  55      13.848  31.313  44.810  1.00  0.00           N  
ATOM    812  CA  VAL A  55      14.983  30.434  44.643  1.00  0.00           C  
ATOM    813  C   VAL A  55      16.261  31.059  45.188  1.00  0.00           C  
ATOM    814  O   VAL A  55      16.569  32.213  44.891  1.00  0.00           O  
ATOM    815  CB  VAL A  55      15.175  30.091  43.155  1.00  0.00           C  
ATOM    816  CG1 VAL A  55      16.423  29.240  42.973  1.00  0.00           C  
ATOM    817  CG2 VAL A  55      13.952  29.372  42.605  1.00  0.00           C  
ATOM    818  H   VAL A  55      13.380  31.689  43.999  1.00  0.00           H  
ATOM    819  HA  VAL A  55      14.801  29.508  45.191  1.00  0.00           H  
ATOM    820  HB  VAL A  55      15.328  31.009  42.587  1.00  0.00           H  
ATOM    821 1HG1 VAL A  55      16.528  29.016  41.911  1.00  0.00           H  
ATOM    822 2HG1 VAL A  55      17.320  29.755  43.318  1.00  0.00           H  
ATOM    823 3HG1 VAL A  55      16.300  28.322  43.549  1.00  0.00           H  
ATOM    824 1HG2 VAL A  55      14.109  29.139  41.552  1.00  0.00           H  
ATOM    825 2HG2 VAL A  55      13.799  28.448  43.165  1.00  0.00           H  
ATOM    826 3HG2 VAL A  55      13.071  30.004  42.704  1.00  0.00           H  
ATOM    827  N   SER A  56      16.989  30.284  45.978  1.00  0.00           N  
ATOM    828  CA  SER A  56      18.223  30.715  46.623  1.00  0.00           C  
ATOM    829  C   SER A  56      19.515  30.699  45.813  1.00  0.00           C  
ATOM    830  O   SER A  56      19.875  29.695  45.187  1.00  0.00           O  
ATOM    831  CB  SER A  56      18.487  29.894  47.869  1.00  0.00           C  
ATOM    832  OG  SER A  56      19.758  30.178  48.388  1.00  0.00           O  
ATOM    833  H   SER A  56      16.677  29.337  46.144  1.00  0.00           H  
ATOM    834  HA  SER A  56      18.079  31.762  46.896  1.00  0.00           H  
ATOM    835 1HB  SER A  56      17.727  30.109  48.620  1.00  0.00           H  
ATOM    836 2HB  SER A  56      18.417  28.832  47.635  1.00  0.00           H  
ATOM    837  HG  SER A  56      19.705  29.918  49.311  1.00  0.00           H  
ATOM    838  N   ALA A  57      20.202  31.837  45.842  1.00  0.00           N  
ATOM    839  CA  ALA A  57      21.489  32.008  45.191  1.00  0.00           C  
ATOM    840  C   ALA A  57      22.516  31.126  45.921  1.00  0.00           C  
ATOM    841  O   ALA A  57      23.493  30.703  45.323  1.00  0.00           O  
ATOM    842  CB  ALA A  57      21.942  33.462  45.188  1.00  0.00           C  
ATOM    843  H   ALA A  57      19.795  32.609  46.349  1.00  0.00           H  
ATOM    844  HA  ALA A  57      21.426  31.690  44.151  1.00  0.00           H  
ATOM    845 1HB  ALA A  57      22.927  33.532  44.724  1.00  0.00           H  
ATOM    846 2HB  ALA A  57      21.238  34.076  44.628  1.00  0.00           H  
ATOM    847 3HB  ALA A  57      21.995  33.821  46.216  1.00  0.00           H  
ATOM    848  N   GLU A  58      22.275  30.869  47.199  1.00  0.00           N  
ATOM    849  CA  GLU A  58      23.196  30.080  48.024  1.00  0.00           C  
ATOM    850  C   GLU A  58      23.249  28.631  47.543  1.00  0.00           C  
ATOM    851  O   GLU A  58      24.333  28.044  47.420  1.00  0.00           O  
ATOM    852  CB  GLU A  58      22.775  30.131  49.493  1.00  0.00           C  
ATOM    853  CG  GLU A  58      23.743  29.537  50.507  1.00  0.00           C  
ATOM    854  CD  GLU A  58      24.986  30.345  50.756  1.00  0.00           C  
ATOM    855  OE1 GLU A  58      24.985  31.514  50.453  1.00  0.00           O  
ATOM    856  OE2 GLU A  58      25.956  29.818  51.250  1.00  0.00           O  
ATOM    857  H   GLU A  58      21.437  31.216  47.643  1.00  0.00           H  
ATOM    858  HA  GLU A  58      24.196  30.507  47.931  1.00  0.00           H  
ATOM    859 1HB  GLU A  58      22.629  31.187  49.727  1.00  0.00           H  
ATOM    860 2HB  GLU A  58      21.833  29.603  49.626  1.00  0.00           H  
ATOM    861 1HG  GLU A  58      23.222  29.422  51.456  1.00  0.00           H  
ATOM    862 2HG  GLU A  58      24.045  28.547  50.161  1.00  0.00           H  
ATOM    863  N   ASP A  59      22.065  28.088  47.256  1.00  0.00           N  
ATOM    864  CA  ASP A  59      21.934  26.694  46.852  1.00  0.00           C  
ATOM    865  C   ASP A  59      22.563  26.540  45.479  1.00  0.00           C  
ATOM    866  O   ASP A  59      23.304  25.583  45.210  1.00  0.00           O  
ATOM    867  CB  ASP A  59      20.448  26.326  46.841  1.00  0.00           C  
ATOM    868  CG  ASP A  59      20.140  24.849  46.635  1.00  0.00           C  
ATOM    869  OD1 ASP A  59      20.877  24.021  47.114  1.00  0.00           O  
ATOM    870  OD2 ASP A  59      19.160  24.553  45.994  1.00  0.00           O  
ATOM    871  H   ASP A  59      21.246  28.674  47.328  1.00  0.00           H  
ATOM    872  HA  ASP A  59      22.461  26.060  47.566  1.00  0.00           H  
ATOM    873 1HB  ASP A  59      19.999  26.626  47.787  1.00  0.00           H  
ATOM    874 2HB  ASP A  59      19.952  26.881  46.043  1.00  0.00           H  
ATOM    875  N   LEU A  60      22.294  27.486  44.585  1.00  0.00           N  
ATOM    876  CA  LEU A  60      22.924  27.372  43.266  1.00  0.00           C  
ATOM    877  C   LEU A  60      24.442  27.587  43.377  1.00  0.00           C  
ATOM    878  O   LEU A  60      25.242  26.860  42.750  1.00  0.00           O  
ATOM    879  CB  LEU A  60      22.286  28.406  42.330  1.00  0.00           C  
ATOM    880  CG  LEU A  60      22.817  28.480  40.893  1.00  0.00           C  
ATOM    881  CD1 LEU A  60      22.718  27.141  40.175  1.00  0.00           C  
ATOM    882  CD2 LEU A  60      22.018  29.544  40.156  1.00  0.00           C  
ATOM    883  H   LEU A  60      21.678  28.255  44.804  1.00  0.00           H  
ATOM    884  HA  LEU A  60      22.730  26.368  42.889  1.00  0.00           H  
ATOM    885 1HB  LEU A  60      21.219  28.205  42.256  1.00  0.00           H  
ATOM    886 2HB  LEU A  60      22.422  29.390  42.776  1.00  0.00           H  
ATOM    887  HG  LEU A  60      23.874  28.746  40.920  1.00  0.00           H  
ATOM    888 1HD1 LEU A  60      23.105  27.236  39.160  1.00  0.00           H  
ATOM    889 2HD1 LEU A  60      23.299  26.386  40.704  1.00  0.00           H  
ATOM    890 3HD1 LEU A  60      21.677  26.825  40.133  1.00  0.00           H  
ATOM    891 1HD2 LEU A  60      22.384  29.611  39.130  1.00  0.00           H  
ATOM    892 2HD2 LEU A  60      20.961  29.279  40.148  1.00  0.00           H  
ATOM    893 3HD2 LEU A  60      22.151  30.499  40.664  1.00  0.00           H  
ATOM    894  N   LEU A  61      24.875  28.577  44.147  1.00  0.00           N  
ATOM    895  CA  LEU A  61      26.307  28.851  44.256  1.00  0.00           C  
ATOM    896  C   LEU A  61      27.113  27.682  44.784  1.00  0.00           C  
ATOM    897  O   LEU A  61      28.113  27.287  44.145  1.00  0.00           O  
ATOM    898  CB  LEU A  61      26.486  30.066  45.176  1.00  0.00           C  
ATOM    899  CG  LEU A  61      27.900  30.484  45.601  1.00  0.00           C  
ATOM    900  CD1 LEU A  61      28.738  30.840  44.380  1.00  0.00           C  
ATOM    901  CD2 LEU A  61      27.783  31.665  46.552  1.00  0.00           C  
ATOM    902  H   LEU A  61      24.237  29.161  44.671  1.00  0.00           H  
ATOM    903  HA  LEU A  61      26.679  29.073  43.256  1.00  0.00           H  
ATOM    904 1HB  LEU A  61      26.050  30.930  44.676  1.00  0.00           H  
ATOM    905 2HB  LEU A  61      25.935  29.872  46.096  1.00  0.00           H  
ATOM    906  HG  LEU A  61      28.398  29.654  46.102  1.00  0.00           H  
ATOM    907 1HD1 LEU A  61      29.734  31.132  44.710  1.00  0.00           H  
ATOM    908 2HD1 LEU A  61      28.808  29.975  43.721  1.00  0.00           H  
ATOM    909 3HD1 LEU A  61      28.281  31.665  43.837  1.00  0.00           H  
ATOM    910 1HD2 LEU A  61      28.778  31.979  46.868  1.00  0.00           H  
ATOM    911 2HD2 LEU A  61      27.287  32.497  46.051  1.00  0.00           H  
ATOM    912 3HD2 LEU A  61      27.201  31.376  47.428  1.00  0.00           H  
ATOM    913  N   THR A  62      26.694  27.097  45.895  1.00  0.00           N  
ATOM    914  CA  THR A  62      27.475  26.016  46.455  1.00  0.00           C  
ATOM    915  C   THR A  62      27.211  24.655  45.881  1.00  0.00           C  
ATOM    916  O   THR A  62      28.149  23.858  45.770  1.00  0.00           O  
ATOM    917  CB  THR A  62      27.309  25.880  47.980  1.00  0.00           C  
ATOM    918  OG1 THR A  62      28.265  24.909  48.426  1.00  0.00           O  
ATOM    919  CG2 THR A  62      25.930  25.438  48.445  1.00  0.00           C  
ATOM    920  H   THR A  62      25.841  27.399  46.344  1.00  0.00           H  
ATOM    921  HA  THR A  62      28.523  26.229  46.248  1.00  0.00           H  
ATOM    922  HB  THR A  62      27.509  26.844  48.447  1.00  0.00           H  
ATOM    923  HG1 THR A  62      29.135  25.316  48.463  1.00  0.00           H  
ATOM    924 1HG2 THR A  62      25.933  25.378  49.534  1.00  0.00           H  
ATOM    925 2HG2 THR A  62      25.146  26.131  48.140  1.00  0.00           H  
ATOM    926 3HG2 THR A  62      25.681  24.462  48.031  1.00  0.00           H  
ATOM    927  N   CYS A  63      25.977  24.326  45.508  1.00  0.00           N  
ATOM    928  CA  CYS A  63      25.794  22.966  45.041  1.00  0.00           C  
ATOM    929  C   CYS A  63      26.127  22.847  43.573  1.00  0.00           C  
ATOM    930  O   CYS A  63      26.323  21.754  43.086  1.00  0.00           O  
ATOM    931  CB  CYS A  63      24.399  22.473  45.358  1.00  0.00           C  
ATOM    932  SG  CYS A  63      24.067  22.381  47.125  1.00  0.00           S  
ATOM    933  H   CYS A  63      25.182  24.950  45.529  1.00  0.00           H  
ATOM    934  HA  CYS A  63      26.513  22.327  45.555  1.00  0.00           H  
ATOM    935 1HB  CYS A  63      23.662  23.136  44.905  1.00  0.00           H  
ATOM    936 2HB  CYS A  63      24.253  21.482  44.928  1.00  0.00           H  
ATOM    937  N   CYS A  64      26.201  23.954  42.851  1.00  0.00           N  
ATOM    938  CA  CYS A  64      26.679  23.824  41.489  1.00  0.00           C  
ATOM    939  C   CYS A  64      28.217  23.741  41.571  1.00  0.00           C  
ATOM    940  O   CYS A  64      28.824  22.851  40.991  1.00  0.00           O  
ATOM    941  CB  CYS A  64      26.248  25.004  40.618  1.00  0.00           C  
ATOM    942  SG  CYS A  64      26.526  24.716  38.854  1.00  0.00           S  
ATOM    943  H   CYS A  64      25.948  24.871  43.190  1.00  0.00           H  
ATOM    944  HA  CYS A  64      26.262  22.927  41.034  1.00  0.00           H  
ATOM    945 1HB  CYS A  64      25.188  25.204  40.777  1.00  0.00           H  
ATOM    946 2HB  CYS A  64      26.796  25.898  40.915  1.00  0.00           H  
ATOM    947  N   GLY A  65      28.843  24.666  42.296  1.00  0.00           N  
ATOM    948  CA  GLY A  65      30.287  24.597  42.465  1.00  0.00           C  
ATOM    949  C   GLY A  65      31.031  24.729  41.145  1.00  0.00           C  
ATOM    950  O   GLY A  65      30.865  25.718  40.414  1.00  0.00           O  
ATOM    951  H   GLY A  65      28.361  25.431  42.744  1.00  0.00           H  
ATOM    952 1HA  GLY A  65      30.602  25.394  43.140  1.00  0.00           H  
ATOM    953 2HA  GLY A  65      30.547  23.647  42.932  1.00  0.00           H  
ATOM    954  N   SER A  66      31.820  23.703  40.840  1.00  0.00           N  
ATOM    955  CA  SER A  66      32.621  23.649  39.632  1.00  0.00           C  
ATOM    956  C   SER A  66      31.756  23.453  38.396  1.00  0.00           C  
ATOM    957  O   SER A  66      32.176  23.723  37.269  1.00  0.00           O  
ATOM    958  CB  SER A  66      33.644  22.535  39.730  1.00  0.00           C  
ATOM    959  OG  SER A  66      33.019  21.281  39.732  1.00  0.00           O  
ATOM    960  H   SER A  66      31.873  22.919  41.475  1.00  0.00           H  
ATOM    961  HA  SER A  66      33.140  24.603  39.533  1.00  0.00           H  
ATOM    962 1HB  SER A  66      34.334  22.602  38.891  1.00  0.00           H  
ATOM    963 2HB  SER A  66      34.223  22.658  40.645  1.00  0.00           H  
ATOM    964  HG  SER A  66      33.715  20.639  39.887  1.00  0.00           H  
ATOM    965  N   MET A  67      30.532  22.972  38.566  1.00  0.00           N  
ATOM    966  CA  MET A  67      29.685  22.728  37.400  1.00  0.00           C  
ATOM    967  C   MET A  67      29.343  24.019  36.664  1.00  0.00           C  
ATOM    968  O   MET A  67      29.099  23.993  35.459  1.00  0.00           O  
ATOM    969  CB  MET A  67      28.386  22.015  37.771  1.00  0.00           C  
ATOM    970  CG  MET A  67      28.435  20.534  38.123  1.00  0.00           C  
ATOM    971  SD  MET A  67      26.817  19.950  38.666  1.00  0.00           S  
ATOM    972  CE  MET A  67      25.791  20.039  37.200  1.00  0.00           C  
ATOM    973  H   MET A  67      30.183  22.776  39.492  1.00  0.00           H  
ATOM    974  HA  MET A  67      30.235  22.092  36.709  1.00  0.00           H  
ATOM    975 1HB  MET A  67      27.934  22.501  38.635  1.00  0.00           H  
ATOM    976 2HB  MET A  67      27.706  22.115  36.925  1.00  0.00           H  
ATOM    977 1HG  MET A  67      28.752  19.959  37.254  1.00  0.00           H  
ATOM    978 2HG  MET A  67      29.163  20.375  38.918  1.00  0.00           H  
ATOM    979 1HE  MET A  67      24.782  19.700  37.436  1.00  0.00           H  
ATOM    980 2HE  MET A  67      25.743  21.064  36.834  1.00  0.00           H  
ATOM    981 3HE  MET A  67      26.214  19.402  36.423  1.00  0.00           H  
ATOM    982  N   CYS A  68      29.338  25.144  37.369  1.00  0.00           N  
ATOM    983  CA  CYS A  68      28.989  26.425  36.778  1.00  0.00           C  
ATOM    984  C   CYS A  68      30.198  27.307  36.610  1.00  0.00           C  
ATOM    985  O   CYS A  68      30.062  28.484  36.271  1.00  0.00           O  
ATOM    986  CB  CYS A  68      27.965  27.160  37.643  1.00  0.00           C  
ATOM    987  SG  CYS A  68      26.320  26.418  37.778  1.00  0.00           S  
ATOM    988  H   CYS A  68      29.580  25.148  38.349  1.00  0.00           H  
ATOM    989  HA  CYS A  68      28.548  26.241  35.798  1.00  0.00           H  
ATOM    990 1HB  CYS A  68      28.371  27.236  38.651  1.00  0.00           H  
ATOM    991 2HB  CYS A  68      27.825  28.167  37.250  1.00  0.00           H  
ATOM    992  N   GLY A  69      31.382  26.765  36.869  1.00  0.00           N  
ATOM    993  CA  GLY A  69      32.598  27.549  36.866  1.00  0.00           C  
ATOM    994  C   GLY A  69      33.463  27.247  38.066  1.00  0.00           C  
ATOM    995  O   GLY A  69      34.090  26.187  38.134  1.00  0.00           O  
ATOM    996  H   GLY A  69      31.453  25.777  37.074  1.00  0.00           H  
ATOM    997 1HA  GLY A  69      33.158  27.342  35.955  1.00  0.00           H  
ATOM    998 2HA  GLY A  69      32.359  28.611  36.859  1.00  0.00           H  
ATOM    999  N   ASP A  70      33.475  28.148  39.045  1.00  0.00           N  
ATOM   1000  CA  ASP A  70      34.213  27.901  40.268  1.00  0.00           C  
ATOM   1001  C   ASP A  70      33.647  28.637  41.474  1.00  0.00           C  
ATOM   1002  O   ASP A  70      34.350  29.418  42.109  1.00  0.00           O  
ATOM   1003  CB  ASP A  70      35.679  28.295  40.072  1.00  0.00           C  
ATOM   1004  CG  ASP A  70      36.596  27.858  41.205  1.00  0.00           C  
ATOM   1005  OD1 ASP A  70      36.199  27.003  41.961  1.00  0.00           O  
ATOM   1006  OD2 ASP A  70      37.683  28.374  41.317  1.00  0.00           O  
ATOM   1007  H   ASP A  70      32.968  29.017  38.943  1.00  0.00           H  
ATOM   1008  HA  ASP A  70      34.143  26.836  40.495  1.00  0.00           H  
ATOM   1009 1HB  ASP A  70      36.051  27.854  39.145  1.00  0.00           H  
ATOM   1010 2HB  ASP A  70      35.741  29.378  39.974  1.00  0.00           H  
ATOM   1011  N   GLY A  71      32.383  28.406  41.826  1.00  0.00           N  
ATOM   1012  CA  GLY A  71      31.853  29.051  43.020  1.00  0.00           C  
ATOM   1013  C   GLY A  71      31.952  30.560  43.004  1.00  0.00           C  
ATOM   1014  O   GLY A  71      31.493  31.228  42.080  1.00  0.00           O  
ATOM   1015  H   GLY A  71      31.808  27.792  41.265  1.00  0.00           H  
ATOM   1016 1HA  GLY A  71      30.804  28.776  43.135  1.00  0.00           H  
ATOM   1017 2HA  GLY A  71      32.394  28.676  43.887  1.00  0.00           H  
ATOM   1018  N   CYS A  72      32.559  31.100  44.060  1.00  0.00           N  
ATOM   1019  CA  CYS A  72      32.741  32.533  44.255  1.00  0.00           C  
ATOM   1020  C   CYS A  72      33.838  33.137  43.385  1.00  0.00           C  
ATOM   1021  O   CYS A  72      34.067  34.338  43.445  1.00  0.00           O  
ATOM   1022  CB  CYS A  72      33.071  32.922  45.696  1.00  0.00           C  
ATOM   1023  SG  CYS A  72      31.734  32.839  46.911  1.00  0.00           S  
ATOM   1024  H   CYS A  72      32.918  30.475  44.768  1.00  0.00           H  
ATOM   1025  HA  CYS A  72      31.802  33.018  43.991  1.00  0.00           H  
ATOM   1026 1HB  CYS A  72      33.866  32.271  46.063  1.00  0.00           H  
ATOM   1027 2HB  CYS A  72      33.442  33.946  45.722  1.00  0.00           H  
ATOM   1028  N   ASN A  73      34.525  32.316  42.588  1.00  0.00           N  
ATOM   1029  CA  ASN A  73      35.593  32.832  41.731  1.00  0.00           C  
ATOM   1030  C   ASN A  73      35.123  33.096  40.314  1.00  0.00           C  
ATOM   1031  O   ASN A  73      35.925  33.471  39.473  1.00  0.00           O  
ATOM   1032  CB  ASN A  73      36.774  31.881  41.719  1.00  0.00           C  
ATOM   1033  CG  ASN A  73      37.490  31.773  43.038  1.00  0.00           C  
ATOM   1034  OD1 ASN A  73      37.623  32.735  43.802  1.00  0.00           O  
ATOM   1035  ND2 ASN A  73      37.967  30.587  43.316  1.00  0.00           N  
ATOM   1036  H   ASN A  73      34.324  31.327  42.559  1.00  0.00           H  
ATOM   1037  HA  ASN A  73      35.923  33.793  42.131  1.00  0.00           H  
ATOM   1038 1HB  ASN A  73      36.430  30.885  41.438  1.00  0.00           H  
ATOM   1039 2HB  ASN A  73      37.495  32.206  40.970  1.00  0.00           H  
ATOM   1040 1HD2 ASN A  73      38.460  30.427  44.172  1.00  0.00           H  
ATOM   1041 2HD2 ASN A  73      37.846  29.831  42.674  1.00  0.00           H  
ATOM   1042  N   GLY A  74      33.838  32.913  40.046  1.00  0.00           N  
ATOM   1043  CA  GLY A  74      33.290  33.150  38.720  1.00  0.00           C  
ATOM   1044  C   GLY A  74      32.506  31.975  38.177  1.00  0.00           C  
ATOM   1045  O   GLY A  74      32.543  30.862  38.730  1.00  0.00           O  
ATOM   1046  H   GLY A  74      33.210  32.607  40.771  1.00  0.00           H  
ATOM   1047 1HA  GLY A  74      32.637  34.022  38.760  1.00  0.00           H  
ATOM   1048 2HA  GLY A  74      34.094  33.377  38.021  1.00  0.00           H  
ATOM   1049  N   GLY A  75      31.786  32.222  37.090  1.00  0.00           N  
ATOM   1050  CA  GLY A  75      30.940  31.217  36.480  1.00  0.00           C  
ATOM   1051  C   GLY A  75      30.138  31.704  35.289  1.00  0.00           C  
ATOM   1052  O   GLY A  75      30.349  32.828  34.810  1.00  0.00           O  
ATOM   1053  H   GLY A  75      31.858  33.155  36.708  1.00  0.00           H  
ATOM   1054 1HA  GLY A  75      31.566  30.385  36.157  1.00  0.00           H  
ATOM   1055 2HA  GLY A  75      30.242  30.836  37.225  1.00  0.00           H  
ATOM   1056  N   TYR A  76      29.199  30.899  34.788  1.00  0.00           N  
ATOM   1057  CA  TYR A  76      28.493  31.375  33.611  1.00  0.00           C  
ATOM   1058  C   TYR A  76      27.031  30.962  33.560  1.00  0.00           C  
ATOM   1059  O   TYR A  76      26.727  29.790  33.818  1.00  0.00           O  
ATOM   1060  CB  TYR A  76      29.238  30.868  32.374  1.00  0.00           C  
ATOM   1061  CG  TYR A  76      28.720  31.438  31.072  1.00  0.00           C  
ATOM   1062  CD1 TYR A  76      29.089  32.725  30.709  1.00  0.00           C  
ATOM   1063  CD2 TYR A  76      27.890  30.683  30.258  1.00  0.00           C  
ATOM   1064  CE1 TYR A  76      28.626  33.262  29.524  1.00  0.00           C  
ATOM   1065  CE2 TYR A  76      27.428  31.221  29.073  1.00  0.00           C  
ATOM   1066  CZ  TYR A  76      27.791  32.501  28.705  1.00  0.00           C  
ATOM   1067  OH  TYR A  76      27.319  33.018  27.521  1.00  0.00           O  
ATOM   1068  H   TYR A  76      29.027  30.016  35.244  1.00  0.00           H  
ATOM   1069  HA  TYR A  76      28.528  32.464  33.666  1.00  0.00           H  
ATOM   1070 1HB  TYR A  76      30.297  31.120  32.460  1.00  0.00           H  
ATOM   1071 2HB  TYR A  76      29.161  29.782  32.324  1.00  0.00           H  
ATOM   1072  HD1 TYR A  76      29.742  33.308  31.359  1.00  0.00           H  
ATOM   1073  HD2 TYR A  76      27.607  29.674  30.557  1.00  0.00           H  
ATOM   1074  HE1 TYR A  76      28.907  34.272  29.226  1.00  0.00           H  
ATOM   1075  HE2 TYR A  76      26.774  30.643  28.420  1.00  0.00           H  
ATOM   1076  HH  TYR A  76      27.511  33.958  27.476  1.00  0.00           H  
ATOM   1077  N   PRO A  77      26.090  31.868  33.262  1.00  0.00           N  
ATOM   1078  CA  PRO A  77      24.634  31.677  33.220  1.00  0.00           C  
ATOM   1079  C   PRO A  77      24.099  30.467  32.454  1.00  0.00           C  
ATOM   1080  O   PRO A  77      23.115  29.866  32.869  1.00  0.00           O  
ATOM   1081  CB  PRO A  77      24.138  32.953  32.531  1.00  0.00           C  
ATOM   1082  CG  PRO A  77      25.120  33.996  32.946  1.00  0.00           C  
ATOM   1083  CD  PRO A  77      26.444  33.279  32.920  1.00  0.00           C  
ATOM   1084  HA  PRO A  77      24.286  31.603  34.261  1.00  0.00           H  
ATOM   1085 1HB  PRO A  77      24.102  32.814  31.441  1.00  0.00           H  
ATOM   1086 2HB  PRO A  77      23.111  33.178  32.857  1.00  0.00           H  
ATOM   1087 1HG  PRO A  77      25.081  34.849  32.254  1.00  0.00           H  
ATOM   1088 2HG  PRO A  77      24.856  34.377  33.944  1.00  0.00           H  
ATOM   1089 1HD  PRO A  77      26.840  33.372  31.898  1.00  0.00           H  
ATOM   1090 2HD  PRO A  77      27.053  33.782  33.684  1.00  0.00           H  
ATOM   1091  N   ALA A  78      24.717  30.076  31.341  1.00  0.00           N  
ATOM   1092  CA  ALA A  78      24.131  28.908  30.673  1.00  0.00           C  
ATOM   1093  C   ALA A  78      24.174  27.699  31.616  1.00  0.00           C  
ATOM   1094  O   ALA A  78      23.256  26.878  31.613  1.00  0.00           O  
ATOM   1095  CB  ALA A  78      24.850  28.597  29.366  1.00  0.00           C  
ATOM   1096  H   ALA A  78      25.536  30.537  30.968  1.00  0.00           H  
ATOM   1097  HA  ALA A  78      23.088  29.127  30.444  1.00  0.00           H  
ATOM   1098 1HB  ALA A  78      24.387  27.732  28.896  1.00  0.00           H  
ATOM   1099 2HB  ALA A  78      24.776  29.458  28.702  1.00  0.00           H  
ATOM   1100 3HB  ALA A  78      25.898  28.381  29.568  1.00  0.00           H  
ATOM   1101  N   GLU A  79      25.225  27.587  32.412  1.00  0.00           N  
ATOM   1102  CA  GLU A  79      25.345  26.403  33.244  1.00  0.00           C  
ATOM   1103  C   GLU A  79      24.502  26.598  34.495  1.00  0.00           C  
ATOM   1104  O   GLU A  79      23.990  25.641  35.071  1.00  0.00           O  
ATOM   1105  CB  GLU A  79      26.805  26.127  33.612  1.00  0.00           C  
ATOM   1106  CG  GLU A  79      27.684  25.809  32.413  1.00  0.00           C  
ATOM   1107  CD  GLU A  79      27.201  24.671  31.557  1.00  0.00           C  
ATOM   1108  OE1 GLU A  79      26.461  23.833  32.011  1.00  0.00           O  
ATOM   1109  OE2 GLU A  79      27.587  24.643  30.412  1.00  0.00           O  
ATOM   1110  H   GLU A  79      25.941  28.301  32.453  1.00  0.00           H  
ATOM   1111  HA  GLU A  79      24.966  25.548  32.684  1.00  0.00           H  
ATOM   1112 1HB  GLU A  79      27.212  27.001  34.122  1.00  0.00           H  
ATOM   1113 2HB  GLU A  79      26.855  25.285  34.305  1.00  0.00           H  
ATOM   1114 1HG  GLU A  79      27.746  26.699  31.786  1.00  0.00           H  
ATOM   1115 2HG  GLU A  79      28.682  25.571  32.777  1.00  0.00           H  
ATOM   1116  N   ALA A  80      24.362  27.846  34.918  1.00  0.00           N  
ATOM   1117  CA  ALA A  80      23.535  28.131  36.076  1.00  0.00           C  
ATOM   1118  C   ALA A  80      22.098  27.655  35.812  1.00  0.00           C  
ATOM   1119  O   ALA A  80      21.449  27.065  36.671  1.00  0.00           O  
ATOM   1120  CB  ALA A  80      23.605  29.626  36.339  1.00  0.00           C  
ATOM   1121  H   ALA A  80      24.842  28.581  34.418  1.00  0.00           H  
ATOM   1122  HA  ALA A  80      23.914  27.594  36.946  1.00  0.00           H  
ATOM   1123 1HB  ALA A  80      22.980  29.903  37.189  1.00  0.00           H  
ATOM   1124 2HB  ALA A  80      24.638  29.893  36.556  1.00  0.00           H  
ATOM   1125 3HB  ALA A  80      23.256  30.153  35.452  1.00  0.00           H  
ATOM   1126  N   TRP A  81      21.621  27.910  34.596  1.00  0.00           N  
ATOM   1127  CA  TRP A  81      20.283  27.457  34.179  1.00  0.00           C  
ATOM   1128  C   TRP A  81      20.263  25.967  33.894  1.00  0.00           C  
ATOM   1129  O   TRP A  81      19.225  25.313  34.090  1.00  0.00           O  
ATOM   1130  CB  TRP A  81      19.851  28.224  32.928  1.00  0.00           C  
ATOM   1131  CG  TRP A  81      19.317  29.593  33.224  1.00  0.00           C  
ATOM   1132  CD1 TRP A  81      20.053  30.725  33.410  1.00  0.00           C  
ATOM   1133  CD2 TRP A  81      17.921  30.003  33.373  1.00  0.00           C  
ATOM   1134  NE1 TRP A  81      19.231  31.795  33.662  1.00  0.00           N  
ATOM   1135  CE2 TRP A  81      17.925  31.373  33.642  1.00  0.00           C  
ATOM   1136  CE3 TRP A  81      16.697  29.326  33.299  1.00  0.00           C  
ATOM   1137  CZ2 TRP A  81      16.765  32.082  33.839  1.00  0.00           C  
ATOM   1138  CZ3 TRP A  81      15.525  30.045  33.498  1.00  0.00           C  
ATOM   1139  CH2 TRP A  81      15.556  31.391  33.761  1.00  0.00           C  
ATOM   1140  H   TRP A  81      22.199  28.428  33.949  1.00  0.00           H  
ATOM   1141  HA  TRP A  81      19.583  27.666  34.988  1.00  0.00           H  
ATOM   1142 1HB  TRP A  81      20.704  28.322  32.255  1.00  0.00           H  
ATOM   1143 2HB  TRP A  81      19.080  27.662  32.402  1.00  0.00           H  
ATOM   1144  HD1 TRP A  81      21.138  30.805  33.371  1.00  0.00           H  
ATOM   1145  HE1 TRP A  81      19.605  32.717  33.828  1.00  0.00           H  
ATOM   1146  HE3 TRP A  81      16.665  28.257  33.088  1.00  0.00           H  
ATOM   1147  HZ2 TRP A  81      16.778  33.152  34.049  1.00  0.00           H  
ATOM   1148  HZ3 TRP A  81      14.576  29.511  33.440  1.00  0.00           H  
ATOM   1149  HH2 TRP A  81      14.622  31.932  33.912  1.00  0.00           H  
ATOM   1150  N   ASN A  82      21.377  25.403  33.427  1.00  0.00           N  
ATOM   1151  CA  ASN A  82      21.402  23.957  33.206  1.00  0.00           C  
ATOM   1152  C   ASN A  82      21.369  23.223  34.551  1.00  0.00           C  
ATOM   1153  O   ASN A  82      20.806  22.126  34.634  1.00  0.00           O  
ATOM   1154  CB  ASN A  82      22.620  23.542  32.396  1.00  0.00           C  
ATOM   1155  CG  ASN A  82      22.578  24.008  30.966  1.00  0.00           C  
ATOM   1156  OD1 ASN A  82      21.527  24.310  30.391  1.00  0.00           O  
ATOM   1157  ND2 ASN A  82      23.745  24.067  30.380  1.00  0.00           N  
ATOM   1158  H   ASN A  82      22.194  25.964  33.231  1.00  0.00           H  
ATOM   1159  HA  ASN A  82      20.510  23.674  32.645  1.00  0.00           H  
ATOM   1160 1HB  ASN A  82      23.517  23.947  32.865  1.00  0.00           H  
ATOM   1161 2HB  ASN A  82      22.706  22.458  32.400  1.00  0.00           H  
ATOM   1162 1HD2 ASN A  82      23.816  24.367  29.427  1.00  0.00           H  
ATOM   1163 2HD2 ASN A  82      24.575  23.815  30.880  1.00  0.00           H  
ATOM   1164  N   PHE A  83      21.976  23.794  35.586  1.00  0.00           N  
ATOM   1165  CA  PHE A  83      21.941  23.224  36.930  1.00  0.00           C  
ATOM   1166  C   PHE A  83      20.491  23.189  37.406  1.00  0.00           C  
ATOM   1167  O   PHE A  83      19.994  22.186  37.915  1.00  0.00           O  
ATOM   1168  CB  PHE A  83      22.793  24.025  37.917  1.00  0.00           C  
ATOM   1169  CG  PHE A  83      22.824  23.404  39.284  1.00  0.00           C  
ATOM   1170  CD1 PHE A  83      23.793  22.459  39.585  1.00  0.00           C  
ATOM   1171  CD2 PHE A  83      21.905  23.746  40.267  1.00  0.00           C  
ATOM   1172  CE1 PHE A  83      23.847  21.871  40.834  1.00  0.00           C  
ATOM   1173  CE2 PHE A  83      21.960  23.158  41.517  1.00  0.00           C  
ATOM   1174  CZ  PHE A  83      22.930  22.219  41.804  1.00  0.00           C  
ATOM   1175  H   PHE A  83      22.479  24.657  35.432  1.00  0.00           H  
ATOM   1176  HA  PHE A  83      22.340  22.209  36.895  1.00  0.00           H  
ATOM   1177 1HB  PHE A  83      23.812  24.100  37.540  1.00  0.00           H  
ATOM   1178 2HB  PHE A  83      22.404  25.039  38.002  1.00  0.00           H  
ATOM   1179  HD1 PHE A  83      24.521  22.181  38.823  1.00  0.00           H  
ATOM   1180  HD2 PHE A  83      21.134  24.485  40.053  1.00  0.00           H  
ATOM   1181  HE1 PHE A  83      24.615  21.130  41.056  1.00  0.00           H  
ATOM   1182  HE2 PHE A  83      21.241  23.425  42.291  1.00  0.00           H  
ATOM   1183  HZ  PHE A  83      22.969  21.757  42.789  1.00  0.00           H  
ATOM   1184  N   TRP A  84      19.802  24.308  37.248  1.00  0.00           N  
ATOM   1185  CA  TRP A  84      18.388  24.383  37.592  1.00  0.00           C  
ATOM   1186  C   TRP A  84      17.589  23.269  36.882  1.00  0.00           C  
ATOM   1187  O   TRP A  84      16.757  22.601  37.513  1.00  0.00           O  
ATOM   1188  CB  TRP A  84      17.895  25.773  37.187  1.00  0.00           C  
ATOM   1189  CG  TRP A  84      16.415  25.978  37.072  1.00  0.00           C  
ATOM   1190  CD1 TRP A  84      15.794  26.397  35.934  1.00  0.00           C  
ATOM   1191  CD2 TRP A  84      15.382  25.796  38.053  1.00  0.00           C  
ATOM   1192  NE1 TRP A  84      14.439  26.490  36.142  1.00  0.00           N  
ATOM   1193  CE2 TRP A  84      14.171  26.122  37.437  1.00  0.00           C  
ATOM   1194  CE3 TRP A  84      15.384  25.385  39.391  1.00  0.00           C  
ATOM   1195  CZ2 TRP A  84      12.976  26.057  38.102  1.00  0.00           C  
ATOM   1196  CZ3 TRP A  84      14.171  25.316  40.067  1.00  0.00           C  
ATOM   1197  CH2 TRP A  84      12.999  25.645  39.434  1.00  0.00           C  
ATOM   1198  H   TRP A  84      20.265  25.126  36.882  1.00  0.00           H  
ATOM   1199  HA  TRP A  84      18.284  24.244  38.668  1.00  0.00           H  
ATOM   1200 1HB  TRP A  84      18.258  26.492  37.920  1.00  0.00           H  
ATOM   1201 2HB  TRP A  84      18.316  26.037  36.217  1.00  0.00           H  
ATOM   1202  HD1 TRP A  84      16.301  26.625  34.998  1.00  0.00           H  
ATOM   1203  HE1 TRP A  84      13.769  26.782  35.446  1.00  0.00           H  
ATOM   1204  HE3 TRP A  84      16.314  25.122  39.893  1.00  0.00           H  
ATOM   1205  HZ2 TRP A  84      12.030  26.311  37.622  1.00  0.00           H  
ATOM   1206  HZ3 TRP A  84      14.179  24.997  41.109  1.00  0.00           H  
ATOM   1207  HH2 TRP A  84      12.059  25.584  39.982  1.00  0.00           H  
ATOM   1208  N   THR A  85      17.837  23.074  35.580  1.00  0.00           N  
ATOM   1209  CA  THR A  85      17.181  22.013  34.817  1.00  0.00           C  
ATOM   1210  C   THR A  85      17.568  20.599  35.232  1.00  0.00           C  
ATOM   1211  O   THR A  85      16.705  19.738  35.362  1.00  0.00           O  
ATOM   1212  CB  THR A  85      17.465  22.178  33.313  1.00  0.00           C  
ATOM   1213  OG1 THR A  85      16.993  23.452  32.855  1.00  0.00           O  
ATOM   1214  CG2 THR A  85      16.775  21.078  32.522  1.00  0.00           C  
ATOM   1215  H   THR A  85      18.498  23.680  35.117  1.00  0.00           H  
ATOM   1216  HA  THR A  85      16.106  22.088  34.981  1.00  0.00           H  
ATOM   1217  HB  THR A  85      18.541  22.126  33.143  1.00  0.00           H  
ATOM   1218  HG1 THR A  85      17.549  24.147  33.214  1.00  0.00           H  
ATOM   1219 1HG2 THR A  85      16.987  21.209  31.461  1.00  0.00           H  
ATOM   1220 2HG2 THR A  85      17.127  20.093  32.830  1.00  0.00           H  
ATOM   1221 3HG2 THR A  85      15.701  21.141  32.696  1.00  0.00           H  
ATOM   1222  N   ARG A  86      18.855  20.343  35.447  1.00  0.00           N  
ATOM   1223  CA  ARG A  86      19.341  19.007  35.769  1.00  0.00           C  
ATOM   1224  C   ARG A  86      19.430  18.561  37.232  1.00  0.00           C  
ATOM   1225  O   ARG A  86      19.203  17.393  37.519  1.00  0.00           O  
ATOM   1226  CB  ARG A  86      20.730  18.824  35.176  1.00  0.00           C  
ATOM   1227  CG  ARG A  86      20.818  18.830  33.659  1.00  0.00           C  
ATOM   1228  CD  ARG A  86      22.230  18.702  33.214  1.00  0.00           C  
ATOM   1229  NE  ARG A  86      23.016  19.876  33.560  1.00  0.00           N  
ATOM   1230  CZ  ARG A  86      24.355  19.975  33.449  1.00  0.00           C  
ATOM   1231  NH1 ARG A  86      25.063  18.963  32.998  1.00  0.00           N  
ATOM   1232  NH2 ARG A  86      24.966  21.095  33.795  1.00  0.00           N  
ATOM   1233  H   ARG A  86      19.518  21.100  35.384  1.00  0.00           H  
ATOM   1234  HA  ARG A  86      18.641  18.306  35.312  1.00  0.00           H  
ATOM   1235 1HB  ARG A  86      21.374  19.623  35.543  1.00  0.00           H  
ATOM   1236 2HB  ARG A  86      21.144  17.876  35.518  1.00  0.00           H  
ATOM   1237 1HG  ARG A  86      20.247  17.992  33.257  1.00  0.00           H  
ATOM   1238 2HG  ARG A  86      20.410  19.765  33.276  1.00  0.00           H  
ATOM   1239 1HD  ARG A  86      22.676  17.833  33.696  1.00  0.00           H  
ATOM   1240 2HD  ARG A  86      22.255  18.580  32.132  1.00  0.00           H  
ATOM   1241  HE  ARG A  86      22.514  20.681  33.912  1.00  0.00           H  
ATOM   1242 1HH1 ARG A  86      24.609  18.101  32.730  1.00  0.00           H  
ATOM   1243 2HH1 ARG A  86      26.065  19.045  32.917  1.00  0.00           H  
ATOM   1244 1HH2 ARG A  86      24.430  21.879  34.142  1.00  0.00           H  
ATOM   1245 2HH2 ARG A  86      25.968  21.181  33.716  1.00  0.00           H  
ATOM   1246  N   LYS A  87      19.747  19.460  38.155  1.00  0.00           N  
ATOM   1247  CA  LYS A  87      19.933  19.074  39.546  1.00  0.00           C  
ATOM   1248  C   LYS A  87      18.864  19.629  40.465  1.00  0.00           C  
ATOM   1249  O   LYS A  87      18.500  18.962  41.443  1.00  0.00           O  
ATOM   1250  CB  LYS A  87      21.312  19.544  40.012  1.00  0.00           C  
ATOM   1251  CG  LYS A  87      22.483  18.969  39.225  1.00  0.00           C  
ATOM   1252  CD  LYS A  87      22.601  17.457  39.346  1.00  0.00           C  
ATOM   1253  CE  LYS A  87      23.854  16.936  38.659  1.00  0.00           C  
ATOM   1254  NZ  LYS A  87      23.967  15.455  38.747  1.00  0.00           N  
ATOM   1255  H   LYS A  87      19.865  20.430  37.902  1.00  0.00           H  
ATOM   1256  HA  LYS A  87      19.874  17.988  39.619  1.00  0.00           H  
ATOM   1257 1HB  LYS A  87      21.347  20.631  39.933  1.00  0.00           H  
ATOM   1258 2HB  LYS A  87      21.458  19.276  41.059  1.00  0.00           H  
ATOM   1259 1HG  LYS A  87      22.357  19.221  38.172  1.00  0.00           H  
ATOM   1260 2HG  LYS A  87      23.418  19.405  39.578  1.00  0.00           H  
ATOM   1261 1HD  LYS A  87      22.634  17.183  40.401  1.00  0.00           H  
ATOM   1262 2HD  LYS A  87      21.736  16.972  38.895  1.00  0.00           H  
ATOM   1263 1HE  LYS A  87      23.830  17.229  37.611  1.00  0.00           H  
ATOM   1264 2HE  LYS A  87      24.729  17.387  39.128  1.00  0.00           H  
ATOM   1265 1HZ  LYS A  87      24.811  15.153  38.280  1.00  0.00           H  
ATOM   1266 2HZ  LYS A  87      24.002  15.175  39.717  1.00  0.00           H  
ATOM   1267 3HZ  LYS A  87      23.167  15.029  38.304  1.00  0.00           H  
ATOM   1268  N   GLY A  88      18.370  20.825  40.172  1.00  0.00           N  
ATOM   1269  CA  GLY A  88      17.299  21.453  40.931  1.00  0.00           C  
ATOM   1270  C   GLY A  88      17.769  22.404  42.010  1.00  0.00           C  
ATOM   1271  O   GLY A  88      18.926  22.375  42.424  1.00  0.00           O  
ATOM   1272  H   GLY A  88      18.764  21.312  39.381  1.00  0.00           H  
ATOM   1273 1HA  GLY A  88      16.659  22.004  40.241  1.00  0.00           H  
ATOM   1274 2HA  GLY A  88      16.690  20.685  41.402  1.00  0.00           H  
ATOM   1275  N   LEU A  89      16.850  23.257  42.455  1.00  0.00           N  
ATOM   1276  CA  LEU A  89      17.100  24.289  43.448  1.00  0.00           C  
ATOM   1277  C   LEU A  89      16.021  24.469  44.482  1.00  0.00           C  
ATOM   1278  O   LEU A  89      14.855  24.133  44.249  1.00  0.00           O  
ATOM   1279  CB  LEU A  89      17.324  25.634  42.747  1.00  0.00           C  
ATOM   1280  CG  LEU A  89      18.542  25.742  41.820  1.00  0.00           C  
ATOM   1281  CD1 LEU A  89      18.475  27.003  40.970  1.00  0.00           C  
ATOM   1282  CD2 LEU A  89      19.801  25.735  42.674  1.00  0.00           C  
ATOM   1283  H   LEU A  89      15.927  23.156  42.059  1.00  0.00           H  
ATOM   1284  HA  LEU A  89      18.002  24.008  43.991  1.00  0.00           H  
ATOM   1285 1HB  LEU A  89      16.444  25.861  42.148  1.00  0.00           H  
ATOM   1286 2HB  LEU A  89      17.429  26.393  43.522  1.00  0.00           H  
ATOM   1287  HG  LEU A  89      18.561  24.898  41.130  1.00  0.00           H  
ATOM   1288 1HD1 LEU A  89      19.350  27.056  40.321  1.00  0.00           H  
ATOM   1289 2HD1 LEU A  89      17.579  27.001  40.348  1.00  0.00           H  
ATOM   1290 3HD1 LEU A  89      18.454  27.870  41.629  1.00  0.00           H  
ATOM   1291 1HD2 LEU A  89      20.671  25.810  42.021  1.00  0.00           H  
ATOM   1292 2HD2 LEU A  89      19.777  26.582  43.359  1.00  0.00           H  
ATOM   1293 3HD2 LEU A  89      19.876  24.817  43.258  1.00  0.00           H  
ATOM   1294  N   VAL A  90      16.396  24.962  45.650  1.00  0.00           N  
ATOM   1295  CA  VAL A  90      15.441  25.278  46.704  1.00  0.00           C  
ATOM   1296  C   VAL A  90      15.402  26.777  46.992  1.00  0.00           C  
ATOM   1297  O   VAL A  90      16.242  27.539  46.496  1.00  0.00           O  
ATOM   1298  CB  VAL A  90      15.711  24.592  48.056  1.00  0.00           C  
ATOM   1299  CG1 VAL A  90      15.705  23.080  47.880  1.00  0.00           C  
ATOM   1300  CG2 VAL A  90      17.035  25.057  48.644  1.00  0.00           C  
ATOM   1301  H   VAL A  90      17.386  25.115  45.785  1.00  0.00           H  
ATOM   1302  HA  VAL A  90      14.450  24.959  46.380  1.00  0.00           H  
ATOM   1303  HB  VAL A  90      14.914  24.836  48.758  1.00  0.00           H  
ATOM   1304 1HG1 VAL A  90      15.897  22.599  48.839  1.00  0.00           H  
ATOM   1305 2HG1 VAL A  90      14.732  22.769  47.504  1.00  0.00           H  
ATOM   1306 3HG1 VAL A  90      16.482  22.792  47.171  1.00  0.00           H  
ATOM   1307 1HG2 VAL A  90      17.206  24.560  49.598  1.00  0.00           H  
ATOM   1308 2HG2 VAL A  90      17.836  24.804  47.948  1.00  0.00           H  
ATOM   1309 3HG2 VAL A  90      17.030  26.135  48.806  1.00  0.00           H  
ATOM   1310  N   SER A  91      14.403  27.186  47.772  1.00  0.00           N  
ATOM   1311  CA  SER A  91      14.175  28.572  48.171  1.00  0.00           C  
ATOM   1312  C   SER A  91      15.134  29.109  49.231  1.00  0.00           C  
ATOM   1313  O   SER A  91      15.810  28.345  49.912  1.00  0.00           O  
ATOM   1314  CB  SER A  91      12.761  28.718  48.696  1.00  0.00           C  
ATOM   1315  OG  SER A  91      12.604  28.031  49.907  1.00  0.00           O  
ATOM   1316  H   SER A  91      13.748  26.502  48.123  1.00  0.00           H  
ATOM   1317  HA  SER A  91      14.302  29.185  47.277  1.00  0.00           H  
ATOM   1318 1HB  SER A  91      12.534  29.774  48.840  1.00  0.00           H  
ATOM   1319 2HB  SER A  91      12.057  28.330  47.961  1.00  0.00           H  
ATOM   1320  HG  SER A  91      11.672  28.101  50.127  1.00  0.00           H  
ATOM   1321  N   GLY A  92      15.174  30.424  49.345  1.00  0.00           N  
ATOM   1322  CA  GLY A  92      15.934  31.159  50.334  1.00  0.00           C  
ATOM   1323  C   GLY A  92      16.280  32.544  49.855  1.00  0.00           C  
ATOM   1324  O   GLY A  92      16.543  32.768  48.657  1.00  0.00           O  
ATOM   1325  H   GLY A  92      14.621  30.944  48.679  1.00  0.00           H  
ATOM   1326 1HA  GLY A  92      15.367  31.231  51.261  1.00  0.00           H  
ATOM   1327 2HA  GLY A  92      16.854  30.623  50.571  1.00  0.00           H  
ATOM   1328  N   GLY A  93      16.257  33.506  50.778  1.00  0.00           N  
ATOM   1329  CA  GLY A  93      16.529  34.899  50.490  1.00  0.00           C  
ATOM   1330  C   GLY A  93      17.945  35.347  50.813  1.00  0.00           C  
ATOM   1331  O   GLY A  93      18.916  34.589  50.679  1.00  0.00           O  
ATOM   1332  H   GLY A  93      16.040  33.235  51.727  1.00  0.00           H  
ATOM   1333 1HA  GLY A  93      16.345  35.085  49.433  1.00  0.00           H  
ATOM   1334 2HA  GLY A  93      15.836  35.516  51.061  1.00  0.00           H  
ATOM   1335  N   LEU A  94      18.062  36.594  51.249  1.00  0.00           N  
ATOM   1336  CA  LEU A  94      19.350  37.213  51.546  1.00  0.00           C  
ATOM   1337  C   LEU A  94      19.761  37.013  53.007  1.00  0.00           C  
ATOM   1338  O   LEU A  94      18.950  36.644  53.850  1.00  0.00           O  
ATOM   1339  CB  LEU A  94      19.316  38.714  51.234  1.00  0.00           C  
ATOM   1340  CG  LEU A  94      18.285  39.635  51.900  1.00  0.00           C  
ATOM   1341  CD1 LEU A  94      18.791  40.169  53.234  1.00  0.00           C  
ATOM   1342  CD2 LEU A  94      17.981  40.779  50.944  1.00  0.00           C  
ATOM   1343  H   LEU A  94      17.216  37.130  51.377  1.00  0.00           H  
ATOM   1344  HA  LEU A  94      20.108  36.741  50.922  1.00  0.00           H  
ATOM   1345 1HB  LEU A  94      20.286  39.134  51.495  1.00  0.00           H  
ATOM   1346 2HB  LEU A  94      19.157  38.823  50.162  1.00  0.00           H  
ATOM   1347  HG  LEU A  94      17.374  39.077  52.113  1.00  0.00           H  
ATOM   1348 1HD1 LEU A  94      18.034  40.817  53.675  1.00  0.00           H  
ATOM   1349 2HD1 LEU A  94      19.003  39.360  53.934  1.00  0.00           H  
ATOM   1350 3HD1 LEU A  94      19.707  40.738  53.081  1.00  0.00           H  
ATOM   1351 1HD2 LEU A  94      17.248  41.447  51.399  1.00  0.00           H  
ATOM   1352 2HD2 LEU A  94      18.895  41.335  50.734  1.00  0.00           H  
ATOM   1353 3HD2 LEU A  94      17.578  40.401  50.005  1.00  0.00           H  
ATOM   1354  N   TYR A  95      21.034  37.291  53.262  1.00  0.00           N  
ATOM   1355  CA  TYR A  95      21.690  37.148  54.556  1.00  0.00           C  
ATOM   1356  C   TYR A  95      20.920  37.775  55.721  1.00  0.00           C  
ATOM   1357  O   TYR A  95      20.601  38.958  55.712  1.00  0.00           O  
ATOM   1358  CB  TYR A  95      23.084  37.767  54.427  1.00  0.00           C  
ATOM   1359  CG  TYR A  95      23.969  37.695  55.651  1.00  0.00           C  
ATOM   1360  CD1 TYR A  95      24.697  36.543  55.911  1.00  0.00           C  
ATOM   1361  CD2 TYR A  95      24.054  38.777  56.515  1.00  0.00           C  
ATOM   1362  CE1 TYR A  95      25.507  36.471  57.028  1.00  0.00           C  
ATOM   1363  CE2 TYR A  95      24.864  38.705  57.632  1.00  0.00           C  
ATOM   1364  CZ  TYR A  95      25.588  37.559  57.889  1.00  0.00           C  
ATOM   1365  OH  TYR A  95      26.393  37.495  59.003  1.00  0.00           O  
ATOM   1366  H   TYR A  95      21.601  37.634  52.502  1.00  0.00           H  
ATOM   1367  HA  TYR A  95      21.767  36.084  54.783  1.00  0.00           H  
ATOM   1368 1HB  TYR A  95      23.619  37.271  53.616  1.00  0.00           H  
ATOM   1369 2HB  TYR A  95      22.972  38.819  54.167  1.00  0.00           H  
ATOM   1370  HD1 TYR A  95      24.626  35.695  55.230  1.00  0.00           H  
ATOM   1371  HD2 TYR A  95      23.483  39.683  56.316  1.00  0.00           H  
ATOM   1372  HE1 TYR A  95      26.077  35.564  57.227  1.00  0.00           H  
ATOM   1373  HE2 TYR A  95      24.931  39.556  58.312  1.00  0.00           H  
ATOM   1374  HH  TYR A  95      26.226  38.258  59.561  1.00  0.00           H  
ATOM   1375  N   GLU A  96      20.622  36.928  56.703  1.00  0.00           N  
ATOM   1376  CA  GLU A  96      19.883  37.210  57.931  1.00  0.00           C  
ATOM   1377  C   GLU A  96      18.469  37.725  57.715  1.00  0.00           C  
ATOM   1378  O   GLU A  96      17.886  38.332  58.614  1.00  0.00           O  
ATOM   1379  CB  GLU A  96      20.618  38.225  58.810  1.00  0.00           C  
ATOM   1380  CG  GLU A  96      21.938  37.713  59.369  1.00  0.00           C  
ATOM   1381  CD  GLU A  96      22.644  38.699  60.257  1.00  0.00           C  
ATOM   1382  OE1 GLU A  96      22.219  39.828  60.336  1.00  0.00           O  
ATOM   1383  OE2 GLU A  96      23.618  38.322  60.863  1.00  0.00           O  
ATOM   1384  H   GLU A  96      20.948  35.982  56.575  1.00  0.00           H  
ATOM   1385  HA  GLU A  96      19.794  36.276  58.488  1.00  0.00           H  
ATOM   1386 1HB  GLU A  96      20.826  39.131  58.240  1.00  0.00           H  
ATOM   1387 2HB  GLU A  96      19.984  38.513  59.648  1.00  0.00           H  
ATOM   1388 1HG  GLU A  96      21.745  36.807  59.943  1.00  0.00           H  
ATOM   1389 2HG  GLU A  96      22.589  37.456  58.535  1.00  0.00           H  
ATOM   1390  N   SER A  97      17.869  37.447  56.566  1.00  0.00           N  
ATOM   1391  CA  SER A  97      16.468  37.792  56.391  1.00  0.00           C  
ATOM   1392  C   SER A  97      15.570  36.735  56.997  1.00  0.00           C  
ATOM   1393  O   SER A  97      14.399  36.992  57.284  1.00  0.00           O  
ATOM   1394  CB  SER A  97      16.128  37.958  54.922  1.00  0.00           C  
ATOM   1395  OG  SER A  97      16.256  36.742  54.234  1.00  0.00           O  
ATOM   1396  H   SER A  97      18.376  37.002  55.815  1.00  0.00           H  
ATOM   1397  HA  SER A  97      16.279  38.740  56.896  1.00  0.00           H  
ATOM   1398 1HB  SER A  97      15.107  38.329  54.829  1.00  0.00           H  
ATOM   1399 2HB  SER A  97      16.791  38.700  54.478  1.00  0.00           H  
ATOM   1400  HG  SER A  97      17.195  36.653  54.043  1.00  0.00           H  
ATOM   1401  N   HIS A  98      16.128  35.539  57.171  1.00  0.00           N  
ATOM   1402  CA  HIS A  98      15.463  34.339  57.679  1.00  0.00           C  
ATOM   1403  C   HIS A  98      14.259  33.948  56.834  1.00  0.00           C  
ATOM   1404  O   HIS A  98      13.216  33.558  57.354  1.00  0.00           O  
ATOM   1405  CB  HIS A  98      15.010  34.577  59.122  1.00  0.00           C  
ATOM   1406  CG  HIS A  98      16.140  34.957  60.027  1.00  0.00           C  
ATOM   1407  ND1 HIS A  98      17.076  34.055  60.489  1.00  0.00           N  
ATOM   1408  CD2 HIS A  98      16.480  36.158  60.558  1.00  0.00           C  
ATOM   1409  CE1 HIS A  98      17.944  34.685  61.262  1.00  0.00           C  
ATOM   1410  NE2 HIS A  98      17.606  35.961  61.321  1.00  0.00           N  
ATOM   1411  H   HIS A  98      17.105  35.470  56.925  1.00  0.00           H  
ATOM   1412  HA  HIS A  98      16.159  33.501  57.668  1.00  0.00           H  
ATOM   1413 1HB  HIS A  98      14.261  35.372  59.157  1.00  0.00           H  
ATOM   1414 2HB  HIS A  98      14.538  33.674  59.510  1.00  0.00           H  
ATOM   1415  HD1 HIS A  98      17.195  33.088  60.254  1.00  0.00           H  
ATOM   1416  HD2 HIS A  98      16.042  37.151  60.477  1.00  0.00           H  
ATOM   1417  HE1 HIS A  98      18.764  34.136  61.722  1.00  0.00           H  
ATOM   1418  N   VAL A  99      14.407  34.057  55.518  1.00  0.00           N  
ATOM   1419  CA  VAL A  99      13.362  33.711  54.584  1.00  0.00           C  
ATOM   1420  C   VAL A  99      13.735  32.544  53.685  1.00  0.00           C  
ATOM   1421  O   VAL A  99      14.764  32.583  52.995  1.00  0.00           O  
ATOM   1422  CB  VAL A  99      12.998  34.923  53.705  1.00  0.00           C  
ATOM   1423  CG1 VAL A  99      11.937  34.550  52.681  1.00  0.00           C  
ATOM   1424  CG2 VAL A  99      12.519  36.062  54.594  1.00  0.00           C  
ATOM   1425  H   VAL A  99      15.289  34.397  55.162  1.00  0.00           H  
ATOM   1426  HA  VAL A  99      12.481  33.419  55.154  1.00  0.00           H  
ATOM   1427  HB  VAL A  99      13.875  35.244  53.144  1.00  0.00           H  
ATOM   1428 1HG1 VAL A  99      11.697  35.421  52.071  1.00  0.00           H  
ATOM   1429 2HG1 VAL A  99      12.293  33.753  52.028  1.00  0.00           H  
ATOM   1430 3HG1 VAL A  99      11.039  34.208  53.195  1.00  0.00           H  
ATOM   1431 1HG2 VAL A  99      12.260  36.923  53.978  1.00  0.00           H  
ATOM   1432 2HG2 VAL A  99      11.640  35.741  55.154  1.00  0.00           H  
ATOM   1433 3HG2 VAL A  99      13.310  36.339  55.288  1.00  0.00           H  
ATOM   1434  N   GLY A 100      12.908  31.504  53.722  1.00  0.00           N  
ATOM   1435  CA  GLY A 100      13.053  30.315  52.905  1.00  0.00           C  
ATOM   1436  C   GLY A 100      13.994  29.282  53.489  1.00  0.00           C  
ATOM   1437  O   GLY A 100      14.531  29.440  54.591  1.00  0.00           O  
ATOM   1438  H   GLY A 100      12.130  31.558  54.368  1.00  0.00           H  
ATOM   1439 1HA  GLY A 100      12.075  29.854  52.768  1.00  0.00           H  
ATOM   1440 2HA  GLY A 100      13.420  30.594  51.919  1.00  0.00           H  
ATOM   1441  N   CYS A 101      14.196  28.212  52.744  1.00  0.00           N  
ATOM   1442  CA  CYS A 101      15.012  27.105  53.165  1.00  0.00           C  
ATOM   1443  C   CYS A 101      16.477  27.453  53.368  1.00  0.00           C  
ATOM   1444  O   CYS A 101      17.044  27.181  54.430  1.00  0.00           O  
ATOM   1445  CB  CYS A 101      14.921  25.971  52.144  1.00  0.00           C  
ATOM   1446  SG  CYS A 101      15.974  24.545  52.502  1.00  0.00           S  
ATOM   1447  H   CYS A 101      13.753  28.175  51.837  1.00  0.00           H  
ATOM   1448  HA  CYS A 101      14.626  26.750  54.120  1.00  0.00           H  
ATOM   1449 1HB  CYS A 101      13.891  25.618  52.085  1.00  0.00           H  
ATOM   1450 2HB  CYS A 101      15.195  26.345  51.157  1.00  0.00           H  
ATOM   1451  N   ARG A 102      17.123  28.058  52.369  1.00  0.00           N  
ATOM   1452  CA  ARG A 102      18.545  28.315  52.477  1.00  0.00           C  
ATOM   1453  C   ARG A 102      18.947  29.749  52.158  1.00  0.00           C  
ATOM   1454  O   ARG A 102      19.339  30.020  51.018  1.00  0.00           O  
ATOM   1455  CB  ARG A 102      19.287  27.369  51.546  1.00  0.00           C  
ATOM   1456  CG  ARG A 102      20.807  27.424  51.597  1.00  0.00           C  
ATOM   1457  CD  ARG A 102      21.362  26.780  52.816  1.00  0.00           C  
ATOM   1458  NE  ARG A 102      22.810  26.897  52.874  1.00  0.00           N  
ATOM   1459  CZ  ARG A 102      23.707  26.024  52.376  1.00  0.00           C  
ATOM   1460  NH1 ARG A 102      23.316  24.930  51.760  1.00  0.00           N  
ATOM   1461  NH2 ARG A 102      24.995  26.284  52.516  1.00  0.00           N  
ATOM   1462  H   ARG A 102      16.616  28.333  51.541  1.00  0.00           H  
ATOM   1463  HA  ARG A 102      18.843  28.126  53.508  1.00  0.00           H  
ATOM   1464 1HB  ARG A 102      18.996  26.346  51.776  1.00  0.00           H  
ATOM   1465 2HB  ARG A 102      18.996  27.578  50.516  1.00  0.00           H  
ATOM   1466 1HG  ARG A 102      21.211  26.906  50.728  1.00  0.00           H  
ATOM   1467 2HG  ARG A 102      21.147  28.460  51.591  1.00  0.00           H  
ATOM   1468 1HD  ARG A 102      20.951  27.250  53.709  1.00  0.00           H  
ATOM   1469 2HD  ARG A 102      21.103  25.723  52.818  1.00  0.00           H  
ATOM   1470  HE  ARG A 102      23.181  27.717  53.335  1.00  0.00           H  
ATOM   1471 1HH1 ARG A 102      22.333  24.725  51.650  1.00  0.00           H  
ATOM   1472 2HH1 ARG A 102      23.987  24.274  51.386  1.00  0.00           H  
ATOM   1473 1HH2 ARG A 102      25.287  27.128  52.990  1.00  0.00           H  
ATOM   1474 2HH2 ARG A 102      25.699  25.656  52.158  1.00  0.00           H  
ATOM   1475  N   PRO A 103      18.818  30.688  53.108  1.00  0.00           N  
ATOM   1476  CA  PRO A 103      19.224  32.097  53.009  1.00  0.00           C  
ATOM   1477  C   PRO A 103      20.741  32.185  52.756  1.00  0.00           C  
ATOM   1478  O   PRO A 103      21.501  31.349  53.265  1.00  0.00           O  
ATOM   1479  CB  PRO A 103      18.834  32.668  54.376  1.00  0.00           C  
ATOM   1480  CG  PRO A 103      17.765  31.759  54.879  1.00  0.00           C  
ATOM   1481  CD  PRO A 103      18.146  30.388  54.388  1.00  0.00           C  
ATOM   1482  HA  PRO A 103      18.657  32.588  52.205  1.00  0.00           H  
ATOM   1483 1HB  PRO A 103      19.716  32.690  55.035  1.00  0.00           H  
ATOM   1484 2HB  PRO A 103      18.488  33.705  54.257  1.00  0.00           H  
ATOM   1485 1HG  PRO A 103      17.707  31.803  55.978  1.00  0.00           H  
ATOM   1486 2HG  PRO A 103      16.779  32.070  54.507  1.00  0.00           H  
ATOM   1487 1HD  PRO A 103      18.827  29.896  55.098  1.00  0.00           H  
ATOM   1488 2HD  PRO A 103      17.196  29.844  54.279  1.00  0.00           H  
ATOM   1489  N   TYR A 104      21.146  33.184  51.973  1.00  0.00           N  
ATOM   1490  CA  TYR A 104      22.530  33.425  51.591  1.00  0.00           C  
ATOM   1491  C   TYR A 104      23.449  33.721  52.775  1.00  0.00           C  
ATOM   1492  O   TYR A 104      23.122  34.517  53.657  1.00  0.00           O  
ATOM   1493  CB  TYR A 104      22.461  34.595  50.605  1.00  0.00           C  
ATOM   1494  CG  TYR A 104      23.726  34.885  49.826  1.00  0.00           C  
ATOM   1495  CD1 TYR A 104      24.124  33.996  48.837  1.00  0.00           C  
ATOM   1496  CD2 TYR A 104      24.466  36.023  50.102  1.00  0.00           C  
ATOM   1497  CE1 TYR A 104      25.272  34.236  48.110  1.00  0.00           C  
ATOM   1498  CE2 TYR A 104      25.612  36.252  49.366  1.00  0.00           C  
ATOM   1499  CZ  TYR A 104      26.015  35.374  48.383  1.00  0.00           C  
ATOM   1500  OH  TYR A 104      27.162  35.622  47.662  1.00  0.00           O  
ATOM   1501  H   TYR A 104      20.440  33.815  51.623  1.00  0.00           H  
ATOM   1502  HA  TYR A 104      22.944  32.538  51.110  1.00  0.00           H  
ATOM   1503 1HB  TYR A 104      21.671  34.401  49.882  1.00  0.00           H  
ATOM   1504 2HB  TYR A 104      22.204  35.502  51.154  1.00  0.00           H  
ATOM   1505  HD1 TYR A 104      23.532  33.103  48.632  1.00  0.00           H  
ATOM   1506  HD2 TYR A 104      24.159  36.724  50.877  1.00  0.00           H  
ATOM   1507  HE1 TYR A 104      25.584  33.539  47.334  1.00  0.00           H  
ATOM   1508  HE2 TYR A 104      26.181  37.153  49.597  1.00  0.00           H  
ATOM   1509  HH  TYR A 104      27.451  36.519  47.856  1.00  0.00           H  
ATOM   1510  N   SER A 105      24.609  33.071  52.785  1.00  0.00           N  
ATOM   1511  CA  SER A 105      25.574  33.163  53.883  1.00  0.00           C  
ATOM   1512  C   SER A 105      26.649  34.232  53.850  1.00  0.00           C  
ATOM   1513  O   SER A 105      27.325  34.431  54.870  1.00  0.00           O  
ATOM   1514  CB  SER A 105      26.302  31.844  54.055  1.00  0.00           C  
ATOM   1515  OG  SER A 105      27.162  31.579  52.982  1.00  0.00           O  
ATOM   1516  H   SER A 105      24.839  32.484  51.996  1.00  0.00           H  
ATOM   1517  HA  SER A 105      24.996  33.384  54.782  1.00  0.00           H  
ATOM   1518 1HB  SER A 105      26.874  31.876  54.982  1.00  0.00           H  
ATOM   1519 2HB  SER A 105      25.577  31.036  54.141  1.00  0.00           H  
ATOM   1520  HG  SER A 105      26.667  31.047  52.354  1.00  0.00           H  
ATOM   1521  N   ILE A 106      26.851  34.936  52.743  1.00  0.00           N  
ATOM   1522  CA  ILE A 106      27.924  35.916  52.715  1.00  0.00           C  
ATOM   1523  C   ILE A 106      27.323  37.266  53.040  1.00  0.00           C  
ATOM   1524  O   ILE A 106      26.396  37.696  52.350  1.00  0.00           O  
ATOM   1525  CB  ILE A 106      28.634  35.961  51.350  1.00  0.00           C  
ATOM   1526  CG1 ILE A 106      29.347  34.630  51.090  1.00  0.00           C  
ATOM   1527  CG2 ILE A 106      29.625  37.113  51.269  1.00  0.00           C  
ATOM   1528  CD1 ILE A 106      28.575  33.619  50.274  1.00  0.00           C  
ATOM   1529  H   ILE A 106      26.273  34.799  51.927  1.00  0.00           H  
ATOM   1530  HA  ILE A 106      28.658  35.639  53.471  1.00  0.00           H  
ATOM   1531  HB  ILE A 106      27.903  36.088  50.553  1.00  0.00           H  
ATOM   1532 1HG1 ILE A 106      30.281  34.836  50.570  1.00  0.00           H  
ATOM   1533 2HG1 ILE A 106      29.581  34.174  52.052  1.00  0.00           H  
ATOM   1534 1HG2 ILE A 106      30.104  37.107  50.291  1.00  0.00           H  
ATOM   1535 2HG2 ILE A 106      29.105  38.059  51.411  1.00  0.00           H  
ATOM   1536 3HG2 ILE A 106      30.382  37.000  52.046  1.00  0.00           H  
ATOM   1537 1HD1 ILE A 106      29.180  32.719  50.157  1.00  0.00           H  
ATOM   1538 2HD1 ILE A 106      27.639  33.351  50.764  1.00  0.00           H  
ATOM   1539 3HD1 ILE A 106      28.350  34.038  49.294  1.00  0.00           H  
ATOM   1540  N   PRO A 107      27.807  37.981  54.047  1.00  0.00           N  
ATOM   1541  CA  PRO A 107      27.296  39.277  54.487  1.00  0.00           C  
ATOM   1542  C   PRO A 107      27.282  40.321  53.367  1.00  0.00           C  
ATOM   1543  O   PRO A 107      28.150  40.273  52.484  1.00  0.00           O  
ATOM   1544  CB  PRO A 107      28.273  39.668  55.601  1.00  0.00           C  
ATOM   1545  CG  PRO A 107      28.820  38.380  56.114  1.00  0.00           C  
ATOM   1546  CD  PRO A 107      28.918  37.483  54.909  1.00  0.00           C  
ATOM   1547  HA  PRO A 107      26.282  39.087  54.870  1.00  0.00           H  
ATOM   1548 1HB  PRO A 107      29.056  40.325  55.195  1.00  0.00           H  
ATOM   1549 2HB  PRO A 107      27.754  40.238  56.386  1.00  0.00           H  
ATOM   1550 1HG  PRO A 107      29.798  38.548  56.589  1.00  0.00           H  
ATOM   1551 2HG  PRO A 107      28.164  37.957  56.888  1.00  0.00           H  
ATOM   1552 1HD  PRO A 107      29.889  37.604  54.406  1.00  0.00           H  
ATOM   1553 2HD  PRO A 107      28.774  36.474  55.323  1.00  0.00           H  
ATOM   1554  N   PRO A 108      26.330  41.263  53.392  1.00  0.00           N  
ATOM   1555  CA  PRO A 108      26.109  42.370  52.450  1.00  0.00           C  
ATOM   1556  C   PRO A 108      27.191  43.436  52.624  1.00  0.00           C  
ATOM   1557  O   PRO A 108      27.899  43.422  53.637  1.00  0.00           O  
ATOM   1558  CB  PRO A 108      24.724  42.881  52.861  1.00  0.00           C  
ATOM   1559  CG  PRO A 108      24.628  42.573  54.317  1.00  0.00           C  
ATOM   1560  CD  PRO A 108      25.353  41.265  54.484  1.00  0.00           C  
ATOM   1561  HA  PRO A 108      26.096  41.982  51.421  1.00  0.00           H  
ATOM   1562 1HB  PRO A 108      24.654  43.957  52.645  1.00  0.00           H  
ATOM   1563 2HB  PRO A 108      23.949  42.374  52.268  1.00  0.00           H  
ATOM   1564 1HG  PRO A 108      25.084  43.385  54.902  1.00  0.00           H  
ATOM   1565 2HG  PRO A 108      23.574  42.510  54.623  1.00  0.00           H  
ATOM   1566 1HD  PRO A 108      25.825  41.253  55.478  1.00  0.00           H  
ATOM   1567 2HD  PRO A 108      24.620  40.454  54.367  1.00  0.00           H  
ATOM   1568  N   CYS A 109      27.310  44.339  51.668  1.00  0.00           N  
ATOM   1569  CA  CYS A 109      28.323  45.369  51.766  1.00  0.00           C  
ATOM   1570  C   CYS A 109      27.975  46.601  50.974  1.00  0.00           C  
ATOM   1571  O   CYS A 109      27.026  46.595  50.178  1.00  0.00           O  
ATOM   1572  CB  CYS A 109      29.662  44.822  51.269  1.00  0.00           C  
ATOM   1573  SG  CYS A 109      29.673  44.257  49.551  1.00  0.00           S  
ATOM   1574  H   CYS A 109      26.686  44.296  50.876  1.00  0.00           H  
ATOM   1575  HA  CYS A 109      28.419  45.660  52.811  1.00  0.00           H  
ATOM   1576 1HB  CYS A 109      30.416  45.602  51.371  1.00  0.00           H  
ATOM   1577 2HB  CYS A 109      29.961  43.980  51.893  1.00  0.00           H  
ATOM   1578  N   GLU A 110      28.712  47.683  51.201  1.00  0.00           N  
ATOM   1579  CA  GLU A 110      28.460  48.904  50.448  1.00  0.00           C  
ATOM   1580  C   GLU A 110      29.274  49.007  49.182  1.00  0.00           C  
ATOM   1581  O   GLU A 110      30.512  49.036  49.190  1.00  0.00           O  
ATOM   1582  CB  GLU A 110      28.728  50.165  51.272  1.00  0.00           C  
ATOM   1583  CG  GLU A 110      27.952  50.334  52.571  1.00  0.00           C  
ATOM   1584  CD  GLU A 110      26.456  50.370  52.434  1.00  0.00           C  
ATOM   1585  OE1 GLU A 110      25.997  50.351  51.318  1.00  0.00           O  
ATOM   1586  OE2 GLU A 110      25.758  50.418  53.420  1.00  0.00           O  
ATOM   1587  H   GLU A 110      29.443  47.632  51.896  1.00  0.00           H  
ATOM   1588  HA  GLU A 110      27.409  48.907  50.158  1.00  0.00           H  
ATOM   1589 1HB  GLU A 110      29.784  50.206  51.540  1.00  0.00           H  
ATOM   1590 2HB  GLU A 110      28.507  51.046  50.668  1.00  0.00           H  
ATOM   1591 1HG  GLU A 110      28.230  49.491  53.203  1.00  0.00           H  
ATOM   1592 2HG  GLU A 110      28.266  51.260  53.052  1.00  0.00           H  
ATOM   1593  N   HIS A 111      28.569  49.028  48.051  1.00  0.00           N  
ATOM   1594  CA  HIS A 111      29.202  49.070  46.729  1.00  0.00           C  
ATOM   1595  C   HIS A 111      29.589  50.503  46.329  1.00  0.00           C  
ATOM   1596  O   HIS A 111      29.001  51.081  45.413  1.00  0.00           O  
ATOM   1597  CB  HIS A 111      28.263  48.471  45.677  1.00  0.00           C  
ATOM   1598  CG  HIS A 111      28.038  46.999  45.829  1.00  0.00           C  
ATOM   1599  ND1 HIS A 111      27.261  46.460  46.833  1.00  0.00           N  
ATOM   1600  CD2 HIS A 111      28.489  45.950  45.102  1.00  0.00           C  
ATOM   1601  CE1 HIS A 111      27.245  45.144  46.715  1.00  0.00           C  
ATOM   1602  NE2 HIS A 111      27.982  44.808  45.672  1.00  0.00           N  
ATOM   1603  H   HIS A 111      27.562  49.017  48.113  1.00  0.00           H  
ATOM   1604  HA  HIS A 111      30.116  48.478  46.771  1.00  0.00           H  
ATOM   1605 1HB  HIS A 111      27.294  48.969  45.727  1.00  0.00           H  
ATOM   1606 2HB  HIS A 111      28.673  48.651  44.683  1.00  0.00           H  
ATOM   1607  HD1 HIS A 111      26.714  46.952  47.509  1.00  0.00           H  
ATOM   1608  HD2 HIS A 111      29.128  45.871  44.221  1.00  0.00           H  
ATOM   1609  HE1 HIS A 111      26.680  44.537  47.422  1.00  0.00           H  
ATOM   1610  N   HIS A 112      30.573  51.050  47.048  1.00  0.00           N  
ATOM   1611  CA  HIS A 112      31.062  52.420  46.926  1.00  0.00           C  
ATOM   1612  C   HIS A 112      29.952  53.467  47.130  1.00  0.00           C  
ATOM   1613  O   HIS A 112      29.871  54.463  46.411  1.00  0.00           O  
ATOM   1614  CB  HIS A 112      31.722  52.728  45.578  1.00  0.00           C  
ATOM   1615  CG  HIS A 112      32.985  51.980  45.286  1.00  0.00           C  
ATOM   1616  ND1 HIS A 112      34.139  52.145  46.024  1.00  0.00           N  
ATOM   1617  CD2 HIS A 112      33.268  51.072  44.342  1.00  0.00           C  
ATOM   1618  CE1 HIS A 112      35.082  51.358  45.536  1.00  0.00           C  
ATOM   1619  NE2 HIS A 112      34.578  50.695  44.512  1.00  0.00           N  
ATOM   1620  H   HIS A 112      30.986  50.426  47.723  1.00  0.00           H  
ATOM   1621  HA  HIS A 112      31.807  52.595  47.700  1.00  0.00           H  
ATOM   1622 1HB  HIS A 112      31.021  52.504  44.772  1.00  0.00           H  
ATOM   1623 2HB  HIS A 112      31.956  53.791  45.527  1.00  0.00           H  
ATOM   1624  HD2 HIS A 112      32.572  50.709  43.585  1.00  0.00           H  
ATOM   1625  HE1 HIS A 112      36.101  51.269  45.912  1.00  0.00           H  
ATOM   1626  HE2 HIS A 112      35.068  50.019  43.942  1.00  0.00           H  
ATOM   1627  N   VAL A 113      29.097  53.220  48.116  1.00  0.00           N  
ATOM   1628  CA  VAL A 113      27.998  54.115  48.459  1.00  0.00           C  
ATOM   1629  C   VAL A 113      28.053  54.409  49.955  1.00  0.00           C  
ATOM   1630  O   VAL A 113      28.736  53.705  50.698  1.00  0.00           O  
ATOM   1631  CB  VAL A 113      26.633  53.499  48.099  1.00  0.00           C  
ATOM   1632  CG1 VAL A 113      26.552  53.238  46.602  1.00  0.00           C  
ATOM   1633  CG2 VAL A 113      26.421  52.215  48.886  1.00  0.00           C  
ATOM   1634  H   VAL A 113      29.222  52.368  48.644  1.00  0.00           H  
ATOM   1635  HA  VAL A 113      28.105  55.043  47.894  1.00  0.00           H  
ATOM   1636  HB  VAL A 113      25.838  54.203  48.343  1.00  0.00           H  
ATOM   1637 1HG1 VAL A 113      25.582  52.802  46.361  1.00  0.00           H  
ATOM   1638 2HG1 VAL A 113      26.672  54.176  46.062  1.00  0.00           H  
ATOM   1639 3HG1 VAL A 113      27.338  52.547  46.300  1.00  0.00           H  
ATOM   1640 1HG2 VAL A 113      25.454  51.782  48.630  1.00  0.00           H  
ATOM   1641 2HG2 VAL A 113      27.209  51.501  48.645  1.00  0.00           H  
ATOM   1642 3HG2 VAL A 113      26.444  52.420  49.956  1.00  0.00           H  
ATOM   1643  N   ASN A 114      27.344  55.442  50.388  1.00  0.00           N  
ATOM   1644  CA  ASN A 114      27.285  55.742  51.808  1.00  0.00           C  
ATOM   1645  C   ASN A 114      26.248  54.855  52.471  1.00  0.00           C  
ATOM   1646  O   ASN A 114      25.180  54.611  51.898  1.00  0.00           O  
ATOM   1647  CB  ASN A 114      26.952  57.208  52.023  1.00  0.00           C  
ATOM   1648  CG  ASN A 114      28.054  58.113  51.547  1.00  0.00           C  
ATOM   1649  OD1 ASN A 114      29.243  57.834  51.736  1.00  0.00           O  
ATOM   1650  ND2 ASN A 114      27.678  59.204  50.927  1.00  0.00           N  
ATOM   1651  H   ASN A 114      26.850  56.020  49.724  1.00  0.00           H  
ATOM   1652  HA  ASN A 114      28.258  55.540  52.256  1.00  0.00           H  
ATOM   1653 1HB  ASN A 114      26.034  57.455  51.490  1.00  0.00           H  
ATOM   1654 2HB  ASN A 114      26.775  57.389  53.083  1.00  0.00           H  
ATOM   1655 1HD2 ASN A 114      28.366  59.846  50.588  1.00  0.00           H  
ATOM   1656 2HD2 ASN A 114      26.707  59.398  50.793  1.00  0.00           H  
ATOM   1657  N   GLY A 115      26.556  54.373  53.665  1.00  0.00           N  
ATOM   1658  CA  GLY A 115      25.633  53.532  54.408  1.00  0.00           C  
ATOM   1659  C   GLY A 115      26.292  52.993  55.657  1.00  0.00           C  
ATOM   1660  O   GLY A 115      27.459  53.281  55.922  1.00  0.00           O  
ATOM   1661  H   GLY A 115      27.453  54.593  54.071  1.00  0.00           H  
ATOM   1662 1HA  GLY A 115      24.746  54.107  54.674  1.00  0.00           H  
ATOM   1663 2HA  GLY A 115      25.303  52.710  53.775  1.00  0.00           H  
ATOM   1664  N   SER A 116      25.545  52.192  56.417  1.00  0.00           N  
ATOM   1665  CA  SER A 116      26.007  51.599  57.668  1.00  0.00           C  
ATOM   1666  C   SER A 116      26.665  50.228  57.526  1.00  0.00           C  
ATOM   1667  O   SER A 116      27.182  49.686  58.509  1.00  0.00           O  
ATOM   1668  CB  SER A 116      24.840  51.485  58.631  1.00  0.00           C  
ATOM   1669  OG  SER A 116      23.883  50.576  58.161  1.00  0.00           O  
ATOM   1670  H   SER A 116      24.604  51.976  56.118  1.00  0.00           H  
ATOM   1671  HA  SER A 116      26.765  52.259  58.089  1.00  0.00           H  
ATOM   1672 1HB  SER A 116      25.204  51.162  59.606  1.00  0.00           H  
ATOM   1673 2HB  SER A 116      24.381  52.465  58.759  1.00  0.00           H  
ATOM   1674  HG  SER A 116      23.147  50.628  58.774  1.00  0.00           H  
ATOM   1675  N   ARG A 117      26.646  49.646  56.327  1.00  0.00           N  
ATOM   1676  CA  ARG A 117      27.202  48.309  56.138  1.00  0.00           C  
ATOM   1677  C   ARG A 117      28.702  48.509  55.957  1.00  0.00           C  
ATOM   1678  O   ARG A 117      29.130  49.619  55.682  1.00  0.00           O  
ATOM   1679  CB  ARG A 117      26.542  47.659  54.931  1.00  0.00           C  
ATOM   1680  CG  ARG A 117      25.026  47.561  55.020  1.00  0.00           C  
ATOM   1681  CD  ARG A 117      24.484  47.071  53.728  1.00  0.00           C  
ATOM   1682  NE  ARG A 117      23.029  47.068  53.699  1.00  0.00           N  
ATOM   1683  CZ  ARG A 117      22.278  48.128  53.336  1.00  0.00           C  
ATOM   1684  NH1 ARG A 117      22.814  49.271  52.973  1.00  0.00           N  
ATOM   1685  NH2 ARG A 117      20.959  48.064  53.333  1.00  0.00           N  
ATOM   1686  H   ARG A 117      26.250  50.115  55.526  1.00  0.00           H  
ATOM   1687  HA  ARG A 117      26.994  47.706  57.022  1.00  0.00           H  
ATOM   1688 1HB  ARG A 117      26.771  48.203  54.018  1.00  0.00           H  
ATOM   1689 2HB  ARG A 117      26.902  46.645  54.758  1.00  0.00           H  
ATOM   1690 1HG  ARG A 117      24.750  46.866  55.814  1.00  0.00           H  
ATOM   1691 2HG  ARG A 117      24.604  48.541  55.240  1.00  0.00           H  
ATOM   1692 1HD  ARG A 117      24.830  47.712  52.916  1.00  0.00           H  
ATOM   1693 2HD  ARG A 117      24.828  46.052  53.563  1.00  0.00           H  
ATOM   1694  HE  ARG A 117      22.554  46.219  53.969  1.00  0.00           H  
ATOM   1695 1HH1 ARG A 117      23.814  49.422  52.943  1.00  0.00           H  
ATOM   1696 2HH1 ARG A 117      22.195  50.024  52.713  1.00  0.00           H  
ATOM   1697 1HH2 ARG A 117      20.473  47.221  53.600  1.00  0.00           H  
ATOM   1698 2HH2 ARG A 117      20.459  48.896  53.050  1.00  0.00           H  
ATOM   1699  N   PRO A 118      29.550  47.480  56.092  1.00  0.00           N  
ATOM   1700  CA  PRO A 118      30.976  47.578  55.794  1.00  0.00           C  
ATOM   1701  C   PRO A 118      31.113  47.734  54.289  1.00  0.00           C  
ATOM   1702  O   PRO A 118      30.177  47.373  53.575  1.00  0.00           O  
ATOM   1703  CB  PRO A 118      31.506  46.238  56.314  1.00  0.00           C  
ATOM   1704  CG  PRO A 118      30.332  45.317  56.271  1.00  0.00           C  
ATOM   1705  CD  PRO A 118      29.135  46.167  56.606  1.00  0.00           C  
ATOM   1706  HA  PRO A 118      31.392  48.426  56.358  1.00  0.00           H  
ATOM   1707 1HB  PRO A 118      32.336  45.889  55.684  1.00  0.00           H  
ATOM   1708 2HB  PRO A 118      31.905  46.361  57.333  1.00  0.00           H  
ATOM   1709 1HG  PRO A 118      30.246  44.857  55.277  1.00  0.00           H  
ATOM   1710 2HG  PRO A 118      30.468  44.495  56.990  1.00  0.00           H  
ATOM   1711 1HD  PRO A 118      28.277  45.730  56.075  1.00  0.00           H  
ATOM   1712 2HD  PRO A 118      28.961  46.194  57.690  1.00  0.00           H  
ATOM   1713  N   PRO A 119      32.227  48.282  53.790  1.00  0.00           N  
ATOM   1714  CA  PRO A 119      32.562  48.430  52.375  1.00  0.00           C  
ATOM   1715  C   PRO A 119      32.836  47.061  51.762  1.00  0.00           C  
ATOM   1716  O   PRO A 119      33.257  46.141  52.472  1.00  0.00           O  
ATOM   1717  CB  PRO A 119      33.819  49.304  52.429  1.00  0.00           C  
ATOM   1718  CG  PRO A 119      34.419  49.031  53.768  1.00  0.00           C  
ATOM   1719  CD  PRO A 119      33.254  48.800  54.694  1.00  0.00           C  
ATOM   1720  HA  PRO A 119      31.748  48.946  51.844  1.00  0.00           H  
ATOM   1721 1HB  PRO A 119      34.490  49.032  51.602  1.00  0.00           H  
ATOM   1722 2HB  PRO A 119      33.548  50.362  52.298  1.00  0.00           H  
ATOM   1723 1HG  PRO A 119      35.082  48.153  53.707  1.00  0.00           H  
ATOM   1724 2HG  PRO A 119      35.038  49.880  54.084  1.00  0.00           H  
ATOM   1725 1HD  PRO A 119      33.557  48.069  55.457  1.00  0.00           H  
ATOM   1726 2HD  PRO A 119      32.946  49.747  55.158  1.00  0.00           H  
ATOM   1727  N   CYS A 120      32.575  46.935  50.465  1.00  0.00           N  
ATOM   1728  CA  CYS A 120      32.841  45.695  49.764  1.00  0.00           C  
ATOM   1729  C   CYS A 120      34.317  45.448  49.558  1.00  0.00           C  
ATOM   1730  O   CYS A 120      35.108  46.384  49.395  1.00  0.00           O  
ATOM   1731  CB  CYS A 120      32.154  45.698  48.399  1.00  0.00           C  
ATOM   1732  SG  CYS A 120      30.350  45.816  48.446  1.00  0.00           S  
ATOM   1733  H   CYS A 120      32.185  47.716  49.960  1.00  0.00           H  
ATOM   1734  HA  CYS A 120      32.444  44.867  50.353  1.00  0.00           H  
ATOM   1735 1HB  CYS A 120      32.538  46.545  47.828  1.00  0.00           H  
ATOM   1736 2HB  CYS A 120      32.413  44.783  47.866  1.00  0.00           H  
ATOM   1737  N   THR A 121      34.690  44.175  49.542  1.00  0.00           N  
ATOM   1738  CA  THR A 121      36.068  43.798  49.276  1.00  0.00           C  
ATOM   1739  C   THR A 121      36.110  42.688  48.235  1.00  0.00           C  
ATOM   1740  O   THR A 121      35.081  42.336  47.654  1.00  0.00           O  
ATOM   1741  CB  THR A 121      36.809  43.336  50.544  1.00  0.00           C  
ATOM   1742  OG1 THR A 121      38.197  43.206  50.214  1.00  0.00           O  
ATOM   1743  CG2 THR A 121      36.289  42.006  51.068  1.00  0.00           C  
ATOM   1744  H   THR A 121      34.015  43.443  49.714  1.00  0.00           H  
ATOM   1745  HA  THR A 121      36.594  44.665  48.875  1.00  0.00           H  
ATOM   1746  HB  THR A 121      36.681  44.089  51.321  1.00  0.00           H  
ATOM   1747  HG1 THR A 121      38.702  43.044  51.015  1.00  0.00           H  
ATOM   1748 1HG2 THR A 121      36.846  41.730  51.962  1.00  0.00           H  
ATOM   1749 2HG2 THR A 121      35.230  42.109  51.309  1.00  0.00           H  
ATOM   1750 3HG2 THR A 121      36.399  41.210  50.333  1.00  0.00           H  
ATOM   1751  N   GLY A 122      37.292  42.135  48.007  1.00  0.00           N  
ATOM   1752  CA  GLY A 122      37.475  41.104  47.000  1.00  0.00           C  
ATOM   1753  C   GLY A 122      36.755  39.829  47.388  1.00  0.00           C  
ATOM   1754  O   GLY A 122      36.514  39.568  48.567  1.00  0.00           O  
ATOM   1755  H   GLY A 122      38.064  42.467  48.566  1.00  0.00           H  
ATOM   1756 1HA  GLY A 122      37.100  41.456  46.038  1.00  0.00           H  
ATOM   1757 2HA  GLY A 122      38.537  40.900  46.872  1.00  0.00           H  
ATOM   1758  N   GLU A 123      36.414  39.018  46.384  1.00  0.00           N  
ATOM   1759  CA  GLU A 123      35.685  37.772  46.624  1.00  0.00           C  
ATOM   1760  C   GLU A 123      36.368  36.831  47.607  1.00  0.00           C  
ATOM   1761  O   GLU A 123      37.585  36.634  47.568  1.00  0.00           O  
ATOM   1762  CB  GLU A 123      35.468  37.038  45.299  1.00  0.00           C  
ATOM   1763  CG  GLU A 123      36.748  36.735  44.532  1.00  0.00           C  
ATOM   1764  CD  GLU A 123      37.239  37.907  43.728  1.00  0.00           C  
ATOM   1765  OE1 GLU A 123      36.599  38.931  43.754  1.00  0.00           O  
ATOM   1766  OE2 GLU A 123      38.255  37.778  43.087  1.00  0.00           O  
ATOM   1767  H   GLU A 123      36.662  39.266  45.436  1.00  0.00           H  
ATOM   1768  HA  GLU A 123      34.718  38.035  47.053  1.00  0.00           H  
ATOM   1769 1HB  GLU A 123      34.959  36.092  45.486  1.00  0.00           H  
ATOM   1770 2HB  GLU A 123      34.824  37.635  44.654  1.00  0.00           H  
ATOM   1771 1HG  GLU A 123      37.523  36.444  45.240  1.00  0.00           H  
ATOM   1772 2HG  GLU A 123      36.568  35.893  43.865  1.00  0.00           H  
ATOM   1773  N   GLY A 124      35.567  36.248  48.489  1.00  0.00           N  
ATOM   1774  CA  GLY A 124      36.030  35.278  49.460  1.00  0.00           C  
ATOM   1775  C   GLY A 124      35.759  33.843  49.042  1.00  0.00           C  
ATOM   1776  O   GLY A 124      35.507  33.553  47.864  1.00  0.00           O  
ATOM   1777  H   GLY A 124      34.587  36.492  48.482  1.00  0.00           H  
ATOM   1778 1HA  GLY A 124      37.102  35.406  49.611  1.00  0.00           H  
ATOM   1779 2HA  GLY A 124      35.539  35.469  50.413  1.00  0.00           H  
ATOM   1780  N   ASP A 125      35.826  32.944  50.016  1.00  0.00           N  
ATOM   1781  CA  ASP A 125      35.641  31.519  49.815  1.00  0.00           C  
ATOM   1782  C   ASP A 125      34.223  31.107  49.459  1.00  0.00           C  
ATOM   1783  O   ASP A 125      33.251  31.686  49.953  1.00  0.00           O  
ATOM   1784  CB  ASP A 125      36.062  30.752  51.071  1.00  0.00           C  
ATOM   1785  CG  ASP A 125      37.566  30.743  51.311  1.00  0.00           C  
ATOM   1786  OD1 ASP A 125      38.319  31.065  50.422  1.00  0.00           O  
ATOM   1787  OD2 ASP A 125      37.947  30.406  52.407  1.00  0.00           O  
ATOM   1788  H   ASP A 125      36.020  33.272  50.951  1.00  0.00           H  
ATOM   1789  HA  ASP A 125      36.289  31.213  48.993  1.00  0.00           H  
ATOM   1790 1HB  ASP A 125      35.579  31.193  51.944  1.00  0.00           H  
ATOM   1791 2HB  ASP A 125      35.721  29.719  50.990  1.00  0.00           H  
ATOM   1792  N   THR A 126      34.124  30.078  48.634  1.00  0.00           N  
ATOM   1793  CA  THR A 126      32.874  29.470  48.232  1.00  0.00           C  
ATOM   1794  C   THR A 126      32.270  28.739  49.421  1.00  0.00           C  
ATOM   1795  O   THR A 126      32.998  28.006  50.087  1.00  0.00           O  
ATOM   1796  CB  THR A 126      33.103  28.506  47.054  1.00  0.00           C  
ATOM   1797  OG1 THR A 126      33.703  29.208  45.958  1.00  0.00           O  
ATOM   1798  CG2 THR A 126      31.801  27.882  46.574  1.00  0.00           C  
ATOM   1799  H   THR A 126      34.976  29.690  48.257  1.00  0.00           H  
ATOM   1800  HA  THR A 126      32.214  30.276  47.907  1.00  0.00           H  
ATOM   1801  HB  THR A 126      33.777  27.711  47.374  1.00  0.00           H  
ATOM   1802  HG1 THR A 126      34.145  28.572  45.390  1.00  0.00           H  
ATOM   1803 1HG2 THR A 126      32.002  27.208  45.743  1.00  0.00           H  
ATOM   1804 2HG2 THR A 126      31.332  27.321  47.382  1.00  0.00           H  
ATOM   1805 3HG2 THR A 126      31.117  28.664  46.244  1.00  0.00           H  
ATOM   1806  N   PRO A 127      30.976  28.906  49.735  1.00  0.00           N  
ATOM   1807  CA  PRO A 127      30.251  28.223  50.804  1.00  0.00           C  
ATOM   1808  C   PRO A 127      30.061  26.736  50.496  1.00  0.00           C  
ATOM   1809  O   PRO A 127      30.137  26.345  49.324  1.00  0.00           O  
ATOM   1810  CB  PRO A 127      28.916  28.975  50.828  1.00  0.00           C  
ATOM   1811  CG  PRO A 127      28.753  29.566  49.469  1.00  0.00           C  
ATOM   1812  CD  PRO A 127      30.148  29.906  49.013  1.00  0.00           C  
ATOM   1813  HA  PRO A 127      30.791  28.364  51.752  1.00  0.00           H  
ATOM   1814 1HB  PRO A 127      28.096  28.283  51.074  1.00  0.00           H  
ATOM   1815 2HB  PRO A 127      28.926  29.746  51.611  1.00  0.00           H  
ATOM   1816 1HG  PRO A 127      28.264  28.869  48.774  1.00  0.00           H  
ATOM   1817 2HG  PRO A 127      28.103  30.450  49.540  1.00  0.00           H  
ATOM   1818 1HD  PRO A 127      30.147  29.770  47.922  1.00  0.00           H  
ATOM   1819 2HD  PRO A 127      30.426  30.932  49.295  1.00  0.00           H  
ATOM   1820  N   LYS A 128      29.847  25.934  51.533  1.00  0.00           N  
ATOM   1821  CA  LYS A 128      29.633  24.492  51.453  1.00  0.00           C  
ATOM   1822  C   LYS A 128      28.212  24.050  51.146  1.00  0.00           C  
ATOM   1823  O   LYS A 128      27.234  24.647  51.633  1.00  0.00           O  
ATOM   1824  CB  LYS A 128      30.080  23.843  52.764  1.00  0.00           C  
ATOM   1825  CG  LYS A 128      30.003  22.321  52.796  1.00  0.00           C  
ATOM   1826  CD  LYS A 128      30.571  21.754  54.088  1.00  0.00           C  
ATOM   1827  CE  LYS A 128      30.467  20.237  54.112  1.00  0.00           C  
ATOM   1828  NZ  LYS A 128      31.017  19.660  55.369  1.00  0.00           N  
ATOM   1829  H   LYS A 128      29.832  26.354  52.450  1.00  0.00           H  
ATOM   1830  HA  LYS A 128      30.246  24.115  50.633  1.00  0.00           H  
ATOM   1831 1HB  LYS A 128      31.113  24.123  52.969  1.00  0.00           H  
ATOM   1832 2HB  LYS A 128      29.464  24.219  53.580  1.00  0.00           H  
ATOM   1833 1HG  LYS A 128      28.967  21.991  52.703  1.00  0.00           H  
ATOM   1834 2HG  LYS A 128      30.564  21.915  51.956  1.00  0.00           H  
ATOM   1835 1HD  LYS A 128      31.619  22.041  54.185  1.00  0.00           H  
ATOM   1836 2HD  LYS A 128      30.020  22.165  54.934  1.00  0.00           H  
ATOM   1837 1HE  LYS A 128      29.419  19.953  54.020  1.00  0.00           H  
ATOM   1838 2HE  LYS A 128      31.016  19.829  53.264  1.00  0.00           H  
ATOM   1839 1HZ  LYS A 128      30.929  18.654  55.345  1.00  0.00           H  
ATOM   1840 2HZ  LYS A 128      31.992  19.910  55.457  1.00  0.00           H  
ATOM   1841 3HZ  LYS A 128      30.505  20.022  56.160  1.00  0.00           H  
ATOM   1842  N   CYS A 129      28.102  23.007  50.331  1.00  0.00           N  
ATOM   1843  CA  CYS A 129      26.847  22.396  49.938  1.00  0.00           C  
ATOM   1844  C   CYS A 129      26.417  21.251  50.849  1.00  0.00           C  
ATOM   1845  O   CYS A 129      27.181  20.341  51.143  1.00  0.00           O  
ATOM   1846  CB  CYS A 129      26.919  21.820  48.516  1.00  0.00           C  
ATOM   1847  SG  CYS A 129      25.401  20.978  47.948  1.00  0.00           S  
ATOM   1848  H   CYS A 129      28.954  22.612  49.960  1.00  0.00           H  
ATOM   1849  HA  CYS A 129      26.070  23.161  49.954  1.00  0.00           H  
ATOM   1850 1HB  CYS A 129      27.139  22.627  47.816  1.00  0.00           H  
ATOM   1851 2HB  CYS A 129      27.737  21.102  48.459  1.00  0.00           H  
ATOM   1852  N   SER A 130      25.181  21.355  51.300  1.00  0.00           N  
ATOM   1853  CA  SER A 130      24.512  20.400  52.171  1.00  0.00           C  
ATOM   1854  C   SER A 130      23.014  20.551  51.922  1.00  0.00           C  
ATOM   1855  O   SER A 130      22.512  21.681  51.791  1.00  0.00           O  
ATOM   1856  CB  SER A 130      24.865  20.664  53.621  1.00  0.00           C  
ATOM   1857  OG  SER A 130      24.213  19.754  54.465  1.00  0.00           O  
ATOM   1858  H   SER A 130      24.667  22.174  51.011  1.00  0.00           H  
ATOM   1859  HA  SER A 130      24.842  19.391  51.920  1.00  0.00           H  
ATOM   1860 1HB  SER A 130      25.942  20.583  53.754  1.00  0.00           H  
ATOM   1861 2HB  SER A 130      24.578  21.680  53.887  1.00  0.00           H  
ATOM   1862  HG  SER A 130      24.523  19.951  55.352  1.00  0.00           H  
ATOM   1863  N   LYS A 131      22.286  19.429  51.844  1.00  0.00           N  
ATOM   1864  CA  LYS A 131      20.851  19.457  51.552  1.00  0.00           C  
ATOM   1865  C   LYS A 131      20.024  19.734  52.800  1.00  0.00           C  
ATOM   1866  O   LYS A 131      19.235  18.903  53.245  1.00  0.00           O  
ATOM   1867  CB  LYS A 131      20.454  18.128  50.907  1.00  0.00           C  
ATOM   1868  CG  LYS A 131      21.122  17.876  49.562  1.00  0.00           C  
ATOM   1869  CD  LYS A 131      20.734  16.516  49.003  1.00  0.00           C  
ATOM   1870  CE  LYS A 131      21.448  16.234  47.688  1.00  0.00           C  
ATOM   1871  NZ  LYS A 131      21.142  14.876  47.164  1.00  0.00           N  
ATOM   1872  H   LYS A 131      22.754  18.547  51.995  1.00  0.00           H  
ATOM   1873  HA  LYS A 131      20.659  20.273  50.855  1.00  0.00           H  
ATOM   1874 1HB  LYS A 131      20.717  17.309  51.577  1.00  0.00           H  
ATOM   1875 2HB  LYS A 131      19.376  18.098  50.761  1.00  0.00           H  
ATOM   1876 1HG  LYS A 131      20.824  18.653  48.857  1.00  0.00           H  
ATOM   1877 2HG  LYS A 131      22.205  17.915  49.678  1.00  0.00           H  
ATOM   1878 1HD  LYS A 131      20.992  15.739  49.721  1.00  0.00           H  
ATOM   1879 2HD  LYS A 131      19.656  16.491  48.833  1.00  0.00           H  
ATOM   1880 1HE  LYS A 131      21.141  16.975  46.953  1.00  0.00           H  
ATOM   1881 2HE  LYS A 131      22.523  16.320  47.843  1.00  0.00           H  
ATOM   1882 1HZ  LYS A 131      21.635  14.729  46.294  1.00  0.00           H  
ATOM   1883 2HZ  LYS A 131      21.434  14.180  47.836  1.00  0.00           H  
ATOM   1884 3HZ  LYS A 131      20.150  14.787  47.004  1.00  0.00           H  
ATOM   1885  N   ILE A 132      20.206  20.932  53.328  1.00  0.00           N  
ATOM   1886  CA  ILE A 132      19.570  21.366  54.558  1.00  0.00           C  
ATOM   1887  C   ILE A 132      18.873  22.717  54.491  1.00  0.00           C  
ATOM   1888  O   ILE A 132      19.114  23.525  53.591  1.00  0.00           O  
ATOM   1889  CB  ILE A 132      20.622  21.411  55.682  1.00  0.00           C  
ATOM   1890  CG1 ILE A 132      21.699  22.432  55.308  1.00  0.00           C  
ATOM   1891  CG2 ILE A 132      21.203  20.022  55.892  1.00  0.00           C  
ATOM   1892  CD1 ILE A 132      22.719  22.739  56.382  1.00  0.00           C  
ATOM   1893  H   ILE A 132      20.827  21.541  52.814  1.00  0.00           H  
ATOM   1894  HA  ILE A 132      18.806  20.634  54.814  1.00  0.00           H  
ATOM   1895  HB  ILE A 132      20.155  21.751  56.606  1.00  0.00           H  
ATOM   1896 1HG1 ILE A 132      22.235  22.059  54.435  1.00  0.00           H  
ATOM   1897 2HG1 ILE A 132      21.220  23.373  55.037  1.00  0.00           H  
ATOM   1898 1HG2 ILE A 132      21.951  20.032  56.686  1.00  0.00           H  
ATOM   1899 2HG2 ILE A 132      20.401  19.338  56.170  1.00  0.00           H  
ATOM   1900 3HG2 ILE A 132      21.676  19.669  54.977  1.00  0.00           H  
ATOM   1901 1HD1 ILE A 132      23.429  23.474  56.000  1.00  0.00           H  
ATOM   1902 2HD1 ILE A 132      22.207  23.140  57.257  1.00  0.00           H  
ATOM   1903 3HD1 ILE A 132      23.260  21.838  56.667  1.00  0.00           H  
ATOM   1904  N   CYS A 133      17.981  22.939  55.452  1.00  0.00           N  
ATOM   1905  CA  CYS A 133      17.312  24.224  55.629  1.00  0.00           C  
ATOM   1906  C   CYS A 133      17.694  24.828  56.970  1.00  0.00           C  
ATOM   1907  O   CYS A 133      18.091  24.105  57.898  1.00  0.00           O  
ATOM   1908  CB  CYS A 133      15.788  24.117  55.574  1.00  0.00           C  
ATOM   1909  SG  CYS A 133      15.094  23.509  54.018  1.00  0.00           S  
ATOM   1910  H   CYS A 133      17.756  22.185  56.087  1.00  0.00           H  
ATOM   1911  HA  CYS A 133      17.622  24.886  54.821  1.00  0.00           H  
ATOM   1912 1HB  CYS A 133      15.442  23.449  56.362  1.00  0.00           H  
ATOM   1913 2HB  CYS A 133      15.367  25.105  55.760  1.00  0.00           H  
ATOM   1914  N   GLU A 134      17.586  26.149  57.076  1.00  0.00           N  
ATOM   1915  CA  GLU A 134      17.870  26.819  58.325  1.00  0.00           C  
ATOM   1916  C   GLU A 134      17.007  26.159  59.407  1.00  0.00           C  
ATOM   1917  O   GLU A 134      15.802  25.995  59.191  1.00  0.00           O  
ATOM   1918  CB  GLU A 134      17.577  28.318  58.232  1.00  0.00           C  
ATOM   1919  CG  GLU A 134      17.886  29.099  59.501  1.00  0.00           C  
ATOM   1920  CD  GLU A 134      17.680  30.581  59.358  1.00  0.00           C  
ATOM   1921  OE1 GLU A 134      17.438  31.022  58.261  1.00  0.00           O  
ATOM   1922  OE2 GLU A 134      17.759  31.282  60.341  1.00  0.00           O  
ATOM   1923  H   GLU A 134      17.302  26.658  56.253  1.00  0.00           H  
ATOM   1924  HA  GLU A 134      18.930  26.687  58.543  1.00  0.00           H  
ATOM   1925 1HB  GLU A 134      18.161  28.751  57.420  1.00  0.00           H  
ATOM   1926 2HB  GLU A 134      16.522  28.467  57.993  1.00  0.00           H  
ATOM   1927 1HG  GLU A 134      17.245  28.737  60.303  1.00  0.00           H  
ATOM   1928 2HG  GLU A 134      18.919  28.911  59.786  1.00  0.00           H  
ATOM   1929  N   PRO A 135      17.551  25.772  60.567  1.00  0.00           N  
ATOM   1930  CA  PRO A 135      16.799  25.103  61.633  1.00  0.00           C  
ATOM   1931  C   PRO A 135      15.556  25.899  61.986  1.00  0.00           C  
ATOM   1932  O   PRO A 135      15.606  27.127  62.144  1.00  0.00           O  
ATOM   1933  CB  PRO A 135      17.820  25.081  62.775  1.00  0.00           C  
ATOM   1934  CG  PRO A 135      19.142  25.046  62.086  1.00  0.00           C  
ATOM   1935  CD  PRO A 135      18.985  25.939  60.884  1.00  0.00           C  
ATOM   1936  HA  PRO A 135      16.539  24.086  61.305  1.00  0.00           H  
ATOM   1937 1HB  PRO A 135      17.693  25.970  63.409  1.00  0.00           H  
ATOM   1938 2HB  PRO A 135      17.650  24.202  63.415  1.00  0.00           H  
ATOM   1939 1HG  PRO A 135      19.932  25.396  62.766  1.00  0.00           H  
ATOM   1940 2HG  PRO A 135      19.395  24.012  61.806  1.00  0.00           H  
ATOM   1941 1HD  PRO A 135      19.215  26.981  61.150  1.00  0.00           H  
ATOM   1942 2HD  PRO A 135      19.673  25.548  60.120  1.00  0.00           H  
ATOM   1943  N   GLY A 136      14.440  25.183  62.094  1.00  0.00           N  
ATOM   1944  CA  GLY A 136      13.144  25.754  62.394  1.00  0.00           C  
ATOM   1945  C   GLY A 136      12.323  25.949  61.147  1.00  0.00           C  
ATOM   1946  O   GLY A 136      11.105  26.160  61.225  1.00  0.00           O  
ATOM   1947  H   GLY A 136      14.496  24.184  61.961  1.00  0.00           H  
ATOM   1948 1HA  GLY A 136      12.611  25.100  63.084  1.00  0.00           H  
ATOM   1949 2HA  GLY A 136      13.278  26.713  62.895  1.00  0.00           H  
ATOM   1950  N   TYR A 137      12.960  25.912  59.982  1.00  0.00           N  
ATOM   1951  CA  TYR A 137      12.234  26.071  58.738  1.00  0.00           C  
ATOM   1952  C   TYR A 137      11.535  24.781  58.349  1.00  0.00           C  
ATOM   1953  O   TYR A 137      12.090  23.693  58.482  1.00  0.00           O  
ATOM   1954  CB  TYR A 137      13.139  26.526  57.592  1.00  0.00           C  
ATOM   1955  CG  TYR A 137      12.365  26.758  56.312  1.00  0.00           C  
ATOM   1956  CD1 TYR A 137      11.682  27.947  56.110  1.00  0.00           C  
ATOM   1957  CD2 TYR A 137      12.335  25.779  55.330  1.00  0.00           C  
ATOM   1958  CE1 TYR A 137      10.977  28.156  54.941  1.00  0.00           C  
ATOM   1959  CE2 TYR A 137      11.631  25.987  54.160  1.00  0.00           C  
ATOM   1960  CZ  TYR A 137      10.950  27.170  53.960  1.00  0.00           C  
ATOM   1961  OH  TYR A 137      10.249  27.370  52.791  1.00  0.00           O  
ATOM   1962  H   TYR A 137      13.960  25.775  59.935  1.00  0.00           H  
ATOM   1963  HA  TYR A 137      11.470  26.837  58.881  1.00  0.00           H  
ATOM   1964 1HB  TYR A 137      13.652  27.449  57.865  1.00  0.00           H  
ATOM   1965 2HB  TYR A 137      13.904  25.771  57.413  1.00  0.00           H  
ATOM   1966  HD1 TYR A 137      11.699  28.722  56.878  1.00  0.00           H  
ATOM   1967  HD2 TYR A 137      12.869  24.840  55.478  1.00  0.00           H  
ATOM   1968  HE1 TYR A 137      10.441  29.092  54.789  1.00  0.00           H  
ATOM   1969  HE2 TYR A 137      11.608  25.215  53.391  1.00  0.00           H  
ATOM   1970  HH  TYR A 137      10.271  26.571  52.260  1.00  0.00           H  
ATOM   1971  N   SER A 138      10.312  24.923  57.849  1.00  0.00           N  
ATOM   1972  CA  SER A 138       9.501  23.829  57.338  1.00  0.00           C  
ATOM   1973  C   SER A 138       8.695  24.421  56.187  1.00  0.00           C  
ATOM   1974  O   SER A 138       8.159  25.526  56.351  1.00  0.00           O  
ATOM   1975  CB  SER A 138       8.611  23.285  58.439  1.00  0.00           C  
ATOM   1976  OG  SER A 138       7.762  22.271  57.970  1.00  0.00           O  
ATOM   1977  H   SER A 138       9.915  25.851  57.821  1.00  0.00           H  
ATOM   1978  HA  SER A 138      10.159  23.029  56.996  1.00  0.00           H  
ATOM   1979 1HB  SER A 138       9.236  22.892  59.242  1.00  0.00           H  
ATOM   1980 2HB  SER A 138       8.010  24.095  58.851  1.00  0.00           H  
ATOM   1981  HG  SER A 138       7.252  21.983  58.731  1.00  0.00           H  
ATOM   1982  N   PRO A 139       8.552  23.742  55.032  1.00  0.00           N  
ATOM   1983  CA  PRO A 139       8.929  22.401  54.562  1.00  0.00           C  
ATOM   1984  C   PRO A 139      10.441  22.167  54.495  1.00  0.00           C  
ATOM   1985  O   PRO A 139      11.217  23.121  54.574  1.00  0.00           O  
ATOM   1986  CB  PRO A 139       8.307  22.345  53.164  1.00  0.00           C  
ATOM   1987  CG  PRO A 139       7.277  23.423  53.129  1.00  0.00           C  
ATOM   1988  CD  PRO A 139       7.846  24.503  54.010  1.00  0.00           C  
ATOM   1989  HA  PRO A 139       8.474  21.652  55.227  1.00  0.00           H  
ATOM   1990 1HB  PRO A 139       9.085  22.495  52.401  1.00  0.00           H  
ATOM   1991 2HB  PRO A 139       7.869  21.351  52.989  1.00  0.00           H  
ATOM   1992 1HG  PRO A 139       7.124  23.748  52.090  1.00  0.00           H  
ATOM   1993 2HG  PRO A 139       6.311  23.045  53.495  1.00  0.00           H  
ATOM   1994 1HD  PRO A 139       8.527  25.142  53.427  1.00  0.00           H  
ATOM   1995 2HD  PRO A 139       7.030  25.104  54.436  1.00  0.00           H  
ATOM   1996  N   THR A 140      10.873  20.909  54.387  1.00  0.00           N  
ATOM   1997  CA  THR A 140      12.323  20.660  54.316  1.00  0.00           C  
ATOM   1998  C   THR A 140      12.899  20.867  52.917  1.00  0.00           C  
ATOM   1999  O   THR A 140      12.190  21.179  51.961  1.00  0.00           O  
ATOM   2000  CB  THR A 140      12.707  19.244  54.781  1.00  0.00           C  
ATOM   2001  OG1 THR A 140      14.134  19.166  54.900  1.00  0.00           O  
ATOM   2002  CG2 THR A 140      12.231  18.180  53.803  1.00  0.00           C  
ATOM   2003  H   THR A 140      10.209  20.149  54.354  1.00  0.00           H  
ATOM   2004  HA  THR A 140      12.820  21.372  54.976  1.00  0.00           H  
ATOM   2005  HB  THR A 140      12.253  19.055  55.754  1.00  0.00           H  
ATOM   2006  HG1 THR A 140      14.360  18.443  55.490  1.00  0.00           H  
ATOM   2007 1HG2 THR A 140      12.522  17.195  54.167  1.00  0.00           H  
ATOM   2008 2HG2 THR A 140      11.146  18.241  53.723  1.00  0.00           H  
ATOM   2009 3HG2 THR A 140      12.670  18.329  52.817  1.00  0.00           H  
ATOM   2010  N   TYR A 141      14.201  20.661  52.819  1.00  0.00           N  
ATOM   2011  CA  TYR A 141      14.958  20.926  51.601  1.00  0.00           C  
ATOM   2012  C   TYR A 141      14.358  20.209  50.390  1.00  0.00           C  
ATOM   2013  O   TYR A 141      14.098  20.815  49.356  1.00  0.00           O  
ATOM   2014  CB  TYR A 141      16.418  20.516  51.806  1.00  0.00           C  
ATOM   2015  CG  TYR A 141      17.326  20.774  50.624  1.00  0.00           C  
ATOM   2016  CD1 TYR A 141      18.049  21.956  50.562  1.00  0.00           C  
ATOM   2017  CD2 TYR A 141      17.444  19.844  49.602  1.00  0.00           C  
ATOM   2018  CE1 TYR A 141      18.883  22.208  49.490  1.00  0.00           C  
ATOM   2019  CE2 TYR A 141      18.279  20.099  48.531  1.00  0.00           C  
ATOM   2020  CZ  TYR A 141      18.999  21.274  48.467  1.00  0.00           C  
ATOM   2021  OH  TYR A 141      19.825  21.507  47.391  1.00  0.00           O  
ATOM   2022  H   TYR A 141      14.667  20.304  53.640  1.00  0.00           H  
ATOM   2023  HA  TYR A 141      14.918  21.997  51.396  1.00  0.00           H  
ATOM   2024 1HB  TYR A 141      16.826  21.056  52.663  1.00  0.00           H  
ATOM   2025 2HB  TYR A 141      16.469  19.452  52.034  1.00  0.00           H  
ATOM   2026  HD1 TYR A 141      17.960  22.691  51.363  1.00  0.00           H  
ATOM   2027  HD2 TYR A 141      16.882  18.910  49.635  1.00  0.00           H  
ATOM   2028  HE1 TYR A 141      19.450  23.137  49.442  1.00  0.00           H  
ATOM   2029  HE2 TYR A 141      18.370  19.367  47.729  1.00  0.00           H  
ATOM   2030  HH  TYR A 141      20.197  22.392  47.421  1.00  0.00           H  
ATOM   2031  N   LYS A 142      14.110  18.913  50.521  1.00  0.00           N  
ATOM   2032  CA  LYS A 142      13.537  18.163  49.408  1.00  0.00           C  
ATOM   2033  C   LYS A 142      12.111  18.628  49.042  1.00  0.00           C  
ATOM   2034  O   LYS A 142      11.762  18.711  47.864  1.00  0.00           O  
ATOM   2035  CB  LYS A 142      13.517  16.671  49.748  1.00  0.00           C  
ATOM   2036  CG  LYS A 142      14.899  16.029  49.785  1.00  0.00           C  
ATOM   2037  CD  LYS A 142      14.811  14.556  50.154  1.00  0.00           C  
ATOM   2038  CE  LYS A 142      16.188  13.906  50.204  1.00  0.00           C  
ATOM   2039  NZ  LYS A 142      16.114  12.475  50.603  1.00  0.00           N  
ATOM   2040  H   LYS A 142      14.327  18.465  51.400  1.00  0.00           H  
ATOM   2041  HA  LYS A 142      14.165  18.324  48.531  1.00  0.00           H  
ATOM   2042 1HB  LYS A 142      13.052  16.528  50.721  1.00  0.00           H  
ATOM   2043 2HB  LYS A 142      12.916  16.138  49.011  1.00  0.00           H  
ATOM   2044 1HG  LYS A 142      15.366  16.128  48.806  1.00  0.00           H  
ATOM   2045 2HG  LYS A 142      15.519  16.545  50.519  1.00  0.00           H  
ATOM   2046 1HD  LYS A 142      14.338  14.451  51.128  1.00  0.00           H  
ATOM   2047 2HD  LYS A 142      14.205  14.032  49.415  1.00  0.00           H  
ATOM   2048 1HE  LYS A 142      16.650  13.978  49.221  1.00  0.00           H  
ATOM   2049 2HE  LYS A 142      16.808  14.442  50.921  1.00  0.00           H  
ATOM   2050 1HZ  LYS A 142      17.045  12.082  50.627  1.00  0.00           H  
ATOM   2051 2HZ  LYS A 142      15.699  12.401  51.520  1.00  0.00           H  
ATOM   2052 3HZ  LYS A 142      15.552  11.965  49.937  1.00  0.00           H  
ATOM   2053  N   GLN A 143      11.302  18.976  50.032  1.00  0.00           N  
ATOM   2054  CA  GLN A 143       9.919  19.366  49.782  1.00  0.00           C  
ATOM   2055  C   GLN A 143       9.790  20.662  48.964  1.00  0.00           C  
ATOM   2056  O   GLN A 143       8.882  20.783  48.138  1.00  0.00           O  
ATOM   2057  CB  GLN A 143       9.170  19.523  51.108  1.00  0.00           C  
ATOM   2058  CG  GLN A 143       8.904  18.200  51.805  1.00  0.00           C  
ATOM   2059  CD  GLN A 143       8.288  18.337  53.184  1.00  0.00           C  
ATOM   2060  OE1 GLN A 143       8.769  19.045  54.074  1.00  0.00           O  
ATOM   2061  NE2 GLN A 143       7.179  17.633  53.376  1.00  0.00           N  
ATOM   2062  H   GLN A 143      11.667  18.967  50.974  1.00  0.00           H  
ATOM   2063  HA  GLN A 143       9.449  18.576  49.197  1.00  0.00           H  
ATOM   2064 1HB  GLN A 143       9.756  20.159  51.772  1.00  0.00           H  
ATOM   2065 2HB  GLN A 143       8.217  20.019  50.926  1.00  0.00           H  
ATOM   2066 1HG  GLN A 143       8.214  17.621  51.191  1.00  0.00           H  
ATOM   2067 2HG  GLN A 143       9.848  17.669  51.919  1.00  0.00           H  
ATOM   2068 1HE2 GLN A 143       6.708  17.667  54.259  1.00  0.00           H  
ATOM   2069 2HE2 GLN A 143       6.806  17.066  52.641  1.00  0.00           H  
ATOM   2070  N   ASP A 144      10.683  21.626  49.184  1.00  0.00           N  
ATOM   2071  CA  ASP A 144      10.646  22.872  48.408  1.00  0.00           C  
ATOM   2072  C   ASP A 144      11.552  22.826  47.182  1.00  0.00           C  
ATOM   2073  O   ASP A 144      11.763  23.853  46.530  1.00  0.00           O  
ATOM   2074  CB  ASP A 144      11.031  24.105  49.228  1.00  0.00           C  
ATOM   2075  CG  ASP A 144      10.005  24.583  50.246  1.00  0.00           C  
ATOM   2076  OD1 ASP A 144       8.831  24.340  50.087  1.00  0.00           O  
ATOM   2077  OD2 ASP A 144      10.427  25.200  51.192  1.00  0.00           O  
ATOM   2078  H   ASP A 144      11.386  21.486  49.894  1.00  0.00           H  
ATOM   2079  HA  ASP A 144       9.624  23.015  48.055  1.00  0.00           H  
ATOM   2080 1HB  ASP A 144      11.953  23.889  49.769  1.00  0.00           H  
ATOM   2081 2HB  ASP A 144      11.226  24.939  48.552  1.00  0.00           H  
ATOM   2082  N   LYS A 145      12.099  21.660  46.866  1.00  0.00           N  
ATOM   2083  CA  LYS A 145      13.003  21.562  45.727  1.00  0.00           C  
ATOM   2084  C   LYS A 145      12.224  21.464  44.401  1.00  0.00           C  
ATOM   2085  O   LYS A 145      11.273  20.700  44.257  1.00  0.00           O  
ATOM   2086  CB  LYS A 145      13.930  20.355  45.885  1.00  0.00           C  
ATOM   2087  CG  LYS A 145      14.987  20.266  44.792  1.00  0.00           C  
ATOM   2088  CD  LYS A 145      15.975  19.136  45.044  1.00  0.00           C  
ATOM   2089  CE  LYS A 145      16.897  19.067  43.836  1.00  0.00           C  
ATOM   2090  NZ  LYS A 145      17.919  17.987  43.893  1.00  0.00           N  
ATOM   2091  H   LYS A 145      11.904  20.822  47.398  1.00  0.00           H  
ATOM   2092  HA  LYS A 145      13.616  22.461  45.680  1.00  0.00           H  
ATOM   2093 1HB  LYS A 145      14.435  20.401  46.849  1.00  0.00           H  
ATOM   2094 2HB  LYS A 145      13.338  19.439  45.869  1.00  0.00           H  
ATOM   2095 1HG  LYS A 145      14.514  20.099  43.824  1.00  0.00           H  
ATOM   2096 2HG  LYS A 145      15.535  21.207  44.749  1.00  0.00           H  
ATOM   2097 1HD  LYS A 145      16.538  19.332  45.955  1.00  0.00           H  
ATOM   2098 2HD  LYS A 145      15.438  18.196  45.174  1.00  0.00           H  
ATOM   2099 1HE  LYS A 145      16.287  18.909  42.949  1.00  0.00           H  
ATOM   2100 2HE  LYS A 145      17.421  20.021  43.752  1.00  0.00           H  
ATOM   2101 1HZ  LYS A 145      18.438  18.085  43.031  1.00  0.00           H  
ATOM   2102 2HZ  LYS A 145      18.516  18.108  44.699  1.00  0.00           H  
ATOM   2103 3HZ  LYS A 145      17.474  17.085  43.957  1.00  0.00           H  
ATOM   2104  N   HIS A 146      12.668  22.265  43.440  1.00  0.00           N  
ATOM   2105  CA  HIS A 146      12.057  22.313  42.121  1.00  0.00           C  
ATOM   2106  C   HIS A 146      13.100  22.178  41.023  1.00  0.00           C  
ATOM   2107  O   HIS A 146      14.294  22.447  41.219  1.00  0.00           O  
ATOM   2108  CB  HIS A 146      11.287  23.627  41.955  1.00  0.00           C  
ATOM   2109  CG  HIS A 146      10.073  23.728  42.824  1.00  0.00           C  
ATOM   2110  ND1 HIS A 146      10.126  23.930  44.188  1.00  0.00           N  
ATOM   2111  CD2 HIS A 146       8.756  23.652  42.509  1.00  0.00           C  
ATOM   2112  CE1 HIS A 146       8.897  23.974  44.672  1.00  0.00           C  
ATOM   2113  NE2 HIS A 146       8.047  23.807  43.675  1.00  0.00           N  
ATOM   2114  H   HIS A 146      13.455  22.860  43.645  1.00  0.00           H  
ATOM   2115  HA  HIS A 146      11.361  21.483  42.008  1.00  0.00           H  
ATOM   2116 1HB  HIS A 146      11.946  24.464  42.189  1.00  0.00           H  
ATOM   2117 2HB  HIS A 146      10.976  23.734  40.916  1.00  0.00           H  
ATOM   2118  HD1 HIS A 146      10.918  24.106  44.773  1.00  0.00           H  
ATOM   2119  HD2 HIS A 146       8.228  23.500  41.567  1.00  0.00           H  
ATOM   2120  HE1 HIS A 146       8.736  24.129  45.738  1.00  0.00           H  
ATOM   2121  N   TYR A 147      12.640  21.744  39.860  1.00  0.00           N  
ATOM   2122  CA  TYR A 147      13.464  21.569  38.673  1.00  0.00           C  
ATOM   2123  C   TYR A 147      13.027  22.390  37.488  1.00  0.00           C  
ATOM   2124  O   TYR A 147      11.838  22.686  37.326  1.00  0.00           O  
ATOM   2125  CB  TYR A 147      13.510  20.104  38.236  1.00  0.00           C  
ATOM   2126  CG  TYR A 147      14.268  19.135  39.117  1.00  0.00           C  
ATOM   2127  CD1 TYR A 147      13.715  18.637  40.288  1.00  0.00           C  
ATOM   2128  CD2 TYR A 147      15.541  18.755  38.719  1.00  0.00           C  
ATOM   2129  CE1 TYR A 147      14.442  17.754  41.064  1.00  0.00           C  
ATOM   2130  CE2 TYR A 147      16.266  17.872  39.496  1.00  0.00           C  
ATOM   2131  CZ  TYR A 147      15.720  17.375  40.661  1.00  0.00           C  
ATOM   2132  OH  TYR A 147      16.456  16.496  41.424  1.00  0.00           O  
ATOM   2133  H   TYR A 147      11.657  21.518  39.790  1.00  0.00           H  
ATOM   2134  HA  TYR A 147      14.478  21.897  38.908  1.00  0.00           H  
ATOM   2135 1HB  TYR A 147      12.487  19.731  38.168  1.00  0.00           H  
ATOM   2136 2HB  TYR A 147      13.963  20.050  37.248  1.00  0.00           H  
ATOM   2137  HD1 TYR A 147      12.714  18.938  40.598  1.00  0.00           H  
ATOM   2138  HD2 TYR A 147      15.971  19.149  37.799  1.00  0.00           H  
ATOM   2139  HE1 TYR A 147      14.015  17.359  41.985  1.00  0.00           H  
ATOM   2140  HE2 TYR A 147      17.267  17.570  39.188  1.00  0.00           H  
ATOM   2141  HH  TYR A 147      17.297  16.337  40.989  1.00  0.00           H  
ATOM   2142  N   GLY A 148      13.991  22.729  36.647  1.00  0.00           N  
ATOM   2143  CA  GLY A 148      13.690  23.374  35.392  1.00  0.00           C  
ATOM   2144  C   GLY A 148      13.253  22.315  34.391  1.00  0.00           C  
ATOM   2145  O   GLY A 148      13.454  21.105  34.626  1.00  0.00           O  
ATOM   2146  H   GLY A 148      14.951  22.531  36.896  1.00  0.00           H  
ATOM   2147 1HA  GLY A 148      12.905  24.116  35.539  1.00  0.00           H  
ATOM   2148 2HA  GLY A 148      14.565  23.909  35.027  1.00  0.00           H  
ATOM   2149  N   TYR A 149      12.626  22.729  33.308  1.00  0.00           N  
ATOM   2150  CA  TYR A 149      12.236  21.780  32.265  1.00  0.00           C  
ATOM   2151  C   TYR A 149      13.368  21.765  31.209  1.00  0.00           C  
ATOM   2152  O   TYR A 149      13.899  20.709  30.840  1.00  0.00           O  
ATOM   2153  CB  TYR A 149      10.900  22.118  31.601  1.00  0.00           C  
ATOM   2154  CG  TYR A 149      10.413  21.014  30.689  1.00  0.00           C  
ATOM   2155  CD1 TYR A 149       9.592  20.021  31.203  1.00  0.00           C  
ATOM   2156  CD2 TYR A 149      10.776  20.978  29.351  1.00  0.00           C  
ATOM   2157  CE1 TYR A 149       9.136  19.002  30.388  1.00  0.00           C  
ATOM   2158  CE2 TYR A 149      10.321  19.960  28.536  1.00  0.00           C  
ATOM   2159  CZ  TYR A 149       9.504  18.975  29.053  1.00  0.00           C  
ATOM   2160  OH  TYR A 149       9.050  17.961  28.240  1.00  0.00           O  
ATOM   2161  H   TYR A 149      12.411  23.711  33.195  1.00  0.00           H  
ATOM   2162  HA  TYR A 149      12.133  20.787  32.702  1.00  0.00           H  
ATOM   2163 1HB  TYR A 149      10.141  22.301  32.363  1.00  0.00           H  
ATOM   2164 2HB  TYR A 149      10.994  23.035  31.019  1.00  0.00           H  
ATOM   2165  HD1 TYR A 149       9.307  20.048  32.255  1.00  0.00           H  
ATOM   2166  HD2 TYR A 149      11.422  21.756  28.944  1.00  0.00           H  
ATOM   2167  HE1 TYR A 149       8.491  18.225  30.799  1.00  0.00           H  
ATOM   2168  HE2 TYR A 149      10.608  19.933  27.485  1.00  0.00           H  
ATOM   2169  HH  TYR A 149       8.471  17.382  28.742  1.00  0.00           H  
ATOM   2170  N   ASN A 150      13.677  22.975  30.764  1.00  0.00           N  
ATOM   2171  CA  ASN A 150      14.689  23.232  29.753  1.00  0.00           C  
ATOM   2172  C   ASN A 150      15.298  24.617  29.925  1.00  0.00           C  
ATOM   2173  O   ASN A 150      14.956  25.364  30.846  1.00  0.00           O  
ATOM   2174  CB  ASN A 150      14.107  23.080  28.359  1.00  0.00           C  
ATOM   2175  CG  ASN A 150      12.980  24.021  28.039  1.00  0.00           C  
ATOM   2176  OD1 ASN A 150      12.841  25.126  28.577  1.00  0.00           O  
ATOM   2177  ND2 ASN A 150      12.135  23.591  27.138  1.00  0.00           N  
ATOM   2178  H   ASN A 150      13.172  23.755  31.164  1.00  0.00           H  
ATOM   2179  HA  ASN A 150      15.492  22.502  29.869  1.00  0.00           H  
ATOM   2180 1HB  ASN A 150      14.889  23.239  27.615  1.00  0.00           H  
ATOM   2181 2HB  ASN A 150      13.739  22.061  28.239  1.00  0.00           H  
ATOM   2182 1HD2 ASN A 150      11.356  24.159  26.869  1.00  0.00           H  
ATOM   2183 2HD2 ASN A 150      12.265  22.695  26.715  1.00  0.00           H  
ATOM   2184  N   SER A 151      16.245  24.917  29.046  1.00  0.00           N  
ATOM   2185  CA  SER A 151      16.959  26.183  29.001  1.00  0.00           C  
ATOM   2186  C   SER A 151      17.266  26.523  27.543  1.00  0.00           C  
ATOM   2187  O   SER A 151      17.367  25.631  26.698  1.00  0.00           O  
ATOM   2188  CB  SER A 151      18.236  26.067  29.811  1.00  0.00           C  
ATOM   2189  OG  SER A 151      19.076  25.097  29.247  1.00  0.00           O  
ATOM   2190  H   SER A 151      16.498  24.227  28.351  1.00  0.00           H  
ATOM   2191  HA  SER A 151      16.339  26.967  29.437  1.00  0.00           H  
ATOM   2192 1HB  SER A 151      18.744  27.029  29.837  1.00  0.00           H  
ATOM   2193 2HB  SER A 151      17.997  25.800  30.840  1.00  0.00           H  
ATOM   2194  HG  SER A 151      19.870  25.035  29.783  1.00  0.00           H  
ATOM   2195  N   TYR A 152      17.365  27.810  27.251  1.00  0.00           N  
ATOM   2196  CA  TYR A 152      17.697  28.285  25.920  1.00  0.00           C  
ATOM   2197  C   TYR A 152      18.293  29.667  25.929  1.00  0.00           C  
ATOM   2198  O   TYR A 152      18.156  30.414  26.892  1.00  0.00           O  
ATOM   2199  CB  TYR A 152      16.431  28.252  25.060  1.00  0.00           C  
ATOM   2200  CG  TYR A 152      15.269  29.071  25.577  1.00  0.00           C  
ATOM   2201  CD1 TYR A 152      15.083  30.383  25.168  1.00  0.00           C  
ATOM   2202  CD2 TYR A 152      14.374  28.504  26.472  1.00  0.00           C  
ATOM   2203  CE1 TYR A 152      14.019  31.123  25.646  1.00  0.00           C  
ATOM   2204  CE2 TYR A 152      13.310  29.245  26.948  1.00  0.00           C  
ATOM   2205  CZ  TYR A 152      13.125  30.551  26.542  1.00  0.00           C  
ATOM   2206  OH  TYR A 152      12.061  31.277  27.025  1.00  0.00           O  
ATOM   2207  H   TYR A 152      17.206  28.494  27.977  1.00  0.00           H  
ATOM   2208  HA  TYR A 152      18.442  27.615  25.491  1.00  0.00           H  
ATOM   2209 1HB  TYR A 152      16.671  28.617  24.060  1.00  0.00           H  
ATOM   2210 2HB  TYR A 152      16.088  27.222  24.966  1.00  0.00           H  
ATOM   2211  HD1 TYR A 152      15.781  30.840  24.465  1.00  0.00           H  
ATOM   2212  HD2 TYR A 152      14.505  27.475  26.804  1.00  0.00           H  
ATOM   2213  HE1 TYR A 152      13.886  32.152  25.316  1.00  0.00           H  
ATOM   2214  HE2 TYR A 152      12.609  28.798  27.652  1.00  0.00           H  
ATOM   2215  HH  TYR A 152      12.049  32.156  26.638  1.00  0.00           H  
ATOM   2216  N   SER A 153      18.970  30.021  24.855  1.00  0.00           N  
ATOM   2217  CA  SER A 153      19.500  31.348  24.731  1.00  0.00           C  
ATOM   2218  C   SER A 153      18.516  32.263  23.962  1.00  0.00           C  
ATOM   2219  O   SER A 153      17.604  31.786  23.264  1.00  0.00           O  
ATOM   2220  CB  SER A 153      20.843  31.311  24.027  1.00  0.00           C  
ATOM   2221  OG  SER A 153      20.708  30.847  22.712  1.00  0.00           O  
ATOM   2222  H   SER A 153      19.127  29.364  24.103  1.00  0.00           H  
ATOM   2223  HA  SER A 153      19.649  31.767  25.727  1.00  0.00           H  
ATOM   2224 1HB  SER A 153      21.274  32.312  24.022  1.00  0.00           H  
ATOM   2225 2HB  SER A 153      21.523  30.663  24.577  1.00  0.00           H  
ATOM   2226  HG  SER A 153      21.586  30.890  22.325  1.00  0.00           H  
ATOM   2227  N   VAL A 154      18.677  33.568  24.160  1.00  0.00           N  
ATOM   2228  CA  VAL A 154      17.884  34.591  23.509  1.00  0.00           C  
ATOM   2229  C   VAL A 154      18.835  35.341  22.592  1.00  0.00           C  
ATOM   2230  O   VAL A 154      19.980  35.597  22.981  1.00  0.00           O  
ATOM   2231  CB  VAL A 154      17.275  35.514  24.579  1.00  0.00           C  
ATOM   2232  CG1 VAL A 154      16.446  36.620  23.942  1.00  0.00           C  
ATOM   2233  CG2 VAL A 154      16.430  34.671  25.524  1.00  0.00           C  
ATOM   2234  H   VAL A 154      19.390  33.869  24.806  1.00  0.00           H  
ATOM   2235  HA  VAL A 154      17.072  34.132  22.944  1.00  0.00           H  
ATOM   2236  HB  VAL A 154      18.082  36.001  25.129  1.00  0.00           H  
ATOM   2237 1HG1 VAL A 154      16.036  37.247  24.734  1.00  0.00           H  
ATOM   2238 2HG1 VAL A 154      17.067  37.228  23.283  1.00  0.00           H  
ATOM   2239 3HG1 VAL A 154      15.636  36.183  23.361  1.00  0.00           H  
ATOM   2240 1HG2 VAL A 154      15.988  35.304  26.291  1.00  0.00           H  
ATOM   2241 2HG2 VAL A 154      15.637  34.180  24.958  1.00  0.00           H  
ATOM   2242 3HG2 VAL A 154      17.049  33.913  26.003  1.00  0.00           H  
ATOM   2243  N   SER A 155      18.408  35.669  21.380  1.00  0.00           N  
ATOM   2244  CA  SER A 155      19.313  36.326  20.429  1.00  0.00           C  
ATOM   2245  C   SER A 155      19.596  37.793  20.793  1.00  0.00           C  
ATOM   2246  O   SER A 155      18.894  38.411  21.602  1.00  0.00           O  
ATOM   2247  CB  SER A 155      18.743  36.268  19.026  1.00  0.00           C  
ATOM   2248  OG  SER A 155      17.608  37.082  18.913  1.00  0.00           O  
ATOM   2249  H   SER A 155      17.459  35.475  21.098  1.00  0.00           H  
ATOM   2250  HA  SER A 155      20.265  35.793  20.444  1.00  0.00           H  
ATOM   2251 1HB  SER A 155      19.501  36.594  18.313  1.00  0.00           H  
ATOM   2252 2HB  SER A 155      18.483  35.241  18.780  1.00  0.00           H  
ATOM   2253  HG  SER A 155      16.919  36.638  19.415  1.00  0.00           H  
ATOM   2254  N   ASN A 156      20.620  38.357  20.166  1.00  0.00           N  
ATOM   2255  CA  ASN A 156      21.027  39.740  20.386  1.00  0.00           C  
ATOM   2256  C   ASN A 156      20.207  40.708  19.525  1.00  0.00           C  
ATOM   2257  O   ASN A 156      20.715  41.397  18.653  1.00  0.00           O  
ATOM   2258  CB  ASN A 156      22.511  39.877  20.105  1.00  0.00           C  
ATOM   2259  CG  ASN A 156      22.865  39.399  18.725  1.00  0.00           C  
ATOM   2260  OD1 ASN A 156      22.236  38.443  18.253  1.00  0.00           O  
ATOM   2261  ND2 ASN A 156      23.822  40.013  18.077  1.00  0.00           N  
ATOM   2262  H   ASN A 156      21.147  37.812  19.498  1.00  0.00           H  
ATOM   2263  HA  ASN A 156      20.841  39.993  21.432  1.00  0.00           H  
ATOM   2264 1HB  ASN A 156      22.808  40.922  20.209  1.00  0.00           H  
ATOM   2265 2HB  ASN A 156      23.081  39.304  20.838  1.00  0.00           H  
ATOM   2266 1HD2 ASN A 156      24.073  39.711  17.157  1.00  0.00           H  
ATOM   2267 2HD2 ASN A 156      24.306  40.781  18.494  1.00  0.00           H  
ATOM   2268  N   SER A 157      18.923  40.715  19.838  1.00  0.00           N  
ATOM   2269  CA  SER A 157      17.900  41.516  19.205  1.00  0.00           C  
ATOM   2270  C   SER A 157      16.948  42.020  20.270  1.00  0.00           C  
ATOM   2271  O   SER A 157      16.340  41.246  21.006  1.00  0.00           O  
ATOM   2272  CB  SER A 157      17.159  40.705  18.161  1.00  0.00           C  
ATOM   2273  OG  SER A 157      16.118  41.455  17.598  1.00  0.00           O  
ATOM   2274  H   SER A 157      18.675  40.090  20.592  1.00  0.00           H  
ATOM   2275  HA  SER A 157      18.374  42.365  18.711  1.00  0.00           H  
ATOM   2276 1HB  SER A 157      17.856  40.395  17.382  1.00  0.00           H  
ATOM   2277 2HB  SER A 157      16.758  39.801  18.618  1.00  0.00           H  
ATOM   2278  HG  SER A 157      15.766  40.915  16.887  1.00  0.00           H  
ATOM   2279  N   GLU A 158      16.820  43.333  20.389  1.00  0.00           N  
ATOM   2280  CA  GLU A 158      15.998  43.862  21.465  1.00  0.00           C  
ATOM   2281  C   GLU A 158      14.558  43.383  21.383  1.00  0.00           C  
ATOM   2282  O   GLU A 158      13.899  43.278  22.414  1.00  0.00           O  
ATOM   2283  CB  GLU A 158      16.019  45.393  21.461  1.00  0.00           C  
ATOM   2284  CG  GLU A 158      15.413  46.062  20.237  1.00  0.00           C  
ATOM   2285  CD  GLU A 158      15.470  47.562  20.320  1.00  0.00           C  
ATOM   2286  OE1 GLU A 158      15.863  48.070  21.344  1.00  0.00           O  
ATOM   2287  OE2 GLU A 158      15.121  48.203  19.357  1.00  0.00           O  
ATOM   2288  H   GLU A 158      17.287  43.951  19.738  1.00  0.00           H  
ATOM   2289  HA  GLU A 158      16.414  43.504  22.408  1.00  0.00           H  
ATOM   2290 1HB  GLU A 158      15.478  45.761  22.333  1.00  0.00           H  
ATOM   2291 2HB  GLU A 158      17.051  45.735  21.541  1.00  0.00           H  
ATOM   2292 1HG  GLU A 158      15.953  45.732  19.351  1.00  0.00           H  
ATOM   2293 2HG  GLU A 158      14.373  45.763  20.108  1.00  0.00           H  
ATOM   2294  N   LYS A 159      14.050  43.062  20.194  1.00  0.00           N  
ATOM   2295  CA  LYS A 159      12.686  42.560  20.103  1.00  0.00           C  
ATOM   2296  C   LYS A 159      12.566  41.116  20.576  1.00  0.00           C  
ATOM   2297  O   LYS A 159      11.482  40.690  20.958  1.00  0.00           O  
ATOM   2298  CB  LYS A 159      12.162  42.672  18.670  1.00  0.00           C  
ATOM   2299  CG  LYS A 159      11.928  44.110  18.226  1.00  0.00           C  
ATOM   2300  CD  LYS A 159      11.408  44.175  16.798  1.00  0.00           C  
ATOM   2301  CE  LYS A 159      11.165  45.612  16.360  1.00  0.00           C  
ATOM   2302  NZ  LYS A 159      10.692  45.692  14.950  1.00  0.00           N  
ATOM   2303  H   LYS A 159      14.602  43.163  19.351  1.00  0.00           H  
ATOM   2304  HA  LYS A 159      12.049  43.165  20.749  1.00  0.00           H  
ATOM   2305 1HB  LYS A 159      12.876  42.211  17.987  1.00  0.00           H  
ATOM   2306 2HB  LYS A 159      11.222  42.126  18.582  1.00  0.00           H  
ATOM   2307 1HG  LYS A 159      11.200  44.577  18.890  1.00  0.00           H  
ATOM   2308 2HG  LYS A 159      12.863  44.666  18.287  1.00  0.00           H  
ATOM   2309 1HD  LYS A 159      12.135  43.718  16.125  1.00  0.00           H  
ATOM   2310 2HD  LYS A 159      10.472  43.621  16.726  1.00  0.00           H  
ATOM   2311 1HE  LYS A 159      10.415  46.060  17.011  1.00  0.00           H  
ATOM   2312 2HE  LYS A 159      12.093  46.175  16.455  1.00  0.00           H  
ATOM   2313 1HZ  LYS A 159      10.543  46.660  14.700  1.00  0.00           H  
ATOM   2314 2HZ  LYS A 159      11.386  45.291  14.337  1.00  0.00           H  
ATOM   2315 3HZ  LYS A 159       9.825  45.184  14.854  1.00  0.00           H  
ATOM   2316  N   ASP A 160      13.647  40.357  20.568  1.00  0.00           N  
ATOM   2317  CA  ASP A 160      13.590  38.984  21.023  1.00  0.00           C  
ATOM   2318  C   ASP A 160      13.603  39.037  22.554  1.00  0.00           C  
ATOM   2319  O   ASP A 160      12.878  38.328  23.227  1.00  0.00           O  
ATOM   2320  CB  ASP A 160      14.770  38.182  20.468  1.00  0.00           C  
ATOM   2321  CG  ASP A 160      14.673  36.674  20.672  1.00  0.00           C  
ATOM   2322  OD1 ASP A 160      13.602  36.223  21.002  1.00  0.00           O  
ATOM   2323  OD2 ASP A 160      15.649  35.986  20.501  1.00  0.00           O  
ATOM   2324  H   ASP A 160      14.538  40.704  20.248  1.00  0.00           H  
ATOM   2325  HA  ASP A 160      12.670  38.521  20.667  1.00  0.00           H  
ATOM   2326 1HB  ASP A 160      14.857  38.368  19.397  1.00  0.00           H  
ATOM   2327 2HB  ASP A 160      15.689  38.524  20.943  1.00  0.00           H  
ATOM   2328  N   ILE A 161      14.446  39.907  23.093  1.00  0.00           N  
ATOM   2329  CA  ILE A 161      14.564  40.016  24.546  1.00  0.00           C  
ATOM   2330  C   ILE A 161      13.281  40.636  25.109  1.00  0.00           C  
ATOM   2331  O   ILE A 161      12.744  40.130  26.081  1.00  0.00           O  
ATOM   2332  CB  ILE A 161      15.790  40.872  24.915  1.00  0.00           C  
ATOM   2333  CG1 ILE A 161      17.066  40.156  24.463  1.00  0.00           C  
ATOM   2334  CG2 ILE A 161      15.794  41.133  26.412  1.00  0.00           C  
ATOM   2335  CD1 ILE A 161      18.293  41.038  24.441  1.00  0.00           C  
ATOM   2336  H   ILE A 161      15.001  40.484  22.478  1.00  0.00           H  
ATOM   2337  HA  ILE A 161      14.696  39.022  24.971  1.00  0.00           H  
ATOM   2338  HB  ILE A 161      15.741  41.818  24.378  1.00  0.00           H  
ATOM   2339 1HG1 ILE A 161      17.253  39.318  25.133  1.00  0.00           H  
ATOM   2340 2HG1 ILE A 161      16.916  39.753  23.460  1.00  0.00           H  
ATOM   2341 1HG2 ILE A 161      16.656  41.737  26.696  1.00  0.00           H  
ATOM   2342 2HG2 ILE A 161      14.892  41.665  26.707  1.00  0.00           H  
ATOM   2343 3HG2 ILE A 161      15.838  40.181  26.942  1.00  0.00           H  
ATOM   2344 1HD1 ILE A 161      19.140  40.437  24.109  1.00  0.00           H  
ATOM   2345 2HD1 ILE A 161      18.133  41.870  23.753  1.00  0.00           H  
ATOM   2346 3HD1 ILE A 161      18.502  41.440  25.431  1.00  0.00           H  
ATOM   2347  N   MET A 162      12.791  41.715  24.505  1.00  0.00           N  
ATOM   2348  CA  MET A 162      11.552  42.324  24.977  1.00  0.00           C  
ATOM   2349  C   MET A 162      10.373  41.347  24.862  1.00  0.00           C  
ATOM   2350  O   MET A 162       9.565  41.262  25.777  1.00  0.00           O  
ATOM   2351  CB  MET A 162      11.242  43.602  24.199  1.00  0.00           C  
ATOM   2352  CG  MET A 162      12.115  44.818  24.478  1.00  0.00           C  
ATOM   2353  SD  MET A 162      11.529  46.321  23.671  1.00  0.00           S  
ATOM   2354  CE  MET A 162      12.021  46.080  21.966  1.00  0.00           C  
ATOM   2355  H   MET A 162      13.270  42.124  23.714  1.00  0.00           H  
ATOM   2356  HA  MET A 162      11.672  42.573  26.031  1.00  0.00           H  
ATOM   2357 1HB  MET A 162      11.332  43.373  23.139  1.00  0.00           H  
ATOM   2358 2HB  MET A 162      10.215  43.907  24.402  1.00  0.00           H  
ATOM   2359 1HG  MET A 162      12.147  45.000  25.552  1.00  0.00           H  
ATOM   2360 2HG  MET A 162      13.137  44.644  24.140  1.00  0.00           H  
ATOM   2361 1HE  MET A 162      11.716  46.939  21.368  1.00  0.00           H  
ATOM   2362 2HE  MET A 162      13.106  45.973  21.933  1.00  0.00           H  
ATOM   2363 3HE  MET A 162      11.549  45.182  21.568  1.00  0.00           H  
ATOM   2364  N   ALA A 163      10.282  40.597  23.770  1.00  0.00           N  
ATOM   2365  CA  ALA A 163       9.193  39.628  23.640  1.00  0.00           C  
ATOM   2366  C   ALA A 163       9.313  38.533  24.690  1.00  0.00           C  
ATOM   2367  O   ALA A 163       8.295  38.100  25.232  1.00  0.00           O  
ATOM   2368  CB  ALA A 163       9.188  39.027  22.243  1.00  0.00           C  
ATOM   2369  H   ALA A 163      10.945  40.665  23.011  1.00  0.00           H  
ATOM   2370  HA  ALA A 163       8.243  40.136  23.802  1.00  0.00           H  
ATOM   2371 1HB  ALA A 163       8.381  38.301  22.162  1.00  0.00           H  
ATOM   2372 2HB  ALA A 163       9.041  39.821  21.509  1.00  0.00           H  
ATOM   2373 3HB  ALA A 163      10.142  38.536  22.062  1.00  0.00           H  
ATOM   2374  N   GLU A 164      10.526  38.060  24.986  1.00  0.00           N  
ATOM   2375  CA  GLU A 164      10.654  37.034  26.028  1.00  0.00           C  
ATOM   2376  C   GLU A 164      10.193  37.562  27.384  1.00  0.00           C  
ATOM   2377  O   GLU A 164       9.536  36.826  28.141  1.00  0.00           O  
ATOM   2378  CB  GLU A 164      12.103  36.553  26.125  1.00  0.00           C  
ATOM   2379  CG  GLU A 164      12.587  35.627  25.018  1.00  0.00           C  
ATOM   2380  CD  GLU A 164      12.063  34.229  25.187  1.00  0.00           C  
ATOM   2381  OE1 GLU A 164      11.973  33.834  26.325  1.00  0.00           O  
ATOM   2382  OE2 GLU A 164      11.754  33.554  24.232  1.00  0.00           O  
ATOM   2383  H   GLU A 164      11.350  38.393  24.509  1.00  0.00           H  
ATOM   2384  HA  GLU A 164      10.016  36.189  25.759  1.00  0.00           H  
ATOM   2385 1HB  GLU A 164      12.768  37.417  26.129  1.00  0.00           H  
ATOM   2386 2HB  GLU A 164      12.240  36.022  27.067  1.00  0.00           H  
ATOM   2387 1HG  GLU A 164      12.262  36.015  24.053  1.00  0.00           H  
ATOM   2388 2HG  GLU A 164      13.676  35.616  25.020  1.00  0.00           H  
ATOM   2389  N   ILE A 165      10.556  38.798  27.698  1.00  0.00           N  
ATOM   2390  CA  ILE A 165      10.159  39.406  28.970  1.00  0.00           C  
ATOM   2391  C   ILE A 165       8.640  39.548  29.008  1.00  0.00           C  
ATOM   2392  O   ILE A 165       7.988  39.235  29.996  1.00  0.00           O  
ATOM   2393  CB  ILE A 165      10.824  40.783  29.170  1.00  0.00           C  
ATOM   2394  CG1 ILE A 165      12.333  40.592  29.349  1.00  0.00           C  
ATOM   2395  CG2 ILE A 165      10.203  41.487  30.368  1.00  0.00           C  
ATOM   2396  CD1 ILE A 165      13.138  41.864  29.233  1.00  0.00           C  
ATOM   2397  H   ILE A 165      11.118  39.316  27.037  1.00  0.00           H  
ATOM   2398  HA  ILE A 165      10.481  38.755  29.782  1.00  0.00           H  
ATOM   2399  HB  ILE A 165      10.672  41.387  28.278  1.00  0.00           H  
ATOM   2400 1HG1 ILE A 165      12.515  40.155  30.331  1.00  0.00           H  
ATOM   2401 2HG1 ILE A 165      12.693  39.892  28.596  1.00  0.00           H  
ATOM   2402 1HG2 ILE A 165      10.667  42.463  30.516  1.00  0.00           H  
ATOM   2403 2HG2 ILE A 165       9.137  41.629  30.200  1.00  0.00           H  
ATOM   2404 3HG2 ILE A 165      10.351  40.884  31.262  1.00  0.00           H  
ATOM   2405 1HD1 ILE A 165      14.192  41.617  29.374  1.00  0.00           H  
ATOM   2406 2HD1 ILE A 165      12.986  42.300  28.244  1.00  0.00           H  
ATOM   2407 3HD1 ILE A 165      12.831  42.585  29.989  1.00  0.00           H  
ATOM   2408  N   TYR A 166       8.066  40.048  27.919  1.00  0.00           N  
ATOM   2409  CA  TYR A 166       6.621  40.234  27.835  1.00  0.00           C  
ATOM   2410  C   TYR A 166       5.834  38.934  28.008  1.00  0.00           C  
ATOM   2411  O   TYR A 166       4.866  38.867  28.781  1.00  0.00           O  
ATOM   2412  CB  TYR A 166       6.275  40.882  26.493  1.00  0.00           C  
ATOM   2413  CG  TYR A 166       4.810  41.232  26.345  1.00  0.00           C  
ATOM   2414  CD1 TYR A 166       4.329  42.360  26.993  1.00  0.00           C  
ATOM   2415  CD2 TYR A 166       3.961  40.445  25.581  1.00  0.00           C  
ATOM   2416  CE1 TYR A 166       2.997  42.705  26.878  1.00  0.00           C  
ATOM   2417  CE2 TYR A 166       2.630  40.793  25.468  1.00  0.00           C  
ATOM   2418  CZ  TYR A 166       2.149  41.916  26.112  1.00  0.00           C  
ATOM   2419  OH  TYR A 166       0.821  42.259  25.997  1.00  0.00           O  
ATOM   2420  H   TYR A 166       8.637  40.305  27.126  1.00  0.00           H  
ATOM   2421  HA  TYR A 166       6.320  40.898  28.646  1.00  0.00           H  
ATOM   2422 1HB  TYR A 166       6.861  41.795  26.375  1.00  0.00           H  
ATOM   2423 2HB  TYR A 166       6.546  40.208  25.682  1.00  0.00           H  
ATOM   2424  HD1 TYR A 166       5.009  42.969  27.591  1.00  0.00           H  
ATOM   2425  HD2 TYR A 166       4.342  39.558  25.074  1.00  0.00           H  
ATOM   2426  HE1 TYR A 166       2.615  43.590  27.384  1.00  0.00           H  
ATOM   2427  HE2 TYR A 166       1.957  40.180  24.869  1.00  0.00           H  
ATOM   2428  HH  TYR A 166       0.650  43.053  26.508  1.00  0.00           H  
ATOM   2429  N   LYS A 167       6.245  37.893  27.284  1.00  0.00           N  
ATOM   2430  CA  LYS A 167       5.537  36.620  27.314  1.00  0.00           C  
ATOM   2431  C   LYS A 167       5.688  35.777  28.559  1.00  0.00           C  
ATOM   2432  O   LYS A 167       4.682  35.257  29.047  1.00  0.00           O  
ATOM   2433  CB  LYS A 167       5.982  35.788  26.111  1.00  0.00           C  
ATOM   2434  CG  LYS A 167       5.497  36.334  24.774  1.00  0.00           C  
ATOM   2435  CD  LYS A 167       6.019  35.497  23.616  1.00  0.00           C  
ATOM   2436  CE  LYS A 167       5.558  36.053  22.276  1.00  0.00           C  
ATOM   2437  NZ  LYS A 167       6.085  35.259  21.133  1.00  0.00           N  
ATOM   2438  H   LYS A 167       7.066  37.985  26.704  1.00  0.00           H  
ATOM   2439  HA  LYS A 167       4.471  36.843  27.244  1.00  0.00           H  
ATOM   2440 1HB  LYS A 167       7.071  35.743  26.088  1.00  0.00           H  
ATOM   2441 2HB  LYS A 167       5.611  34.769  26.219  1.00  0.00           H  
ATOM   2442 1HG  LYS A 167       4.407  36.327  24.757  1.00  0.00           H  
ATOM   2443 2HG  LYS A 167       5.842  37.360  24.658  1.00  0.00           H  
ATOM   2444 1HD  LYS A 167       7.109  35.488  23.643  1.00  0.00           H  
ATOM   2445 2HD  LYS A 167       5.659  34.473  23.715  1.00  0.00           H  
ATOM   2446 1HE  LYS A 167       4.470  36.044  22.243  1.00  0.00           H  
ATOM   2447 2HE  LYS A 167       5.902  37.083  22.183  1.00  0.00           H  
ATOM   2448 1HZ  LYS A 167       5.757  35.660  20.265  1.00  0.00           H  
ATOM   2449 2HZ  LYS A 167       7.095  35.274  21.148  1.00  0.00           H  
ATOM   2450 3HZ  LYS A 167       5.761  34.306  21.204  1.00  0.00           H  
ATOM   2451  N   ASN A 168       6.894  35.613  29.094  1.00  0.00           N  
ATOM   2452  CA  ASN A 168       7.033  34.778  30.276  1.00  0.00           C  
ATOM   2453  C   ASN A 168       7.734  35.413  31.471  1.00  0.00           C  
ATOM   2454  O   ASN A 168       8.046  34.703  32.419  1.00  0.00           O  
ATOM   2455  CB  ASN A 168       7.743  33.486  29.917  1.00  0.00           C  
ATOM   2456  CG  ASN A 168       6.941  32.575  29.030  1.00  0.00           C  
ATOM   2457  OD1 ASN A 168       6.064  31.828  29.478  1.00  0.00           O  
ATOM   2458  ND2 ASN A 168       7.229  32.619  27.754  1.00  0.00           N  
ATOM   2459  H   ASN A 168       7.717  36.050  28.706  1.00  0.00           H  
ATOM   2460  HA  ASN A 168       6.032  34.550  30.648  1.00  0.00           H  
ATOM   2461 1HB  ASN A 168       8.678  33.722  29.411  1.00  0.00           H  
ATOM   2462 2HB  ASN A 168       7.986  32.943  30.831  1.00  0.00           H  
ATOM   2463 1HD2 ASN A 168       6.736  32.040  27.105  1.00  0.00           H  
ATOM   2464 2HD2 ASN A 168       7.948  33.241  27.441  1.00  0.00           H  
ATOM   2465  N   GLY A 169       7.992  36.709  31.477  1.00  0.00           N  
ATOM   2466  CA  GLY A 169       8.649  37.350  32.597  1.00  0.00           C  
ATOM   2467  C   GLY A 169      10.132  37.545  32.401  1.00  0.00           C  
ATOM   2468  O   GLY A 169      10.678  37.204  31.336  1.00  0.00           O  
ATOM   2469  H   GLY A 169       7.751  37.328  30.717  1.00  0.00           H  
ATOM   2470 1HA  GLY A 169       8.168  38.318  32.745  1.00  0.00           H  
ATOM   2471 2HA  GLY A 169       8.481  36.735  33.481  1.00  0.00           H  
ATOM   2472  N   PRO A 170      10.823  38.119  33.398  1.00  0.00           N  
ATOM   2473  CA  PRO A 170      12.209  38.571  33.386  1.00  0.00           C  
ATOM   2474  C   PRO A 170      13.213  37.498  32.965  1.00  0.00           C  
ATOM   2475  O   PRO A 170      13.023  36.314  33.205  1.00  0.00           O  
ATOM   2476  CB  PRO A 170      12.431  38.988  34.843  1.00  0.00           C  
ATOM   2477  CG  PRO A 170      11.073  39.347  35.346  1.00  0.00           C  
ATOM   2478  CD  PRO A 170      10.152  38.363  34.677  1.00  0.00           C  
ATOM   2479  HA  PRO A 170      12.288  39.431  32.705  1.00  0.00           H  
ATOM   2480 1HB  PRO A 170      12.884  38.162  35.409  1.00  0.00           H  
ATOM   2481 2HB  PRO A 170      13.134  39.834  34.886  1.00  0.00           H  
ATOM   2482 1HG  PRO A 170      11.045  39.274  36.444  1.00  0.00           H  
ATOM   2483 2HG  PRO A 170      10.826  40.389  35.095  1.00  0.00           H  
ATOM   2484 1HD  PRO A 170      10.085  37.436  35.266  1.00  0.00           H  
ATOM   2485 2HD  PRO A 170       9.173  38.857  34.586  1.00  0.00           H  
ATOM   2486  N   VAL A 171      14.292  37.967  32.338  1.00  0.00           N  
ATOM   2487  CA  VAL A 171      15.335  37.112  31.813  1.00  0.00           C  
ATOM   2488  C   VAL A 171      16.666  37.433  32.452  1.00  0.00           C  
ATOM   2489  O   VAL A 171      16.829  38.481  33.063  1.00  0.00           O  
ATOM   2490  CB  VAL A 171      15.451  37.281  30.286  1.00  0.00           C  
ATOM   2491  CG1 VAL A 171      14.150  36.880  29.607  1.00  0.00           C  
ATOM   2492  CG2 VAL A 171      15.816  38.721  29.957  1.00  0.00           C  
ATOM   2493  H   VAL A 171      14.354  38.969  32.242  1.00  0.00           H  
ATOM   2494  HA  VAL A 171      15.084  36.073  32.034  1.00  0.00           H  
ATOM   2495  HB  VAL A 171      16.227  36.615  29.907  1.00  0.00           H  
ATOM   2496 1HG1 VAL A 171      14.248  37.005  28.528  1.00  0.00           H  
ATOM   2497 2HG1 VAL A 171      13.939  35.837  29.839  1.00  0.00           H  
ATOM   2498 3HG1 VAL A 171      13.331  37.506  29.964  1.00  0.00           H  
ATOM   2499 1HG2 VAL A 171      15.898  38.839  28.878  1.00  0.00           H  
ATOM   2500 2HG2 VAL A 171      15.043  39.391  30.336  1.00  0.00           H  
ATOM   2501 3HG2 VAL A 171      16.769  38.980  30.419  1.00  0.00           H  
ATOM   2502  N   GLU A 172      17.616  36.521  32.329  1.00  0.00           N  
ATOM   2503  CA  GLU A 172      18.934  36.783  32.885  1.00  0.00           C  
ATOM   2504  C   GLU A 172      19.865  37.328  31.820  1.00  0.00           C  
ATOM   2505  O   GLU A 172      20.006  36.713  30.756  1.00  0.00           O  
ATOM   2506  CB  GLU A 172      19.573  35.546  33.520  1.00  0.00           C  
ATOM   2507  CG  GLU A 172      20.951  35.857  34.086  1.00  0.00           C  
ATOM   2508  CD  GLU A 172      21.650  34.641  34.628  1.00  0.00           C  
ATOM   2509  OE1 GLU A 172      21.130  33.566  34.451  1.00  0.00           O  
ATOM   2510  OE2 GLU A 172      22.697  34.783  35.216  1.00  0.00           O  
ATOM   2511  H   GLU A 172      17.451  35.643  31.855  1.00  0.00           H  
ATOM   2512  HA  GLU A 172      18.836  37.522  33.682  1.00  0.00           H  
ATOM   2513 1HB  GLU A 172      18.938  35.165  34.321  1.00  0.00           H  
ATOM   2514 2HB  GLU A 172      19.658  34.757  32.773  1.00  0.00           H  
ATOM   2515 1HG  GLU A 172      21.592  36.296  33.322  1.00  0.00           H  
ATOM   2516 2HG  GLU A 172      20.836  36.594  34.878  1.00  0.00           H  
ATOM   2517  N   GLY A 173      20.476  38.483  32.074  1.00  0.00           N  
ATOM   2518  CA  GLY A 173      21.402  39.029  31.102  1.00  0.00           C  
ATOM   2519  C   GLY A 173      22.736  39.281  31.802  1.00  0.00           C  
ATOM   2520  O   GLY A 173      22.860  39.037  32.997  1.00  0.00           O  
ATOM   2521  H   GLY A 173      20.280  38.948  32.948  1.00  0.00           H  
ATOM   2522 1HA  GLY A 173      21.532  38.347  30.263  1.00  0.00           H  
ATOM   2523 2HA  GLY A 173      21.002  39.953  30.684  1.00  0.00           H  
ATOM   2524  N   ALA A 174      23.725  39.758  31.060  1.00  0.00           N  
ATOM   2525  CA  ALA A 174      25.014  40.060  31.674  1.00  0.00           C  
ATOM   2526  C   ALA A 174      25.770  41.019  30.759  1.00  0.00           C  
ATOM   2527  O   ALA A 174      25.546  40.989  29.545  1.00  0.00           O  
ATOM   2528  CB  ALA A 174      25.831  38.800  31.925  1.00  0.00           C  
ATOM   2529  H   ALA A 174      23.578  39.913  30.072  1.00  0.00           H  
ATOM   2530  HA  ALA A 174      24.838  40.543  32.635  1.00  0.00           H  
ATOM   2531 1HB  ALA A 174      26.777  39.114  32.363  1.00  0.00           H  
ATOM   2532 2HB  ALA A 174      25.307  38.133  32.609  1.00  0.00           H  
ATOM   2533 3HB  ALA A 174      26.002  38.275  30.987  1.00  0.00           H  
ATOM   2534  N   PHE A 175      26.624  41.866  31.320  1.00  0.00           N  
ATOM   2535  CA  PHE A 175      27.384  42.731  30.448  1.00  0.00           C  
ATOM   2536  C   PHE A 175      28.707  43.102  31.090  1.00  0.00           C  
ATOM   2537  O   PHE A 175      28.922  42.849  32.294  1.00  0.00           O  
ATOM   2538  CB  PHE A 175      26.594  43.998  30.118  1.00  0.00           C  
ATOM   2539  CG  PHE A 175      26.314  44.996  31.206  1.00  0.00           C  
ATOM   2540  CD1 PHE A 175      27.106  46.124  31.364  1.00  0.00           C  
ATOM   2541  CD2 PHE A 175      25.273  44.810  32.060  1.00  0.00           C  
ATOM   2542  CE1 PHE A 175      26.857  47.048  32.361  1.00  0.00           C  
ATOM   2543  CE2 PHE A 175      25.005  45.722  33.062  1.00  0.00           C  
ATOM   2544  CZ  PHE A 175      25.796  46.843  33.218  1.00  0.00           C  
ATOM   2545  H   PHE A 175      26.707  41.876  32.325  1.00  0.00           H  
ATOM   2546  HA  PHE A 175      27.594  42.202  29.517  1.00  0.00           H  
ATOM   2547 1HB  PHE A 175      27.132  44.542  29.343  1.00  0.00           H  
ATOM   2548 2HB  PHE A 175      25.625  43.690  29.727  1.00  0.00           H  
ATOM   2549  HD1 PHE A 175      27.946  46.291  30.688  1.00  0.00           H  
ATOM   2550  HD2 PHE A 175      24.654  43.922  31.930  1.00  0.00           H  
ATOM   2551  HE1 PHE A 175      27.492  47.927  32.467  1.00  0.00           H  
ATOM   2552  HE2 PHE A 175      24.168  45.564  33.742  1.00  0.00           H  
ATOM   2553  HZ  PHE A 175      25.592  47.566  34.007  1.00  0.00           H  
ATOM   2554  N   SER A 176      29.616  43.667  30.298  1.00  0.00           N  
ATOM   2555  CA  SER A 176      30.908  44.071  30.871  1.00  0.00           C  
ATOM   2556  C   SER A 176      30.737  45.305  31.765  1.00  0.00           C  
ATOM   2557  O   SER A 176      30.220  46.335  31.341  1.00  0.00           O  
ATOM   2558  CB  SER A 176      31.915  44.361  29.777  1.00  0.00           C  
ATOM   2559  OG  SER A 176      32.229  43.216  29.035  1.00  0.00           O  
ATOM   2560  H   SER A 176      29.417  43.820  29.319  1.00  0.00           H  
ATOM   2561  HA  SER A 176      31.300  43.255  31.480  1.00  0.00           H  
ATOM   2562 1HB  SER A 176      31.521  45.123  29.104  1.00  0.00           H  
ATOM   2563 2HB  SER A 176      32.823  44.761  30.229  1.00  0.00           H  
ATOM   2564  HG  SER A 176      32.859  43.501  28.367  1.00  0.00           H  
ATOM   2565  N   VAL A 177      31.178  45.176  33.009  1.00  0.00           N  
ATOM   2566  CA  VAL A 177      31.054  46.290  33.943  1.00  0.00           C  
ATOM   2567  C   VAL A 177      32.459  46.754  34.313  1.00  0.00           C  
ATOM   2568  O   VAL A 177      33.424  45.993  34.381  1.00  0.00           O  
ATOM   2569  CB  VAL A 177      30.292  45.908  35.226  1.00  0.00           C  
ATOM   2570  CG1 VAL A 177      28.845  45.606  34.861  1.00  0.00           C  
ATOM   2571  CG2 VAL A 177      30.899  44.721  35.958  1.00  0.00           C  
ATOM   2572  H   VAL A 177      31.599  44.305  33.298  1.00  0.00           H  
ATOM   2573  HA  VAL A 177      30.497  47.098  33.467  1.00  0.00           H  
ATOM   2574  HB  VAL A 177      30.296  46.757  35.909  1.00  0.00           H  
ATOM   2575 1HG1 VAL A 177      28.284  45.334  35.755  1.00  0.00           H  
ATOM   2576 2HG1 VAL A 177      28.420  46.505  34.414  1.00  0.00           H  
ATOM   2577 3HG1 VAL A 177      28.805  44.780  34.152  1.00  0.00           H  
ATOM   2578 1HG2 VAL A 177      30.315  44.503  36.853  1.00  0.00           H  
ATOM   2579 2HG2 VAL A 177      30.896  43.850  35.303  1.00  0.00           H  
ATOM   2580 3HG2 VAL A 177      31.924  44.954  36.246  1.00  0.00           H  
ATOM   2581  N   TYR A 178      32.492  48.069  34.532  1.00  0.00           N  
ATOM   2582  CA  TYR A 178      33.651  48.916  34.845  1.00  0.00           C  
ATOM   2583  C   TYR A 178      33.349  49.661  36.130  1.00  0.00           C  
ATOM   2584  O   TYR A 178      32.195  49.754  36.508  1.00  0.00           O  
ATOM   2585  CB  TYR A 178      33.874  49.849  33.653  1.00  0.00           C  
ATOM   2586  CG  TYR A 178      34.052  49.121  32.339  1.00  0.00           C  
ATOM   2587  CD1 TYR A 178      32.933  48.695  31.638  1.00  0.00           C  
ATOM   2588  CD2 TYR A 178      35.313  48.868  31.821  1.00  0.00           C  
ATOM   2589  CE1 TYR A 178      33.066  48.027  30.436  1.00  0.00           C  
ATOM   2590  CE2 TYR A 178      35.439  48.200  30.619  1.00  0.00           C  
ATOM   2591  CZ  TYR A 178      34.320  47.782  29.930  1.00  0.00           C  
ATOM   2592  OH  TYR A 178      34.447  47.116  28.733  1.00  0.00           O  
ATOM   2593  H   TYR A 178      31.601  48.541  34.472  1.00  0.00           H  
ATOM   2594  HA  TYR A 178      34.536  48.295  34.983  1.00  0.00           H  
ATOM   2595 1HB  TYR A 178      33.023  50.526  33.557  1.00  0.00           H  
ATOM   2596 2HB  TYR A 178      34.760  50.460  33.828  1.00  0.00           H  
ATOM   2597  HD1 TYR A 178      31.933  48.884  32.028  1.00  0.00           H  
ATOM   2598  HD2 TYR A 178      36.200  49.197  32.364  1.00  0.00           H  
ATOM   2599  HE1 TYR A 178      32.180  47.699  29.896  1.00  0.00           H  
ATOM   2600  HE2 TYR A 178      36.430  48.000  30.210  1.00  0.00           H  
ATOM   2601  HH  TYR A 178      35.378  46.997  28.529  1.00  0.00           H  
ATOM   2602  N   SER A 179      34.348  50.232  36.773  1.00  0.00           N  
ATOM   2603  CA  SER A 179      34.045  50.964  37.979  1.00  0.00           C  
ATOM   2604  C   SER A 179      33.100  52.135  37.777  1.00  0.00           C  
ATOM   2605  O   SER A 179      32.477  52.534  38.749  1.00  0.00           O  
ATOM   2606  CB  SER A 179      35.304  51.492  38.639  1.00  0.00           C  
ATOM   2607  OG  SER A 179      35.887  52.530  37.900  1.00  0.00           O  
ATOM   2608  H   SER A 179      35.293  50.152  36.424  1.00  0.00           H  
ATOM   2609  HA  SER A 179      33.559  50.272  38.668  1.00  0.00           H  
ATOM   2610 1HB  SER A 179      35.064  51.854  39.638  1.00  0.00           H  
ATOM   2611 2HB  SER A 179      36.022  50.679  38.745  1.00  0.00           H  
ATOM   2612  HG  SER A 179      36.714  52.732  38.345  1.00  0.00           H  
ATOM   2613  N   ASP A 180      32.915  52.711  36.591  1.00  0.00           N  
ATOM   2614  CA  ASP A 180      31.917  53.782  36.584  1.00  0.00           C  
ATOM   2615  C   ASP A 180      30.488  53.224  36.601  1.00  0.00           C  
ATOM   2616  O   ASP A 180      29.529  53.986  36.673  1.00  0.00           O  
ATOM   2617  CB  ASP A 180      32.026  54.739  35.394  1.00  0.00           C  
ATOM   2618  CG  ASP A 180      31.747  54.181  34.005  1.00  0.00           C  
ATOM   2619  OD1 ASP A 180      31.520  53.008  33.830  1.00  0.00           O  
ATOM   2620  OD2 ASP A 180      31.760  54.973  33.093  1.00  0.00           O  
ATOM   2621  H   ASP A 180      33.394  52.476  35.735  1.00  0.00           H  
ATOM   2622  HA  ASP A 180      32.054  54.380  37.486  1.00  0.00           H  
ATOM   2623 1HB  ASP A 180      31.329  55.565  35.544  1.00  0.00           H  
ATOM   2624 2HB  ASP A 180      33.039  55.143  35.373  1.00  0.00           H  
ATOM   2625  N   PHE A 181      30.335  51.903  36.583  1.00  0.00           N  
ATOM   2626  CA  PHE A 181      29.007  51.309  36.722  1.00  0.00           C  
ATOM   2627  C   PHE A 181      28.802  51.130  38.232  1.00  0.00           C  
ATOM   2628  O   PHE A 181      27.719  51.407  38.754  1.00  0.00           O  
ATOM   2629  CB  PHE A 181      28.866  49.962  36.010  1.00  0.00           C  
ATOM   2630  CG  PHE A 181      27.481  49.402  36.173  1.00  0.00           C  
ATOM   2631  CD1 PHE A 181      26.348  50.164  35.928  1.00  0.00           C  
ATOM   2632  CD2 PHE A 181      27.338  48.132  36.566  1.00  0.00           C  
ATOM   2633  CE1 PHE A 181      25.087  49.622  36.087  1.00  0.00           C  
ATOM   2634  CE2 PHE A 181      26.097  47.549  36.736  1.00  0.00           C  
ATOM   2635  CZ  PHE A 181      24.971  48.309  36.492  1.00  0.00           C  
ATOM   2636  H   PHE A 181      31.144  51.306  36.476  1.00  0.00           H  
ATOM   2637  HA  PHE A 181      28.272  51.991  36.293  1.00  0.00           H  
ATOM   2638 1HB  PHE A 181      29.082  50.067  34.948  1.00  0.00           H  
ATOM   2639 2HB  PHE A 181      29.593  49.258  36.414  1.00  0.00           H  
ATOM   2640  HD1 PHE A 181      26.430  51.203  35.607  1.00  0.00           H  
ATOM   2641  HD2 PHE A 181      28.243  47.552  36.752  1.00  0.00           H  
ATOM   2642  HE1 PHE A 181      24.202  50.228  35.893  1.00  0.00           H  
ATOM   2643  HE2 PHE A 181      26.010  46.511  37.056  1.00  0.00           H  
ATOM   2644  HZ  PHE A 181      23.989  47.858  36.626  1.00  0.00           H  
ATOM   2645  N   LEU A 182      29.829  50.684  38.949  1.00  0.00           N  
ATOM   2646  CA  LEU A 182      29.670  50.565  40.408  1.00  0.00           C  
ATOM   2647  C   LEU A 182      29.269  51.905  41.002  1.00  0.00           C  
ATOM   2648  O   LEU A 182      28.460  51.969  41.936  1.00  0.00           O  
ATOM   2649  CB  LEU A 182      30.948  50.081  41.105  1.00  0.00           C  
ATOM   2650  CG  LEU A 182      31.350  48.601  41.039  1.00  0.00           C  
ATOM   2651  CD1 LEU A 182      32.804  48.435  41.461  1.00  0.00           C  
ATOM   2652  CD2 LEU A 182      30.431  47.785  41.937  1.00  0.00           C  
ATOM   2653  H   LEU A 182      30.685  50.441  38.466  1.00  0.00           H  
ATOM   2654  HA  LEU A 182      28.887  49.835  40.614  1.00  0.00           H  
ATOM   2655 1HB  LEU A 182      31.785  50.636  40.685  1.00  0.00           H  
ATOM   2656 2HB  LEU A 182      30.846  50.324  42.163  1.00  0.00           H  
ATOM   2657  HG  LEU A 182      31.264  48.246  40.013  1.00  0.00           H  
ATOM   2658 1HD1 LEU A 182      33.087  47.383  41.413  1.00  0.00           H  
ATOM   2659 2HD1 LEU A 182      33.449  49.007  40.795  1.00  0.00           H  
ATOM   2660 3HD1 LEU A 182      32.939  48.791  42.482  1.00  0.00           H  
ATOM   2661 1HD2 LEU A 182      30.717  46.734  41.890  1.00  0.00           H  
ATOM   2662 2HD2 LEU A 182      30.520  48.141  42.964  1.00  0.00           H  
ATOM   2663 3HD2 LEU A 182      29.391  47.875  41.627  1.00  0.00           H  
ATOM   2664  N   LEU A 183      29.817  52.986  40.458  1.00  0.00           N  
ATOM   2665  CA  LEU A 183      29.529  54.335  40.928  1.00  0.00           C  
ATOM   2666  C   LEU A 183      28.238  54.946  40.386  1.00  0.00           C  
ATOM   2667  O   LEU A 183      27.944  56.119  40.669  1.00  0.00           O  
ATOM   2668  CB  LEU A 183      30.706  55.248  40.560  1.00  0.00           C  
ATOM   2669  CG  LEU A 183      32.064  54.909  41.188  1.00  0.00           C  
ATOM   2670  CD1 LEU A 183      33.130  55.822  40.595  1.00  0.00           C  
ATOM   2671  CD2 LEU A 183      32.018  55.060  42.701  1.00  0.00           C  
ATOM   2672  H   LEU A 183      30.458  52.878  39.686  1.00  0.00           H  
ATOM   2673  HA  LEU A 183      29.430  54.294  42.012  1.00  0.00           H  
ATOM   2674 1HB  LEU A 183      30.826  55.216  39.478  1.00  0.00           H  
ATOM   2675 2HB  LEU A 183      30.457  56.267  40.856  1.00  0.00           H  
ATOM   2676  HG  LEU A 183      32.335  53.881  40.949  1.00  0.00           H  
ATOM   2677 1HD1 LEU A 183      34.097  55.585  41.039  1.00  0.00           H  
ATOM   2678 2HD1 LEU A 183      33.177  55.669  39.517  1.00  0.00           H  
ATOM   2679 3HD1 LEU A 183      32.879  56.861  40.806  1.00  0.00           H  
ATOM   2680 1HD2 LEU A 183      32.996  54.813  43.116  1.00  0.00           H  
ATOM   2681 2HD2 LEU A 183      31.762  56.088  42.956  1.00  0.00           H  
ATOM   2682 3HD2 LEU A 183      31.273  54.394  43.137  1.00  0.00           H  
ATOM   2683  N   TYR A 184      27.458  54.193  39.623  1.00  0.00           N  
ATOM   2684  CA  TYR A 184      26.207  54.659  39.051  1.00  0.00           C  
ATOM   2685  C   TYR A 184      25.146  55.090  40.074  1.00  0.00           C  
ATOM   2686  O   TYR A 184      24.869  54.373  41.060  1.00  0.00           O  
ATOM   2687  CB  TYR A 184      25.601  53.585  38.143  1.00  0.00           C  
ATOM   2688  CG  TYR A 184      24.196  53.894  37.679  1.00  0.00           C  
ATOM   2689  CD1 TYR A 184      23.929  54.662  36.555  1.00  0.00           C  
ATOM   2690  CD2 TYR A 184      23.152  53.374  38.429  1.00  0.00           C  
ATOM   2691  CE1 TYR A 184      22.618  54.903  36.190  1.00  0.00           C  
ATOM   2692  CE2 TYR A 184      21.838  53.608  38.072  1.00  0.00           C  
ATOM   2693  CZ  TYR A 184      21.562  54.372  36.955  1.00  0.00           C  
ATOM   2694  OH  TYR A 184      20.249  54.599  36.611  1.00  0.00           O  
ATOM   2695  H   TYR A 184      27.727  53.243  39.418  1.00  0.00           H  
ATOM   2696  HA  TYR A 184      26.429  55.544  38.455  1.00  0.00           H  
ATOM   2697 1HB  TYR A 184      26.232  53.460  37.262  1.00  0.00           H  
ATOM   2698 2HB  TYR A 184      25.584  52.635  38.677  1.00  0.00           H  
ATOM   2699  HD1 TYR A 184      24.747  55.072  35.964  1.00  0.00           H  
ATOM   2700  HD2 TYR A 184      23.367  52.772  39.311  1.00  0.00           H  
ATOM   2701  HE1 TYR A 184      22.402  55.504  35.308  1.00  0.00           H  
ATOM   2702  HE2 TYR A 184      21.027  53.194  38.670  1.00  0.00           H  
ATOM   2703  HH  TYR A 184      20.209  55.090  35.786  1.00  0.00           H  
ATOM   2704  N   LYS A 185      24.541  56.244  39.822  1.00  0.00           N  
ATOM   2705  CA  LYS A 185      23.468  56.744  40.669  1.00  0.00           C  
ATOM   2706  C   LYS A 185      22.152  56.977  39.932  1.00  0.00           C  
ATOM   2707  O   LYS A 185      21.093  56.653  40.459  1.00  0.00           O  
ATOM   2708  CB  LYS A 185      23.893  58.043  41.355  1.00  0.00           C  
ATOM   2709  CG  LYS A 185      25.029  57.866  42.354  1.00  0.00           C  
ATOM   2710  CD  LYS A 185      25.381  59.179  43.038  1.00  0.00           C  
ATOM   2711  CE  LYS A 185      26.517  58.994  44.032  1.00  0.00           C  
ATOM   2712  NZ  LYS A 185      26.902  60.275  44.685  1.00  0.00           N  
ATOM   2713  H   LYS A 185      24.841  56.775  39.019  1.00  0.00           H  
ATOM   2714  HA  LYS A 185      23.258  55.994  41.431  1.00  0.00           H  
ATOM   2715 1HB  LYS A 185      24.210  58.765  40.602  1.00  0.00           H  
ATOM   2716 2HB  LYS A 185      23.037  58.468  41.881  1.00  0.00           H  
ATOM   2717 1HG  LYS A 185      24.731  57.140  43.112  1.00  0.00           H  
ATOM   2718 2HG  LYS A 185      25.911  57.489  41.838  1.00  0.00           H  
ATOM   2719 1HD  LYS A 185      25.681  59.911  42.285  1.00  0.00           H  
ATOM   2720 2HD  LYS A 185      24.506  59.562  43.564  1.00  0.00           H  
ATOM   2721 1HE  LYS A 185      26.205  58.286  44.798  1.00  0.00           H  
ATOM   2722 2HE  LYS A 185      27.382  58.588  43.510  1.00  0.00           H  
ATOM   2723 1HZ  LYS A 185      27.656  60.110  45.335  1.00  0.00           H  
ATOM   2724 2HZ  LYS A 185      27.203  60.936  43.982  1.00  0.00           H  
ATOM   2725 3HZ  LYS A 185      26.108  60.654  45.181  1.00  0.00           H  
ATOM   2726  N   SER A 186      22.195  57.523  38.727  1.00  0.00           N  
ATOM   2727  CA  SER A 186      20.959  57.856  38.032  1.00  0.00           C  
ATOM   2728  C   SER A 186      21.112  58.001  36.525  1.00  0.00           C  
ATOM   2729  O   SER A 186      22.224  58.053  35.995  1.00  0.00           O  
ATOM   2730  CB  SER A 186      20.392  59.150  38.582  1.00  0.00           C  
ATOM   2731  OG  SER A 186      21.208  60.238  38.245  1.00  0.00           O  
ATOM   2732  H   SER A 186      23.075  57.718  38.273  1.00  0.00           H  
ATOM   2733  HA  SER A 186      20.249  57.046  38.203  1.00  0.00           H  
ATOM   2734 1HB  SER A 186      19.390  59.309  38.184  1.00  0.00           H  
ATOM   2735 2HB  SER A 186      20.303  59.081  39.665  1.00  0.00           H  
ATOM   2736  HG  SER A 186      20.797  61.010  38.642  1.00  0.00           H  
ATOM   2737  N   GLY A 187      19.978  58.078  35.838  1.00  0.00           N  
ATOM   2738  CA  GLY A 187      19.921  58.266  34.404  1.00  0.00           C  
ATOM   2739  C   GLY A 187      20.112  56.945  33.687  1.00  0.00           C  
ATOM   2740  O   GLY A 187      19.970  55.883  34.305  1.00  0.00           O  
ATOM   2741  H   GLY A 187      19.109  58.001  36.350  1.00  0.00           H  
ATOM   2742 1HA  GLY A 187      18.962  58.704  34.130  1.00  0.00           H  
ATOM   2743 2HA  GLY A 187      20.692  58.972  34.096  1.00  0.00           H  
ATOM   2744  N   VAL A 188      20.418  56.983  32.393  1.00  0.00           N  
ATOM   2745  CA  VAL A 188      20.591  55.732  31.671  1.00  0.00           C  
ATOM   2746  C   VAL A 188      22.083  55.492  31.493  1.00  0.00           C  
ATOM   2747  O   VAL A 188      22.781  56.280  30.859  1.00  0.00           O  
ATOM   2748  CB  VAL A 188      19.902  55.760  30.294  1.00  0.00           C  
ATOM   2749  CG1 VAL A 188      20.161  54.450  29.565  1.00  0.00           C  
ATOM   2750  CG2 VAL A 188      18.413  56.010  30.480  1.00  0.00           C  
ATOM   2751  H   VAL A 188      20.527  57.869  31.923  1.00  0.00           H  
ATOM   2752  HA  VAL A 188      20.150  54.919  32.248  1.00  0.00           H  
ATOM   2753  HB  VAL A 188      20.329  56.557  29.685  1.00  0.00           H  
ATOM   2754 1HG1 VAL A 188      19.677  54.459  28.587  1.00  0.00           H  
ATOM   2755 2HG1 VAL A 188      21.232  54.308  29.425  1.00  0.00           H  
ATOM   2756 3HG1 VAL A 188      19.755  53.634  30.162  1.00  0.00           H  
ATOM   2757 1HG2 VAL A 188      17.926  56.030  29.505  1.00  0.00           H  
ATOM   2758 2HG2 VAL A 188      17.977  55.215  31.085  1.00  0.00           H  
ATOM   2759 3HG2 VAL A 188      18.260  56.966  30.981  1.00  0.00           H  
ATOM   2760  N   TYR A 189      22.558  54.394  32.075  1.00  0.00           N  
ATOM   2761  CA  TYR A 189      23.974  54.063  32.069  1.00  0.00           C  
ATOM   2762  C   TYR A 189      24.546  53.734  30.709  1.00  0.00           C  
ATOM   2763  O   TYR A 189      23.991  52.971  29.910  1.00  0.00           O  
ATOM   2764  CB  TYR A 189      24.278  52.885  32.998  1.00  0.00           C  
ATOM   2765  CG  TYR A 189      25.738  52.489  32.954  1.00  0.00           C  
ATOM   2766  CD1 TYR A 189      26.702  53.243  33.607  1.00  0.00           C  
ATOM   2767  CD2 TYR A 189      26.118  51.356  32.249  1.00  0.00           C  
ATOM   2768  CE1 TYR A 189      28.030  52.866  33.554  1.00  0.00           C  
ATOM   2769  CE2 TYR A 189      27.444  50.977  32.196  1.00  0.00           C  
ATOM   2770  CZ  TYR A 189      28.399  51.733  32.848  1.00  0.00           C  
ATOM   2771  OH  TYR A 189      29.720  51.355  32.797  1.00  0.00           O  
ATOM   2772  H   TYR A 189      21.904  53.773  32.532  1.00  0.00           H  
ATOM   2773  HA  TYR A 189      24.516  54.940  32.426  1.00  0.00           H  
ATOM   2774 1HB  TYR A 189      24.013  53.140  34.023  1.00  0.00           H  
ATOM   2775 2HB  TYR A 189      23.672  52.026  32.714  1.00  0.00           H  
ATOM   2776  HD1 TYR A 189      26.416  54.137  34.164  1.00  0.00           H  
ATOM   2777  HD2 TYR A 189      25.363  50.763  31.735  1.00  0.00           H  
ATOM   2778  HE1 TYR A 189      28.787  53.458  34.069  1.00  0.00           H  
ATOM   2779  HE2 TYR A 189      27.737  50.086  31.640  1.00  0.00           H  
ATOM   2780  HH  TYR A 189      30.281  52.067  33.121  1.00  0.00           H  
ATOM   2781  N   GLN A 190      25.693  54.369  30.475  1.00  0.00           N  
ATOM   2782  CA  GLN A 190      26.548  54.151  29.318  1.00  0.00           C  
ATOM   2783  C   GLN A 190      27.944  54.129  29.911  1.00  0.00           C  
ATOM   2784  O   GLN A 190      28.212  54.878  30.857  1.00  0.00           O  
ATOM   2785  CB  GLN A 190      26.365  55.264  28.283  1.00  0.00           C  
ATOM   2786  CG  GLN A 190      24.951  55.345  27.734  1.00  0.00           C  
ATOM   2787  CD  GLN A 190      24.776  56.382  26.640  1.00  0.00           C  
ATOM   2788  OE1 GLN A 190      25.437  56.307  25.600  1.00  0.00           O  
ATOM   2789  NE2 GLN A 190      23.895  57.350  26.859  1.00  0.00           N  
ATOM   2790  H   GLN A 190      25.999  55.056  31.151  1.00  0.00           H  
ATOM   2791  HA  GLN A 190      26.292  53.203  28.845  1.00  0.00           H  
ATOM   2792 1HB  GLN A 190      26.616  56.225  28.731  1.00  0.00           H  
ATOM   2793 2HB  GLN A 190      27.052  55.101  27.452  1.00  0.00           H  
ATOM   2794 1HG  GLN A 190      24.701  54.367  27.321  1.00  0.00           H  
ATOM   2795 2HG  GLN A 190      24.265  55.604  28.540  1.00  0.00           H  
ATOM   2796 1HE2 GLN A 190      23.745  58.058  26.165  1.00  0.00           H  
ATOM   2797 2HE2 GLN A 190      23.373  57.386  27.712  1.00  0.00           H  
ATOM   2798  N   HIS A 191      28.821  53.276  29.403  1.00  0.00           N  
ATOM   2799  CA  HIS A 191      30.180  53.235  29.911  1.00  0.00           C  
ATOM   2800  C   HIS A 191      31.059  54.356  29.372  1.00  0.00           C  
ATOM   2801  O   HIS A 191      31.126  54.588  28.157  1.00  0.00           O  
ATOM   2802  CB  HIS A 191      30.847  51.897  29.580  1.00  0.00           C  
ATOM   2803  CG  HIS A 191      32.321  51.918  29.850  1.00  0.00           C  
ATOM   2804  ND1 HIS A 191      32.869  52.117  31.099  1.00  0.00           N  
ATOM   2805  CD2 HIS A 191      33.355  51.759  28.999  1.00  0.00           C  
ATOM   2806  CE1 HIS A 191      34.186  52.080  30.997  1.00  0.00           C  
ATOM   2807  NE2 HIS A 191      34.510  51.864  29.737  1.00  0.00           N  
ATOM   2808  H   HIS A 191      28.533  52.656  28.659  1.00  0.00           H  
ATOM   2809  HA  HIS A 191      30.162  53.344  30.994  1.00  0.00           H  
ATOM   2810 1HB  HIS A 191      30.391  51.101  30.171  1.00  0.00           H  
ATOM   2811 2HB  HIS A 191      30.685  51.654  28.530  1.00  0.00           H  
ATOM   2812  HD1 HIS A 191      32.387  52.196  31.972  1.00  0.00           H  
ATOM   2813  HD2 HIS A 191      33.407  51.580  27.925  1.00  0.00           H  
ATOM   2814  HE1 HIS A 191      34.821  52.214  31.874  1.00  0.00           H  
ATOM   2815  N   VAL A 192      31.739  55.031  30.293  1.00  0.00           N  
ATOM   2816  CA  VAL A 192      32.655  56.101  29.954  1.00  0.00           C  
ATOM   2817  C   VAL A 192      34.056  55.828  30.495  1.00  0.00           C  
ATOM   2818  O   VAL A 192      35.022  55.804  29.747  1.00  0.00           O  
ATOM   2819  CB  VAL A 192      32.142  57.441  30.513  1.00  0.00           C  
ATOM   2820  CG1 VAL A 192      33.133  58.555  30.208  1.00  0.00           C  
ATOM   2821  CG2 VAL A 192      30.776  57.736  29.913  1.00  0.00           C  
ATOM   2822  H   VAL A 192      31.620  54.796  31.269  1.00  0.00           H  
ATOM   2823  HA  VAL A 192      32.713  56.174  28.867  1.00  0.00           H  
ATOM   2824  HB  VAL A 192      32.061  57.377  31.598  1.00  0.00           H  
ATOM   2825 1HG1 VAL A 192      32.755  59.495  30.611  1.00  0.00           H  
ATOM   2826 2HG1 VAL A 192      34.102  58.342  30.660  1.00  0.00           H  
ATOM   2827 3HG1 VAL A 192      33.256  58.644  29.128  1.00  0.00           H  
ATOM   2828 1HG2 VAL A 192      30.403  58.684  30.302  1.00  0.00           H  
ATOM   2829 2HG2 VAL A 192      30.865  57.798  28.828  1.00  0.00           H  
ATOM   2830 3HG2 VAL A 192      30.075  56.941  30.173  1.00  0.00           H  
ATOM   2831  N   THR A 193      34.156  55.573  31.792  1.00  0.00           N  
ATOM   2832  CA  THR A 193      35.459  55.375  32.399  1.00  0.00           C  
ATOM   2833  C   THR A 193      35.540  54.352  33.505  1.00  0.00           C  
ATOM   2834  O   THR A 193      34.575  53.670  33.860  1.00  0.00           O  
ATOM   2835  CB  THR A 193      35.997  56.697  32.972  1.00  0.00           C  
ATOM   2836  OG1 THR A 193      37.370  56.513  33.332  1.00  0.00           O  
ATOM   2837  CG2 THR A 193      35.191  57.114  34.196  1.00  0.00           C  
ATOM   2838  H   THR A 193      33.317  55.517  32.347  1.00  0.00           H  
ATOM   2839  HA  THR A 193      36.136  55.026  31.619  1.00  0.00           H  
ATOM   2840  HB  THR A 193      35.923  57.474  32.212  1.00  0.00           H  
ATOM   2841  HG1 THR A 193      37.768  57.370  33.507  1.00  0.00           H  
ATOM   2842 1HG2 THR A 193      35.587  58.052  34.585  1.00  0.00           H  
ATOM   2843 2HG2 THR A 193      34.149  57.245  33.908  1.00  0.00           H  
ATOM   2844 3HG2 THR A 193      35.247  56.360  34.979  1.00  0.00           H  
ATOM   2845  N   GLY A 194      36.748  54.233  34.043  1.00  0.00           N  
ATOM   2846  CA  GLY A 194      37.000  53.315  35.135  1.00  0.00           C  
ATOM   2847  C   GLY A 194      37.672  52.038  34.704  1.00  0.00           C  
ATOM   2848  O   GLY A 194      37.607  51.630  33.551  1.00  0.00           O  
ATOM   2849  H   GLY A 194      37.489  54.807  33.669  1.00  0.00           H  
ATOM   2850 1HA  GLY A 194      37.629  53.802  35.880  1.00  0.00           H  
ATOM   2851 2HA  GLY A 194      36.050  53.074  35.610  1.00  0.00           H  
ATOM   2852  N   GLU A 195      38.339  51.409  35.663  1.00  0.00           N  
ATOM   2853  CA  GLU A 195      39.025  50.147  35.468  1.00  0.00           C  
ATOM   2854  C   GLU A 195      38.008  49.062  35.159  1.00  0.00           C  
ATOM   2855  O   GLU A 195      36.909  49.074  35.687  1.00  0.00           O  
ATOM   2856  CB  GLU A 195      39.830  49.807  36.724  1.00  0.00           C  
ATOM   2857  CG  GLU A 195      40.914  50.823  37.050  1.00  0.00           C  
ATOM   2858  CD  GLU A 195      40.403  51.996  37.837  1.00  0.00           C  
ATOM   2859  OE1 GLU A 195      39.219  52.061  38.065  1.00  0.00           O  
ATOM   2860  OE2 GLU A 195      41.193  52.830  38.214  1.00  0.00           O  
ATOM   2861  H   GLU A 195      38.383  51.816  36.586  1.00  0.00           H  
ATOM   2862  HA  GLU A 195      39.709  50.241  34.624  1.00  0.00           H  
ATOM   2863 1HB  GLU A 195      39.157  49.738  37.580  1.00  0.00           H  
ATOM   2864 2HB  GLU A 195      40.302  48.830  36.601  1.00  0.00           H  
ATOM   2865 1HG  GLU A 195      41.700  50.330  37.625  1.00  0.00           H  
ATOM   2866 2HG  GLU A 195      41.352  51.179  36.118  1.00  0.00           H  
ATOM   2867  N   MET A 196      38.381  48.124  34.285  1.00  0.00           N  
ATOM   2868  CA  MET A 196      37.474  47.025  33.948  1.00  0.00           C  
ATOM   2869  C   MET A 196      37.442  45.963  35.054  1.00  0.00           C  
ATOM   2870  O   MET A 196      38.469  45.644  35.668  1.00  0.00           O  
ATOM   2871  CB  MET A 196      37.873  46.370  32.627  1.00  0.00           C  
ATOM   2872  CG  MET A 196      36.892  45.310  32.148  1.00  0.00           C  
ATOM   2873  SD  MET A 196      37.259  44.677  30.499  1.00  0.00           S  
ATOM   2874  CE  MET A 196      35.908  43.509  30.376  1.00  0.00           C  
ATOM   2875  H   MET A 196      39.294  48.178  33.859  1.00  0.00           H  
ATOM   2876  HA  MET A 196      36.465  47.423  33.837  1.00  0.00           H  
ATOM   2877 1HB  MET A 196      37.956  47.132  31.853  1.00  0.00           H  
ATOM   2878 2HB  MET A 196      38.854  45.903  32.729  1.00  0.00           H  
ATOM   2879 1HG  MET A 196      36.885  44.459  32.828  1.00  0.00           H  
ATOM   2880 2HG  MET A 196      35.885  45.729  32.131  1.00  0.00           H  
ATOM   2881 1HE  MET A 196      35.953  43.002  29.412  1.00  0.00           H  
ATOM   2882 2HE  MET A 196      35.989  42.775  31.178  1.00  0.00           H  
ATOM   2883 3HE  MET A 196      34.960  44.042  30.463  1.00  0.00           H  
ATOM   2884  N   MET A 197      36.241  45.440  35.302  1.00  0.00           N  
ATOM   2885  CA  MET A 197      36.031  44.372  36.264  1.00  0.00           C  
ATOM   2886  C   MET A 197      35.929  43.028  35.535  1.00  0.00           C  
ATOM   2887  O   MET A 197      36.722  42.114  35.738  1.00  0.00           O  
ATOM   2888  CB  MET A 197      34.777  44.641  37.093  1.00  0.00           C  
ATOM   2889  CG  MET A 197      34.872  45.859  38.000  1.00  0.00           C  
ATOM   2890  SD  MET A 197      33.256  46.556  38.400  1.00  0.00           S  
ATOM   2891  CE  MET A 197      32.551  45.234  39.381  1.00  0.00           C  
ATOM   2892  H   MET A 197      35.425  45.783  34.816  1.00  0.00           H  
ATOM   2893  HA  MET A 197      36.891  44.331  36.934  1.00  0.00           H  
ATOM   2894 1HB  MET A 197      33.926  44.784  36.429  1.00  0.00           H  
ATOM   2895 2HB  MET A 197      34.562  43.774  37.719  1.00  0.00           H  
ATOM   2896 1HG  MET A 197      35.367  45.583  38.930  1.00  0.00           H  
ATOM   2897 2HG  MET A 197      35.468  46.630  37.513  1.00  0.00           H  
ATOM   2898 1HE  MET A 197      31.548  45.516  39.703  1.00  0.00           H  
ATOM   2899 2HE  MET A 197      32.498  44.324  38.781  1.00  0.00           H  
ATOM   2900 3HE  MET A 197      33.177  45.057  40.256  1.00  0.00           H  
ATOM   2901  N   GLY A 198      34.908  42.939  34.682  1.00  0.00           N  
ATOM   2902  CA  GLY A 198      34.605  41.730  33.935  1.00  0.00           C  
ATOM   2903  C   GLY A 198      33.096  41.636  33.728  1.00  0.00           C  
ATOM   2904  O   GLY A 198      32.384  42.614  33.986  1.00  0.00           O  
ATOM   2905  H   GLY A 198      34.329  43.759  34.558  1.00  0.00           H  
ATOM   2906 1HA  GLY A 198      35.126  41.752  32.977  1.00  0.00           H  
ATOM   2907 2HA  GLY A 198      34.973  40.857  34.475  1.00  0.00           H  
ATOM   2908  N   GLY A 199      32.592  40.503  33.238  1.00  0.00           N  
ATOM   2909  CA  GLY A 199      31.155  40.413  33.028  1.00  0.00           C  
ATOM   2910  C   GLY A 199      30.410  40.266  34.343  1.00  0.00           C  
ATOM   2911  O   GLY A 199      30.902  39.637  35.289  1.00  0.00           O  
ATOM   2912  H   GLY A 199      33.181  39.715  33.013  1.00  0.00           H  
ATOM   2913 1HA  GLY A 199      30.801  41.303  32.509  1.00  0.00           H  
ATOM   2914 2HA  GLY A 199      30.940  39.559  32.386  1.00  0.00           H  
ATOM   2915  N   HIS A 200      29.210  40.830  34.403  1.00  0.00           N  
ATOM   2916  CA  HIS A 200      28.333  40.730  35.557  1.00  0.00           C  
ATOM   2917  C   HIS A 200      26.878  40.416  35.205  1.00  0.00           C  
ATOM   2918  O   HIS A 200      26.312  41.073  34.335  1.00  0.00           O  
ATOM   2919  CB  HIS A 200      28.436  42.056  36.318  1.00  0.00           C  
ATOM   2920  CG  HIS A 200      27.539  42.227  37.505  1.00  0.00           C  
ATOM   2921  ND1 HIS A 200      27.655  41.466  38.650  1.00  0.00           N  
ATOM   2922  CD2 HIS A 200      26.516  43.076  37.708  1.00  0.00           C  
ATOM   2923  CE1 HIS A 200      26.730  41.848  39.514  1.00  0.00           C  
ATOM   2924  NE2 HIS A 200      26.026  42.822  38.966  1.00  0.00           N  
ATOM   2925  H   HIS A 200      28.903  41.355  33.597  1.00  0.00           H  
ATOM   2926  HA  HIS A 200      28.681  39.923  36.202  1.00  0.00           H  
ATOM   2927 1HB  HIS A 200      29.461  42.175  36.671  1.00  0.00           H  
ATOM   2928 2HB  HIS A 200      28.214  42.869  35.627  1.00  0.00           H  
ATOM   2929  HD2 HIS A 200      26.144  43.824  37.008  1.00  0.00           H  
ATOM   2930  HE1 HIS A 200      26.575  41.430  40.508  1.00  0.00           H  
ATOM   2931  HE2 HIS A 200      25.251  43.312  39.390  1.00  0.00           H  
ATOM   2932  N   ALA A 201      26.287  39.412  35.852  1.00  0.00           N  
ATOM   2933  CA  ALA A 201      24.894  39.029  35.581  1.00  0.00           C  
ATOM   2934  C   ALA A 201      23.900  39.876  36.366  1.00  0.00           C  
ATOM   2935  O   ALA A 201      24.080  40.203  37.558  1.00  0.00           O  
ATOM   2936  CB  ALA A 201      24.560  37.574  35.873  1.00  0.00           C  
ATOM   2937  H   ALA A 201      26.817  38.906  36.548  1.00  0.00           H  
ATOM   2938  HA  ALA A 201      24.693  39.185  34.521  1.00  0.00           H  
ATOM   2939 1HB  ALA A 201      23.501  37.414  35.666  1.00  0.00           H  
ATOM   2940 2HB  ALA A 201      25.141  36.888  35.259  1.00  0.00           H  
ATOM   2941 3HB  ALA A 201      24.773  37.366  36.919  1.00  0.00           H  
ATOM   2942  N   ILE A 202      22.828  40.191  35.635  1.00  0.00           N  
ATOM   2943  CA  ILE A 202      21.693  41.016  36.045  1.00  0.00           C  
ATOM   2944  C   ILE A 202      20.300  40.451  35.693  1.00  0.00           C  
ATOM   2945  O   ILE A 202      20.171  39.559  34.860  1.00  0.00           O  
ATOM   2946  CB  ILE A 202      21.913  42.389  35.385  1.00  0.00           C  
ATOM   2947  CG1 ILE A 202      21.961  42.121  33.878  1.00  0.00           C  
ATOM   2948  CG2 ILE A 202      23.177  43.064  35.894  1.00  0.00           C  
ATOM   2949  CD1 ILE A 202      21.913  43.282  32.911  1.00  0.00           C  
ATOM   2950  H   ILE A 202      22.812  39.814  34.698  1.00  0.00           H  
ATOM   2951  HA  ILE A 202      21.721  41.104  37.130  1.00  0.00           H  
ATOM   2952  HB  ILE A 202      21.044  42.998  35.632  1.00  0.00           H  
ATOM   2953 1HG1 ILE A 202      22.885  41.584  33.668  1.00  0.00           H  
ATOM   2954 2HG1 ILE A 202      21.118  41.482  33.613  1.00  0.00           H  
ATOM   2955 1HG2 ILE A 202      23.319  44.033  35.418  1.00  0.00           H  
ATOM   2956 2HG2 ILE A 202      23.094  43.207  36.971  1.00  0.00           H  
ATOM   2957 3HG2 ILE A 202      24.054  42.451  35.684  1.00  0.00           H  
ATOM   2958 1HD1 ILE A 202      21.958  42.866  31.904  1.00  0.00           H  
ATOM   2959 2HD1 ILE A 202      20.994  43.856  33.033  1.00  0.00           H  
ATOM   2960 3HD1 ILE A 202      22.761  43.942  33.089  1.00  0.00           H  
ATOM   2961  N   ARG A 203      19.251  40.930  36.360  1.00  0.00           N  
ATOM   2962  CA  ARG A 203      17.888  40.512  36.005  1.00  0.00           C  
ATOM   2963  C   ARG A 203      17.156  41.588  35.198  1.00  0.00           C  
ATOM   2964  O   ARG A 203      16.930  42.696  35.678  1.00  0.00           O  
ATOM   2965  CB  ARG A 203      17.084  40.206  37.260  1.00  0.00           C  
ATOM   2966  CG  ARG A 203      15.632  39.841  37.000  1.00  0.00           C  
ATOM   2967  CD  ARG A 203      15.016  39.189  38.186  1.00  0.00           C  
ATOM   2968  NE  ARG A 203      14.960  40.017  39.380  1.00  0.00           N  
ATOM   2969  CZ  ARG A 203      13.979  40.886  39.684  1.00  0.00           C  
ATOM   2970  NH1 ARG A 203      12.950  41.059  38.881  1.00  0.00           N  
ATOM   2971  NH2 ARG A 203      13.981  41.612  40.789  1.00  0.00           N  
ATOM   2972  H   ARG A 203      19.366  41.585  37.121  1.00  0.00           H  
ATOM   2973  HA  ARG A 203      17.942  39.607  35.399  1.00  0.00           H  
ATOM   2974 1HB  ARG A 203      17.545  39.376  37.794  1.00  0.00           H  
ATOM   2975 2HB  ARG A 203      17.104  41.074  37.918  1.00  0.00           H  
ATOM   2976 1HG  ARG A 203      15.065  40.743  36.767  1.00  0.00           H  
ATOM   2977 2HG  ARG A 203      15.572  39.152  36.159  1.00  0.00           H  
ATOM   2978 1HD  ARG A 203      13.991  38.910  37.948  1.00  0.00           H  
ATOM   2979 2HD  ARG A 203      15.610  38.308  38.420  1.00  0.00           H  
ATOM   2980  HE  ARG A 203      15.720  39.935  40.042  1.00  0.00           H  
ATOM   2981 1HH1 ARG A 203      12.867  40.549  38.016  1.00  0.00           H  
ATOM   2982 2HH1 ARG A 203      12.256  41.728  39.177  1.00  0.00           H  
ATOM   2983 1HH2 ARG A 203      14.704  41.585  41.495  1.00  0.00           H  
ATOM   2984 2HH2 ARG A 203      13.199  42.237  40.923  1.00  0.00           H  
ATOM   2985  N   ILE A 204      16.782  41.263  33.959  1.00  0.00           N  
ATOM   2986  CA  ILE A 204      16.165  42.270  33.102  1.00  0.00           C  
ATOM   2987  C   ILE A 204      14.653  42.033  33.144  1.00  0.00           C  
ATOM   2988  O   ILE A 204      14.166  40.979  32.717  1.00  0.00           O  
ATOM   2989  CB  ILE A 204      16.692  42.182  31.659  1.00  0.00           C  
ATOM   2990  CG1 ILE A 204      18.221  42.267  31.637  1.00  0.00           C  
ATOM   2991  CG2 ILE A 204      16.052  43.304  30.857  1.00  0.00           C  
ATOM   2992  CD1 ILE A 204      18.865  41.945  30.308  1.00  0.00           C  
ATOM   2993  H   ILE A 204      16.931  40.321  33.629  1.00  0.00           H  
ATOM   2994  HA  ILE A 204      16.393  43.264  33.479  1.00  0.00           H  
ATOM   2995  HB  ILE A 204      16.429  41.217  31.228  1.00  0.00           H  
ATOM   2996 1HG1 ILE A 204      18.528  43.274  31.917  1.00  0.00           H  
ATOM   2997 2HG1 ILE A 204      18.621  41.575  32.379  1.00  0.00           H  
ATOM   2998 1HG2 ILE A 204      16.395  43.285  29.824  1.00  0.00           H  
ATOM   2999 2HG2 ILE A 204      14.967  43.200  30.860  1.00  0.00           H  
ATOM   3000 3HG2 ILE A 204      16.321  44.262  31.303  1.00  0.00           H  
ATOM   3001 1HD1 ILE A 204      19.947  42.036  30.405  1.00  0.00           H  
ATOM   3002 2HD1 ILE A 204      18.606  40.926  30.018  1.00  0.00           H  
ATOM   3003 3HD1 ILE A 204      18.521  42.629  29.534  1.00  0.00           H  
ATOM   3004  N   LEU A 205      13.912  43.014  33.659  1.00  0.00           N  
ATOM   3005  CA  LEU A 205      12.481  42.882  33.895  1.00  0.00           C  
ATOM   3006  C   LEU A 205      11.598  43.868  33.153  1.00  0.00           C  
ATOM   3007  O   LEU A 205      10.432  44.063  33.514  1.00  0.00           O  
ATOM   3008  CB  LEU A 205      12.171  43.013  35.392  1.00  0.00           C  
ATOM   3009  CG  LEU A 205      12.352  44.400  36.021  1.00  0.00           C  
ATOM   3010  CD1 LEU A 205      11.346  44.583  37.148  1.00  0.00           C  
ATOM   3011  CD2 LEU A 205      13.775  44.558  36.540  1.00  0.00           C  
ATOM   3012  H   LEU A 205      14.379  43.878  33.890  1.00  0.00           H  
ATOM   3013  HA  LEU A 205      12.180  41.892  33.553  1.00  0.00           H  
ATOM   3014 1HB  LEU A 205      11.135  42.718  35.557  1.00  0.00           H  
ATOM   3015 2HB  LEU A 205      12.818  42.324  35.936  1.00  0.00           H  
ATOM   3016  HG  LEU A 205      12.159  45.169  35.276  1.00  0.00           H  
ATOM   3017 1HD1 LEU A 205      11.473  45.568  37.598  1.00  0.00           H  
ATOM   3018 2HD1 LEU A 205      10.335  44.492  36.749  1.00  0.00           H  
ATOM   3019 3HD1 LEU A 205      11.504  43.818  37.908  1.00  0.00           H  
ATOM   3020 1HD2 LEU A 205      13.894  45.548  36.981  1.00  0.00           H  
ATOM   3021 2HD2 LEU A 205      13.970  43.793  37.292  1.00  0.00           H  
ATOM   3022 3HD2 LEU A 205      14.508  44.451  35.739  1.00  0.00           H  
ATOM   3023  N   GLY A 206      12.132  44.496  32.122  1.00  0.00           N  
ATOM   3024  CA  GLY A 206      11.348  45.466  31.384  1.00  0.00           C  
ATOM   3025  C   GLY A 206      12.168  46.362  30.498  1.00  0.00           C  
ATOM   3026  O   GLY A 206      13.350  46.120  30.252  1.00  0.00           O  
ATOM   3027  H   GLY A 206      13.086  44.290  31.863  1.00  0.00           H  
ATOM   3028 1HA  GLY A 206      10.618  44.947  30.765  1.00  0.00           H  
ATOM   3029 2HA  GLY A 206      10.800  46.082  32.096  1.00  0.00           H  
ATOM   3030  N   TRP A 207      11.525  47.418  30.015  1.00  0.00           N  
ATOM   3031  CA  TRP A 207      12.153  48.387  29.128  1.00  0.00           C  
ATOM   3032  C   TRP A 207      11.391  49.688  29.084  1.00  0.00           C  
ATOM   3033  O   TRP A 207      10.217  49.756  29.462  1.00  0.00           O  
ATOM   3034  CB  TRP A 207      12.265  47.837  27.704  1.00  0.00           C  
ATOM   3035  CG  TRP A 207      10.970  47.559  27.005  1.00  0.00           C  
ATOM   3036  CD1 TRP A 207      10.290  48.423  26.200  1.00  0.00           C  
ATOM   3037  CD2 TRP A 207      10.182  46.334  27.034  1.00  0.00           C  
ATOM   3038  NE1 TRP A 207       9.143  47.834  25.730  1.00  0.00           N  
ATOM   3039  CE2 TRP A 207       9.063  46.558  26.228  1.00  0.00           C  
ATOM   3040  CE3 TRP A 207      10.334  45.094  27.667  1.00  0.00           C  
ATOM   3041  CZ2 TRP A 207       8.122  45.636  26.033  1.00  0.00           C  
ATOM   3042  CZ3 TRP A 207       9.358  44.126  27.466  1.00  0.00           C  
ATOM   3043  CH2 TRP A 207       8.279  44.402  26.665  1.00  0.00           C  
ATOM   3044  H   TRP A 207      10.562  47.527  30.293  1.00  0.00           H  
ATOM   3045  HA  TRP A 207      13.155  48.599  29.498  1.00  0.00           H  
ATOM   3046 1HB  TRP A 207      12.820  48.550  27.093  1.00  0.00           H  
ATOM   3047 2HB  TRP A 207      12.828  46.904  27.718  1.00  0.00           H  
ATOM   3048  HD1 TRP A 207      10.606  49.437  25.961  1.00  0.00           H  
ATOM   3049  HE1 TRP A 207       8.428  48.205  25.119  1.00  0.00           H  
ATOM   3050  HE3 TRP A 207      11.198  44.888  28.299  1.00  0.00           H  
ATOM   3051  HZ2 TRP A 207       7.258  45.838  25.400  1.00  0.00           H  
ATOM   3052  HZ3 TRP A 207       9.450  43.152  27.947  1.00  0.00           H  
ATOM   3053  HH2 TRP A 207       7.503  43.656  26.495  1.00  0.00           H  
ATOM   3054  N   GLY A 208      12.037  50.746  28.606  1.00  0.00           N  
ATOM   3055  CA  GLY A 208      11.345  52.004  28.399  1.00  0.00           C  
ATOM   3056  C   GLY A 208      12.272  53.045  27.800  1.00  0.00           C  
ATOM   3057  O   GLY A 208      13.392  52.713  27.411  1.00  0.00           O  
ATOM   3058  H   GLY A 208      13.019  50.649  28.391  1.00  0.00           H  
ATOM   3059 1HA  GLY A 208      10.493  51.847  27.738  1.00  0.00           H  
ATOM   3060 2HA  GLY A 208      10.953  52.363  29.349  1.00  0.00           H  
ATOM   3061  N   VAL A 209      11.817  54.287  27.704  1.00  0.00           N  
ATOM   3062  CA  VAL A 209      12.632  55.360  27.164  1.00  0.00           C  
ATOM   3063  C   VAL A 209      12.694  56.506  28.153  1.00  0.00           C  
ATOM   3064  O   VAL A 209      11.654  56.974  28.616  1.00  0.00           O  
ATOM   3065  CB  VAL A 209      12.047  55.853  25.828  1.00  0.00           C  
ATOM   3066  CG1 VAL A 209      12.895  56.987  25.271  1.00  0.00           C  
ATOM   3067  CG2 VAL A 209      11.970  54.694  24.844  1.00  0.00           C  
ATOM   3068  H   VAL A 209      10.878  54.489  28.012  1.00  0.00           H  
ATOM   3069  HA  VAL A 209      13.643  54.993  26.981  1.00  0.00           H  
ATOM   3070  HB  VAL A 209      11.046  56.252  25.991  1.00  0.00           H  
ATOM   3071 1HG1 VAL A 209      12.473  57.329  24.326  1.00  0.00           H  
ATOM   3072 2HG1 VAL A 209      12.912  57.818  25.976  1.00  0.00           H  
ATOM   3073 3HG1 VAL A 209      13.911  56.630  25.108  1.00  0.00           H  
ATOM   3074 1HG2 VAL A 209      11.555  55.047  23.901  1.00  0.00           H  
ATOM   3075 2HG2 VAL A 209      12.966  54.287  24.667  1.00  0.00           H  
ATOM   3076 3HG2 VAL A 209      11.332  53.906  25.244  1.00  0.00           H  
ATOM   3077  N   GLU A 210      13.895  56.926  28.525  1.00  0.00           N  
ATOM   3078  CA  GLU A 210      14.060  57.987  29.499  1.00  0.00           C  
ATOM   3079  C   GLU A 210      14.593  59.248  28.847  1.00  0.00           C  
ATOM   3080  O   GLU A 210      15.740  59.293  28.394  1.00  0.00           O  
ATOM   3081  CB  GLU A 210      15.001  57.539  30.621  1.00  0.00           C  
ATOM   3082  CG  GLU A 210      15.313  58.569  31.698  1.00  0.00           C  
ATOM   3083  CD  GLU A 210      14.130  58.962  32.536  1.00  0.00           C  
ATOM   3084  OE1 GLU A 210      13.140  58.269  32.528  1.00  0.00           O  
ATOM   3085  OE2 GLU A 210      14.216  59.971  33.196  1.00  0.00           O  
ATOM   3086  H   GLU A 210      14.712  56.492  28.120  1.00  0.00           H  
ATOM   3087  HA  GLU A 210      13.088  58.217  29.937  1.00  0.00           H  
ATOM   3088 1HB  GLU A 210      14.583  56.674  31.134  1.00  0.00           H  
ATOM   3089 2HB  GLU A 210      15.948  57.237  30.173  1.00  0.00           H  
ATOM   3090 1HG  GLU A 210      16.081  58.158  32.354  1.00  0.00           H  
ATOM   3091 2HG  GLU A 210      15.715  59.467  31.229  1.00  0.00           H  
ATOM   3092  N   ASN A 211      13.752  60.273  28.749  1.00  0.00           N  
ATOM   3093  CA  ASN A 211      14.128  61.533  28.133  1.00  0.00           C  
ATOM   3094  C   ASN A 211      14.730  61.344  26.753  1.00  0.00           C  
ATOM   3095  O   ASN A 211      15.712  61.991  26.398  1.00  0.00           O  
ATOM   3096  CB  ASN A 211      15.100  62.279  29.030  1.00  0.00           C  
ATOM   3097  CG  ASN A 211      14.477  62.635  30.350  1.00  0.00           C  
ATOM   3098  OD1 ASN A 211      13.307  63.033  30.413  1.00  0.00           O  
ATOM   3099  ND2 ASN A 211      15.235  62.497  31.407  1.00  0.00           N  
ATOM   3100  H   ASN A 211      12.819  60.158  29.120  1.00  0.00           H  
ATOM   3101  HA  ASN A 211      13.228  62.135  28.006  1.00  0.00           H  
ATOM   3102 1HB  ASN A 211      15.987  61.672  29.210  1.00  0.00           H  
ATOM   3103 2HB  ASN A 211      15.433  63.189  28.533  1.00  0.00           H  
ATOM   3104 1HD2 ASN A 211      14.875  62.717  32.315  1.00  0.00           H  
ATOM   3105 2HD2 ASN A 211      16.174  62.171  31.311  1.00  0.00           H  
ATOM   3106  N   GLY A 212      14.147  60.439  25.972  1.00  0.00           N  
ATOM   3107  CA  GLY A 212      14.613  60.160  24.633  1.00  0.00           C  
ATOM   3108  C   GLY A 212      15.637  59.052  24.517  1.00  0.00           C  
ATOM   3109  O   GLY A 212      15.950  58.655  23.393  1.00  0.00           O  
ATOM   3110  H   GLY A 212      13.352  59.935  26.334  1.00  0.00           H  
ATOM   3111 1HA  GLY A 212      13.756  59.892  24.015  1.00  0.00           H  
ATOM   3112 2HA  GLY A 212      15.053  61.068  24.220  1.00  0.00           H  
ATOM   3113  N   THR A 213      16.160  58.532  25.623  1.00  0.00           N  
ATOM   3114  CA  THR A 213      17.142  57.456  25.586  1.00  0.00           C  
ATOM   3115  C   THR A 213      16.571  56.094  25.968  1.00  0.00           C  
ATOM   3116  O   THR A 213      16.268  55.873  27.140  1.00  0.00           O  
ATOM   3117  CB  THR A 213      18.333  57.764  26.512  1.00  0.00           C  
ATOM   3118  OG1 THR A 213      18.980  58.969  26.081  1.00  0.00           O  
ATOM   3119  CG2 THR A 213      19.334  56.619  26.488  1.00  0.00           C  
ATOM   3120  H   THR A 213      15.871  58.894  26.522  1.00  0.00           H  
ATOM   3121  HA  THR A 213      17.501  57.368  24.559  1.00  0.00           H  
ATOM   3122  HB  THR A 213      17.969  57.905  27.530  1.00  0.00           H  
ATOM   3123  HG1 THR A 213      18.379  59.708  26.206  1.00  0.00           H  
ATOM   3124 1HG2 THR A 213      20.170  56.853  27.148  1.00  0.00           H  
ATOM   3125 2HG2 THR A 213      18.872  55.691  26.823  1.00  0.00           H  
ATOM   3126 3HG2 THR A 213      19.690  56.494  25.466  1.00  0.00           H  
ATOM   3127  N   PRO A 214      16.389  55.150  25.035  1.00  0.00           N  
ATOM   3128  CA  PRO A 214      15.882  53.792  25.283  1.00  0.00           C  
ATOM   3129  C   PRO A 214      16.782  53.029  26.253  1.00  0.00           C  
ATOM   3130  O   PRO A 214      18.005  53.060  26.109  1.00  0.00           O  
ATOM   3131  CB  PRO A 214      15.918  53.161  23.888  1.00  0.00           C  
ATOM   3132  CG  PRO A 214      15.833  54.312  22.943  1.00  0.00           C  
ATOM   3133  CD  PRO A 214      16.624  55.411  23.599  1.00  0.00           C  
ATOM   3134  HA  PRO A 214      14.855  53.823  25.675  1.00  0.00           H  
ATOM   3135 1HB  PRO A 214      16.843  52.579  23.756  1.00  0.00           H  
ATOM   3136 2HB  PRO A 214      15.079  52.459  23.773  1.00  0.00           H  
ATOM   3137 1HG  PRO A 214      16.243  54.025  21.963  1.00  0.00           H  
ATOM   3138 2HG  PRO A 214      14.782  54.593  22.778  1.00  0.00           H  
ATOM   3139 1HD  PRO A 214      17.691  55.333  23.342  1.00  0.00           H  
ATOM   3140 2HD  PRO A 214      16.175  56.346  23.233  1.00  0.00           H  
ATOM   3141  N   TYR A 215      16.161  52.369  27.233  1.00  0.00           N  
ATOM   3142  CA  TYR A 215      16.882  51.602  28.249  1.00  0.00           C  
ATOM   3143  C   TYR A 215      16.254  50.261  28.617  1.00  0.00           C  
ATOM   3144  O   TYR A 215      15.043  50.038  28.440  1.00  0.00           O  
ATOM   3145  CB  TYR A 215      17.038  52.446  29.516  1.00  0.00           C  
ATOM   3146  CG  TYR A 215      15.726  52.716  30.218  1.00  0.00           C  
ATOM   3147  CD1 TYR A 215      15.246  51.821  31.164  1.00  0.00           C  
ATOM   3148  CD2 TYR A 215      14.981  53.851  29.937  1.00  0.00           C  
ATOM   3149  CE1 TYR A 215      14.051  52.036  31.824  1.00  0.00           C  
ATOM   3150  CE2 TYR A 215      13.788  54.059  30.602  1.00  0.00           C  
ATOM   3151  CZ  TYR A 215      13.328  53.157  31.539  1.00  0.00           C  
ATOM   3152  OH  TYR A 215      12.135  53.392  32.184  1.00  0.00           O  
ATOM   3153  H   TYR A 215      15.152  52.402  27.274  1.00  0.00           H  
ATOM   3154  HA  TYR A 215      17.862  51.375  27.829  1.00  0.00           H  
ATOM   3155 1HB  TYR A 215      17.705  51.936  30.213  1.00  0.00           H  
ATOM   3156 2HB  TYR A 215      17.497  53.399  29.257  1.00  0.00           H  
ATOM   3157  HD1 TYR A 215      15.822  50.925  31.393  1.00  0.00           H  
ATOM   3158  HD2 TYR A 215      15.338  54.568  29.197  1.00  0.00           H  
ATOM   3159  HE1 TYR A 215      13.694  51.319  32.563  1.00  0.00           H  
ATOM   3160  HE2 TYR A 215      13.192  54.947  30.390  1.00  0.00           H  
ATOM   3161  HH  TYR A 215      11.792  54.240  31.892  1.00  0.00           H  
ATOM   3162  N   TRP A 216      17.092  49.343  29.120  1.00  0.00           N  
ATOM   3163  CA  TRP A 216      16.612  48.089  29.698  1.00  0.00           C  
ATOM   3164  C   TRP A 216      16.326  48.373  31.167  1.00  0.00           C  
ATOM   3165  O   TRP A 216      17.124  49.080  31.816  1.00  0.00           O  
ATOM   3166  CB  TRP A 216      17.599  46.926  29.585  1.00  0.00           C  
ATOM   3167  CG  TRP A 216      17.861  46.427  28.196  1.00  0.00           C  
ATOM   3168  CD1 TRP A 216      19.003  46.548  27.464  1.00  0.00           C  
ATOM   3169  CD2 TRP A 216      16.926  45.720  27.383  1.00  0.00           C  
ATOM   3170  NE1 TRP A 216      18.835  45.955  26.236  1.00  0.00           N  
ATOM   3171  CE2 TRP A 216      17.565  45.442  26.172  1.00  0.00           C  
ATOM   3172  CE3 TRP A 216      15.605  45.302  27.583  1.00  0.00           C  
ATOM   3173  CZ2 TRP A 216      16.948  44.774  25.168  1.00  0.00           C  
ATOM   3174  CZ3 TRP A 216      14.969  44.615  26.556  1.00  0.00           C  
ATOM   3175  CH2 TRP A 216      15.632  44.361  25.381  1.00  0.00           C  
ATOM   3176  H   TRP A 216      18.083  49.540  29.092  1.00  0.00           H  
ATOM   3177  HA  TRP A 216      15.707  47.779  29.175  1.00  0.00           H  
ATOM   3178 1HB  TRP A 216      18.559  47.222  30.007  1.00  0.00           H  
ATOM   3179 2HB  TRP A 216      17.226  46.084  30.168  1.00  0.00           H  
ATOM   3180  HD1 TRP A 216      19.916  47.039  27.796  1.00  0.00           H  
ATOM   3181  HE1 TRP A 216      19.507  45.891  25.485  1.00  0.00           H  
ATOM   3182  HE3 TRP A 216      15.083  45.502  28.519  1.00  0.00           H  
ATOM   3183  HZ2 TRP A 216      17.456  44.563  24.227  1.00  0.00           H  
ATOM   3184  HZ3 TRP A 216      13.940  44.290  26.712  1.00  0.00           H  
ATOM   3185  HH2 TRP A 216      15.113  43.821  24.590  1.00  0.00           H  
ATOM   3186  N   LEU A 217      15.226  47.838  31.704  1.00  0.00           N  
ATOM   3187  CA  LEU A 217      14.943  48.024  33.132  1.00  0.00           C  
ATOM   3188  C   LEU A 217      15.573  46.864  33.851  1.00  0.00           C  
ATOM   3189  O   LEU A 217      15.177  45.711  33.664  1.00  0.00           O  
ATOM   3190  CB  LEU A 217      13.437  48.075  33.421  1.00  0.00           C  
ATOM   3191  CG  LEU A 217      13.025  48.167  34.895  1.00  0.00           C  
ATOM   3192  CD1 LEU A 217      13.517  49.466  35.521  1.00  0.00           C  
ATOM   3193  CD2 LEU A 217      11.509  48.064  34.967  1.00  0.00           C  
ATOM   3194  H   LEU A 217      14.593  47.309  31.118  1.00  0.00           H  
ATOM   3195  HA  LEU A 217      15.375  48.973  33.449  1.00  0.00           H  
ATOM   3196 1HB  LEU A 217      13.018  48.940  32.911  1.00  0.00           H  
ATOM   3197 2HB  LEU A 217      12.979  47.175  33.009  1.00  0.00           H  
ATOM   3198  HG  LEU A 217      13.481  47.353  35.460  1.00  0.00           H  
ATOM   3199 1HD1 LEU A 217      13.207  49.497  36.565  1.00  0.00           H  
ATOM   3200 2HD1 LEU A 217      14.603  49.534  35.472  1.00  0.00           H  
ATOM   3201 3HD1 LEU A 217      13.086  50.310  34.984  1.00  0.00           H  
ATOM   3202 1HD2 LEU A 217      11.186  48.126  36.007  1.00  0.00           H  
ATOM   3203 2HD2 LEU A 217      11.053  48.879  34.402  1.00  0.00           H  
ATOM   3204 3HD2 LEU A 217      11.176  47.116  34.547  1.00  0.00           H  
ATOM   3205  N   VAL A 218      16.540  47.167  34.708  1.00  0.00           N  
ATOM   3206  CA  VAL A 218      17.259  46.061  35.331  1.00  0.00           C  
ATOM   3207  C   VAL A 218      17.387  46.095  36.832  1.00  0.00           C  
ATOM   3208  O   VAL A 218      17.630  47.133  37.448  1.00  0.00           O  
ATOM   3209  CB  VAL A 218      18.668  46.036  34.707  1.00  0.00           C  
ATOM   3210  CG1 VAL A 218      19.412  44.825  35.248  1.00  0.00           C  
ATOM   3211  CG2 VAL A 218      18.594  46.005  33.188  1.00  0.00           C  
ATOM   3212  H   VAL A 218      16.779  48.121  34.930  1.00  0.00           H  
ATOM   3213  HA  VAL A 218      16.732  45.136  35.098  1.00  0.00           H  
ATOM   3214  HB  VAL A 218      19.210  46.930  35.015  1.00  0.00           H  
ATOM   3215 1HG1 VAL A 218      20.405  44.826  34.795  1.00  0.00           H  
ATOM   3216 2HG1 VAL A 218      19.512  44.854  36.333  1.00  0.00           H  
ATOM   3217 3HG1 VAL A 218      18.871  43.917  34.980  1.00  0.00           H  
ATOM   3218 1HG2 VAL A 218      19.602  45.987  32.775  1.00  0.00           H  
ATOM   3219 2HG2 VAL A 218      18.053  45.107  32.887  1.00  0.00           H  
ATOM   3220 3HG2 VAL A 218      18.073  46.886  32.813  1.00  0.00           H  
ATOM   3221  N   ALA A 219      17.215  44.927  37.436  1.00  0.00           N  
ATOM   3222  CA  ALA A 219      17.368  44.725  38.872  1.00  0.00           C  
ATOM   3223  C   ALA A 219      18.773  44.171  39.132  1.00  0.00           C  
ATOM   3224  O   ALA A 219      19.165  43.135  38.579  1.00  0.00           O  
ATOM   3225  CB  ALA A 219      16.293  43.780  39.387  1.00  0.00           C  
ATOM   3226  H   ALA A 219      16.963  44.147  36.847  1.00  0.00           H  
ATOM   3227  HA  ALA A 219      17.262  45.675  39.396  1.00  0.00           H  
ATOM   3228 1HB  ALA A 219      16.440  43.605  40.452  1.00  0.00           H  
ATOM   3229 2HB  ALA A 219      15.305  44.212  39.229  1.00  0.00           H  
ATOM   3230 3HB  ALA A 219      16.356  42.832  38.853  1.00  0.00           H  
ATOM   3231  N   ASN A 220      19.562  44.858  39.964  1.00  0.00           N  
ATOM   3232  CA  ASN A 220      20.921  44.390  40.229  1.00  0.00           C  
ATOM   3233  C   ASN A 220      20.978  43.502  41.479  1.00  0.00           C  
ATOM   3234  O   ASN A 220      19.961  43.266  42.147  1.00  0.00           O  
ATOM   3235  CB  ASN A 220      21.827  45.600  40.366  1.00  0.00           C  
ATOM   3236  CG  ASN A 220      23.237  45.361  39.903  1.00  0.00           C  
ATOM   3237  OD1 ASN A 220      23.724  44.226  39.959  1.00  0.00           O  
ATOM   3238  ND2 ASN A 220      23.890  46.401  39.452  1.00  0.00           N  
ATOM   3239  H   ASN A 220      19.247  45.698  40.420  1.00  0.00           H  
ATOM   3240  HA  ASN A 220      21.256  43.780  39.388  1.00  0.00           H  
ATOM   3241 1HB  ASN A 220      21.410  46.426  39.787  1.00  0.00           H  
ATOM   3242 2HB  ASN A 220      21.861  45.913  41.410  1.00  0.00           H  
ATOM   3243 1HD2 ASN A 220      24.833  46.309  39.129  1.00  0.00           H  
ATOM   3244 2HD2 ASN A 220      23.448  47.298  39.429  1.00  0.00           H  
ATOM   3245  N   SER A 221      22.177  43.014  41.790  1.00  0.00           N  
ATOM   3246  CA  SER A 221      22.502  42.197  42.945  1.00  0.00           C  
ATOM   3247  C   SER A 221      23.423  42.969  43.896  1.00  0.00           C  
ATOM   3248  O   SER A 221      24.066  42.393  44.777  1.00  0.00           O  
ATOM   3249  CB  SER A 221      23.166  40.897  42.535  1.00  0.00           C  
ATOM   3250  OG  SER A 221      24.381  41.163  41.889  1.00  0.00           O  
ATOM   3251  H   SER A 221      22.942  43.231  41.165  1.00  0.00           H  
ATOM   3252  HA  SER A 221      21.577  41.952  43.470  1.00  0.00           H  
ATOM   3253 1HB  SER A 221      23.340  40.273  43.410  1.00  0.00           H  
ATOM   3254 2HB  SER A 221      22.501  40.345  41.871  1.00  0.00           H  
ATOM   3255  HG  SER A 221      25.038  41.217  42.589  1.00  0.00           H  
ATOM   3256  N   TRP A 222      23.457  44.289  43.725  1.00  0.00           N  
ATOM   3257  CA  TRP A 222      24.321  45.183  44.496  1.00  0.00           C  
ATOM   3258  C   TRP A 222      23.660  45.986  45.603  1.00  0.00           C  
ATOM   3259  O   TRP A 222      24.147  47.054  45.960  1.00  0.00           O  
ATOM   3260  CB  TRP A 222      24.977  46.174  43.533  1.00  0.00           C  
ATOM   3261  CG  TRP A 222      26.068  45.565  42.704  1.00  0.00           C  
ATOM   3262  CD1 TRP A 222      26.627  44.335  42.884  1.00  0.00           C  
ATOM   3263  CD2 TRP A 222      26.749  46.134  41.559  1.00  0.00           C  
ATOM   3264  NE1 TRP A 222      27.600  44.103  41.942  1.00  0.00           N  
ATOM   3265  CE2 TRP A 222      27.688  45.197  41.119  1.00  0.00           C  
ATOM   3266  CE3 TRP A 222      26.642  47.352  40.876  1.00  0.00           C  
ATOM   3267  CZ2 TRP A 222      28.513  45.423  40.039  1.00  0.00           C  
ATOM   3268  CZ3 TRP A 222      27.472  47.586  39.785  1.00  0.00           C  
ATOM   3269  CH2 TRP A 222      28.383  46.644  39.378  1.00  0.00           C  
ATOM   3270  H   TRP A 222      22.852  44.689  43.022  1.00  0.00           H  
ATOM   3271  HA  TRP A 222      25.076  44.573  44.994  1.00  0.00           H  
ATOM   3272 1HB  TRP A 222      24.223  46.583  42.861  1.00  0.00           H  
ATOM   3273 2HB  TRP A 222      25.402  47.011  44.087  1.00  0.00           H  
ATOM   3274  HD1 TRP A 222      26.356  43.623  43.660  1.00  0.00           H  
ATOM   3275  HE1 TRP A 222      28.166  43.271  41.857  1.00  0.00           H  
ATOM   3276  HE3 TRP A 222      25.910  48.084  41.215  1.00  0.00           H  
ATOM   3277  HZ2 TRP A 222      29.241  44.681  39.709  1.00  0.00           H  
ATOM   3278  HZ3 TRP A 222      27.369  48.541  39.270  1.00  0.00           H  
ATOM   3279  HH2 TRP A 222      29.029  46.838  38.521  1.00  0.00           H  
ATOM   3280  N   ASN A 223      22.572  45.463  46.151  1.00  0.00           N  
ATOM   3281  CA  ASN A 223      21.799  45.988  47.271  1.00  0.00           C  
ATOM   3282  C   ASN A 223      20.751  47.042  46.903  1.00  0.00           C  
ATOM   3283  O   ASN A 223      20.848  47.756  45.905  1.00  0.00           O  
ATOM   3284  CB  ASN A 223      22.735  46.560  48.320  1.00  0.00           C  
ATOM   3285  CG  ASN A 223      22.100  46.762  49.667  1.00  0.00           C  
ATOM   3286  OD1 ASN A 223      21.226  47.612  49.874  1.00  0.00           O  
ATOM   3287  ND2 ASN A 223      22.547  45.967  50.606  1.00  0.00           N  
ATOM   3288  H   ASN A 223      22.217  44.600  45.769  1.00  0.00           H  
ATOM   3289  HA  ASN A 223      21.236  45.156  47.697  1.00  0.00           H  
ATOM   3290 1HB  ASN A 223      23.587  45.888  48.441  1.00  0.00           H  
ATOM   3291 2HB  ASN A 223      23.131  47.523  48.000  1.00  0.00           H  
ATOM   3292 1HD2 ASN A 223      22.180  46.032  51.534  1.00  0.00           H  
ATOM   3293 2HD2 ASN A 223      23.255  45.297  50.386  1.00  0.00           H  
ATOM   3294  N   THR A 224      19.724  47.123  47.738  1.00  0.00           N  
ATOM   3295  CA  THR A 224      18.585  48.006  47.588  1.00  0.00           C  
ATOM   3296  C   THR A 224      18.960  49.469  47.666  1.00  0.00           C  
ATOM   3297  O   THR A 224      18.271  50.334  47.124  1.00  0.00           O  
ATOM   3298  CB  THR A 224      17.526  47.692  48.663  1.00  0.00           C  
ATOM   3299  OG1 THR A 224      17.146  46.313  48.583  1.00  0.00           O  
ATOM   3300  CG2 THR A 224      16.291  48.559  48.475  1.00  0.00           C  
ATOM   3301  H   THR A 224      19.708  46.532  48.556  1.00  0.00           H  
ATOM   3302  HA  THR A 224      18.144  47.838  46.606  1.00  0.00           H  
ATOM   3303  HB  THR A 224      17.956  47.885  49.646  1.00  0.00           H  
ATOM   3304  HG1 THR A 224      16.655  46.070  49.371  1.00  0.00           H  
ATOM   3305 1HG2 THR A 224      15.561  48.318  49.248  1.00  0.00           H  
ATOM   3306 2HG2 THR A 224      16.534  49.620  48.546  1.00  0.00           H  
ATOM   3307 3HG2 THR A 224      15.864  48.364  47.492  1.00  0.00           H  
ATOM   3308  N   ASP A 225      20.061  49.786  48.345  1.00  0.00           N  
ATOM   3309  CA  ASP A 225      20.455  51.174  48.474  1.00  0.00           C  
ATOM   3310  C   ASP A 225      21.376  51.643  47.368  1.00  0.00           C  
ATOM   3311  O   ASP A 225      21.834  52.783  47.396  1.00  0.00           O  
ATOM   3312  CB  ASP A 225      21.153  51.383  49.821  1.00  0.00           C  
ATOM   3313  CG  ASP A 225      20.202  51.255  51.003  1.00  0.00           C  
ATOM   3314  OD1 ASP A 225      19.036  51.535  50.853  1.00  0.00           O  
ATOM   3315  OD2 ASP A 225      20.643  50.874  52.063  1.00  0.00           O  
ATOM   3316  H   ASP A 225      20.608  49.047  48.762  1.00  0.00           H  
ATOM   3317  HA  ASP A 225      19.557  51.789  48.435  1.00  0.00           H  
ATOM   3318 1HB  ASP A 225      21.952  50.649  49.931  1.00  0.00           H  
ATOM   3319 2HB  ASP A 225      21.610  52.372  49.848  1.00  0.00           H  
ATOM   3320  N   TRP A 226      21.663  50.789  46.382  1.00  0.00           N  
ATOM   3321  CA  TRP A 226      22.544  51.147  45.269  1.00  0.00           C  
ATOM   3322  C   TRP A 226      21.806  51.674  44.046  1.00  0.00           C  
ATOM   3323  O   TRP A 226      20.739  51.187  43.679  1.00  0.00           O  
ATOM   3324  CB  TRP A 226      23.378  49.934  44.852  1.00  0.00           C  
ATOM   3325  CG  TRP A 226      24.200  50.206  43.628  1.00  0.00           C  
ATOM   3326  CD1 TRP A 226      25.468  50.703  43.575  1.00  0.00           C  
ATOM   3327  CD2 TRP A 226      23.790  49.988  42.264  1.00  0.00           C  
ATOM   3328  NE1 TRP A 226      25.872  50.809  42.267  1.00  0.00           N  
ATOM   3329  CE2 TRP A 226      24.858  50.374  41.450  1.00  0.00           C  
ATOM   3330  CE3 TRP A 226      22.617  49.500  41.676  1.00  0.00           C  
ATOM   3331  CZ2 TRP A 226      24.788  50.290  40.070  1.00  0.00           C  
ATOM   3332  CZ3 TRP A 226      22.547  49.416  40.290  1.00  0.00           C  
ATOM   3333  CH2 TRP A 226      23.608  49.800  39.511  1.00  0.00           C  
ATOM   3334  H   TRP A 226      21.270  49.859  46.382  1.00  0.00           H  
ATOM   3335  HA  TRP A 226      23.210  51.942  45.605  1.00  0.00           H  
ATOM   3336 1HB  TRP A 226      24.044  49.644  45.666  1.00  0.00           H  
ATOM   3337 2HB  TRP A 226      22.724  49.084  44.655  1.00  0.00           H  
ATOM   3338  HD1 TRP A 226      26.076  50.977  44.435  1.00  0.00           H  
ATOM   3339  HE1 TRP A 226      26.783  51.159  42.008  1.00  0.00           H  
ATOM   3340  HE3 TRP A 226      21.773  49.191  42.292  1.00  0.00           H  
ATOM   3341  HZ2 TRP A 226      25.617  50.589  39.427  1.00  0.00           H  
ATOM   3342  HZ3 TRP A 226      21.620  49.033  39.862  1.00  0.00           H  
ATOM   3343  HH2 TRP A 226      23.525  49.721  38.426  1.00  0.00           H  
ATOM   3344  N   GLY A 227      22.341  52.678  43.358  1.00  0.00           N  
ATOM   3345  CA  GLY A 227      21.706  53.116  42.122  1.00  0.00           C  
ATOM   3346  C   GLY A 227      20.276  53.596  42.326  1.00  0.00           C  
ATOM   3347  O   GLY A 227      19.976  54.347  43.266  1.00  0.00           O  
ATOM   3348  H   GLY A 227      23.181  53.139  43.680  1.00  0.00           H  
ATOM   3349 1HA  GLY A 227      22.291  53.926  41.685  1.00  0.00           H  
ATOM   3350 2HA  GLY A 227      21.702  52.296  41.406  1.00  0.00           H  
ATOM   3351  N   ASP A 228      19.363  53.164  41.461  1.00  0.00           N  
ATOM   3352  CA  ASP A 228      17.969  53.587  41.537  1.00  0.00           C  
ATOM   3353  C   ASP A 228      17.237  52.598  42.443  1.00  0.00           C  
ATOM   3354  O   ASP A 228      16.439  51.776  41.996  1.00  0.00           O  
ATOM   3355  CB  ASP A 228      17.355  53.633  40.136  1.00  0.00           C  
ATOM   3356  CG  ASP A 228      16.004  54.327  40.033  1.00  0.00           C  
ATOM   3357  OD1 ASP A 228      15.621  54.997  40.964  1.00  0.00           O  
ATOM   3358  OD2 ASP A 228      15.365  54.181  39.019  1.00  0.00           O  
ATOM   3359  H   ASP A 228      19.599  52.523  40.716  1.00  0.00           H  
ATOM   3360  HA  ASP A 228      17.920  54.591  41.962  1.00  0.00           H  
ATOM   3361 1HB  ASP A 228      18.045  54.148  39.469  1.00  0.00           H  
ATOM   3362 2HB  ASP A 228      17.227  52.614  39.766  1.00  0.00           H  
ATOM   3363  N   ASN A 229      17.539  52.664  43.739  1.00  0.00           N  
ATOM   3364  CA  ASN A 229      16.962  51.780  44.744  1.00  0.00           C  
ATOM   3365  C   ASN A 229      17.164  50.306  44.422  1.00  0.00           C  
ATOM   3366  O   ASN A 229      16.253  49.482  44.620  1.00  0.00           O  
ATOM   3367  CB  ASN A 229      15.483  52.073  44.919  1.00  0.00           C  
ATOM   3368  CG  ASN A 229      15.229  53.483  45.375  1.00  0.00           C  
ATOM   3369  OD1 ASN A 229      15.919  54.020  46.250  1.00  0.00           O  
ATOM   3370  ND2 ASN A 229      14.236  54.101  44.789  1.00  0.00           N  
ATOM   3371  H   ASN A 229      18.208  53.377  43.993  1.00  0.00           H  
ATOM   3372  HA  ASN A 229      17.481  51.973  45.684  1.00  0.00           H  
ATOM   3373 1HB  ASN A 229      14.952  51.912  43.979  1.00  0.00           H  
ATOM   3374 2HB  ASN A 229      15.063  51.383  45.649  1.00  0.00           H  
ATOM   3375 1HD2 ASN A 229      14.009  55.042  45.043  1.00  0.00           H  
ATOM   3376 2HD2 ASN A 229      13.702  53.632  44.086  1.00  0.00           H  
ATOM   3377  N   GLY A 230      18.349  49.963  43.936  1.00  0.00           N  
ATOM   3378  CA  GLY A 230      18.761  48.621  43.588  1.00  0.00           C  
ATOM   3379  C   GLY A 230      18.608  48.310  42.123  1.00  0.00           C  
ATOM   3380  O   GLY A 230      19.093  47.307  41.631  1.00  0.00           O  
ATOM   3381  H   GLY A 230      19.041  50.687  43.791  1.00  0.00           H  
ATOM   3382 1HA  GLY A 230      19.806  48.492  43.871  1.00  0.00           H  
ATOM   3383 2HA  GLY A 230      18.165  47.918  44.169  1.00  0.00           H  
ATOM   3384  N   PHE A 231      17.918  49.195  41.419  1.00  0.00           N  
ATOM   3385  CA  PHE A 231      17.663  49.082  39.990  1.00  0.00           C  
ATOM   3386  C   PHE A 231      18.543  50.040  39.200  1.00  0.00           C  
ATOM   3387  O   PHE A 231      19.126  50.984  39.724  1.00  0.00           O  
ATOM   3388  CB  PHE A 231      16.197  49.369  39.662  1.00  0.00           C  
ATOM   3389  CG  PHE A 231      15.211  48.364  40.186  1.00  0.00           C  
ATOM   3390  CD1 PHE A 231      14.773  48.427  41.500  1.00  0.00           C  
ATOM   3391  CD2 PHE A 231      14.722  47.357  39.361  1.00  0.00           C  
ATOM   3392  CE1 PHE A 231      13.866  47.502  41.983  1.00  0.00           C  
ATOM   3393  CE2 PHE A 231      13.814  46.435  39.844  1.00  0.00           C  
ATOM   3394  CZ  PHE A 231      13.388  46.510  41.155  1.00  0.00           C  
ATOM   3395  H   PHE A 231      17.533  50.013  41.874  1.00  0.00           H  
ATOM   3396  HA  PHE A 231      17.901  48.065  39.675  1.00  0.00           H  
ATOM   3397 1HB  PHE A 231      15.921  50.341  40.070  1.00  0.00           H  
ATOM   3398 2HB  PHE A 231      16.080  49.415  38.580  1.00  0.00           H  
ATOM   3399  HD1 PHE A 231      15.150  49.214  42.154  1.00  0.00           H  
ATOM   3400  HD2 PHE A 231      15.063  47.302  38.327  1.00  0.00           H  
ATOM   3401  HE1 PHE A 231      13.528  47.560  43.018  1.00  0.00           H  
ATOM   3402  HE2 PHE A 231      13.429  45.644  39.202  1.00  0.00           H  
ATOM   3403  HZ  PHE A 231      12.674  45.782  41.540  1.00  0.00           H  
ATOM   3404  N   PHE A 232      18.642  49.777  37.904  1.00  0.00           N  
ATOM   3405  CA  PHE A 232      19.315  50.720  37.046  1.00  0.00           C  
ATOM   3406  C   PHE A 232      18.704  50.659  35.649  1.00  0.00           C  
ATOM   3407  O   PHE A 232      17.925  49.762  35.301  1.00  0.00           O  
ATOM   3408  CB  PHE A 232      20.819  50.449  36.969  1.00  0.00           C  
ATOM   3409  CG  PHE A 232      21.253  49.156  36.340  1.00  0.00           C  
ATOM   3410  CD1 PHE A 232      21.653  49.120  35.013  1.00  0.00           C  
ATOM   3411  CD2 PHE A 232      21.256  47.991  37.084  1.00  0.00           C  
ATOM   3412  CE1 PHE A 232      22.052  47.928  34.437  1.00  0.00           C  
ATOM   3413  CE2 PHE A 232      21.655  46.797  36.517  1.00  0.00           C  
ATOM   3414  CZ  PHE A 232      22.051  46.777  35.195  1.00  0.00           C  
ATOM   3415  H   PHE A 232      18.243  48.924  37.539  1.00  0.00           H  
ATOM   3416  HA  PHE A 232      19.174  51.726  37.444  1.00  0.00           H  
ATOM   3417 1HB  PHE A 232      21.294  51.247  36.399  1.00  0.00           H  
ATOM   3418 2HB  PHE A 232      21.218  50.465  37.981  1.00  0.00           H  
ATOM   3419  HD1 PHE A 232      21.650  50.040  34.427  1.00  0.00           H  
ATOM   3420  HD2 PHE A 232      20.942  48.016  38.129  1.00  0.00           H  
ATOM   3421  HE1 PHE A 232      22.371  47.873  33.397  1.00  0.00           H  
ATOM   3422  HE2 PHE A 232      21.658  45.879  37.105  1.00  0.00           H  
ATOM   3423  HZ  PHE A 232      22.366  45.840  34.735  1.00  0.00           H  
ATOM   3424  N   LYS A 233      19.009  51.702  34.887  1.00  0.00           N  
ATOM   3425  CA  LYS A 233      18.545  51.842  33.515  1.00  0.00           C  
ATOM   3426  C   LYS A 233      19.792  51.829  32.659  1.00  0.00           C  
ATOM   3427  O   LYS A 233      20.703  52.606  32.932  1.00  0.00           O  
ATOM   3428  CB  LYS A 233      17.741  53.141  33.418  1.00  0.00           C  
ATOM   3429  CG  LYS A 233      16.513  53.149  34.319  1.00  0.00           C  
ATOM   3430  CD  LYS A 233      15.765  54.470  34.255  1.00  0.00           C  
ATOM   3431  CE  LYS A 233      14.538  54.468  35.152  1.00  0.00           C  
ATOM   3432  NZ  LYS A 233      14.868  54.405  36.601  1.00  0.00           N  
ATOM   3433  H   LYS A 233      19.590  52.428  35.283  1.00  0.00           H  
ATOM   3434  HA  LYS A 233      17.900  51.004  33.251  1.00  0.00           H  
ATOM   3435 1HB  LYS A 233      18.374  53.986  33.689  1.00  0.00           H  
ATOM   3436 2HB  LYS A 233      17.415  53.297  32.390  1.00  0.00           H  
ATOM   3437 1HG  LYS A 233      15.836  52.349  34.017  1.00  0.00           H  
ATOM   3438 2HG  LYS A 233      16.826  52.972  35.348  1.00  0.00           H  
ATOM   3439 1HD  LYS A 233      16.429  55.277  34.567  1.00  0.00           H  
ATOM   3440 2HD  LYS A 233      15.446  54.661  33.230  1.00  0.00           H  
ATOM   3441 1HE  LYS A 233      13.967  55.377  34.963  1.00  0.00           H  
ATOM   3442 2HE  LYS A 233      13.923  53.602  34.899  1.00  0.00           H  
ATOM   3443 1HZ  LYS A 233      14.030  54.404  37.166  1.00  0.00           H  
ATOM   3444 2HZ  LYS A 233      15.389  53.567  36.826  1.00  0.00           H  
ATOM   3445 3HZ  LYS A 233      15.428  55.196  36.884  1.00  0.00           H  
ATOM   3446  N   ILE A 234      19.853  50.949  31.663  1.00  0.00           N  
ATOM   3447  CA  ILE A 234      21.015  50.873  30.801  1.00  0.00           C  
ATOM   3448  C   ILE A 234      20.630  50.937  29.339  1.00  0.00           C  
ATOM   3449  O   ILE A 234      19.603  50.386  28.920  1.00  0.00           O  
ATOM   3450  CB  ILE A 234      21.793  49.572  31.069  1.00  0.00           C  
ATOM   3451  CG1 ILE A 234      23.050  49.528  30.197  1.00  0.00           C  
ATOM   3452  CG2 ILE A 234      20.912  48.359  30.812  1.00  0.00           C  
ATOM   3453  CD1 ILE A 234      24.087  48.500  30.592  1.00  0.00           C  
ATOM   3454  H   ILE A 234      19.054  50.342  31.541  1.00  0.00           H  
ATOM   3455  HA  ILE A 234      21.665  51.723  31.003  1.00  0.00           H  
ATOM   3456  HB  ILE A 234      22.117  49.570  32.110  1.00  0.00           H  
ATOM   3457 1HG1 ILE A 234      22.756  49.321  29.168  1.00  0.00           H  
ATOM   3458 2HG1 ILE A 234      23.525  50.508  30.224  1.00  0.00           H  
ATOM   3459 1HG2 ILE A 234      21.479  47.450  31.006  1.00  0.00           H  
ATOM   3460 2HG2 ILE A 234      20.046  48.398  31.472  1.00  0.00           H  
ATOM   3461 3HG2 ILE A 234      20.573  48.354  29.776  1.00  0.00           H  
ATOM   3462 1HD1 ILE A 234      24.934  48.556  29.907  1.00  0.00           H  
ATOM   3463 2HD1 ILE A 234      24.421  48.709  31.609  1.00  0.00           H  
ATOM   3464 3HD1 ILE A 234      23.675  47.493  30.554  1.00  0.00           H  
ATOM   3465  N   LEU A 235      21.435  51.638  28.543  1.00  0.00           N  
ATOM   3466  CA  LEU A 235      21.134  51.831  27.122  1.00  0.00           C  
ATOM   3467  C   LEU A 235      20.822  50.552  26.350  1.00  0.00           C  
ATOM   3468  O   LEU A 235      21.592  49.589  26.403  1.00  0.00           O  
ATOM   3469  CB  LEU A 235      22.330  52.534  26.469  1.00  0.00           C  
ATOM   3470  CG  LEU A 235      22.215  52.918  24.987  1.00  0.00           C  
ATOM   3471  CD1 LEU A 235      21.211  54.051  24.820  1.00  0.00           C  
ATOM   3472  CD2 LEU A 235      23.589  53.322  24.476  1.00  0.00           C  
ATOM   3473  H   LEU A 235      22.272  52.039  28.937  1.00  0.00           H  
ATOM   3474  HA  LEU A 235      20.249  52.464  27.066  1.00  0.00           H  
ATOM   3475 1HB  LEU A 235      22.517  53.451  27.025  1.00  0.00           H  
ATOM   3476 2HB  LEU A 235      23.198  51.879  26.559  1.00  0.00           H  
ATOM   3477  HG  LEU A 235      21.846  52.071  24.409  1.00  0.00           H  
ATOM   3478 1HD1 LEU A 235      21.134  54.318  23.766  1.00  0.00           H  
ATOM   3479 2HD1 LEU A 235      20.226  53.752  25.179  1.00  0.00           H  
ATOM   3480 3HD1 LEU A 235      21.555  54.910  25.395  1.00  0.00           H  
ATOM   3481 1HD2 LEU A 235      23.523  53.597  23.423  1.00  0.00           H  
ATOM   3482 2HD2 LEU A 235      23.961  54.173  25.045  1.00  0.00           H  
ATOM   3483 3HD2 LEU A 235      24.279  52.485  24.588  1.00  0.00           H  
ATOM   3484  N   ARG A 236      19.719  50.565  25.602  1.00  0.00           N  
ATOM   3485  CA  ARG A 236      19.324  49.414  24.789  1.00  0.00           C  
ATOM   3486  C   ARG A 236      19.264  49.701  23.289  1.00  0.00           C  
ATOM   3487  O   ARG A 236      19.185  50.844  22.864  1.00  0.00           O  
ATOM   3488  CB  ARG A 236      17.968  48.827  25.149  1.00  0.00           C  
ATOM   3489  CG  ARG A 236      16.722  49.649  24.859  1.00  0.00           C  
ATOM   3490  CD  ARG A 236      15.495  48.896  25.221  1.00  0.00           C  
ATOM   3491  NE  ARG A 236      14.320  49.753  25.211  1.00  0.00           N  
ATOM   3492  CZ  ARG A 236      13.512  50.048  24.174  1.00  0.00           C  
ATOM   3493  NH1 ARG A 236      13.691  49.568  22.963  1.00  0.00           N  
ATOM   3494  NH2 ARG A 236      12.497  50.860  24.416  1.00  0.00           N  
ATOM   3495  H   ARG A 236      19.157  51.404  25.608  1.00  0.00           H  
ATOM   3496  HA  ARG A 236      20.066  48.630  24.939  1.00  0.00           H  
ATOM   3497 1HB  ARG A 236      17.837  47.885  24.618  1.00  0.00           H  
ATOM   3498 2HB  ARG A 236      17.944  48.614  26.219  1.00  0.00           H  
ATOM   3499 1HG  ARG A 236      16.770  50.566  25.448  1.00  0.00           H  
ATOM   3500 2HG  ARG A 236      16.672  49.900  23.799  1.00  0.00           H  
ATOM   3501 1HD  ARG A 236      15.338  48.089  24.505  1.00  0.00           H  
ATOM   3502 2HD  ARG A 236      15.600  48.474  26.219  1.00  0.00           H  
ATOM   3503  HE  ARG A 236      14.092  50.177  26.100  1.00  0.00           H  
ATOM   3504 1HH1 ARG A 236      14.451  48.945  22.731  1.00  0.00           H  
ATOM   3505 2HH1 ARG A 236      13.054  49.822  22.222  1.00  0.00           H  
ATOM   3506 1HH2 ARG A 236      12.372  51.221  25.352  1.00  0.00           H  
ATOM   3507 2HH2 ARG A 236      11.852  51.125  23.687  1.00  0.00           H  
ATOM   3508  N   GLY A 237      19.341  48.632  22.498  1.00  0.00           N  
ATOM   3509  CA  GLY A 237      19.200  48.654  21.054  1.00  0.00           C  
ATOM   3510  C   GLY A 237      20.568  48.644  20.413  1.00  0.00           C  
ATOM   3511  O   GLY A 237      20.732  48.397  19.214  1.00  0.00           O  
ATOM   3512  H   GLY A 237      19.506  47.717  22.891  1.00  0.00           H  
ATOM   3513 1HA  GLY A 237      18.620  47.789  20.732  1.00  0.00           H  
ATOM   3514 2HA  GLY A 237      18.645  49.540  20.750  1.00  0.00           H  
ATOM   3515  N   GLN A 238      21.555  48.939  21.254  1.00  0.00           N  
ATOM   3516  CA  GLN A 238      22.974  48.987  20.908  1.00  0.00           C  
ATOM   3517  C   GLN A 238      23.775  47.827  21.473  1.00  0.00           C  
ATOM   3518  O   GLN A 238      24.975  47.750  21.200  1.00  0.00           O  
ATOM   3519  CB  GLN A 238      23.566  50.306  21.409  1.00  0.00           C  
ATOM   3520  CG  GLN A 238      22.903  51.537  20.817  1.00  0.00           C  
ATOM   3521  CD  GLN A 238      23.047  51.593  19.307  1.00  0.00           C  
ATOM   3522  OE1 GLN A 238      24.162  51.523  18.781  1.00  0.00           O  
ATOM   3523  NE2 GLN A 238      21.928  51.716  18.604  1.00  0.00           N  
ATOM   3524  H   GLN A 238      21.288  49.148  22.207  1.00  0.00           H  
ATOM   3525  HA  GLN A 238      23.063  48.940  19.823  1.00  0.00           H  
ATOM   3526 1HB  GLN A 238      23.476  50.359  22.494  1.00  0.00           H  
ATOM   3527 2HB  GLN A 238      24.630  50.342  21.168  1.00  0.00           H  
ATOM   3528 1HG  GLN A 238      21.840  51.519  21.059  1.00  0.00           H  
ATOM   3529 2HG  GLN A 238      23.365  52.430  21.239  1.00  0.00           H  
ATOM   3530 1HE2 GLN A 238      21.964  51.758  17.605  1.00  0.00           H  
ATOM   3531 2HE2 GLN A 238      21.045  51.768  19.072  1.00  0.00           H  
ATOM   3532  N   ASP A 239      23.164  46.911  22.224  1.00  0.00           N  
ATOM   3533  CA  ASP A 239      23.951  45.834  22.835  1.00  0.00           C  
ATOM   3534  C   ASP A 239      25.134  46.458  23.571  1.00  0.00           C  
ATOM   3535  O   ASP A 239      26.298  46.067  23.417  1.00  0.00           O  
ATOM   3536  CB  ASP A 239      24.452  44.829  21.796  1.00  0.00           C  
ATOM   3537  CG  ASP A 239      24.966  43.553  22.451  1.00  0.00           C  
ATOM   3538  OD1 ASP A 239      24.730  43.410  23.627  1.00  0.00           O  
ATOM   3539  OD2 ASP A 239      25.578  42.737  21.806  1.00  0.00           O  
ATOM   3540  H   ASP A 239      22.171  46.911  22.403  1.00  0.00           H  
ATOM   3541  HA  ASP A 239      23.319  45.297  23.543  1.00  0.00           H  
ATOM   3542 1HB  ASP A 239      23.639  44.584  21.111  1.00  0.00           H  
ATOM   3543 2HB  ASP A 239      25.253  45.271  21.203  1.00  0.00           H  
ATOM   3544  N   HIS A 240      24.824  47.432  24.421  1.00  0.00           N  
ATOM   3545  CA  HIS A 240      25.888  48.143  25.130  1.00  0.00           C  
ATOM   3546  C   HIS A 240      26.605  47.141  26.012  1.00  0.00           C  
ATOM   3547  O   HIS A 240      25.988  46.447  26.796  1.00  0.00           O  
ATOM   3548  CB  HIS A 240      25.303  49.291  25.958  1.00  0.00           C  
ATOM   3549  CG  HIS A 240      26.360  50.254  26.403  1.00  0.00           C  
ATOM   3550  ND1 HIS A 240      26.964  51.132  25.527  1.00  0.00           N  
ATOM   3551  CD2 HIS A 240      26.915  50.477  27.609  1.00  0.00           C  
ATOM   3552  CE1 HIS A 240      27.852  51.859  26.182  1.00  0.00           C  
ATOM   3553  NE2 HIS A 240      27.840  51.479  27.445  1.00  0.00           N  
ATOM   3554  H   HIS A 240      23.852  47.666  24.563  1.00  0.00           H  
ATOM   3555  HA  HIS A 240      26.595  48.568  24.420  1.00  0.00           H  
ATOM   3556 1HB  HIS A 240      24.559  49.828  25.370  1.00  0.00           H  
ATOM   3557 2HB  HIS A 240      24.794  48.894  26.836  1.00  0.00           H  
ATOM   3558  HD1 HIS A 240      26.727  51.274  24.566  1.00  0.00           H  
ATOM   3559  HD2 HIS A 240      26.760  50.031  28.592  1.00  0.00           H  
ATOM   3560  HE1 HIS A 240      28.441  52.618  25.666  1.00  0.00           H  
ATOM   3561  N   CYS A 241      27.930  47.105  25.898  1.00  0.00           N  
ATOM   3562  CA  CYS A 241      28.799  46.219  26.659  1.00  0.00           C  
ATOM   3563  C   CYS A 241      28.410  44.738  26.566  1.00  0.00           C  
ATOM   3564  O   CYS A 241      28.779  43.940  27.429  1.00  0.00           O  
ATOM   3565  CB  CYS A 241      28.801  46.613  28.136  1.00  0.00           C  
ATOM   3566  SG  CYS A 241      29.476  48.247  28.517  1.00  0.00           S  
ATOM   3567  H   CYS A 241      28.355  47.739  25.236  1.00  0.00           H  
ATOM   3568  HA  CYS A 241      29.809  46.317  26.265  1.00  0.00           H  
ATOM   3569 1HB  CYS A 241      27.776  46.588  28.508  1.00  0.00           H  
ATOM   3570 2HB  CYS A 241      29.379  45.888  28.709  1.00  0.00           H  
ATOM   3571  HG  CYS A 241      29.438  48.083  29.836  1.00  0.00           H  
ATOM   3572  N   GLY A 242      27.664  44.351  25.529  1.00  0.00           N  
ATOM   3573  CA  GLY A 242      27.275  42.958  25.334  1.00  0.00           C  
ATOM   3574  C   GLY A 242      26.018  42.537  26.095  1.00  0.00           C  
ATOM   3575  O   GLY A 242      25.676  41.325  26.131  1.00  0.00           O  
ATOM   3576  H   GLY A 242      27.354  45.030  24.850  1.00  0.00           H  
ATOM   3577 1HA  GLY A 242      27.107  42.791  24.270  1.00  0.00           H  
ATOM   3578 2HA  GLY A 242      28.095  42.313  25.648  1.00  0.00           H  
ATOM   3579  N   ILE A 243      25.284  43.473  26.688  1.00  0.00           N  
ATOM   3580  CA  ILE A 243      24.089  43.110  27.465  1.00  0.00           C  
ATOM   3581  C   ILE A 243      23.020  42.315  26.688  1.00  0.00           C  
ATOM   3582  O   ILE A 243      22.303  41.534  27.302  1.00  0.00           O  
ATOM   3583  CB  ILE A 243      23.420  44.368  28.049  1.00  0.00           C  
ATOM   3584  CG1 ILE A 243      22.387  43.918  29.085  1.00  0.00           C  
ATOM   3585  CG2 ILE A 243      22.762  45.255  27.002  1.00  0.00           C  
ATOM   3586  CD1 ILE A 243      21.843  45.015  29.972  1.00  0.00           C  
ATOM   3587  H   ILE A 243      25.549  44.446  26.605  1.00  0.00           H  
ATOM   3588  HA  ILE A 243      24.405  42.465  28.284  1.00  0.00           H  
ATOM   3589  HB  ILE A 243      24.173  44.968  28.559  1.00  0.00           H  
ATOM   3590 1HG1 ILE A 243      21.544  43.459  28.569  1.00  0.00           H  
ATOM   3591 2HG1 ILE A 243      22.851  43.164  29.720  1.00  0.00           H  
ATOM   3592 1HG2 ILE A 243      22.300  46.132  27.454  1.00  0.00           H  
ATOM   3593 2HG2 ILE A 243      23.514  45.587  26.289  1.00  0.00           H  
ATOM   3594 3HG2 ILE A 243      21.995  44.671  26.492  1.00  0.00           H  
ATOM   3595 1HD1 ILE A 243      21.117  44.607  30.676  1.00  0.00           H  
ATOM   3596 2HD1 ILE A 243      22.674  45.458  30.521  1.00  0.00           H  
ATOM   3597 3HD1 ILE A 243      21.350  45.780  29.374  1.00  0.00           H  
ATOM   3598  N   GLU A 244      22.919  42.461  25.378  1.00  0.00           N  
ATOM   3599  CA  GLU A 244      21.912  41.721  24.618  1.00  0.00           C  
ATOM   3600  C   GLU A 244      22.458  40.396  24.100  1.00  0.00           C  
ATOM   3601  O   GLU A 244      21.711  39.557  23.609  1.00  0.00           O  
ATOM   3602  CB  GLU A 244      21.416  42.578  23.450  1.00  0.00           C  
ATOM   3603  CG  GLU A 244      20.744  43.862  23.914  1.00  0.00           C  
ATOM   3604  CD  GLU A 244      20.275  44.831  22.866  1.00  0.00           C  
ATOM   3605  OE1 GLU A 244      19.836  44.411  21.822  1.00  0.00           O  
ATOM   3606  OE2 GLU A 244      20.367  46.006  23.137  1.00  0.00           O  
ATOM   3607  H   GLU A 244      23.530  43.084  24.868  1.00  0.00           H  
ATOM   3608  HA  GLU A 244      21.076  41.504  25.283  1.00  0.00           H  
ATOM   3609 1HB  GLU A 244      22.253  42.835  22.801  1.00  0.00           H  
ATOM   3610 2HB  GLU A 244      20.706  42.012  22.848  1.00  0.00           H  
ATOM   3611 1HG  GLU A 244      19.870  43.587  24.503  1.00  0.00           H  
ATOM   3612 2HG  GLU A 244      21.446  44.397  24.553  1.00  0.00           H  
ATOM   3613  N   SER A 245      23.763  40.158  24.231  1.00  0.00           N  
ATOM   3614  CA  SER A 245      24.371  38.951  23.694  1.00  0.00           C  
ATOM   3615  C   SER A 245      24.516  37.817  24.705  1.00  0.00           C  
ATOM   3616  O   SER A 245      24.836  36.685  24.336  1.00  0.00           O  
ATOM   3617  CB  SER A 245      25.747  39.249  23.129  1.00  0.00           C  
ATOM   3618  OG  SER A 245      25.681  40.054  21.984  1.00  0.00           O  
ATOM   3619  H   SER A 245      24.357  40.817  24.713  1.00  0.00           H  
ATOM   3620  HA  SER A 245      23.734  38.580  22.889  1.00  0.00           H  
ATOM   3621 1HB  SER A 245      26.346  39.752  23.886  1.00  0.00           H  
ATOM   3622 2HB  SER A 245      26.241  38.311  22.882  1.00  0.00           H  
ATOM   3623  HG  SER A 245      25.609  40.972  22.256  1.00  0.00           H  
ATOM   3624  N   GLU A 246      24.274  38.116  25.984  1.00  0.00           N  
ATOM   3625  CA  GLU A 246      24.431  37.145  27.075  1.00  0.00           C  
ATOM   3626  C   GLU A 246      23.100  36.808  27.747  1.00  0.00           C  
ATOM   3627  O   GLU A 246      23.090  36.377  28.893  1.00  0.00           O  
ATOM   3628  CB  GLU A 246      25.410  37.669  28.127  1.00  0.00           C  
ATOM   3629  CG  GLU A 246      26.832  37.926  27.646  1.00  0.00           C  
ATOM   3630  CD  GLU A 246      27.552  36.667  27.249  1.00  0.00           C  
ATOM   3631  OE1 GLU A 246      27.184  35.628  27.743  1.00  0.00           O  
ATOM   3632  OE2 GLU A 246      28.464  36.735  26.459  1.00  0.00           O  
ATOM   3633  H   GLU A 246      23.968  39.056  26.202  1.00  0.00           H  
ATOM   3634  HA  GLU A 246      24.827  36.219  26.657  1.00  0.00           H  
ATOM   3635 1HB  GLU A 246      25.030  38.607  28.531  1.00  0.00           H  
ATOM   3636 2HB  GLU A 246      25.474  36.954  28.948  1.00  0.00           H  
ATOM   3637 1HG  GLU A 246      26.796  38.596  26.788  1.00  0.00           H  
ATOM   3638 2HG  GLU A 246      27.383  38.422  28.443  1.00  0.00           H  
ATOM   3639  N   VAL A 247      21.995  36.978  27.047  1.00  0.00           N  
ATOM   3640  CA  VAL A 247      20.711  36.717  27.668  1.00  0.00           C  
ATOM   3641  C   VAL A 247      20.297  35.261  27.557  1.00  0.00           C  
ATOM   3642  O   VAL A 247      20.315  34.672  26.472  1.00  0.00           O  
ATOM   3643  CB  VAL A 247      19.623  37.602  27.030  1.00  0.00           C  
ATOM   3644  CG1 VAL A 247      18.260  37.293  27.630  1.00  0.00           C  
ATOM   3645  CG2 VAL A 247      20.002  39.061  27.234  1.00  0.00           C  
ATOM   3646  H   VAL A 247      22.054  37.287  26.087  1.00  0.00           H  
ATOM   3647  HA  VAL A 247      20.810  36.969  28.726  1.00  0.00           H  
ATOM   3648  HB  VAL A 247      19.553  37.384  25.963  1.00  0.00           H  
ATOM   3649 1HG1 VAL A 247      17.506  37.929  27.166  1.00  0.00           H  
ATOM   3650 2HG1 VAL A 247      17.982  36.252  27.470  1.00  0.00           H  
ATOM   3651 3HG1 VAL A 247      18.296  37.489  28.702  1.00  0.00           H  
ATOM   3652 1HG2 VAL A 247      19.242  39.702  26.787  1.00  0.00           H  
ATOM   3653 2HG2 VAL A 247      20.074  39.273  28.300  1.00  0.00           H  
ATOM   3654 3HG2 VAL A 247      20.963  39.265  26.762  1.00  0.00           H  
ATOM   3655  N   VAL A 248      19.923  34.709  28.708  1.00  0.00           N  
ATOM   3656  CA  VAL A 248      19.511  33.337  28.916  1.00  0.00           C  
ATOM   3657  C   VAL A 248      18.133  33.264  29.548  1.00  0.00           C  
ATOM   3658  O   VAL A 248      17.757  34.056  30.412  1.00  0.00           O  
ATOM   3659  CB  VAL A 248      20.530  32.615  29.818  1.00  0.00           C  
ATOM   3660  CG1 VAL A 248      20.125  31.172  30.083  1.00  0.00           C  
ATOM   3661  CG2 VAL A 248      21.905  32.670  29.170  1.00  0.00           C  
ATOM   3662  H   VAL A 248      19.937  35.327  29.504  1.00  0.00           H  
ATOM   3663  HA  VAL A 248      19.476  32.833  27.949  1.00  0.00           H  
ATOM   3664  HB  VAL A 248      20.565  33.106  30.790  1.00  0.00           H  
ATOM   3665 1HG1 VAL A 248      20.873  30.703  30.724  1.00  0.00           H  
ATOM   3666 2HG1 VAL A 248      19.157  31.118  30.578  1.00  0.00           H  
ATOM   3667 3HG1 VAL A 248      20.065  30.633  29.137  1.00  0.00           H  
ATOM   3668 1HG2 VAL A 248      22.626  32.160  29.807  1.00  0.00           H  
ATOM   3669 2HG2 VAL A 248      21.865  32.179  28.197  1.00  0.00           H  
ATOM   3670 3HG2 VAL A 248      22.214  33.707  29.037  1.00  0.00           H  
ATOM   3671  N   ALA A 249      17.359  32.286  29.110  1.00  0.00           N  
ATOM   3672  CA  ALA A 249      16.003  32.086  29.585  1.00  0.00           C  
ATOM   3673  C   ALA A 249      15.655  30.609  29.661  1.00  0.00           C  
ATOM   3674  O   ALA A 249      16.344  29.762  29.088  1.00  0.00           O  
ATOM   3675  CB  ALA A 249      15.075  32.834  28.639  1.00  0.00           C  
ATOM   3676  H   ALA A 249      17.720  31.649  28.415  1.00  0.00           H  
ATOM   3677  HA  ALA A 249      15.907  32.494  30.592  1.00  0.00           H  
ATOM   3678 1HB  ALA A 249      14.036  32.704  28.934  1.00  0.00           H  
ATOM   3679 2HB  ALA A 249      15.318  33.895  28.657  1.00  0.00           H  
ATOM   3680 3HB  ALA A 249      15.215  32.441  27.632  1.00  0.00           H  
ATOM   3681  N   GLY A 250      14.577  30.276  30.351  1.00  0.00           N  
ATOM   3682  CA  GLY A 250      14.152  28.891  30.439  1.00  0.00           C  
ATOM   3683  C   GLY A 250      12.724  28.730  30.890  1.00  0.00           C  
ATOM   3684  O   GLY A 250      11.990  29.704  31.051  1.00  0.00           O  
ATOM   3685  H   GLY A 250      14.045  30.992  30.822  1.00  0.00           H  
ATOM   3686 1HA  GLY A 250      14.262  28.414  29.465  1.00  0.00           H  
ATOM   3687 2HA  GLY A 250      14.797  28.355  31.134  1.00  0.00           H  
ATOM   3688  N   ILE A 251      12.326  27.475  31.099  1.00  0.00           N  
ATOM   3689  CA  ILE A 251      10.962  27.124  31.490  1.00  0.00           C  
ATOM   3690  C   ILE A 251      11.023  26.144  32.643  1.00  0.00           C  
ATOM   3691  O   ILE A 251      11.832  25.216  32.560  1.00  0.00           O  
ATOM   3692  CB  ILE A 251      10.176  26.515  30.315  1.00  0.00           C  
ATOM   3693  CG1 ILE A 251      10.175  27.469  29.118  1.00  0.00           C  
ATOM   3694  CG2 ILE A 251       8.752  26.187  30.738  1.00  0.00           C  
ATOM   3695  CD1 ILE A 251       9.633  26.890  27.832  1.00  0.00           C  
ATOM   3696  H   ILE A 251      13.019  26.748  30.975  1.00  0.00           H  
ATOM   3697  HA  ILE A 251      10.464  28.042  31.802  1.00  0.00           H  
ATOM   3698  HB  ILE A 251      10.669  25.599  29.988  1.00  0.00           H  
ATOM   3699 1HG1 ILE A 251       9.575  28.342  29.377  1.00  0.00           H  
ATOM   3700 2HG1 ILE A 251      11.196  27.801  28.929  1.00  0.00           H  
ATOM   3701 1HG2 ILE A 251       8.167  25.754  29.927  1.00  0.00           H  
ATOM   3702 2HG2 ILE A 251       8.758  25.472  31.559  1.00  0.00           H  
ATOM   3703 3HG2 ILE A 251       8.259  27.104  31.061  1.00  0.00           H  
ATOM   3704 1HD1 ILE A 251       9.679  27.649  27.051  1.00  0.00           H  
ATOM   3705 2HD1 ILE A 251      10.238  26.029  27.545  1.00  0.00           H  
ATOM   3706 3HD1 ILE A 251       8.599  26.569  27.949  1.00  0.00           H  
ATOM   3707  N   PRO A 252      10.226  26.286  33.724  1.00  0.00           N  
ATOM   3708  CA  PRO A 252      10.121  25.375  34.872  1.00  0.00           C  
ATOM   3709  C   PRO A 252       9.444  24.052  34.542  1.00  0.00           C  
ATOM   3710  O   PRO A 252       8.573  23.996  33.670  1.00  0.00           O  
ATOM   3711  CB  PRO A 252       9.285  26.180  35.872  1.00  0.00           C  
ATOM   3712  CG  PRO A 252       8.467  27.098  35.030  1.00  0.00           C  
ATOM   3713  CD  PRO A 252       9.370  27.492  33.891  1.00  0.00           C  
ATOM   3714  HA  PRO A 252      11.131  25.182  35.261  1.00  0.00           H  
ATOM   3715 1HB  PRO A 252       8.669  25.499  36.478  1.00  0.00           H  
ATOM   3716 2HB  PRO A 252       9.954  26.716  36.562  1.00  0.00           H  
ATOM   3717 1HG  PRO A 252       7.562  26.573  34.690  1.00  0.00           H  
ATOM   3718 2HG  PRO A 252       8.125  27.976  35.596  1.00  0.00           H  
ATOM   3719 1HD  PRO A 252       8.704  27.678  33.035  1.00  0.00           H  
ATOM   3720 2HD  PRO A 252       9.965  28.381  34.149  1.00  0.00           H  
ATOM   3721  N   ARG A 253       9.794  22.990  35.259  1.00  0.00           N  
ATOM   3722  CA  ARG A 253       9.163  21.698  35.061  1.00  0.00           C  
ATOM   3723  C   ARG A 253       7.915  21.517  35.922  1.00  0.00           C  
ATOM   3724  O   ARG A 253       7.890  20.725  36.864  1.00  0.00           O  
ATOM   3725  CB  ARG A 253      10.176  20.607  35.378  1.00  0.00           C  
ATOM   3726  CG  ARG A 253       9.802  19.149  35.167  1.00  0.00           C  
ATOM   3727  CD  ARG A 253      11.037  18.329  35.251  1.00  0.00           C  
ATOM   3728  NE  ARG A 253      11.873  18.555  34.082  1.00  0.00           N  
ATOM   3729  CZ  ARG A 253      11.808  17.858  32.930  1.00  0.00           C  
ATOM   3730  NH1 ARG A 253      10.936  16.884  32.796  1.00  0.00           N  
ATOM   3731  NH2 ARG A 253      12.609  18.130  31.915  1.00  0.00           N  
ATOM   3732  H   ARG A 253      10.517  23.051  35.967  1.00  0.00           H  
ATOM   3733  HA  ARG A 253       8.852  21.612  34.019  1.00  0.00           H  
ATOM   3734 1HB  ARG A 253      11.062  20.777  34.765  1.00  0.00           H  
ATOM   3735 2HB  ARG A 253      10.465  20.685  36.426  1.00  0.00           H  
ATOM   3736 1HG  ARG A 253       9.098  18.816  35.931  1.00  0.00           H  
ATOM   3737 2HG  ARG A 253       9.339  19.014  34.189  1.00  0.00           H  
ATOM   3738 1HD  ARG A 253      11.601  18.599  36.142  1.00  0.00           H  
ATOM   3739 2HD  ARG A 253      10.780  17.271  35.298  1.00  0.00           H  
ATOM   3740  HE  ARG A 253      12.555  19.298  34.155  1.00  0.00           H  
ATOM   3741 1HH1 ARG A 253      10.307  16.649  33.550  1.00  0.00           H  
ATOM   3742 2HH1 ARG A 253      10.893  16.365  31.932  1.00  0.00           H  
ATOM   3743 1HH2 ARG A 253      13.301  18.866  31.955  1.00  0.00           H  
ATOM   3744 2HH2 ARG A 253      12.539  17.593  31.064  1.00  0.00           H  
ATOM   3745  N   THR A 254       6.880  22.274  35.579  1.00  0.00           N  
ATOM   3746  CA  THR A 254       5.611  22.180  36.294  1.00  0.00           C  
ATOM   3747  C   THR A 254       4.603  21.427  35.436  1.00  0.00           C  
ATOM   3748  O   THR A 254       4.180  21.902  34.381  1.00  0.00           O  
ATOM   3749  CB  THR A 254       5.075  23.578  36.650  1.00  0.00           C  
ATOM   3750  OG1 THR A 254       6.012  24.241  37.509  1.00  0.00           O  
ATOM   3751  CG2 THR A 254       3.731  23.479  37.356  1.00  0.00           C  
ATOM   3752  H   THR A 254       7.029  22.906  34.806  1.00  0.00           H  
ATOM   3753  HA  THR A 254       5.767  21.627  37.221  1.00  0.00           H  
ATOM   3754  HB  THR A 254       4.958  24.160  35.737  1.00  0.00           H  
ATOM   3755  HG1 THR A 254       6.822  24.413  37.022  1.00  0.00           H  
ATOM   3756 1HG2 THR A 254       3.368  24.477  37.600  1.00  0.00           H  
ATOM   3757 2HG2 THR A 254       3.015  22.984  36.701  1.00  0.00           H  
ATOM   3758 3HG2 THR A 254       3.845  22.903  38.274  1.00  0.00           H  
ATOM   3759  N   ASP A 255       4.232  20.244  35.912  1.00  0.00           N  
ATOM   3760  CA  ASP A 255       3.372  19.291  35.217  1.00  0.00           C  
ATOM   3761  C   ASP A 255       2.007  19.876  34.876  1.00  0.00           C  
ATOM   3762  O   ASP A 255       1.413  19.570  33.841  1.00  0.00           O  
ATOM   3763  CB  ASP A 255       3.190  18.041  36.083  1.00  0.00           C  
ATOM   3764  CG  ASP A 255       4.456  17.202  36.198  1.00  0.00           C  
ATOM   3765  OD1 ASP A 255       5.363  17.385  35.423  1.00  0.00           O  
ATOM   3766  OD2 ASP A 255       4.501  16.373  37.074  1.00  0.00           O  
ATOM   3767  H   ASP A 255       4.573  19.987  36.827  1.00  0.00           H  
ATOM   3768  HA  ASP A 255       3.854  19.011  34.280  1.00  0.00           H  
ATOM   3769 1HB  ASP A 255       2.876  18.339  37.084  1.00  0.00           H  
ATOM   3770 2HB  ASP A 255       2.399  17.422  35.663  1.00  0.00           H  
ATOM   3771  N   GLN A 256       1.498  20.732  35.753  1.00  0.00           N  
ATOM   3772  CA  GLN A 256       0.195  21.364  35.574  1.00  0.00           C  
ATOM   3773  C   GLN A 256       0.094  22.064  34.227  1.00  0.00           C  
ATOM   3774  O   GLN A 256      -1.008  22.253  33.709  1.00  0.00           O  
ATOM   3775  CB  GLN A 256      -0.064  22.371  36.696  1.00  0.00           C  
ATOM   3776  CG  GLN A 256      -0.232  21.777  38.084  1.00  0.00           C  
ATOM   3777  CD  GLN A 256       1.065  21.479  38.813  1.00  0.00           C  
ATOM   3778  OE1 GLN A 256       1.994  20.881  38.263  1.00  0.00           O  
ATOM   3779  NE2 GLN A 256       1.144  21.895  40.072  1.00  0.00           N  
ATOM   3780  H   GLN A 256       2.032  20.960  36.580  1.00  0.00           H  
ATOM   3781  HA  GLN A 256      -0.568  20.586  35.611  1.00  0.00           H  
ATOM   3782 1HB  GLN A 256       0.758  23.086  36.753  1.00  0.00           H  
ATOM   3783 2HB  GLN A 256      -0.969  22.935  36.472  1.00  0.00           H  
ATOM   3784 1HG  GLN A 256      -0.792  22.485  38.695  1.00  0.00           H  
ATOM   3785 2HG  GLN A 256      -0.776  20.836  37.994  1.00  0.00           H  
ATOM   3786 1HE2 GLN A 256       1.973  21.731  40.608  1.00  0.00           H  
ATOM   3787 2HE2 GLN A 256       0.376  22.379  40.493  1.00  0.00           H  
ATOM   3788  N   TYR A 257       1.231  22.442  33.656  1.00  0.00           N  
ATOM   3789  CA  TYR A 257       1.277  23.114  32.363  1.00  0.00           C  
ATOM   3790  C   TYR A 257       1.900  22.196  31.317  1.00  0.00           C  
ATOM   3791  O   TYR A 257       1.410  22.124  30.190  1.00  0.00           O  
ATOM   3792  CB  TYR A 257       2.067  24.415  32.529  1.00  0.00           C  
ATOM   3793  CG  TYR A 257       1.293  25.350  33.435  1.00  0.00           C  
ATOM   3794  CD1 TYR A 257       1.493  25.360  34.809  1.00  0.00           C  
ATOM   3795  CD2 TYR A 257       0.371  26.210  32.861  1.00  0.00           C  
ATOM   3796  CE1 TYR A 257       0.768  26.228  35.605  1.00  0.00           C  
ATOM   3797  CE2 TYR A 257      -0.354  27.081  33.650  1.00  0.00           C  
ATOM   3798  CZ  TYR A 257      -0.163  27.097  35.016  1.00  0.00           C  
ATOM   3799  OH  TYR A 257      -0.904  27.978  35.774  1.00  0.00           O  
ATOM   3800  H   TYR A 257       2.107  22.268  34.129  1.00  0.00           H  
ATOM   3801  HA  TYR A 257       0.261  23.344  32.043  1.00  0.00           H  
ATOM   3802 1HB  TYR A 257       3.050  24.206  32.953  1.00  0.00           H  
ATOM   3803 2HB  TYR A 257       2.234  24.885  31.560  1.00  0.00           H  
ATOM   3804  HD1 TYR A 257       2.218  24.681  35.257  1.00  0.00           H  
ATOM   3805  HD2 TYR A 257       0.217  26.200  31.781  1.00  0.00           H  
ATOM   3806  HE1 TYR A 257       0.919  26.241  36.682  1.00  0.00           H  
ATOM   3807  HE2 TYR A 257      -1.081  27.755  33.193  1.00  0.00           H  
ATOM   3808  HH  TYR A 257      -0.468  28.140  36.613  1.00  0.00           H  
ATOM   3809  N   TRP A 258       2.972  21.488  31.656  1.00  0.00           N  
ATOM   3810  CA  TRP A 258       3.642  20.660  30.660  1.00  0.00           C  
ATOM   3811  C   TRP A 258       2.832  19.478  30.142  1.00  0.00           C  
ATOM   3812  O   TRP A 258       3.083  19.028  29.025  1.00  0.00           O  
ATOM   3813  CB  TRP A 258       4.963  20.110  31.202  1.00  0.00           C  
ATOM   3814  CG  TRP A 258       6.021  21.160  31.049  1.00  0.00           C  
ATOM   3815  CD1 TRP A 258       6.599  21.931  32.013  1.00  0.00           C  
ATOM   3816  CD2 TRP A 258       6.628  21.544  29.807  1.00  0.00           C  
ATOM   3817  NE1 TRP A 258       7.526  22.772  31.448  1.00  0.00           N  
ATOM   3818  CE2 TRP A 258       7.558  22.546  30.096  1.00  0.00           C  
ATOM   3819  CE3 TRP A 258       6.459  21.120  28.483  1.00  0.00           C  
ATOM   3820  CZ2 TRP A 258       8.321  23.136  29.096  1.00  0.00           C  
ATOM   3821  CZ3 TRP A 258       7.224  21.713  27.485  1.00  0.00           C  
ATOM   3822  CH2 TRP A 258       8.133  22.696  27.786  1.00  0.00           C  
ATOM   3823  H   TRP A 258       3.326  21.519  32.601  1.00  0.00           H  
ATOM   3824  HA  TRP A 258       3.856  21.290  29.796  1.00  0.00           H  
ATOM   3825 1HB  TRP A 258       4.848  19.833  32.251  1.00  0.00           H  
ATOM   3826 2HB  TRP A 258       5.247  19.205  30.665  1.00  0.00           H  
ATOM   3827  HD1 TRP A 258       6.354  21.881  33.072  1.00  0.00           H  
ATOM   3828  HE1 TRP A 258       8.076  23.434  31.977  1.00  0.00           H  
ATOM   3829  HE3 TRP A 258       5.740  20.338  28.239  1.00  0.00           H  
ATOM   3830  HZ2 TRP A 258       9.051  23.920  29.297  1.00  0.00           H  
ATOM   3831  HZ3 TRP A 258       7.081  21.373  26.460  1.00  0.00           H  
ATOM   3832  HH2 TRP A 258       8.721  23.143  26.984  1.00  0.00           H  
ATOM   3833  N   GLU A 259       1.876  18.965  30.908  1.00  0.00           N  
ATOM   3834  CA  GLU A 259       1.044  17.870  30.425  1.00  0.00           C  
ATOM   3835  C   GLU A 259       0.197  18.294  29.231  1.00  0.00           C  
ATOM   3836  O   GLU A 259      -0.315  17.446  28.498  1.00  0.00           O  
ATOM   3837  CB  GLU A 259       0.129  17.344  31.532  1.00  0.00           C  
ATOM   3838  CG  GLU A 259       0.833  16.583  32.646  1.00  0.00           C  
ATOM   3839  CD  GLU A 259      -0.109  16.178  33.746  1.00  0.00           C  
ATOM   3840  OE1 GLU A 259      -1.263  16.525  33.674  1.00  0.00           O  
ATOM   3841  OE2 GLU A 259       0.327  15.520  34.661  1.00  0.00           O  
ATOM   3842  H   GLU A 259       1.701  19.318  31.839  1.00  0.00           H  
ATOM   3843  HA  GLU A 259       1.699  17.059  30.103  1.00  0.00           H  
ATOM   3844 1HB  GLU A 259      -0.400  18.182  31.987  1.00  0.00           H  
ATOM   3845 2HB  GLU A 259      -0.616  16.676  31.100  1.00  0.00           H  
ATOM   3846 1HG  GLU A 259       1.296  15.691  32.225  1.00  0.00           H  
ATOM   3847 2HG  GLU A 259       1.626  17.202  33.065  1.00  0.00           H  
ATOM   3848  N   LYS A 260       0.045  19.598  29.027  1.00  0.00           N  
ATOM   3849  CA  LYS A 260      -0.756  20.156  27.944  1.00  0.00           C  
ATOM   3850  C   LYS A 260       0.078  20.767  26.825  1.00  0.00           C  
ATOM   3851  O   LYS A 260      -0.485  21.404  25.935  1.00  0.00           O  
ATOM   3852  CB  LYS A 260      -1.711  21.206  28.513  1.00  0.00           C  
ATOM   3853  CG  LYS A 260      -2.746  20.636  29.475  1.00  0.00           C  
ATOM   3854  CD  LYS A 260      -3.744  21.685  29.942  1.00  0.00           C  
ATOM   3855  CE  LYS A 260      -3.183  22.611  31.012  1.00  0.00           C  
ATOM   3856  NZ  LYS A 260      -3.006  21.925  32.321  1.00  0.00           N  
ATOM   3857  H   LYS A 260       0.497  20.257  29.643  1.00  0.00           H  
ATOM   3858  HA  LYS A 260      -1.338  19.347  27.500  1.00  0.00           H  
ATOM   3859 1HB  LYS A 260      -1.117  21.957  29.035  1.00  0.00           H  
ATOM   3860 2HB  LYS A 260      -2.241  21.700  27.699  1.00  0.00           H  
ATOM   3861 1HG  LYS A 260      -3.291  19.833  28.979  1.00  0.00           H  
ATOM   3862 2HG  LYS A 260      -2.232  20.230  30.346  1.00  0.00           H  
ATOM   3863 1HD  LYS A 260      -4.051  22.294  29.091  1.00  0.00           H  
ATOM   3864 2HD  LYS A 260      -4.622  21.186  30.350  1.00  0.00           H  
ATOM   3865 1HE  LYS A 260      -2.217  22.998  30.693  1.00  0.00           H  
ATOM   3866 2HE  LYS A 260      -3.865  23.450  31.144  1.00  0.00           H  
ATOM   3867 1HZ  LYS A 260      -2.633  22.565  33.009  1.00  0.00           H  
ATOM   3868 2HZ  LYS A 260      -3.900  21.582  32.643  1.00  0.00           H  
ATOM   3869 3HZ  LYS A 260      -2.369  21.146  32.239  1.00  0.00           H  
ATOM   3870  N   ILE A 261       1.393  20.599  26.858  1.00  0.00           N  
ATOM   3871  CA  ILE A 261       2.248  21.192  25.838  1.00  0.00           C  
ATOM   3872  C   ILE A 261       2.848  20.144  24.906  1.00  0.00           C  
ATOM   3873  O   ILE A 261       3.082  18.998  25.297  1.00  0.00           O  
ATOM   3874  OXT ILE A 261       3.095  20.445  23.771  1.00  0.00           O  
ATOM   3875  CB  ILE A 261       3.385  22.007  26.481  1.00  0.00           C  
ATOM   3876  CG1 ILE A 261       2.783  23.163  27.285  1.00  0.00           C  
ATOM   3877  CG2 ILE A 261       4.346  22.517  25.419  1.00  0.00           C  
ATOM   3878  CD1 ILE A 261       3.741  23.910  28.186  1.00  0.00           C  
ATOM   3879  H   ILE A 261       1.815  20.027  27.577  1.00  0.00           H  
ATOM   3880  HA  ILE A 261       1.645  21.866  25.230  1.00  0.00           H  
ATOM   3881  HB  ILE A 261       3.927  21.368  27.177  1.00  0.00           H  
ATOM   3882 1HG1 ILE A 261       2.357  23.878  26.583  1.00  0.00           H  
ATOM   3883 2HG1 ILE A 261       1.982  22.768  27.909  1.00  0.00           H  
ATOM   3884 1HG2 ILE A 261       5.151  23.095  25.874  1.00  0.00           H  
ATOM   3885 2HG2 ILE A 261       4.786  21.684  24.873  1.00  0.00           H  
ATOM   3886 3HG2 ILE A 261       3.801  23.153  24.721  1.00  0.00           H  
ATOM   3887 1HD1 ILE A 261       3.200  24.704  28.701  1.00  0.00           H  
ATOM   3888 2HD1 ILE A 261       4.178  23.239  28.926  1.00  0.00           H  
ATOM   3889 3HD1 ILE A 261       4.551  24.351  27.608  1.00  0.00           H  
TER                                                                             
ATOM   3891  N   MCM B 262      35.917  36.216  29.732  1.00  0.00           N  
ATOM   3892  CA  MCM B 262      35.654  37.431  30.501  1.00  0.00           C  
ATOM   3893  C   MCM B 262      34.345  37.292  31.268  1.00  0.00           C  
ATOM   3894  O   MCM B 262      34.019  38.213  32.018  1.00  0.00           O  
ATOM   3895  CB  MCM B 262      35.602  38.645  29.572  1.00  0.00           C  
ATOM   3896  CG  MCM B 262      36.950  39.291  29.326  1.00  0.00           C  
ATOM   3897  CD1 MCM B 262      37.635  40.080  30.346  1.00  0.00           C  
ATOM   3898  CD2 MCM B 262      37.542  39.133  28.136  1.00  0.00           C  
ATOM   3899  CE1 MCM B 262      37.164  40.323  31.636  1.00  0.00           C  
ATOM   3900  CE2 MCM B 262      38.877  40.630  30.013  1.00  0.00           C  
ATOM   3901  CZ3 MCM B 262      37.877  41.071  32.547  1.00  0.00           C  
ATOM   3902  CE3 MCM B 262      38.833  39.734  27.810  1.00  0.00           C  
ATOM   3903  OZ1 MCM B 262      39.422  40.454  28.789  1.00  0.00           O  
ATOM   3904  OZ2 MCM B 262      39.381  39.632  26.764  1.00  0.00           O  
ATOM   3905  CZ4 MCM B 262      39.611  41.382  30.903  1.00  0.00           C  
ATOM   3906  CT  MCM B 262      39.111  41.608  32.177  1.00  0.00           C  
ATOM   3907  OI  MCM B 262      39.882  42.349  32.981  1.00  0.00           O  
ATOM   3908  CK  MCM B 262      39.384  42.809  34.211  1.00  0.00           C  
ATOM   3909 1H   MCM B 262      36.779  36.324  29.235  1.00  0.00           H  
ATOM   3910 2H   MCM B 262      35.987  35.424  30.338  1.00  0.00           H  
ATOM   3911 3H   MCM B 262      35.168  36.071  29.086  1.00  0.00           H  
ATOM   3912  HA  MCM B 262      36.483  37.588  31.172  1.00  0.00           H  
ATOM   3913 1HB  MCM B 262      35.131  38.344  28.646  1.00  0.00           H  
ATOM   3914 2HB  MCM B 262      34.955  39.391  30.020  1.00  0.00           H  
ATOM   3915 1HD2 MCM B 262      37.109  38.545  27.349  1.00  0.00           H  
ATOM   3916 1HE1 MCM B 262      36.214  39.929  31.937  1.00  0.00           H  
ATOM   3917 1HZ3 MCM B 262      37.468  41.235  33.524  1.00  0.00           H  
ATOM   3918 1HZ4 MCM B 262      40.558  41.791  30.612  1.00  0.00           H  
ATOM   3919 1HK  MCM B 262      40.178  43.389  34.654  1.00  0.00           H  
ATOM   3920 2HK  MCM B 262      38.513  43.439  34.071  1.00  0.00           H  
ATOM   3921 3HK  MCM B 262      39.136  41.983  34.868  1.00  0.00           H  
ATOM   3922  N   HIS B 263      33.579  36.213  31.135  1.00  0.00           N  
ATOM   3923  CA  HIS B 263      32.280  36.125  31.787  1.00  0.00           C  
ATOM   3924  C   HIS B 263      32.103  34.905  32.678  1.00  0.00           C  
ATOM   3925  O   HIS B 263      32.397  33.807  32.202  1.00  0.00           O  
ATOM   3926  CB  HIS B 263      31.170  36.132  30.731  1.00  0.00           C  
ATOM   3927  CG  HIS B 263      31.124  37.386  29.915  1.00  0.00           C  
ATOM   3928  ND1 HIS B 263      32.021  37.646  28.900  1.00  0.00           N  
ATOM   3929  CD2 HIS B 263      30.291  38.452  29.964  1.00  0.00           C  
ATOM   3930  CE1 HIS B 263      31.740  38.820  28.359  1.00  0.00           C  
ATOM   3931  NE2 HIS B 263      30.696  39.328  28.987  1.00  0.00           N  
ATOM   3932  H   HIS B 263      33.871  35.422  30.579  1.00  0.00           H  
ATOM   3933  HA  HIS B 263      32.155  37.042  32.363  1.00  0.00           H  
ATOM   3934 1HB  HIS B 263      31.307  35.289  30.053  1.00  0.00           H  
ATOM   3935 2HB  HIS B 263      30.204  36.006  31.218  1.00  0.00           H  
ATOM   3936  HD2 HIS B 263      29.456  38.590  30.651  1.00  0.00           H  
ATOM   3937  HE1 HIS B 263      32.278  39.287  27.535  1.00  0.00           H  
ATOM   3938  HE2 HIS B 263      30.260  40.217  28.786  1.00  0.00           H  
ATOM   3939  N   LEU B 264      31.650  35.016  33.919  1.00  0.00           N  
ATOM   3940  CA  LEU B 264      31.369  36.165  34.779  1.00  0.00           C  
ATOM   3941  C   LEU B 264      32.340  36.099  35.961  1.00  0.00           C  
ATOM   3942  O   LEU B 264      32.683  35.017  36.436  1.00  0.00           O  
ATOM   3943  CB  LEU B 264      29.916  36.150  35.269  1.00  0.00           C  
ATOM   3944  CG  LEU B 264      28.844  36.143  34.172  1.00  0.00           C  
ATOM   3945  CD1 LEU B 264      27.465  36.029  34.809  1.00  0.00           C  
ATOM   3946  CD2 LEU B 264      28.959  37.412  33.340  1.00  0.00           C  
ATOM   3947  H   LEU B 264      31.458  34.129  34.364  1.00  0.00           H  
ATOM   3948  HA  LEU B 264      31.599  37.097  34.267  1.00  0.00           H  
ATOM   3949 1HB  LEU B 264      29.766  35.265  35.885  1.00  0.00           H  
ATOM   3950 2HB  LEU B 264      29.749  37.031  35.889  1.00  0.00           H  
ATOM   3951  HG  LEU B 264      28.987  35.273  33.529  1.00  0.00           H  
ATOM   3952 1HD1 LEU B 264      26.704  36.023  34.029  1.00  0.00           H  
ATOM   3953 2HD1 LEU B 264      27.404  35.103  35.381  1.00  0.00           H  
ATOM   3954 3HD1 LEU B 264      27.300  36.878  35.471  1.00  0.00           H  
ATOM   3955 1HD2 LEU B 264      28.197  37.406  32.560  1.00  0.00           H  
ATOM   3956 2HD2 LEU B 264      28.815  38.281  33.982  1.00  0.00           H  
ATOM   3957 3HD2 LEU B 264      29.947  37.458  32.883  1.00  0.00           H  
ATOM   3958  N   PHE B 265      32.769  37.272  36.419  1.00  0.00           N  
ATOM   3959  CA  PHE B 265      33.782  37.425  37.457  1.00  0.00           C  
ATOM   3960  C   PHE B 265      33.510  38.702  38.242  1.00  0.00           C  
ATOM   3961  O   PHE B 265      32.523  39.374  37.946  1.00  0.00           O  
ATOM   3962  CB  PHE B 265      35.184  37.468  36.846  1.00  0.00           C  
ATOM   3963  CG  PHE B 265      35.533  36.231  36.069  1.00  0.00           C  
ATOM   3964  CD1 PHE B 265      35.289  36.161  34.706  1.00  0.00           C  
ATOM   3965  CD2 PHE B 265      36.103  35.143  36.697  1.00  0.00           C  
ATOM   3966  CE1 PHE B 265      35.610  35.022  33.990  1.00  0.00           C  
ATOM   3967  CE2 PHE B 265      36.428  34.003  35.988  1.00  0.00           C  
ATOM   3968  CZ  PHE B 265      36.181  33.943  34.631  1.00  0.00           C  
ATOM   3969  H   PHE B 265      32.360  38.100  36.015  1.00  0.00           H  
ATOM   3970  HA  PHE B 265      33.687  36.575  38.135  1.00  0.00           H  
ATOM   3971 1HB  PHE B 265      35.260  38.328  36.182  1.00  0.00           H  
ATOM   3972 2HB  PHE B 265      35.929  37.597  37.630  1.00  0.00           H  
ATOM   3973  HD1 PHE B 265      34.839  37.017  34.204  1.00  0.00           H  
ATOM   3974  HD2 PHE B 265      36.302  35.182  37.769  1.00  0.00           H  
ATOM   3975  HE1 PHE B 265      35.417  34.970  32.919  1.00  0.00           H  
ATOM   3976  HE2 PHE B 265      36.878  33.157  36.506  1.00  0.00           H  
ATOM   3977  HZ  PHE B 265      36.434  33.046  34.068  1.00  0.00           H  
ATOM   3978  N   ARG B 266      34.348  39.047  39.219  1.00  0.00           N  
ATOM   3979  CA  ARG B 266      34.102  40.305  39.912  1.00  0.00           C  
ATOM   3980  C   ARG B 266      32.691  40.759  40.247  1.00  0.00           C  
ATOM   3981  CB  ARG B 266      34.738  41.418  39.092  1.00  0.00           C  
ATOM   3982  CG  ARG B 266      36.232  41.265  38.857  1.00  0.00           C  
ATOM   3983  CD  ARG B 266      37.008  41.465  40.108  1.00  0.00           C  
ATOM   3984  NE  ARG B 266      36.814  42.796  40.660  1.00  0.00           N  
ATOM   3985  CZ  ARG B 266      37.497  43.891  40.275  1.00  0.00           C  
ATOM   3986  NH1 ARG B 266      38.415  43.798  39.338  1.00  0.00           N  
ATOM   3987  NH2 ARG B 266      37.246  45.059  40.840  1.00  0.00           N  
ATOM   3988  ST1 ARG B 266      31.866  41.800  39.236  1.00  0.00           S  
ATOM   3989  H   ARG B 266      35.136  38.479  39.495  1.00  0.00           H  
ATOM   3990  HA  ARG B 266      34.592  40.266  40.885  1.00  0.00           H  
ATOM   3991 1HB  ARG B 266      34.255  41.473  38.117  1.00  0.00           H  
ATOM   3992 2HB  ARG B 266      34.579  42.374  39.590  1.00  0.00           H  
ATOM   3993 1HG  ARG B 266      36.441  40.263  38.481  1.00  0.00           H  
ATOM   3994 2HG  ARG B 266      36.563  42.004  38.126  1.00  0.00           H  
ATOM   3995 1HD  ARG B 266      36.690  40.737  40.853  1.00  0.00           H  
ATOM   3996 2HD  ARG B 266      38.070  41.333  39.902  1.00  0.00           H  
ATOM   3997  HE  ARG B 266      36.116  42.907  41.383  1.00  0.00           H  
ATOM   3998 1HH1 ARG B 266      38.607  42.905  38.906  1.00  0.00           H  
ATOM   3999 2HH1 ARG B 266      38.927  44.619  39.050  1.00  0.00           H  
ATOM   4000 1HH2 ARG B 266      36.540  45.131  41.560  1.00  0.00           H  
ATOM   4001 2HH2 ARG B 266      37.758  45.880  40.552  1.00  0.00           H  
ATOM   4002  N   ALA B 267      32.131  40.306  41.364  1.00  0.00           N  
ATOM   4003  CA  ALA B 267      30.826  40.844  41.739  1.00  0.00           C  
ATOM   4004  C   ALA B 267      30.972  42.286  42.202  1.00  0.00           C  
ATOM   4005  O   ALA B 267      29.992  43.028  42.269  1.00  0.00           O  
ATOM   4006  CB  ALA B 267      30.190  39.986  42.823  1.00  0.00           C  
ATOM   4007  H   ALA B 267      32.566  39.613  41.957  1.00  0.00           H  
ATOM   4008  HA  ALA B 267      30.186  40.829  40.856  1.00  0.00           H  
ATOM   4009 1HB  ALA B 267      29.218  40.400  43.092  1.00  0.00           H  
ATOM   4010 2HB  ALA B 267      30.061  38.968  42.453  1.00  0.00           H  
ATOM   4011 3HB  ALA B 267      30.834  39.973  43.701  1.00  0.00           H  
ATOM   4012  N   MCM B 268      32.207  42.661  42.517  1.00  0.00           N  
ATOM   4013  CA  MCM B 268      32.756  43.946  42.939  1.00  0.00           C  
ATOM   4014  C   MCM B 268      34.213  43.924  42.499  1.00  0.00           C  
ATOM   4015  O   MCM B 268      34.852  42.872  42.542  1.00  0.00           O  
ATOM   4016  OXT MCM B 268      34.741  44.930  42.114  1.00  0.00           O  
ATOM   4017  CB  MCM B 268      32.625  44.145  44.450  1.00  0.00           C  
ATOM   4018  CG  MCM B 268      33.089  45.502  44.936  1.00  0.00           C  
ATOM   4019  CD1 MCM B 268      34.452  45.738  45.407  1.00  0.00           C  
ATOM   4020  CD2 MCM B 268      32.228  46.526  44.932  1.00  0.00           C  
ATOM   4021  CE1 MCM B 268      35.469  44.787  45.456  1.00  0.00           C  
ATOM   4022  CE2 MCM B 268      34.774  47.031  45.832  1.00  0.00           C  
ATOM   4023  CZ3 MCM B 268      36.736  45.091  45.905  1.00  0.00           C  
ATOM   4024  CE3 MCM B 268      32.588  47.863  45.398  1.00  0.00           C  
ATOM   4025  OZ1 MCM B 268      33.859  48.026  45.823  1.00  0.00           O  
ATOM   4026  OZ2 MCM B 268      31.851  48.790  45.427  1.00  0.00           O  
ATOM   4027  CZ4 MCM B 268      36.031  47.364  46.285  1.00  0.00           C  
ATOM   4028  CT  MCM B 268      37.019  46.391  46.325  1.00  0.00           C  
ATOM   4029  OI  MCM B 268      38.212  46.793  46.780  1.00  0.00           O  
ATOM   4030  CK  MCM B 268      39.004  45.926  47.549  1.00  0.00           C  
ATOM   4031  H   MCM B 268      32.836  41.876  42.431  1.00  0.00           H  
ATOM   4032  HA  MCM B 268      32.197  44.740  42.469  1.00  0.00           H  
ATOM   4033 1HB  MCM B 268      31.598  43.953  44.730  1.00  0.00           H  
ATOM   4034 2HB  MCM B 268      33.227  43.391  44.947  1.00  0.00           H  
ATOM   4035 1HD2 MCM B 268      31.220  46.432  44.576  1.00  0.00           H  
ATOM   4036 1HE1 MCM B 268      35.270  43.780  45.149  1.00  0.00           H  
ATOM   4037 1HZ3 MCM B 268      37.481  44.322  45.931  1.00  0.00           H  
ATOM   4038 1HZ4 MCM B 268      36.242  48.365  46.606  1.00  0.00           H  
ATOM   4039 1HK  MCM B 268      39.891  46.483  47.804  1.00  0.00           H  
ATOM   4040 2HK  MCM B 268      38.493  45.628  48.457  1.00  0.00           H  
ATOM   4041 3HK  MCM B 268      39.285  45.045  46.983  1.00  0.00           H  
TER                                                                             
CONECT 3891 3892 3909 3910 3911                                                 
CONECT 3892 3891 3893 3895 3912                                                 
CONECT 3893 3892 3894 3922                                                      
CONECT 3894 3893                                                                
CONECT 3895 3892 3896 3913 3914                                                 
CONECT 3896 3895 3897 3898                                                      
CONECT 3897 3896 3899 3900                                                      
CONECT 3898 3896 3902 3915                                                      
CONECT 3899 3897 3901 3916                                                      
CONECT 3900 3897 3903 3905                                                      
CONECT 3901 3899 3906 3917                                                      
CONECT 3902 3898 3903 3904                                                      
CONECT 3903 3900 3902                                                           
CONECT 3904 3902                                                                
CONECT 3905 3900 3906 3918                                                      
CONECT 3906 3901 3905 3907                                                      
CONECT 3907 3906 3908                                                           
CONECT 3908 3907 3919 3920 3921                                                 
CONECT 3909 3891                                                                
CONECT 3910 3891                                                                
CONECT 3911 3891                                                                
CONECT 3912 3892                                                                
CONECT 3913 3895                                                                
CONECT 3914 3895                                                                
CONECT 3915 3898                                                                
CONECT 3916 3899                                                                
CONECT 3917 3901                                                                
CONECT 3918 3905                                                                
CONECT 3919 3908                                                                
CONECT 3920 3908                                                                
CONECT 3921 3908                                                                
CONECT 3922 3893                                                                
CONECT 4004 4012                                                                
CONECT 4012 4004 4013 4031                                                      
CONECT 4013 4012 4014 4017 4032                                                 
CONECT 4014 4013 4015 4016                                                      
CONECT 4015 4014                                                                
CONECT 4016 4014                                                                
CONECT 4017 4013 4018 4033 4034                                                 
CONECT 4018 4017 4019 4020                                                      
CONECT 4019 4018 4021 4022                                                      
CONECT 4020 4018 4024 4035                                                      
CONECT 4021 4019 4023 4036                                                      
CONECT 4022 4019 4025 4027                                                      
CONECT 4023 4021 4028 4037                                                      
CONECT 4024 4020 4025 4026                                                      
CONECT 4025 4022 4024                                                           
CONECT 4026 4024                                                                
CONECT 4027 4022 4028 4038                                                      
CONECT 4028 4023 4027 4029                                                      
CONECT 4029 4028 4030                                                           
CONECT 4030 4029 4039 4040 4041                                                 
CONECT 4031 4012                                                                
CONECT 4032 4013                                                                
CONECT 4033 4017                                                                
CONECT 4034 4017                                                                
CONECT 4035 4020                                                                
CONECT 4036 4021                                                                
CONECT 4037 4023                                                                
CONECT 4038 4027                                                                
CONECT 4039 4030                                                                
CONECT 4040 4030                                                                
CONECT 4041 4030                                                                
